# Supplementary material for: cDNA sequences reveal considerable gene prediction inaccuracy in the Plasmodium falciparum genome
Source: BMC Genomics. 2007 Jul 27;8:255. doi: 10.1186/1471-2164-8-255 (PMC1978503; doi:10.1186/1471-2164-8-255)
Supplement: Additional file 3 — Genes with cDNA sequences not matching predicted CDS perfectly. Aligned cDNA and predicted CDS sequences can be viewed by double clicking the hyper-linked gene names in the Excel file. [file 1471-2164-8-255-S3.zip › PF08_0102.TXT]

#NEXUS

[!This data assembled using Sequencher, from Gene Codes Corporation.]
begin data;
   dimensions ntax=7 nchar=5952;
   format datatype=dna gap=- interleave=yes;
   matrix

PF08_0102g               TTGTACTATAATATATATATTGGTAAATTATGATTATATTTGTATACA
Pfa3D7|chr8|PF08_0102|Pf ------------------------------------------------
SU_CLEAN_contig_6320     ------------------------------------------------
SU_CLEAN_contig_5899     ------------------------------------------------
SU_CLEAN_contig_5845     ------------------------------------------------
SU_CLEAN_contig_9187     ------------------------------------------------
SU_CLEAN_contig_7650     ------------------------------------------------

PF08_0102g               TATATATTTTTAGGGGGAAAAAAAAAAAGAACAATTTTTTTTGTATAT
Pfa3D7|chr8|PF08_0102|Pf ------------------------------------------------
SU_CLEAN_contig_6320     ------------------------------------------------
SU_CLEAN_contig_5899     ------------------------------------------------
SU_CLEAN_contig_5845     ------------------------------------------------
SU_CLEAN_contig_9187     ------------------------------------------------
SU_CLEAN_contig_7650     ------------------------------------------------

PF08_0102g               TTATTAAATTTTTTTTTTTTTTTTTTTTTTTTGCGAATCATTTTATCA
Pfa3D7|chr8|PF08_0102|Pf ------------------------------------------------
SU_CLEAN_contig_6320     ------------------------------------------------
SU_CLEAN_contig_5899     ------------------------------------------------
SU_CLEAN_contig_5845     ------------------------------------------------
SU_CLEAN_contig_9187     ------------------------------------------------
SU_CLEAN_contig_7650     ------------------------------------------------

PF08_0102g               TATTTTATATTTTCTGTTTTTGGTAATATATTTTTTTGTTCATTTTCT
Pfa3D7|chr8|PF08_0102|Pf ------------------------------------------------
SU_CLEAN_contig_6320     ------------------------------------------------
SU_CLEAN_contig_5899     ------------------------------------------------
SU_CLEAN_contig_5845     ------------------------------------------------
SU_CLEAN_contig_9187     ------------------------------------------------
SU_CLEAN_contig_7650     TATTTTATATTTTCTGTTTTTGGTAATATATTTTTTTGTTCATTTTCT

PF08_0102g               AATTATATTATATTTTATATTTTAACTACATATATTTATTTACACTAT
Pfa3D7|chr8|PF08_0102|Pf ------------------------------------------------
SU_CLEAN_contig_6320     ------------------------------------------------
SU_CLEAN_contig_5899     ------------------------------------------------
SU_CLEAN_contig_5845     ------------------------------------------------
SU_CLEAN_contig_9187     ------------------------------------------------
SU_CLEAN_contig_7650     AATTATATTATATTTTATATTTTAACTACATATATTTATTTACACTAT

PF08_0102g               ATTTCTAAAGGTTCACTACTTATTTAAAGCATATATAAATATAATGCT
Pfa3D7|chr8|PF08_0102|Pf ------------------------------------------------
SU_CLEAN_contig_6320     ------------------------------------------------
SU_CLEAN_contig_5899     ------------------------------------------------
SU_CLEAN_contig_5845     ------------------------------------------------
SU_CLEAN_contig_9187     ------------------------------------------------
SU_CLEAN_contig_7650     ATTTCTAAAGGTTCACTACTTATTTAAAGCATATATAAATATAATGCT

PF08_0102g               ATATACTATGAATATGTTATGCTATTTTTATCATTAACTTTATTAAAA
Pfa3D7|chr8|PF08_0102|Pf ------------------------------------------------
SU_CLEAN_contig_6320     ------------------------------------------------
SU_CLEAN_contig_5899     ------------------------------------------------
SU_CLEAN_contig_5845     ------------------------------------------------
SU_CLEAN_contig_9187     ------------------------------------------------
SU_CLEAN_contig_7650     ATATACTATGAATACGTTATGCTATTTTTATCATTAACTTTATTAAAA

PF08_0102g               TTCATATTTTATGTTACACATATTTATATGATATAATAATAACAATTT
Pfa3D7|chr8|PF08_0102|Pf ------------------------------------------------
SU_CLEAN_contig_6320     ------------------------------------------------
SU_CLEAN_contig_5899     ------------------------------------------------
SU_CLEAN_contig_5845     ------------------------------------------------
SU_CLEAN_contig_9187     ------------------------------------------------
SU_CLEAN_contig_7650     TTCATATTTTATGTTACACATATTTATATGATATAATAATAACAATTT

PF08_0102g               TGTTATTTGAATTTAACAGAATAGAAATATTAATATAATTAATTCAAA
Pfa3D7|chr8|PF08_0102|Pf ------------------------------------------------
SU_CLEAN_contig_6320     ------------------------------------------------
SU_CLEAN_contig_5899     ------------------------------------------------
SU_CLEAN_contig_5845     ------------------------------------------------
SU_CLEAN_contig_9187     ------------------------------------------------
SU_CLEAN_contig_7650     TGTTATTTGAATTTAACAGAATAGAAATATTAATATAATTAATTCAAA

PF08_0102g               ATATAAGAATGTAAATTTTTACATTATTTAATTATATTTATCTACCAT
Pfa3D7|chr8|PF08_0102|Pf ------------------------------------------------
SU_CLEAN_contig_6320     ------------------------------------------------
SU_CLEAN_contig_5899     ------------------------------------------------
SU_CLEAN_contig_5845     ------------------------------------------------
SU_CLEAN_contig_9187     ------------------------------------------------
SU_CLEAN_contig_7650     ATATAAGAATGTAAATTTTTACATTATTTAATTATATTTATCTACCAT

PF08_0102g               ATGAGATTATTTTAATTATATTGTTTGTACCATCACAATTAGAAATAT
Pfa3D7|chr8|PF08_0102|Pf ------------------------------------------------
SU_CLEAN_contig_6320     ------------------------------------------------
SU_CLEAN_contig_5899     ------------------------------------------------
SU_CLEAN_contig_5845     ------------------------------------------------
SU_CLEAN_contig_9187     ------------------------------------------------
SU_CLEAN_contig_7650     ATGAGATTATTTTAATTATATTGTTTGTACCGTCACAATTAGAAATAT

PF08_0102g               ATATATATATGTATTTCCATATATTTAATTTAATTTTTTTCATATTAT
Pfa3D7|chr8|PF08_0102|Pf ------------------------------------------------
SU_CLEAN_contig_6320     ------------------------------------------------
SU_CLEAN_contig_5899     ------------------------------------------------
SU_CLEAN_contig_5845     ------------------------------------------------
SU_CLEAN_contig_9187     ------------------------------------------------
SU_CLEAN_contig_7650     ATATATATATGTATTTCCATATATTTAATTTAATTTTTTTCATATTAT

PF08_0102g               ATTTTATGACCATTAATATTCAAAACAATGGTTATGTCGTAGTTATAA
Pfa3D7|chr8|PF08_0102|Pf ------------------------------------------------
SU_CLEAN_contig_6320     ------------------------------------------------
SU_CLEAN_contig_5899     ------------------------------------------------
SU_CLEAN_contig_5845     ------------------------------------------------
SU_CLEAN_contig_9187     ------------------------------------------------
SU_CLEAN_contig_7650     ATTTTATGACCATTAATATTCAAAACAATGGTTATGTCGTAGTTATAA

PF08_0102g               ATAAAATATATAGCCAATATCTTTCAGGTATCAGATTAAAAAAAAAAA
Pfa3D7|chr8|PF08_0102|Pf ------------------------------------------------
SU_CLEAN_contig_6320     ------------------------------------------------
SU_CLEAN_contig_5899     ------------------------------------------------
SU_CLEAN_contig_5845     ------------------------------------------------
SU_CLEAN_contig_9187     ------------------------------------------------
SU_CLEAN_contig_7650     ATAAAATATATAGCCAATATCTTTCAG---------------------

PF08_0102g               AAAACAAAAAAAAAAAAATTAATTAAATTGATTGAGATATATATATAT
Pfa3D7|chr8|PF08_0102|Pf ------------------------------------------------
SU_CLEAN_contig_6320     ------------------------------------------------
SU_CLEAN_contig_5899     ------------------------------------------------
SU_CLEAN_contig_5845     ------------------------------------------------
SU_CLEAN_contig_9187     ------------------------------------------------
SU_CLEAN_contig_7650     ------------------------------------------------

PF08_0102g               ATATATATATATATATATATATAAGGTATAATGGATAATTAAGAAAAA
Pfa3D7|chr8|PF08_0102|Pf ------------------------------------------------
SU_CLEAN_contig_6320     ------------------------------------------------
SU_CLEAN_contig_5899     ------------------------------------------------
SU_CLEAN_contig_5845     ------------------------------------------------
SU_CLEAN_contig_9187     ------------------------------------------------
SU_CLEAN_contig_7650     ------------------------------------------------

PF08_0102g               TTAAAAATAAACTATTACAATAAAAAACACAAAAAAAAAAAATAAAAA
Pfa3D7|chr8|PF08_0102|Pf ------------------------------------------------
SU_CLEAN_contig_6320     ------------------------------------------------
SU_CLEAN_contig_5899     ------------------------------------------------
SU_CLEAN_contig_5845     ------------------------------------------------
SU_CLEAN_contig_9187     ------------------------------------------------
SU_CLEAN_contig_7650     ------------------------------------------------

PF08_0102g               AATAATAATAATAAATGACATATGATATATTAAATATTAGACATGTAA
Pfa3D7|chr8|PF08_0102|Pf ------------------------------------------------
SU_CLEAN_contig_6320     ------------------------------------------------
SU_CLEAN_contig_5899     ------------------------------------------------
SU_CLEAN_contig_5845     ------------------------------------------------
SU_CLEAN_contig_9187     ------------------------------------------------
SU_CLEAN_contig_7650     ------------------------------------------------

PF08_0102g               TATATATATATATATATATAATGAGGAACTTTTTTTAAAAAATGAGCA
Pfa3D7|chr8|PF08_0102|Pf ------------------------------------------------
SU_CLEAN_contig_6320     ------------------------------------------------
SU_CLEAN_contig_5899     ------------------------------------------------
SU_CLEAN_contig_5845     ------------------------------------------------
SU_CLEAN_contig_9187     ------------------------------------------------
SU_CLEAN_contig_7650     ------------------------------------------------

PF08_0102g               TTCCACTATATAAAATATAGGTATGTATTATTTTGATGTCACAGTGAT
Pfa3D7|chr8|PF08_0102|Pf ------------------------------------------------
SU_CLEAN_contig_6320     ------------------------------------------------
SU_CLEAN_contig_5899     ------------------------------------------------
SU_CLEAN_contig_5845     ------------------------------------------------
SU_CLEAN_contig_9187     ------------------------------------------------
SU_CLEAN_contig_7650     ------------------------------------------------

PF08_0102g               ATAGGGTAAATATATATATATATGTTATTCCAGTTTAGGGTTAAAAAA
Pfa3D7|chr8|PF08_0102|Pf ----------------------------------------TTAAAAAA
SU_CLEAN_contig_6320     ------------------------------------------------
SU_CLEAN_contig_5899     ------------------------------------------------
SU_CLEAN_contig_5845     ------------------------------------------------
SU_CLEAN_contig_9187     ------------------------------------------------
SU_CLEAN_contig_7650     ---------------------------------TTTAGGGTTAAAAAA

PF08_0102g               AATAAGCATACAAATAAGATGAAAAGGCAATTTTATTAATGTAATAAA
Pfa3D7|chr8|PF08_0102|Pf AATAAGCATACAAATAAGATGAAAAGGCAATTTTATTAATGTAATAAA
SU_CLEAN_contig_6320     ------------------------------------------------
SU_CLEAN_contig_5899     ------------------------------------------------
SU_CLEAN_contig_5845     ------------------------------------------------
SU_CLEAN_contig_9187     ------------------------------------------------
SU_CLEAN_contig_7650     AATAAGCATACAAATAAGATGAAAAGGCAATTTTATTAATGTAATAAA

PF08_0102g               AGTTTTCATATGTATGCACATAATCAAAATTTAATTTGTTATACAAAT
Pfa3D7|chr8|PF08_0102|Pf AGTTTTCATATGTATGCACATAATCAAAATTTAATTTGTTATACAAAT
SU_CLEAN_contig_6320     ------------------------------------------------
SU_CLEAN_contig_5899     ------------------------------------------------
SU_CLEAN_contig_5845     ------------------------------------------------
SU_CLEAN_contig_9187     ------------------------------------------------
SU_CLEAN_contig_7650     AGTTTTCATATGTATGCACATAATCAAAATTTAATTTGTTATACAAAT

PF08_0102g               TAATAGCTGCTTTGTTATAGTCTATAACATGTAAATATATGTACAACG
Pfa3D7|chr8|PF08_0102|Pf TAATAGCTGCTTTGTTATAGTCTATAACATGTAAATATATGTACAACG
SU_CLEAN_contig_6320     ------------------------------------------------
SU_CLEAN_contig_5899     ------------------------------------------------
SU_CLEAN_contig_5845     ------------------------------------------------
SU_CLEAN_contig_9187     ------------------------------------------------
SU_CLEAN_contig_7650     TAATAGCTGCTTTGTTATAGTCTATAACATGTAAATATATGTACAACG

PF08_0102g               GAAGAATATAATTTTCTTCATTATTATTTATAAATGGTTTGACAGTAT
Pfa3D7|chr8|PF08_0102|Pf GAAGAATATAATTTTCTTCATTATTATTTATAAATGGTTTGACAGTAT
SU_CLEAN_contig_6320     ------------------------------------------------
SU_CLEAN_contig_5899     ------------------------------------------------
SU_CLEAN_contig_5845     ------------------------------------------------
SU_CLEAN_contig_9187     ------------------------------------------------
SU_CLEAN_contig_7650     GAAGAATATAATTTTCTTCATTATTATTTATAAATGGGTTGACAGTAT

PF08_0102g               TAACTTTTTGTAAATTAAAAGATGTTTTATCTTTTAGATTATAAGCAC
Pfa3D7|chr8|PF08_0102|Pf TAACTTTTTGTAAATTAAAAGATGTTTTATCTTTTAGATTATAAGCAC
SU_CLEAN_contig_6320     ------------------------------------------------
SU_CLEAN_contig_5899     ------------------------------------------------
SU_CLEAN_contig_5845     ------------------------------------------------
SU_CLEAN_contig_9187     ------------------------------------------------
SU_CLEAN_contig_7650     TAACTTTTTGGAAATTAAAAGATGTTTTATCTTTTAGATTATAAGCAC

PF08_0102g               AAAAGTTATTAACAAAAAAGTTTAATATTTTGTTATTTATACGAAGAG
Pfa3D7|chr8|PF08_0102|Pf AAAAGTTATTAACAAAAAAGTTTAATATTTTGTTATTTATACGAAGAG
SU_CLEAN_contig_6320     ------------------------------------------------
SU_CLEAN_contig_5899     ------------------------------------------------
SU_CLEAN_contig_5845     ------------------------------------------------
SU_CLEAN_contig_9187     ------------------------------------------------
SU_CLEAN_contig_7650     AAAGGTTATTA-------------------------------------

PF08_0102g               GGAACAAAGCATTTTTGGGTTGGATCAGATTAGCCATTAGAAATGATG
Pfa3D7|chr8|PF08_0102|Pf GGAACAAAGCATTTTTGGGTTGGATCAGATTAGCCATTAGAAATGATG
SU_CLEAN_contig_6320     ------------------------------------------------
SU_CLEAN_contig_5899     ------------------------------------------------
SU_CLEAN_contig_5845     ------------------------------------------------
SU_CLEAN_contig_9187     ------------------------------------------------
SU_CLEAN_contig_7650     ------------------------------------------------

PF08_0102g               AATTATCTTTATTAGTAATATTATTATTACTATTATTATTATTATTAT
Pfa3D7|chr8|PF08_0102|Pf AATTATCTTTATTAGTAATATTATTATTACTATTATTATTATTATTAT
SU_CLEAN_contig_6320     ------------------------------------------------
SU_CLEAN_contig_5899     ------------------------------------------------
SU_CLEAN_contig_5845     ------------------------------------------------
SU_CLEAN_contig_9187     ------------------------------------------------
SU_CLEAN_contig_7650     ------------------------------------------------

PF08_0102g               TATTATTATTATTATTATTAGTAGTAGTAGTAGTAGTAGTAGTATTAC
Pfa3D7|chr8|PF08_0102|Pf TATTATTATTATTATTATTAGTAGTAGTAGTAGTAGTAGCAGTATTAC
SU_CLEAN_contig_6320     ------------------------------------------------
SU_CLEAN_contig_5899     ------------------------------------------------
SU_CLEAN_contig_5845     ------------------------------------------------
SU_CLEAN_contig_9187     ------------------------------------------------
SU_CLEAN_contig_7650     ------------------------------------------------

PF08_0102g               TTTTTTTATTATTATTATCAATTTCCATATTATTTATATTTTTTATAT
Pfa3D7|chr8|PF08_0102|Pf TTTTTTTATTATTATTATCAATTTCCATATTATTTATATTTTTTATAT
SU_CLEAN_contig_6320     ------------------------------------------------
SU_CLEAN_contig_5899     ------------------------------------------------
SU_CLEAN_contig_5845     ------------------------------------------------
SU_CLEAN_contig_9187     ------------------------------------------------
SU_CLEAN_contig_7650     ------------------------------------------------

PF08_0102g               GTTTTACTTTTCTTCTGAGTTCACTGTGTTTATTACGAATATTATGAT
Pfa3D7|chr8|PF08_0102|Pf GTTTTACTTTTCTTCTGAGTTCACTGTGTTTATTACGAATATTATGAT
SU_CLEAN_contig_6320     ------------------------------------------------
SU_CLEAN_contig_5899     ------------------------------------------------
SU_CLEAN_contig_5845     ------------------------------------------------
SU_CLEAN_contig_9187     ------------------------------------------------
SU_CLEAN_contig_7650     ------------------------------------------------

PF08_0102g               ATAGATGAAGAAAATAATCATTTGATATAATTTGCATATAACATTCTT
Pfa3D7|chr8|PF08_0102|Pf ATAGATGAAGAAAATAATCATTTGATATAATTTGCATATAACATTCTT
SU_CLEAN_contig_6320     ------------------------------------------------
SU_CLEAN_contig_5899     ------------------------------------------------
SU_CLEAN_contig_5845     ------------------------------------------------
SU_CLEAN_contig_9187     ------------------------------------------------
SU_CLEAN_contig_7650     ------------------------------------------------

PF08_0102g               TTATAACACTATTACAAATACTATAATTATTTTTTCCTTTTGGATTTT
Pfa3D7|chr8|PF08_0102|Pf TTATAACACTATTACAAATACTATAATTATTTTTTCCTTTTGGATTTT
SU_CLEAN_contig_6320     ------------------------------------------------
SU_CLEAN_contig_5899     ------------------------------------------------
SU_CLEAN_contig_5845     ------------------------------------------------
SU_CLEAN_contig_9187     ------------------------------------------------
SU_CLEAN_contig_7650     ------------------------------------------------

PF08_0102g               TTGGAATATATCTTAGCAAAATATTACTGTTCATACTACAAGATTTAC
Pfa3D7|chr8|PF08_0102|Pf TTGGAATATATCTTAGCAAAATATTACTGTTCATACTACAAGATTTAC
SU_CLEAN_contig_6320     ------------------------------------------------
SU_CLEAN_contig_5899     ------------------------------------------------
SU_CLEAN_contig_5845     ------------------------------------------------
SU_CLEAN_contig_9187     ------------------------------------------------
SU_CLEAN_contig_7650     ------------------------------------------------

PF08_0102g               GTTTAATATCAAAATCATTATTATCATTATTATAATCATTATTTTCTG
Pfa3D7|chr8|PF08_0102|Pf GTTTAATATCAAAATCATTATTATCATTATTATAATCATTATTTTCTG
SU_CLEAN_contig_6320     ------------------------------------------------
SU_CLEAN_contig_5899     ------------------------------------------------
SU_CLEAN_contig_5845     ------------------------------------------------
SU_CLEAN_contig_9187     ------------------------------------------------
SU_CLEAN_contig_7650     ------------------------------------------------

PF08_0102g               TACTATTTGTATTTTTAAATTTCCCCCATACATTCAGTGAGCTGTTGG
Pfa3D7|chr8|PF08_0102|Pf TACTATTTGTATTTTTAAATTTCCCCCATACATTCAGTGAGCTGTTGG
SU_CLEAN_contig_6320     ------------------------------------------------
SU_CLEAN_contig_5899     ------------------------------------------------
SU_CLEAN_contig_5845     ------------------------------------------------
SU_CLEAN_contig_9187     ------------------------------------------------
SU_CLEAN_contig_7650     ------------------------------------------------

PF08_0102g               TGTATTTTAATGTGTAAAATTTTTTTTTTTTTTTCTTTTTTTTTTTTG
Pfa3D7|chr8|PF08_0102|Pf TGTATTTTAATGTGTAAAATTTTTTTTTTTTTTTCTTTTTTTTTTTTG
SU_CLEAN_contig_6320     ------------------------------------------------
SU_CLEAN_contig_5899     ------------------------------------------------
SU_CLEAN_contig_5845     ------------------------------------------------
SU_CLEAN_contig_9187     ---------------------------TTTTTTTTTTTTTTTTTTTTG
SU_CLEAN_contig_7650     ------------------------------------------------

PF08_0102g               TTGCATTAATATCTTCGTTTACATTATTATTATTATTATATGTAATGT
Pfa3D7|chr8|PF08_0102|Pf TTGCATTAATATCTTCGTTTACATTATTATTATTATTATATGTAATGT
SU_CLEAN_contig_6320     ------------------------------------------------
SU_CLEAN_contig_5899     ------------------------------------------------
SU_CLEAN_contig_5845     ------------------------------------------------
SU_CLEAN_contig_9187     GGGCATTAATATCTTCGGTTACATTATTATTATTATTATATGTAATGG
SU_CLEAN_contig_7650     ------------------------------------------------

PF08_0102g               GTTCATCATCAACACAAGATATTTTATTATTATATATATTGTCATTAA
Pfa3D7|chr8|PF08_0102|Pf GTTCATCATCAACACAAGATATTTTATTATTATATATATTGTCATTAA
SU_CLEAN_contig_6320     ------------------------------------------------
SU_CLEAN_contig_5899     ------------------------------------------------
SU_CLEAN_contig_5845     ------------------------------------------------
SU_CLEAN_contig_9187     GGTCATCATCAACCCAAGATATTTTATTATTATATATATTGTCATTAA
SU_CLEAN_contig_7650     ------------------------------------------------

PF08_0102g               TTTTTATTGGATTTATTTTTTCACATTCATCATATATAATTAAAGAGT
Pfa3D7|chr8|PF08_0102|Pf TTTTTATTGGATTTATTTTTTCACATTCATCATATATAATTAAAGAGT
SU_CLEAN_contig_6320     ------------------------------------------------
SU_CLEAN_contig_5899     ------------------------------------------------
SU_CLEAN_contig_5845     ------------------------------------------------
SU_CLEAN_contig_9187     TTTTTATTGGATTTATTTTTTCACATTCATCATATATAATTAAAGAGG
SU_CLEAN_contig_7650     ------------------------------------------------

PF08_0102g               TCGCTTCTTTATCTTTTTTTTCTTCATTATTTTCCATGTCTTTTGAAG
Pfa3D7|chr8|PF08_0102|Pf TCGCTTCTTTATCTTTTTTTTCTTCATTATTTTCCATGTCTTTTGAAG
SU_CLEAN_contig_6320     ------------------------------------------------
SU_CLEAN_contig_5899     ------------------------------------------------
SU_CLEAN_contig_5845     ------------------------------------------------
SU_CLEAN_contig_9187     TCGCTTCTTTATCTTTTTTTTCTTCATTATTTTCCATGTCTTTTGAAG
SU_CLEAN_contig_7650     ------------------------------------------------

PF08_0102g               AGTAATCACTTATAACCCCTTCATCAAATATTTCATTATATTCATCCT
Pfa3D7|chr8|PF08_0102|Pf AGTAATCACTTATAACCCCTTCATCAAATATTTCATTATATTCATCCT
SU_CLEAN_contig_6320     ------------------------------------------------
SU_CLEAN_contig_5899     ------------------------------------------------
SU_CLEAN_contig_5845     ------------------------------------------------
SU_CLEAN_contig_9187     AGTAATCACTTATAACCCCTTCATCAAATATTTCATTATATTCATCCT
SU_CLEAN_contig_7650     ------------------------------------------------

PF08_0102g               TAAGACTACTAGAGAAACTATAGAATGTATAATTATCAATATAGCAAT
Pfa3D7|chr8|PF08_0102|Pf TAAGACTACTAGAGAAACTATAGAATGTATAATTATCAATATAGCAAT
SU_CLEAN_contig_6320     ------------------------------------------------
SU_CLEAN_contig_5899     ------------------------------------------------
SU_CLEAN_contig_5845     ------------------------------------------------
SU_CLEAN_contig_9187     TAAGACTACTAGAGAAACTATAGAATGTATAATTATCAATATAGCAAT
SU_CLEAN_contig_7650     ------------------------------------------------

PF08_0102g               AAAATTTGTCATTATATAAAAACATTTTATATAGAATAAAATAAAAAA
Pfa3D7|chr8|PF08_0102|Pf AAAATTTGTCATTATATAAAAACATTTTATATAGAATAAAATAAAAAA
SU_CLEAN_contig_6320     ------------------------------------------------
SU_CLEAN_contig_5899     ------------------------------------------------
SU_CLEAN_contig_5845     ------------------------------------------------
SU_CLEAN_contig_9187     AAAATTTGTCATTATATAAAAACCTTTTATATAGAATAAAATAAAAAA
SU_CLEAN_contig_7650     ------------------------------------------------

PF08_0102g               AATAAATAGTGTATTCAATAAGGTAAGATGCTAAACTAAGTCCTCGGA
Pfa3D7|chr8|PF08_0102|Pf AATAAATAGTGTATTCAATAAGGTAAGATGCTAAACTAAGTCCTCGGA
SU_CLEAN_contig_6320     ------------------------------------------------
SU_CLEAN_contig_5899     ------------------------------------------------
SU_CLEAN_contig_5845     ------------------------------------------------
SU_CLEAN_contig_9187     AATAAATAGTGTATTCAATAAGGTAAGATGCTAAACTAAGTCCTCGGA
SU_CLEAN_contig_7650     ------------------------------------------------

PF08_0102g               AATATTCATTTACTCCAACGGTTAAAATATATATACTACTAATTTTTT
Pfa3D7|chr8|PF08_0102|Pf AATATTCATTTACTCCAACGGTTAAAATATATATACTACTAATTTTTT
SU_CLEAN_contig_6320     ------------------------------------------------
SU_CLEAN_contig_5899     ------------------------------------------------
SU_CLEAN_contig_5845     --------------CCAACGGTTAAAATATATATACTACTAATTTTTT
SU_CLEAN_contig_9187     AATATTCATTTACTCCAACGGTTAAAATATATATACTACTAATTTTTT
SU_CLEAN_contig_7650     ------------------------------------------------

PF08_0102g               TTTTTACATATTTCTTCGACATTGCTTTTATATTTTTATTCATATAAA
Pfa3D7|chr8|PF08_0102|Pf TTTTTACATATTTCTTCGACATTGCTTTTATATTTTTATTCATATAAA
SU_CLEAN_contig_6320     ------------------------------------------------
SU_CLEAN_contig_5899     ------------------------------------------------
SU_CLEAN_contig_5845     TTTT-ACATATTTCTTCGACATTGCTTTTATATTTTTATTCATATAAA
SU_CLEAN_contig_9187     TTTT-ACATATTTCTTCGACATTGCTTTTATATTTTTATTCATATAAA
SU_CLEAN_contig_7650     ------------------------------------------------

PF08_0102g               TTTCTTCATATAAAATTTTTTCAAAACGAGCATCTTTTTTT-ACACAT
Pfa3D7|chr8|PF08_0102|Pf TTTCTTCATATAAAATTTTTTCAAAACGAGCATCTTTTTTT-ACACAT
SU_CLEAN_contig_6320     ------------------------------------------------
SU_CLEAN_contig_5899     ------------------------------------------------
SU_CLEAN_contig_5845     TTTCTTCATATAAAATTTTTTCAAAACGAGCATCTTTTTTTTACACAT
SU_CLEAN_contig_9187     TTTCTTCATATAAAATTTTTTCAAAACGAGCATCTTTTTTTTACACAT
SU_CLEAN_contig_7650     ------------------------------------------------

PF08_0102g               TTGTTTTTTTTTAATATTGATAAATCTTTTAATATATTATTACAAAAT
Pfa3D7|chr8|PF08_0102|Pf TTGTTTTTTTTTAATATTGATAAATCTTTTAATATATTATTACAAAAT
SU_CLEAN_contig_6320     ------------------------------------------------
SU_CLEAN_contig_5899     ------------------------------------------------
SU_CLEAN_contig_5845     TTGTTTTTTTTTAATATTGATAAATCTTTTAATATATTAT-ACAAAAT
SU_CLEAN_contig_9187     TTGTTTTTTTTTAATATTGATAAATCTTTTAATATATTAT-ACAAAAT
SU_CLEAN_contig_7650     ------------------------------------------------

PF08_0102g               AAATTATCCTGTTTTCTCCATTTAATATCTCCAGAATAATTAAAATTA
Pfa3D7|chr8|PF08_0102|Pf AAATTATCCTGTTTTCTCCATTTAATATCTCCAGAATAATTAAAATTA
SU_CLEAN_contig_6320     ------------------------------------------------
SU_CLEAN_contig_5899     ------------------------------------------------
SU_CLEAN_contig_5845     AA----------------------------------------------
SU_CLEAN_contig_9187     AA----------------------------------------------
SU_CLEAN_contig_7650     ------------------------------------------------

PF08_0102g               TCTTTTATATTATTTAAATGTGTGTATGATTCTTCTATACATTGGTTG
Pfa3D7|chr8|PF08_0102|Pf TCTTTTATATTATTTAAATGTGTGTATGATTCTTCTATACATTGGTTG
SU_CLEAN_contig_6320     ------------------------------------------------
SU_CLEAN_contig_5899     ------------------------------------------------
SU_CLEAN_contig_5845     ------------------------------------------------
SU_CLEAN_contig_9187     ------------------------------------------------
SU_CLEAN_contig_7650     ------------------------------------------------

PF08_0102g               AAATTATTTTCTTCATACGTCAATTCATCTTGTTCTCTATGGTTTTTA
Pfa3D7|chr8|PF08_0102|Pf AAATTATTTTCTTCATACGTCAATTCATCTTGTTCTCTATGGTTTTTA
SU_CLEAN_contig_6320     ------------------------------------------------
SU_CLEAN_contig_5899     ------------------------------------------------
SU_CLEAN_contig_5845     ------------------------------------------------
SU_CLEAN_contig_9187     ------------------------------------------------
SU_CLEAN_contig_7650     ------------------------------------------------

PF08_0102g               TATAGCACATCTTTTGCATCATTATTACTATTACTATTATAATTATAA
Pfa3D7|chr8|PF08_0102|Pf TATAGCACATCTTTTGCATCATTATTACTATTACTATTATAATTATAA
SU_CLEAN_contig_6320     ------------------------------------------------
SU_CLEAN_contig_5899     ------------------------------------------------
SU_CLEAN_contig_5845     ------------------------------------------------
SU_CLEAN_contig_9187     ------------------------------------------------
SU_CLEAN_contig_7650     ------------------------------------------------

PF08_0102g               TTATAATAATTCTTACAATTATTATCATTACTGCTATTATTATTATTA
Pfa3D7|chr8|PF08_0102|Pf TTATAATAATTCTTACAATTATTATCATTACTGCTATTATTATTATTA
SU_CLEAN_contig_6320     ------------------------------------------------
SU_CLEAN_contig_5899     ------------------------------------------------
SU_CLEAN_contig_5845     ------------------------------------------------
SU_CLEAN_contig_9187     ------------------------------------------------
SU_CLEAN_contig_7650     ------------------------------------------------

PF08_0102g               TTGTTGTTGTTATTATCATTACTATCATTGTTACTGTTGTTGTCGTCA
Pfa3D7|chr8|PF08_0102|Pf TTGTTGTTGTTATTATCATTACTATCATTGTTACTGTTGTTGTCGTCA
SU_CLEAN_contig_6320     ------------------------------------------------
SU_CLEAN_contig_5899     -----------------------------------------GTCGTCA
SU_CLEAN_contig_5845     ------------------------------------------------
SU_CLEAN_contig_9187     ------------------------------------------------
SU_CLEAN_contig_7650     ------------------------------------------------

PF08_0102g               CTATATTCATGATCATAATTAAACTTATCATCCTTAAAATTTTCTTCA
Pfa3D7|chr8|PF08_0102|Pf CTATATTCATGATCATAATTAAACTTATCATCCTTAAAATTTTCTTCA
SU_CLEAN_contig_6320     ------------------------------------------------
SU_CLEAN_contig_5899     CTATATTCATGATCATAATTAAACTTATCATCCTTAAAATTTTCTTCA
SU_CLEAN_contig_5845     ------------------------------------------------
SU_CLEAN_contig_9187     ------------------------------------------------
SU_CLEAN_contig_7650     ------------------------------------------------

PF08_0102g               TATATGTGATCGTCATTTTTCGAGTTAAAACATCTTTCTATAGGCATA
Pfa3D7|chr8|PF08_0102|Pf TATATGTGATCGTCATTTTTCGAGTTAAAACATCTTTCTATAGGCATA
SU_CLEAN_contig_6320     ------------------------------------------------
SU_CLEAN_contig_5899     TATATGTGATCGTCATTTTTCGAGTTAAAACATCTTTCTATAGGCATA
SU_CLEAN_contig_5845     ------------------------------------------------
SU_CLEAN_contig_9187     ------------------------------------------------
SU_CLEAN_contig_7650     ------------------------------------------------

PF08_0102g               TAATTTTCTAGAAAATTCTTCGACGTATCATACATATACCTTAAATAG
Pfa3D7|chr8|PF08_0102|Pf TAATTTTCTAGAAAATTCTTCGACGTATCATACATATACCTTAAATAG
SU_CLEAN_contig_6320     ------------------------------------------------
SU_CLEAN_contig_5899     TAATTTTCTAGAAAATTCTTCGACGTATCATACATATACCCTAAATAG
SU_CLEAN_contig_5845     ------------------------------------------------
SU_CLEAN_contig_9187     ------------------------------------------------
SU_CLEAN_contig_7650     ------------------------------------------------

PF08_0102g               CTCTTTCCCTTTTTATTATTATTTGACTTTTTTTTAAAAAAATCACAA
Pfa3D7|chr8|PF08_0102|Pf CTCTTTCCCTTTTTATTATTATTTGACTTTTTTTTAAAAAAATCACAA
SU_CLEAN_contig_6320     ------------------------------------------------
SU_CLEAN_contig_5899     CTCTTTCCCTTTTTATTATTATTTGACTTTTTTTTAAAAAAATCACAA
SU_CLEAN_contig_5845     ------------------------------------------------
SU_CLEAN_contig_9187     ------------------------------------------------
SU_CLEAN_contig_7650     ------------------------------------------------

PF08_0102g               ATATTATTATAATCCTTTTCATTATTAATATCATCATAATTAATTAAA
Pfa3D7|chr8|PF08_0102|Pf ATATTATTATAATCCTTTTCATTATTAATATCATCATAATTAATTAAA
SU_CLEAN_contig_6320     ------------------------------------------------
SU_CLEAN_contig_5899     ATATTATTATAATCCTTTTCATTATTAATATCATCATAATTAATTAAA
SU_CLEAN_contig_5845     ------------------------------------------------
SU_CLEAN_contig_9187     ------------------------------------------------
SU_CLEAN_contig_7650     ------------------------------------------------

PF08_0102g               GAGGATAAGCATCCAATCAAATAATCTCTTTTAATTTTTCTTTCATTT
Pfa3D7|chr8|PF08_0102|Pf GAGGATAAGCATCCAATCAAATAATCTCTTTTAATTTTTCTTTCATTT
SU_CLEAN_contig_6320     ------------------------------------------------
SU_CLEAN_contig_5899     GAGGATAAGCATCCAATCAAATAATCTCTTTTAATTTTTCTTTCATTT
SU_CLEAN_contig_5845     ------------------------------------------------
SU_CLEAN_contig_9187     ------------------------------------------------
SU_CLEAN_contig_7650     ------------------------------------------------

PF08_0102g               GGATTGTATAAATTTAACATTTCTTTACTTAAATGTATTTTGTATTTC
Pfa3D7|chr8|PF08_0102|Pf GGATTGTATAAATTTAACATTTCTTTACTTAAATGTATTTTGTATTTC
SU_CLEAN_contig_6320     ------------------------------------------------
SU_CLEAN_contig_5899     GGATTGTATAAATTTAACATTTCTTTACTTAAATGTATTTTGTATTTC
SU_CLEAN_contig_5845     ------------------------------------------------
SU_CLEAN_contig_9187     ------------------------------------------------
SU_CLEAN_contig_7650     ------------------------------------------------

PF08_0102g               ATATTATTTTTAATATGTTCTTCTAAGCTATTCCTTTCATTATATAGT
Pfa3D7|chr8|PF08_0102|Pf ATATTATTTTTAATATGTTCTTCTAAGCTATTCCTTTCATTATATAGT
SU_CLEAN_contig_6320     ------------------------------------------------
SU_CLEAN_contig_5899     ATATTATTTTTAATATGTTCTTCTAAGCTATTCCTTTCATTATATAGT
SU_CLEAN_contig_5845     ------------------------------------------------
SU_CLEAN_contig_9187     ------------------------------------------------
SU_CLEAN_contig_7650     ------------------------------------------------

PF08_0102g               TGACACTTTTCTTTAAGTTCTTTGTATATATTGTAAATATTTTCATTA
Pfa3D7|chr8|PF08_0102|Pf TGACACTTTTCTTTAAGTTCTTTGTATATATTGTAAATATTTTCATTA
SU_CLEAN_contig_6320     ------------------------------------------------
SU_CLEAN_contig_5899     TGACACTTTTCTTTAAGTTCTTTGTATATATTGTAAATATTTTCATTA
SU_CLEAN_contig_5845     ------------------------------------------------
SU_CLEAN_contig_9187     ------------------------------------------------
SU_CLEAN_contig_7650     ------------------------------------------------

PF08_0102g               TCATAATTTATATTACTAAAAGAATTGTACATAAGGTCATTATTATTA
Pfa3D7|chr8|PF08_0102|Pf TCATAATTTATATTACTAAAAGAATTGTACATAAGGTCATTATTATTA
SU_CLEAN_contig_6320     ------------------------------------------------
SU_CLEAN_contig_5899     TCATAATTTATATTACTAAAAGAATTGTACATAAGGTCATTATTATTA
SU_CLEAN_contig_5845     ------------------------------------------------
SU_CLEAN_contig_9187     ------------------------------------------------
SU_CLEAN_contig_7650     ------------------------------------------------

PF08_0102g               TTATTGTTGTTGCTGTTATTATTGTTATTGTTTCTTTGTATATTACAT
Pfa3D7|chr8|PF08_0102|Pf TTATTGTTGTTGCTGTTATTATTGTTATTGTTTCTTTGTATATTACAT
SU_CLEAN_contig_6320     ------------------------------------------------
SU_CLEAN_contig_5899     TTATTGTTGTTGCTGTTATTATTGTTATTGTTTCTTTGTATATTACAT
SU_CLEAN_contig_5845     ------------------------------------------------
SU_CLEAN_contig_9187     ------------------------------------------------
SU_CLEAN_contig_7650     ------------------------------------------------

PF08_0102g               GGTAATGTACCTACATTTCTGTAAACATTATTGGGATTAATCATATTA
Pfa3D7|chr8|PF08_0102|Pf GGTAATGTACCTACATTTCTGTAAACATTATTGGGATTAATCATATTA
SU_CLEAN_contig_6320     ----------------TTCTGTAAACATTATTGGGATTAATCATATTA
SU_CLEAN_contig_5899     GGTAATGTACCTACATTTCTGTAAACATTATTGGGATTAATCATATTA
SU_CLEAN_contig_5845     ------------------------------------------------
SU_CLEAN_contig_9187     ------------------------------------------------
SU_CLEAN_contig_7650     ------------------------------------------------

PF08_0102g               TAAGTTGTGTTTTTCAAATTATTATTATTATTATTACTATTATTAGAT
Pfa3D7|chr8|PF08_0102|Pf TAAGTTGTGTTTTTCAAATTATTATTATTATTATTACTATTATTAGAT
SU_CLEAN_contig_6320     TAAGTTGTGTTTTTCAAATTATTATTATTATTATTACTATTATTAGAT
SU_CLEAN_contig_5899     TAAGTTGTGTTTTTCAAATTATTATTATTATTATTACTATTATTAGAT
SU_CLEAN_contig_5845     ------------------------------------------------
SU_CLEAN_contig_9187     ------------------------------------------------
SU_CLEAN_contig_7650     ------------------------------------------------

PF08_0102g               TTATTAAAGCTTGTATGCTCCTCTTTTTTGTCATTAAAATTAAAAATA
Pfa3D7|chr8|PF08_0102|Pf TTATTAAAGCTTGTATGCTCCTCTTTTTTGTCATTAAAATTAAAAATA
SU_CLEAN_contig_6320     TTATTAAAGCTTGTATGCTCCTCTTTTTTGTCATTAAAACTAAAAATA
SU_CLEAN_contig_5899     TTATTAAAGCTTGTATGCTCCTCTTTTTTGTCATTAAAACTAAAAATA
SU_CLEAN_contig_5845     ------------------------------------------------
SU_CLEAN_contig_9187     ------------------------------------------------
SU_CLEAN_contig_7650     ------------------------------------------------

PF08_0102g               TCATAATGTTTATAATGACTAATATTATTCGTAGGAGAAGAATTATTA
Pfa3D7|chr8|PF08_0102|Pf TCATAATGTTTATAATGACTAATATTATTCGTAGGAGAAGAATTATTA
SU_CLEAN_contig_6320     TCATAATGTTTATAATGACTAATATTATTCGTAGGAGAAGAATTATTA
SU_CLEAN_contig_5899     TCATAATGTTTATAATGACTAATATTATTCGTAGGAGAAGAATTATTA
SU_CLEAN_contig_5845     ------------------------------------------------
SU_CLEAN_contig_9187     ------------------------------------------------
SU_CLEAN_contig_7650     ------------------------------------------------

PF08_0102g               TTACAATCATAAAAATTTTTATTAGGATTAACCTGTATATCTTCTTTT
Pfa3D7|chr8|PF08_0102|Pf TTACAATCATAAAAATTTTTATTAGGATTAACCTGTATATCTTCTTTT
SU_CLEAN_contig_6320     TTACAATCATAAAAATTTTTATTAGGATTAACCTGTATATCTTCTTTT
SU_CLEAN_contig_5899     T-ACA-------------------------------------------
SU_CLEAN_contig_5845     ------------------------------------------------
SU_CLEAN_contig_9187     ------------------------------------------------
SU_CLEAN_contig_7650     ------------------------------------------------

PF08_0102g               TTAAAAGCTTCCTCTTCATTTAGACTATCAAATCCATTTTGTGTTTCC
Pfa3D7|chr8|PF08_0102|Pf TTAAAAGCTTCCTCTTCATTTAGACTATCAAATCCATTTTGTGTTTCC
SU_CLEAN_contig_6320     TTAAAAGCTTCCTCTTCATTTAGACTATCAAATCCATTTTGTGTTTCC
SU_CLEAN_contig_5899     ------------------------------------------------
SU_CLEAN_contig_5845     ------------------------------------------------
SU_CLEAN_contig_9187     ------------------------------------------------
SU_CLEAN_contig_7650     ------------------------------------------------

PF08_0102g               TTATCATTCATATTATTACTACATTCATTTGATGATAAAATAAAATCT
Pfa3D7|chr8|PF08_0102|Pf TTATCATTCATATTATTACTACATTCATTTGATGATAAAATAAAATCT
SU_CLEAN_contig_6320     TTATCATTCATATTATTACTACATTCATTTGATGATAAAATAAAATCT
SU_CLEAN_contig_5899     ------------------------------------------------
SU_CLEAN_contig_5845     ------------------------------------------------
SU_CLEAN_contig_9187     ------------------------------------------------
SU_CLEAN_contig_7650     ------------------------------------------------

PF08_0102g               GACATTTCTTTAGCATCTACTTCATTTGTCAACCTCTTTTGATTTTTT
Pfa3D7|chr8|PF08_0102|Pf GACATTTCTTTAGCATCTACTTCATTTGTCAACCTCTTTTGATTTTTT
SU_CLEAN_contig_6320     GACATTTCTTTAGCATCTACTTCATTTGTCAACCTCTTTTGATTTTTT
SU_CLEAN_contig_5899     ------------------------------------------------
SU_CLEAN_contig_5845     ------------------------------------------------
SU_CLEAN_contig_9187     ------------------------------------------------
SU_CLEAN_contig_7650     ------------------------------------------------

PF08_0102g               AAATTATCATAATCGATATTTTCTTTATAGTATTTATCCCCTGTTTCA
Pfa3D7|chr8|PF08_0102|Pf AAATTATCATAATCGATATTTTCTTTATAGTATTTATCCCCTGTTTCA
SU_CLEAN_contig_6320     AAATTATCATAATCGATATTTTCTTTATAGTATTTATCCCCTGTTTCA
SU_CLEAN_contig_5899     ------------------------------------------------
SU_CLEAN_contig_5845     ------------------------------------------------
SU_CLEAN_contig_9187     ------------------------------------------------
SU_CLEAN_contig_7650     ------------------------------------------------

PF08_0102g               AAATTACAATATGTTTTAAATGATTCATAAGTACAATTTGAAGTACTT
Pfa3D7|chr8|PF08_0102|Pf AAATTACAATATGTTTTAAATGATTCATAAGTACAATTTGAAGTACTT
SU_CLEAN_contig_6320     AAATTACAATATGTTTTAAATGATTCATAAGTACAATTTGAAGTACTT
SU_CLEAN_contig_5899     ------------------------------------------------
SU_CLEAN_contig_5845     ------------------------------------------------
SU_CLEAN_contig_9187     ------------------------------------------------
SU_CLEAN_contig_7650     ------------------------------------------------

PF08_0102g               TTTTGACTGTTATTTGTAGAATTTGAATGTGACTTCATATTATTAATA
Pfa3D7|chr8|PF08_0102|Pf TTTTGACTGTTATTTGTAGAATTTGAATGTGACTTCATATTATTAATA
SU_CLEAN_contig_6320     TTTTGACTGTTATTTGTAGAATTTGAATGTGACTTCATATTATTAATA
SU_CLEAN_contig_5899     ------------------------------------------------
SU_CLEAN_contig_5845     ------------------------------------------------
SU_CLEAN_contig_9187     ------------------------------------------------
SU_CLEAN_contig_7650     ------------------------------------------------

PF08_0102g               TGAGTATCATGACAATATGAATTACTATCATCATTGATATTACTACTA
Pfa3D7|chr8|PF08_0102|Pf TGAGTATCATGACAATATGAATTACTATCATCATTGATATTACTACTA
SU_CLEAN_contig_6320     TGAGTATCATGACAATATGAATTACTATCATCATTGATATTACTACTA
SU_CLEAN_contig_5899     ------------------------------------------------
SU_CLEAN_contig_5845     ------------------------------------------------
SU_CLEAN_contig_9187     ------------------------------------------------
SU_CLEAN_contig_7650     ------------------------------------------------

PF08_0102g               TCATAATTATAGTAATTACCACATGTATCATATTTATCAAATGTATCA
Pfa3D7|chr8|PF08_0102|Pf TCATAATTATAGTAATTACCACATGTATCATATTTATCAAATGTATCA
SU_CLEAN_contig_6320     TCATAATTATAGTAATTACCACATGTATCATATTTATCAAATGTATCA
SU_CLEAN_contig_5899     ------------------------------------------------
SU_CLEAN_contig_5845     ------------------------------------------------
SU_CLEAN_contig_9187     ------------------------------------------------
SU_CLEAN_contig_7650     ------------------------------------------------

PF08_0102g               AATTTATCAGATGTATCAATTTTATCATACGTATCAAATTTATCAGAC
Pfa3D7|chr8|PF08_0102|Pf AATTTATCAGATGTATCAATTTTATCATACGTATCAAATTTATCAGAC
SU_CLEAN_contig_6320     AATTTATCAGATGTATCAATTTTATCATACGTATCAAATTTATCAGAC
SU_CLEAN_contig_5899     ------------------------------------------------
SU_CLEAN_contig_5845     ------------------------------------------------
SU_CLEAN_contig_9187     ------------------------------------------------
SU_CLEAN_contig_7650     ------------------------------------------------

PF08_0102g               GTGTCAAATTTATCAAATTTATCATTTGTATTATTTTGTTCATATTTA
Pfa3D7|chr8|PF08_0102|Pf GTGTCAAATTTATCAAATTTATCATTTGTATTATTTTGTTCATATTTA
SU_CLEAN_contig_6320     GTGTCAAATTTATCAAATTTATCATTTGTATTATTTTGTTCATATTTA
SU_CLEAN_contig_5899     ------------------------------------------------
SU_CLEAN_contig_5845     ------------------------------------------------
SU_CLEAN_contig_9187     ------------------------------------------------
SU_CLEAN_contig_7650     ------------------------------------------------

PF08_0102g               ACATTACAATCATCCATAAATCTTATATAGTCTAGTAAAATATCCTTT
Pfa3D7|chr8|PF08_0102|Pf ACATTACAATCATCCATAAATCTTATATAGTCTAGTAAAATATCCTTT
SU_CLEAN_contig_6320     ACATTACAATCATCCATAAATCTTATATAGTCTAGTAAAATATCCTTT
SU_CLEAN_contig_5899     ------------------------------------------------
SU_CLEAN_contig_5845     ------------------------------------------------
SU_CLEAN_contig_9187     ------------------------------------------------
SU_CLEAN_contig_7650     ------------------------------------------------

PF08_0102g               TCTCCCAATTTTTCTATACATTTTCTCTTCAACAATTTATTTATATAA
Pfa3D7|chr8|PF08_0102|Pf TCTCCCAATTTTTCTATACATTTTCTCTTCAACAATTTATTTATATAA
SU_CLEAN_contig_6320     TCTCCCAATTTTTCTATACATTTTCTCTTCAACAATTTATTTATATAA
SU_CLEAN_contig_5899     ------------------------------------------------
SU_CLEAN_contig_5845     ------------------------------------------------
SU_CLEAN_contig_9187     ------------------------------------------------
SU_CLEAN_contig_7650     ------------------------------------------------

PF08_0102g               TCACTATTAATATAATCGATAAAGGAAAATGGTAAAAATACACCCACT
Pfa3D7|chr8|PF08_0102|Pf TCACTATTAATATAATCGATAAAGGAAAATGGTAAAAATACACCCACT
SU_CLEAN_contig_6320     TCACTATTAATA------------------------------------
SU_CLEAN_contig_5899     ------------------------------------------------
SU_CLEAN_contig_5845     ------------------------------------------------
SU_CLEAN_contig_9187     ------------------------------------------------
SU_CLEAN_contig_7650     ------------------------------------------------

PF08_0102g               GAAAATATTTGATCTTCTTTCCACTTTTTATTTATTTTTTTCTTTTCT
Pfa3D7|chr8|PF08_0102|Pf GAAAATATTTGATCTTCTTTCCACTTTTTATTTATTTTTTTCTTTTCT
SU_CLEAN_contig_6320     ------------------------------------------------
SU_CLEAN_contig_5899     ------------------------------------------------
SU_CLEAN_contig_5845     ------------------------------------------------
SU_CLEAN_contig_9187     ------------------------------------------------
SU_CLEAN_contig_7650     ------------------------------------------------

PF08_0102g               ATTCCACTTTTATCTATTGAATTATTAAATTTATTTAAAATATCATTT
Pfa3D7|chr8|PF08_0102|Pf ATTCCACTTTTATCTATTGAATTATTAAATTTATTTAAAATATCATTT
SU_CLEAN_contig_6320     ------------------------------------------------
SU_CLEAN_contig_5899     ------------------------------------------------
SU_CLEAN_contig_5845     ------------------------------------------------
SU_CLEAN_contig_9187     ------------------------------------------------
SU_CLEAN_contig_7650     ------------------------------------------------

PF08_0102g               TGTGTTTCTTCTAAATACTCATCATTATCATAATAATTGTCTATATCA
Pfa3D7|chr8|PF08_0102|Pf TGTGTTTCTTCTAAATACTCATCATTATCATAATAATTGTCTATATCA
SU_CLEAN_contig_6320     ------------------------------------------------
SU_CLEAN_contig_5899     ------------------------------------------------
SU_CLEAN_contig_5845     ------------------------------------------------
SU_CLEAN_contig_9187     ------------------------------------------------
SU_CLEAN_contig_7650     ------------------------------------------------

PF08_0102g               TTCATTTCATCATCATTTATGTTCCAACAATTTGTTGACAATTCATCA
Pfa3D7|chr8|PF08_0102|Pf TTCATTTCATCATCATTTATGTTCCAACAATTTGTTGACAATTCATCA
SU_CLEAN_contig_6320     ------------------------------------------------
SU_CLEAN_contig_5899     ------------------------------------------------
SU_CLEAN_contig_5845     ------------------------------------------------
SU_CLEAN_contig_9187     ------------------------------------------------
SU_CLEAN_contig_7650     ------------------------------------------------

PF08_0102g               TATGAATTTACATTATTATGATTATTACATTCATAATTATTTACAAAA
Pfa3D7|chr8|PF08_0102|Pf TATGAATTTACATTATTATGATTATTACATTCATAATTATTTACAAAA
SU_CLEAN_contig_6320     ------------------------------------------------
SU_CLEAN_contig_5899     ------------------------------------------------
SU_CLEAN_contig_5845     ------------------------------------------------
SU_CLEAN_contig_9187     ------------------------------------------------
SU_CLEAN_contig_7650     ------------------------------------------------

PF08_0102g               TTAATGTCTTTAAAATTATTACTGTTTGTATTATGACTCCCTTCTTTT
Pfa3D7|chr8|PF08_0102|Pf TTAATGTCTTTAAAATTATTACTGTTTGTATTATGACTCCCTTCTTTT
SU_CLEAN_contig_6320     ------------------------------------------------
SU_CLEAN_contig_5899     ------------------------------------------------
SU_CLEAN_contig_5845     ------------------------------------------------
SU_CLEAN_contig_9187     ------------------------------------------------
SU_CLEAN_contig_7650     ------------------------------------------------

PF08_0102g               AATGACGACGCAATTTCACTGTAATTATTACAACCATGATTATTACCA
Pfa3D7|chr8|PF08_0102|Pf AATGACGACGCAATTTCACTGTAATTATTACAACCATGATTATTACCA
SU_CLEAN_contig_6320     ------------------------------------------------
SU_CLEAN_contig_5899     ------------------------------------------------
SU_CLEAN_contig_5845     ------------------------------------------------
SU_CLEAN_contig_9187     ------------------------------------------------
SU_CLEAN_contig_7650     ------------------------------------------------

PF08_0102g               CAATTATTGTCATCATTATTATCATTATTATTATTATTATTGTTGTTG
Pfa3D7|chr8|PF08_0102|Pf CAATTATTGTCATCATTATTATCATTATTATTATTATTATTGTTGTTG
SU_CLEAN_contig_6320     ------------------------------------------------
SU_CLEAN_contig_5899     ------------------------------------------------
SU_CLEAN_contig_5845     ------------------------------------------------
SU_CLEAN_contig_9187     ------------------------------------------------
SU_CLEAN_contig_7650     ------------------------------------------------

PF08_0102g               TTTTTATTATTATTACTATTGTATTTTCTTCTGTTTGTATTTTTTTTG
Pfa3D7|chr8|PF08_0102|Pf TTTTTATTATTATTACTATTGTATTTTCTTCTGTTTGTATTTTTTTTG
SU_CLEAN_contig_6320     ------------------------------------------------
SU_CLEAN_contig_5899     ------------------------------------------------
SU_CLEAN_contig_5845     ------------------------------------------------
SU_CLEAN_contig_9187     ------------------------------------------------
SU_CLEAN_contig_7650     ------------------------------------------------

PF08_0102g               AAGGAACTAGTTATTTTCTCCATAGTTTTTATAATATCATCATCAATT
Pfa3D7|chr8|PF08_0102|Pf AAGGAACTAGTTATTTTCTCCATAGTTTTTATAATATCATCATCAATT
SU_CLEAN_contig_6320     ------------------------------------------------
SU_CLEAN_contig_5899     ------------------------------------------------
SU_CLEAN_contig_5845     ------------------------------------------------
SU_CLEAN_contig_9187     ------------------------------------------------
SU_CLEAN_contig_7650     ------------------------------------------------

PF08_0102g               ATTGTATTATCATCAAAATTACATATACTGAAGTAAAAATCCGAATGA
Pfa3D7|chr8|PF08_0102|Pf ATTGTATTATCATCAAAATTACATATACTGAAGTAAAAATCCGAATGA
SU_CLEAN_contig_6320     ------------------------------------------------
SU_CLEAN_contig_5899     ------------------------------------------------
SU_CLEAN_contig_5845     ------------------------------------------------
SU_CLEAN_contig_9187     ------------------------------------------------
SU_CLEAN_contig_7650     ------------------------------------------------

PF08_0102g               TATTTTACAGGGAATAATTCTTTATGTAAATCATGAACATCTTCGATA
Pfa3D7|chr8|PF08_0102|Pf TATTTTACAGGGAATAATTCTTTATGTAAATCATGAACATCTTCGATA
SU_CLEAN_contig_6320     ------------------------------------------------
SU_CLEAN_contig_5899     ------------------------------------------------
SU_CLEAN_contig_5845     ------------------------------------------------
SU_CLEAN_contig_9187     ------------------------------------------------
SU_CLEAN_contig_7650     ------------------------------------------------

PF08_0102g               TCTTCTTCTTTTAAAAAACGAAAATAAATCAAATTTAATATATTCAAT
Pfa3D7|chr8|PF08_0102|Pf TCTTCTTCTTTTAAAAAACGAAAATAAATCAAATTTAATATATTCAAT
SU_CLEAN_contig_6320     ------------------------------------------------
SU_CLEAN_contig_5899     ------------------------------------------------
SU_CLEAN_contig_5845     ------------------------------------------------
SU_CLEAN_contig_9187     ------------------------------------------------
SU_CLEAN_contig_7650     ------------------------------------------------

PF08_0102g               TTTTTTAATATCTTGTATAATAATATTTCCTTTTCCTCACACAAATCC
Pfa3D7|chr8|PF08_0102|Pf TTTTTTAATATCTTGTATAATAATATTTCCTTTTCCTCACACAAATCC
SU_CLEAN_contig_6320     ------------------------------------------------
SU_CLEAN_contig_5899     ------------------------------------------------
SU_CLEAN_contig_5845     ------------------------------------------------
SU_CLEAN_contig_9187     ------------------------------------------------
SU_CLEAN_contig_7650     ------------------------------------------------

PF08_0102g               AGAAATAATCTTGAGCTTAATATTTGTTCATGTACATCATTACATAAG
Pfa3D7|chr8|PF08_0102|Pf AGAAATAATCTTGAGCTTAATATTTGTTCATGTACATCATTACATAAG
SU_CLEAN_contig_6320     ------------------------------------------------
SU_CLEAN_contig_5899     ------------------------------------------------
SU_CLEAN_contig_5845     ------------------------------------------------
SU_CLEAN_contig_9187     ------------------------------------------------
SU_CLEAN_contig_7650     ------------------------------------------------

PF08_0102g               GCTGAAGATGTTGAAAGAAATTTGTTTTTGTTATTTTTTTTAAATAAC
Pfa3D7|chr8|PF08_0102|Pf GCTGAAGATGTTGAAAGAAATTTGTTTTTGTTATTTTTTTTAAATAAC
SU_CLEAN_contig_6320     ------------------------------------------------
SU_CLEAN_contig_5899     ------------------------------------------------
SU_CLEAN_contig_5845     ------------------------------------------------
SU_CLEAN_contig_9187     ------------------------------------------------
SU_CLEAN_contig_7650     ------------------------------------------------

PF08_0102g               CCTAATACATTGTTTACAACTTTATCATATTTTGATTCAAGAAAGCTA
Pfa3D7|chr8|PF08_0102|Pf CCTAATACATTGTTTACAACTTTATCATATTTTGATTCAAGAAAGCTA
SU_CLEAN_contig_6320     ------------------------------------------------
SU_CLEAN_contig_5899     ------------------------------------------------
SU_CLEAN_contig_5845     ------------------------------------------------
SU_CLEAN_contig_9187     ------------------------------------------------
SU_CLEAN_contig_7650     ------------------------------------------------

PF08_0102g               GTCTTCTTATTCGTATTTTTATTTTTCTTATAATAATAATAATTATTA
Pfa3D7|chr8|PF08_0102|Pf GTCTTCTTATTCGTATTTTTATTTTTCTTATAATAATAATAATTATTA
SU_CLEAN_contig_6320     ------------------------------------------------
SU_CLEAN_contig_5899     ------------------------------------------------
SU_CLEAN_contig_5845     ------------------------------------------------
SU_CLEAN_contig_9187     ------------------------------------------------
SU_CLEAN_contig_7650     ------------------------------------------------

PF08_0102g               TTATTCATATTTTCATTATACTACTTCGAAGATACCCTTTTTTTTTTT
Pfa3D7|chr8|PF08_0102|Pf TTATTCAT----------------------------------------
SU_CLEAN_contig_6320     ------------------------------------------------
SU_CLEAN_contig_5899     ------------------------------------------------
SU_CLEAN_contig_5845     ------------------------------------------------
SU_CLEAN_contig_9187     ------------------------------------------------
SU_CLEAN_contig_7650     ------------------------------------------------

PF08_0102g               TTTTTTTTTTTTATTATTATTATTATTATAATTACTATTATATTATGT
Pfa3D7|chr8|PF08_0102|Pf ------------------------------------------------
SU_CLEAN_contig_6320     ------------------------------------------------
SU_CLEAN_contig_5899     ------------------------------------------------
SU_CLEAN_contig_5845     ------------------------------------------------
SU_CLEAN_contig_9187     ------------------------------------------------
SU_CLEAN_contig_7650     ------------------------------------------------

PF08_0102g               TTATACTTTATTATATTTTATTAATATGTAAGTATCAACATTGTAATT
Pfa3D7|chr8|PF08_0102|Pf ------------------------------------------------
SU_CLEAN_contig_6320     ------------------------------------------------
SU_CLEAN_contig_5899     ------------------------------------------------
SU_CLEAN_contig_5845     ------------------------------------------------
SU_CLEAN_contig_9187     ------------------------------------------------
SU_CLEAN_contig_7650     ------------------------------------------------

PF08_0102g               ACAAAGAGGATATAAATAAAATACGTCAATTCATTTATGTATATAAAT
Pfa3D7|chr8|PF08_0102|Pf ------------------------------------------------
SU_CLEAN_contig_6320     ------------------------------------------------
SU_CLEAN_contig_5899     ------------------------------------------------
SU_CLEAN_contig_5845     ------------------------------------------------
SU_CLEAN_contig_9187     ------------------------------------------------
SU_CLEAN_contig_7650     ------------------------------------------------

PF08_0102g               GAAATTCATAATTTTTTAAACATATATTATACTATTTTATATAATATA
Pfa3D7|chr8|PF08_0102|Pf ------------------------------------------------
SU_CLEAN_contig_6320     ------------------------------------------------
SU_CLEAN_contig_5899     ------------------------------------------------
SU_CLEAN_contig_5845     ------------------------------------------------
SU_CLEAN_contig_9187     ------------------------------------------------
SU_CLEAN_contig_7650     ------------------------------------------------

PF08_0102g               TATACACTTATTTTTTTAAGATTACACCTTTTAAATGCAATAATATCA
Pfa3D7|chr8|PF08_0102|Pf ------------------------------------------------
SU_CLEAN_contig_6320     ------------------------------------------------
SU_CLEAN_contig_5899     ------------------------------------------------
SU_CLEAN_contig_5845     ------------------------------------------------
SU_CLEAN_contig_9187     ------------------------------------------------
SU_CLEAN_contig_7650     ------------------------------------------------

PF08_0102g               ATGATTGTTTAAAATATGTTCTTATATATATATATATATATTATATAT
Pfa3D7|chr8|PF08_0102|Pf ------------------------------------------------
SU_CLEAN_contig_6320     ------------------------------------------------
SU_CLEAN_contig_5899     ------------------------------------------------
SU_CLEAN_contig_5845     ------------------------------------------------
SU_CLEAN_contig_9187     ------------------------------------------------
SU_CLEAN_contig_7650     ------------------------------------------------

PF08_0102g               ATATTTATTATAATTTTAAAATTTTTAATTATAAAAATTGTTACACAT
Pfa3D7|chr8|PF08_0102|Pf ------------------------------------------------
SU_CLEAN_contig_6320     ------------------------------------------------
SU_CLEAN_contig_5899     ------------------------------------------------
SU_CLEAN_contig_5845     ------------------------------------------------
SU_CLEAN_contig_9187     ------------------------------------------------
SU_CLEAN_contig_7650     ------------------------------------------------

PF08_0102g               TTCATATACAAATTGTACATACAATTTTATGTTTTTATAAACATTTTA
Pfa3D7|chr8|PF08_0102|Pf ------------------------------------------------
SU_CLEAN_contig_6320     ------------------------------------------------
SU_CLEAN_contig_5899     ------------------------------------------------
SU_CLEAN_contig_5845     ------------------------------------------------
SU_CLEAN_contig_9187     ------------------------------------------------
SU_CLEAN_contig_7650     ------------------------------------------------

PF08_0102g               TATCTTTTGATATATATAATTTTTTTTCTTCTTTTTAAGATATATACA
Pfa3D7|chr8|PF08_0102|Pf ------------------------------------------------
SU_CLEAN_contig_6320     ------------------------------------------------
SU_CLEAN_contig_5899     ------------------------------------------------
SU_CLEAN_contig_5845     ------------------------------------------------
SU_CLEAN_contig_9187     ------------------------------------------------
SU_CLEAN_contig_7650     ------------------------------------------------

PF08_0102g               CAAAATTATAAATAATTAATAAATATAAATCTTTCAAAATGAAACATT
Pfa3D7|chr8|PF08_0102|Pf ------------------------------------------------
SU_CLEAN_contig_6320     ------------------------------------------------
SU_CLEAN_contig_5899     ------------------------------------------------
SU_CLEAN_contig_5845     ------------------------------------------------
SU_CLEAN_contig_9187     ------------------------------------------------
SU_CLEAN_contig_7650     ------------------------------------------------

PF08_0102g               TAAAAAGAAATTATCTTTTGTAAGTTGTATATAAATAAACAACATATT
Pfa3D7|chr8|PF08_0102|Pf ------------------------------------------------
SU_CLEAN_contig_6320     ------------------------------------------------
SU_CLEAN_contig_5899     ------------------------------------------------
SU_CLEAN_contig_5845     ------------------------------------------------
SU_CLEAN_contig_9187     ------------------------------------------------
SU_CLEAN_contig_7650     ------------------------------------------------

PF08_0102g               CTGCTCAAACATGTAATACAAAAAAAAAAAAAAAAAAAAAAAAAAAGA
Pfa3D7|chr8|PF08_0102|Pf ------------------------------------------------
SU_CLEAN_contig_6320     ------------------------------------------------
SU_CLEAN_contig_5899     ------------------------------------------------
SU_CLEAN_contig_5845     ------------------------------------------------
SU_CLEAN_contig_9187     ------------------------------------------------
SU_CLEAN_contig_7650     ------------------------------------------------

PF08_0102g               ATGATTGTGAGTTTATTATATTTATTTATTTTATAAAATGTTGTAAAT
Pfa3D7|chr8|PF08_0102|Pf ------------------------------------------------
SU_CLEAN_contig_6320     ------------------------------------------------
SU_CLEAN_contig_5899     ------------------------------------------------
SU_CLEAN_contig_5845     ------------------------------------------------
SU_CLEAN_contig_9187     ------------------------------------------------
SU_CLEAN_contig_7650     ------------------------------------------------

PF08_0102g               AAAACTGGGAACGTTATCAATCATCCATTTATTATTAAACAAAAAATA
Pfa3D7|chr8|PF08_0102|Pf ------------------------------------------------
SU_CLEAN_contig_6320     ------------------------------------------------
SU_CLEAN_contig_5899     ------------------------------------------------
SU_CLEAN_contig_5845     ------------------------------------------------
SU_CLEAN_contig_9187     ------------------------------------------------
SU_CLEAN_contig_7650     ------------------------------------------------

PF08_0102g               AAAATAAATAAATTTATATGTAAAATAAAACAAGCCTCATTTGAGGAT
Pfa3D7|chr8|PF08_0102|Pf ------------------------------------------------
SU_CLEAN_contig_6320     ------------------------------------------------
SU_CLEAN_contig_5899     ------------------------------------------------
SU_CLEAN_contig_5845     ------------------------------------------------
SU_CLEAN_contig_9187     ------------------------------------------------
SU_CLEAN_contig_7650     ------------------------------------------------

PF08_0102g               GTTATAAGAATATTTTTTTTTTAATTTATGAAAATAAATAAATATATA
Pfa3D7|chr8|PF08_0102|Pf ------------------------------------------------
SU_CLEAN_contig_6320     ------------------------------------------------
SU_CLEAN_contig_5899     ------------------------------------------------
SU_CLEAN_contig_5845     ------------------------------------------------
SU_CLEAN_contig_9187     ------------------------------------------------
SU_CLEAN_contig_7650     ------------------------------------------------

PF08_0102g               TAAATATATATATAATATATATAATATATATTTATATTTATATATTAA
Pfa3D7|chr8|PF08_0102|Pf ------------------------------------------------
SU_CLEAN_contig_6320     ------------------------------------------------
SU_CLEAN_contig_5899     ------------------------------------------------
SU_CLEAN_contig_5845     ------------------------------------------------
SU_CLEAN_contig_9187     ------------------------------------------------
SU_CLEAN_contig_7650     ------------------------------------------------

PF08_0102g               AAACAGAAATTTTAATAAATATAATAAAATATATCATAAAATTTATAT
Pfa3D7|chr8|PF08_0102|Pf ------------------------------------------------
SU_CLEAN_contig_6320     ------------------------------------------------
SU_CLEAN_contig_5899     ------------------------------------------------
SU_CLEAN_contig_5845     ------------------------------------------------
SU_CLEAN_contig_9187     ------------------------------------------------
SU_CLEAN_contig_7650     ------------------------------------------------

PF08_0102g               AATTATATATAACAATATGATAAATAAATAAAAATATATTATATATAT
Pfa3D7|chr8|PF08_0102|Pf ------------------------------------------------
SU_CLEAN_contig_6320     ------------------------------------------------
SU_CLEAN_contig_5899     ------------------------------------------------
SU_CLEAN_contig_5845     ------------------------------------------------
SU_CLEAN_contig_9187     ------------------------------------------------
SU_CLEAN_contig_7650     ------------------------------------------------

PF08_0102g               AATATATATATATATATATATATATATATATATATATATTTTTTTAAC
Pfa3D7|chr8|PF08_0102|Pf ------------------------------------------------
SU_CLEAN_contig_6320     ------------------------------------------------
SU_CLEAN_contig_5899     ------------------------------------------------
SU_CLEAN_contig_5845     ------------------------------------------------
SU_CLEAN_contig_9187     ------------------------------------------------
SU_CLEAN_contig_7650     ------------------------------------------------

PF08_0102g               
Pfa3D7|chr8|PF08_0102|Pf 
SU_CLEAN_contig_6320     
SU_CLEAN_contig_5899     
SU_CLEAN_contig_5845     
SU_CLEAN_contig_9187     
SU_CLEAN_contig_7650     

;

endblock;
