# Supplementary material for: cDNA sequences reveal considerable gene prediction inaccuracy in the Plasmodium falciparum genome
Source: BMC Genomics. 2007 Jul 27;8:255. doi: 10.1186/1471-2164-8-255 (PMC1978503; doi:10.1186/1471-2164-8-255)
Supplement: Additional file 3 — Genes with cDNA sequences not matching predicted CDS perfectly. Aligned cDNA and predicted CDS sequences can be viewed by double clicking the hyper-linked gene names in the Excel file. [file 1471-2164-8-255-S3.zip › PF10_0017.TXT]

#NEXUS

[!This data assembled using Sequencher, from Gene Codes Corporation.]
begin data;
   dimensions ntax=5 nchar=3988;
   format datatype=dna gap=- interleave=yes;
   matrix

PF10_0017                       TATAGTATATGTAGATACGTTAAAAAATATTTTGAACTTTATGAAATG
MAL10|PF10_0017                 ------------------------------------------------
su_gi_contig_4425               ------------------------------------------------
gi|21543029|gb|BQ596303.1|BQ596 ------------------------------------------------
gi|15907286|gb|BI814662.1|BI814 ------------------------------------------------

PF10_0017                       GATGTTTTATATGAGAGACCTAAATATCCTTGGATTAAAGGTGACACA
MAL10|PF10_0017                 ------------------------------------------------
su_gi_contig_4425               ------------------------------------------------
gi|21543029|gb|BQ596303.1|BQ596 ------------------------------------------------
gi|15907286|gb|BI814662.1|BI814 ------------------------------------------------

PF10_0017                       GACATTGATCCTAATCATCATTCCGAAGGTTTGAAACTTGGAACAGCT
MAL10|PF10_0017                 ------------------------------------------------
su_gi_contig_4425               ------------------------------------------------
gi|21543029|gb|BQ596303.1|BQ596 ------------------------------------------------
gi|15907286|gb|BI814662.1|BI814 ------------------------------------------------

PF10_0017                       GCAGAATGTGTATTCGCAGCTGATAAATGTTTAGTTCATTCAATATTA
MAL10|PF10_0017                 ------------------------------------------------
su_gi_contig_4425               ------------------------------------------------
gi|21543029|gb|BQ596303.1|BQ596 ------------------------------------------------
gi|15907286|gb|BI814662.1|BI814 ------------------------------------------------

PF10_0017                       AAATATATAGAAGAGAGTGATATCGACATTATTATTCTTCAATCCAAA
MAL10|PF10_0017                 ------------------------------------------------
su_gi_contig_4425               ------------------------------------------------
gi|21543029|gb|BQ596303.1|BQ596 ------------------------------------------------
gi|15907286|gb|BI814662.1|BI814 ------------------------------------------------

PF10_0017                       TATGATACTACTGTTGATCCTACAGGTCCTATTGATTTTGTTAAAAAA
MAL10|PF10_0017                 ------------------------------------------------
su_gi_contig_4425               ------------------------------------------------
gi|21543029|gb|BQ596303.1|BQ596 ------------------------------------------------
gi|15907286|gb|BI814662.1|BI814 ------------------------------------------------

PF10_0017                       ATGATAGATTTGTACAACAAAAACCATCATGAAAATTCTAATGCTAAA
MAL10|PF10_0017                 ------------------------------------------------
su_gi_contig_4425               ------------------------------------------------
gi|21543029|gb|BQ596303.1|BQ596 ------------------------------------------------
gi|15907286|gb|BI814662.1|BI814 ------------------------------------------------

PF10_0017                       GAGGATGATAATGAAAGTGAAAAAAAAGAATTAGAATCTCATAATGAA
MAL10|PF10_0017                 ------------------------------------------------
su_gi_contig_4425               ------------------------------------------------
gi|21543029|gb|BQ596303.1|BQ596 ------------------------------------------------
gi|15907286|gb|BI814662.1|BI814 ------------------------------------------------

PF10_0017                       ACGGAAGTGTCTAATAATGATCAAGAAAAAAAAAATATATCATTAAGA
MAL10|PF10_0017                 ------------------------------------------------
su_gi_contig_4425               ------------------------------------------------
gi|21543029|gb|BQ596303.1|BQ596 ------------------------------------------------
gi|15907286|gb|BI814662.1|BI814 ------------------------------------------------

PF10_0017                       GATGAAAACATACCTAATGCTGATGACATTCAAAATGATATAAATGGA
MAL10|PF10_0017                 ------------------------------------------------
su_gi_contig_4425               ------------------------------------------------
gi|21543029|gb|BQ596303.1|BQ596 ------------------------------------------------
gi|15907286|gb|BI814662.1|BI814 ------------------------------------------------

PF10_0017                       TCATGTTATAATGTAGAGAATTATGTGCTTGTATCGGGAAATGATTTA
MAL10|PF10_0017                 ------------------------------------------------
su_gi_contig_4425               ------------------------------------------------
gi|21543029|gb|BQ596303.1|BQ596 ------------------------------------------------
gi|15907286|gb|BI814662.1|BI814 ------------------------------------------------

PF10_0017                       ACAGAACAACAAAAATTATGGCATTCATGTGATCATGGATATTATAAA
MAL10|PF10_0017                 ------------------------------------------------
su_gi_contig_4425               ------------------------------------------------
gi|21543029|gb|BQ596303.1|BQ596 ------------------------------------------------
gi|15907286|gb|BI814662.1|BI814 ------------------------------------------------

PF10_0017                       AACTTTTTAATGAAAAAATTGGGTAAAAGCAACAATTTGAAAAGCAAA
MAL10|PF10_0017                 ------------------------------------------------
su_gi_contig_4425               ------------------------------------------------
gi|21543029|gb|BQ596303.1|BQ596 ------------------------------------------------
gi|15907286|gb|BI814662.1|BI814 ------------------------------------------------

PF10_0017                       AATGGGGAAGATAGTTTTAAACGTTTAAGTGCTCATATATTGAATTAT
MAL10|PF10_0017                 ------------------------------------------------
su_gi_contig_4425               ------------------------------------------------
gi|21543029|gb|BQ596303.1|BQ596 ------------------------------------------------
gi|15907286|gb|BI814662.1|BI814 ------------------------------------------------

PF10_0017                       GGTTCCCACAGGTTACCCTGCGAACCAGATACAGAACGAAGTATAAAT
MAL10|PF10_0017                 ------------------------------------------------
su_gi_contig_4425               ------------------------------------------------
gi|21543029|gb|BQ596303.1|BQ596 ------------------------------------------------
gi|15907286|gb|BI814662.1|BI814 ------------------------------------------------

PF10_0017                       ATTATAACTGACTGGATAAATAATATATTTGTATAATATATATATGTA
MAL10|PF10_0017                 ------------------------------------------------
su_gi_contig_4425               ------------------------------------------------
gi|21543029|gb|BQ596303.1|BQ596 ------------------------------------------------
gi|15907286|gb|BI814662.1|BI814 ------------------------------------------------

PF10_0017                       TGTGTATGTCTATAAATATATGTACAGATCGATATATATATATATATG
MAL10|PF10_0017                 ------------------------------------------------
su_gi_contig_4425               ------------------------------------------------
gi|21543029|gb|BQ596303.1|BQ596 ------------------------------------------------
gi|15907286|gb|BI814662.1|BI814 ------------------------------------------------

PF10_0017                       TATTTTTTTTTTTTTTTTTTTTTTTTTTTTTGTTGTTACAAATGTGTA
MAL10|PF10_0017                 ------------------------------------------------
su_gi_contig_4425               ------------------------------------------------
gi|21543029|gb|BQ596303.1|BQ596 ------------------------------------------------
gi|15907286|gb|BI814662.1|BI814 ------------------------------------------------

PF10_0017                       ACTGTTATAATAATATAAATTGAAAGATCCATATTTTTTTGTAATAGA
MAL10|PF10_0017                 ------------------------------------------------
su_gi_contig_4425               ------------------------------------------------
gi|21543029|gb|BQ596303.1|BQ596 ------------------------------------------------
gi|15907286|gb|BI814662.1|BI814 ------------------------------------------------

PF10_0017                       AATAATTATTTCTTTAAAATTTTTTTCAAAGTAATATGTTATGAATAT
MAL10|PF10_0017                 ------------------------------------------------
su_gi_contig_4425               ------------------------------------------------
gi|21543029|gb|BQ596303.1|BQ596 ------------------------------------------------
gi|15907286|gb|BI814662.1|BI814 ------------------------------------------------

PF10_0017                       TTTTTATTTCCTTGTTTAACACATGTGTTATTTGACTTAAAAAGTTAA
MAL10|PF10_0017                 ------------------------------------------------
su_gi_contig_4425               ------------------------------------------------
gi|21543029|gb|BQ596303.1|BQ596 ------------------------------------------------
gi|15907286|gb|BI814662.1|BI814 ------------------------------------------------

PF10_0017                       AAAAGATTTAGTTAAATATTTCTTAAAATCAAAAAAAGAAAAAGAAAA
MAL10|PF10_0017                 ------------------------------------------------
su_gi_contig_4425               ------------------------------------------------
gi|21543029|gb|BQ596303.1|BQ596 ------------------------------------------------
gi|15907286|gb|BI814662.1|BI814 ------------------------------------------------

PF10_0017                       AATCAGTATAATCTTAAATTATTTTTTTTATTTACTTTGTAAATTCAA
MAL10|PF10_0017                 ------------------------------------------------
su_gi_contig_4425               ------------------------------------------------
gi|21543029|gb|BQ596303.1|BQ596 ------------------------------------------------
gi|15907286|gb|BI814662.1|BI814 ------------------------------------------------

PF10_0017                       AAAATCTATATATGTATATATAAATAAACTTTAAAAGAATTCATATTG
MAL10|PF10_0017                 ------------------------------------------------
su_gi_contig_4425               ------------------------------------------------
gi|21543029|gb|BQ596303.1|BQ596 ------------------------------------------------
gi|15907286|gb|BI814662.1|BI814 ------------------------------------------------

PF10_0017                       TTATATATTTTTATTTTATTTTATTTTGTATACATATATATATATATA
MAL10|PF10_0017                 ------------------------------------------------
su_gi_contig_4425               ------------------------------------------------
gi|21543029|gb|BQ596303.1|BQ596 ------------------------------------------------
gi|15907286|gb|BI814662.1|BI814 ------------------------------------------------

PF10_0017                       TATATATATATATATATATATATATATATAATTATGGAAGGATTCCAA
MAL10|PF10_0017                 ------------------------------------------------
su_gi_contig_4425               ------------------------------------------------
gi|21543029|gb|BQ596303.1|BQ596 ------------------------------------------------
gi|15907286|gb|BI814662.1|BI814 ------------------------------------------------

PF10_0017                       AAAAAAAAAAAAATATATATATTAGGACTTCCTATAGTATTATATATA
MAL10|PF10_0017                 ------------------------------------------------
su_gi_contig_4425               ------------------------------------------------
gi|21543029|gb|BQ596303.1|BQ596 ------------------------------------------------
gi|15907286|gb|BI814662.1|BI814 ------------------------------------------------

PF10_0017                       TATATTTCTTATCTATGAAATCAAGAAAAAAAAAAAAAAAAACTTTAT
MAL10|PF10_0017                 ------------------------------------------------
su_gi_contig_4425               ------------------------------------------------
gi|21543029|gb|BQ596303.1|BQ596 ------------------------------------------------
gi|15907286|gb|BI814662.1|BI814 ------------------------------------------------

PF10_0017                       ATATATATTTTTTTTAATGTGTAAGATGAGAACTTATCAGATTGTTAT
MAL10|PF10_0017                 ------------------------------------------------
su_gi_contig_4425               ------------------------------AACTTATCAGATTGTTAT
gi|21543029|gb|BQ596303.1|BQ596 ------------------------------AACTTATCAGATTGTTAT
gi|15907286|gb|BI814662.1|BI814 ------------------------------------------------

PF10_0017                       ATATATATTAGGGCATTATTTATATATTTTATTATTATTTTAAATTGA
MAL10|PF10_0017                 ------------------------------------------------
su_gi_contig_4425               ATATATATTAGGGCATTATTTATATATTTTATTATTATTTTAAATTGA
gi|21543029|gb|BQ596303.1|BQ596 ATATATATTAGGGCATTATTTATATATTTTATTATTATTTTAAATTGA
gi|15907286|gb|BI814662.1|BI814 ------------------------------------------------

PF10_0017                       TTTATATATATATATATGTAAAGATATACCTTTCCAGTTTATGATCAA
MAL10|PF10_0017                 ------------------------------------------------
su_gi_contig_4425               TTTATATATATATATATGTAAAGATATACCTTTCCAGTTTATGATCAA
gi|21543029|gb|BQ596303.1|BQ596 TTTATATATATATATATGTAAAGATATACCTTTCCAGTTTATGATCAA
gi|15907286|gb|BI814662.1|BI814 ------------------------------------------------

PF10_0017                       TA-TTT-C-T-AA-GGATGAATAGGATAAATAGTTTTTTGCTTAATTT
MAL10|PF10_0017                 ----------------ATGAATAGGATAAATAGTTTTTTGCTTAATTT
su_gi_contig_4425               TATTTTCCNTAAAGGGATGAATAGGATAAATAGTTTTTTGCTTAATTT
gi|21543029|gb|BQ596303.1|BQ596 TATTTTCCNTAAAGGGATGAATAGGATAAATAGNTTTTTGCTTAATTT
gi|15907286|gb|BI814662.1|BI814 ---AGGATTTCTAAGGATGAATAGGATAAATAGTTTTTTGCTTAATTT

PF10_0017                       ATCTAATGGAATATTTGATAATAATAATAATAATGTAAATAATAAGGA
MAL10|PF10_0017                 ATCTAATGGAATATTTGATAATAATAATAATAATGTAAATAATAAGGA
su_gi_contig_4425               ATCTAATGGAATATTTGATAATAATAATAATAATGTAAATAATAAGGA
gi|21543029|gb|BQ596303.1|BQ596 ATCTAATGGAATATTTGATAATAATAATAATAATGTAAATAATAAGGA
gi|15907286|gb|BI814662.1|BI814 ATCTAATGGAATATTTGATAATAATAATAATAATGTAAATAATAAGGA

PF10_0017                       TAAAAATGTATATTCTTTTAATTCAAATAAAATGAACAATAAATCTAA
MAL10|PF10_0017                 TAAAAATGTATATTCTTTTAATTCAAATAAAATGAACAATAAATCTAA
su_gi_contig_4425               TAAAAATGTATATTCTTTTAATTCAAATAAAATGAACAATAAATCTAA
gi|21543029|gb|BQ596303.1|BQ596 TAAAAATGTATATTCTTTTAATTCAAATAAAATGAACAATAAATCTAA
gi|15907286|gb|BI814662.1|BI814 TAAAAATGTATATTCTTTTAATTCAAATAAAATGAACAATAAATCTAA

PF10_0017                       TAAATTTTACAGTTCTTTTCATTTTATGTGTTTAGTTGTATATATAAT
MAL10|PF10_0017                 TAAATTTTACAGTTCTTTTCATTTTATGTGTTTAGTTGTATATATAAT
su_gi_contig_4425               TAAATTTTACAGTTCTTTTCATTTTATGTGTTTAGTTGTATATATAAT
gi|21543029|gb|BQ596303.1|BQ596 TAAATTTTACAGNTCTTTTCATTTTATGTGTTTAGTTGTATATATAAT
gi|15907286|gb|BI814662.1|BI814 TAAATTTTACAGTTCTTTTCATTTTATGTGTTTAGTTGTATATATAAT

PF10_0017                       TTCATTATTTTTTATAACGTTAACGGTAAGAAGACAATATAATGTGTT
MAL10|PF10_0017                 TTCATTATTTTTTATAACGTTAACGGTAAGAAGACAATATAAT-----
su_gi_contig_4425               TTCATTATTTTTTATAACGTTAACGGTAAGAAGACAATATAATGTGTT
gi|21543029|gb|BQ596303.1|BQ596 TTCATTATTTTTTATAACGTTAACG-----------------------
gi|15907286|gb|BI814662.1|BI814 TTCATTATTTTTTATAACGTTAACGGTAAGAAGACAATATAATGTGTT

PF10_0017                       AACTATATTTTTATTATACATTTTTTAAAAATAAATAAATATACATAT
MAL10|PF10_0017                 ------------------------------------------------
su_gi_contig_4425               AACTATATTTTTATTATACATTTTTTAAAAATAAATAAATATACATAT
gi|21543029|gb|BQ596303.1|BQ596 ------------------------------------------------
gi|15907286|gb|BI814662.1|BI814 AACTATATTTTTATTATACATTTTTTAAAAATAAATAAATATACATAT

PF10_0017                       ATATGTATATATATATATATATATATATATATATATATGTAATACCTT
MAL10|PF10_0017                 ------------------------------------------------
su_gi_contig_4425               ATATGTATATATATATATATATATATATATATATATATGTAATACCTT
gi|21543029|gb|BQ596303.1|BQ596 ------------------------------------------------
gi|15907286|gb|BI814662.1|BI814 ATATGTATATATATATATATATATATATATATATATATGTAATACCTT

PF10_0017                       TAATATATTTTTTTTTATTTTATTTCAGAATATATATGAAAATAATAC
MAL10|PF10_0017                 ----------------------------AATATATATGAAAATAATAC
su_gi_contig_4425               TAATATATTTTTTTTTATTTTATTTCAGAATATATATGAAAATAATAC
gi|21543029|gb|BQ596303.1|BQ596 ----------------------------AATATATATGAAAATAATAC
gi|15907286|gb|BI814662.1|BI814 TAATATATTTTTTTTTATTTTATTTCAGAATATATATGAAAATAATAC

PF10_0017                       ATCATTATCAATAAAACATGATAAACTATTTATGCGTACATTGTCTGA
MAL10|PF10_0017                 ATCATTATCAATAAAACATGATAAACTATTTATGCGTACATTGTCTGA
su_gi_contig_4425               ATCATTATCAATAAAACATGATAAACTATTTATGCGTACATTGTCTGA
gi|21543029|gb|BQ596303.1|BQ596 ATCATTATCAATAAAACATGATAAACTATTTATGCGTACATTGTCTGA
gi|15907286|gb|BI814662.1|BI814 ATCATTATCAATAAAACATGATAAACTATTTATGCGTACATTGTCTGA

PF10_0017                       GATTGAAAAAGAAAATTATACATCAATAGAAAGTAACAATGAAAAAAG
MAL10|PF10_0017                 GATTGAAAAAGAAAATTATACATCAATAGAAAGTAACAATGAAAAAAG
su_gi_contig_4425               GATTGAAAAAGAAAATTATACATCAATAGAAAGTAACAATGAAAAAAG
gi|21543029|gb|BQ596303.1|BQ596 GATTG-AAAAGAAA----------------------------------
gi|15907286|gb|BI814662.1|BI814 GATTGAAAAAGAAAATTATACATCAATAGAAAGTAACAATGAAAAAAG

PF10_0017                       CAAATTAAATGATGAATTAAATAATTCAATTATTAAAAATAAGGTGGA
MAL10|PF10_0017                 CAAATTAAATGATGAATTAAATAATTCAATTATTAAAAATAAGGTGGA
su_gi_contig_4425               CAAAT-------------------------------------------
gi|21543029|gb|BQ596303.1|BQ596 ------------------------------------------------
gi|15907286|gb|BI814662.1|BI814 CAAAT-------------------------------------------

PF10_0017                       TTTAAAAACTATTGATATCAATGATTTATCAAGACAGTTAACTAAAGA
MAL10|PF10_0017                 TTTAAAAACTATTGATATCAATGATTTATCAAGACAGTTAACTAAAGA
su_gi_contig_4425               ------------------------------------------------
gi|21543029|gb|BQ596303.1|BQ596 ------------------------------------------------
gi|15907286|gb|BI814662.1|BI814 ------------------------------------------------

PF10_0017                       TGAATTATATGATGTGTTAAATTCATTAGAAGAAATTCCACCAAAACG
MAL10|PF10_0017                 TGAATTATATGATGTGTTAAATTCATTAGAAGAAATTCCACCAAAACG
su_gi_contig_4425               ------------------------------------------------
gi|21543029|gb|BQ596303.1|BQ596 ------------------------------------------------
gi|15907286|gb|BI814662.1|BI814 ------------------------------------------------

PF10_0017                       TGTTCTTATTAATTTGTGGTATCAATCCCTAAATATTGCTAAAGATAT
MAL10|PF10_0017                 TGTTCTTATTAATTTGTGGTATCAATCCCTAAATATTGCTAAAGATAT
su_gi_contig_4425               ------------------------------------------------
gi|21543029|gb|BQ596303.1|BQ596 ------------------------------------------------
gi|15907286|gb|BI814662.1|BI814 ------------------------------------------------

PF10_0017                       GAAAGAATTATTGAAAGAATTAAAAGGTTATGTTGATGAATATTTAAA
MAL10|PF10_0017                 GAAAGAATTATTGAAAGAATTAAAAGGTTATGTTGATGAATATTTAAA
su_gi_contig_4425               ------------------------------------------------
gi|21543029|gb|BQ596303.1|BQ596 ------------------------------------------------
gi|15907286|gb|BI814662.1|BI814 ------------------------------------------------

PF10_0017                       TAAGAATAACCCATATGATTGTGATAATTTTATTAACGATAATAATTC
MAL10|PF10_0017                 TAAGAATAACCCATATGATTGTGATAATTTTATTAACGATAATAATTC
su_gi_contig_4425               ------------------------------------------------
gi|21543029|gb|BQ596303.1|BQ596 ------------------------------------------------
gi|15907286|gb|BI814662.1|BI814 ------------------------------------------------

PF10_0017                       TATATGGATAGATTGTCTTAATGATATTGTAGAAACCTTATCATATGA
MAL10|PF10_0017                 TATATGGATAGATTGTCTTAATGATATTGTAGAAACCTTATCATATGA
su_gi_contig_4425               ------------------------------------------------
gi|21543029|gb|BQ596303.1|BQ596 ------------------------------------------------
gi|15907286|gb|BI814662.1|BI814 ------------------------------------------------

PF10_0017                       AGAGATGGAATATATAGAAAAATTTCATAATTTACTTAATCAAGATAT
MAL10|PF10_0017                 AGAGATGGAATATATAGAAAAATTTCATAATTTACTTAATCAAGATAT
su_gi_contig_4425               ------------------------------------------------
gi|21543029|gb|BQ596303.1|BQ596 ------------------------------------------------
gi|15907286|gb|BI814662.1|BI814 ------------------------------------------------

PF10_0017                       AACAGTTAATGATATAGTAAATTTTATTTATAAATGTATAAACTATTT
MAL10|PF10_0017                 AACAGTTAATGATATAGTAAATTTTATTTATAAATGTATAAACTATTT
su_gi_contig_4425               ------------------------------------------------
gi|21543029|gb|BQ596303.1|BQ596 ------------------------------------------------
gi|15907286|gb|BI814662.1|BI814 ------------------------------------------------

PF10_0017                       TGACGAATTAAAGAAAAAATTATTTGATAAATATAAAGAAAAATTTGA
MAL10|PF10_0017                 TGACGAATTAAAGAAAAAATTATTTGATAAATATAAAGAAAAATTTGA
su_gi_contig_4425               ------------------------------------------------
gi|21543029|gb|BQ596303.1|BQ596 ------------------------------------------------
gi|15907286|gb|BI814662.1|BI814 ------------------------------------------------

PF10_0017                       AGAAAAAATAATGAATTCACAAAAATCACATGAGGTGTAAATTAATGA
MAL10|PF10_0017                 AGAAAAAATAATGAATTCACAAAAATCACATGAGGTGTAA--------
su_gi_contig_4425               ------------------------------------------------
gi|21543029|gb|BQ596303.1|BQ596 ------------------------------------------------
gi|15907286|gb|BI814662.1|BI814 ------------------------------------------------

PF10_0017                       AAAATAAAAAAAAAAAAAAAAAAAAAAAATTATAAATAAATTGATTTT
MAL10|PF10_0017                 ------------------------------------------------
su_gi_contig_4425               ------------------------------------------------
gi|21543029|gb|BQ596303.1|BQ596 ------------------------------------------------
gi|15907286|gb|BI814662.1|BI814 ------------------------------------------------

PF10_0017                       TTATATGATATAAAAAATTTAGACATAAAAGAATAATTTATTAATATT
MAL10|PF10_0017                 ------------------------------------------------
su_gi_contig_4425               ------------------------------------------------
gi|21543029|gb|BQ596303.1|BQ596 ------------------------------------------------
gi|15907286|gb|BI814662.1|BI814 ------------------------------------------------

PF10_0017                       TCATTATTTATATATTTAATAATAATATAATGTATTATTAATTTTTTT
MAL10|PF10_0017                 ------------------------------------------------
su_gi_contig_4425               ------------------------------------------------
gi|21543029|gb|BQ596303.1|BQ596 ------------------------------------------------
gi|15907286|gb|BI814662.1|BI814 ------------------------------------------------

PF10_0017                       TTCTTTTTTTTTTATTTGTTTTAAAGAACTTTTTATTTATAAATAATA
MAL10|PF10_0017                 ------------------------------------------------
su_gi_contig_4425               ------------------------------------------------
gi|21543029|gb|BQ596303.1|BQ596 ------------------------------------------------
gi|15907286|gb|BI814662.1|BI814 ------------------------------------------------

PF10_0017                       ACTATTACATAATTATACAGAAAATAATTTTAATTTGCAAAAGTGATT
MAL10|PF10_0017                 ------------------------------------------------
su_gi_contig_4425               ------------------------------------------------
gi|21543029|gb|BQ596303.1|BQ596 ------------------------------------------------
gi|15907286|gb|BI814662.1|BI814 ------------------------------------------------

PF10_0017                       AATAAATTATATTACTTTTTAATATAAATTTAAAAATTTAGATAATAA
MAL10|PF10_0017                 ------------------------------------------------
su_gi_contig_4425               ------------------------------------------------
gi|21543029|gb|BQ596303.1|BQ596 ------------------------------------------------
gi|15907286|gb|BI814662.1|BI814 ------------------------------------------------

PF10_0017                       GAAAAAAGAGAAAAGACTAATAATAAAGAATACTTATTATAATTTTAT
MAL10|PF10_0017                 ------------------------------------------------
su_gi_contig_4425               ------------------------------------------------
gi|21543029|gb|BQ596303.1|BQ596 ------------------------------------------------
gi|15907286|gb|BI814662.1|BI814 ------------------------------------------------

PF10_0017                       TAATAAAGGAAAATAAGGAAAATATTTAATTTGGTGATTTTACCTACA
MAL10|PF10_0017                 ------------------------------------------------
su_gi_contig_4425               ------------------------------------------------
gi|21543029|gb|BQ596303.1|BQ596 ------------------------------------------------
gi|15907286|gb|BI814662.1|BI814 ------------------------------------------------

PF10_0017                       TTTATAAAAAAATCATAAATTAATATAATATTAAAATATTATATATAT
MAL10|PF10_0017                 ------------------------------------------------
su_gi_contig_4425               ------------------------------------------------
gi|21543029|gb|BQ596303.1|BQ596 ------------------------------------------------
gi|15907286|gb|BI814662.1|BI814 ------------------------------------------------

PF10_0017                       ATATATATATATATATATGTGTATTTATATATATTTTTTTTGAATGTA
MAL10|PF10_0017                 ------------------------------------------------
su_gi_contig_4425               ------------------------------------------------
gi|21543029|gb|BQ596303.1|BQ596 ------------------------------------------------
gi|15907286|gb|BI814662.1|BI814 ------------------------------------------------

PF10_0017                       AAAGAATTTAAAGTGTCTAAAATTCTTATTATTGTAACATTTATTTCT
MAL10|PF10_0017                 ------------------------------------------------
su_gi_contig_4425               ------------------------------------------------
gi|21543029|gb|BQ596303.1|BQ596 ------------------------------------------------
gi|15907286|gb|BI814662.1|BI814 ------------------------------------------------

PF10_0017                       GGTTATAAAAAAGCATTTTTTTAAAAGTGTTATGTTCTTAGATGATGA
MAL10|PF10_0017                 ------------------------------------------------
su_gi_contig_4425               ------------------------------------------------
gi|21543029|gb|BQ596303.1|BQ596 ------------------------------------------------
gi|15907286|gb|BI814662.1|BI814 ------------------------------------------------

PF10_0017                       ACATATGTTTTATAATACCATATTTATTTAATGATATTTTATGGTACC
MAL10|PF10_0017                 ------------------------------------------------
su_gi_contig_4425               ------------------------------------------------
gi|21543029|gb|BQ596303.1|BQ596 ------------------------------------------------
gi|15907286|gb|BI814662.1|BI814 ------------------------------------------------

PF10_0017                       AATTAATTTTTACATATTAATATGAATTGTATAAATATATAAGAAAAT
MAL10|PF10_0017                 ------------------------------------------------
su_gi_contig_4425               ------------------------------------------------
gi|21543029|gb|BQ596303.1|BQ596 ------------------------------------------------
gi|15907286|gb|BI814662.1|BI814 ------------------------------------------------

PF10_0017                       TATAATAATCATAAGCGATTTAATAATATAAATATTATTAGCAATAAA
MAL10|PF10_0017                 ------------------------------------------------
su_gi_contig_4425               ------------------------------------------------
gi|21543029|gb|BQ596303.1|BQ596 ------------------------------------------------
gi|15907286|gb|BI814662.1|BI814 ------------------------------------------------

PF10_0017                       TATACATTATTAGATATAATATTTTTTTCCATAAATTTATTTTTACAT
MAL10|PF10_0017                 ------------------------------------------------
su_gi_contig_4425               ------------------------------------------------
gi|21543029|gb|BQ596303.1|BQ596 ------------------------------------------------
gi|15907286|gb|BI814662.1|BI814 ------------------------------------------------

PF10_0017                       TTTATTATATATAATAATTTGCATCTAATTAAATATTATTTCAGATGT
MAL10|PF10_0017                 ------------------------------------------------
su_gi_contig_4425               ------------------------------------------------
gi|21543029|gb|BQ596303.1|BQ596 ------------------------------------------------
gi|15907286|gb|BI814662.1|BI814 ------------------------------------------------

PF10_0017                       GTATTCTGGTATTTTATAAATTAAGGTATATTTTAAAATAATAGGAAA
MAL10|PF10_0017                 ------------------------------------------------
su_gi_contig_4425               ------------------------------------------------
gi|21543029|gb|BQ596303.1|BQ596 ------------------------------------------------
gi|15907286|gb|BI814662.1|BI814 ------------------------------------------------

PF10_0017                       AAAAAATTATAATTACATATAATCCATGATTTGTATATTGAATATATG
MAL10|PF10_0017                 ------------------------------------------------
su_gi_contig_4425               ------------------------------------------------
gi|21543029|gb|BQ596303.1|BQ596 ------------------------------------------------
gi|15907286|gb|BI814662.1|BI814 ------------------------------------------------

PF10_0017                       TAATATATATATATATATATATATAATGTAATAAATATATGAAATAAT
MAL10|PF10_0017                 ------------------------------------------------
su_gi_contig_4425               ------------------------------------------------
gi|21543029|gb|BQ596303.1|BQ596 ------------------------------------------------
gi|15907286|gb|BI814662.1|BI814 ------------------------------------------------

PF10_0017                       AAATAATAAATATTGCTTTTAAATATTTATGTAAACTCAAAATTATAT
MAL10|PF10_0017                 ------------------------------------------------
su_gi_contig_4425               ------------------------------------------------
gi|21543029|gb|BQ596303.1|BQ596 ------------------------------------------------
gi|15907286|gb|BI814662.1|BI814 ------------------------------------------------

PF10_0017                       GATTAAAAAAAATTATGTGTTAATAAATTCGTTATTATTTTTAGATGT
MAL10|PF10_0017                 ------------------------------------------------
su_gi_contig_4425               ------------------------------------------------
gi|21543029|gb|BQ596303.1|BQ596 ------------------------------------------------
gi|15907286|gb|BI814662.1|BI814 ------------------------------------------------

PF10_0017                       TTATAGTAATTAATATATATATATATATATAATATATATGTGTGGATT
MAL10|PF10_0017                 ------------------------------------------------
su_gi_contig_4425               ------------------------------------------------
gi|21543029|gb|BQ596303.1|BQ596 ------------------------------------------------
gi|15907286|gb|BI814662.1|BI814 ------------------------------------------------

PF10_0017                       TTTTTTATATTACAAAAGAAATAACATATATATGTATATATATATAAT
MAL10|PF10_0017                 ------------------------------------------------
su_gi_contig_4425               ------------------------------------------------
gi|21543029|gb|BQ596303.1|BQ596 ------------------------------------------------
gi|15907286|gb|BI814662.1|BI814 ------------------------------------------------

PF10_0017                       ATATATATATATATATTATATATATATTTTTGAGCTAATATAATACAT
MAL10|PF10_0017                 ------------------------------------------------
su_gi_contig_4425               ------------------------------------------------
gi|21543029|gb|BQ596303.1|BQ596 ------------------------------------------------
gi|15907286|gb|BI814662.1|BI814 ------------------------------------------------

PF10_0017                       TTATATAAACACTATTATATTATATATATATAATATTTAATTAGTTTT
MAL10|PF10_0017                 ------------------------------------------------
su_gi_contig_4425               ------------------------------------------------
gi|21543029|gb|BQ596303.1|BQ596 ------------------------------------------------
gi|15907286|gb|BI814662.1|BI814 ------------------------------------------------

PF10_0017                       TGTTATTACGATATAATGCAATATGAATATTACTACATTATAAATAAA
MAL10|PF10_0017                 ------------------------------------------------
su_gi_contig_4425               ------------------------------------------------
gi|21543029|gb|BQ596303.1|BQ596 ------------------------------------------------
gi|15907286|gb|BI814662.1|BI814 ------------------------------------------------

PF10_0017                       TATAAATAATACAATATTATTACTACAATGAGTTTTTTAGATGCCTTT
MAL10|PF10_0017                 ------------------------------------------------
su_gi_contig_4425               ------------------------------------------------
gi|21543029|gb|BQ596303.1|BQ596 ------------------------------------------------
gi|15907286|gb|BI814662.1|BI814 ------------------------------------------------

PF10_0017                       TTAAGAAAAAGTAAAATATACTATAAGAAATATTATATATATATATAT
MAL10|PF10_0017                 ------------------------------------------------
su_gi_contig_4425               ------------------------------------------------
gi|21543029|gb|BQ596303.1|BQ596 ------------------------------------------------
gi|15907286|gb|BI814662.1|BI814 ------------------------------------------------

PF10_0017                       TCAATAATAATAATAATAATAATTCTTATATTAAAATATCATATAATA
MAL10|PF10_0017                 ------------------------------------------------
su_gi_contig_4425               ------------------------------------------------
gi|21543029|gb|BQ596303.1|BQ596 ------------------------------------------------
gi|15907286|gb|BI814662.1|BI814 ------------------------------------------------

PF10_0017                       ATGTACTTTTTTATCATTAATAGAAAGAATTTAAAGTATATAATATAA
MAL10|PF10_0017                 ------------------------------------------------
su_gi_contig_4425               ------------------------------------------------
gi|21543029|gb|BQ596303.1|BQ596 ------------------------------------------------
gi|15907286|gb|BI814662.1|BI814 ------------------------------------------------

PF10_0017                       TTAA
MAL10|PF10_0017                 ----
su_gi_contig_4425               ----
gi|21543029|gb|BQ596303.1|BQ596 ----
gi|15907286|gb|BI814662.1|BI814 ----

;

endblock;
