# Supplementary material for: cDNA sequences reveal considerable gene prediction inaccuracy in the Plasmodium falciparum genome
Source: BMC Genomics. 2007 Jul 27;8:255. doi: 10.1186/1471-2164-8-255 (PMC1978503; doi:10.1186/1471-2164-8-255)
Supplement: Additional file 3 — Genes with cDNA sequences not matching predicted CDS perfectly. Aligned cDNA and predicted CDS sequences can be viewed by double clicking the hyper-linked gene names in the Excel file. [file 1471-2164-8-255-S3.zip › PF10_0033.TXT]

#NEXUS

[!This data assembled using Sequencher, from Gene Codes Corporation.]
begin data;
   dimensions ntax=3 nchar=3902;
   format datatype=dna gap=- interleave=yes;
   matrix

PF10_0033         TGTATTAAAATATTATCAAACATAAATTATTTTTATCCGTATAATAAT
MAL10|PF10_0033   ------------------------------------------------
su_gi_contig_2981 ------------------------------------------------

PF10_0033         ATATATATATATATATATATTATTTCATTACATTTTTTGCACCTCATA
MAL10|PF10_0033   ------------------------------------------------
su_gi_contig_2981 ------------------------------------------------

PF10_0033         CTTTTCAAAACTCGGCATCTTACACATATTATTTGTATATATTTTATT
MAL10|PF10_0033   ------------------------------------------------
su_gi_contig_2981 ------------------------------------------------

PF10_0033         TCTTATATTTATTATCTCGTTGTTTTTGTAATATGTTCTTTTAACATA
MAL10|PF10_0033   ------------------------------------------------
su_gi_contig_2981 ------------------------------------------------

PF10_0033         ACAAAAAAAAGATATACATATATATATTGTTATATTTATCATTTCAAC
MAL10|PF10_0033   ------------------------------------------------
su_gi_contig_2981 ------------------------------------------------

PF10_0033         TTTTTGATGAACATTTTGTTATGCATACATATAGAGTTATATATAATA
MAL10|PF10_0033   ------------------------------------------------
su_gi_contig_2981 ------------------------------------------------

PF10_0033         TTTTAACCATTCGAATATATTATCAATTTTTCAAACATATATATATAT
MAL10|PF10_0033   ------------------------------------------------
su_gi_contig_2981 ------------------------------------------------

PF10_0033         ATATATATCATTTTTTATTTTTATACCATAATGTATATAAGCAAAATT
MAL10|PF10_0033   ------------------------------------------------
su_gi_contig_2981 ------------------------------------------------

PF10_0033         ATATATATACATTTTATTTTATTTTATTTATTTATTTATTTATTTATT
MAL10|PF10_0033   ------------------------------------------------
su_gi_contig_2981 ------------------------------------------------

PF10_0033         TATTTTATTTTTTTTCCTTCGCCTTTATAAAAGTAGGTGATTAATATA
MAL10|PF10_0033   ------------------------------------------------
su_gi_contig_2981 ------------------------------------------------

PF10_0033         ACATATATTTATATATATTTATATTCTTGTATAAGAAAGAAAAAAAAA
MAL10|PF10_0033   ------------------------------------------------
su_gi_contig_2981 ------------------------------------------------

PF10_0033         AAAACACCATATAAACATGATTGTTTATAATTTAATAATTCAAATATA
MAL10|PF10_0033   ------------------------------------------------
su_gi_contig_2981 ------------------------------------------------

PF10_0033         TTTAAGATTCTTTATATGAAAATAATGTATTCAAAAAACTAAATGAAA
MAL10|PF10_0033   ------------------------------------------------
su_gi_contig_2981 ------------------------------------------------

PF10_0033         TATAAACAACATATTTTGAATATACATTTATATATATATTATAACAAA
MAL10|PF10_0033   ------------------------------------------------
su_gi_contig_2981 ------------------------------------------------

PF10_0033         TAAAGAAAAAAAAAACGTAAAAGAAAACACAGAATACAAAATTATAAT
MAL10|PF10_0033   ------------------------------------------------
su_gi_contig_2981 ------------------------------------------------

PF10_0033         GGAATATAAATTATAATAAAAAATAAGATGCTTTTTCATTAAAAAAAA
MAL10|PF10_0033   ------------------------------------------------
su_gi_contig_2981 ------------------------------------------------

PF10_0033         AAAAAAAAAAAAAAAAAAAATACATGATTATATATATATATATATATA
MAL10|PF10_0033   ------------------------------------------------
su_gi_contig_2981 ------------------------------------------------

PF10_0033         TTTTTTATGTTTATATATATTTTTAGATATTTTTTTGAATCATTGTAT
MAL10|PF10_0033   ------------------------------------------------
su_gi_contig_2981 ------------------------------------------------

PF10_0033         TTTTCTATTTTTTTTTCTTTTTTTTTATTTTTGTATGCACTACATATT
MAL10|PF10_0033   ------------------------------------------------
su_gi_contig_2981 ------------------------------------------------

PF10_0033         ATTATATTATTCATATATGTATACTATATTTCTAATACATATATTAAT
MAL10|PF10_0033   ------------------------------------------------
su_gi_contig_2981 ------------------------------------------------

PF10_0033         AATATATCATTTTATAATATAATGATATTTTTCACATATTACTAATAT
MAL10|PF10_0033   ------------------------------------------------
su_gi_contig_2981 ------------------------------------------------

PF10_0033         ATAATATATATAATATATAACATTCCAAAAAAAAAAAAAAGAAAAGAA
MAL10|PF10_0033   ------------------------------------------------
su_gi_contig_2981 ------------------------------------------------

PF10_0033         AATATTAATATTTTATATAATTATTTAAAGAACATAAAATTATATTTT
MAL10|PF10_0033   ------------------------------------------------
su_gi_contig_2981 ------------------------------------------------

PF10_0033         TAAAATGATGAAAAAAAGTGTTGATTATGGAAATAAAATTAAATGTAC
MAL10|PF10_0033   ------------------------------------------------
su_gi_contig_2981 ------------------------------------------------

PF10_0033         GAAAACTCATTAAATTTATGAATATAGCAAAAAAAAAAAAAAAAAAAA
MAL10|PF10_0033   ------------------------------------------------
su_gi_contig_2981 ------------------------------------------------

PF10_0033         AATAGAAATACAAATAATAAAAAGAATAATATATATATATATAATATA
MAL10|PF10_0033   ------------------------------------------------
su_gi_contig_2981 ------------------------------------------------

PF10_0033         CATAATATATTGTATATTTACATTGTATTATTAAATATTTAATAAAAT
MAL10|PF10_0033   ------------------------------------------------
su_gi_contig_2981 ------------------------------------------------

PF10_0033         ACTATATTTATTTAAAATATTTATATTTATTTTATTTTCATATTCTGA
MAL10|PF10_0033   ------------------------------------------------
su_gi_contig_2981 ------------------------------------------------

PF10_0033         AAATAACAAAATAATAAAAAGATTTCTTAATACATAAATAAATATATA
MAL10|PF10_0033   ------------------------------------------------
su_gi_contig_2981 ------------------------------------------------

PF10_0033         AATATATATAAACATATATACATATATATATAATAAATTTGCTTTATA
MAL10|PF10_0033   ------------------------------------------------
su_gi_contig_2981 ------------------------------------------------

PF10_0033         TATATTAAATTTGTTTTATTCCTTTCTTTTAATTTATTTCTTTTAATT
MAL10|PF10_0033   ------------------------------------------------
su_gi_contig_2981 ------------------------------------------------

PF10_0033         ATTTTTTTTCAAATGAGTCAATCAAATAATAAAATAACAAGAGCACAA
MAL10|PF10_0033   ------------ATGAGTCAATCAAATAATAAAATAACAAGAGCACAA
su_gi_contig_2981 -----------------------AAATAATAAAATAACAAGAGCACAA

PF10_0033         ATAGATGGTATCAAAAGTTCGGAACTCGAACTTTTCAAAAGTATGATA
MAL10|PF10_0033   ATAGATGGTATCAAAAGTTCGGAACTCGAACTTTTCAAAAGTATGATA
su_gi_contig_2981 ATAGATGGTATCAAAAGTTCGGAACTCGAACTTTTCAAAAGTATGATA

PF10_0033         ATTCCATTCAACGCTACAGTTGAACAATATAATAAAGATGAGTAAGTA
MAL10|PF10_0033   ATTCCATTCAACGCTACAGTTGAACAATATAATAAAGATGA-------
su_gi_contig_2981 ATTCCATTCAACGCTACAGTTGAACAATATAATAAAGATGA-------

PF10_0033         TATAAAATTTTTAAGTGTATGTATTGTTTTTTGATAGTGTTATTATAT
MAL10|PF10_0033   ------------------------------------------------
su_gi_contig_2981 ------------------------------------------------

PF10_0033         ATAATTTAAAAATATATATATATATATATATATATATATATATGTGAT
MAL10|PF10_0033   ------------------------------------------------
su_gi_contig_2981 ------------------------------------------------

PF10_0033         ATTATATATTTATTTATTATATATACATATCCAAAATATGTCTAGTGC
MAL10|PF10_0033   ------------------------------------------------
su_gi_contig_2981 ------------------------------------------------

PF10_0033         ATACATATAAATGTATATATTTATTTACCAATTTATAATTTTTTATTT
MAL10|PF10_0033   ------------------------------------------------
su_gi_contig_2981 ------------------------------------------------

PF10_0033         ATTTTTATTATGTATCTTCCTTAATTTTTTTTTTTTTTTTTTAGTGAG
MAL10|PF10_0033   --------------------------------------------TGAG
su_gi_contig_2981 --------------------------------------------TGAG

PF10_0033         AGCGCCATAGTACAATTTAAAAATGGCGTAGAAAAAAAACATATAGAG
MAL10|PF10_0033   AGCGCCATAGTACAATTTAAAAATGGCGTAGAAAAAAAACATATAGAG
su_gi_contig_2981 AGCGCCATAGTACAATTTAAAAATGGCGTAGAAAAAAAACATATAGAG

PF10_0033         TCTTTAGGATCATATAAAATAAAACCATTGTAAGGATATATATATATA
MAL10|PF10_0033   TCTTTAGGATCATATAAAATAAAACCATT-------------------
su_gi_contig_2981 TCTTTAGGATCATATAAAATAAAACCATT-------------------

PF10_0033         TATATATATATATATATATATAAAATAAATTATGTATATATTATAAAA
MAL10|PF10_0033   ------------------------------------------------
su_gi_contig_2981 ------------------------------------------------

PF10_0033         TAAAAATAAAATTATAAAATGGATCATTTATTATATTATTTTTCATTA
MAL10|PF10_0033   ------------------------------------------------
su_gi_contig_2981 ------------------------------------------------

PF10_0033         TATAAGTTAAATATTTTTATGAAATGTAAACAACTATAATATTATTAT
MAL10|PF10_0033   ------------------------------------------------
su_gi_contig_2981 ------------------------------------------------

PF10_0033         ATGATATATATATTTTATTTTATTTTAGGTCCTATGATTCTAGTGACA
MAL10|PF10_0033   ----------------------------GTCCTATGATTCTAGTGACA
su_gi_contig_2981 ----------------------------GTCCTATGATTCTAGTGACA

PF10_0033         AAAGTGATCAGGTAAACATTAATAAAAATAGACAACAATATATGTATC
MAL10|PF10_0033   AAAGTGATCAG-------------------------------------
su_gi_contig_2981 AAAGTGATCAG-------------------------------------

PF10_0033         ATATAATATATTTTGTCCTATTCATTATATTACATTTTTATTGTATCA
MAL10|PF10_0033   ------------------------------------------------
su_gi_contig_2981 ------------------------------------------------

PF10_0033         CATAAAAGTTGTCTAATTTTTTTTTTTTTTTTTTTTGTCTTATTTCAT
MAL10|PF10_0033   ------------------------------------------------
su_gi_contig_2981 ------------------------------------------------

PF10_0033         ATTATATAGAGCTTAAGAAAAAGAAATGTAAATTTTATATGTGATAGA
MAL10|PF10_0033   ---------AGCTTAAGAAAAAGAAATGTAAATTTTATATGTGATAGA
su_gi_contig_2981 ---------AGCTTAAGAAAAAGAAATGTAAATTTTATATGTGATAGA

PF10_0033         ATTGTAATAGATGAACATGATATAATAAACATTTTCCTTAACGCCACG
MAL10|PF10_0033   ATTGTAATAGATGAACATGATATAATAAACATTTTCCTTAACGCCACG
su_gi_contig_2981 ATTGTAATAGATGAACATGATATAATAAACATTTTCCTTAACGCCAC-

PF10_0033         TAATATATATAAAAATATTTCAGGAAAATATAAAATATTTTATATATT
MAL10|PF10_0033   TAA---------------------------------------------
su_gi_contig_2981 ------------------------------------------------

PF10_0033         ATATATTAAAACAATATTATATATATATATATATTTATTTATTTAATT
MAL10|PF10_0033   ------------------------------------------------
su_gi_contig_2981 ------------------------------------------------

PF10_0033         TAATTTATATATATATATATATATTTTTGTAGGCTCATTGCTCCAGTT
MAL10|PF10_0033   ------------------------------------------------
su_gi_contig_2981 --------------------------------GCTCATTGCTCCAGTT

PF10_0033         ATATTTGTCTTATTAAGTTTGTTAATATTTTTTTCCATTTTTTGAAGA
MAL10|PF10_0033   ------------------------------------------------
su_gi_contig_2981 ATATTTGTCTTATTAAGTTTGTTAATATTTTTTTCCATTTTTTGAAGA

PF10_0033         ACTCATTAATAATGTAATATTTTATAATTTAGTATGAATTTTTTTTTT
MAL10|PF10_0033   ------------------------------------------------
su_gi_contig_2981 ACTCATTAATAATGTAATATTTTATAATTTAGTATGAATTTTTTTTTT

PF10_0033         TTTTCCTTTTTTATTATTTAACATATGTATATAAACATATATATATAT
MAL10|PF10_0033   ------------------------------------------------
su_gi_contig_2981 TTTTCCTTTTTTATTATTTAACATATGTATATAAACATATATATATAT

PF10_0033         ATGTCTTTATTTATTTAATATCCTCCTTATTTATATAATGTACTTTTT
MAL10|PF10_0033   ------------------------------------------------
su_gi_contig_2981 ATGTCTTTATTTATTTAATATCCTCCTTATTTATATAATGTAC-TTTT

PF10_0033         TTTTTCATTTTTTTTTTTTTTTTGATTTAACGTTTTTATTTATTAAAA
MAL10|PF10_0033   ------------------------------------------------
su_gi_contig_2981 TTTTTCATTTTTTTTTTTTTTTTGATTTAACGTTTTTATTTATTAAAA

PF10_0033         AAAAAAAAGAAAACAAAAAGAAGATAAATAGTTATATATATAACAAAA
MAL10|PF10_0033   ------------------------------------------------
su_gi_contig_2981 AAAAAAAAGAAAACAAAAAGAAGATAAATAGTTATATATATAACAAAA

PF10_0033         TGGCCATATATCTAAATGGAGAAAAAGAAATAATTTATAATAAATAAT
MAL10|PF10_0033   ------------------------------------------------
su_gi_contig_2981 AAAAAAAAAAAAA-----------------------------------

PF10_0033         GAAAAGGAATCATAATAATATATATATATATATATATATATATATAGG
MAL10|PF10_0033   ------------------------------------------------
su_gi_contig_2981 ------------------------------------------------

PF10_0033         TACATCCTCAAATGTGTTTTATAAATATTCAGATATAAGATAAACATT
MAL10|PF10_0033   ------------------------------------------------
su_gi_contig_2981 ------------------------------------------------

PF10_0033         TAACAGTGTTGTTTATCATATCATAAAAATTATTTTTTTTTTTTAAAT
MAL10|PF10_0033   ------------------------------------------------
su_gi_contig_2981 ------------------------------------------------

PF10_0033         ACCTATATAATAGTATCTAATATTGGTTTTATAAATTTAAATATATAT
MAL10|PF10_0033   ------------------------------------------------
su_gi_contig_2981 ------------------------------------------------

PF10_0033         GGATAAATATACTTAATTTTTAAGTAATTTTCTTTTCTTTTCTTTTCT
MAL10|PF10_0033   ------------------------------------------------
su_gi_contig_2981 ------------------------------------------------

PF10_0033         TTTTTTTTTTTTTTTTTTTTTTTTTTTGTTGTTGTTGTCCTGGGTTTT
MAL10|PF10_0033   ------------------------------------------------
su_gi_contig_2981 ------------------------------------------------

PF10_0033         TTTTTATATTTTCTTTCTTTTATTCTTACTTATTGTGTATTTATATAT
MAL10|PF10_0033   ------------------------------------------------
su_gi_contig_2981 ------------------------------------------------

PF10_0033         TTTTCATTCATTTATTCATCCTATATAATGGTTTCATTATATAAAGAA
MAL10|PF10_0033   ------------------------------------------------
su_gi_contig_2981 ------------------------------------------------

PF10_0033         TGAAATTGTATTATTATAGATTTTATTTATTAAATTAAGAAAAAATAA
MAL10|PF10_0033   ------------------------------------------------
su_gi_contig_2981 ------------------------------------------------

PF10_0033         TAAATATGTATCTTTTTGTATATTAAGGGATTTTTAATTAAAAAAAAT
MAL10|PF10_0033   ------------------------------------------------
su_gi_contig_2981 ------------------------------------------------

PF10_0033         ATATACAGCATTATAAACTCAATATAATAAACATATTCGCTTAATCTT
MAL10|PF10_0033   ------------------------------------------------
su_gi_contig_2981 ------------------------------------------------

PF10_0033         TTAAATAATATATCCTTTATATTTTAAATGAAAAAAAAATATTGACCA
MAL10|PF10_0033   ------------------------------------------------
su_gi_contig_2981 ------------------------------------------------

PF10_0033         TAAAATAATAAATAAAAAAAAATCAAAAAAAAAAAAAAAGAAAAGAAA
MAL10|PF10_0033   ------------------------------------------------
su_gi_contig_2981 ------------------------------------------------

PF10_0033         AGAAAAGAAAATGTAGATATTTCAAGATAACATTTTATTCTCAACAAA
MAL10|PF10_0033   ------------------------------------------------
su_gi_contig_2981 ------------------------------------------------

PF10_0033         TTATAAAATTTTTATATGTAACTCTAAACATGAAATATAACATTTAAA
MAL10|PF10_0033   ------------------------------------------------
su_gi_contig_2981 ------------------------------------------------

PF10_0033         TGTATAATATATATATATATATATATGTATGTATTTCGTTTCATGTTT
MAL10|PF10_0033   ------------------------------------------------
su_gi_contig_2981 ------------------------------------------------

PF10_0033         TGTTATATATATATATATATATATATGTATGTATTTCGTTTCATGTTT
MAL10|PF10_0033   ------------------------------------------------
su_gi_contig_2981 ------------------------------------------------

PF10_0033         TGTTATATATATATATATATATATATATTTATATATATATGTTCAATA
MAL10|PF10_0033   ------------------------------------------------
su_gi_contig_2981 ------------------------------------------------

PF10_0033         TATAGGGAATGTAATTTAAGATATCAATTTTTATATTTTATAATTGTT
MAL10|PF10_0033   ------------------------------------------------
su_gi_contig_2981 ------------------------------------------------

PF10_0033         ATATATTTCATATTTTATTACTATATATTTTTTATTTCTTTTCTTTTA
MAL10|PF10_0033   ------------------------------------------------
su_gi_contig_2981 ------------------------------------------------

PF10_0033         TGTCATGTATATAATGAATATCTTTTGGGGGTTAAAAAAAAAAAAAAT
MAL10|PF10_0033   ------------------------------------------------
su_gi_contig_2981 ------------------------------------------------

PF10_0033         TAAAACAGGTGCAC
MAL10|PF10_0033   --------------
su_gi_contig_2981 --------------

;

endblock;
