# Supplementary material for: cDNA sequences reveal considerable gene prediction inaccuracy in the Plasmodium falciparum genome
Source: BMC Genomics. 2007 Jul 27;8:255. doi: 10.1186/1471-2164-8-255 (PMC1978503; doi:10.1186/1471-2164-8-255)
Supplement: Additional file 3 — Genes with cDNA sequences not matching predicted CDS perfectly. Aligned cDNA and predicted CDS sequences can be viewed by double clicking the hyper-linked gene names in the Excel file. [file 1471-2164-8-255-S3.zip › PF10_0034.TXT]

#NEXUS

[!This data assembled using Sequencher, from Gene Codes Corporation.]
begin data;
   dimensions ntax=4 nchar=8820;
   format datatype=dna gap=- interleave=yes;
   matrix

PF10_0034                       ATATATATATATATATATATGTATGTATTTCGTTTCATGTTTTGTTAT
MAL10|PF10_0034                 ------------------------------------------------
su_gi_contig_7934               ------------------------------------------------
gi|21254349|gb|BQ451237.1|BQ451 ------------------------------------------------

PF10_0034                       ATATATATATATATATATATATTTATATATATATGTTCAATATATAGG
MAL10|PF10_0034                 ------------------------------------------------
su_gi_contig_7934               ------------------------------------------------
gi|21254349|gb|BQ451237.1|BQ451 ------------------------------------------------

PF10_0034                       GAATGTAATTTAAGATATCAATTTTTATATTTTATAATTGTTATATAT
MAL10|PF10_0034                 ------------------------------------------------
su_gi_contig_7934               ------------------------------------------------
gi|21254349|gb|BQ451237.1|BQ451 ------------------------------------------------

PF10_0034                       TTCATATTTTATTACTATATATTTTTTATTTCTTTTCTTTTATGTCAT
MAL10|PF10_0034                 ------------------------------------------------
su_gi_contig_7934               ------------------------------------------------
gi|21254349|gb|BQ451237.1|BQ451 ------------------------------------------------

PF10_0034                       GTATATAATGAATATCTTTTGGGGGTTAAAAAAAAAAAAAATTAAAAC
MAL10|PF10_0034                 ------------------------------------------------
su_gi_contig_7934               ------------------------------------------------
gi|21254349|gb|BQ451237.1|BQ451 ------------------------------------------------

PF10_0034                       AGGTGCACTATATTACACACGCTTCTTTTTTTTTATGTTTTTATTTTC
MAL10|PF10_0034                 ------------------------------------------------
su_gi_contig_7934               ------------------------------------------------
gi|21254349|gb|BQ451237.1|BQ451 ------------------------------------------------

PF10_0034                       CAACCACCACATATCTAATTTTATGAAATGTATTATAAAAATGAAGAT
MAL10|PF10_0034                 ------------------------------------------------
su_gi_contig_7934               ------------------------------------------------
gi|21254349|gb|BQ451237.1|BQ451 ------------------------------------------------

PF10_0034                       TAAGAAAAAGAAATTTTGTATTCAGTTAAAAATTATAGATAATATATA
MAL10|PF10_0034                 ------------------------------------------------
su_gi_contig_7934               ------------------------------------------------
gi|21254349|gb|BQ451237.1|BQ451 ------------------------------------------------

PF10_0034                       ATTTTTATTTTTTCCCCAAGATTATTTTAATCATTATTATAAATATAT
MAL10|PF10_0034                 ------------------------------------------------
su_gi_contig_7934               ------------------------------------------------
gi|21254349|gb|BQ451237.1|BQ451 ------------------------------------------------

PF10_0034                       ATATGAATGTAAATATAAATGTGTAAATATATACATACAATTTTTTTT
MAL10|PF10_0034                 ------------------------------------------------
su_gi_contig_7934               ------------------------------------------------
gi|21254349|gb|BQ451237.1|BQ451 ------------------------------------------------

PF10_0034                       TTTTTTATTTATATTTATTTGATGTATTATTCATACATATTTCTTTAA
MAL10|PF10_0034                 ------------------------------------------------
su_gi_contig_7934               ------------------------------------------------
gi|21254349|gb|BQ451237.1|BQ451 ------------------------------------------------

PF10_0034                       AAAATAATTATATATGTATAATAAAATTTTCTCATATTATTATATAGT
MAL10|PF10_0034                 ------------------------------------------------
su_gi_contig_7934               ------------------------------------------------
gi|21254349|gb|BQ451237.1|BQ451 ------------------------------------------------

PF10_0034                       TTTAATAATTTTTTAAATAATAATATATACACATATTATATATATATA
MAL10|PF10_0034                 ------------------------------------------------
su_gi_contig_7934               ------------------------------------------------
gi|21254349|gb|BQ451237.1|BQ451 ------------------------------------------------

PF10_0034                       TATTATATATATATGTGTCTTATTCATTTGTCATTTGTCCTATTGTAT
MAL10|PF10_0034                 ------------------------------------------------
su_gi_contig_7934               ------------------------------------------------
gi|21254349|gb|BQ451237.1|BQ451 ------------------------------------------------

PF10_0034                       ACATATAATATTTATGTTTCCTTTTGCAACAATACATTTGAATAACTT
MAL10|PF10_0034                 ------------------------------------------------
su_gi_contig_7934               ------------------------------------------------
gi|21254349|gb|BQ451237.1|BQ451 ------------------------------------------------

PF10_0034                       TCATATATACAAATATATAATAATATTATTCCGTCGCTTTAAAAAATT
MAL10|PF10_0034                 ------------------------------------------------
su_gi_contig_7934               ------------------------------------------------
gi|21254349|gb|BQ451237.1|BQ451 ------------------------------------------------

PF10_0034                       TTTTTTTTTTTTTTCTTTTTAAATATAGATTTATGTATGATCTTATAT
MAL10|PF10_0034                 ------------------------------------------------
su_gi_contig_7934               ------------------------------------------------
gi|21254349|gb|BQ451237.1|BQ451 ------------------------------------------------

PF10_0034                       ATATATATATAATCCATGTAAATTTATATGTTTCTTTTCTTCTGTTTT
MAL10|PF10_0034                 ------------------------------------------------
su_gi_contig_7934               ------------------------------------------------
gi|21254349|gb|BQ451237.1|BQ451 ------------------------------------------------

PF10_0034                       ATTACACACCATTTTGTGTATACATATGTAATTTGTGTATAAAAGTAT
MAL10|PF10_0034                 ------------------------------------------------
su_gi_contig_7934               ------------------------------------------------
gi|21254349|gb|BQ451237.1|BQ451 ------------------------------------------------

PF10_0034                       AATAATTCGATTCATATGATTTATTTTTCCACTAATATTTTTGATATA
MAL10|PF10_0034                 ------------------------------------------------
su_gi_contig_7934               ------------------------------------------------
gi|21254349|gb|BQ451237.1|BQ451 ------------------------------------------------

PF10_0034                       TATATATATATATTATATATATGATAACATTGTAATTTGGTTAATTAT
MAL10|PF10_0034                 ------------------------------------------------
su_gi_contig_7934               ------------------------------------------------
gi|21254349|gb|BQ451237.1|BQ451 ------------------------------------------------

PF10_0034                       ATATATTATTTATTTTATTTTAATTTTTTTTTTTTTTTTTTTTTTTTT
MAL10|PF10_0034                 ------------------------------------------------
su_gi_contig_7934               ------------------------------------------------
gi|21254349|gb|BQ451237.1|BQ451 ------------------------------------------------

PF10_0034                       TCTTTTTTTACATTTTTATTATATGTTTATTCTTTAATTTTATACCGC
MAL10|PF10_0034                 ------------------------------------------------
su_gi_contig_7934               ------------------------------------------------
gi|21254349|gb|BQ451237.1|BQ451 ------------------------------------------------

PF10_0034                       TTTTAATTTTAAATGAATTAAATTTTTTTTTTTTTATTTGAACTTTTG
MAL10|PF10_0034                 ------------------------------------------------
su_gi_contig_7934               ------------------------------------------------
gi|21254349|gb|BQ451237.1|BQ451 ------------------------------------------------

PF10_0034                       TAATGTTTCTATATTATGGCATTCATTTGTGTTAAATGATCATATATA
MAL10|PF10_0034                 ------------------------------------------------
su_gi_contig_7934               ------------------------------------------------
gi|21254349|gb|BQ451237.1|BQ451 ------------------------------------------------

PF10_0034                       TATATATATATACATATATATATATAATTTTTTATTTTAAAATATTTT
MAL10|PF10_0034                 ------------------------------------------------
su_gi_contig_7934               ------------------------------------------------
gi|21254349|gb|BQ451237.1|BQ451 ------------------------------------------------

PF10_0034                       TTCTATTCTTCATTATGTCAATTTTTTTCTTCCGTGATATAATAAATA
MAL10|PF10_0034                 ------------------------------------------------
su_gi_contig_7934               ------------------------------------------------
gi|21254349|gb|BQ451237.1|BQ451 ------------------------------------------------

PF10_0034                       GAGGTCCCTCGTACTATATTAACAATGTTCAAAAATGAATAAATGAAT
MAL10|PF10_0034                 ------------------------------------------------
su_gi_contig_7934               ------------------------------------------------
gi|21254349|gb|BQ451237.1|BQ451 ------------------------------------------------

PF10_0034                       AAATAAATAAATAAATATATATATATATGTGCAAGTATGATAATACCA
MAL10|PF10_0034                 ------------------------------------------------
su_gi_contig_7934               ------------------------------------------------
gi|21254349|gb|BQ451237.1|BQ451 ------------------------------------------------

PF10_0034                       TTGTTATACAATTTGTGAATCCAATATTGTCGCCGTTATATCTCTTAT
MAL10|PF10_0034                 ------------------------------------------------
su_gi_contig_7934               ------------------------------------------------
gi|21254349|gb|BQ451237.1|BQ451 ------------------------------------------------

PF10_0034                       TTTATTTTATTTAATTTAATATTGTTTTGTTTTATTTTGTTTTGTTTT
MAL10|PF10_0034                 ------------------------------------------------
su_gi_contig_7934               ------------------------------------------------
gi|21254349|gb|BQ451237.1|BQ451 ------------------------------------------------

PF10_0034                       ACTTTTTACAAAATGGAGAATTCAATTAGACATTCAGTTGATATAAAG
MAL10|PF10_0034                 ------------ATGGAGAATTCAATTAGACATTCAGTTGATATAAAG
su_gi_contig_7934               ------------------------------------------------
gi|21254349|gb|BQ451237.1|BQ451 ------------------------------------------------

PF10_0034                       TCAGAAGATTTTGTAGTTATAATTGCCCTTCAGAATTTACAAACTTTT
MAL10|PF10_0034                 TCAGAAGATTTTGTAGTTATAATTGCCCTTCAGAATTTACAAACTTTT
su_gi_contig_7934               ------------------------------------------------
gi|21254349|gb|BQ451237.1|BQ451 ------------------------------------------------

PF10_0034                       ATTATGATTGGATATACAGCAGTAAATAAAATACATTTAACATTCGAT
MAL10|PF10_0034                 ATTATGATTGGATATACAGCAGTAAATAAAATACATTTAACATTCGAT
su_gi_contig_7934               ------------------------------------------------
gi|21254349|gb|BQ451237.1|BQ451 ------------------------------------------------

PF10_0034                       GTTGAATATTTATGGGCATTGTGTCTTGGGACATTATTATTTATATAT
MAL10|PF10_0034                 GTTGAATATTTATGGGCATTGTGTCTTGGGACATTATTATTTATATAT
su_gi_contig_7934               ------------------------------------------------
gi|21254349|gb|BQ451237.1|BQ451 ------------------------------------------------

PF10_0034                       TCTTTGATTAGTTTTGTTGTAATAAGAACTTTTGTGTTATCAAAAATT
MAL10|PF10_0034                 TCTTTGATTAGTTTTGTTGTAATAAGAACTTTTGTGTTATCAAAAATT
su_gi_contig_7934               ------------------------------------------------
gi|21254349|gb|BQ451237.1|BQ451 ------------------------------------------------

PF10_0034                       GATATTGGAAAATATGTTTTAGAAATTTTATTTTTTATAAGTATTATA
MAL10|PF10_0034                 GATATTGGAAAATATGTTTTAGAAATTTTATTTTTTATAAGTATTATA
su_gi_contig_7934               ------------------------------------------------
gi|21254349|gb|BQ451237.1|BQ451 ------------------------------------------------

PF10_0034                       GTTACCTGTACCTTATCTTTAATTATTGATTCTTTTAAAATAGCTAAT
MAL10|PF10_0034                 GTTACCTGTACCTTATCTTTAATTATTGATTCTTTTAAAATAGCTAAT
su_gi_contig_7934               ------------------------------------------------
gi|21254349|gb|BQ451237.1|BQ451 ------------------------------------------------

PF10_0034                       ATGCAATTATTATTTTTTTCATTTGCTCTTACAGGATATGCATACTAT
MAL10|PF10_0034                 ATGCAATTATTATTTTTTTCATTTGCTCTTACAGGATATGCATACTAT
su_gi_contig_7934               ------------------------------------------------
gi|21254349|gb|BQ451237.1|BQ451 ------------------------------------------------

PF10_0034                       AATTTAATAACCTTGTTTTTTTTTAGTGTAGCTGCAGGAATATTAATA
MAL10|PF10_0034                 AATTTAATAACCTTGTTTTTTTTTAGTGTAGCTGCAGGAATATTAATA
su_gi_contig_7934               ------------------------------------------------
gi|21254349|gb|BQ451237.1|BQ451 ------------------------------------------------

PF10_0034                       CAATATAATTTAAATATAGGATCCTTTGGAGCTGACATTGATGCTTTA
MAL10|PF10_0034                 CAATATAATTTAAATATAGGATCCTTTGGAGCTGACATTGATGCTTTA
su_gi_contig_7934               ------------------------------------------------
gi|21254349|gb|BQ451237.1|BQ451 ------------------------------------------------

PF10_0034                       TTTTTTATTGATCTCTTATCTTATATTTTACAAATTATTGGAGGGAAT
MAL10|PF10_0034                 TTTTTTATTGATCTCTTATCTTATATTTTACAAATTATTGGAGGGAAT
su_gi_contig_7934               ------------------------------------------------
gi|21254349|gb|BQ451237.1|BQ451 ------------------------------------------------

PF10_0034                       ATCTTATATTTCCGTGTCTATGAATTATGTTGTCTTTTAGTCATATCA
MAL10|PF10_0034                 ATCTTATATTTCCGTGTCTATGAATTATGTTGTCTTTTAGTCATATCA
su_gi_contig_7934               ------------------------------------------------
gi|21254349|gb|BQ451237.1|BQ451 ------------------------------------------------

PF10_0034                       AAAAAAAACCCTTGTAAATATGTTGTAGCTTCAAAAAAAGTCAAAAAC
MAL10|PF10_0034                 AAAAAAAACCCTTGTAAATATGTTGTAGCTTCAAAAAAAGTCAAAAAC
su_gi_contig_7934               ------------------------------------------------
gi|21254349|gb|BQ451237.1|BQ451 ------------------------------------------------

PF10_0034                       TTAGAAAAACAAATATTTTCCTCATTAATCAATTCATATATATGTTTT
MAL10|PF10_0034                 TTAGAAAAACAAATATTTTCCTCATTAATCAATTCATATATATGTTTT
su_gi_contig_7934               ------------------------------------------------
gi|21254349|gb|BQ451237.1|BQ451 ------------------------------------------------

PF10_0034                       AAATCGAAAACATATTCACACTTACCATATCCTAATGATTCGAAAAAT
MAL10|PF10_0034                 AAATCGAAAACATATTCACACTTACCATATCCTAATGATTCGAAAAAT
su_gi_contig_7934               ------------------------------------------------
gi|21254349|gb|BQ451237.1|BQ451 ------------------------------------------------

PF10_0034                       AATAATAACGCATCTATTGTAACTTATGAAAAAAAAAAAAAAAATTCA
MAL10|PF10_0034                 AATAATAACGCATCTATTGTAACTTATGAAAAAAAAAAAAAAAATTCA
su_gi_contig_7934               ------------------------------------------------
gi|21254349|gb|BQ451237.1|BQ451 ------------------------------------------------

PF10_0034                       GTATTACATCATGAATATTCACATGAAAATAAAAATAGCCACTTTTCT
MAL10|PF10_0034                 GTATTACATCATGAATATTCACATGAAAATAAAAATAGCCACTTTTCT
su_gi_contig_7934               ------------------------------------------------
gi|21254349|gb|BQ451237.1|BQ451 ------------------------------------------------

PF10_0034                       AGTGATATTAATACTACAACACATCATAATATAAATAATAAAAATAAA
MAL10|PF10_0034                 AGTGATATTAATACTACAACACATCATAATATAAATAATAAAAATAAA
su_gi_contig_7934               ------------------------------------------------
gi|21254349|gb|BQ451237.1|BQ451 ------------------------------------------------

PF10_0034                       GCATATTTAAATTCAAAATGTACAACACACTATAACTTATCTCTTAAT
MAL10|PF10_0034                 GCATATTTAAATTCAAAATGTACAACACACTATAACTTATCTCTTAAT
su_gi_contig_7934               ------------------------------------------------
gi|21254349|gb|BQ451237.1|BQ451 ------------------------------------------------

PF10_0034                       AATAGTAAGATCAATAGTTATAATTCTGGGGAAAAAATTCTTACACAC
MAL10|PF10_0034                 AATAGTAAGATCAATAGTTATAATTCTGGGGAAAAAATTCTTACACAC
su_gi_contig_7934               ------------------------------------------------
gi|21254349|gb|BQ451237.1|BQ451 ------------------------------------------------

PF10_0034                       AATATAGTCAAAAAAAAAATTAACCAAAAAGAAAAAGAAAAAAATGAA
MAL10|PF10_0034                 AATATAGTCAAAAAAAAAATTAACCAAAAAGAAAAAGAAAAAAATGAA
su_gi_contig_7934               ------------------------------------------------
gi|21254349|gb|BQ451237.1|BQ451 ------------------------------------------------

PF10_0034                       TATTTCCATTTGGCTAGCTCAAAAAAAAAAAAAAAAAATAAAACAAAA
MAL10|PF10_0034                 TATTTCCATTTGGCTAGCTCAAAAAAAAAAAAAAAAAATAAAACAAAA
su_gi_contig_7934               ------------------------------------------------
gi|21254349|gb|BQ451237.1|BQ451 ------------------------------------------------

PF10_0034                       ATAAATAAAATTTCCAATATTGTTCAAAAAAAAAAAAGCAATACTGTA
MAL10|PF10_0034                 ATAAATAAAATTTCCAATATTGTTCAAAAAAAAAAAAGCAATACTGTA
su_gi_contig_7934               ------------------------------------------------
gi|21254349|gb|BQ451237.1|BQ451 ------------------------------------------------

PF10_0034                       AATATGAATATTCCTGAAAATAATTATTTTATATTCCCCATAAATGAA
MAL10|PF10_0034                 AATATGAATATTCCTGAAAATAATTATTTTATATTCCCCATAAATGAA
su_gi_contig_7934               ------------------------------------------------
gi|21254349|gb|BQ451237.1|BQ451 ------------------------------------------------

PF10_0034                       GACAACTACAATAGGATAAGAACAGCGTGTGATATATCAACATTAAAA
MAL10|PF10_0034                 GACAACTACAATAGGATAAGAACAGCGTGTGATATATCAACATTAAAA
su_gi_contig_7934               ------------------------------------------------
gi|21254349|gb|BQ451237.1|BQ451 ------------------------------------------------

PF10_0034                       TATAATGATGATAAAAATGGAAATGAGTATAACATTTCACAAAGAAAG
MAL10|PF10_0034                 TATAATGATGATAAAAATGGAAATGAGTATAACATTTCACAAAGAAAG
su_gi_contig_7934               ------------------------------------------------
gi|21254349|gb|BQ451237.1|BQ451 ------------------------------------------------

PF10_0034                       AAGAATGAATCACACGTTGTAATAAATATCGCAAATAATGATAATAAT
MAL10|PF10_0034                 AAGAATGAATCACACGTTGTAATAAATATCGCAAATAATGATAATAAT
su_gi_contig_7934               ------------------------------------------------
gi|21254349|gb|BQ451237.1|BQ451 ------------------------------------------------

PF10_0034                       AATAATAATAATAATGATGATGATAATAATAATAATGATGATAATGAT
MAL10|PF10_0034                 AATAATAATAATAATGATGATGATAATAATAATAATGATGATAATGAT
su_gi_contig_7934               ------------------------------------------------
gi|21254349|gb|BQ451237.1|BQ451 ------------------------------------------------

PF10_0034                       AATAATAATAATAATAATAATGATGATGATTATAGTTGTAGTAGTAGT
MAL10|PF10_0034                 AATAATAATAATAATAATAATGATGATGATTATAGTTGTAGTAGTAGT
su_gi_contig_7934               ------------------------------------------------
gi|21254349|gb|BQ451237.1|BQ451 ------------------------------------------------

PF10_0034                       AATAGTATTTATTGTAATAAAAATGAATATACTTCTGATAATATCAAC
MAL10|PF10_0034                 AATAGTATTTATTGTAATAAAAATGAATATACTTCTGATAATATCAAC
su_gi_contig_7934               ------------------------------------------------
gi|21254349|gb|BQ451237.1|BQ451 ------------------------------------------------

PF10_0034                       CATTTTAATAGTTCAAAAATAAGCTCAAAATCAGGCAAAAATGATAAA
MAL10|PF10_0034                 CATTTTAATAGTTCAAAAATAAGCTCAAAATCAGGCAAAAATGATAAA
su_gi_contig_7934               ------------------------------------------------
gi|21254349|gb|BQ451237.1|BQ451 ------------------------------------------------

PF10_0034                       GATTCACAAAATATAGAAAAGGAACAAACAAAATTAAAAAATATTAAA
MAL10|PF10_0034                 GATTCACAAAATATAGAAAAGGAACAAACAAAATTAAAAAATATTAAA
su_gi_contig_7934               ------------------------------------------------
gi|21254349|gb|BQ451237.1|BQ451 ------------------------------------------------

PF10_0034                       AGTTCCAATAATCTATTTAACAATGAACAACAAAATGGTGTTATTAAA
MAL10|PF10_0034                 AGTTCCAATAATCTATTTAACAATGAACAACAAAATGGTGTTATTAAA
su_gi_contig_7934               ------------------------------------------------
gi|21254349|gb|BQ451237.1|BQ451 ------------------------------------------------

PF10_0034                       AAAAACTACAAAACTATATTGGAAAGAAAAGACAAAGAAGAAGACTCG
MAL10|PF10_0034                 AAAAACTACAAAACTATATTGGAAAGAAAAGACAAAGAAGAAGACTCG
su_gi_contig_7934               ------------------------------------------------
gi|21254349|gb|BQ451237.1|BQ451 ------------------------------------------------

PF10_0034                       CATATAATAGACTATTACCAAAATAATAATAATAATAATAATAATAGT
MAL10|PF10_0034                 CATATAATAGACTATTACCAAAATAATAATAATAATAATAATAATAGT
su_gi_contig_7934               ------------------------------------------------
gi|21254349|gb|BQ451237.1|BQ451 ------------------------------------------------

PF10_0034                       AATATAAATTTAACAGAAAATAAAATTAATAAAATGAGAAATTGCTTA
MAL10|PF10_0034                 AATATAAATTTAACAGAAAATAAAATTAATAAAATGAGAAATTGCTTA
su_gi_contig_7934               ------------------------------------------------
gi|21254349|gb|BQ451237.1|BQ451 ------------------------------------------------

PF10_0034                       CTCATAAAATGCTATATTGATAATAAAAACAAGGAAGCAGATGAAAAT
MAL10|PF10_0034                 CTCATAAAATGCTATATTGATAATAAAAACAAGGAAGCAGATGAAAAT
su_gi_contig_7934               ------------------------------------------------
gi|21254349|gb|BQ451237.1|BQ451 ------------------------------------------------

PF10_0034                       AATAAAATGGATAATAATAATTTCATACCAGCTGACCAAAAGCATAAA
MAL10|PF10_0034                 AATAAAATGGATAATAATAATTTCATACCAGCTGACCAAAAGCATAAA
su_gi_contig_7934               ------------------------------------------------
gi|21254349|gb|BQ451237.1|BQ451 ------------------------------------------------

PF10_0034                       ATAAAAAACAATACAGATAATGTATGTCAAATTGAAAAACAAATTCTA
MAL10|PF10_0034                 ATAAAAAACAATACAGATAATGTATGTCAAATTGAAAAACAAATTCTA
su_gi_contig_7934               ------------------------------------------------
gi|21254349|gb|BQ451237.1|BQ451 ------------------------------------------------

PF10_0034                       TGTAATTTTGAAGATGATAATAAAATATATAATAATTGTAAATTATTA
MAL10|PF10_0034                 TGTAATTTTGAAGATGATAATAAAATATATAATAATTGTAAATTATTA
su_gi_contig_7934               ------------------------------------------------
gi|21254349|gb|BQ451237.1|BQ451 ------------------------------------------------

PF10_0034                       ACGTGTAATTATAATATATTAAATAAAACATGTAATTTATATGCTTCT
MAL10|PF10_0034                 ACGTGTAATTATAATATATTAAATAAAACATGTAATTTATATGCTTCT
su_gi_contig_7934               ------------------------------------------------
gi|21254349|gb|BQ451237.1|BQ451 ------------------------------------------------

PF10_0034                       AAAATATTTTCACAAAGTGACATCACTTTATATGAAGATATCATTATG
MAL10|PF10_0034                 AAAATATTTTCACAAAGTGACATCACTTTATATGAAGATATCATTATG
su_gi_contig_7934               ------------------------------------------------
gi|21254349|gb|BQ451237.1|BQ451 ------------------------------------------------

PF10_0034                       CAAAACGAAATAACAAATGAACAAATAAAAGATATATCAAAAAAAAAA
MAL10|PF10_0034                 CAAAACGAAATAACAAATGAACAAATAAAAGATATATCAAAAAAAAAA
su_gi_contig_7934               ------------------------------------------------
gi|21254349|gb|BQ451237.1|BQ451 ------------------------------------------------

PF10_0034                       AAAAAAAAAAAAAAAAAAAATTGCACTGTATATCCCATAAATAAAACA
MAL10|PF10_0034                 AAAAAAAAAAAAAAAAAAAATTGCACTGTATATCCCATAAATAAAACA
su_gi_contig_7934               ------------------------------------------------
gi|21254349|gb|BQ451237.1|BQ451 ------------------------------------------------

PF10_0034                       AATAATAATAATAATAATGATATATATAATAATAATAATAATAATAAT
MAL10|PF10_0034                 AATAATAATAATAATAATGATATATATAATAATAATAATAATAATAAT
su_gi_contig_7934               ------------------------------------------------
gi|21254349|gb|BQ451237.1|BQ451 ------------------------------------------------

PF10_0034                       AATAATAATAATGATGATGACATATATAATAACAATGGTGATATCTTA
MAL10|PF10_0034                 AATAATAATAATGATGATGACATATATAATAACAATGGTGATATCTTA
su_gi_contig_7934               ------------------------------------------------
gi|21254349|gb|BQ451237.1|BQ451 ------------------------------------------------

PF10_0034                       AGCTATGATGAAGACAAAAATATAGTATCCAACACATATATAGAAGAA
MAL10|PF10_0034                 AGCTATGATGAAGACAAAAATATAGTATCCAACACATATATAGAAGAA
su_gi_contig_7934               ------------------------------------------------
gi|21254349|gb|BQ451237.1|BQ451 ------------------------------------------------

PF10_0034                       CAAAATTATACAACATTCATAACGGAAGATGTAAACCCATACAATTCA
MAL10|PF10_0034                 CAAAATTATACAACATTCATAACGGAAGATGTAAACCCATACAATTCA
su_gi_contig_7934               ------------------------------------------------
gi|21254349|gb|BQ451237.1|BQ451 ------------------------------------------------

PF10_0034                       GACGATTCGGTAAAATTAAAAAATATAAAAATTGATAAAAATATGTTG
MAL10|PF10_0034                 GACGATTCGGTAAAATTAAAAAATATAAAAATTGATAAAAATATGTTG
su_gi_contig_7934               ------------------------------------------------
gi|21254349|gb|BQ451237.1|BQ451 ------------------------------------------------

PF10_0034                       TTATCGGAAGAAAGTGAATTATACGAAATTAAAAAAAAAGTTTTAGGA
MAL10|PF10_0034                 TTATCGGAAGAAAGTGAATTATACGAAATTAAAAAAAAAGTTTTAGGA
su_gi_contig_7934               ------------------------------------------------
gi|21254349|gb|BQ451237.1|BQ451 ------------------------------------------------

PF10_0034                       AAAAGATATGAAGAAGAAAAATATAACAATAATAATAATAAAAGTAAA
MAL10|PF10_0034                 AAAAGATATGAAGAAGAAAAATATAACAATAATAATAATAAAAGTAAA
su_gi_contig_7934               ------------------------------------------------
gi|21254349|gb|BQ451237.1|BQ451 ------------------------------------------------

PF10_0034                       AATAGTATAATTTTCAAGAAATCGAAAAGTGCCATATGTATAGGAGAT
MAL10|PF10_0034                 AATAGTATAATTTTCAAGAAATCGAAAAGTGCCATATGTATAGGAGAT
su_gi_contig_7934               ------------------------------------------------
gi|21254349|gb|BQ451237.1|BQ451 ------------------------------------------------

PF10_0034                       ACAAAAATAAATAAAACAAGTCATAATAATTTTTCAAATAATAAATAT
MAL10|PF10_0034                 ACAAAAATAAATAAAACAAGTCATAATAATTTTTCAAATAATAAATAT
su_gi_contig_7934               ------------------------------------------------
gi|21254349|gb|BQ451237.1|BQ451 ------------------------------------------------

PF10_0034                       TTCTCAAATAATAAATATTTTTCAAATAGTAAATATTCCTCAAATAGT
MAL10|PF10_0034                 TTCTCAAATAATAAATATTTTTCAAATAGTAAATATTCCTCAAATAGT
su_gi_contig_7934               ------------------------------------------------
gi|21254349|gb|BQ451237.1|BQ451 ------------------------------------------------

PF10_0034                       AAATGTATACAAAATAATAAATATCATACAAGCAGTAAAAATTTTTCT
MAL10|PF10_0034                 AAATGTATACAAAATAATAAATATCATACAAGCAGTAAAAATTTTTCT
su_gi_contig_7934               ------------------------------------------------
gi|21254349|gb|BQ451237.1|BQ451 ------------------------------------------------

PF10_0034                       AATAATAATAGTAACAGTGTTACATCCAAAACATTCTTAAGCAATTAT
MAL10|PF10_0034                 AATAATAATAGTAACAGTGTTACATCCAAAACATTCTTAAGCAATTAT
su_gi_contig_7934               ------------------------------------------------
gi|21254349|gb|BQ451237.1|BQ451 ------------------------------------------------

PF10_0034                       ATACATAAAACATCAAATTTAGATATTAAAAATTCAAATAATACAGCA
MAL10|PF10_0034                 ATACATAAAACATCAAATTTAGATATTAAAAATTCAAATAATACAGCA
su_gi_contig_7934               ------------------------------------------------
gi|21254349|gb|BQ451237.1|BQ451 ------------------------------------------------

PF10_0034                       TCTTATAGTAATATAAACAAAAGAATTAATATGAATACAAGACAGACA
MAL10|PF10_0034                 TCTTATAGTAATATAAACAAAAGAATTAATATGAATACAAGACAGACA
su_gi_contig_7934               ------------------------------------------------
gi|21254349|gb|BQ451237.1|BQ451 ------------------------------------------------

PF10_0034                       TATGATATCTTAGACAAAATTATAGAATTAGATATTAGTAATCAAACC
MAL10|PF10_0034                 TATGATATCTTAGACAAAATTATAGAATTAGATATTAGTAATCAAACC
su_gi_contig_7934               ------------------------------------------------
gi|21254349|gb|BQ451237.1|BQ451 ------------------------------------------------

PF10_0034                       AAAAAAAAACAAAAAAAACATAAAAGAAAAGATTTGTCTTTATATTCA
MAL10|PF10_0034                 AAAAAAAAACAAAAAAAACATAAAAGAAAAGATTTGTCTTTATATTCA
su_gi_contig_7934               ------------------------------------------------
gi|21254349|gb|BQ451237.1|BQ451 ------------------------------------------------

PF10_0034                       AATAAAAAAAAAATATATTTCTCATCAAAAAAAAATGGTTACAGATAT
MAL10|PF10_0034                 AATAAAAAAAAAATATATTTCTCATCAAAAAAAAATGGTTACAGATAT
su_gi_contig_7934               ------------------------------------------------
gi|21254349|gb|BQ451237.1|BQ451 ------------------------------------------------

PF10_0034                       AAATACTTATTTATGAATAACCCGAAAGTTCAAATGTTATTTATGTCC
MAL10|PF10_0034                 AAATACTTATTTATGAATAACCCGAAAGTTCAAATGTTATTTATGTCC
su_gi_contig_7934               ------------------------------------------------
gi|21254349|gb|BQ451237.1|BQ451 ------------------------------------------------

PF10_0034                       TTACCAAAATGTTTACAAAATTTCTTTGATGTATCCAAAAAGGTACTT
MAL10|PF10_0034                 TTACCAAAATGTTTACAAAATTTCTTTGATGTATCCAAAAAGGTACTT
su_gi_contig_7934               ------------------------------------------------
gi|21254349|gb|BQ451237.1|BQ451 ------------------------------------------------

PF10_0034                       TTTGATTTAAAAAAAAAAAAAATACTCATGCAAAATGCTACTTGGAAA
MAL10|PF10_0034                 TTTGATTTAAAAAAAAAAAAAATACTCATGCAAAATGCTACTTGGAAA
su_gi_contig_7934               ------------------------------------------------
gi|21254349|gb|BQ451237.1|BQ451 ------------------------------------------------

PF10_0034                       AGTAAAATATTCATACCTGAAAGAAACCCATTAGGAATATTTAAAAAT
MAL10|PF10_0034                 AGTAAAATATTCATACCTGAAAGAAACCCATTAGGAATATTTAAAAAT
su_gi_contig_7934               ------------------------------------------------
gi|21254349|gb|BQ451237.1|BQ451 ------------------------------------------------

PF10_0034                       CCAAAAATTGAAAAATGGTATATATCATGGATGGATGAATTTAATAAA
MAL10|PF10_0034                 CCAAAAATTGAAAAATGGTATATATCATGGATGGATGAATTTAATAAA
su_gi_contig_7934               ------------------------------------------------
gi|21254349|gb|BQ451237.1|BQ451 ------------------------------------------------

PF10_0034                       AATATTATATGCAAAACATATTATATACATATATACTTAATCATATAT
MAL10|PF10_0034                 AATATTATATGCAAAACATATTATATACATATATACTTAATCATATAT
su_gi_contig_7934               -------------------------------------------TATAT
gi|21254349|gb|BQ451237.1|BQ451 -------------------------------------------TATAT

PF10_0034                       ATAATTCTATTAGATTTATTAACAACATATAAATTATATACATCTAAC
MAL10|PF10_0034                 ATAATTCTATTAGATTTATTAACAACATATAAATTATATACATCTAAC
su_gi_contig_7934               ATAATTCTATTAGATTTATTAACAACATATAAATTATATACATCTAAC
gi|21254349|gb|BQ451237.1|BQ451 ATAATTCTATTAGATTTATTAACAACATATAAATTATATACATCTAAC

PF10_0034                       TGGATACGTAATCCATTAGGCTTCCAAACTTATGTACCATTTGTTCTT
MAL10|PF10_0034                 TGGATACGTAATCCATTAGGCTTCCAAACTTATGTACCATTTGTTCTT
su_gi_contig_7934               TGGATACGTAATCCATTAGGCTTCCAAACTTATGTACCATTTGTTCTT
gi|21254349|gb|BQ451237.1|BQ451 TGGATACGTAATCCATTAGGCTTCCAAACTTATGTACCATTTGTTCTT

PF10_0034                       ATAAAATTATTAATGAATATAATCATATATATATTTTATGTATTCATA
MAL10|PF10_0034                 ATAAAATTATTAATGAATATAATCATATATATATTTTATGTATTCATA
su_gi_contig_7934               ATAAAATTATTAATGAATATAATCATATATATATTTTATGTATTCATA
gi|21254349|gb|BQ451237.1|BQ451 ATAAAATTATTAATGAATATAATCATATATATATTTTATGTATTCATA

PF10_0034                       TCATATAAAAATATAAACCAATTACATTATGATATTAAAAAATATTAC
MAL10|PF10_0034                 TCATATAAAAATATAAACCAATTACATTATGATATTAAAAAATATTAC
su_gi_contig_7934               TCATATAAAAATATAAACCAATTACATTATGATATTAAAAAATATTAC
gi|21254349|gb|BQ451237.1|BQ451 TCATATAAAAATATAAACCAATTACATTATGATATTAAAAAATATTAC

PF10_0034                       TTTTCGACACTTTTATTATGTCTATGCAAACTAATTATAAGCTTATTA
MAL10|PF10_0034                 TTTTCGACACTTTTATTATGTCTATGCAAACTAATTATAAGCTTATTA
su_gi_contig_7934               TTTTCGACACTTTTATTATGTCTATGCAAACTAATTATAAGCTTATTA
gi|21254349|gb|BQ451237.1|BQ451 TTTTCGACACTTTTATTATGTCTATGCAAACTAATTATAAGCTTATTA

PF10_0034                       GATATATATATTGCTATCTCTTCATTAGATTATTTTAAAAGCCCATAT
MAL10|PF10_0034                 GATATATATATTGCTATCTCTTCATTAGATTATTTTAAAAGCCCATAT
su_gi_contig_7934               GATATATATATTGCTATCTCTTCATTAGATTATTTTAAAAGCCCATAT
gi|21254349|gb|BQ451237.1|BQ451 GATATATATATTGCTATCTCTTCATTAGATTATTTTAAAAGCCCATAT

PF10_0034                       TATGTTTATGTATATATACATATGTTAATAATTCAAACATCCATATTA
MAL10|PF10_0034                 TATGTTTATGTATATATACATATGTTAATAATTCAAACATCCATATTA
su_gi_contig_7934               TATGTTTATGTATATATACATATGTTAATAATTCAAACATCCATATTA
gi|21254349|gb|BQ451237.1|BQ451 TATGTTTATGTATATATACATATGTTAATAATTCAAACATCCATATTA

PF10_0034                       CTAATAGTAAGATATCCAACACATTATTTATTGTATTTTCTATATATT
MAL10|PF10_0034                 CTAATA------------------------------------------
su_gi_contig_7934               CTAATAGTAAGATATCCAACACATTATTTATTGTATTTTCTATATATT
gi|21254349|gb|BQ451237.1|BQ451 CTAATAGTAAGATATCCAACACATTATTTATTGTATTTTCTATATATT

PF10_0034                       ATATCCTTCACATCTTTATATTGGTCTTTTTCAATCCACAAAGCATTT
MAL10|PF10_0034                 ------------------------------------------------
su_gi_contig_7934               ATATCCTTCACATCTTTATATTGGTCTTTTTCAATCCACAAAGCATTT
gi|21254349|gb|BQ451237.1|BQ451 ATATCCTTCACATCTTTATATTGGTCTTTTTCAATCCACAAAGCATTT

PF10_0034                       ATGGAATTCCTATTTATAATCGCTTGTGTATCATTTACAATAATATAC
MAL10|PF10_0034                 ------------------------------------------------
su_gi_contig_7934               ATGGAATTCCTATTTATAATCGCTTGTGTATCATTTACAATAATATAC
gi|21254349|gb|BQ451237.1|BQ451 ATGGAATTCCTATTTATAATCGCTTGTGTATCATTTACAATAATATAC

PF10_0034                       TCTTATATTCTATGCTCAAGAACTTTAGAAATTAATAGAAGAAACTTA
MAL10|PF10_0034                 ----------------------------AAATTAATAGAAGAAACTTA
su_gi_contig_7934               TCTTATATTCTATGCTCAAGAACTTTAGAAATTAATAGAAGAAACTTA
gi|21254349|gb|BQ451237.1|BQ451 TCTTATATTCTATGCTCAAGAACTTTAGAAATTAATAGAAGAAACTTA

PF10_0034                       TTTTCAAAATATGAGCTACCATATTTATTATATCTTAAGGAAATTGTA
MAL10|PF10_0034                 TTTTCAAAATATGAGCTACCATATTTATTATATCTTAAGGAAATTGTA
su_gi_contig_7934               TTTTCAAAATATGAGCTACCATATTTATTATATCTTAAGGAAATTGTA
gi|21254349|gb|BQ451237.1|BQ451 TTTTCAAAATATGAGCTACCATATTTATTATATCTTAAGGAAATTGTA

PF10_0034                       TACTCTCTCAAGAAAAATCAAGGTAAAAAATATGTGTAAAAGGGGAAA
MAL10|PF10_0034                 TACTCTCTCAAGAAAAATCAAG--------------------------
su_gi_contig_7934               TAC---------------------------------------------
gi|21254349|gb|BQ451237.1|BQ451 TAC---------------------------------------------

PF10_0034                       ATATTATACATATAATAAATCCGTATAATCTAATATATATATATATAT
MAL10|PF10_0034                 ------------------------------------------------
su_gi_contig_7934               ------------------------------------------------
gi|21254349|gb|BQ451237.1|BQ451 ------------------------------------------------

PF10_0034                       ATATATATATATATATATATATATATATATATATATATATATTTATTT
MAL10|PF10_0034                 ------------------------------------------------
su_gi_contig_7934               ------------------------------------------------
gi|21254349|gb|BQ451237.1|BQ451 ------------------------------------------------

PF10_0034                       ATTTATTTATTTTATTTATCTTTTTATATTAATATGAAATAAATATCG
MAL10|PF10_0034                 ------------------------------------------------
su_gi_contig_7934               ------------------------------------------------
gi|21254349|gb|BQ451237.1|BQ451 ------------------------------------------------

PF10_0034                       GAATACATAAATAAAAAATAATATACACATATATATATTTTATTTATG
MAL10|PF10_0034                 ------------------------------------------------
su_gi_contig_7934               ------------------------------------------------
gi|21254349|gb|BQ451237.1|BQ451 ------------------------------------------------

PF10_0034                       TATTCATTTATTTATTTTTCACCTTTTTAATAAAATAAAAAAAAAAAA
MAL10|PF10_0034                 ------------------------------------------------
su_gi_contig_7934               ------------------------------------------------
gi|21254349|gb|BQ451237.1|BQ451 ------------------------------------------------

PF10_0034                       AAAAAATAGATAAATCCATACACATTTATATGAATAAAATTTATTCCA
MAL10|PF10_0034                 ------------------------------------------------
su_gi_contig_7934               ------------------------------------------------
gi|21254349|gb|BQ451237.1|BQ451 ------------------------------------------------

PF10_0034                       TTTTTACATTTTTCAAATTCAATTTCTCATTTAAAAAAAAAAAAAATT
MAL10|PF10_0034                 ------------------------------------------------
su_gi_contig_7934               ------------------------------------------------
gi|21254349|gb|BQ451237.1|BQ451 ------------------------------------------------

PF10_0034                       TACAACATTTTTATTTCATACAACAATGTTTTTTTTTTTTTTTTTTTT
MAL10|PF10_0034                 ------------------------------------------------
su_gi_contig_7934               ------------------------------------------------
gi|21254349|gb|BQ451237.1|BQ451 ------------------------------------------------

PF10_0034                       TTCCTTTTATGAATAAATTCTTATTTTATTATTTCATGTATTTTTTTG
MAL10|PF10_0034                 ------------------------------------------------
su_gi_contig_7934               ------------------------------------------------
gi|21254349|gb|BQ451237.1|BQ451 ------------------------------------------------

PF10_0034                       AACGAAAATACTCACACATATTTATAAACATTTTATCTGACATATATA
MAL10|PF10_0034                 ------------------------------------------------
su_gi_contig_7934               ------------------------------------------------
gi|21254349|gb|BQ451237.1|BQ451 ------------------------------------------------

PF10_0034                       TATATATATATAATTAAAGTGAATATTATTTTAATTATTATAAATAAA
MAL10|PF10_0034                 ------------------------------------------------
su_gi_contig_7934               ------------------------------------------------
gi|21254349|gb|BQ451237.1|BQ451 ------------------------------------------------

PF10_0034                       ATAGAGTTTTAAAAACTTTTAATCAAAAAATTTAATTACACAATATAA
MAL10|PF10_0034                 ------------------------------------------------
su_gi_contig_7934               ------------------------------------------------
gi|21254349|gb|BQ451237.1|BQ451 ------------------------------------------------

PF10_0034                       AAGTAGTAACTAATTTAGACACTCTATTTCATAATCGTATGAAAAAAA
MAL10|PF10_0034                 ------------------------------------------------
su_gi_contig_7934               ------------------------------------------------
gi|21254349|gb|BQ451237.1|BQ451 ------------------------------------------------

PF10_0034                       AAAATAATATATAACATTGACCATAAATGAAATATACATATATATATA
MAL10|PF10_0034                 ------------------------------------------------
su_gi_contig_7934               ------------------------------------------------
gi|21254349|gb|BQ451237.1|BQ451 ------------------------------------------------

PF10_0034                       TATATATATATATATATATATATTTTTAATTAAAAAAAATAATAATAT
MAL10|PF10_0034                 ------------------------------------------------
su_gi_contig_7934               ------------------------------------------------
gi|21254349|gb|BQ451237.1|BQ451 ------------------------------------------------

PF10_0034                       TTTTATACTAAATGAAATACATAATTTTAAAATATATATAAATAATAT
MAL10|PF10_0034                 ------------------------------------------------
su_gi_contig_7934               ------------------------------------------------
gi|21254349|gb|BQ451237.1|BQ451 ------------------------------------------------

PF10_0034                       ATATGTATATATATATATATATTCTTTTTTTTCTATATGTATATATAA
MAL10|PF10_0034                 ------------------------------------------------
su_gi_contig_7934               ------------------------------------------------
gi|21254349|gb|BQ451237.1|BQ451 ------------------------------------------------

PF10_0034                       GCATATATACACTTTTTAAATTATGGATTTTTTTTTTTTTTTTTTTTT
MAL10|PF10_0034                 ------------------------------------------------
su_gi_contig_7934               ------------------------------------------------
gi|21254349|gb|BQ451237.1|BQ451 ------------------------------------------------

PF10_0034                       TTCATTTTTATAAAGAAATAATTATTTATATATTCTTTAAAATAATAT
MAL10|PF10_0034                 ------------------------------------------------
su_gi_contig_7934               ------------------------------------------------
gi|21254349|gb|BQ451237.1|BQ451 ------------------------------------------------

PF10_0034                       ATATATATAATACTGTATGTTTATTTTATTTTATTTTATATTTTTTAC
MAL10|PF10_0034                 ------------------------------------------------
su_gi_contig_7934               ------------------------------------------------
gi|21254349|gb|BQ451237.1|BQ451 ------------------------------------------------

PF10_0034                       ATATATGTTATTTTTCGTTTCAAACACATTTGCAAATAAAAAGAAAAA
MAL10|PF10_0034                 ------------------------------------------------
su_gi_contig_7934               ------------------------------------------------
gi|21254349|gb|BQ451237.1|BQ451 ------------------------------------------------

PF10_0034                       TCGTTAATATTTTTTTGACATTTGAAGGGACAATATTGAAAGGATTAA
MAL10|PF10_0034                 ------------------------------------------------
su_gi_contig_7934               ------------------------------------------------
gi|21254349|gb|BQ451237.1|BQ451 ------------------------------------------------

PF10_0034                       TATATTATATATATATTCTAATATATAAAATATAAATGCATTTTACAT
MAL10|PF10_0034                 ------------------------------------------------
su_gi_contig_7934               ------------------------------------------------
gi|21254349|gb|BQ451237.1|BQ451 ------------------------------------------------

PF10_0034                       AAATAAACCTCATATTTAATTATAATATAAAGTTTCTATATTTTTTTA
MAL10|PF10_0034                 ------------------------------------------------
su_gi_contig_7934               ------------------------------------------------
gi|21254349|gb|BQ451237.1|BQ451 ------------------------------------------------

PF10_0034                       AAAGTAATATATTAAAATTATACAAAGAAGAAAAATAAAATATATATA
MAL10|PF10_0034                 ------------------------------------------------
su_gi_contig_7934               ------------------------------------------------
gi|21254349|gb|BQ451237.1|BQ451 ------------------------------------------------

PF10_0034                       TAAATATAAATATAAATATATATATATATATATATATATATATATATA
MAL10|PF10_0034                 ------------------------------------------------
su_gi_contig_7934               ------------------------------------------------
gi|21254349|gb|BQ451237.1|BQ451 ------------------------------------------------

PF10_0034                       TATATATATATATATATATATATATTTATTTATTTATTAATATATGTG
MAL10|PF10_0034                 ------------------------------------------------
su_gi_contig_7934               ------------------------------------------------
gi|21254349|gb|BQ451237.1|BQ451 ------------------------------------------------

PF10_0034                       TAAATTATATTTCATGCCTTTCATAATCAACTTCTAAATATGTTAGAG
MAL10|PF10_0034                 ------------------------------------------------
su_gi_contig_7934               ------------------------------------------------
gi|21254349|gb|BQ451237.1|BQ451 ------------------------------------------------

PF10_0034                       AAAATAGGCTTCAAATAATTATCCGTATTTTTATAATTATTGTACAAA
MAL10|PF10_0034                 ------------------------------------------------
su_gi_contig_7934               ------------------------------------------------
gi|21254349|gb|BQ451237.1|BQ451 ------------------------------------------------

PF10_0034                       ATGATATTAGTAAGAAAACATAATGCTTTAAAAAGAAAAATTTTTTGT
MAL10|PF10_0034                 ------------------------------------------------
su_gi_contig_7934               ------------------------------------------------
gi|21254349|gb|BQ451237.1|BQ451 ------------------------------------------------

PF10_0034                       ATGTATGTTATCGCTTTAATGTTTATATAATATATTGTCATTTTCTTT
MAL10|PF10_0034                 ------------------------------------------------
su_gi_contig_7934               ------------------------------------------------
gi|21254349|gb|BQ451237.1|BQ451 ------------------------------------------------

PF10_0034                       TTAGAAAAATGCTTCAACTCGTCTAGCATCTAGCGAATTTAAATCACT
MAL10|PF10_0034                 ----AAAAATGCTTCAACTCGTCTAGCATCTAGCGAATTTAAATCACT
su_gi_contig_7934               ------------------------------------------------
gi|21254349|gb|BQ451237.1|BQ451 ------------------------------------------------

PF10_0034                       TCCCAAACCGGTTAGTTAAAAAGAGCGTTATATGAATTAATCATATGT
MAL10|PF10_0034                 TCCCAAACCG--------------------------------------
su_gi_contig_7934               ------------------------------------------------
gi|21254349|gb|BQ451237.1|BQ451 ------------------------------------------------

PF10_0034                       ATAAACCTTTTAAGATAATATATATATATAAATATATTGTTTTAAAAA
MAL10|PF10_0034                 ------------------------------------------------
su_gi_contig_7934               ------------------------------------------------
gi|21254349|gb|BQ451237.1|BQ451 ------------------------------------------------

PF10_0034                       TTTTATTTTTTTCCAGCCTTATGGTACTGGTGTGGTATTCCATGGAAG
MAL10|PF10_0034                 ----------------CCTTATGGTACTGGTGTGGTATTCCATGGAAG
su_gi_contig_7934               ------------------------------------------------
gi|21254349|gb|BQ451237.1|BQ451 ------------------------------------------------

PF10_0034                       AATGCAACCAGTCAAATATGCCATCAAATTTTCAAGTTACATTTTTAT
MAL10|PF10_0034                 AATGCAACCAGTCAAATATGCCATCAAATTTTCAAGTTACATTTTTAT
su_gi_contig_7934               ------------------------------------------------
gi|21254349|gb|BQ451237.1|BQ451 ------------------------------------------------

PF10_0034                       AATTTTTTCTGGTTTTATGGGAGCTATGTCTGGAAATTTTTTTTACAA
MAL10|PF10_0034                 AATTTTTTCTGGTTTTATGGGAGCTATGTCTGGAAATTTTTTTTACAA
su_gi_contig_7934               ------------------------------------------------
gi|21254349|gb|BQ451237.1|BQ451 ------------------------------------------------

PF10_0034                       AAAATATATTCTCAGAAAAAATCCCCCCAATGTAAGCAGAGCATAAAA
MAL10|PF10_0034                 AAAATATATTCTCAGAAAAAATCCCCCCAAT-----------------
su_gi_contig_7934               ------------------------------------------------
gi|21254349|gb|BQ451237.1|BQ451 ------------------------------------------------

PF10_0034                       AAAATATATATATATAAATAAATAAATATATATATATATATGTGTGTA
MAL10|PF10_0034                 ------------------------------------------------
su_gi_contig_7934               ------------------------------------------------
gi|21254349|gb|BQ451237.1|BQ451 ------------------------------------------------

PF10_0034                       CATTGGTATGAATACCCAATTTTGTACCTATTAATATATTTATTTATT
MAL10|PF10_0034                 ------------------------------------------------
su_gi_contig_7934               ------------------------------------------------
gi|21254349|gb|BQ451237.1|BQ451 ------------------------------------------------

PF10_0034                       TATTTTATAGCCATTAAGAGACCCTAATGACTTACCACCAGAAAGACA
MAL10|PF10_0034                 ----------CCATTAAGAGACCCTAATGACTTACCACCAGAAAGACA
su_gi_contig_7934               ------------------------------------------------
gi|21254349|gb|BQ451237.1|BQ451 ------------------------------------------------

PF10_0034                       TCCTCATGCTCCTGAGGACGACTAAAATGAAAGCGACAATAAAAGAAA
MAL10|PF10_0034                 TCCTCATGCTCCTGAGGACGACTAA-----------------------
su_gi_contig_7934               ------------------------------------------------
gi|21254349|gb|BQ451237.1|BQ451 ------------------------------------------------

PF10_0034                       ACTTAAAATAAAAGCATATTTTATCTTACATATATAAACATATACTGT
MAL10|PF10_0034                 ------------------------------------------------
su_gi_contig_7934               ------------------------------------------------
gi|21254349|gb|BQ451237.1|BQ451 ------------------------------------------------

PF10_0034                       TTATGTACACATTGTTATATTAATAATAACAAATTATAATATATATAT
MAL10|PF10_0034                 ------------------------------------------------
su_gi_contig_7934               ------------------------------------------------
gi|21254349|gb|BQ451237.1|BQ451 ------------------------------------------------

PF10_0034                       ATATATATATATATATTTCTTTTTTTTTTTTTTTTTTGCTCCTACACT
MAL10|PF10_0034                 ------------------------------------------------
su_gi_contig_7934               ------------------------------------------------
gi|21254349|gb|BQ451237.1|BQ451 ------------------------------------------------

PF10_0034                       TATAATATATTATCCTTTTATTTAATTAAAAAGTATAGATTTAATATA
MAL10|PF10_0034                 ------------------------------------------------
su_gi_contig_7934               ------------------------------------------------
gi|21254349|gb|BQ451237.1|BQ451 ------------------------------------------------

PF10_0034                       TATATATAATTTAATAATATCACGGTATAAATAGGTATACCTTTTTAT
MAL10|PF10_0034                 ------------------------------------------------
su_gi_contig_7934               ------------------------------------------------
gi|21254349|gb|BQ451237.1|BQ451 ------------------------------------------------

PF10_0034                       TTATATATTAGTTGAATTTATTATCTTTTCTTTTATCCAACTACATTA
MAL10|PF10_0034                 ------------------------------------------------
su_gi_contig_7934               ------------------------------------------------
gi|21254349|gb|BQ451237.1|BQ451 ------------------------------------------------

PF10_0034                       TATTATATTATAATTTATTCAAATATATTAATGTATACATTTTTCAAT
MAL10|PF10_0034                 ------------------------------------------------
su_gi_contig_7934               ------------------------------------------------
gi|21254349|gb|BQ451237.1|BQ451 ------------------------------------------------

PF10_0034                       GTGCATTATTTTTTCTTTATTCTAATCTTTTTTTTTATGTAAACTTAT
MAL10|PF10_0034                 ------------------------------------------------
su_gi_contig_7934               ------------------------------------------------
gi|21254349|gb|BQ451237.1|BQ451 ------------------------------------------------

PF10_0034                       TTTAAAATAATTTAAAAAAAAAAAAAATTAGAAAATAAAAAAAAAAAC
MAL10|PF10_0034                 ------------------------------------------------
su_gi_contig_7934               ------------------------------------------------
gi|21254349|gb|BQ451237.1|BQ451 ------------------------------------------------

PF10_0034                       ATCTTACAAAATAAAATATACATATATAGTATAAATATATATATTTAC
MAL10|PF10_0034                 ------------------------------------------------
su_gi_contig_7934               ------------------------------------------------
gi|21254349|gb|BQ451237.1|BQ451 ------------------------------------------------

PF10_0034                       CAAATTGTTTTTTTTTCATCTTATATTTTTCCAAATAAAATATAACAT
MAL10|PF10_0034                 ------------------------------------------------
su_gi_contig_7934               ------------------------------------------------
gi|21254349|gb|BQ451237.1|BQ451 ------------------------------------------------

PF10_0034                       TGTTGTTATATATATGTGTATATTATTTTACATCCTTCATTTAAAATT
MAL10|PF10_0034                 ------------------------------------------------
su_gi_contig_7934               ------------------------------------------------
gi|21254349|gb|BQ451237.1|BQ451 ------------------------------------------------

PF10_0034                       TTTACTTTTTTAGTATATAAGATATAAGAATATTTAGATGACTATTTG
MAL10|PF10_0034                 ------------------------------------------------
su_gi_contig_7934               ------------------------------------------------
gi|21254349|gb|BQ451237.1|BQ451 ------------------------------------------------

PF10_0034                       CATAATATTTCATATTTCTTATTTCCTTTTTTTTTTTTTTTTTTTTTT
MAL10|PF10_0034                 ------------------------------------------------
su_gi_contig_7934               ------------------------------------------------
gi|21254349|gb|BQ451237.1|BQ451 ------------------------------------------------

PF10_0034                       TTTTTTTTATTTATGTGTTTGTTTTAACAAATTATCTTAAAAAAACTG
MAL10|PF10_0034                 ------------------------------------------------
su_gi_contig_7934               ------------------------------------------------
gi|21254349|gb|BQ451237.1|BQ451 ------------------------------------------------

PF10_0034                       TCATTTAAATAAGAAGAATAAATAAAAAACTAAACATATTATTATATT
MAL10|PF10_0034                 ------------------------------------------------
su_gi_contig_7934               ------------------------------------------------
gi|21254349|gb|BQ451237.1|BQ451 ------------------------------------------------

PF10_0034                       AAATATATTTAGAAGTTATTACCCATTTGGGGAACATATATATATATA
MAL10|PF10_0034                 ------------------------------------------------
su_gi_contig_7934               ------------------------------------------------
gi|21254349|gb|BQ451237.1|BQ451 ------------------------------------------------

PF10_0034                       TATATATATAAATTTAATGAAATAAATATATATATGACACATTATTTA
MAL10|PF10_0034                 ------------------------------------------------
su_gi_contig_7934               ------------------------------------------------
gi|21254349|gb|BQ451237.1|BQ451 ------------------------------------------------

PF10_0034                       TTATATATCTTTATAATTTTATTTATTCTTATTTCGTATATTATATTT
MAL10|PF10_0034                 ------------------------------------------------
su_gi_contig_7934               ------------------------------------------------
gi|21254349|gb|BQ451237.1|BQ451 ------------------------------------------------

PF10_0034                       GAATATATATATATATATTTTTTATATTTTATATATTTTATTTCCTTA
MAL10|PF10_0034                 ------------------------------------------------
su_gi_contig_7934               ------------------------------------------------
gi|21254349|gb|BQ451237.1|BQ451 ------------------------------------------------

PF10_0034                       TTAATTACAAAATGCTAGGACGTATGTAATTTTTCTTTTTTTTTTTTT
MAL10|PF10_0034                 ------------------------------------------------
su_gi_contig_7934               ------------------------------------------------
gi|21254349|gb|BQ451237.1|BQ451 ------------------------------------------------

PF10_0034                       TTTTTTTTTTTTTTTTGTTGTTGTTTTTATATCATTTAATTTTTTATT
MAL10|PF10_0034                 ------------------------------------------------
su_gi_contig_7934               ------------------------------------------------
gi|21254349|gb|BQ451237.1|BQ451 ------------------------------------------------

PF10_0034                       TTGGGTGAGACAACTACTTGGAAATGTTCTTATATTTCCTTCTCTTTT
MAL10|PF10_0034                 ------------------------------------------------
su_gi_contig_7934               ------------------------------------------------
gi|21254349|gb|BQ451237.1|BQ451 ------------------------------------------------

PF10_0034                       TATTCACGTTAACTTATATTAATAATACATTAAATATAAAAAAGAAAA
MAL10|PF10_0034                 ------------------------------------------------
su_gi_contig_7934               ------------------------------------------------
gi|21254349|gb|BQ451237.1|BQ451 ------------------------------------------------

PF10_0034                       CACCCCTCTTTAAATTTCCATATTTTATTAATACATATATAACATATA
MAL10|PF10_0034                 ------------------------------------------------
su_gi_contig_7934               ------------------------------------------------
gi|21254349|gb|BQ451237.1|BQ451 ------------------------------------------------

PF10_0034                       ATAATAGTAATAAGAGACGACGTATAAGAACCTTTCCTTATTTTGCAA
MAL10|PF10_0034                 ------------------------------------------------
su_gi_contig_7934               ------------------------------------------------
gi|21254349|gb|BQ451237.1|BQ451 ------------------------------------------------

PF10_0034                       GGAAAGAAACGAATCGTCATGTGATTTATAGAAAAAGATTTGAGAGAG
MAL10|PF10_0034                 ------------------------------------------------
su_gi_contig_7934               ------------------------------------------------
gi|21254349|gb|BQ451237.1|BQ451 ------------------------------------------------

PF10_0034                       ATTTGAAGTATGCACTACAATCTATATTTTATAAACAAGGTATTAAAT
MAL10|PF10_0034                 ------------------------------------------------
su_gi_contig_7934               ------------------------------------------------
gi|21254349|gb|BQ451237.1|BQ451 ------------------------------------------------

PF10_0034                       TAAATTATAAATATCATATCGATGAAGATATTATTGAGGGAATAAGTG
MAL10|PF10_0034                 ------------------------------------------------
su_gi_contig_7934               ------------------------------------------------
gi|21254349|gb|BQ451237.1|BQ451 ------------------------------------------------

PF10_0034                       TATATAAGGTTGAATTAAATTCAGATTGTTCTGTAGCTAAAGTTTTTG
MAL10|PF10_0034                 ------------------------------------------------
su_gi_contig_7934               ------------------------------------------------
gi|21254349|gb|BQ451237.1|BQ451 ------------------------------------------------

PF10_0034                       TTGAAATTATGGGAGATTCCATAGACGCAAGGCAGG
MAL10|PF10_0034                 ------------------------------------
su_gi_contig_7934               ------------------------------------
gi|21254349|gb|BQ451237.1|BQ451 ------------------------------------

;

endblock;
