# Supplementary material for: cDNA sequences reveal considerable gene prediction inaccuracy in the Plasmodium falciparum genome
Source: BMC Genomics. 2007 Jul 27;8:255. doi: 10.1186/1471-2164-8-255 (PMC1978503; doi:10.1186/1471-2164-8-255)
Supplement: Additional file 3 — Genes with cDNA sequences not matching predicted CDS perfectly. Aligned cDNA and predicted CDS sequences can be viewed by double clicking the hyper-linked gene names in the Excel file. [file 1471-2164-8-255-S3.zip › PF10_0057.TXT]

#NEXUS

[!This data assembled using Sequencher, from Gene Codes Corporation.]
begin data;
   dimensions ntax=4 nchar=7739;
   format datatype=dna gap=- interleave=yes;
   matrix

PF10_0057                     TATGTATATATTTATTTTTATGAGAATGTGTTAAGCATTATTTTAAAA
MAL10|PF10_0057               ------------------------------------------------
su_gi_contig_9442             ------------------------------------------------
C11_PfBamHI_L_T7_Plate11a.ab1 ------------------------------------------------

PF10_0057                     GGTATATCTATATTTTAAAGTACGTAGTAAAAAGAAAAAAATATATTT
MAL10|PF10_0057               ------------------------------------------------
su_gi_contig_9442             ------------------------------------------------
C11_PfBamHI_L_T7_Plate11a.ab1 ------------------------------------------------

PF10_0057                     CGATAAGGATAAATTATTTATGAACTTTATACTTTTAACAACTTCTCT
MAL10|PF10_0057               ------------------------------------------------
su_gi_contig_9442             ------------------------------------------------
C11_PfBamHI_L_T7_Plate11a.ab1 ------------------------------------------------

PF10_0057                     ACATATTAATAAACAATAATAATTATATATACATATATATTTACATAT
MAL10|PF10_0057               ------------------------------------------------
su_gi_contig_9442             ------------------------------------------------
C11_PfBamHI_L_T7_Plate11a.ab1 ------------------------------------------------

PF10_0057                     ATATATATATATATATATATATATAGAAGAATATATAAATATTTGTTA
MAL10|PF10_0057               ------------------------------------------------
su_gi_contig_9442             ------------------------------------------------
C11_PfBamHI_L_T7_Plate11a.ab1 ------------------------------------------------

PF10_0057                     TATTTATTACATCAGCAAAATAAAAAAAAGAAAAAGATAAATTTAAAT
MAL10|PF10_0057               ------------------------------------------------
su_gi_contig_9442             ------------------------------------------------
C11_PfBamHI_L_T7_Plate11a.ab1 ------------------------------------------------

PF10_0057                     CTTTATAAAATAATAATATGTTATATATACATATGTATATATTTATTT
MAL10|PF10_0057               ------------------------------------------------
su_gi_contig_9442             ------------------------------------------------
C11_PfBamHI_L_T7_Plate11a.ab1 ------------------------------------------------

PF10_0057                     ATTACGATACTTTAGGTGTACACAAATATACATGAATGAGGGGAAAAA
MAL10|PF10_0057               ------------------------------------------------
su_gi_contig_9442             ------------------------------------------------
C11_PfBamHI_L_T7_Plate11a.ab1 ------------------------------------------------

PF10_0057                     AAAAAAAAAAAAAAAAAAAAAAAAAAAAAAAAAACATACATAAATAAA
MAL10|PF10_0057               ------------------------------------------------
su_gi_contig_9442             ------------------------------------------------
C11_PfBamHI_L_T7_Plate11a.ab1 ------------------------------------------------

PF10_0057                     TAAATAGAAAATATATATATATATATATATATATATATATATATATAT
MAL10|PF10_0057               ------------------------------------------------
su_gi_contig_9442             ------------------------------------------------
C11_PfBamHI_L_T7_Plate11a.ab1 ------------------------------------------------

PF10_0057                     ATATGTCAACCTTTTGTCATATATTTTAAATTTGTTATATAAACATAT
MAL10|PF10_0057               ------------------------------------------------
su_gi_contig_9442             ------------------------------------------------
C11_PfBamHI_L_T7_Plate11a.ab1 ------------------------------------------------

PF10_0057                     TATAACATATCACTGTAATTTATATATATATATATATGTATTTTTTAT
MAL10|PF10_0057               ------------------------------------------------
su_gi_contig_9442             ------------------------------------------------
C11_PfBamHI_L_T7_Plate11a.ab1 ------------------------------------------------

PF10_0057                     AATTATGATAATAAAAATATTTGATGAGCGAATAATAAATAATAAACT
MAL10|PF10_0057               ------------------------------------------------
su_gi_contig_9442             ------------------------------------------------
C11_PfBamHI_L_T7_Plate11a.ab1 ------------------------------------------------

PF10_0057                     TAAAAATGTACATATATTTATTATTACATGTATGTATATACATAAAGT
MAL10|PF10_0057               ------------------------------------------------
su_gi_contig_9442             ------------------------------------------------
C11_PfBamHI_L_T7_Plate11a.ab1 ------------------------------------------------

PF10_0057                     GTACGTATATTTATATATATACATAATATATATTATAAAAAATGAGGA
MAL10|PF10_0057               ------------------------------------------------
su_gi_contig_9442             ------------------------------------------------
C11_PfBamHI_L_T7_Plate11a.ab1 ------------------------------------------------

PF10_0057                     AACTTAAAAAAAAGTGTTAAAATAAATATATATATATATATATATCAC
MAL10|PF10_0057               ------------------------------------------------
su_gi_contig_9442             ------------------------------------------------
C11_PfBamHI_L_T7_Plate11a.ab1 ------------------------------------------------

PF10_0057                     ATATTTATTTATAAATGGTATCCCTAAATAATTTTTTTTTTTTTTTTT
MAL10|PF10_0057               ------------------------------------------------
su_gi_contig_9442             ------------------------------------------------
C11_PfBamHI_L_T7_Plate11a.ab1 ------------------------------------------------

PF10_0057                     TTTTTTTTTTTTTTTAATCATTTCATACATATAATATATATATATATA
MAL10|PF10_0057               ------------------------------------------------
su_gi_contig_9442             ------------------------------------------------
C11_PfBamHI_L_T7_Plate11a.ab1 ------------------------------------------------

PF10_0057                     TATATATATATATATTATGGAATGGCGTATTTTAAATAATAACAAAAA
MAL10|PF10_0057               ------------------------------------------------
su_gi_contig_9442             ------------------------------------------------
C11_PfBamHI_L_T7_Plate11a.ab1 ------------------------------------------------

PF10_0057                     AAAAAAATATATATAAAAGTATATTTATATATTTCATTTTGTACTTTC
MAL10|PF10_0057               ------------------------------------------------
su_gi_contig_9442             ------------------------------------------------
C11_PfBamHI_L_T7_Plate11a.ab1 ------------------------------------------------

PF10_0057                     TTGATTTAATCATATATAGTTATATAAATACGATTAAAATGCTTTGAA
MAL10|PF10_0057               ------------------------------------------------
su_gi_contig_9442             ------------------------------------------------
C11_PfBamHI_L_T7_Plate11a.ab1 ------------------------------------------------

PF10_0057                     TGCTTTTTTATCTAAAATATTCTTTTTTTTTGTTATTTATGTATCATA
MAL10|PF10_0057               ------------------------------------------------
su_gi_contig_9442             ------------------------------------------------
C11_PfBamHI_L_T7_Plate11a.ab1 ------------------------------------------------

PF10_0057                     ATAAAAAATAAAATATAAATGTTAATATATATATATATATAATATTTT
MAL10|PF10_0057               ------------------------------------------------
su_gi_contig_9442             ------------------------------------------------
C11_PfBamHI_L_T7_Plate11a.ab1 ------------------------------------------------

PF10_0057                     ATATACTATGTAATAAAAAAAAAAAAAAAAAATGGAATTAATCTCTTT
MAL10|PF10_0057               ------------------------------------------------
su_gi_contig_9442             ------------------------------------------------
C11_PfBamHI_L_T7_Plate11a.ab1 ------------------------------------------------

PF10_0057                     CCTTCTTTCATATATTAAAGAAGAACTATTATCATATTAATATATATG
MAL10|PF10_0057               ------------------------------------------------
su_gi_contig_9442             ------------------------------------------------
C11_PfBamHI_L_T7_Plate11a.ab1 ------------------------------------------------

PF10_0057                     TGCCCTTACTAATATTTTTATATATTCGAAGAAATAAAAGAAGATACG
MAL10|PF10_0057               ------------------------------------------------
su_gi_contig_9442             ------------------------------------------------
C11_PfBamHI_L_T7_Plate11a.ab1 ------------------------------------------------

PF10_0057                     TTTTGCATATATATATATATATATATATATATTTATAATTTATATATA
MAL10|PF10_0057               ------------------------------------------------
su_gi_contig_9442             ------------------------------------------------
C11_PfBamHI_L_T7_Plate11a.ab1 ------------------------------------------------

PF10_0057                     TTTATTGGAGTGTGTATAGGACACCTTATATGTTAGACCATACAAAAT
MAL10|PF10_0057               ------------------------------------------------
su_gi_contig_9442             ------------------------------------------------
C11_PfBamHI_L_T7_Plate11a.ab1 ------------------------------------------------

PF10_0057                     AAAAGGAGAAAAAGAAATTAGTTTTATATAGCTGTAATGGTTATTTAT
MAL10|PF10_0057               ------------------------------------------------
su_gi_contig_9442             ------------------------------------------------
C11_PfBamHI_L_T7_Plate11a.ab1 ------------------------------------------------

PF10_0057                     ATAATTGAGTAAATATAATTATATATATATATAATATATATATATATA
MAL10|PF10_0057               ------------------------------------------------
su_gi_contig_9442             ------------------------------------------------
C11_PfBamHI_L_T7_Plate11a.ab1 ------------------------------------------------

PF10_0057                     TATATATATATATTTATTTATTTATTTATAAAAGCATCTGTAGGGGCG
MAL10|PF10_0057               ------------------------------------------------
su_gi_contig_9442             ------------------------------------------------
C11_PfBamHI_L_T7_Plate11a.ab1 ------------------------------------------------

PF10_0057                     TATGAAAAACTATGGATAAAACTTTCGATTATAATAATATTCATGTAG
MAL10|PF10_0057               -----------ATGGATAAAACTTTCGATTATAATAATATTCATGTAG
su_gi_contig_9442             ------------------------------------------------
C11_PfBamHI_L_T7_Plate11a.ab1 ------------------------------------------------

PF10_0057                     ATAATTTTGACGAACTGTACGATTTTTGTATTTCTAAGGATACGAATA
MAL10|PF10_0057               ATAATTTTGACGAACTGTACGATTTTTGTATTTCTAAGGATACGAATA
su_gi_contig_9442             ------------------------------------------------
C11_PfBamHI_L_T7_Plate11a.ab1 ------------------------------------------------

PF10_0057                     AAAAAAAAATAAAAGAAGAAAACTATTTTTCAGAAGATACACAACAAA
MAL10|PF10_0057               AAAAAAAAATAAAAGAAGAAAACTATTTTTCAGAAGATACACAACAAA
su_gi_contig_9442             ------------------------------------------------
C11_PfBamHI_L_T7_Plate11a.ab1 ------------------------------------------------

PF10_0057                     AATTTAATGACGATAAGGATACATGTAATAAAGAGGTGTTAAAAAAAA
MAL10|PF10_0057               AATTTAATGACGATAAGGATACATGTAATAAAGAGGTGTTAAAAAAAA
su_gi_contig_9442             ------------------------------------------------
C11_PfBamHI_L_T7_Plate11a.ab1 ------------------------------------------------

PF10_0057                     ATACAAATATAAAACCTACAAAAAAACATGGGAAAAATAAAAAATCGG
MAL10|PF10_0057               ATACAAATATAAAACCTACAAAAAAACATGGGAAAAATAAAAAATCGG
su_gi_contig_9442             ------------------------------------------------
C11_PfBamHI_L_T7_Plate11a.ab1 ------------------------------------------------

PF10_0057                     AATATTCTCCATGTAAAATAATAGAGGAAAAGAGGTTAGATATGTTAA
MAL10|PF10_0057               AATATTCTCCATGTAAAATAATAGAGGAAAAGAGGTTAGATATGTTAA
su_gi_contig_9442             ------------------------------------------------
C11_PfBamHI_L_T7_Plate11a.ab1 ------------------------------------------------

PF10_0057                     ATGAAAGTTTGGAAGATACGGAATCATATTATGATCGAAAAAAAAAAA
MAL10|PF10_0057               ATGAAAGTTTGGAAGATACGGAATCATATTATGATCGAAAAAAAAAAA
su_gi_contig_9442             ------------------------------------------------
C11_PfBamHI_L_T7_Plate11a.ab1 ------------------------------------------------

PF10_0057                     ATTCACATAAATACAAAGAAATAAATAACAGCAATAATAATAATAATA
MAL10|PF10_0057               ATTCACATAAATACAAAGAAATAAATAACAGCAATAATAATAATAATA
su_gi_contig_9442             ------------------------------------------------
C11_PfBamHI_L_T7_Plate11a.ab1 ------------------------------------------------

PF10_0057                     ATAATAATAATAATAATGATGATAACAATAGTAAGAAGCATATTGATC
MAL10|PF10_0057               ATAATAATAATAATAATGATGATAACAATAGTAAGAAGCATATTGATC
su_gi_contig_9442             ------------------------------------------------
C11_PfBamHI_L_T7_Plate11a.ab1 ------------------------------------------------

PF10_0057                     CTCATGGTAATGATTGCATTCATCAAGGAAAACACAAGAATGAACATG
MAL10|PF10_0057               CTCATGGTAATGATTGCATTCATCAAGGAAAACACAAGAATGAACATG
su_gi_contig_9442             ------------------------------------------------
C11_PfBamHI_L_T7_Plate11a.ab1 ------------------------------------------------

PF10_0057                     AACAACAATATTATAGTAATAAGCATATGAAAAATAATTCAGAATGTT
MAL10|PF10_0057               AACAACAATATTATAGTAATAAGCATATGAAAAATAATTCAGAATGTT
su_gi_contig_9442             ------------------------------------------------
C11_PfBamHI_L_T7_Plate11a.ab1 ------------------------------------------------

PF10_0057                     TAAGTGATATAAGTAGCTATACTGATATTAGAAGTTGTAATAATGTAG
MAL10|PF10_0057               TAAGTGATATAAGTAGCTATACTGATATTAGAAGTTGTAATAATGTAG
su_gi_contig_9442             -----GATATAAGTAGCTATACTGATATTAGAAGTTGTAATAATGTAG
C11_PfBamHI_L_T7_Plate11a.ab1 -----GATATAAGTAGCTATACTGATATTAGAAGTTGTAATAATGTAG

PF10_0057                     AGGATGGAATATATGATGAATATGATTTAACGAATAAAATGAAATATG
MAL10|PF10_0057               AGGATGGAATATATGATGAATATGATTTAACGAATAAAATGAAATATG
su_gi_contig_9442             AGGATGGAATATATGATGAATATGATTTAACGAATAAAATGAAATATG
C11_PfBamHI_L_T7_Plate11a.ab1 AGGATGGAATATATGATGAATATGATTTAACGAATAAAATGAAATATG

PF10_0057                     AGAAAACAAATAAATATAAAAATAAAAATAAAAATAAAA-TGGTTATA
MAL10|PF10_0057               AGAAAACAAATAAATATAAAAATAAAAATAAAAATAAAA-TG------
su_gi_contig_9442             AGAAAACAAATAAATATAAAAATAAAAATAAAAATAAAAATGGTTATA
C11_PfBamHI_L_T7_Plate11a.ab1 AGAAAACAAATAAATATAAAAATAAAAATAAAAATAAAAATGGTTATA

PF10_0057                     ATAACAAATATGAGAATAAGAATAATTATTATAAAAATGATTATAGCA
MAL10|PF10_0057               ------------------------------------------------
su_gi_contig_9442             ATAACAAATATGAGAATAAGAATAATTATTATAAAAATGATTATAGCA
C11_PfBamHI_L_T7_Plate11a.ab1 ATAACAAATATGAGAATAAGAATAATTATTATAAAAATGATTATAGCA

PF10_0057                     AATATTATAGTAATCATAAGGATGACACACATAATGAACTTTATGAAG
MAL10|PF10_0057               ---------------------ATGACACACATAATGAACTTTATGAAG
su_gi_contig_9442             AATATTATAGTAATCATAAGGATGACACACATAATGAACTTTATGAAG
C11_PfBamHI_L_T7_Plate11a.ab1 AATATTATAGTAATCATAAGGATGACACACATAATGAACTTTATGAAG

PF10_0057                     AAGGTAATAATTATAGATATAAAAATAAAAAAAGTAAAGATGATTTAA
MAL10|PF10_0057               AAGGTAATAATTATAGATATAAAAATAAAAAAAGTAAAGATGATTTAA
su_gi_contig_9442             AAGGTAATAATTATAGATATAAAAATAAAAAAAGTAAAGATGATTTAA
C11_PfBamHI_L_T7_Plate11a.ab1 AAGGTAATAATTATAGATATAAAAATAAAAAAAGTAAAGATGATTTAA

PF10_0057                     AATATTATAGATGCAGATATTGTGAAATTGATTCTATTGATAGTGTTG
MAL10|PF10_0057               AATATTATAGATGCAGATATTGTGAAATTGATTCTATTGATAGTGTTG
su_gi_contig_9442             AATATTATAGATGCAGATATTGTGAAATTGATTCTATTGATAGTGTTG
C11_PfBamHI_L_T7_Plate11a.ab1 AATATTATAGATGCAGATATTGTGAAATTGATTCTATTGATAGTGTTG

PF10_0057                     TTCAATGTAATAATTGTAAGCGTTGGTTTTGTAATGGTTCTTATGGTA
MAL10|PF10_0057               TTCAATGTAATAATTGTAAGCGTTGGTTTTGTAATGGTTCTTATGGTA
su_gi_contig_9442             TTCAATGTAATAATTGTAAGCG--------------------------
C11_PfBamHI_L_T7_Plate11a.ab1 TTCAATGTAATAATTGTAAGCG--------------------------

PF10_0057                     CTTGTGGTAGTCACATTGTTACACATTTAGTTCGATCAAAACATAAAG
MAL10|PF10_0057               CTTGTGGTAGTCACATTGTTACACATTTAGTTCGATCAAAACATAAAG
su_gi_contig_9442             ------------------------------------------------
C11_PfBamHI_L_T7_Plate11a.ab1 ------------------------------------------------

PF10_0057                     AAATTAGATTACATAAAAATAGTTTATTAGGTGAAACAATTTTAGAAT
MAL10|PF10_0057               AAATTAGATTACATAAAAATAGTTTATTAGGTGAAACAATTTTAGAAT
su_gi_contig_9442             ------------------------------------------------
C11_PfBamHI_L_T7_Plate11a.ab1 ------------------------------------------------

PF10_0057                     GTTATAACTGTGCATGCAGAAATGTATTTTTGTTAGGTTTCCTTCCGA
MAL10|PF10_0057               GTTATAACTGTGCATGCAGAAATGTATTTTTGTTAGGTTTCCTTCCGA
su_gi_contig_9442             ------------------------------------------------
C11_PfBamHI_L_T7_Plate11a.ab1 ------------------------------------------------

PF10_0057                     CATCCGAAGAAGGTGTTGTTGTTATTATTTGTAGAGATCCTTGTTTAT
MAL10|PF10_0057               CATCCGAAGAAGGTGTTGTTGTTATTATTTGTAGAGATCCTTGTTTAT
su_gi_contig_9442             ------------------------------------------------
C11_PfBamHI_L_T7_Plate11a.ab1 ------------------------------------------------

PF10_0057                     CTAGTTATATATCCTTATATGAAAAACATGTCGGTCCTTTTGATGAAC
MAL10|PF10_0057               CTAGTTATATATCCTTATATGAAAAACATGTCGGTCCTTTTGATGAAC
su_gi_contig_9442             ------------------------------------------------
C11_PfBamHI_L_T7_Plate11a.ab1 ------------------------------------------------

PF10_0057                     ACAAAAGTAAGAGTTTACAAGATGATATGGAAAAGGAGATTTTGTTAG
MAL10|PF10_0057               ACAAAAGTAAGAGTTTACAAGATGATATGGAAAAGGAGATTTTGTTAG
su_gi_contig_9442             ------------------------------------------------
C11_PfBamHI_L_T7_Plate11a.ab1 ------------------------------------------------

PF10_0057                     AAGATCACGACGTGGATAATGAAGAAATAAATGACGAACCTAATAAAA
MAL10|PF10_0057               AAGATCACGACGTGGATAATGAAGAAATAAATGACGAACCTAATAAAA
su_gi_contig_9442             ------------------------------------------------
C11_PfBamHI_L_T7_Plate11a.ab1 ------------------------------------------------

PF10_0057                     ATAATAAAAAAAAATGTGAAAATATTAATAGTAGTAATGAAGATGAAA
MAL10|PF10_0057               ATAATAAAAAAAAATGTGAAAATATTAATAGTAGTAATGAAGATGAAA
su_gi_contig_9442             ------------------------------------------------
C11_PfBamHI_L_T7_Plate11a.ab1 ------------------------------------------------

PF10_0057                     AAGAACATGAGGAGCCTATTAATTTTTGTTCCCTTAATCATCCAAGTG
MAL10|PF10_0057               AAGAACATGAGGAGCCTATTAATTTTTGTTCCCTTAATCATCCAAGTG
su_gi_contig_9442             ------------------------------------------------
C11_PfBamHI_L_T7_Plate11a.ab1 ------------------------------------------------

PF10_0057                     ATAGTTCTGATTACTATCCTTATTATTATTATAATCATCATTCTAATT
MAL10|PF10_0057               ATAGTTCTGATTACTATCCTTATTATTATTATAATCATCATTCTAATT
su_gi_contig_9442             ------------------------------------------------
C11_PfBamHI_L_T7_Plate11a.ab1 ------------------------------------------------

PF10_0057                     ATTCGAGACGTGAAAAGAATAAAAAACATAATAAAGGATCAGAGAAGA
MAL10|PF10_0057               ATTCGAGACGTGAAAAGAATAAAAAACATAATAAAGGATCAGAGAAGA
su_gi_contig_9442             ------------------------------------------------
C11_PfBamHI_L_T7_Plate11a.ab1 ------------------------------------------------

PF10_0057                     AACACATGAATGTTTGTTGTGATGATAACAAAATGAAGGATTGTCAGA
MAL10|PF10_0057               AACACATGAATGTTTGTTGTGATGATAACAAAATGAAGGATTGTCAGA
su_gi_contig_9442             ------------------------------------------------
C11_PfBamHI_L_T7_Plate11a.ab1 ------------------------------------------------

PF10_0057                     ATAATAATAATCCCAATAAATATGTTGATGATGAAAATATGATAGATG
MAL10|PF10_0057               ATAATAATAATCCCAATAAATATGTTGATGATGAAAATATGATAGATG
su_gi_contig_9442             ------------------------------------------------
C11_PfBamHI_L_T7_Plate11a.ab1 ------------------------------------------------

PF10_0057                     GAAAAGATAATAAAAAATATGAGAAAAAAGGAAAACAAAATGATGTGT
MAL10|PF10_0057               GAAAAGATAATAAAAAATATGAGAAAAAAGGAAAACAAAATGATGTGT
su_gi_contig_9442             ------------------------------------------------
C11_PfBamHI_L_T7_Plate11a.ab1 ------------------------------------------------

PF10_0057                     ATAAAGAAGATGAAAAGGGGAGTTATATTAATAATAGTAATATTAATG
MAL10|PF10_0057               ATAAAGAAGATGAAAAGGGGAGTTATATTAATAATAGTAATATTAATG
su_gi_contig_9442             ------------------------------------------------
C11_PfBamHI_L_T7_Plate11a.ab1 ------------------------------------------------

PF10_0057                     ATGAATTAAGGAAAATAAAAGATTGGGATTTAAAAAAATGGCAACCTG
MAL10|PF10_0057               ATGAATTAAGGAAAATAAAAGATTGGGATTTAAAAAAATGGCAACCTG
su_gi_contig_9442             ------------------------------------------------
C11_PfBamHI_L_T7_Plate11a.ab1 ------------------------------------------------

PF10_0057                     TAATTGAAGATCGTTTTTTTTTAGAATGGTTAGTAAATATACCGTCTA
MAL10|PF10_0057               TAATTGAAGATCGTTTTTTTTTAGAATGGTTAGTAAATATACCGTCTA
su_gi_contig_9442             ------------------------------------------------
C11_PfBamHI_L_T7_Plate11a.ab1 ------------------------------------------------

PF10_0057                     ATGAAGAAGCAGAACGAAAAGGTAAATTATCAACATCTTATAATGTAA
MAL10|PF10_0057               ATGAAGAAGCAGAACGAAAAGGTAAATTATCAACATCTTATAATGTAA
su_gi_contig_9442             ------------------------------------------------
C11_PfBamHI_L_T7_Plate11a.ab1 ------------------------------------------------

PF10_0057                     ATAAATTAGAAGAATTATGGAAAAATAAAAAGGATGTGTATATAGATG
MAL10|PF10_0057               ATAAATTAGAAGAATTATGGAAAAATAAAAAGGATGTGTATATAGATG
su_gi_contig_9442             ------------------------------------------------
C11_PfBamHI_L_T7_Plate11a.ab1 ------------------------------------------------

PF10_0057                     AATTAAATTTTGAAATATTAAATGATGAACCTAATAAAGTGGAACTAA
MAL10|PF10_0057               AATTAAATTTTGAAATATTAAATGATGAACCTAATAAAGTGGAACTAA
su_gi_contig_9442             ------------------------------------------------
C11_PfBamHI_L_T7_Plate11a.ab1 ------------------------------------------------

PF10_0057                     AATATGAAGATGCTCATCATTATCAATCCATATTTTCTCCTTTAGTTC
MAL10|PF10_0057               AATATGAAGATGCTCATCATTATCAATCCATATTTTCTCCTTTAGTTC
su_gi_contig_9442             ------------------------------------------------
C11_PfBamHI_L_T7_Plate11a.ab1 ------------------------------------------------

PF10_0057                     AATTAGAAGCTGATTATGATAAATCGATTAAAGAAGGCCAGAAACAAG
MAL10|PF10_0057               AATTAGAAGCTGATTATGATAAATCGATTAAAGAAGGCCAGAAACAAG
su_gi_contig_9442             ------------------------------------------------
C11_PfBamHI_L_T7_Plate11a.ab1 ------------------------------------------------

PF10_0057                     GGAATGTGAGTGTTCGATGGGATATTGGTTTAAATAAGAAACGATATG
MAL10|PF10_0057               GGAATGTGAGTGTTCGATGGGATATTGGTTTAAATAAGAAACGATATG
su_gi_contig_9442             ------------------------------------------------
C11_PfBamHI_L_T7_Plate11a.ab1 ------------------------------------------------

PF10_0057                     CTCATTTTATTTATATTAAAGAAGAGAGTGAATTAAGATTGGTTGCTG
MAL10|PF10_0057               CTCATTTTATTTATATTAAAGAAGAGAGTGAATTAAGATTGGTTGCTG
su_gi_contig_9442             ------------------------------------------------
C11_PfBamHI_L_T7_Plate11a.ab1 ------------------------------------------------

PF10_0057                     GTGATGAACTAAAAATATCTTATACATATCCAGATGGATCCGTGTGGT
MAL10|PF10_0057               GTGATGAACTAAAAATATCTTATACATATCCAGATGGATCCGTGTGGT
su_gi_contig_9442             ------------------------------------------------
C11_PfBamHI_L_T7_Plate11a.ab1 ------------------------------------------------

PF10_0057                     GTTGTGAAGGACATATATCTAGATTACATAATACAGAAGAAATTTCAT
MAL10|PF10_0057               GTTGTGAAGGACATATATCTAGATTACATAATACAGAAGAAATTTCAT
su_gi_contig_9442             ------------------------------------------------
C11_PfBamHI_L_T7_Plate11a.ab1 ------------------------------------------------

PF10_0057                     TAGAATTAAGAACATCTTGTACATCTAATGGACCATGGGTAGATAATA
MAL10|PF10_0057               TAGAATTAAGAACATCTTGTACATCTAATGGACCATGGGTAGATAATA
su_gi_contig_9442             ------------------------------------------------
C11_PfBamHI_L_T7_Plate11a.ab1 ------------------------------------------------

PF10_0057                     TAACAACCGGATTTACTGTAGAATTTATATGGAAGAGTACAGCTTATG
MAL10|PF10_0057               TAACAACCGGATTTACTGTAGAATTTATATGGAAGAGTACAGCTTATG
su_gi_contig_9442             ------------------------------------------------
C11_PfBamHI_L_T7_Plate11a.ab1 ------------------------------------------------

PF10_0057                     ATCGCATGCAATTAGCATTAAACGAATTTGCTTTGAATTCCTATTCGT
MAL10|PF10_0057               ATCGCATGCAATTAGCATTAAACGAATTTGCTTTGAATTCCTATTCGT
su_gi_contig_9442             ------------------------------------------------
C11_PfBamHI_L_T7_Plate11a.ab1 ------------------------------------------------

PF10_0057                     TAAGTGGATTTTTATATCACAAATTATTAGGACATGATATATCTGAGG
MAL10|PF10_0057               TAAGTGGATTTTTATATCACAAATTATTAGGACATGATATATCTGAGG
su_gi_contig_9442             ------------------------------------------------
C11_PfBamHI_L_T7_Plate11a.ab1 ------------------------------------------------

PF10_0057                     ATTCTTTGGAATATAATAAAAATACATTTCATAAATTAATGCACAAGA
MAL10|PF10_0057               ATTCTTTGGAATATAATAAAAATACATTTCATAAATTAATGCACAAGA
su_gi_contig_9442             ------------------------------------------------
C11_PfBamHI_L_T7_Plate11a.ab1 ------------------------------------------------

PF10_0057                     AAGTAATGAGTATACGAAATTATTCTGCTCCTAATTTAGCACCTTTGA
MAL10|PF10_0057               AAGTAATGAGTATACGAAATTATTCTGCTCCTAATTTAGCACCTTTGA
su_gi_contig_9442             ------------------------------------------------
C11_PfBamHI_L_T7_Plate11a.ab1 ------------------------------------------------

PF10_0057                     ATCATTCCCAGATAGATGCTATAAAAAGAAGTTTATTATCTCCTTTAT
MAL10|PF10_0057               ATCATTCCCAGATAGATGCTATAAAAAGAAGTTTATTATCTCCTTTAT
su_gi_contig_9442             ------------------------------------------------
C11_PfBamHI_L_T7_Plate11a.ab1 ------------------------------------------------

PF10_0057                     CTTTAATACAAGGACCTCCTGGTACAGGAAAAACGTTAACATGTGCAA
MAL10|PF10_0057               CTTTAATACAAGGACCTCCTGGTACAGGAAAAACGTTAACATGTGCAA
su_gi_contig_9442             ------------------------------------------------
C11_PfBamHI_L_T7_Plate11a.ab1 ------------------------------------------------

PF10_0057                     CTTTGGTATATCATTTGGTAAAGATGAATATGGGTAAGGTATTAGTTA
MAL10|PF10_0057               CTTTGGTATATCATTTGGTAAAGATGAATATGGGTAAGGTATTAGTTA
su_gi_contig_9442             ------------------------------------------------
C11_PfBamHI_L_T7_Plate11a.ab1 ------------------------------------------------

PF10_0057                     CTGCACCTAGTAATGTGGCTGTAGATCAATTATCTGTTAGAATACATA
MAL10|PF10_0057               CTGCACCTAGTAATGTGGCTGTAGATCAATTATCTGTTAGAATACATA
su_gi_contig_9442             ------------------------------------------------
C11_PfBamHI_L_T7_Plate11a.ab1 ------------------------------------------------

PF10_0057                     GAAGTGGTTTAAAGGTAGTTCGTTTGTGTTCTAAGAGTAGAGAATCGG
MAL10|PF10_0057               GAAGTGGTTTAAAGGTAGTTCGTTTGTGTTCTAAGAGTAGAGAATCGG
su_gi_contig_9442             ------------------------------------------------
C11_PfBamHI_L_T7_Plate11a.ab1 ------------------------------------------------

PF10_0057                     TTCCAAGTATAGCTGAGTATTTATATTTACATAATCAGATGAAATTAT
MAL10|PF10_0057               TTCCAAGTATAGCTGAGTATTTATATTTACATAATCAGATGAAATTAT
su_gi_contig_9442             ------------------------------------------------
C11_PfBamHI_L_T7_Plate11a.ab1 ------------------------------------------------

PF10_0057                     TAAAAACAGATATTGCTGAAGAATTAAATAAATTATTAGAATTAAAAG
MAL10|PF10_0057               TAAAAACAGATATTGCTGAAGAATTAAATAAATTATTAGAATTAAAAG
su_gi_contig_9442             ------------------------------------------------
C11_PfBamHI_L_T7_Plate11a.ab1 ------------------------------------------------

PF10_0057                     AGGAAGTAGGAGAATTATCTCAAAAAGATGAACGTCGATTAAAAAAGT
MAL10|PF10_0057               AGGAAGTAGGAGAATTATCTCAAAAAGATGAACGTCGATTAAAAAAGT
su_gi_contig_9442             ------------------------------------------------
C11_PfBamHI_L_T7_Plate11a.ab1 ------------------------------------------------

PF10_0057                     TAATCTTATTTGCAGAACATGAAATATTAATAGAAGCAGATGTAATTT
MAL10|PF10_0057               TAATCTTATTTGCAGAACATGAAATATTAATAGAAGCAGATGTAATTT
su_gi_contig_9442             ------------------------------------------------
C11_PfBamHI_L_T7_Plate11a.ab1 ------------------------------------------------

PF10_0057                     GTTGTACATGTGTTGGGGCTATGGATAAACGATTAAAAAAATTTCGTT
MAL10|PF10_0057               GTTGTACATGTGTTGGGGCTATGGATAAACGATTAAAAAAATTTCGTT
su_gi_contig_9442             ------------------------------------------------
C11_PfBamHI_L_T7_Plate11a.ab1 ------------------------------------------------

PF10_0057                     TTCGTCAAGTATTAGTTGATGAAGCAACACAATCAACCGAACCAGAAT
MAL10|PF10_0057               TTCGTCAAGTATTAGTTGATGAAGCAACACAATCAACCGAACCAGAAT
su_gi_contig_9442             ------------------------------------------------
C11_PfBamHI_L_T7_Plate11a.ab1 ------------------------------------------------

PF10_0057                     GTTTAGTACCTTTAGTAACAGGAGCAAAACAAATTGTATTAGTTGGTG
MAL10|PF10_0057               GTTTAGTACCTTTAGTAACAGGAGCAAAACAAATTGTATTAGTTGGTG
su_gi_contig_9442             ------------------------------------------------
C11_PfBamHI_L_T7_Plate11a.ab1 ------------------------------------------------

PF10_0057                     ATCATTGTCAATTAGGACCCATCATTGTTTGTAAAAAAGCTGCAAATG
MAL10|PF10_0057               ATCATTGTCAATTAGGACCCATCATTGTTTGTAAAAAAGCTGCAAATG
su_gi_contig_9442             ------------------------------------------------
C11_PfBamHI_L_T7_Plate11a.ab1 ------------------------------------------------

PF10_0057                     CTGGTTTAGGAAAAAGTTTATTTGAAAGATTAGTTATGTTAGGTATAA
MAL10|PF10_0057               CTGGTTTAGGAAAAAGTTTATTTGAAAGATTAGTTATGTTAGGTATAA
su_gi_contig_9442             ------------------------------------------------
C11_PfBamHI_L_T7_Plate11a.ab1 ------------------------------------------------

PF10_0057                     CACCATTTAGATTAGAAGTACAATATCGCATGCATCCAGCTTTAAGTG
MAL10|PF10_0057               CACCATTTAGATTAGAAGTACAATATCGCATGCATCCAGCTTTAAGTG
su_gi_contig_9442             ------------------------------------------------
C11_PfBamHI_L_T7_Plate11a.ab1 ------------------------------------------------

PF10_0057                     AATTTCCATCTTATGTTTTTTATGATGGTAGTTTACAAAATGGTATTA
MAL10|PF10_0057               AATTTCCATCTTATGTTTTTTATGATGGTAGTTTACAAAATGGTATTA
su_gi_contig_9442             ------------------------------------------------
C11_PfBamHI_L_T7_Plate11a.ab1 ------------------------------------------------

PF10_0057                     CTTTAAAAGAAAGAGAATATCCTTTAAAATCATTTCCATGGCCTAATG
MAL10|PF10_0057               CTTTAAAAGAAAGAGAATATCCTTTAAAATCATTTCCATGGCCTAATG
su_gi_contig_9442             ------------------------------------------------
C11_PfBamHI_L_T7_Plate11a.ab1 ------------------------------------------------

PF10_0057                     CTAAATGCCCTATGTTTTTTTATAATTCAACTGGATTAGAAGAAATGT
MAL10|PF10_0057               CTAAATGCCCTATGTTTTTTTATAATTCAACTGGATTAGAAGAAATGT
su_gi_contig_9442             ------------------------------------------------
C11_PfBamHI_L_T7_Plate11a.ab1 ------------------------------------------------

PF10_0057                     CTGCATCAGGTACAAGTTATCTTAATAGAAGTGAAGCTTCTAATATGG
MAL10|PF10_0057               CTGCATCAGGTACAAGTTATCTTAATAGAAGTGAAGCTTCTAATATGG
su_gi_contig_9442             ------------------------------------------------
C11_PfBamHI_L_T7_Plate11a.ab1 ------------------------------------------------

PF10_0057                     AAAAATTAGTTCGTACCTTATTACAATGTGGTTTGAAACCATCACAAA
MAL10|PF10_0057               AAAAATTAGTTCGTACCTTATTACAATGTGGTTTGAAACCATCACAAA
su_gi_contig_9442             ------------------------------------------------
C11_PfBamHI_L_T7_Plate11a.ab1 ------------------------------------------------

PF10_0057                     TAGGTGTTATAACACCCTATGAAGGACAAAGAGCATATATTACTTCAT
MAL10|PF10_0057               TAGGTGTTATAACACCCTATGAAGGACAAAGAGCATATATTACTTCAT
su_gi_contig_9442             ------------------------------------------------
C11_PfBamHI_L_T7_Plate11a.ab1 ------------------------------------------------

PF10_0057                     TATTTCAAAAAAATATTTCTTTTCAAAATTCGTCGGATATAGAAGTAG
MAL10|PF10_0057               TATTTCAAAAAAATATTTCTTTTCAAAATTCGTCGGATATAGAAGTAG
su_gi_contig_9442             ------------------------------------------------
C11_PfBamHI_L_T7_Plate11a.ab1 ------------------------------------------------

PF10_0057                     CTTCAGTAGATGCATTCCAAGGAAGAGAAAAAGATTTTATATTATTAT
MAL10|PF10_0057               CTTCAGTAGATGCATTCCAAGGAAGAGAAAAAGATTTTATATTATTAT
su_gi_contig_9442             ------------------------------------------------
C11_PfBamHI_L_T7_Plate11a.ab1 ------------------------------------------------

PF10_0057                     CATGTGTTCGATCTAATAAAAAATTAGGTATAGGGTTTTTAAATGATC
MAL10|PF10_0057               CATGTGTTCGATCTAATAAAAAATTAGGTATAGGGTTTTTAAATGATC
su_gi_contig_9442             ------------------------------------------------
C11_PfBamHI_L_T7_Plate11a.ab1 ------------------------------------------------

PF10_0057                     CTAGAAGATTAAATGTTGCCTTAACCAGAGCAAAATATGGATTAATTA
MAL10|PF10_0057               CTAGAAGATTAAATGTTGCCTTAACCAGAGCAAAATATGGATTAATTA
su_gi_contig_9442             ------------------------------------------------
C11_PfBamHI_L_T7_Plate11a.ab1 ------------------------------------------------

PF10_0057                     TATGTGGAAATGCAAAAGTTTTATCAAGACATCATTTTATATCCAGAG
MAL10|PF10_0057               TATGTGGAAATGCAAAAGTTTTATCAAGACATCATTTTATATCCAGAG
su_gi_contig_9442             ------------------------------------------------
C11_PfBamHI_L_T7_Plate11a.ab1 ------------------------------------------------

PF10_0057                     AAAAAATTAATGCAAATGAAACCATAACTAATGTAAATTCAGTATGGA
MAL10|PF10_0057               AAAAAATTAATGCAAATGAAACCATAACTAATGTAAATTCAGTATGGA
su_gi_contig_9442             ------------------------------------------------
C11_PfBamHI_L_T7_Plate11a.ab1 ------------------------------------------------

PF10_0057                     TCAATTTATTAAGTCAATTTAAAAAAAAAGATTTAATTGTAGAAGGTT
MAL10|PF10_0057               TCAATTTATTAAGTCAATTTAAAAAAAAAGATTTAATTGTAGAAGGTT
su_gi_contig_9442             ------------------------------------------------
C11_PfBamHI_L_T7_Plate11a.ab1 ------------------------------------------------

PF10_0057                     GTTTAGCTAACTTGAAACCAGTAAATATAAATATACCTACACCTACAA
MAL10|PF10_0057               GTTTAGCTAACTTGAAACCAGTAAATATAAATATACCTACACCTACAA
su_gi_contig_9442             ------------------------------------------------
C11_PfBamHI_L_T7_Plate11a.ab1 ------------------------------------------------

PF10_0057                     AATTACCATCTAGATATACAAACTTTAATTATTTCCATAGTTATGATA
MAL10|PF10_0057               AATTACCATCTAGATATACAAACTTTAATTATTTCCATAGTTATGATA
su_gi_contig_9442             ------------------------------------------------
C11_PfBamHI_L_T7_Plate11a.ab1 ------------------------------------------------

PF10_0057                     ATTTCCAAAAAAATAAAACATATTCATATCAAGATAAATTCAAATCTA
MAL10|PF10_0057               ATTTCCAAAAAAATAAAACATATTCATATCAAGATAAATTCAAATCTA
su_gi_contig_9442             ------------------------------------------------
C11_PfBamHI_L_T7_Plate11a.ab1 ------------------------------------------------

PF10_0057                     ATACTTATAAAGATAATAACACAAATACAACTAATCAATATAATAATA
MAL10|PF10_0057               ATACTTATAAAGATAATAACACAAATACAACTAATCAATATAATAATA
su_gi_contig_9442             ------------------------------------------------
C11_PfBamHI_L_T7_Plate11a.ab1 ------------------------------------------------

PF10_0057                     ATAATAATAATAATAATAATAATAATAATAACAAAAATGATGATCAAT
MAL10|PF10_0057               ATAATAATAATAATAATAATAATAATAATAACAAAAATGATGATCAAT
su_gi_contig_9442             ------------------------------------------------
C11_PfBamHI_L_T7_Plate11a.ab1 ------------------------------------------------

PF10_0057                     TATTTAATTCTTCTCATAATAATCATTATTATTCTTCGTATTATTATT
MAL10|PF10_0057               TATTTAATTCTTCTCATAATAATCATTATTATTCTTCGTATTATTATT
su_gi_contig_9442             ------------------------------------------------
C11_PfBamHI_L_T7_Plate11a.ab1 ------------------------------------------------

PF10_0057                     ATTCACATTTTAATAAAAATCATCTACCAGACGAAAATACTAATTCAC
MAL10|PF10_0057               ATTCACATTTTAATAAAAATCATCTACCAGACGAAAATACTAATTCAC
su_gi_contig_9442             ------------------------------------------------
C11_PfBamHI_L_T7_Plate11a.ab1 ------------------------------------------------

PF10_0057                     AATTTAATCTTAACCTTTCCAATTATAGTTATTGTAGTGACCATTTTA
MAL10|PF10_0057               AATTTAATCTTAACCTTTCCAATTATAGTTATTGTAGTGACCATTTTA
su_gi_contig_9442             ------------------------------------------------
C11_PfBamHI_L_T7_Plate11a.ab1 ------------------------------------------------

PF10_0057                     TGAACAACGATTTGTATAATTATATTAATAAAAATAAGAAGAAAAATA
MAL10|PF10_0057               TGAACAACGATTTGTATAATTATATTAATAAAAATAAGAAGAAAAATA
su_gi_contig_9442             ------------------------------------------------
C11_PfBamHI_L_T7_Plate11a.ab1 ------------------------------------------------

PF10_0057                     TTGTCAACTCATATGTTAATAATCTCAGTCAAATGTCTCAATTTAATG
MAL10|PF10_0057               TTGTCAACTCATATGTTAATAATCTCAGTCAAATGTCTCAATTTAATG
su_gi_contig_9442             ------------------------------------------------
C11_PfBamHI_L_T7_Plate11a.ab1 ------------------------------------------------

PF10_0057                     ATTATCCAACCGAAACAAATCATAATAATGACGATCATAATTATTTAC
MAL10|PF10_0057               ATTATCCAACCGAAACAAATCATAATAATGACGATCATAATTATTTAC
su_gi_contig_9442             ------------------------------------------------
C11_PfBamHI_L_T7_Plate11a.ab1 ------------------------------------------------

PF10_0057                     ATCTTCATGACAAATATAATGATACTCTTGATGATGATAAGAAAAGTA
MAL10|PF10_0057               ATCTTCATGACAAATATAATGATACTCTTGATGATGATAAGAAAAGTA
su_gi_contig_9442             ------------------------------------------------
C11_PfBamHI_L_T7_Plate11a.ab1 ------------------------------------------------

PF10_0057                     GTAATAAATGTAATATTTCGTCATCATTGAATAATTCAGAATTTTCAT
MAL10|PF10_0057               GTAATAAATGTAATATTTCGTCATCATTGAATAATTCAGAATTTTCAT
su_gi_contig_9442             ------------------------------------------------
C11_PfBamHI_L_T7_Plate11a.ab1 ------------------------------------------------

PF10_0057                     ATCCTAATAATAAAATGTCATCTAATCATTCTATAGATTCATATAATC
MAL10|PF10_0057               ATCCTAATAATAAAATGTCATCTAATCATTCTATAGATTCATATAATC
su_gi_contig_9442             ------------------------------------------------
C11_PfBamHI_L_T7_Plate11a.ab1 ------------------------------------------------

PF10_0057                     ATGATACAAATTTAATTTCCATGTCGAAAAATGCGGACAACTTATTAC
MAL10|PF10_0057               ATGATACAAATTTAATTTCCATGTCGAAAAATGCGGACAACTTATTAC
su_gi_contig_9442             ------------------------------------------------
C11_PfBamHI_L_T7_Plate11a.ab1 ------------------------------------------------

PF10_0057                     CGTATCTTTTCTATTATAAAAATAATCAAAACAGTAGTTCACAGCCAT
MAL10|PF10_0057               CGTATCTTTTCTATTATAAAAATAATCAAAACAGTAGTTCACAGCCAT
su_gi_contig_9442             ------------------------------------------------
C11_PfBamHI_L_T7_Plate11a.ab1 ------------------------------------------------

PF10_0057                     ATATGTATTATAATCAAAATAGTGAACAAATAAATTCATCCAAGACAC
MAL10|PF10_0057               ATATGTATTATAATCAAAATAGTGAACAAATAAATTCATCCAAGACAC
su_gi_contig_9442             ------------------------------------------------
C11_PfBamHI_L_T7_Plate11a.ab1 ------------------------------------------------

PF10_0057                     AAAAAGGTTTAAAAAATACGGTACTAAATAAATCTTCTACCTCTAATA
MAL10|PF10_0057               AAAAAGGTTTAAAAAATACGGTACTAAATAAATCTTCTACCTCTAATA
su_gi_contig_9442             ------------------------------------------------
C11_PfBamHI_L_T7_Plate11a.ab1 ------------------------------------------------

PF10_0057                     CGATGGTATCACAAAAGGATTCTATTATAGTTAATGATCAAAAATTAA
MAL10|PF10_0057               CGATGGTATCACAAAAGGATTCTATTATAGTTAATGATCAAAAATTAA
su_gi_contig_9442             ------------------------------------------------
C11_PfBamHI_L_T7_Plate11a.ab1 ------------------------------------------------

PF10_0057                     ATTGTGATAACTTGAAAAAGGTATCTGAAAATACGCATATAAATTAGT
MAL10|PF10_0057               ATTGTGATAACTTGAAAAAGGTATCTGAAAATACGCATATAAATTAG-
su_gi_contig_9442             ------------------------------------------------
C11_PfBamHI_L_T7_Plate11a.ab1 ------------------------------------------------

PF10_0057                     GATCCAATTGTTCTAGTGTGCACATAAATAAATCTCATTTTTTATGTA
MAL10|PF10_0057               ------------------------------------------------
su_gi_contig_9442             ------------------------------------------------
C11_PfBamHI_L_T7_Plate11a.ab1 ------------------------------------------------

PF10_0057                     TTACTTTTTCTTTACAAAAAATATATATGGGTGGTAATAATATATATA
MAL10|PF10_0057               ------------------------------------------------
su_gi_contig_9442             ------------------------------------------------
C11_PfBamHI_L_T7_Plate11a.ab1 ------------------------------------------------

PF10_0057                     TATATATATATTTATATATATTTATATGTGTATAATAGGTACAACAAC
MAL10|PF10_0057               ------------------------------------------------
su_gi_contig_9442             ------------------------------------------------
C11_PfBamHI_L_T7_Plate11a.ab1 ------------------------------------------------

PF10_0057                     AAAATGAATAAATAAATATATATATAAATAAATAAAATAAAAAGGAAG
MAL10|PF10_0057               ------------------------------------------------
su_gi_contig_9442             ------------------------------------------------
C11_PfBamHI_L_T7_Plate11a.ab1 ------------------------------------------------

PF10_0057                     GAAAGGAGGAAAATAAATACTTTTATATGATTTATTTTTATAAGGATA
MAL10|PF10_0057               ------------------------------------------------
su_gi_contig_9442             ------------------------------------------------
C11_PfBamHI_L_T7_Plate11a.ab1 ------------------------------------------------

PF10_0057                     TAGTGAATTGGATTTTTTTTTTTATTATTTGTGAAATAAATATATTTA
MAL10|PF10_0057               ------------------------------------------------
su_gi_contig_9442             ------------------------------------------------
C11_PfBamHI_L_T7_Plate11a.ab1 ------------------------------------------------

PF10_0057                     TTATAATTGTACATAAAATAAACTAAGATATATACATATATATATATA
MAL10|PF10_0057               ------------------------------------------------
su_gi_contig_9442             ------------------------------------------------
C11_PfBamHI_L_T7_Plate11a.ab1 ------------------------------------------------

PF10_0057                     TATATATATATATATATATATGTGCTATTGGGGAAATATAATTATATA
MAL10|PF10_0057               ------------------------------------------------
su_gi_contig_9442             ------------------------------------------------
C11_PfBamHI_L_T7_Plate11a.ab1 ------------------------------------------------

PF10_0057                     TTGTCCTAAGTGCAATCATATATATTTTTATTGAGGAAAAATAGAAAT
MAL10|PF10_0057               ------------------------------------------------
su_gi_contig_9442             ------------------------------------------------
C11_PfBamHI_L_T7_Plate11a.ab1 ------------------------------------------------

PF10_0057                     TACATTAATGGACATTCAAAAAAAAAAAAAAAAAAAAAAAGAAAATTA
MAL10|PF10_0057               ------------------------------------------------
su_gi_contig_9442             ------------------------------------------------
C11_PfBamHI_L_T7_Plate11a.ab1 ------------------------------------------------

PF10_0057                     TATGTATATATTTATACATGTTAGAATTTTACTTAATTTATATGCCTT
MAL10|PF10_0057               ------------------------------------------------
su_gi_contig_9442             ------------------------------------------------
C11_PfBamHI_L_T7_Plate11a.ab1 ------------------------------------------------

PF10_0057                     AATAAATTCATATATATTTTATATTTACGATGATTATCTCAGGAATTT
MAL10|PF10_0057               ------------------------------------------------
su_gi_contig_9442             ------------------------------------------------
C11_PfBamHI_L_T7_Plate11a.ab1 ------------------------------------------------

PF10_0057                     TTATATTATTATAAGGAAAACATAAAATATACAACGTGAGTATAAATA
MAL10|PF10_0057               ------------------------------------------------
su_gi_contig_9442             ------------------------------------------------
C11_PfBamHI_L_T7_Plate11a.ab1 ------------------------------------------------

PF10_0057                     TATATATGCTAAATAATAATATCCGAAGGAATAAGATCAACATAACTG
MAL10|PF10_0057               ------------------------------------------------
su_gi_contig_9442             ------------------------------------------------
C11_PfBamHI_L_T7_Plate11a.ab1 ------------------------------------------------

PF10_0057                     CATTTAATAATTCTTGAAAGGAAAAAAAAAATAAAATAAATTAAAATA
MAL10|PF10_0057               ------------------------------------------------
su_gi_contig_9442             ------------------------------------------------
C11_PfBamHI_L_T7_Plate11a.ab1 ------------------------------------------------

PF10_0057                     AAATAAATTAAAATAAAATAAAATAAAATCCGACTAACCTGTTTTATA
MAL10|PF10_0057               ------------------------------------------------
su_gi_contig_9442             ------------------------------------------------
C11_PfBamHI_L_T7_Plate11a.ab1 ------------------------------------------------

PF10_0057                     AAATAAAATATATATTTTTTATATATAATCAAGATACAGCTGTAATAT
MAL10|PF10_0057               ------------------------------------------------
su_gi_contig_9442             ------------------------------------------------
C11_PfBamHI_L_T7_Plate11a.ab1 ------------------------------------------------

PF10_0057                     TTTATATACAAATATATCTAGTGAACACAATAATATGGAATTAATATG
MAL10|PF10_0057               ------------------------------------------------
su_gi_contig_9442             ------------------------------------------------
C11_PfBamHI_L_T7_Plate11a.ab1 ------------------------------------------------

PF10_0057                     AAATAATATATATATATATATATATATATATATATATATTTATTTATT
MAL10|PF10_0057               ------------------------------------------------
su_gi_contig_9442             ------------------------------------------------
C11_PfBamHI_L_T7_Plate11a.ab1 ------------------------------------------------

PF10_0057                     TATTTATTAAACACATAAACGTATATATGAGGCTTACATAAAGCTCTT
MAL10|PF10_0057               ------------------------------------------------
su_gi_contig_9442             ------------------------------------------------
C11_PfBamHI_L_T7_Plate11a.ab1 ------------------------------------------------

PF10_0057                     TTTTTTCTTCTTTTTATTATTATTATTCAAAAATGTTTAGTCAGGATA
MAL10|PF10_0057               ------------------------------------------------
su_gi_contig_9442             ------------------------------------------------
C11_PfBamHI_L_T7_Plate11a.ab1 ------------------------------------------------

PF10_0057                     TTTGTAAAATATATTTTTAATATAAAATAATAATAGTATATTTGTGTA
MAL10|PF10_0057               ------------------------------------------------
su_gi_contig_9442             ------------------------------------------------
C11_PfBamHI_L_T7_Plate11a.ab1 ------------------------------------------------

PF10_0057                     AAAAAAAAAGACCTGTGTGAAATTAAATAAATATTACTACCTTAAATT
MAL10|PF10_0057               ------------------------------------------------
su_gi_contig_9442             ------------------------------------------------
C11_PfBamHI_L_T7_Plate11a.ab1 ------------------------------------------------

PF10_0057                     TGACAATAATAAAATAAAAAGATATATATATATATATATATATGTATG
MAL10|PF10_0057               ------------------------------------------------
su_gi_contig_9442             ------------------------------------------------
C11_PfBamHI_L_T7_Plate11a.ab1 ------------------------------------------------

PF10_0057                     TATTTATTTATGTATCTATTTATTTTATTTATATGTGTATAGTTTTTT
MAL10|PF10_0057               ------------------------------------------------
su_gi_contig_9442             ------------------------------------------------
C11_PfBamHI_L_T7_Plate11a.ab1 ------------------------------------------------

PF10_0057                     TTTTATTTTTTCACCTTTTTAACTTAATTATAATGTTTGAATATATTA
MAL10|PF10_0057               ------------------------------------------------
su_gi_contig_9442             ------------------------------------------------
C11_PfBamHI_L_T7_Plate11a.ab1 ------------------------------------------------

PF10_0057                     TTCATTTTAGTAAGTACATAAAATAAAAACCATCCAAACAAATATAAG
MAL10|PF10_0057               ------------------------------------------------
su_gi_contig_9442             ------------------------------------------------
C11_PfBamHI_L_T7_Plate11a.ab1 ------------------------------------------------

PF10_0057                     TTAATTCTATAATAATTAAAGATAGTGTTTTTCATAATGAAGGTTATG
MAL10|PF10_0057               ------------------------------------------------
su_gi_contig_9442             ------------------------------------------------
C11_PfBamHI_L_T7_Plate11a.ab1 ------------------------------------------------

PF10_0057                     TTACATTTATTGTTTGGTTTATATTATATTTTAATATTATGAAATATT
MAL10|PF10_0057               ------------------------------------------------
su_gi_contig_9442             ------------------------------------------------
C11_PfBamHI_L_T7_Plate11a.ab1 ------------------------------------------------

PF10_0057                     ATTCTTTATTTCTTAAAAAATTTTAAATATAATAATGCAAGGATCTTA
MAL10|PF10_0057               ------------------------------------------------
su_gi_contig_9442             ------------------------------------------------
C11_PfBamHI_L_T7_Plate11a.ab1 ------------------------------------------------

PF10_0057                     AAATGTTAATTTTGAAATGTAAATGATTTTCGTCATTTAATATTTTTT
MAL10|PF10_0057               ------------------------------------------------
su_gi_contig_9442             ------------------------------------------------
C11_PfBamHI_L_T7_Plate11a.ab1 ------------------------------------------------

PF10_0057                     TTTTTACCTTA
MAL10|PF10_0057               -----------
su_gi_contig_9442             -----------
C11_PfBamHI_L_T7_Plate11a.ab1 -----------

;

endblock;
