# Supplementary material for: cDNA sequences reveal considerable gene prediction inaccuracy in the Plasmodium falciparum genome
Source: BMC Genomics. 2007 Jul 27;8:255. doi: 10.1186/1471-2164-8-255 (PMC1978503; doi:10.1186/1471-2164-8-255)
Supplement: Additional file 3 — Genes with cDNA sequences not matching predicted CDS perfectly. Aligned cDNA and predicted CDS sequences can be viewed by double clicking the hyper-linked gene names in the Excel file. [file 1471-2164-8-255-S3.zip › PF10_0069.TXT]

#NEXUS

[!This data assembled using Sequencher, from Gene Codes Corporation.]
begin data;
   dimensions ntax=4 nchar=5792;
   format datatype=dna gap=- interleave=yes;
   matrix

PF10_0069                       TTTACAAATGGAATAATTTTATTTTTAAAGTAATTCTTTCTAAATAAG
MAL10|PF10_0069                 ------------------------------------------------
su_gi_contig_470                ------------------------------------------------
gi|15906903|gb|BI814375.1|BI814 ------------------------------------------------

PF10_0069                       TTGTTTTAAACATAAAAGAAATACATAAAAAAATAAAGACAATTTTAA
MAL10|PF10_0069                 ------------------------------------------------
su_gi_contig_470                ------------------------------------------------
gi|15906903|gb|BI814375.1|BI814 ------------------------------------------------

PF10_0069                       CTATAACAATAATTATAAAATGTCCACATAATAAAATAAAAAAAATTA
MAL10|PF10_0069                 ------------------------------------------------
su_gi_contig_470                ------------------------------------------------
gi|15906903|gb|BI814375.1|BI814 ------------------------------------------------

PF10_0069                       TACTATATGTATATAATATATACGATATTTTTTTTTTTTCTTATTTTA
MAL10|PF10_0069                 ------------------------------------------------
su_gi_contig_470                ------------------------------------------------
gi|15906903|gb|BI814375.1|BI814 ------------------------------------------------

PF10_0069                       TGTGTAAATGTGTAACCTGAACAAGTCATAATTTTTTTTATTTTAAAA
MAL10|PF10_0069                 ------------------------------------------------
su_gi_contig_470                ------------------------------------------------
gi|15906903|gb|BI814375.1|BI814 ------------------------------------------------

PF10_0069                       TGAGAATATAATAAATATTATATATATGTTATATAT------------
MAL10|PF10_0069                 ------------------------------------------------
su_gi_contig_470                ------------------------------------------------
gi|15906903|gb|BI814375.1|BI814 ------------------------------------------------

PF10_0069                       ------------------------------------------------
MAL10|PF10_0069                 ------------------------------------------------
su_gi_contig_470                ------------------------------------------------
gi|15906903|gb|BI814375.1|BI814 ------------------------------------------------

PF10_0069                       ------------------------------------------------
MAL10|PF10_0069                 ------------------------------------------------
su_gi_contig_470                ------------------------------------------------
gi|15906903|gb|BI814375.1|BI814 ------------------------------------------------

PF10_0069                       ------------------------------------------------
MAL10|PF10_0069                 ------------------------------------------------
su_gi_contig_470                ------------------------------------------------
gi|15906903|gb|BI814375.1|BI814 ------------------------------------------------

PF10_0069                       ------------------------------------------------
MAL10|PF10_0069                 ------------------------------------------------
su_gi_contig_470                ------------------------------------------------
gi|15906903|gb|BI814375.1|BI814 ------------------------------------------------

PF10_0069                       ------------------------------------------------
MAL10|PF10_0069                 ------------------------------------------------
su_gi_contig_470                ------------------------------------------------
gi|15906903|gb|BI814375.1|BI814 ------------------------------------------------

PF10_0069                       ------------------------------------------------
MAL10|PF10_0069                 ------------------------------------------------
su_gi_contig_470                ------------------------------------------------
gi|15906903|gb|BI814375.1|BI814 ------------------------------------------------

PF10_0069                       ------------------------------------------------
MAL10|PF10_0069                 ------------------------------------------------
su_gi_contig_470                ------------------------------------------------
gi|15906903|gb|BI814375.1|BI814 ------------------------------------------------

PF10_0069                       ---------TATATATATATATATATATATATATATATATATGTGTAT
MAL10|PF10_0069                 ------------------------------------------------
su_gi_contig_470                ------------------------------------------------
gi|15906903|gb|BI814375.1|BI814 ------------------------------------------------

PF10_0069                       CCATTTTAATTAACTTTCATATTCTTTAAATTTAAAAGTTAAAGTTTA
MAL10|PF10_0069                 ------------------------------------------------
su_gi_contig_470                ------------------------------------------------
gi|15906903|gb|BI814375.1|BI814 ------------------------------------------------

PF10_0069                       TTATCTCATGAAATAAATTTATTAATTGTATATCATTAAATAATATAA
MAL10|PF10_0069                 ------------------------------------------------
su_gi_contig_470                ------------------------------------------------
gi|15906903|gb|BI814375.1|BI814 ------------------------------------------------

PF10_0069                       TAATATAATAATATTTATTTAAAAAAATTAGTTATCTATATCCAATAT
MAL10|PF10_0069                 ------------------------------------------------
su_gi_contig_470                ------------------------------------------------
gi|15906903|gb|BI814375.1|BI814 ------------------------------------------------

PF10_0069                       GCTTATTTCAAAGGAAATATATAACATCCTTAGGTAAAATTGAAGTTA
MAL10|PF10_0069                 ------------------------------------------------
su_gi_contig_470                ------------------------------------------------
gi|15906903|gb|BI814375.1|BI814 ------------------------------------------------

PF10_0069                       AATGCTTTTATAAAGAATACAAATAAATATAAGAGAATATAAATATAT
MAL10|PF10_0069                 ------------------------------------------------
su_gi_contig_470                ------------------------------------------------
gi|15906903|gb|BI814375.1|BI814 ------------------------------------------------

PF10_0069                       ATATTGGATGAATCTCTAAAGGAAACACAAATTTTTTCAAAAAGGGAT
MAL10|PF10_0069                 ------------------------------------------------
su_gi_contig_470                ------------------------------------------------
gi|15906903|gb|BI814375.1|BI814 ------------------------------------------------

PF10_0069                       ATACAAATATATATATATATATATATATTTATATATTTATATATTTAT
MAL10|PF10_0069                 ------------------------------------------------
su_gi_contig_470                ------------------------------------------------
gi|15906903|gb|BI814375.1|BI814 ------------------------------------------------

PF10_0069                       ATATATGTGTAATTATTTTATCTTATATTTCCATTTATGTGAACAAGA
MAL10|PF10_0069                 ------------------------------------------------
su_gi_contig_470                ------------------------------------------------
gi|15906903|gb|BI814375.1|BI814 ------------------------------------------------

PF10_0069                       GATTTATAAGTCTATGCTTTGTAAACTTTTTTATTAATCTGATTTATA
MAL10|PF10_0069                 ------------------------------------------------
su_gi_contig_470                ------------------------------------------------
gi|15906903|gb|BI814375.1|BI814 ------------------------------------------------

PF10_0069                       AAACGATTCAATAAATAATAATATTGTTATATATATATATATATATTA
MAL10|PF10_0069                 ------------------------------------------------
su_gi_contig_470                ------------------------------------------------
gi|15906903|gb|BI814375.1|BI814 ------------------------------------------------

PF10_0069                       AATTATACATACATATATAACATTAGTTATTTCCTTTTAGTTAATGTT
MAL10|PF10_0069                 ------------------------------------------------
su_gi_contig_470                ------------------------------------------------
gi|15906903|gb|BI814375.1|BI814 ------------------------------------------------

PF10_0069                       CTCATTTTTTATTCTCTTGATATTTTTTTTTTTTTTCCGATTTCCTTT
MAL10|PF10_0069                 ------------------------------------------------
su_gi_contig_470                ------------------------------------------------
gi|15906903|gb|BI814375.1|BI814 ------------------------------------------------

PF10_0069                       GATTTACAAAGATATATGTATAATAACGCACACTACAAAAATAAAAAA
MAL10|PF10_0069                 ------------------------------------------------
su_gi_contig_470                ------------------------------------------------
gi|15906903|gb|BI814375.1|BI814 ------------------------------------------------

PF10_0069                       ATAATAATAAAATAATAAACATGTATATAATAATATATACAAAATTAT
MAL10|PF10_0069                 ------------------------------------------------
su_gi_contig_470                ------------------------------------------------
gi|15906903|gb|BI814375.1|BI814 ------------------------------------------------

PF10_0069                       AATTTCTTTCTTTTTTTTTTTTTTTTTTTTTTTTTTCCTAAAAGACAT
MAL10|PF10_0069                 ------------------------------------------------
su_gi_contig_470                -------------TTTTTTTTTTTTTTTTTTTTTTTCCTTAAAGACAT
gi|15906903|gb|BI814375.1|BI814 ------------------------------------------------

PF10_0069                       TGTTTGATTTTGTTTTGTTCTTTTACAATATATAAATATATATGTTTT
MAL10|PF10_0069                 ------------------------------------------------
su_gi_contig_470                TGTTTGATTTTGTTTTGTTCTTTTACAATATATAAATATATATGTTTT
gi|15906903|gb|BI814375.1|BI814 ------------------------------------------------

PF10_0069                       TATTTTATATATTTTTTTTTATTTAAATGTCAATAAGATCAAAAAAAA
MAL10|PF10_0069                 ------------------------------------------------
su_gi_contig_470                TATTTTATATATTTTTTTTTATTTAAATGTCAATAAGATCAAAAAAAA
gi|15906903|gb|BI814375.1|BI814 ------------------------------------------------

PF10_0069                       ATAAGAACATTTAAATATATGTATTTATAAATAATATATATATATATA
MAL10|PF10_0069                 ------------------------------------------------
su_gi_contig_470                ATAAGAACATTTAAATATATGTATTTATAAATAATATATATATATATA
gi|15906903|gb|BI814375.1|BI814 ------------------------------------------------

PF10_0069                       TATATATATTATAATTTCATATATATAATATTTATATATATGTATCTT
MAL10|PF10_0069                 ------------------------------------------------
su_gi_contig_470                TATATATATTATAATTTCATATATATAATATTTATATATATGTATCTT
gi|15906903|gb|BI814375.1|BI814 ------------------------------------------------

PF10_0069                       TAAAAATATTGATGTAATAATCAATTTTATATATTTCTTATTTTTCTT
MAL10|PF10_0069                 ------------------------------------------------
su_gi_contig_470                TAAAAATATTGATGTAATAATCAATTTTATATATTTCTTATTTTTCTT
gi|15906903|gb|BI814375.1|BI814 ------------------------------------------------

PF10_0069                       ATTTCTAGATTAATTTTAATTTTAAATTTAATTTCCTTTGATATTATT
MAL10|PF10_0069                 ------------------------------------------------
su_gi_contig_470                ATTTCTAGATTAATTTTAATTTTAAATTTAATTTCCTTTGATATTATT
gi|15906903|gb|BI814375.1|BI814 ------------------------------------------------

PF10_0069                       TGTATTAAACGTTATATATATATATATATATATATATATCTTATATTT
MAL10|PF10_0069                 ------------------------------------------------
su_gi_contig_470                TGTATTAAACGTTATATATATATATATATATATATATATCTTATATTT
gi|15906903|gb|BI814375.1|BI814 ------------------------------------------------

PF10_0069                       TAAAAGATCACATATATATATATATATATATATATATATATATATATT
MAL10|PF10_0069                 ------------------------------------------------
su_gi_contig_470                TAAAAGATCACATATATATATATATATATATATATATATATATATATT
gi|15906903|gb|BI814375.1|BI814 ------------------------------------------------

PF10_0069                       TATTTATTTATTTATTTATTTATTAATTTCATTTTGTATTTTTTTATT
MAL10|PF10_0069                 ------------------------------------------------
su_gi_contig_470                TATTTATTTATTTATTTATTTATTAATTTCATTTTGTATTTTTTTATT
gi|15906903|gb|BI814375.1|BI814 ------------------------------------------------

PF10_0069                       ATTATTTTAAAAAATAATAAGTTCAATTTATCAATGACGAAAAATAAA
MAL10|PF10_0069                 ---------------------------------ATGACGAAAAATAAA
su_gi_contig_470                ATTATTTTAAAAAATAATAAGTTCAATTTATCAATGACGAAAAATAAA
gi|15906903|gb|BI814375.1|BI814 ------------------------------------------------

PF10_0069                       AAAGGAAAAAATAAAGAAGTTATAAATAACTATGAAGAAGAAGAAGAT
MAL10|PF10_0069                 AAAGGAAAAAATAAAGAAGTTATAAATAACTATGAAGAAGAAGAAGAT
su_gi_contig_470                AAAGGAAAAAATAAAGAAGTTATAAATAACTATGAAGAAGAAGAAGAT
gi|15906903|gb|BI814375.1|BI814 ------------------------------------------------

PF10_0069                       TATAATATCATAGATCATGATGAAAATGCCGAAGTAGATGTAATTCCT
MAL10|PF10_0069                 TATAATATCATAGATCATGATGAAAATGCCGAAGTAGATGTAATTCCT
su_gi_contig_470                TATAATATCATAGATCATGATGAAAATGCCGAAGTAGATGTAATTCCT
gi|15906903|gb|BI814375.1|BI814 ------------------------------------------------

PF10_0069                       GAACCCGATTTTAATTCAAATATGGTTTATTTAAATATATACGATTTA
MAL10|PF10_0069                 GAACCCGATTTTAATTCAAATATGGTTTATTTAAATATATACGATTTA
su_gi_contig_470                GAACCCGATTTTAATTCAAATATGGTTTATTTAAATATATACGATTTA
gi|15906903|gb|BI814375.1|BI814 ------------------------------------------------

PF10_0069                       GATTCCGTTTCTAAAGTTGTTAATACTGTCGCTAGATCAGTAGGAGCC
MAL10|PF10_0069                 GATTCCGTTTCTAAAGTTGTTAATACTGTCGCTAGATCAGTAGGAGCC
su_gi_contig_470                GATTCCGTTTCTAAAGTTGTTAATACTGTCGCTAGATCAGTAGGAGCC
gi|15906903|gb|BI814375.1|BI814 ------------------------------------------------

PF10_0069                       GGTAAAACAAAGAGATTAAATATTAATAAAAGAAAATATTCATAAGGA
MAL10|PF10_0069                 G-----------------------------------------------
su_gi_contig_470                G-----------------------------------------------
gi|15906903|gb|BI814375.1|BI814 ------------------------------------------------

PF10_0069                       AAAGCAGATTATAAAAATAAATAAATATAAATATAAATATATATATAT
MAL10|PF10_0069                 ------------------------------------------------
su_gi_contig_470                ------------------------------------------------
gi|15906903|gb|BI814375.1|BI814 ------------------------------------------------

PF10_0069                       ATATATATAGTTTGATAATATATATAATTATTCATTATATATTATTAT
MAL10|PF10_0069                 ------------------------------------------------
su_gi_contig_470                ------------------------------------------------
gi|15906903|gb|BI814375.1|BI814 ------------------------------------------------

PF10_0069                       AATTATTTTATATTATATATTTAATTTTTTTTTTTTTTTTTTTTTTAA
MAL10|PF10_0069                 ------------------------------------------------
su_gi_contig_470                ------------------------------------------------
gi|15906903|gb|BI814375.1|BI814 ------------------------------------------------

PF10_0069                       ATATATATATCTTGTATTATCATTTTTTCTTAGGTGCTTTTCATGCTG
MAL10|PF10_0069                 ---------------------------------GTGCTTTTCATGCTG
su_gi_contig_470                ---------------------------------GTGCTTTTCATGCTG
gi|15906903|gb|BI814375.1|BI814 ------------------------------------------------

PF10_0069                       GTGTAGAAGTATATGGATATGAATATTCGTTTGGTTACATAATGGGTA
MAL10|PF10_0069                 GTGTAGAAGTATATGGATATGAATATTCGTTTGGTTACATAATGG---
su_gi_contig_470                GTGTAGAAGTATATGGATATGAATATTCGTTTGGTTACATAATGG---
gi|15906903|gb|BI814375.1|BI814 ------------------------------------------------

PF10_0069                       TGAAAAAAAACAAAACAAAACAAGACCCTTACTTTTAAATTAATAAAT
MAL10|PF10_0069                 ------------------------------------------------
su_gi_contig_470                ------------------------------------------------
gi|15906903|gb|BI814375.1|BI814 ------------------------------------------------

PF10_0069                       AAATAAATATATATATATTTATTATTTTCCCACATTTTATTTTTAGAT
MAL10|PF10_0069                 ----------------------------------------------AT
su_gi_contig_470                ----------------------------------------------AT
gi|15906903|gb|BI814375.1|BI814 ------------------------------------------------

PF10_0069                       GGTGAAACAGGCGTAACTAAGACAAATGCTCGTTATCATCCTTATCAT
MAL10|PF10_0069                 GGTGAAACAGGCGTAACTAAGACAAATGCTC-----------------
su_gi_contig_470                GGTGAAACAGGCGTAACTAAGACAAATGCTCGTTATCATCCTTATCAT
gi|15906903|gb|BI814375.1|BI814 ------------------------------------------------

PF10_0069                       GTATACCGAGAAACAATTCCAATGGTAATATAATTTTATATATTTTTT
MAL10|PF10_0069                 ------------------------------------------------
su_gi_contig_470                GTATACCGAGAAACAATTCCAATG------------------------
gi|15906903|gb|BI814375.1|BI814 ------------------------------------------------

PF10_0069                       TTTGCATTATAAAATAAGTTTATATATATATATATATATATATATATA
MAL10|PF10_0069                 ------------------------------------------------
su_gi_contig_470                ------------------------------------------------
gi|15906903|gb|BI814375.1|BI814 ------------------------------------------------

PF10_0069                       TATGTTTATATTTATGTATATTCTTTTTTTTTTTTATTTTTTTTTACT
MAL10|PF10_0069                 ------------------------------------------------
su_gi_contig_470                ------------------------------------------------
gi|15906903|gb|BI814375.1|BI814 ------------------------------------------------

PF10_0069                       TTTTTTTAGGGGTAATGATACAAAAAAATAATGAAATTTTAAAAAATA
MAL10|PF10_0069                 ---------GGGTAATGATACAAAAAAATAATGAAATTTTAAAAAATA
su_gi_contig_470                ------------------------------------------------
gi|15906903|gb|BI814375.1|BI814 ------------------------------------------------

PF10_0069                       TTAAAACTTATCGAATTCATGTTAATATATATATATATATATTTCTTT
MAL10|PF10_0069                 TTAAAACTTATCGAATTCATGTTAATATATATATATATATATTTCTTT
su_gi_contig_470                ------------------------------------------------
gi|15906903|gb|BI814375.1|BI814 ------------------------------------------------

PF10_0069                       TGGTGTTTAGTAAAACTCCATTAACAAAAGAAGAAGTTGATCTTCTTG
MAL10|PF10_0069                 TGGTGTTTAGTAAAACTCCATTAACAAAAGAAGAAGTTGATCTTCTTG
su_gi_contig_470                ----------TAAAACTCCATTAACAAAAGAAGAAGTTGATCTTCTTG
gi|15906903|gb|BI814375.1|BI814 ------------------------------------------------

PF10_0069                       TCGAGGTTATGAAACTACAATGGATAGGAGATACTTATGATATATTAT
MAL10|PF10_0069                 TCGAGGTTATGAAACTACAATGGATAGGAGATACTTATGATATATTAT
su_gi_contig_470                TCGAGGTTATGAAACTACAATGGATAGGAGATACTTATGATATATTAT
gi|15906903|gb|BI814375.1|BI814 ------------------------------------------------

PF10_0069                       CAAGGTAAAAAAAAAAAAAAATTAATATATAATATATATATATATATA
MAL10|PF10_0069                 CAAG--------------------------------------------
su_gi_contig_470                CAAG--------------------------------------------
gi|15906903|gb|BI814375.1|BI814 ------------------------------------------------

PF10_0069                       TATATACACATATATATATATTATATATATTTTACATTTTTTTGTAAA
MAL10|PF10_0069                 ------------------------------------------------
su_gi_contig_470                ------------------------------------------------
gi|15906903|gb|BI814375.1|BI814 ------------------------------------------------

PF10_0069                       TAGGAATTGCCTAAATTACGCCGATTATTTTTGTAATTTATTGGGTAA
MAL10|PF10_0069                 ---GAATTGCCTAAATTACGCCGATTATTTTTGTAATTTATTGG----
su_gi_contig_470                ---GAATTGCCTAAATTACGCCGATTATTTTTGTAATTTATTGG----
gi|15906903|gb|BI814375.1|BI814 ------------------------------------------------

PF10_0069                       GTTGGAAAAAAATTAAATAATATATAACATGTATAAGTGATTATATAT
MAL10|PF10_0069                 ------------------------------------------------
su_gi_contig_470                ------------------------------------------------
gi|15906903|gb|BI814375.1|BI814 ------------------------------------------------

PF10_0069                       ATATATATATATATATATATATTAAATAAAAAGATTGAATTTATTTTT
MAL10|PF10_0069                 ------------------------------------------------
su_gi_contig_470                ------------------------------------------------
gi|15906903|gb|BI814375.1|BI814 ------------------------------------------------

PF10_0069                       ATTTCTATCATGTTTGTATAAATATTTTTTATATTGCATGTTAAAATG
MAL10|PF10_0069                 ------------------------------------------------
su_gi_contig_470                ------------------------------------------------
gi|15906903|gb|BI814375.1|BI814 ------------------------------------------------

PF10_0069                       TAAATTATAAAATGATTTCATTTATTATAATATATATTTATATTTAAT
MAL10|PF10_0069                 ------------------------------------------------
su_gi_contig_470                ------------------------------------------------
gi|15906903|gb|BI814375.1|BI814 ------------------------------------------------

PF10_0069                       TTTTTCTAAATTCAGATGTGGGTGGTATACCTGAGTGGGTTATGAGCT
MAL10|PF10_0069                 ---------------ATGTGGGTGGTATACCTGAGTGGGTTATGAGCT
su_gi_contig_470                ---------------ATGTGGGTGGTATACCTGAGTGGGTTATGAGCT
gi|15906903|gb|BI814375.1|BI814 ------------------------------------------------

PF10_0069                       TACAAAAAAAAGTGACCTGGGTTAAATCAAATATAAATATAGCCGCCA
MAL10|PF10_0069                 TACAAAAAAAAGTGACCTGGGTTAAATCAAATATAAATATAGCCGCCA
su_gi_contig_470                TACAAAAAAAAGTGACCTGGGTTAAATCAAATATAAATATAGCCGCCA
gi|15906903|gb|BI814375.1|BI814 ------------------------------------------------

PF10_0069                       GTAAATTAAAGGTAATTTTTTTTTTATATTCATTATATAACACTAAAT
MAL10|PF10_0069                 GTAAATTAAAG-------------------------------------
su_gi_contig_470                GTAAATTAAAG-------------------------------------
gi|15906903|gb|BI814375.1|BI814 ------------------------------------------------

PF10_0069                       TTTTTAAAAATATCATGTGTCTTATATTAAGAAATAAATATAATATAT
MAL10|PF10_0069                 ------------------------------------------------
su_gi_contig_470                ------------------------------------------------
gi|15906903|gb|BI814375.1|BI814 ------------------------------------------------

PF10_0069                       ATATATATATATTTATTTATTTTTATTTATTTTTTTTTTATTATATAA
MAL10|PF10_0069                 ------------------------------------------------
su_gi_contig_470                ------------------------------------------------
gi|15906903|gb|BI814375.1|BI814 ------------------------------------------------

PF10_0069                       AGGAATTAAACAAAGCAGCTGGTATTCCCAATGTCATTAATTATTTGA
MAL10|PF10_0069                 --GAATTAAACAAAGCAGCTGGTATTCCCAATGTCATTAATTATTTGA
su_gi_contig_470                --GAATTAAACAAAGCAGCTGGTATTCCCAATGTCATTAATTATTTGA
gi|15906903|gb|BI814375.1|BI814 ------------------------------------------------

PF10_0069                       AGAAAAAATATGAGGATAGTAATAGTAGTGATGATTATAAAGGGTAAT
MAL10|PF10_0069                 AGAAAAAATATGAGGATAGTAATAGTAGTGATGATTATAAAGG-----
su_gi_contig_470                AGAAAAAATATGAGGATAGTAATAGTAGTGATGATTATAAAGGGTAAT
gi|15906903|gb|BI814375.1|BI814 ------------------------------------------------

PF10_0069                       CCGATATTTTAACGTTTGTAATTTTTATTTTTTTTTGAATTTATTATT
MAL10|PF10_0069                 ------------------------------------------------
su_gi_contig_470                CCGATATTTTAACGTTTGTAATTTTTATTTTTTTTTGAATTTATTATT
gi|15906903|gb|BI814375.1|BI814 ------------------------------------------------

PF10_0069                       TCTTATTTTTTTTGTGTGTATAGATGATTTTATTCTCTACCTTTTTTT
MAL10|PF10_0069                 ------------------------------------------------
su_gi_contig_470                TCTTATTTTTTTTGTGTGTATAGATGATTTTATTCTCTACCTTTTTTT
gi|15906903|gb|BI814375.1|BI814 ------------------------------------------------

PF10_0069                       ATTTTGAATCATTTATTGCAGATGTAAAGTTGTTGTAAAATGATAAGA
MAL10|PF10_0069                 ---------------------ATGTAAAGTTGTTGTAAAATGA-----
su_gi_contig_470                ATTTTGAATCATTTATTGCAGATGTAAAGTTGTTGTAAAATGATAAGA
gi|15906903|gb|BI814375.1|BI814 ------------------------------------------------

PF10_0069                       TTTAAGAAAAATATATATGAAATATAATACATATATAAATAATATATG
MAL10|PF10_0069                 ------------------------------------------------
su_gi_contig_470                TTTAAGAAAAATATATATGAAATATAATACATATATAAATAATATATG
gi|15906903|gb|BI814375.1|BI814 ------------------------------------------------

PF10_0069                       TGTATTATTATTTATTAAAAAAAAAAAAAAAAAAAAAAAAATAGAGGA
MAL10|PF10_0069                 ------------------------------------------------
su_gi_contig_470                TGTATTATTATTTATTAAAAAAAAAAAAAAAAAAACTCGACT------
gi|15906903|gb|BI814375.1|BI814 ------------------------------------------------

PF10_0069                       ATAAAAGTTAAAATTTGTAATATTTTAATCCTCTAATCAATTTATTTA
MAL10|PF10_0069                 ------------------------------------------------
su_gi_contig_470                ------------------------------------------------
gi|15906903|gb|BI814375.1|BI814 ------------------------------------------------

PF10_0069                       TATCACATTATATATATATATATATATATATATAATACATTTGAATAC
MAL10|PF10_0069                 ------------------------------------------------
su_gi_contig_470                ------------------------------------------------
gi|15906903|gb|BI814375.1|BI814 ------------------------------------------------

PF10_0069                       ATTCTATTATGTTTCCATTTGTTTTATTTATGTTTTTTTTTTTTTTTA
MAL10|PF10_0069                 ------------------------------------------------
su_gi_contig_470                ------------------------------------------------
gi|15906903|gb|BI814375.1|BI814 ------------------------------------------------

PF10_0069                       TTTTTAATATTTATATAATAATACAATGAAAAAAAAAAAAAAAAAAAA
MAL10|PF10_0069                 ------------------------------------------------
su_gi_contig_470                ------------------------------------------------
gi|15906903|gb|BI814375.1|BI814 ------------------------------------------------

PF10_0069                       AAAAGTGGACATACAATTTAGGTAAAAATACATGTACCACAAAAAATA
MAL10|PF10_0069                 ------------------------------------------------
su_gi_contig_470                ------------------------------------------------
gi|15906903|gb|BI814375.1|BI814 ------------------------------------------------

PF10_0069                       ATATAATAAAAATTATAATTTTTTTTTTTTCTTATTCTATCTTTACTG
MAL10|PF10_0069                 ------------------------------------------------
su_gi_contig_470                ------------------------------------------------
gi|15906903|gb|BI814375.1|BI814 ------------------------------------------------

PF10_0069                       TTTAATAAATATATGATTCATTATTATATAAAATATATATATATATAT
MAL10|PF10_0069                 ------------------------------------------------
su_gi_contig_470                ------------------------------------------------
gi|15906903|gb|BI814375.1|BI814 ------------------------------------------------

PF10_0069                       ATATATGATATATAATGAAATAGTCTTTTTTTTTAGTCATTTATATTT
MAL10|PF10_0069                 ------------------------------------------------
su_gi_contig_470                ------------------------------------------------
gi|15906903|gb|BI814375.1|BI814 ------------------------------------------------

PF10_0069                       TCCTTTTTTTTTTTTTTTTTTAAATATAAAAGTTTACATTTTTCATTT
MAL10|PF10_0069                 ------------------------------------------------
su_gi_contig_470                ------------------------------------------------
gi|15906903|gb|BI814375.1|BI814 ------------------------------------------------

PF10_0069                       ATTTTATCATTACATTTAATTTTATAATAAAAGAAAAAAAAAAAAAAA
MAL10|PF10_0069                 ------------------------------------------------
su_gi_contig_470                ------------------------------------------------
gi|15906903|gb|BI814375.1|BI814 ------------------------------------------------

PF10_0069                       AAAAAGGAAAAAAAAAAAAGTAATTTTACTTGTTTTTATATACTTGCA
MAL10|PF10_0069                 ------------------------------------------------
su_gi_contig_470                ------------------------------------------------
gi|15906903|gb|BI814375.1|BI814 ------------------------------------------------

PF10_0069                       TATTTGTTTTCATTTATTTTAAAATAATATTGTTATAAAAAAAAAATA
MAL10|PF10_0069                 ------------------------------------------------
su_gi_contig_470                ------------------------------------------------
gi|15906903|gb|BI814375.1|BI814 ------------------------------------------------

PF10_0069                       AAAATAAGTAAAATAAAATAATAAAAATTCAAAAACTATTAATAATAC
MAL10|PF10_0069                 ------------------------------------------------
su_gi_contig_470                ------------------------------------------------
gi|15906903|gb|BI814375.1|BI814 ------------------------------------------------

PF10_0069                       TAAAAATTTTAAGTATAATTTTTTATTACAATTTGAAAGGTATAAAAA
MAL10|PF10_0069                 ------------------------------------------------
su_gi_contig_470                ------------------------------------------------
gi|15906903|gb|BI814375.1|BI814 ------------------------------------------------

PF10_0069                       AATAAATATATAATTATATATATGAATGTATTTTTTTTATACCTCATA
MAL10|PF10_0069                 ------------------------------------------------
su_gi_contig_470                ------------------------------------------------
gi|15906903|gb|BI814375.1|BI814 ------------------------------------------------

PF10_0069                       AAGAAACGAAATATATCTCTCTCTCTTTTTTTTTTTTTTTTTTTTTTT
MAL10|PF10_0069                 ------------------------------------------------
su_gi_contig_470                ------------------------------------------------
gi|15906903|gb|BI814375.1|BI814 ------------------------------------------------

PF10_0069                       TTCCTTTTATTTACATTAGAACTATTAAATTTACAAATATTTATAATA
MAL10|PF10_0069                 ------------------------------------------------
su_gi_contig_470                ------------------------------------------------
gi|15906903|gb|BI814375.1|BI814 ------------------------------------------------

PF10_0069                       TACATAAATATATTACATATATTATATATATATGTGAAATAATTAATA
MAL10|PF10_0069                 ------------------------------------------------
su_gi_contig_470                ------------------------------------------------
gi|15906903|gb|BI814375.1|BI814 ------------------------------------------------

PF10_0069                       TATTACAAAAATATTATAATAAATAATAAAATTCCATTAATAAAAAGA
MAL10|PF10_0069                 ------------------------------------------------
su_gi_contig_470                ------------------------------------------------
gi|15906903|gb|BI814375.1|BI814 ------------------------------------------------

PF10_0069                       AAAAAAAAAGAAATTATTTATATTTCACTTTTTTTGTTTGCTTGTTTA
MAL10|PF10_0069                 ------------------------------------------------
su_gi_contig_470                ------------------------------------------------
gi|15906903|gb|BI814375.1|BI814 ------------------------------------------------

PF10_0069                       TATGATTACATGTATAGTAGTGTATTATAAATATATATATATATATAT
MAL10|PF10_0069                 ------------------------------------------------
su_gi_contig_470                ------------------------------------------------
gi|15906903|gb|BI814375.1|BI814 ------------------------------------------------

PF10_0069                       ATTATGTATATTTCTTATATTTTCTTATTTTTCAAAATATCTTATTAA
MAL10|PF10_0069                 ------------------------------------------------
su_gi_contig_470                ------------------------------------------------
gi|15906903|gb|BI814375.1|BI814 ------------------------------------------------

PF10_0069                       TGTTAAATATTACATTATATAAATATATATATTTGTTACATATTTTAT
MAL10|PF10_0069                 ------------------------------------------------
su_gi_contig_470                ------------------------------------------------
gi|15906903|gb|BI814375.1|BI814 ------------------------------------------------

PF10_0069                       TATTATATTAAATAAAGAAAAAGAAAATATTATATTATGTAGAAGCTT
MAL10|PF10_0069                 ------------------------------------------------
su_gi_contig_470                ------------------------------------------------
gi|15906903|gb|BI814375.1|BI814 ------------------------------------------------

PF10_0069                       TTAAAATTCAATAACGTAATAAGATAATATATATATATATATATATAT
MAL10|PF10_0069                 ------------------------------------------------
su_gi_contig_470                ------------------------------------------------
gi|15906903|gb|BI814375.1|BI814 ------------------------------------------------

PF10_0069                       GTATATGTATATATAATTTTTTCTTTTAATAATGGCTTTATTTCATTT
MAL10|PF10_0069                 ------------------------------------------------
su_gi_contig_470                ------------------------------------------------
gi|15906903|gb|BI814375.1|BI814 ------------------------------------------------

PF10_0069                       TGTTAATTGTTCCTTGGCTACTTTTATTCCTTACTATATTATTTATGA
MAL10|PF10_0069                 ------------------------------------------------
su_gi_contig_470                ------------------------------------------------
gi|15906903|gb|BI814375.1|BI814 ------------------------------------------------

PF10_0069                       TGGATTTAAATTGTAATCTAATTTTTATAAACTAAATAGCTATATATA
MAL10|PF10_0069                 ------------------------------------------------
su_gi_contig_470                ------------------------------------------------
gi|15906903|gb|BI814375.1|BI814 ------------------------------------------------

PF10_0069                       TATATATATATATATATATATATAGATATATATTTAAAAAAAAAAAAA
MAL10|PF10_0069                 ------------------------------------------------
su_gi_contig_470                ------------------------------------------------
gi|15906903|gb|BI814375.1|BI814 ------------------------------------------------

PF10_0069                       AAAAAA------------------------------------------
MAL10|PF10_0069                 ------------------------------------------------
su_gi_contig_470                ------------------------------------------------
gi|15906903|gb|BI814375.1|BI814 ------------------------------------------------

PF10_0069                       ------------------------------------------------
MAL10|PF10_0069                 ------------------------------------------------
su_gi_contig_470                ------------------------------------------------
gi|15906903|gb|BI814375.1|BI814 ------------------------------------------------

PF10_0069                       ------------------------------------------------
MAL10|PF10_0069                 ------------------------------------------------
su_gi_contig_470                ------------------------------------------------
gi|15906903|gb|BI814375.1|BI814 ------------------------------------------------

PF10_0069                       ------------------------------------------------
MAL10|PF10_0069                 ------------------------------------------------
su_gi_contig_470                ------------------------------------------------
gi|15906903|gb|BI814375.1|BI814 ------------------------------------------------

PF10_0069                       ------------------------------------------------
MAL10|PF10_0069                 ------------------------------------------------
su_gi_contig_470                ------------------------------------------------
gi|15906903|gb|BI814375.1|BI814 ----------------------------------------AAATAATA

PF10_0069                       ------------------------------------------------
MAL10|PF10_0069                 ------------------------------------------------
su_gi_contig_470                ------------------------------------------------
gi|15906903|gb|BI814375.1|BI814 ATACACATATATTATTTATATATGTATTATATTTCATATATATTTTTC

PF10_0069                       ------------------------------------------------
MAL10|PF10_0069                 ------------------------------------------------
su_gi_contig_470                ------------------------------------------------
gi|15906903|gb|BI814375.1|BI814 TTAAATCTTATCATTTTACAACAACTTTACATCTGCAATAAATGATTC

PF10_0069                       ------------------------------------------------
MAL10|PF10_0069                 ------------------------------------------------
su_gi_contig_470                ------------------------------------------------
gi|15906903|gb|BI814375.1|BI814 AAAATAAAAAAAGGTAGAGAATAAAATCATCTATACACACAAAAAAAA

PF10_0069                       ------------------------------------------------
MAL10|PF10_0069                 ------------------------------------------------
su_gi_contig_470                ------------------------------------------------
gi|15906903|gb|BI814375.1|BI814 TAAGAAATAATAAATTCAAAAAAAAATAAAAATTACAAACGTTAAAAT

PF10_0069                       ------------------------------------------------
MAL10|PF10_0069                 ------------------------------------------------
su_gi_contig_470                ------------------------------------------------
gi|15906903|gb|BI814375.1|BI814 ATCGGATTACCCTTTATAATCATCACTACTATTACTATCCTCATATTT

PF10_0069                       ------------------------------------------------
MAL10|PF10_0069                 ------------------------------------------------
su_gi_contig_470                ------------------------------------------------
gi|15906903|gb|BI814375.1|BI814 TTTCTTCAAATAATTAATGACATTGGGAATACCAGCTGCTTTGTTTAA

PF10_0069                       ------------------------------------------------
MAL10|PF10_0069                 ------------------------------------------------
su_gi_contig_470                ------------------------------------------------
gi|15906903|gb|BI814375.1|BI814 TTCCTTTAATTTACTGGCGGCTATATTTATATTTGATTTAACCCAGGT

PF10_0069                       ------------------------------------------------
MAL10|PF10_0069                 ------------------------------------------------
su_gi_contig_470                ------------------------------------------------
gi|15906903|gb|BI814375.1|BI814 CACTTTTTTTTGTAAGCTCATAACCCACTCAGGTATACCACCCACATC

PF10_0069                       --------------------------------
MAL10|PF10_0069                 --------------------------------
su_gi_contig_470                --------------------------------
gi|15906903|gb|BI814375.1|BI814 CAATAAATTACAAAAATAATCGGCGTAATTTA

;

endblock;
