# Supplementary material for: cDNA sequences reveal considerable gene prediction inaccuracy in the Plasmodium falciparum genome
Source: BMC Genomics. 2007 Jul 27;8:255. doi: 10.1186/1471-2164-8-255 (PMC1978503; doi:10.1186/1471-2164-8-255)
Supplement: Additional file 3 — Genes with cDNA sequences not matching predicted CDS perfectly. Aligned cDNA and predicted CDS sequences can be viewed by double clicking the hyper-linked gene names in the Excel file. [file 1471-2164-8-255-S3.zip › PF10_0071.TXT]

#NEXUS

[!This data assembled using Sequencher, from Gene Codes Corporation.]
begin data;
   dimensions ntax=4 nchar=5443;
   format datatype=dna gap=- interleave=yes;
   matrix

PF10_0071                     TATTAACTTTATATAAAAATGGACAAACCTATTTTTCTGACCACATAT
MAL10|PF10_0071               ------------------------------------------------
su_gi_contig_9195             ------------------------------------------------
A01_PfBamHI_M_T3_Plate38a.ab1 ------------------------------------------------

PF10_0071                     ACATATATATATAATATATATGGTTGTGTTTATTGAGGATTGAATATA
MAL10|PF10_0071               ------------------------------------------------
su_gi_contig_9195             ------------------------------------------------
A01_PfBamHI_M_T3_Plate38a.ab1 ------------------------------------------------

PF10_0071                     ATATTTTGATATATTTTTATTAATTTATATATATATATATATATATAT
MAL10|PF10_0071               ------------------------------------------------
su_gi_contig_9195             ------------------------------------------------
A01_PfBamHI_M_T3_Plate38a.ab1 ------------------------------------------------

PF10_0071                     ATATATATATATATAAATATTATATAGGAGAAGAAAAAGTAATTTTAT
MAL10|PF10_0071               ------------------------------------------------
su_gi_contig_9195             ------------------------------------------------
A01_PfBamHI_M_T3_Plate38a.ab1 ------------------------------------------------

PF10_0071                     TAAATTCTTATTGTATATTACTTTTTTTTTTTATAATGAAAGGAAAAT
MAL10|PF10_0071               ------------------------------------------------
su_gi_contig_9195             ------------------------------------------------
A01_PfBamHI_M_T3_Plate38a.ab1 ------------------------------------------------

PF10_0071                     ATTGGAAAGTAATATAAATATGGATGGGAATATCATATATACCATAAG
MAL10|PF10_0071               ------------------------------------------------
su_gi_contig_9195             ------------------------------------------------
A01_PfBamHI_M_T3_Plate38a.ab1 ------------------------------------------------

PF10_0071                     TATAAATTTATAGATATTCATACATACATACATATATATATATATATA
MAL10|PF10_0071               ------------------------------------------------
su_gi_contig_9195             ------------------------------------------------
A01_PfBamHI_M_T3_Plate38a.ab1 ------------------------------------------------

PF10_0071                     TATATATACTTACATTTTTGTAAATATTTTAAATATAATGATATCAAG
MAL10|PF10_0071               ------------------------------------------------
su_gi_contig_9195             ------------------------------------------------
A01_PfBamHI_M_T3_Plate38a.ab1 ------------------------------------------------

PF10_0071                     TGAAAAATATTATTTAGACTAATTATTTGTTATAATTATATTTATATC
MAL10|PF10_0071               ------------------------------------------------
su_gi_contig_9195             ------------------------------------------------
A01_PfBamHI_M_T3_Plate38a.ab1 ------------------------------------------------

PF10_0071                     ACAATTTAATTAATATGAATTCATAACATTTTGTTGAGAAAGAAAAAA
MAL10|PF10_0071               ------------------------------------------------
su_gi_contig_9195             ------------------------------------------------
A01_PfBamHI_M_T3_Plate38a.ab1 ------------------------------------------------

PF10_0071                     AAAAAAAAAAAAAAAAATCTTCAAAACATATTTGTGTGCAATCGTGCA
MAL10|PF10_0071               ------------------------------------------------
su_gi_contig_9195             ------------------------------------------------
A01_PfBamHI_M_T3_Plate38a.ab1 ------------------------------------------------

PF10_0071                     GGTGTATCAACAATATTGTATAATATACATATATTAGAGATAATAAAA
MAL10|PF10_0071               ------------------------------------------------
su_gi_contig_9195             ------------------------------------------------
A01_PfBamHI_M_T3_Plate38a.ab1 ------------------------------------------------

PF10_0071                     AAATGTAACATGTTAATTAAAAATTCTCCTATATAAATATATAAATAT
MAL10|PF10_0071               ------------------------------------------------
su_gi_contig_9195             ------------------------------------------------
A01_PfBamHI_M_T3_Plate38a.ab1 ------------------------------------------------

PF10_0071                     ATATATATATATATATATATATATATATATATATATGTGTAATAAAAA
MAL10|PF10_0071               ------------------------------------------------
su_gi_contig_9195             ------------------------------------------------
A01_PfBamHI_M_T3_Plate38a.ab1 ------------------------------------------------

PF10_0071                     GTGTTTAAAAATAAAGGTCCCATTATTTTCTTGAATATAAAAAATTGT
MAL10|PF10_0071               ------------------------------------------------
su_gi_contig_9195             ------------------------------------------------
A01_PfBamHI_M_T3_Plate38a.ab1 ------------------------------------------------

PF10_0071                     AAATATATTTTTTTTTTTATACATTAGTGTTCATTGTTTAAACGTTAT
MAL10|PF10_0071               ------------------------------------------------
su_gi_contig_9195             ------------------------------------------------
A01_PfBamHI_M_T3_Plate38a.ab1 ------------------------------------------------

PF10_0071                     AGACAATTTAAGGTATATAATTTTTTTTTATTTTTTTAATAAAAATGT
MAL10|PF10_0071               ------------------------------------------------
su_gi_contig_9195             ------------------------------------------------
A01_PfBamHI_M_T3_Plate38a.ab1 ------------------------------------------------

PF10_0071                     TTAATGATGATTAATAATATGAGAAATGTTTGGTTATGATTACAACTT
MAL10|PF10_0071               ------------------------------------------------
su_gi_contig_9195             ------------------------------------------------
A01_PfBamHI_M_T3_Plate38a.ab1 ------------------------------------------------

PF10_0071                     TTATCATCCTCTAAAAATTATACATATATTATATATATATAATATAAT
MAL10|PF10_0071               ------------------------------------------------
su_gi_contig_9195             ------------------------------------------------
A01_PfBamHI_M_T3_Plate38a.ab1 ------------------------------------------------

PF10_0071                     ATAATATAATATAATATAATATAATATAATATAATATATATATGTATT
MAL10|PF10_0071               ------------------------------------------------
su_gi_contig_9195             ------------------------------------------------
A01_PfBamHI_M_T3_Plate38a.ab1 ------------------------------------------------

PF10_0071                     TTTTTTTTAATATAAAAATTCTTATACATATATATATATATATATATA
MAL10|PF10_0071               ------------------------------------------------
su_gi_contig_9195             ------------------------------------------------
A01_PfBamHI_M_T3_Plate38a.ab1 ------------------------------------------------

PF10_0071                     TATATATATTTTATGATATCTTTAAAAATATGTATAAAAAGGGTTATT
MAL10|PF10_0071               ------------------------------------------------
su_gi_contig_9195             ------------------------------------------------
A01_PfBamHI_M_T3_Plate38a.ab1 ------------------------------------------------

PF10_0071                     TTTATATTTTATAAAAAAGTACAATGTGTGAAAAAAAAAAAAAAAAAA
MAL10|PF10_0071               ------------------------------------------------
su_gi_contig_9195             ------------------------------------------------
A01_PfBamHI_M_T3_Plate38a.ab1 ------------------------------------------------

PF10_0071                     AAAAAAAAAGAAATATAAAATAAATATAACATATATGTATATATTTAT
MAL10|PF10_0071               ------------------------------------------------
su_gi_contig_9195             ------------------------------------------------
A01_PfBamHI_M_T3_Plate38a.ab1 ------------------------------------------------

PF10_0071                     TTATATGTATATAATTTATACATGGTAAGTATATATTTTTCTTAAAAA
MAL10|PF10_0071               ------------------------------------------------
su_gi_contig_9195             ------------------------------------------------
A01_PfBamHI_M_T3_Plate38a.ab1 ------------------------------------------------

PF10_0071                     AAAAAATAAATAAATGTACACATATATATATATATATATATATATATA
MAL10|PF10_0071               ------------------------------------------------
su_gi_contig_9195             ------------------------------------------------
A01_PfBamHI_M_T3_Plate38a.ab1 ------------------------------------------------

PF10_0071                     ATTCCATGCTATAAAAACAATACAAATTATGAACTGTCTGATCAGAAA
MAL10|PF10_0071               ------------------------------------------------
su_gi_contig_9195             ------------------------------------------------
A01_PfBamHI_M_T3_Plate38a.ab1 ------------------------------------------------

PF10_0071                     AAAAAATTAAAATTATGAGAAAATATTAAAAAAAAAATAAATAAATAA
MAL10|PF10_0071               ------------------------------------------------
su_gi_contig_9195             ------------------------------------------------
A01_PfBamHI_M_T3_Plate38a.ab1 ------------------------------------------------

PF10_0071                     AACATTTAAATGTATATATTTTATTATTTATGGATAAAGGACAAAAGT
MAL10|PF10_0071               ------------------------------------------------
su_gi_contig_9195             ------------------------------------------------
A01_PfBamHI_M_T3_Plate38a.ab1 ------------------------------------------------

PF10_0071                     TGTATATCAATAAAATAACACTATTAAACATAACGATAAATAAATATA
MAL10|PF10_0071               ------------------------------------------------
su_gi_contig_9195             ------------------------------------------------
A01_PfBamHI_M_T3_Plate38a.ab1 ------------------------------------------------

PF10_0071                     TATATATATAATATATATATATATGTATAATATATATATTTTATATTT
MAL10|PF10_0071               ------------------------------------------------
su_gi_contig_9195             ------------------------------------------------
A01_PfBamHI_M_T3_Plate38a.ab1 ------------------------------------------------

PF10_0071                     GGTTATACAAAATGCTGGACTCAGATGCTGAGGTTCCTCAGGAAGTCT
MAL10|PF10_0071               -----------ATGCTGGACTCAGATGCTGAGGTTCCTCAGGAAGTCT
su_gi_contig_9195             ------------------------------------------------
A01_PfBamHI_M_T3_Plate38a.ab1 ------------------------------------------------

PF10_0071                     TAGCTGAATATGAAAAATTATTAAAAAGGTCATATACTGAAAATTTTG
MAL10|PF10_0071               TAGCTGAATATGAAAAATTATTAAAAAGGTCATATACTGAAAATTTTG
su_gi_contig_9195             ------------------------------------------------
A01_PfBamHI_M_T3_Plate38a.ab1 ------------------------------------------------

PF10_0071                     ACGAGTAATAAAATTATATAAACATATAATATATATGTATATCATATG
MAL10|PF10_0071               ACGA--------------------------------------------
su_gi_contig_9195             ------------------------------------------------
A01_PfBamHI_M_T3_Plate38a.ab1 ------------------------------------------------

PF10_0071                     TCTTTTTTTTTTTTTTTTTTTTTTTTTTTTTTTTTTTTTGAATATTTT
MAL10|PF10_0071               ------------------------------------------------
su_gi_contig_9195             ------------------------------------------------
A01_PfBamHI_M_T3_Plate38a.ab1 ------------------------------------------------

PF10_0071                     CTTCAAATTGGAATTATAAAATAAACTTACATTACAATATTCTTATAT
MAL10|PF10_0071               ------------------------------------------------
su_gi_contig_9195             ------------------------------------------------
A01_PfBamHI_M_T3_Plate38a.ab1 ------------------------------------------------

PF10_0071                     TATACATATTGTACTTATTTATTTTTTATTTTTTCCAAAAGTTTATAT
MAL10|PF10_0071               -----------------------------------------TTTATAT
su_gi_contig_9195             ------------------------------------------------
A01_PfBamHI_M_T3_Plate38a.ab1 ------------------------------------------------

PF10_0071                     AAGACAGATTTATTAAAAGTAATAGGAAAAGATGGTTACGGATCACAT
MAL10|PF10_0071               AAGACAGATTTATTAAAAGTAATAGGAAAAGATGGTTACGGATCACAT
su_gi_contig_9195             ------------------------------------------------
A01_PfBamHI_M_T3_Plate38a.ab1 ------------------------------------------------

PF10_0071                     ATCGTTCTTCTCATTCCGTGTTTTATAGTAGCTGCTGGAGCGGATCCT
MAL10|PF10_0071               ATCGTTCTTCTCATTCCGTGTTTTATAGTAGCTGCTGGAGCGGATCCT
su_gi_contig_9195             ------------------------------------------------
A01_PfBamHI_M_T3_Plate38a.ab1 ------------------------------------------------

PF10_0071                     GAAAAAACTCTGTAAAGATATATATAAATATGATAATATATATATATA
MAL10|PF10_0071               GAAAAAACTCT-------------------------------------
su_gi_contig_9195             ------------------------------------------------
A01_PfBamHI_M_T3_Plate38a.ab1 ------------------------------------------------

PF10_0071                     TATATATATATATATATATATATATATATATATTACATATGTGTTCTA
MAL10|PF10_0071               ------------------------------------------------
su_gi_contig_9195             ------------------------------------------------
A01_PfBamHI_M_T3_Plate38a.ab1 ------------------------------------------------

PF10_0071                     TATTTCATTATTATTATTATTATTATTATATTTATTCATTTTTGTAGG
MAL10|PF10_0071               -----------------------------------------------G
su_gi_contig_9195             ------------------------------------------------
A01_PfBamHI_M_T3_Plate38a.ab1 ------------------------------------------------

PF10_0071                     AGATATGCAATATTGACGTTAGATCCTATTGTCAAAGAAAATTATGTT
MAL10|PF10_0071               AGATATGCAATATTGACGTTAGATCCTATTGTCAAAGAAAATTATGTT
su_gi_contig_9195             -----TGCAATATTGACGTTAGATCCTATTGTCAAAGAAAATTATGTT
A01_PfBamHI_M_T3_Plate38a.ab1 -----TGCAATATTGACGTTAGATCCTATTGTCAAAGAAAATTATGTT

PF10_0071                     TTAATATTATGTGAGACACATACAAATTGGCTAACAGATGCTGTATAT
MAL10|PF10_0071               TTAATATTATGTGAGACACATACAAATTGGCTAACAGATGCTGTATAT
su_gi_contig_9195             TTAATATTATGTGAGACACATACAAATTGGCTAACAGATGCTGTATAT
A01_PfBamHI_M_T3_Plate38a.ab1 TTAATATTATGTGAGACACATACAAATTGGCTAACAGATGCTGTATAT

PF10_0071                     GCTTATGCTAAACAATGTAAAAAATTAAATAATAAAAATATTATATTT
MAL10|PF10_0071               GCTTATGCTAAACAATGTAAAAAATTAAATAATAAAAATATTATATTT
su_gi_contig_9195             GCTTATGCTAAACAAT--------------------------------
A01_PfBamHI_M_T3_Plate38a.ab1 GCTTATGCTAAACAAT--------------------------------

PF10_0071                     ATTTTTCACATTCTAAACATAACACAAATATATACATATATGTATATA
MAL10|PF10_0071               ATTTTTCACATTCTAAACATAACACAAATATATACATATATGTATATA
su_gi_contig_9195             ------------------------------------------------
A01_PfBamHI_M_T3_Plate38a.ab1 ------------------------------------------------

PF10_0071                     TATATATATATATATATATATATATATATATATATATATATATATTTA
MAL10|PF10_0071               TATATATATATATATATATATATATATATATATATATATATATATTTA
su_gi_contig_9195             ------------------------------------------------
A01_PfBamHI_M_T3_Plate38a.ab1 ------------------------------------------------

PF10_0071                     TTTATTTATTTATTTATTATTTTATTTTATTTTTTTTTTGTTTTATTT
MAL10|PF10_0071               TTTATTTATTTATTTATTATTTTATTTTATTTTTTTTTTGTTTTATTT
su_gi_contig_9195             ------------------------------------------------
A01_PfBamHI_M_T3_Plate38a.ab1 ------------------------------------------------

PF10_0071                     GTAGGGTATGATACATTACCCAGGAAATACAAAAAGAATTTAAAAAAC
MAL10|PF10_0071               GTAGGGTATGATACATTACCCAGGAAATACAAAAAGAATTTAAAAAAC
su_gi_contig_9195             ----GGTATGATACATTACCCAGGAAATACAAAAAGAATTTAAAAAAC
A01_PfBamHI_M_T3_Plate38a.ab1 ----GGTATGATACATTACCCAGGAAATACAAAAAGAATTTAAAAAAC

PF10_0071                     TTATATCTGGTTCATAGTGGTTTTTTATCAAAAACTCTTTTGACCATT
MAL10|PF10_0071               TTATATCTGGTTCATAGTGGTTTTTTATCAAAAACTCTTTTGACCATT
su_gi_contig_9195             TTATATCTGGTTCATAGTGGTTTTTTATCAAAAACTCTTTTGACCATT
A01_PfBamHI_M_T3_Plate38a.ab1 TTATATCTGGTTCATAGTGGTTTTTTATCAAAAACTCTTTTGACCATT

PF10_0071                     GTAACTCCATTTATATCCCCAAAATTTTGGAAGAAGGTGGAATATATA
MAL10|PF10_0071               GTAACTCCATTTATATCCCCAAAATTTTGGAAGAAGGTGGAATATATA
su_gi_contig_9195             GTAACTCCATTTATATCCCCAAAATTTTGGAAGAAGGTGGAATATATA
A01_PfBamHI_M_T3_Plate38a.ab1 GTAACTCCATTTATATCCCCAAAATTTTGGAAGAAGGTGGAATATATA

PF10_0071                     GAAAAGTTAGAAGATTTATTTTTAAAATTAAATATAAAAGCATCAAAA
MAL10|PF10_0071               GAAAAGTTAGAAGATTTATTTTTAAAATTAAATATAAAAGCATCAAAA
su_gi_contig_9195             GAAAAGTTAGAAGATTTATTTTTAAAATTAAATAT-AAAGCATCAAAA
A01_PfBamHI_M_T3_Plate38a.ab1 GAAAAGTTAGAAGATTTATTTTTAAAATTAAATAT-AAAGCATCAAAA

PF10_0071                     TATTTAAAATACTTTCCTTATATTGTTCAAAGAAATGAAGAAGTTATG
MAL10|PF10_0071               TATTTAAAATACTTTCCTTATATTGTTCAAAGAAATGAAGAAGTTATG
su_gi_contig_9195             TATTTAAAATACTTTCCTTATATT------------------------
A01_PfBamHI_M_T3_Plate38a.ab1 TATTTAAAATACTTTCCTTATATT------------------------

PF10_0071                     TTAGGTGGTCAACCTATATCTCCATTTGGAGCTGACTTAGAAATATTA
MAL10|PF10_0071               TTAGGTGGTCAACCTATATCTCCATTTGGAGCTGACTTAGAAATATTA
su_gi_contig_9195             ------------------------------------------------
A01_PfBamHI_M_T3_Plate38a.ab1 ------------------------------------------------

PF10_0071                     TGTCAAAGATTTGGTAAAAAATATTTACATTTTAAACATATACCATCA
MAL10|PF10_0071               TGTCAAAGATTTGGTAAAAAATATTTACATTTTAAACATATACCATCA
su_gi_contig_9195             ------------------------------------------------
A01_PfBamHI_M_T3_Plate38a.ab1 ------------------------------------------------

PF10_0071                     ATTCTTATAGATTTCTTAACACATTTAAAAAAACCAGAAATAATTAAC
MAL10|PF10_0071               ATTCTTATAGATTTCTTAACACATTTAAAAAAACCAGAAATAATTAAC
su_gi_contig_9195             ------------------------------------------------
A01_PfBamHI_M_T3_Plate38a.ab1 ------------------------------------------------

PF10_0071                     ACGAAAGATTTATTTAACTTACAAGCAGATGCTGCAACATTATATGGT
MAL10|PF10_0071               ACGAAAGATTTATTTAACTTACAAGCAGATGCTGCAACATTATATGGT
su_gi_contig_9195             ------------------------------------------------
A01_PfBamHI_M_T3_Plate38a.ab1 ------------------------------------------------

PF10_0071                     ATTGTTGGAGATATAGAATATGGAGAACCAACAACTGATTTTAATAAT
MAL10|PF10_0071               ATTGTTGGAGATATAGAATATGGAGAACCAACAACTGATTTTAATAAT
su_gi_contig_9195             ------------------------------------------------
A01_PfBamHI_M_T3_Plate38a.ab1 ------------------------------------------------

PF10_0071                     ATTCCTTCTCTTGTTTGTTCATTCAAACTTTTTTTAAATACACAAAAG
MAL10|PF10_0071               ATTCCTTCTCTTGTTTGTTCATTCAAACTTTTTTTAAATACACAAAAG
su_gi_contig_9195             ------------------------------------------------
A01_PfBamHI_M_T3_Plate38a.ab1 ------------------------------------------------

PF10_0071                     CATGGATTGTTAGGAAAAGATGCTTTTTCAAGATTACATTATTTAAAA
MAL10|PF10_0071               CATGGATTGTTAGGAAAAGATGCTTTTTCAAGATTACATTATTTAAAA
su_gi_contig_9195             ------------------------------------------------
A01_PfBamHI_M_T3_Plate38a.ab1 ------------------------------------------------

PF10_0071                     AGTACTTCAGCTTCAGATAAAGTTATTAAATTGAACTTATCAAAACTA
MAL10|PF10_0071               AGTACTTCAGCTTCAGATAAAGTTATTAAATTGAACTTATCAAAACTA
su_gi_contig_9195             ------------------------------------------------
A01_PfBamHI_M_T3_Plate38a.ab1 ------------------------------------------------

PF10_0071                     TATGAAAAATTATCACAAGGAATTAAACAATGTGTTCTATGTCTTTTA
MAL10|PF10_0071               TATGAAAAATTATCACAAGGAATTAAACAATGTGTTCTATGTCTTTTA
su_gi_contig_9195             ------------------------------------------------
A01_PfBamHI_M_T3_Plate38a.ab1 ------------------------------------------------

PF10_0071                     CATTTTTTTAAAACAATTTCGGAACATGCTAGTGAAAATAATATGACC
MAL10|PF10_0071               CATTTTTTTAAAACAATTTCGGAACATGCTAGTGAAAATAATATGACC
su_gi_contig_9195             ------------------------------------------------
A01_PfBamHI_M_T3_Plate38a.ab1 ------------------------------------------------

PF10_0071                     ATACTAGCACTTAGTAAAATTTTTGCCCCTACATTTTTCAGATCAAAA
MAL10|PF10_0071               ATACTAGCACTTAGTAAAATTTTTGCCCCTACATTTTTCAGATCAAAA
su_gi_contig_9195             ------------------------------------------------
A01_PfBamHI_M_T3_Plate38a.ab1 ------------------------------------------------

PF10_0071                     ACTCCCAATGCTATATTTACGGAATGCATTTCGCTAGCCAACAAATGC
MAL10|PF10_0071               ACTCCCAATGCTATATTTACGGAATGCATTTCGCTAGCCAACAAATGC
su_gi_contig_9195             ------------------------------------------------
A01_PfBamHI_M_T3_Plate38a.ab1 ------------------------------------------------

PF10_0071                     ATGCAAATGATAATACAAAACCCGGACATATTAATGGTGACATATCAA
MAL10|PF10_0071               ATGCAAATGATAATACAAAACCCGGACATATTAATG------------
su_gi_contig_9195             ------------------------------------------------
A01_PfBamHI_M_T3_Plate38a.ab1 ------------------------------------------------

PF10_0071                     TAAGTTTTAATTGATATATATATGTATATATTTATATATATGTATATA
MAL10|PF10_0071               ------------------------------------------------
su_gi_contig_9195             ------------------------------------------------
A01_PfBamHI_M_T3_Plate38a.ab1 ------------------------------------------------

PF10_0071                     TTTATATATATTTATATATTTATATATATTTATATATTTATATATATT
MAL10|PF10_0071               ------------------------------------------------
su_gi_contig_9195             ------------------------------------------------
A01_PfBamHI_M_T3_Plate38a.ab1 ------------------------------------------------

PF10_0071                     TATATATTTATATATATTTATATATTTTTATATATCTCTTTTGATTTT
MAL10|PF10_0071               ------------------------------------------------
su_gi_contig_9195             ------------------------------------------------
A01_PfBamHI_M_T3_Plate38a.ab1 ------------------------------------------------

PF10_0071                     ATTTTTTTTGCAGAATCCGGAAAAGTACAACGAACAAAGCAGTGAAAG
MAL10|PF10_0071               -------------AATCCGGAAAAGTACAACGAACAAAGCAGTGAAAG
su_gi_contig_9195             ------------------------------------------------
A01_PfBamHI_M_T3_Plate38a.ab1 ------------------------------------------------

PF10_0071                     TATCAGCAGTTATGAAAGTGGTAGCGAAAATAATTTAACAGAAGATGA
MAL10|PF10_0071               TATCAGCAGTTATGAAAGTGGTAGCGAAAATAATTTAACAGAAGATGA
su_gi_contig_9195             ------------------------------------------------
A01_PfBamHI_M_T3_Plate38a.ab1 ------------------------------------------------

PF10_0071                     AGATAAATCTGATGAAAACAAATCTGATGAAAGCAAATCTGATGAAAG
MAL10|PF10_0071               AGATAAATCTGATGAAAACAAATCTGATGAAAGCAAATCTGATGAAAG
su_gi_contig_9195             ------------------------------------------------
A01_PfBamHI_M_T3_Plate38a.ab1 ------------------------------------------------

PF10_0071                     CAAATCTGATGAAAGCAAATCTGATGAAAGCAAATCTGATGAAAGCAA
MAL10|PF10_0071               CAAATCTGATGAAAGCAAATCTGATGAAAGCAAATCTGATGAAAGCAA
su_gi_contig_9195             ------------------------------------------------
A01_PfBamHI_M_T3_Plate38a.ab1 ------------------------------------------------

PF10_0071                     ATCTGATGATAGCAAATCTGATGAAAGCAAATCTGATGAAAGCAAATC
MAL10|PF10_0071               ATCTGATGATAGCAAATCTGATGAAAGCAAATCTGATGAAAGCAAATC
su_gi_contig_9195             ------------------------------------------------
A01_PfBamHI_M_T3_Plate38a.ab1 ------------------------------------------------

PF10_0071                     TGATGAAAGCAAATCTGATGATAGCAAATCTGAAGAATGTAAGGACGA
MAL10|PF10_0071               TGATGAAAGCAAATCTGATGATAGCAAATCTGAAGAATGTAAGGACGA
su_gi_contig_9195             ------------------------------------------------
A01_PfBamHI_M_T3_Plate38a.ab1 ------------------------------------------------

PF10_0071                     AAATAACAAAATAAATAACGAAAGTGATGAAGATTCAAATGAATCTTA
MAL10|PF10_0071               AAATAACAAAATAAATAACGAAAGTGATGAAGATTCAAATGAATCTTA
su_gi_contig_9195             ------------------------------------------------
A01_PfBamHI_M_T3_Plate38a.ab1 ------------------------------------------------

PF10_0071                     CAGTAGTAAAGAAAGTAGTAGTAAACCAAGTTCATTAGATCAAACTTC
MAL10|PF10_0071               CAGTAGTAAAGAAAGTAGTAGTAAACCAAGTTCATTAGATCAAACTTC
su_gi_contig_9195             ------------------------------------------------
A01_PfBamHI_M_T3_Plate38a.ab1 ------------------------------------------------

PF10_0071                     TGAATATTCTTCTTCTATTCTTTCAGATAAAGTAATAAAAAAGAAAGT
MAL10|PF10_0071               TGAATATTCTTCTTCTATTCTTTCAGATAAAGTAATAAAAAAGAAAGT
su_gi_contig_9195             ------------------------------------------------
A01_PfBamHI_M_T3_Plate38a.ab1 ------------------------------------------------

PF10_0071                     AAGCATAAAAAAAAGTACATCAAAAAGGTTGTCATTTGATCATTCAAT
MAL10|PF10_0071               AAGCATAAAAAAAAGTACATCAAAAAGGTTGTCATTTGATCATTCAAT
su_gi_contig_9195             ------------------------------------------------
A01_PfBamHI_M_T3_Plate38a.ab1 ------------------------------------------------

PF10_0071                     TAAATCAGAAAAATCGGGGGATTCCAAAAATTCATTTTTAAGTGAAAA
MAL10|PF10_0071               TAAATCAGAAAAATCGGGGGATTCCAAAAATTCATTTTTAAGTGAAAA
su_gi_contig_9195             ------------------------------------------------
A01_PfBamHI_M_T3_Plate38a.ab1 ------------------------------------------------

PF10_0071                     GACAGATGAACAGGATGATTCCTATGAAGATTCAGAAAAAGAAGAAGA
MAL10|PF10_0071               GACAGATGAACAGGATGATTCCTATGAAGATTCAGAAAAAGAAGAAGA
su_gi_contig_9195             ------------------------------------------------
A01_PfBamHI_M_T3_Plate38a.ab1 ------------------------------------------------

PF10_0071                     AGGAAAAAAAAGCAAAAAAGAAAATTTAAAAAAGGAGCCTTCTAGCGA
MAL10|PF10_0071               AGGAAAAAAAAGCAAAAAAGAAAATTTAAAAAAGGAGCCTTCTAGCGA
su_gi_contig_9195             ------------------------------------------------
A01_PfBamHI_M_T3_Plate38a.ab1 ------------------------------------------------

PF10_0071                     TAACTAAATAAAAATTAAATGTAAGAATATTATATACATCCAAAGTAA
MAL10|PF10_0071               TAACTAA-----------------------------------------
su_gi_contig_9195             ------------------------------------------------
A01_PfBamHI_M_T3_Plate38a.ab1 ------------------------------------------------

PF10_0071                     AATATATAAATATATATATGTATATGTTATTACATAATTAATAATTAA
MAL10|PF10_0071               ------------------------------------------------
su_gi_contig_9195             ------------------------------------------------
A01_PfBamHI_M_T3_Plate38a.ab1 ------------------------------------------------

PF10_0071                     ATTAAGACAAACATTTTTAATATTAGACAATAATAATTATGTGCAAAG
MAL10|PF10_0071               ------------------------------------------------
su_gi_contig_9195             ------------------------------------------------
A01_PfBamHI_M_T3_Plate38a.ab1 ------------------------------------------------

PF10_0071                     AGGAAAATTAAAAAATAGTTCTCAAATAAGTGTATTATATATATATAT
MAL10|PF10_0071               ------------------------------------------------
su_gi_contig_9195             ------------------------------------------------
A01_PfBamHI_M_T3_Plate38a.ab1 ------------------------------------------------

PF10_0071                     ATATATATATATATGGATACATTCCTTTTCAGATATTTTTTTTTGAAA
MAL10|PF10_0071               ------------------------------------------------
su_gi_contig_9195             ------------------------------------------------
A01_PfBamHI_M_T3_Plate38a.ab1 ------------------------------------------------

PF10_0071                     TTAAAAAATTATATATATCTATATATATTATGAAATATTTATTAATTT
MAL10|PF10_0071               ------------------------------------------------
su_gi_contig_9195             ------------------------------------------------
A01_PfBamHI_M_T3_Plate38a.ab1 ------------------------------------------------

PF10_0071                     TAAAATTATACAAAAAAAATATTATTATATTTTTATTATCTTTATTTT
MAL10|PF10_0071               ------------------------------------------------
su_gi_contig_9195             ------------------------------------------------
A01_PfBamHI_M_T3_Plate38a.ab1 ------------------------------------------------

PF10_0071                     TTTCGTGAACACATATATAAAGTATTTATATAAACTTTATTAGAAAAT
MAL10|PF10_0071               ------------------------------------------------
su_gi_contig_9195             ------------------------------------------------
A01_PfBamHI_M_T3_Plate38a.ab1 ------------------------------------------------

PF10_0071                     TCGGTATTATTATTCTTATTTTATTTTATTTTATTTTATTTTTTTTTA
MAL10|PF10_0071               ------------------------------------------------
su_gi_contig_9195             ------------------------------------------------
A01_PfBamHI_M_T3_Plate38a.ab1 ------------------------------------------------

PF10_0071                     TTTTTTTGATTATTTTTATTATTATAATTTTCATACTTATTTTTTTTT
MAL10|PF10_0071               ------------------------------------------------
su_gi_contig_9195             ------------------------------------------------
A01_PfBamHI_M_T3_Plate38a.ab1 ------------------------------------------------

PF10_0071                     AATTATATAATATTTTAAAAATAATGCATACAATATTTATCAAACTAT
MAL10|PF10_0071               ------------------------------------------------
su_gi_contig_9195             ------------------------------------------------
A01_PfBamHI_M_T3_Plate38a.ab1 ------------------------------------------------

PF10_0071                     GTCAATATATTATTATGTATATCTTACATATACTACTACATATATTTT
MAL10|PF10_0071               ------------------------------------------------
su_gi_contig_9195             ------------------------------------------------
A01_PfBamHI_M_T3_Plate38a.ab1 ------------------------------------------------

PF10_0071                     TTAGTTCTGAATATGTATTACACATACGTAATTTTATTATATATGTAT
MAL10|PF10_0071               ------------------------------------------------
su_gi_contig_9195             ------------------------------------------------
A01_PfBamHI_M_T3_Plate38a.ab1 ------------------------------------------------

PF10_0071                     GTATAATTTTTTTTTTTTTTTTTTTTTAAGTTAATATGATTTTTATTA
MAL10|PF10_0071               ------------------------------------------------
su_gi_contig_9195             ------------------------------------------------
A01_PfBamHI_M_T3_Plate38a.ab1 ------------------------------------------------

PF10_0071                     TAAATTATTATTAGTGGTTTTATAAATCGTTGTTATGAAAAAAATATT
MAL10|PF10_0071               ------------------------------------------------
su_gi_contig_9195             ------------------------------------------------
A01_PfBamHI_M_T3_Plate38a.ab1 ------------------------------------------------

PF10_0071                     AAAACAGCAGTAATCTTCTTCTTAGCAATTGTCATTAGTCTAGTCTAC
MAL10|PF10_0071               ------------------------------------------------
su_gi_contig_9195             ------------------------------------------------
A01_PfBamHI_M_T3_Plate38a.ab1 ------------------------------------------------

PF10_0071                     GTAGAAAAAAAAAAATAAATAAATAAACCAAAATAAAGAAATAAATTT
MAL10|PF10_0071               ------------------------------------------------
su_gi_contig_9195             ------------------------------------------------
A01_PfBamHI_M_T3_Plate38a.ab1 ------------------------------------------------

PF10_0071                     ATAAATAATAATATATATACATTCCCATTGATATGTGTAATATTAATA
MAL10|PF10_0071               ------------------------------------------------
su_gi_contig_9195             ------------------------------------------------
A01_PfBamHI_M_T3_Plate38a.ab1 ------------------------------------------------

PF10_0071                     AATGTCTAATATTTTATCACGTATAATATAAAAAAAAAAAAAAAAGAA
MAL10|PF10_0071               ------------------------------------------------
su_gi_contig_9195             ------------------------------------------------
A01_PfBamHI_M_T3_Plate38a.ab1 ------------------------------------------------

PF10_0071                     AAATATGGCTGGCTCATCAAGTGAAATTAGTGAATCCTTAAATGGTTG
MAL10|PF10_0071               ------------------------------------------------
su_gi_contig_9195             ------------------------------------------------
A01_PfBamHI_M_T3_Plate38a.ab1 ------------------------------------------------

PF10_0071                     GATGAACAACAATTCTTCTATTGTCTCTTATGTCTTAATAAATGCTGA
MAL10|PF10_0071               ------------------------------------------------
su_gi_contig_9195             ------------------------------------------------
A01_PfBamHI_M_T3_Plate38a.ab1 ------------------------------------------------

PF10_0071                     TGGTATATAAAAAAAATAAACTAGAAATATTAGGATATATTCTAAGAT
MAL10|PF10_0071               ------------------------------------------------
su_gi_contig_9195             ------------------------------------------------
A01_PfBamHI_M_T3_Plate38a.ab1 ------------------------------------------------

PF10_0071                     AACTCTTTTTATAATTATATTTAAAAGAAAGAAAAATGAAACATATAA
MAL10|PF10_0071               ------------------------------------------------
su_gi_contig_9195             ------------------------------------------------
A01_PfBamHI_M_T3_Plate38a.ab1 ------------------------------------------------

PF10_0071                     CGTTCTATAAAAGGATAATGCTATACAGAAGATAATTATAACATTTCA
MAL10|PF10_0071               ------------------------------------------------
su_gi_contig_9195             ------------------------------------------------
A01_PfBamHI_M_T3_Plate38a.ab1 ------------------------------------------------

PF10_0071                     CATAAAAACTTAACCTATTATACACATAAATATATATATATATATATA
MAL10|PF10_0071               ------------------------------------------------
su_gi_contig_9195             ------------------------------------------------
A01_PfBamHI_M_T3_Plate38a.ab1 ------------------------------------------------

PF10_0071                     TATATATATATATATATATATATAAATATATTATTTATCGTATTTCTT
MAL10|PF10_0071               ------------------------------------------------
su_gi_contig_9195             ------------------------------------------------
A01_PfBamHI_M_T3_Plate38a.ab1 ------------------------------------------------

PF10_0071                     TATTGAAACTTTATTTTTTATTTTATTTATTTTTTTTTTTTTTATTTT
MAL10|PF10_0071               ------------------------------------------------
su_gi_contig_9195             ------------------------------------------------
A01_PfBamHI_M_T3_Plate38a.ab1 ------------------------------------------------

PF10_0071                     TTATTTTTTTATTTTTTTTTTTTTTATTTTTTTATTTTTTTATTTTTT
MAL10|PF10_0071               ------------------------------------------------
su_gi_contig_9195             ------------------------------------------------
A01_PfBamHI_M_T3_Plate38a.ab1 ------------------------------------------------

PF10_0071                     TTTCTTTATTAAGGAATTCCCTTAAAATATAACGAAGATGTTACATAC
MAL10|PF10_0071               ------------------------------------------------
su_gi_contig_9195             ------------------------------------------------
A01_PfBamHI_M_T3_Plate38a.ab1 ------------------------------------------------

PF10_0071                     GAACATGCTGTCAAACAGGCTTCCTTATTTTCGTAAGTATATTCATTT
MAL10|PF10_0071               ------------------------------------------------
su_gi_contig_9195             ------------------------------------------------
A01_PfBamHI_M_T3_Plate38a.ab1 ------------------------------------------------

PF10_0071                     ATTTTACAAAATGTTTATATATAAAAATTATGACCATTTTTTTTTAAA
MAL10|PF10_0071               ------------------------------------------------
su_gi_contig_9195             ------------------------------------------------
A01_PfBamHI_M_T3_Plate38a.ab1 ------------------------------------------------

PF10_0071                     ATTATTTAGAGATTTATTA
MAL10|PF10_0071               -------------------
su_gi_contig_9195             -------------------
A01_PfBamHI_M_T3_Plate38a.ab1 -------------------

;

endblock;
