# Supplementary material for: cDNA sequences reveal considerable gene prediction inaccuracy in the Plasmodium falciparum genome
Source: BMC Genomics. 2007 Jul 27;8:255. doi: 10.1186/1471-2164-8-255 (PMC1978503; doi:10.1186/1471-2164-8-255)
Supplement: Additional file 3 — Genes with cDNA sequences not matching predicted CDS perfectly. Aligned cDNA and predicted CDS sequences can be viewed by double clicking the hyper-linked gene names in the Excel file. [file 1471-2164-8-255-S3.zip › PF10_0072.TXT]

#NEXUS

[!This data assembled using Sequencher, from Gene Codes Corporation.]
begin data;
   dimensions ntax=4 nchar=5149;
   format datatype=dna gap=- interleave=yes;
   matrix

PF10_0072                     ATCTGTTATATAATATTTTATGTACAACTTCTTTCCACAACTACACTT
MAL10|PF10_0072               ------------------------------------------------
su_gi_contig_8975             ------------------------------------------------
gi|1674863|gb|N97829.1|N97829 ------------------------------------------------

PF10_0072                     ATTCAACAATTATATAATATATATATAAATATATATGTATATATATGT
MAL10|PF10_0072               ------------------------------------------------
su_gi_contig_8975             ------------------------------------------------
gi|1674863|gb|N97829.1|N97829 ------------------------------------------------

PF10_0072                     GTATACAACATATATATATATATATATATATATATTTATATAGGCAGA
MAL10|PF10_0072               ------------------------------------------------
su_gi_contig_8975             ------------------------------------------------
gi|1674863|gb|N97829.1|N97829 ------------------------------------------------

PF10_0072                     TGGTGCATCTATTTATAAGCAACGGTATTTATAAAAATACAACTGCAT
MAL10|PF10_0072               ------------------------------------------------
su_gi_contig_8975             ------------------------------------------------
gi|1674863|gb|N97829.1|N97829 ------------------------------------------------

PF10_0072                     AAATTTTATTAGGAAAAAATAAAAATAAATAAATTAATATATATAATT
MAL10|PF10_0072               ------------------------------------------------
su_gi_contig_8975             ------------------------------------------------
gi|1674863|gb|N97829.1|N97829 ------------------------------------------------

PF10_0072                     AAAAAAATAAATCAAAAATTTTAAATTCATATTTTTTTAATACAATAT
MAL10|PF10_0072               ------------------------------------------------
su_gi_contig_8975             ------------------------------------------------
gi|1674863|gb|N97829.1|N97829 ------------------------------------------------

PF10_0072                     ATGGGATATAGGTTAATTCTAATAAGAATGATGTAAATATATAAAAAT
MAL10|PF10_0072               ------------------------------------------------
su_gi_contig_8975             ------------------------------------------------
gi|1674863|gb|N97829.1|N97829 ------------------------------------------------

PF10_0072                     ATATATATATATATATATATATTTATATTTGTAGAATGTTTAAAATTA
MAL10|PF10_0072               ------------------------------------------------
su_gi_contig_8975             ------------------------------------------------
gi|1674863|gb|N97829.1|N97829 ------------------------------------------------

PF10_0072                     GAAATTCATTTTACACACAATTCAAAAGAATGTAGATTCAAAAAAAAA
MAL10|PF10_0072               ------------------------------------------------
su_gi_contig_8975             ------------------------------------------------
gi|1674863|gb|N97829.1|N97829 ------------------------------------------------

PF10_0072                     AATATATAATTTTTCTATCATATAATATATAATTTCATCTATTCCTTT
MAL10|PF10_0072               ------------------------------------------------
su_gi_contig_8975             ------------------------------------------------
gi|1674863|gb|N97829.1|N97829 ------------------------------------------------

PF10_0072                     TCTTTAAATATTCCTTTCTATATTTATTAATTACATGTCTTTTTATAT
MAL10|PF10_0072               ------------------------------------------------
su_gi_contig_8975             ------------------------------------------------
gi|1674863|gb|N97829.1|N97829 ------------------------------------------------

PF10_0072                     ATTATATTCATCCTATAGACATTATATACAACTATATGTATATATATA
MAL10|PF10_0072               ------------------------------------------------
su_gi_contig_8975             ------------------------------------------------
gi|1674863|gb|N97829.1|N97829 ------------------------------------------------

PF10_0072                     TATATATATATATATATATATATATATATATATGTATATACAACATTT
MAL10|PF10_0072               ------------------------------------------------
su_gi_contig_8975             ------------------------------------------------
gi|1674863|gb|N97829.1|N97829 ------------------------------------------------

PF10_0072                     TCCCTCATATTTATATTTTTATATATTCTATTTTTATTTTAAAATGAT
MAL10|PF10_0072               ------------------------------------------------
su_gi_contig_8975             ------------------------------------------------
gi|1674863|gb|N97829.1|N97829 ------------------------------------------------

PF10_0072                     TTCTTAAGAAAAAAAATTAAGTAAAATAAAATAATAATAAATGCATGT
MAL10|PF10_0072               ------------------------------------------------
su_gi_contig_8975             ------------------------------------------------
gi|1674863|gb|N97829.1|N97829 ------------------------------------------------

PF10_0072                     GTTGTTTACTAAGAAATATAATATTGAAAATTTTTATACTTTAATTTT
MAL10|PF10_0072               ------------------------------------------------
su_gi_contig_8975             ------------------------------------------------
gi|1674863|gb|N97829.1|N97829 ------------------------------------------------

PF10_0072                     AAAATTATACTATCATTTTTGTTATTATTACCTATAATAAAAAAAAAA
MAL10|PF10_0072               ------------------------------------------------
su_gi_contig_8975             ------------------------------------------------
gi|1674863|gb|N97829.1|N97829 ------------------------------------------------

PF10_0072                     ATATATATATATATTATACATTTAAATGGAGTATACATAAAATAATAA
MAL10|PF10_0072               ------------------------------------------------
su_gi_contig_8975             ------------------------------------------------
gi|1674863|gb|N97829.1|N97829 ------------------------------------------------

PF10_0072                     TTAAAATATAGTACCATCCTCAAAAAAAAGAAAAAAAAATTATACATG
MAL10|PF10_0072               ------------------------------------------------
su_gi_contig_8975             ------------------------------------------------
gi|1674863|gb|N97829.1|N97829 ------------------------------------------------

PF10_0072                     CATATACGTTTATTTTCCATAAAATTCATGTTACATTTTTATCAATAT
MAL10|PF10_0072               ------------------------------------------------
su_gi_contig_8975             ------------------------------------------------
gi|1674863|gb|N97829.1|N97829 ------------------------------------------------

PF10_0072                     AATACCTCTTTATTTTAGTATTCATTCTATACTATCCTATATTATACA
MAL10|PF10_0072               ------------------------------------------------
su_gi_contig_8975             ------------------------------------------------
gi|1674863|gb|N97829.1|N97829 ------------------------------------------------

PF10_0072                     TACATAAATACATACATACACACATATATATATATATACATATATTAC
MAL10|PF10_0072               ------------------------------------------------
su_gi_contig_8975             ------------------------------------------------
gi|1674863|gb|N97829.1|N97829 ------------------------------------------------

PF10_0072                     AACATATTATAATAAATATATGAATTTTTCTTATATTTCTTTCTTCAA
MAL10|PF10_0072               ------------------------------------------------
su_gi_contig_8975             ------------------------------------------------
gi|1674863|gb|N97829.1|N97829 ------------------------------------------------

PF10_0072                     AAGTGTACCAAATGTTAGAAAGGTATACAAATTATTTGTATAACTCAT
MAL10|PF10_0072               ------------------------------------------------
su_gi_contig_8975             ------------------------------------------------
gi|1674863|gb|N97829.1|N97829 ------------------------------------------------

PF10_0072                     AATTTTTTTTTTTTTTCTTTTTAATTTTTTTGGCACATACATATTCTT
MAL10|PF10_0072               ------------------------------------------------
su_gi_contig_8975             ------------------------------------------------
gi|1674863|gb|N97829.1|N97829 ------------------------------------------------

PF10_0072                     AAAAGAATTATATATATAGACGAATATTTTTATAGAAGCCATGTATAT
MAL10|PF10_0072               ------------------------------------------------
su_gi_contig_8975             ------------------------------------------------
gi|1674863|gb|N97829.1|N97829 ------------------------------------------------

PF10_0072                     ATATATATATATATATATATATAAACAATTAGACAAATTTTATTTATT
MAL10|PF10_0072               ------------------------------------------------
su_gi_contig_8975             ------------------------------------------------
gi|1674863|gb|N97829.1|N97829 ------------------------------------------------

PF10_0072                     TTTTATTACTTTTCATAAAATTAAAAAAATATGTATTTTTAAAAATCA
MAL10|PF10_0072               ------------------------------------------------
su_gi_contig_8975             ------------------------------------------------
gi|1674863|gb|N97829.1|N97829 ------------------------------------------------

PF10_0072                     TGATTTCATGACAATTATATGTAGGTGCATATACAAATTTTTTAATAA
MAL10|PF10_0072               ------------------------------------------------
su_gi_contig_8975             ------------------------------------------------
gi|1674863|gb|N97829.1|N97829 ------------------------------------------------

PF10_0072                     AAAATAATAACATCAATATTTACATATATATATATATATATATATATA
MAL10|PF10_0072               ------------------------------------------------
su_gi_contig_8975             ------------------------------------------------
gi|1674863|gb|N97829.1|N97829 ------------------------------------------------

PF10_0072                     TATGTATATAACGGTGCTTATATATTAATACGGGTGATTACAAATTTA
MAL10|PF10_0072               ------------------------------------------------
su_gi_contig_8975             ------------------------------------------------
gi|1674863|gb|N97829.1|N97829 ------------------------------------------------

PF10_0072                     TGATCATAGAAAATGAATTCCTATAGAAGTAGTACAAGTAAACATATA
MAL10|PF10_0072               ------------ATGAATTCCTATAGAAGTAGTACAAGTAAACATATA
su_gi_contig_8975             ------------------------------------------------
gi|1674863|gb|N97829.1|N97829 ------------------------------------------------

PF10_0072                     AATTTCATAAACAATGTAAATCTGAAAAGAAGAAAACAGGTTATCGAG
MAL10|PF10_0072               AATTTCATAAACAATGTAAATCTGAAAAGAAGAAAACAGGTTATCGAG
su_gi_contig_8975             ------------------------------------------------
gi|1674863|gb|N97829.1|N97829 ------------------------------------------------

PF10_0072                     AAAAAAAATATTTTGGAGAAGGTGCACATATTACCTATAAAAAAAAAT
MAL10|PF10_0072               AAAAAAAATATTTTGGAGAAGGTGCACATATTACCTATAAAAAAAAAT
su_gi_contig_8975             ------------------------------------------------
gi|1674863|gb|N97829.1|N97829 ------------------------------------------------

PF10_0072                     GTTTATAATTTTACGAAACTTTACCAGAAACTCAATTCGTTAATTAAT
MAL10|PF10_0072               GTTTATAATTTTACGAAACTTTACCAGAAACTCAATTCGTTAATTAAT
su_gi_contig_8975             ------------------------------------------------
gi|1674863|gb|N97829.1|N97829 ------------------------------------------------

PF10_0072                     GAGGAATGTATTTTATATGAAGGTTTTATTATAAATATAAACGAACAT
MAL10|PF10_0072               GAGGAATGTATTTTATATGAAGGTTTTATTATAAATATAAACGAACAT
su_gi_contig_8975             ------------------------------------------------
gi|1674863|gb|N97829.1|N97829 ------------------------------------------------

PF10_0072                     GATATGAAAGAAAAAGAACATGAAATAAATAACAAAATAAATAATTGT
MAL10|PF10_0072               GATATGAAAGAAAAAGAACATGAAATAAATAACAAAATAAATAATTGT
su_gi_contig_8975             ------------------------------------------------
gi|1674863|gb|N97829.1|N97829 ------------------------------------------------

PF10_0072                     ATTACAAATGAAGAATGCGTAAATTATAAAAATTATAATACTTCAAAT
MAL10|PF10_0072               ATTACAAATGAAGAATGCGTAAATTATAAAAATTATAATACTTCAAAT
su_gi_contig_8975             ------------------------------------------------
gi|1674863|gb|N97829.1|N97829 ------------------------------------------------

PF10_0072                     GTTAATAATATAAATGATGATGAAAAAGAAACACATGACTATAATATT
MAL10|PF10_0072               GTTAATAATATAAATGATGATGAAAAAGAAACACATGACTATAATATT
su_gi_contig_8975             ------------------------------------------------
gi|1674863|gb|N97829.1|N97829 ------------------------------------------------

PF10_0072                     GATATAGAACAAACTAATACAGATAATACACATGATAAAAAGGAAACA
MAL10|PF10_0072               GATATAGAACAAACTAATACAGATAATACACATGATAAAAAGGAAACA
su_gi_contig_8975             ------------------------------------------------
gi|1674863|gb|N97829.1|N97829 ------------------------------------------------

PF10_0072                     ATAAAAACAAAAAATAGAGATAATCATAATATATCAAATAATGAAAAA
MAL10|PF10_0072               ATAAAAACAAAAAATAGAGATAATCATAATATATCAAATAATGAAAAA
su_gi_contig_8975             ------------------------------------------------
gi|1674863|gb|N97829.1|N97829 ------------------------------------------------

PF10_0072                     CAAAAACCCACCTTTGAATATAAAAATAATTTTCATAATAATACTGAC
MAL10|PF10_0072               CAAAAACCCACCTTTGAATATAAAAATAATTTTCATAATAATACTGAC
su_gi_contig_8975             ------------------------------------------------
gi|1674863|gb|N97829.1|N97829 ------------------------------------------------

PF10_0072                     TATATTATTATAAACTGTGTCCCTTCTACAGGAATATTAAGTCATGAT
MAL10|PF10_0072               TATATTATTATAAACTGTGTCCCTTCTACAGGAATATTAAGTCATGAT
su_gi_contig_8975             ------------------------------------------------
gi|1674863|gb|N97829.1|N97829 ------------------------------------------------

PF10_0072                     ACTTTAATTTATACTGATGGAAAATATGTTGATAATTTAAGAAAAATA
MAL10|PF10_0072               ACTTTAATTTATACTGATGGAAAATATGTTGATAATTTAAGAAAAATA
su_gi_contig_8975             ------------------------------------------------
gi|1674863|gb|N97829.1|N97829 ------------------------------------------------

PF10_0072                     CACATATTAATTATAAAAGATAAAAATTATAAAAAATATGAAAAAAAA
MAL10|PF10_0072               CACATATTAATTATAAAAGATAAAAATTATAAAAAATATGAAAAAAAA
su_gi_contig_8975             ------------------------------------------------
gi|1674863|gb|N97829.1|N97829 ------------------------------------------------

PF10_0072                     TGTCAGAAATATTTTGGGTCCATAAAAAAATATTTACTTAAAAAAAGT
MAL10|PF10_0072               TGTCAGAAATATTTTGGGTCCATAAAAAAATATTTACTTAAAAAAAGT
su_gi_contig_8975             ------------------------------------------------
gi|1674863|gb|N97829.1|N97829 ------------------------------------------------

PF10_0072                     AATCAAATTTTTCATGAAGCATTTTCTTTCGTATCATATTCATTGGAT
MAL10|PF10_0072               AATCAAATTTTTCATGAAGCATTTTCTTTCGTATCATATTCATTGGAT
su_gi_contig_8975             ------------------------------------------------
gi|1674863|gb|N97829.1|N97829 ------------------------------------------------

PF10_0072                     TGTTTTTCTTATAAATTATCAACAAAGGATGGCACAGAAAAAAAGGAT
MAL10|PF10_0072               TGTTTTTCTTATAAATTATCAACAAAGGATGGCACAGAAAAAAAGGAT
su_gi_contig_8975             ------------------------------------------------
gi|1674863|gb|N97829.1|N97829 ------------------------------------------------

PF10_0072                     AGTGATGATCAATTAACTAATATTGATAGTTCTGATGATGTAGCCAAC
MAL10|PF10_0072               AGTGATGATCAATTAACTAATATTGATAGTTCTGATGATGTAGCCAAC
su_gi_contig_8975             ------------------------------------------------
gi|1674863|gb|N97829.1|N97829 ------------------------------------------------

PF10_0072                     ATTAATAGTTGTGCTCAGGTAGACAAATGTAATAAGTATGATCAGGTA
MAL10|PF10_0072               ATTAATAGTTGTGCTCAGGTAGACAAATGTAATAAGTATGATCAGGTA
su_gi_contig_8975             ------------------------------------------------
gi|1674863|gb|N97829.1|N97829 ------------------------------------------------

PF10_0072                     GACAAATGTAATAATTATGATCAGTTAGCCAAATATACTAACTATGAC
MAL10|PF10_0072               GACAAATGTAATAATTATGATCAGTTAGCCAAATATACTAACTATGAC
su_gi_contig_8975             ------------------------------------------------
gi|1674863|gb|N97829.1|N97829 ------------------------------------------------

PF10_0072                     GAAGTAGCCAATATTAACAATTATAGAGAAGTGAAAAAAAATAAAAAA
MAL10|PF10_0072               GAAGTAGCCAATATTAACAATTATAGAGAAGTGAAAAAAAATAAAAAA
su_gi_contig_8975             ------------------------------------------------
gi|1674863|gb|N97829.1|N97829 ------------------------------------------------

PF10_0072                     GAAAATGTCGCAGTAGATAAAATTTTAATGAATTATTTAAAACAATAT
MAL10|PF10_0072               GAAAATGTCGCAGTAGATAAAATTTTAATGAATTATTTAAAACAATAT
su_gi_contig_8975             ------------------------------------------------
gi|1674863|gb|N97829.1|N97829 ------------------------------------------------

PF10_0072                     TTTAGGAAAAATCAAAATAAATTATATTATTCCGGAAAATTGTTTCTC
MAL10|PF10_0072               TTTAGGAAAAATCAAAATAAATTATATTATTCCGGAAAATTGTTTCTC
su_gi_contig_8975             ------------------------------------------------
gi|1674863|gb|N97829.1|N97829 ------------------------------------------------

PF10_0072                     ATAAATAATTTTACATTCCTCACTTTGAAAATTGATTCGGATGTAAAT
MAL10|PF10_0072               ATAAATAATTTTACATTCCTCACTTTGAAAATTGATTCGGATGTAAAT
su_gi_contig_8975             ------------------------------------------------
gi|1674863|gb|N97829.1|N97829 ------------------------------------------------

PF10_0072                     GTTGGTTTCATTGATAAAAATACGGTTAGCCAACAACAAAAAAAAAAA
MAL10|PF10_0072               GTTGGTTTCATTGATAAAAATACG------------------------
su_gi_contig_8975             ------------------------------------------------
gi|1674863|gb|N97829.1|N97829 ------------------------------------------------

PF10_0072                     AAAAAAAAAAAAAATAAAATAAAATAAAATAAAATAAAATAAAATAAA
MAL10|PF10_0072               ------------------------------------------------
su_gi_contig_8975             ------------------------------------------------
gi|1674863|gb|N97829.1|N97829 ------------------------------------------------

PF10_0072                     ATTCATCACTTTTACCTGACTTGTTCATATAGAAAAAAAAAATATATT
MAL10|PF10_0072               ------------------------------------------------
su_gi_contig_8975             ------------TACCTGACTTGTTCATATAGAAAAAAAAAATATATT
gi|1674863|gb|N97829.1|N97829 ------------TACCTGACTTGTTCATATAGAAAAAAAAAATATATT

PF10_0072                     AAAAAAAAAAAAAAAAAATAATAATAATAAAATAATTCCATGTATTAT
MAL10|PF10_0072               ------------------------------------------------
su_gi_contig_8975             AAAAAAAAAAAAAAAAAATAATAATAATAAAATAATNCCATGTATTAT
gi|1674863|gb|N97829.1|N97829 AAAAAAAAAAAAAAAAAATAATAATAATAAAATAATNCCATGTATTAT

PF10_0072                     TTATTATATAAATTTATTATATTTTATTATTTTTTATTTAGGAAATAA
MAL10|PF10_0072               -----------------------------------------GAAATAA
su_gi_contig_8975             TTATTATATAAATTTATTATATTTTATTATTTTTTATTTAGGAAATAA
gi|1674863|gb|N97829.1|N97829 TTATTATATAAATTTATTATATTTTATTATTTTTTATTTAGGAAATAA

PF10_0072                     TATTAAGTGTTGATACTTATGAACAATACAAAAATGTCCACATCGTAC
MAL10|PF10_0072               TATTAAGTGTTGATACTTATGAACAATACAAAAATGTCCACATCGTAC
su_gi_contig_8975             TATTAAGTGTTGATACTTATGAACAATACAAAAATGTCCACATCGTNC
gi|1674863|gb|N97829.1|N97829 TATTAAGTGTTGATACTTATGAACAATACAAAAATGTCCACATCGTNC

PF10_0072                     CAATGTATGACACACTTCCAACCACATATAATTACGATTTGTTCATGG
MAL10|PF10_0072               CAATGTATGACACACTTCCAACCACATATAATTACGATTTGTTCATGG
su_gi_contig_8975             CAATGTATGACACACTCCCAACCACATATAATTACGATTTGTTCATGG
gi|1674863|gb|N97829.1|N97829 CAATGTATGACACACTCCCAACCACATATAATTACGATTTGTTCATGG

PF10_0072                     ATTATGTAAAACCATATATCGAAAGACATTATTTAAATGTATATTCGA
MAL10|PF10_0072               ATTATGTAAAACCATATATCGAAAGACATTATTTAAATGTATATTCGA
su_gi_contig_8975             ATTATGTAAAACCATATATCGAAAGACATTATTTAAATGTATATTCGA
gi|1674863|gb|N97829.1|N97829 ATTATGTAAAACCATATATCGAAAGACATTATTTAAATGTATATTCGA

PF10_0072                     TCCATGATACCTTTTTTTATAAAGGTGTGCAATTTAAAATCATGGGTA
MAL10|PF10_0072               TCCATGATACCTTTTTTTATAAAGGTGTGCAATTTAAAATCATGGGTA
su_gi_contig_8975             TCCATGATACCTTTTTTTATAAAGGTGTGCAATTTAAAATC-------
gi|1674863|gb|N97829.1|N97829 TCCATGATACCTTTTTTTATAAAGGTGTGCAATTTAAAATC-------

PF10_0072                     TCGATCCAGTAAATATAAAATATGGGAAAGGAAGAATTAGTTGTAATA
MAL10|PF10_0072               TCGATCCAGTAAATATAAAATATGGGAAAGGAAGAATTAGTTGTAATA
su_gi_contig_8975             ------------------------------------------------
gi|1674863|gb|N97829.1|N97829 ------------------------------------------------

PF10_0072                     CATTTATTTATACAGAAGGTTGTATAAAACCAACATTCTTTGATGTAA
MAL10|PF10_0072               CATTTATTTATACAGAAGGTTGTATAAAACCAACATTCTTTGATGTAA
su_gi_contig_8975             ------------------------------------------------
gi|1674863|gb|N97829.1|N97829 ------------------------------------------------

PF10_0072                     TATCAAAGGAGTCTATTAATTATATCAGATCTTTACCGTTTGAATATA
MAL10|PF10_0072               TATCAAAGGAGTCTATTAATTATATCAGATCTTTACCGTTTGAATATA
su_gi_contig_8975             ------------------------------------------------
gi|1674863|gb|N97829.1|N97829 ------------------------------------------------

PF10_0072                     AACCATATGCCATATTAAACATTTTACAACATTTAGATTCTGATTCCC
MAL10|PF10_0072               AACCATATGCCATATTAAACATTTTACAACATTTAGATTCTGATTCCC
su_gi_contig_8975             ------------------------------------------------
gi|1674863|gb|N97829.1|N97829 ------------------------------------------------

PF10_0072                     TGTTACGATTATTTCCATCTTCGAATATAAATATAAGAGAAAATCATA
MAL10|PF10_0072               TGTTACGATTATTTCCATCTTCGAATATAAATATAAGAGAAAATCATA
su_gi_contig_8975             ------------------------------------------------
gi|1674863|gb|N97829.1|N97829 ------------------------------------------------

PF10_0072                     AAAAAGAAGAAAAGCTTTTAGAACAGTTAACAAAACATAAATATATTT
MAL10|PF10_0072               AAAAAGAAGAAAAGCTTTTAGAACAGTTAACAAAACATAAATATATTT
su_gi_contig_8975             ------------------------------------------------
gi|1674863|gb|N97829.1|N97829 ------------------------------------------------

PF10_0072                     TTAATAAAAACTTTAAAAATAATTATACTAAAAATTCGTTAGAAAATA
MAL10|PF10_0072               TTAATAAAAACTTTAAAAATAATTATACTAAAAATTCGTTAGAAAATA
su_gi_contig_8975             ------------------------------------------------
gi|1674863|gb|N97829.1|N97829 ------------------------------------------------

PF10_0072                     ATGATAGTAAAAATAAAGAGAATTATCACCATATCAACAGAAAAAGGG
MAL10|PF10_0072               ATGATAGTAAAAATAAAGAGAATTATCACCATATCAACAGAAAAAGGG
su_gi_contig_8975             ------------------------------------------------
gi|1674863|gb|N97829.1|N97829 ------------------------------------------------

PF10_0072                     AATTACATACAACAACATCAACACTTAAGAGTAATTTAATAAACGAAC
MAL10|PF10_0072               AATTACATACAACAACATCAACACTTAAGAGTAATTTAATAAACGAAC
su_gi_contig_8975             ------------------------------------------------
gi|1674863|gb|N97829.1|N97829 ------------------------------------------------

PF10_0072                     AATGTGCTGTTTGTTTTGAATACTTCCAGGACTATGATAAATGTATTA
MAL10|PF10_0072               AATGTGCTGTTTGTTTTGAATACTTCCAGGACTATGATAAATGTATTA
su_gi_contig_8975             ------------------------------------------------
gi|1674863|gb|N97829.1|N97829 ------------------------------------------------

PF10_0072                     AGTTAACTTGTTTACATACATACCATTGGAAATGTGTTAAGAACTGGT
MAL10|PF10_0072               AGTTAACTTGTTTACATACATACCATTGGAAATGTGTTAAGAACTGGT
su_gi_contig_8975             ------------------------------------------------
gi|1674863|gb|N97829.1|N97829 ------------------------------------------------

PF10_0072                     TTAAATTTAACTTAACATGTCCATGTTGTAGATATAAATTAAACTTTT
MAL10|PF10_0072               TTAAATTTAACTTAACATGTCCATGTTGTAGATATAAATTAAACTTTT
su_gi_contig_8975             ------------------------------------------------
gi|1674863|gb|N97829.1|N97829 ------------------------------------------------

PF10_0072                     AAACATAACAAAAAAAAAAAAAAATATATATATATATATATATTATAT
MAL10|PF10_0072               AA----------------------------------------------
su_gi_contig_8975             ------------------------------------------------
gi|1674863|gb|N97829.1|N97829 ------------------------------------------------

PF10_0072                     ATATTACAACTTAAGAATATACATAAAAATAAAATATATTATATTATA
MAL10|PF10_0072               ------------------------------------------------
su_gi_contig_8975             ------------------------------------------------
gi|1674863|gb|N97829.1|N97829 ------------------------------------------------

PF10_0072                     TATTATATATTATGTTTTTATGCATAAAAGGTGGTACTCCGTATATAC
MAL10|PF10_0072               ------------------------------------------------
su_gi_contig_8975             ------------------------------------------------
gi|1674863|gb|N97829.1|N97829 ------------------------------------------------

PF10_0072                     ATTCTTTTATATATACAGAGAGAACATATATATATATATATATATATA
MAL10|PF10_0072               ------------------------------------------------
su_gi_contig_8975             ------------------------------------------------
gi|1674863|gb|N97829.1|N97829 ------------------------------------------------

PF10_0072                     TTTTTAAAATTTACCTAAACATTATAAAACAAAAAAGAATTGAATATA
MAL10|PF10_0072               ------------------------------------------------
su_gi_contig_8975             ------------------------------------------------
gi|1674863|gb|N97829.1|N97829 ------------------------------------------------

PF10_0072                     ATTATATATTTTTTTTTTTCCATATTAATAAATATTAATGATCAAATA
MAL10|PF10_0072               ------------------------------------------------
su_gi_contig_8975             ------------------------------------------------
gi|1674863|gb|N97829.1|N97829 ------------------------------------------------

PF10_0072                     AATTTAAACATATTTAAATTTATTGCATACAAATTAATATGCAGAGAA
MAL10|PF10_0072               ------------------------------------------------
su_gi_contig_8975             ------------------------------------------------
gi|1674863|gb|N97829.1|N97829 ------------------------------------------------

PF10_0072                     AAAAAAAAAAAAATAAAATAAAATAAAAAAAAAAATAAATAAAAAAAT
MAL10|PF10_0072               ------------------------------------------------
su_gi_contig_8975             ------------------------------------------------
gi|1674863|gb|N97829.1|N97829 ------------------------------------------------

PF10_0072                     AAAAAAATAAAAAAATAAAAGTTCAGTAATTATTCAAATATAAAATAC
MAL10|PF10_0072               ------------------------------------------------
su_gi_contig_8975             ------------------------------------------------
gi|1674863|gb|N97829.1|N97829 ------------------------------------------------

PF10_0072                     CTTTTAATATATTTTTTTTTTCTCTTGTAAGTATATATATATATATAT
MAL10|PF10_0072               ------------------------------------------------
su_gi_contig_8975             ------------------------------------------------
gi|1674863|gb|N97829.1|N97829 ------------------------------------------------

PF10_0072                     ATATATATGGATATAGATATATTTATTTATTTTATATATTTATCATTA
MAL10|PF10_0072               ------------------------------------------------
su_gi_contig_8975             ------------------------------------------------
gi|1674863|gb|N97829.1|N97829 ------------------------------------------------

PF10_0072                     TGGAATCCGTAATATAATGTAAAAACAAAATAAACATAATTTAAAAAT
MAL10|PF10_0072               ------------------------------------------------
su_gi_contig_8975             ------------------------------------------------
gi|1674863|gb|N97829.1|N97829 ------------------------------------------------

PF10_0072                     TAAGTATATATATATATATATATATATATTTATAGTGATATATTACTT
MAL10|PF10_0072               ------------------------------------------------
su_gi_contig_8975             ------------------------------------------------
gi|1674863|gb|N97829.1|N97829 ------------------------------------------------

PF10_0072                     ATAAACCTGTTATTTATATTTTTTTAAAATATAAAATATATATATATA
MAL10|PF10_0072               ------------------------------------------------
su_gi_contig_8975             ------------------------------------------------
gi|1674863|gb|N97829.1|N97829 ------------------------------------------------

PF10_0072                     TATATCATTATGTTTATAAATAAGTAGACTTGGATATGGCCAAAATGT
MAL10|PF10_0072               ------------------------------------------------
su_gi_contig_8975             ------------------------------------------------
gi|1674863|gb|N97829.1|N97829 ------------------------------------------------

PF10_0072                     TCCCATGGAAGATTATTACATATAAGGGGAAAATGACGTGTGCATATT
MAL10|PF10_0072               ------------------------------------------------
su_gi_contig_8975             ------------------------------------------------
gi|1674863|gb|N97829.1|N97829 ------------------------------------------------

PF10_0072                     ATACATATGTAGTATGTATTAAATTTAAATAATATAATATAATACTTA
MAL10|PF10_0072               ------------------------------------------------
su_gi_contig_8975             ------------------------------------------------
gi|1674863|gb|N97829.1|N97829 ------------------------------------------------

PF10_0072                     TTTAGTAATTTATATATATATATATATATATATATATATATATATATG
MAL10|PF10_0072               ------------------------------------------------
su_gi_contig_8975             ------------------------------------------------
gi|1674863|gb|N97829.1|N97829 ------------------------------------------------

PF10_0072                     TGAATGTATTTATATAATTATATTTTTGTTTTATCGAAAGCATAATGA
MAL10|PF10_0072               ------------------------------------------------
su_gi_contig_8975             ------------------------------------------------
gi|1674863|gb|N97829.1|N97829 ------------------------------------------------

PF10_0072                     ATTTTGTGAAAACTCATATTTATAAACAAGAGTACACAGAGGATGGCA
MAL10|PF10_0072               ------------------------------------------------
su_gi_contig_8975             ------------------------------------------------
gi|1674863|gb|N97829.1|N97829 ------------------------------------------------

PF10_0072                     TTTTAGAAATTGAACAGGACACCAGGAGTTCTAAAGAAAAGGATGCTG
MAL10|PF10_0072               ------------------------------------------------
su_gi_contig_8975             ------------------------------------------------
gi|1674863|gb|N97829.1|N97829 ------------------------------------------------

PF10_0072                     AAAAAATCTTAAAGGAATTACCCGAGTTTAAAAGAGATAATAAATTTT
MAL10|PF10_0072               ------------------------------------------------
su_gi_contig_8975             ------------------------------------------------
gi|1674863|gb|N97829.1|N97829 ------------------------------------------------

PF10_0072                     TAAGTTTATCTGAACAGCTAGAATTAAAAAAGAATTCAAATAATAAAG
MAL10|PF10_0072               ------------------------------------------------
su_gi_contig_8975             ------------------------------------------------
gi|1674863|gb|N97829.1|N97829 ------------------------------------------------

PF10_0072                     AAAATGTTTCATCTTTGGATAATGAAAATAACATGTATGATATTTTAA
MAL10|PF10_0072               ------------------------------------------------
su_gi_contig_8975             ------------------------------------------------
gi|1674863|gb|N97829.1|N97829 ------------------------------------------------

PF10_0072                     ATGGTATGGATTATCCTACAGAATATGACGAAAATTATGATATGAATA
MAL10|PF10_0072               ------------------------------------------------
su_gi_contig_8975             ------------------------------------------------
gi|1674863|gb|N97829.1|N97829 ------------------------------------------------

PF10_0072                     ATAATTATAGTTTTAATAAATTACAACAAAGAGAAAAAGAAATTGCTC
MAL10|PF10_0072               ------------------------------------------------
su_gi_contig_8975             ------------------------------------------------
gi|1674863|gb|N97829.1|N97829 ------------------------------------------------

PF10_0072                     ATGAATATAATGAAGCTATTAAAGATTGTTTTAAAAAAAAAGAACAAA
MAL10|PF10_0072               ------------------------------------------------
su_gi_contig_8975             ------------------------------------------------
gi|1674863|gb|N97829.1|N97829 ------------------------------------------------

PF10_0072                     AAGACAAAAATAATTTAAAAAATCTTCCTCAGAAAAATATAAACATAA
MAL10|PF10_0072               ------------------------------------------------
su_gi_contig_8975             ------------------------------------------------
gi|1674863|gb|N97829.1|N97829 ------------------------------------------------

PF10_0072                     AAGATATAAAAAAAAAAATTATTAAACAAAAAAATAAAAAATTACTAA
MAL10|PF10_0072               ------------------------------------------------
su_gi_contig_8975             ------------------------------------------------
gi|1674863|gb|N97829.1|N97829 ------------------------------------------------

PF10_0072                     ATCCAAATATAAAAGCTATTATTAAAACAAAAAAAAAAAACGAAAATA
MAL10|PF10_0072               ------------------------------------------------
su_gi_contig_8975             ------------------------------------------------
gi|1674863|gb|N97829.1|N97829 ------------------------------------------------

PF10_0072                     ATTCGAGTGATAAAAATGACGATATCAATAAAAATTCATCAAAGCATT
MAL10|PF10_0072               ------------------------------------------------
su_gi_contig_8975             ------------------------------------------------
gi|1674863|gb|N97829.1|N97829 ------------------------------------------------

PF10_0072                     CGAATAATAAACC
MAL10|PF10_0072               -------------
su_gi_contig_8975             -------------
gi|1674863|gb|N97829.1|N97829 -------------

;

endblock;
