# Supplementary material for: cDNA sequences reveal considerable gene prediction inaccuracy in the Plasmodium falciparum genome
Source: BMC Genomics. 2007 Jul 27;8:255. doi: 10.1186/1471-2164-8-255 (PMC1978503; doi:10.1186/1471-2164-8-255)
Supplement: Additional file 3 — Genes with cDNA sequences not matching predicted CDS perfectly. Aligned cDNA and predicted CDS sequences can be viewed by double clicking the hyper-linked gene names in the Excel file. [file 1471-2164-8-255-S3.zip › PF10_0093.TXT]

#NEXUS

[!This data assembled using Sequencher, from Gene Codes Corporation.]
begin data;
   dimensions ntax=6 nchar=4415;
   format datatype=dna gap=- interleave=yes;
   matrix

PF10_0093                    TATTATAGTCCAATTAAAAGAAATATAAAATAAAATAATATAAAATAA
MAL10|PF10_0093              ------------------------------------------------
su_gi_contig_3414            ------------------------------------------------
C05_Pf_Sau3A_T3_M_P34.ab1    ------------------------------------------------
C05_Pf_Sau3A_T3_M_P34_d.ab1  ------------------------------------------------
PfLab1_S_F3__P10a_H07_15.ab1 ------------------------------------------------

PF10_0093                    AATAAATGCGAATGTTTCTAATTTGGATCTTATATATTATATAAATAT
MAL10|PF10_0093              ------------------------------------------------
su_gi_contig_3414            ------------------------------------------------
C05_Pf_Sau3A_T3_M_P34.ab1    ------------------------------------------------
C05_Pf_Sau3A_T3_M_P34_d.ab1  ------------------------------------------------
PfLab1_S_F3__P10a_H07_15.ab1 ------------------------------------------------

PF10_0093                    TTCTTTTTAAATTAAAATTTTATAATATCTGTCCGAAAATATATATAT
MAL10|PF10_0093              ------------------------------------------------
su_gi_contig_3414            ------------------------------------------------
C05_Pf_Sau3A_T3_M_P34.ab1    ------------------------------------------------
C05_Pf_Sau3A_T3_M_P34_d.ab1  ------------------------------------------------
PfLab1_S_F3__P10a_H07_15.ab1 ------------------------------------------------

PF10_0093                    TAAATCAATAATAAATGATAGTTATATATATATATATATATATATATA
MAL10|PF10_0093              ------------------------------------------------
su_gi_contig_3414            ------------------------------------------------
C05_Pf_Sau3A_T3_M_P34.ab1    ------------------------------------------------
C05_Pf_Sau3A_T3_M_P34_d.ab1  ------------------------------------------------
PfLab1_S_F3__P10a_H07_15.ab1 ------------------------------------------------

PF10_0093                    TATATAAATATATATAAATATAGAATATTATATATATATATATATATA
MAL10|PF10_0093              ------------------------------------------------
su_gi_contig_3414            ------------------------------------------------
C05_Pf_Sau3A_T3_M_P34.ab1    ------------------------------------------------
C05_Pf_Sau3A_T3_M_P34_d.ab1  ------------------------------------------------
PfLab1_S_F3__P10a_H07_15.ab1 ------------------------------------------------

PF10_0093                    CAATGTCTTCTATTAATTTCTAAAGTGAATACACATATTTTTTTCTAT
MAL10|PF10_0093              ------------------------------------------------
su_gi_contig_3414            ------------------------------------------------
C05_Pf_Sau3A_T3_M_P34.ab1    ------------------------------------------------
C05_Pf_Sau3A_T3_M_P34_d.ab1  ------------------------------------------------
PfLab1_S_F3__P10a_H07_15.ab1 ------------------------------------------------

PF10_0093                    GCATCCTATAAATTAAAATATATAAAATATTCTACAACGCATCTTTTT
MAL10|PF10_0093              ------------------------------------------------
su_gi_contig_3414            ------------------------------------------------
C05_Pf_Sau3A_T3_M_P34.ab1    ------------------------------------------------
C05_Pf_Sau3A_T3_M_P34_d.ab1  ------------------------------------------------
PfLab1_S_F3__P10a_H07_15.ab1 ------------------------------------------------

PF10_0093                    CATTTAAAAAGAAAAAAGTATATAATTATTTATATGTTTTTATATTTA
MAL10|PF10_0093              ------------------------------------------------
su_gi_contig_3414            ------------------------------------------------
C05_Pf_Sau3A_T3_M_P34.ab1    ------------------------------------------------
C05_Pf_Sau3A_T3_M_P34_d.ab1  ------------------------------------------------
PfLab1_S_F3__P10a_H07_15.ab1 ------------------------------------------------

PF10_0093                    AAAAAGTTTTCTTATAAAAAGAAAACATTAAATTATTATATATTTTTA
MAL10|PF10_0093              ------------------------------------------------
su_gi_contig_3414            ------------------------------------------------
C05_Pf_Sau3A_T3_M_P34.ab1    ------------------------------------------------
C05_Pf_Sau3A_T3_M_P34_d.ab1  ------------------------------------------------
PfLab1_S_F3__P10a_H07_15.ab1 ------------------------------------------------

PF10_0093                    TATATTTGTATTTTATAAGAAATATATTTTACAATATAATTCCATTTT
MAL10|PF10_0093              ------------------------------------------------
su_gi_contig_3414            ------------------------------------------------
C05_Pf_Sau3A_T3_M_P34.ab1    ------------------------------------------------
C05_Pf_Sau3A_T3_M_P34_d.ab1  ------------------------------------------------
PfLab1_S_F3__P10a_H07_15.ab1 ------------------------------------------------

PF10_0093                    TTATTTTCAAAGTATAATTTTTTTTAGCCTGAACAGTTCAGGTAAAAA
MAL10|PF10_0093              ------------------------------------------------
su_gi_contig_3414            ------------------------------------------------
C05_Pf_Sau3A_T3_M_P34.ab1    ------------------------------------------------
C05_Pf_Sau3A_T3_M_P34_d.ab1  ------------------------------------------------
PfLab1_S_F3__P10a_H07_15.ab1 ------------------------------------------------

PF10_0093                    AAAAAAAAAAAAAAAGGAATTAAAATAAAAATTGGAAAATAAAGATAA
MAL10|PF10_0093              ------------------------------------------------
su_gi_contig_3414            ------------------------------------------------
C05_Pf_Sau3A_T3_M_P34.ab1    ------------------------------------------------
C05_Pf_Sau3A_T3_M_P34_d.ab1  ------------------------------------------------
PfLab1_S_F3__P10a_H07_15.ab1 ------------------------------------------------

PF10_0093                    AATGAAAAAGAAAAGAAAATATTAAAAAATATATATATATATATATAT
MAL10|PF10_0093              ------------------------------------------------
su_gi_contig_3414            ------------------------------------------------
C05_Pf_Sau3A_T3_M_P34.ab1    ------------------------------------------------
C05_Pf_Sau3A_T3_M_P34_d.ab1  ------------------------------------------------
PfLab1_S_F3__P10a_H07_15.ab1 ------------------------------------------------

PF10_0093                    TATTTTATAAATTTTTATATATTATATAATTCTAAATAATTTCTTTTA
MAL10|PF10_0093              ------------------------------------------------
su_gi_contig_3414            ------------------------------------------------
C05_Pf_Sau3A_T3_M_P34.ab1    ------------------------------------------------
C05_Pf_Sau3A_T3_M_P34_d.ab1  ------------------------------------------------
PfLab1_S_F3__P10a_H07_15.ab1 ------------------------------------------------

PF10_0093                    TTGTATTATAACTATATATATGTGGAAAAGTCAAAAAAAAATAAAAAA
MAL10|PF10_0093              ------------------------------------------------
su_gi_contig_3414            ------------------------------------------------
C05_Pf_Sau3A_T3_M_P34.ab1    ------------------------------------------------
C05_Pf_Sau3A_T3_M_P34_d.ab1  ------------------------------------------------
PfLab1_S_F3__P10a_H07_15.ab1 ------------------------------------------------

PF10_0093                    AAATAAAAATTAAACTTGAAGTCAATTATAACACATCATATATATATT
MAL10|PF10_0093              ------------------------------------------------
su_gi_contig_3414            ------------------------------------------------
C05_Pf_Sau3A_T3_M_P34.ab1    ------------------------------------------------
C05_Pf_Sau3A_T3_M_P34_d.ab1  ------------------------------------------------
PfLab1_S_F3__P10a_H07_15.ab1 ------------------------------------------------

PF10_0093                    TACCTTCTCATTGGCTTATTTTACATTGTATAAAGGTGGACCTACTAT
MAL10|PF10_0093              ------------------------------------------------
su_gi_contig_3414            ------------------------------------------------
C05_Pf_Sau3A_T3_M_P34.ab1    ------------------------------------------------
C05_Pf_Sau3A_T3_M_P34_d.ab1  ------------------------------------------------
PfLab1_S_F3__P10a_H07_15.ab1 ------------------------------------------------

PF10_0093                    ATTATATAAATATGAATATATATATATATATATATAATAATAATATAA
MAL10|PF10_0093              ------------------------------------------------
su_gi_contig_3414            ------------------------------------------------
C05_Pf_Sau3A_T3_M_P34.ab1    ------------------------------------------------
C05_Pf_Sau3A_T3_M_P34_d.ab1  ------------------------------------------------
PfLab1_S_F3__P10a_H07_15.ab1 ------------------------------------------------

PF10_0093                    ATAAGTATATGGTTCATGTTTTATAATTGCCAAATAATTATAAGATAA
MAL10|PF10_0093              ------------------------------------------------
su_gi_contig_3414            ------------------------------------------------
C05_Pf_Sau3A_T3_M_P34.ab1    ------------------------------------------------
C05_Pf_Sau3A_T3_M_P34_d.ab1  ------------------------------------------------
PfLab1_S_F3__P10a_H07_15.ab1 ------------------------------------------------

PF10_0093                    AAATATATTTTGAAGTGTAAACATAAAAAGTGTGTTTTATGCTGAAAG
MAL10|PF10_0093              ------------------------------------------------
su_gi_contig_3414            ------------------------------------------------
C05_Pf_Sau3A_T3_M_P34.ab1    ------------------------------------------------
C05_Pf_Sau3A_T3_M_P34_d.ab1  ------------------------------------------------
PfLab1_S_F3__P10a_H07_15.ab1 ------------------------------------------------

PF10_0093                    TATATATACTAAGTTCGTTGATTTACTCTTCATATTTGTGTTCTTATT
MAL10|PF10_0093              ------------------------------------------------
su_gi_contig_3414            ------------------------------------------------
C05_Pf_Sau3A_T3_M_P34.ab1    ------------------------------------------------
C05_Pf_Sau3A_T3_M_P34_d.ab1  ------------------------------------------------
PfLab1_S_F3__P10a_H07_15.ab1 ------------------------------------------------

PF10_0093                    AATCCTTAAATATAATATAGAAAGTGACAATTGTACATACATATTATA
MAL10|PF10_0093              ------------------------------------------------
su_gi_contig_3414            ------------------------------------------------
C05_Pf_Sau3A_T3_M_P34.ab1    ------------------------------------------------
C05_Pf_Sau3A_T3_M_P34_d.ab1  ------------------------------------------------
PfLab1_S_F3__P10a_H07_15.ab1 ------------------------------------------------

PF10_0093                    TATAAGTTATATATATATATATATATATATATATATATATATGTATAT
MAL10|PF10_0093              ------------------------------------------------
su_gi_contig_3414            ------------------------------------------------
C05_Pf_Sau3A_T3_M_P34.ab1    ------------------------------------------------
C05_Pf_Sau3A_T3_M_P34_d.ab1  ------------------------------------------------
PfLab1_S_F3__P10a_H07_15.ab1 ------------------------------------------------

PF10_0093                    ATCTTTACCTATATAATTATCTAATACTTTTGTAATATACAATATGTA
MAL10|PF10_0093              ------------------------------------------------
su_gi_contig_3414            ------------------------------------------------
C05_Pf_Sau3A_T3_M_P34.ab1    ------------------------------------------------
C05_Pf_Sau3A_T3_M_P34_d.ab1  ------------------------------------------------
PfLab1_S_F3__P10a_H07_15.ab1 ------------------------------------------------

PF10_0093                    ACATATTTATATATAATATATGAATTTTTTTTTTTTTTTTTTTTTTTT
MAL10|PF10_0093              ------------------------------------------------
su_gi_contig_3414            ------------------------------------------------
C05_Pf_Sau3A_T3_M_P34.ab1    ------------------------------------------------
C05_Pf_Sau3A_T3_M_P34_d.ab1  ------------------------------------------------
PfLab1_S_F3__P10a_H07_15.ab1 ------------------------------------------------

PF10_0093                    TTTTTTTTTTTTTCTTTTTTTTTTTTTATGCTAGAATATTTTAATAAA
MAL10|PF10_0093              ------------------------------------------------
su_gi_contig_3414            ------------------------------------------------
C05_Pf_Sau3A_T3_M_P34.ab1    ------------------------------------------------
C05_Pf_Sau3A_T3_M_P34_d.ab1  ------------------------------------------------
PfLab1_S_F3__P10a_H07_15.ab1 ------------------------------------------------

PF10_0093                    TAAAATTATTTATATTTTCTTATTTACATATTTATAATTTTATTTTTC
MAL10|PF10_0093              ------------------------------------------------
su_gi_contig_3414            ------------------------------------------------
C05_Pf_Sau3A_T3_M_P34.ab1    ------------------------------------------------
C05_Pf_Sau3A_T3_M_P34_d.ab1  ------------------------------------------------
PfLab1_S_F3__P10a_H07_15.ab1 ------------------------------------------------

PF10_0093                    TCTCTCTATATATTTATATGTATATATTTTATTTATTTATTTATTTAT
MAL10|PF10_0093              ------------------------------------------------
su_gi_contig_3414            ------------------------------------------------
C05_Pf_Sau3A_T3_M_P34.ab1    ------------------------------------------------
C05_Pf_Sau3A_T3_M_P34_d.ab1  ------------------------------------------------
PfLab1_S_F3__P10a_H07_15.ab1 ------------------------------------------------

PF10_0093                    TTATTTTCTGTGGTGCTGATATACTATCCTTGTTTTTATAAAAATGGC
MAL10|PF10_0093              ------------------------------------------------
su_gi_contig_3414            ------------------------------------------------
C05_Pf_Sau3A_T3_M_P34.ab1    ------------------------------------------------
C05_Pf_Sau3A_T3_M_P34_d.ab1  ------------------------------------------------
PfLab1_S_F3__P10a_H07_15.ab1 ------------------------------------------------

PF10_0093                    TATAATAACATTTTAAATTGAGATAAGGGAAAACAATATATAATATTG
MAL10|PF10_0093              ------------------------------------------------
su_gi_contig_3414            ------------------------------------------------
C05_Pf_Sau3A_T3_M_P34.ab1    ------------------------------------------------
C05_Pf_Sau3A_T3_M_P34_d.ab1  ------------------------------------------------
PfLab1_S_F3__P10a_H07_15.ab1 ------------------------------------------------

PF10_0093                    ATATTTTCCATGATATATACACGTGTTTATTGTATATTTATTATTCTT
MAL10|PF10_0093              ------------------------------------------------
su_gi_contig_3414            ------------------------------------------------
C05_Pf_Sau3A_T3_M_P34.ab1    ------------------------------------------------
C05_Pf_Sau3A_T3_M_P34_d.ab1  ------------------------------------------------
PfLab1_S_F3__P10a_H07_15.ab1 ------------------------------------------------

PF10_0093                    CTTTTGAATAATATGCTTATAACACATAACAGGGAATGTAGTAAAAGT
MAL10|PF10_0093              ------------ATGCTTATAACACATAACAGGGAATGTAGTAAAAGT
su_gi_contig_3414            ------------------------------------------------
C05_Pf_Sau3A_T3_M_P34.ab1    ------------------------------------------------
C05_Pf_Sau3A_T3_M_P34_d.ab1  ------------------------------------------------
PfLab1_S_F3__P10a_H07_15.ab1 ------------------------------------------------

PF10_0093                    GTTCAAGGGTTAGTTGTGGAAAAGTTCAATAAGAAAATGAATTATTTA
MAL10|PF10_0093              GTTCAAGGGTTAGTTGTGGAAAAGTTCAATAAGAAAATGAATTATTTA
su_gi_contig_3414            ------------------------------------------------
C05_Pf_Sau3A_T3_M_P34.ab1    ------------------------------------------------
C05_Pf_Sau3A_T3_M_P34_d.ab1  ------------------------------------------------
PfLab1_S_F3__P10a_H07_15.ab1 ------------------------------------------------

PF10_0093                    TTGAAAAAAGAAGATTTCTATATTTATCGTCAGAATTTTAATTTTTTT
MAL10|PF10_0093              TTGAAAAAAGAAGATTTCTATATTTATCGTCAGAATTTTAATTTTTTT
su_gi_contig_3414            ------------------------------------------------
C05_Pf_Sau3A_T3_M_P34.ab1    ------------------------------------------------
C05_Pf_Sau3A_T3_M_P34_d.ab1  ------------------------------------------------
PfLab1_S_F3__P10a_H07_15.ab1 ------------------------------------------------

PF10_0093                    CCAAAGGAATTAGAAGTACAATTAAGGAAGAAAAAAAATAAAATTCAA
MAL10|PF10_0093              CCAAAGGAATTAGAAGTACAATTAAGGAAGAAAAAAAATAAAATTCAA
su_gi_contig_3414            ------------------------------------------------
C05_Pf_Sau3A_T3_M_P34.ab1    ------------------------------------------------
C05_Pf_Sau3A_T3_M_P34_d.ab1  ------------------------------------------------
PfLab1_S_F3__P10a_H07_15.ab1 ------------------------------------------------

PF10_0093                    AATGAAACGGGAGTAATAGATGGTGTTATAGATAGGATCTCAAGTATA
MAL10|PF10_0093              AATGAAACGGGAGTAATAGATGGTGTTATAGATAGGATCTCAAGTATA
su_gi_contig_3414            ------------------------------------------------
C05_Pf_Sau3A_T3_M_P34.ab1    ------------------------------------------------
C05_Pf_Sau3A_T3_M_P34_d.ab1  ------------------------------------------------
PfLab1_S_F3__P10a_H07_15.ab1 ------------------------------------------------

PF10_0093                    TCAACCCAACAAAATAAAGGTGACAATACAAATGTTGATGAAAGATAT
MAL10|PF10_0093              TCAACCCAACAAAATAAAGGTGACAATACAAATGTTGATGAAAGATAT
su_gi_contig_3414            ------------------------------------------------
C05_Pf_Sau3A_T3_M_P34.ab1    ------------------------------------------------
C05_Pf_Sau3A_T3_M_P34_d.ab1  ------------------------------------------------
PfLab1_S_F3__P10a_H07_15.ab1 ------------------------------------------------

PF10_0093                    ATAAATGTAGATAATAGTAATAAAATAAAGGGTAATAATATGAACAAT
MAL10|PF10_0093              ATAAATGTAGATAATAGTAATAAAATAAAGGGTAATAATATGAACAAT
su_gi_contig_3414            ------------------------------------------------
C05_Pf_Sau3A_T3_M_P34.ab1    ------------------------------------------------
C05_Pf_Sau3A_T3_M_P34_d.ab1  ------------------------------------------------
PfLab1_S_F3__P10a_H07_15.ab1 ------------------------------------------------

PF10_0093                    ATGAATAATATGAATAATGTGAATAATGTGAATAATATGAACAATATG
MAL10|PF10_0093              ATGAATAATATGAATAATGTGAATAATGTGAATAATATGAACAATATG
su_gi_contig_3414            ------------------------------------------------
C05_Pf_Sau3A_T3_M_P34.ab1    ------------------------------------------------
C05_Pf_Sau3A_T3_M_P34_d.ab1  ------------------------------------------------
PfLab1_S_F3__P10a_H07_15.ab1 ------------------------------------------------

PF10_0093                    AACAATATGAACAATATGAACAATATGAACAATATGAACAATATGAAC
MAL10|PF10_0093              AACAATATGAACAATATGAACAATATGAACAATATGAACAATATGAAC
su_gi_contig_3414            ------------------------------------------------
C05_Pf_Sau3A_T3_M_P34.ab1    ------------------------------------------------
C05_Pf_Sau3A_T3_M_P34_d.ab1  ------------------------------------------------
PfLab1_S_F3__P10a_H07_15.ab1 ------------------------------------------------

PF10_0093                    AATATGAACAATATGAATAATATGAATAATATGAACAATATGAATAAT
MAL10|PF10_0093              AATATGAACAATATGAATAATATGAATAATATGAACAATATGAATAAT
su_gi_contig_3414            ------------------------------------------------
C05_Pf_Sau3A_T3_M_P34.ab1    ------------------------------------------------
C05_Pf_Sau3A_T3_M_P34_d.ab1  ------------------------------------------------
PfLab1_S_F3__P10a_H07_15.ab1 ------------------------------------------------

PF10_0093                    CATTATAACAAGGACAATAACAAAAATGTAGGAAAGAATAGATGCAAT
MAL10|PF10_0093              CATTATAACAAGGACAATAACAAAAATGTAGGAAAGAATAGATGCAAT
su_gi_contig_3414            ------------------------------------------------
C05_Pf_Sau3A_T3_M_P34.ab1    ------------------------------------------------
C05_Pf_Sau3A_T3_M_P34_d.ab1  ------------------------------------------------
PfLab1_S_F3__P10a_H07_15.ab1 ------------------------------------------------

PF10_0093                    AATGGAAAGAAAAGTTATACCACAACAAATGATCATAAATTAGGGATA
MAL10|PF10_0093              AATGGAAAGAAAAGTTATACCACAACAAATGATCATAAATTAGGGATA
su_gi_contig_3414            ----------------------------------ATAAATTAGGGATA
C05_Pf_Sau3A_T3_M_P34.ab1    ----------------------------------ATAAATTAGGGATA
C05_Pf_Sau3A_T3_M_P34_d.ab1  ----------------------------------ATAAATTAGGGATA
PfLab1_S_F3__P10a_H07_15.ab1 ------------------------------------------------

PF10_0093                    AAAACAACTTATGCTTTTATAAAAAATAGTATTCCGTTTAACTTTTTT
MAL10|PF10_0093              AAAACAACTTATGCTTTTATAAAAAATAGTATTCC-------------
su_gi_contig_3414            AAAACAACTTATGCTTTTATAAAAAATAGTATTCCGTTTAACTTTTTT
C05_Pf_Sau3A_T3_M_P34.ab1    AAAACAACTTATGCTTTTATAAAAAATAGTATTCCGTTTAACTTTTTT
C05_Pf_Sau3A_T3_M_P34_d.ab1  AAAACAACTTATGCTTTTATAAAAAATAGTATTCCGTTTAACTTTTTT
PfLab1_S_F3__P10a_H07_15.ab1 ------------------------------------------------

PF10_0093                    CATATGGTAAATAATATATATGTGACAAATAAATTTAAAAC-AATCAA
MAL10|PF10_0093              ------------------------------------------------
su_gi_contig_3414            CATATGGTAAATAATATATATGTGACAAATAAATTTAAAACAAATCAA
C05_Pf_Sau3A_T3_M_P34.ab1    CATATGGTAAATAATATATATGTGACAAATAAATTTAAAACAAATCAA
C05_Pf_Sau3A_T3_M_P34_d.ab1  CATATGGTAAATAATATATATGTGACAAATAAATTTAAAACAAATCAA
PfLab1_S_F3__P10a_H07_15.ab1 -----GGTAAATAATATATATGTGACAAATAAATTTAAAACAAATCAA

PF10_0093                    TGGTTTAGTTTGAATAATAAAAAAGAATTTGGTACGAACAAGGAGAAA
MAL10|PF10_0093              --------TTTGAATAATAAAAAAGAATTTGGTACGAACAAGGAGAAA
su_gi_contig_3414            TGGTTTAGTTTGAATAATAAAAAAGAATTTGGTACGAACAAGGAGAAA
C05_Pf_Sau3A_T3_M_P34.ab1    TGGTTTAGTTTGAATAATAAAAAAGAATTTGGTACGAACAAGGAGAAA
C05_Pf_Sau3A_T3_M_P34_d.ab1  TGGTTTAGTTTGAATAATAAAAAAGAATTTGGTACGAACAAGGAGAAA
PfLab1_S_F3__P10a_H07_15.ab1 TGGTTTAGTTTGAATAATAAAAAAGAATTTGGTACGAACAAGGAGAAA

PF10_0093                    CCAAATTTTTTAACAAATTACAAAATTATTAAGCATCCTGATAAGTTA
MAL10|PF10_0093              CCAAATTTTTTAACAAATTACAAAATTATTAAGCATCCTGATAAGTTA
su_gi_contig_3414            CCAAATTTTTTAACAAATTACAAAATTATTAAGCATCCTGATAAGTTA
C05_Pf_Sau3A_T3_M_P34.ab1    CCAAATTTTTTAACAAATTACAAAATTATTAAGCATCCTGATAAGTTA
C05_Pf_Sau3A_T3_M_P34_d.ab1  CCAAATTTTTTAACAAATTACAAAATTATTAAGCATCCTGATAAGTTA
PfLab1_S_F3__P10a_H07_15.ab1 CCAAATTTTTTAACAAATTACAAAATTATTAAGCATCCTGATAAGTTA

PF10_0093                    GAAAGTGAAGATTGTTGTTTAAATGATCAAGGTTTCATAGCAGTAGCT
MAL10|PF10_0093              GAAAGTGAAGATTGTTGTTTAAATGATCAAGGTTTCATAGCAGTAGCT
su_gi_contig_3414            GAAAGTGAAGATTGTTGTTTAAATGATCAAGGTTTCATAGCAGTAGCT
C05_Pf_Sau3A_T3_M_P34.ab1    GAAAGTGAAGATTGTTGTTTAAAT------------------------
C05_Pf_Sau3A_T3_M_P34_d.ab1  GAAAGTGAAGATTGTTGTTTAAAT------------------------
PfLab1_S_F3__P10a_H07_15.ab1 GAAAGTGAAGATTGTTGTTTAAATGATCAAGGTTTCATAGCAGTAGCT

PF10_0093                    GATGGAGTAGGTTCATGGATAAAATATGGGATAAATCCAAGAAAATAT
MAL10|PF10_0093              GATGGAGTAGGTTCATGGATAAAATATGGGATAAATCCAAGAAAATAT
su_gi_contig_3414            GATGGAGTAGGTTCATGGATAAAATATGGGATAAATCCA---------
C05_Pf_Sau3A_T3_M_P34.ab1    ------------------------------------------------
C05_Pf_Sau3A_T3_M_P34_d.ab1  ------------------------------------------------
PfLab1_S_F3__P10a_H07_15.ab1 GATGGAGTAGGTTCATGGATAAAATATGGGATAAATCCA---------

PF10_0093                    CCAGAGAAATTTTTACAATTGTTACAAAAAAAAATAAATGAAAATGAA
MAL10|PF10_0093              CCAGAGAAATTTTTACAATTGTTACAAAAAAAAATAAATGAAAATGAA
su_gi_contig_3414            ------------------------------------------------
C05_Pf_Sau3A_T3_M_P34.ab1    ------------------------------------------------
C05_Pf_Sau3A_T3_M_P34_d.ab1  ------------------------------------------------
PfLab1_S_F3__P10a_H07_15.ab1 ------------------------------------------------

PF10_0093                    AATATACAAATAGAAGAATTATTAAATTATGCATATATAAATAATGAT
MAL10|PF10_0093              AATATACAAATAGAAGAATTATTAAATTATGCATATATAAATAATGAT
su_gi_contig_3414            ------------------------------------------------
C05_Pf_Sau3A_T3_M_P34.ab1    ------------------------------------------------
C05_Pf_Sau3A_T3_M_P34_d.ab1  ------------------------------------------------
PfLab1_S_F3__P10a_H07_15.ab1 ------------------------------------------------

PF10_0093                    AAAGAAGGATCAACTACTATATGTCTTATTATATTTAATAAAAATGAT
MAL10|PF10_0093              AAAGAAGGATCAACTACTATATGTCTTATTATATTTAATAAAAATGAT
su_gi_contig_3414            ------------------------------------------------
C05_Pf_Sau3A_T3_M_P34.ab1    ------------------------------------------------
C05_Pf_Sau3A_T3_M_P34_d.ab1  ------------------------------------------------
PfLab1_S_F3__P10a_H07_15.ab1 ------------------------------------------------

PF10_0093                    AATACAGTATCGACAGCAAATATAGGAGATTCACAATTCTTAATTATC
MAL10|PF10_0093              AATACAGTATCGACAGCAAATATAGGAGATTCACAATTCTTAATTATC
su_gi_contig_3414            ------------------------------------------------
C05_Pf_Sau3A_T3_M_P34.ab1    ------------------------------------------------
C05_Pf_Sau3A_T3_M_P34_d.ab1  ------------------------------------------------
PfLab1_S_F3__P10a_H07_15.ab1 ------------------------------------------------

PF10_0093                    AGGAATAATCAAATCATATATAGATCAAAACCACAACAATATGAATTT
MAL10|PF10_0093              AGGAATAATCAAATCATATATAGATCAAAACCACAACAATATGAATTT
su_gi_contig_3414            ------------------------------------------------
C05_Pf_Sau3A_T3_M_P34.ab1    ------------------------------------------------
C05_Pf_Sau3A_T3_M_P34_d.ab1  ------------------------------------------------
PfLab1_S_F3__P10a_H07_15.ab1 ------------------------------------------------

PF10_0093                    AATTTCCCGTATCAATTAGGAAGTAATGCAGTAAGTAAACCAAACGAT
MAL10|PF10_0093              AATTTCCCGTATCAATTAGGAAGTAATGCAGTAAGTAAACCAAACGAT
su_gi_contig_3414            ------------------------------------------------
C05_Pf_Sau3A_T3_M_P34.ab1    ------------------------------------------------
C05_Pf_Sau3A_T3_M_P34_d.ab1  ------------------------------------------------
PfLab1_S_F3__P10a_H07_15.ab1 ------------------------------------------------

PF10_0093                    GCTGATATTGCTCACATAGAAGTAAAAAAAAATGATATCATAGTAGTA
MAL10|PF10_0093              GCTGATATTGCTCACATAGAAGTAAAAAAAAATGATATCATAGTAGTA
su_gi_contig_3414            ------------------------------------------------
C05_Pf_Sau3A_T3_M_P34.ab1    ------------------------------------------------
C05_Pf_Sau3A_T3_M_P34_d.ab1  ------------------------------------------------
PfLab1_S_F3__P10a_H07_15.ab1 ------------------------------------------------

PF10_0093                    GGAACAGATGGATTATGGGATAATTTATACGACAGCCAAATATTAACA
MAL10|PF10_0093              GGAACAGATGGATTATGGGATAATTTATACGACAGCCAAATATTAACA
su_gi_contig_3414            ------------------------------------------------
C05_Pf_Sau3A_T3_M_P34.ab1    ------------------------------------------------
C05_Pf_Sau3A_T3_M_P34_d.ab1  ------------------------------------------------
PfLab1_S_F3__P10a_H07_15.ab1 ------------------------------------------------

PF10_0093                    ATAGTTAAAGAAAATAACTTTGCTACCTTATCAGAAAAAATAGCAAAC
MAL10|PF10_0093              ATAGTTAAAGAAAATAACTTTGCTACCTTATCAGAAAAAATAGCAAAC
su_gi_contig_3414            ------------------------------------------------
C05_Pf_Sau3A_T3_M_P34.ab1    ------------------------------------------------
C05_Pf_Sau3A_T3_M_P34_d.ab1  ------------------------------------------------
PfLab1_S_F3__P10a_H07_15.ab1 ------------------------------------------------

PF10_0093                    GAAGCATTCAGTTATTCTAAAATGAAAAGATGGATGTCTCCATTTATA
MAL10|PF10_0093              GAAGCATTCAGTTATTCTAAAATGAAAAGATGGATGTCTCCATTTATA
su_gi_contig_3414            ------------------------------------------------
C05_Pf_Sau3A_T3_M_P34.ab1    ------------------------------------------------
C05_Pf_Sau3A_T3_M_P34_d.ab1  ------------------------------------------------
PfLab1_S_F3__P10a_H07_15.ab1 ------------------------------------------------

PF10_0093                    AAAAGTTATAACAAAGAATTCAAATGTCACAAAACGGGAGGGAAAATG
MAL10|PF10_0093              AAAAGTTATAACAAAGAATTCAAATGTCACAAAACGGGAGGGAAAATG
su_gi_contig_3414            ------------------------------------------------
C05_Pf_Sau3A_T3_M_P34.ab1    ------------------------------------------------
C05_Pf_Sau3A_T3_M_P34_d.ab1  ------------------------------------------------
PfLab1_S_F3__P10a_H07_15.ab1 ------------------------------------------------

PF10_0093                    GATGATATTACGGTTTCATGTGCAATGGTATGTTAATCGAAGGGGTAC
MAL10|PF10_0093              GATGATATTACGGTTTCATGTGCAATGGTATGTTAA------------
su_gi_contig_3414            ------------------------------------------------
C05_Pf_Sau3A_T3_M_P34.ab1    ------------------------------------------------
C05_Pf_Sau3A_T3_M_P34_d.ab1  ------------------------------------------------
PfLab1_S_F3__P10a_H07_15.ab1 ------------------------------------------------

PF10_0093                    AAAATAAAAATAATTCTTTCAAAAAATAATAAACAGGAAAGAGTATAT
MAL10|PF10_0093              ------------------------------------------------
su_gi_contig_3414            ------------------------------------------------
C05_Pf_Sau3A_T3_M_P34.ab1    ------------------------------------------------
C05_Pf_Sau3A_T3_M_P34_d.ab1  ------------------------------------------------
PfLab1_S_F3__P10a_H07_15.ab1 ------------------------------------------------

PF10_0093                    AGGATCATCAATATGTCCATATATATATATATATATTTATATATTTTT
MAL10|PF10_0093              ------------------------------------------------
su_gi_contig_3414            ------------------------------------------------
C05_Pf_Sau3A_T3_M_P34.ab1    ------------------------------------------------
C05_Pf_Sau3A_T3_M_P34_d.ab1  ------------------------------------------------
PfLab1_S_F3__P10a_H07_15.ab1 ------------------------------------------------

PF10_0093                    ATAATGTTATCAAAATAAAAATATTGGATTGTAACAAAATATACACCA
MAL10|PF10_0093              ------------------------------------------------
su_gi_contig_3414            ------------------------------------------------
C05_Pf_Sau3A_T3_M_P34.ab1    ------------------------------------------------
C05_Pf_Sau3A_T3_M_P34_d.ab1  ------------------------------------------------
PfLab1_S_F3__P10a_H07_15.ab1 ------------------------------------------------

PF10_0093                    TTTTTTTTTTTTTACCCCTATCAAGGAAGATATCAAATTTGTTAACCC
MAL10|PF10_0093              ------------------------------------------------
su_gi_contig_3414            ------------------------------------------------
C05_Pf_Sau3A_T3_M_P34.ab1    ------------------------------------------------
C05_Pf_Sau3A_T3_M_P34_d.ab1  ------------------------------------------------
PfLab1_S_F3__P10a_H07_15.ab1 ------------------------------------------------

PF10_0093                    AAATTTTTAAACGTCTTCCCTTTAACTTTTTTACCTGCATATTAATAG
MAL10|PF10_0093              ------------------------------------------------
su_gi_contig_3414            ------------------------------------------------
C05_Pf_Sau3A_T3_M_P34.ab1    ------------------------------------------------
C05_Pf_Sau3A_T3_M_P34_d.ab1  ------------------------------------------------
PfLab1_S_F3__P10a_H07_15.ab1 ------------------------------------------------

PF10_0093                    AAGCTATGACGACATTTCTTATGTACTAATTTTTCTTCCTTTTTTTTT
MAL10|PF10_0093              ------------------------------------------------
su_gi_contig_3414            ------------------------------------------------
C05_Pf_Sau3A_T3_M_P34.ab1    ------------------------------------------------
C05_Pf_Sau3A_T3_M_P34_d.ab1  ------------------------------------------------
PfLab1_S_F3__P10a_H07_15.ab1 ------------------------------------------------

PF10_0093                    TTTTTTTTTTTAAATAATATTATGAAATAATCTTTTAAAATAAATAAA
MAL10|PF10_0093              ------------------------------------------------
su_gi_contig_3414            ------------------------------------------------
C05_Pf_Sau3A_T3_M_P34.ab1    ------------------------------------------------
C05_Pf_Sau3A_T3_M_P34_d.ab1  ------------------------------------------------
PfLab1_S_F3__P10a_H07_15.ab1 ------------------------------------------------

PF10_0093                    TAAATAATTCTATATATATTTATATTTGTATCAAGTTTTTTATATTTT
MAL10|PF10_0093              ------------------------------------------------
su_gi_contig_3414            ------------------------------------------------
C05_Pf_Sau3A_T3_M_P34.ab1    ------------------------------------------------
C05_Pf_Sau3A_T3_M_P34_d.ab1  ------------------------------------------------
PfLab1_S_F3__P10a_H07_15.ab1 ------------------------------------------------

PF10_0093                    TTATATTTTTAATATGTTTTTATTTTCTTTTATTTTATTTTCTTTTAT
MAL10|PF10_0093              ------------------------------------------------
su_gi_contig_3414            ------------------------------------------------
C05_Pf_Sau3A_T3_M_P34.ab1    ------------------------------------------------
C05_Pf_Sau3A_T3_M_P34_d.ab1  ------------------------------------------------
PfLab1_S_F3__P10a_H07_15.ab1 ------------------------------------------------

PF10_0093                    TTTTTTTTCTTTTATTTTTTTTTCTTTTTTTTTTTTTTTTTTAAACTT
MAL10|PF10_0093              ------------------------------------------------
su_gi_contig_3414            ------------------------------------------------
C05_Pf_Sau3A_T3_M_P34.ab1    ------------------------------------------------
C05_Pf_Sau3A_T3_M_P34_d.ab1  ------------------------------------------------
PfLab1_S_F3__P10a_H07_15.ab1 ------------------------------------------------

PF10_0093                    TCTTTTTACATTATCTATTTGATTTGTTCATTCATATATACATTCTTT
MAL10|PF10_0093              ------------------------------------------------
su_gi_contig_3414            ------------------------------------------------
C05_Pf_Sau3A_T3_M_P34.ab1    ------------------------------------------------
C05_Pf_Sau3A_T3_M_P34_d.ab1  ------------------------------------------------
PfLab1_S_F3__P10a_H07_15.ab1 ------------------------------------------------

PF10_0093                    TTTATTAATATAAACGTTAAGGATATATGAGTAGACTTATATATACAT
MAL10|PF10_0093              ------------------------------------------------
su_gi_contig_3414            ------------------------------------------------
C05_Pf_Sau3A_T3_M_P34.ab1    ------------------------------------------------
C05_Pf_Sau3A_T3_M_P34_d.ab1  ------------------------------------------------
PfLab1_S_F3__P10a_H07_15.ab1 ------------------------------------------------

PF10_0093                    ACATACATATATATAAATATATATATGTATATATGTGTGTGTGTTTGT
MAL10|PF10_0093              ------------------------------------------------
su_gi_contig_3414            ------------------------------------------------
C05_Pf_Sau3A_T3_M_P34.ab1    ------------------------------------------------
C05_Pf_Sau3A_T3_M_P34_d.ab1  ------------------------------------------------
PfLab1_S_F3__P10a_H07_15.ab1 ------------------------------------------------

PF10_0093                    TTGCCTTTATTTGTTCATATAATCTTTAAAAAATTTTCTCATTTGTAT
MAL10|PF10_0093              ------------------------------------------------
su_gi_contig_3414            ------------------------------------------------
C05_Pf_Sau3A_T3_M_P34.ab1    ------------------------------------------------
C05_Pf_Sau3A_T3_M_P34_d.ab1  ------------------------------------------------
PfLab1_S_F3__P10a_H07_15.ab1 ------------------------------------------------

PF10_0093                    AAAATTATTGTAAAATAAAATTCTTTATTTTTCATTTGTGTCCGACAC
MAL10|PF10_0093              ------------------------------------------------
su_gi_contig_3414            ------------------------------------------------
C05_Pf_Sau3A_T3_M_P34.ab1    ------------------------------------------------
C05_Pf_Sau3A_T3_M_P34_d.ab1  ------------------------------------------------
PfLab1_S_F3__P10a_H07_15.ab1 ------------------------------------------------

PF10_0093                    ATTTGATTCCTTTTTGTGTATTTATATATACAATGCACAATAAATAAG
MAL10|PF10_0093              ------------------------------------------------
su_gi_contig_3414            ------------------------------------------------
C05_Pf_Sau3A_T3_M_P34.ab1    ------------------------------------------------
C05_Pf_Sau3A_T3_M_P34_d.ab1  ------------------------------------------------
PfLab1_S_F3__P10a_H07_15.ab1 ------------------------------------------------

PF10_0093                    TAAATATACATATATATATATATATATATATATATATGAACACGTGTT
MAL10|PF10_0093              ------------------------------------------------
su_gi_contig_3414            ------------------------------------------------
C05_Pf_Sau3A_T3_M_P34.ab1    ------------------------------------------------
C05_Pf_Sau3A_T3_M_P34_d.ab1  ------------------------------------------------
PfLab1_S_F3__P10a_H07_15.ab1 ------------------------------------------------

PF10_0093                    ATTTTATTTTTTTTTTAATATGTTATGTATTATTTCTTATGCATATAT
MAL10|PF10_0093              ------------------------------------------------
su_gi_contig_3414            ------------------------------------------------
C05_Pf_Sau3A_T3_M_P34.ab1    ------------------------------------------------
C05_Pf_Sau3A_T3_M_P34_d.ab1  ------------------------------------------------
PfLab1_S_F3__P10a_H07_15.ab1 ------------------------------------------------

PF10_0093                    TTAATACATGTTAATTTTAAAAACATCAATTTGGATATGTATTTAAAA
MAL10|PF10_0093              ------------------------------------------------
su_gi_contig_3414            ------------------------------------------------
C05_Pf_Sau3A_T3_M_P34.ab1    ------------------------------------------------
C05_Pf_Sau3A_T3_M_P34_d.ab1  ------------------------------------------------
PfLab1_S_F3__P10a_H07_15.ab1 ------------------------------------------------

PF10_0093                    CGTGAAACAAAAAAGGAAAAAATATGGCCTGCCATAAAATATATATAT
MAL10|PF10_0093              ------------------------------------------------
su_gi_contig_3414            ------------------------------------------------
C05_Pf_Sau3A_T3_M_P34.ab1    ------------------------------------------------
C05_Pf_Sau3A_T3_M_P34_d.ab1  ------------------------------------------------
PfLab1_S_F3__P10a_H07_15.ab1 ------------------------------------------------

PF10_0093                    TATATATATATATATATATATATATATATATATATATATGTGTATATA
MAL10|PF10_0093              ------------------------------------------------
su_gi_contig_3414            ------------------------------------------------
C05_Pf_Sau3A_T3_M_P34.ab1    ------------------------------------------------
C05_Pf_Sau3A_T3_M_P34_d.ab1  ------------------------------------------------
PfLab1_S_F3__P10a_H07_15.ab1 ------------------------------------------------

PF10_0093                    TTTATTTACCTTTTTGTGTTTTTTTTTATTTGTGCCCTGTGTCAACAA
MAL10|PF10_0093              ------------------------------------------------
su_gi_contig_3414            ------------------------------------------------
C05_Pf_Sau3A_T3_M_P34.ab1    ------------------------------------------------
C05_Pf_Sau3A_T3_M_P34_d.ab1  ------------------------------------------------
PfLab1_S_F3__P10a_H07_15.ab1 ------------------------------------------------

PF10_0093                    GACGTTGAACAGTTACTTATGTTCACGTTTGGCCTGTTTACATACATT
MAL10|PF10_0093              ------------------------------------------------
su_gi_contig_3414            ------------------------------------------------
C05_Pf_Sau3A_T3_M_P34.ab1    ------------------------------------------------
C05_Pf_Sau3A_T3_M_P34_d.ab1  ------------------------------------------------
PfLab1_S_F3__P10a_H07_15.ab1 ------------------------------------------------

PF10_0093                    TTTGTGTAGTGCAAATTATTCTGAAAATCCTTTTGAGATGAGTCAAAT
MAL10|PF10_0093              ------------------------------------------------
su_gi_contig_3414            ------------------------------------------------
C05_Pf_Sau3A_T3_M_P34.ab1    ------------------------------------------------
C05_Pf_Sau3A_T3_M_P34_d.ab1  ------------------------------------------------
PfLab1_S_F3__P10a_H07_15.ab1 ------------------------------------------------

PF10_0093                    GTTTGTATGACCTGCATAGTATTCTTATTTGTTAATATATTTTGTTTG
MAL10|PF10_0093              ------------------------------------------------
su_gi_contig_3414            ------------------------------------------------
C05_Pf_Sau3A_T3_M_P34.ab1    ------------------------------------------------
C05_Pf_Sau3A_T3_M_P34_d.ab1  ------------------------------------------------
PfLab1_S_F3__P10a_H07_15.ab1 ------------------------------------------------

PF10_0093                    TCCTTTACACTTTTTTTTGTTAACATAGTTTTCGTATGATATTCTTCA
MAL10|PF10_0093              ------------------------------------------------
su_gi_contig_3414            ------------------------------------------------
C05_Pf_Sau3A_T3_M_P34.ab1    ------------------------------------------------
C05_Pf_Sau3A_T3_M_P34_d.ab1  ------------------------------------------------
PfLab1_S_F3__P10a_H07_15.ab1 ------------------------------------------------

PF10_0093                    TAAGTTTGATTTTGGGAAAGAAATGAGTCCGTAGATAATTTCTTTTTT
MAL10|PF10_0093              ------------------------------------------------
su_gi_contig_3414            ------------------------------------------------
C05_Pf_Sau3A_T3_M_P34.ab1    ------------------------------------------------
C05_Pf_Sau3A_T3_M_P34_d.ab1  ------------------------------------------------
PfLab1_S_F3__P10a_H07_15.ab1 ------------------------------------------------

PF10_0093                    GTAACATCTGTTTGAAATAAATATTCGTATGTATCTTGTTTCAAAGTA
MAL10|PF10_0093              ------------------------------------------------
su_gi_contig_3414            ------------------------------------------------
C05_Pf_Sau3A_T3_M_P34.ab1    ------------------------------------------------
C05_Pf_Sau3A_T3_M_P34_d.ab1  ------------------------------------------------
PfLab1_S_F3__P10a_H07_15.ab1 ------------------------------------------------

PF10_0093                    TAAGGTATACCAATAGATTTGTTCCATGTATTAGATACAAAAAGTATT
MAL10|PF10_0093              ------------------------------------------------
su_gi_contig_3414            ------------------------------------------------
C05_Pf_Sau3A_T3_M_P34.ab1    ------------------------------------------------
C05_Pf_Sau3A_T3_M_P34_d.ab1  ------------------------------------------------
PfLab1_S_F3__P10a_H07_15.ab1 ------------------------------------------------

PF10_0093                    AAATTTTGATATTCTAATAAATCTTGAAGAGGATATAATCTTTTATAT
MAL10|PF10_0093              ------------------------------------------------
su_gi_contig_3414            ------------------------------------------------
C05_Pf_Sau3A_T3_M_P34.ab1    ------------------------------------------------
C05_Pf_Sau3A_T3_M_P34_d.ab1  ------------------------------------------------
PfLab1_S_F3__P10a_H07_15.ab1 ------------------------------------------------

PF10_0093                    CCTCCTAAGTTTTTATTTTCATAATGAAAACGGCTGATAGTTAATTT
MAL10|PF10_0093              -----------------------------------------------
su_gi_contig_3414            -----------------------------------------------
C05_Pf_Sau3A_T3_M_P34.ab1    -----------------------------------------------
C05_Pf_Sau3A_T3_M_P34_d.ab1  -----------------------------------------------
PfLab1_S_F3__P10a_H07_15.ab1 -----------------------------------------------

;

endblock;
