# Supplementary material for: cDNA sequences reveal considerable gene prediction inaccuracy in the Plasmodium falciparum genome
Source: BMC Genomics. 2007 Jul 27;8:255. doi: 10.1186/1471-2164-8-255 (PMC1978503; doi:10.1186/1471-2164-8-255)
Supplement: Additional file 3 — Genes with cDNA sequences not matching predicted CDS perfectly. Aligned cDNA and predicted CDS sequences can be viewed by double clicking the hyper-linked gene names in the Excel file. [file 1471-2164-8-255-S3.zip › PF10_0096.TXT]

#NEXUS

[!This data assembled using Sequencher, from Gene Codes Corporation.]
begin data;
   dimensions ntax=9 nchar=5571;
   format datatype=dna gap=- interleave=yes;
   matrix

PF10_0096                       ATAATATCATCTCTTTTATCATTTCTTTCATCTTTTTCTTCATTTATA
MAL10|PF10_0096                 ------------------------------------------------
su_gi_contig_552                ------------------------------------------------
gi|17967966|gb|BM274655.1|BM274 ------------------------------------------------
gi|22793665|gb|BU497471.1|BU497 ------------------------------------------------
gi|21543706|gb|BQ596980.1|BQ596 ------------------------------------------------
gi|17967007|gb|BM273709.1|BM273 ------------------------------------------------
gi|15907748|gb|BI814915.1|BI814 ------------------------------------------------
gi|21543440|gb|BQ596714.1|BQ596 ------------------------------------------------

PF10_0096                       CTTTTTATTTCTTTATATATACATTCAATTAAAAAGTTCTTATACGAA
MAL10|PF10_0096                 ------------------------------------------------
su_gi_contig_552                ------------------------------------------------
gi|17967966|gb|BM274655.1|BM274 ------------------------------------------------
gi|22793665|gb|BU497471.1|BU497 ------------------------------------------------
gi|21543706|gb|BQ596980.1|BQ596 ------------------------------------------------
gi|17967007|gb|BM273709.1|BM273 ------------------------------------------------
gi|15907748|gb|BI814915.1|BI814 ------------------------------------------------
gi|21543440|gb|BQ596714.1|BQ596 ------------------------------------------------

PF10_0096                       CTCACCATATAATCACTCATATCTTCTAAGCTATCATCATGATTACAA
MAL10|PF10_0096                 ------------------------------------------------
su_gi_contig_552                ------------------------------------------------
gi|17967966|gb|BM274655.1|BM274 ------------------------------------------------
gi|22793665|gb|BU497471.1|BU497 ------------------------------------------------
gi|21543706|gb|BQ596980.1|BQ596 ------------------------------------------------
gi|17967007|gb|BM273709.1|BM273 ------------------------------------------------
gi|15907748|gb|BI814915.1|BI814 ------------------------------------------------
gi|21543440|gb|BQ596714.1|BQ596 ------------------------------------------------

PF10_0096                       TAATTATTTAATAATTTAATAATGTTTCTTATATTTCCTTCTTTTTTT
MAL10|PF10_0096                 ------------------------------------------------
su_gi_contig_552                ------------------------------------------------
gi|17967966|gb|BM274655.1|BM274 ------------------------------------------------
gi|22793665|gb|BU497471.1|BU497 ------------------------------------------------
gi|21543706|gb|BQ596980.1|BQ596 ------------------------------------------------
gi|17967007|gb|BM273709.1|BM273 ------------------------------------------------
gi|15907748|gb|BI814915.1|BI814 ------------------------------------------------
gi|21543440|gb|BQ596714.1|BQ596 ------------------------------------------------

PF10_0096                       TCATCTTCATCGTCATCTTCAACTTTTGTTCTTTTATTATTTTTATTA
MAL10|PF10_0096                 ------------------------------------------------
su_gi_contig_552                ------------------------------------------------
gi|17967966|gb|BM274655.1|BM274 ------------------------------------------------
gi|22793665|gb|BU497471.1|BU497 ------------------------------------------------
gi|21543706|gb|BQ596980.1|BQ596 ------------------------------------------------
gi|17967007|gb|BM273709.1|BM273 ------------------------------------------------
gi|15907748|gb|BI814915.1|BI814 ------------------------------------------------
gi|21543440|gb|BQ596714.1|BQ596 ------------------------------------------------

PF10_0096                       TAAGTACTTCTAAAATCTATACTTCTCTTGGTATTATCCTTACTCATA
MAL10|PF10_0096                 ------------------------------------------------
su_gi_contig_552                ------------------------------------------------
gi|17967966|gb|BM274655.1|BM274 ------------------------------------------------
gi|22793665|gb|BU497471.1|BU497 ------------------------------------------------
gi|21543706|gb|BQ596980.1|BQ596 ------------------------------------------------
gi|17967007|gb|BM273709.1|BM273 ------------------------------------------------
gi|15907748|gb|BI814915.1|BI814 ------------------------------------------------
gi|21543440|gb|BQ596714.1|BQ596 ------------------------------------------------

PF10_0096                       TTTTACGACATACCAAAAAAAAAAAAAAAAAATATATATATATATATA
MAL10|PF10_0096                 ------------------------------------------------
su_gi_contig_552                ------------------------------------------------
gi|17967966|gb|BM274655.1|BM274 ------------------------------------------------
gi|22793665|gb|BU497471.1|BU497 ------------------------------------------------
gi|21543706|gb|BQ596980.1|BQ596 ------------------------------------------------
gi|17967007|gb|BM273709.1|BM273 ------------------------------------------------
gi|15907748|gb|BI814915.1|BI814 ------------------------------------------------
gi|21543440|gb|BQ596714.1|BQ596 ------------------------------------------------

PF10_0096                       TATTAAATATTTTAATGGGATATAAAATATAAAGTGATAAATAAATAA
MAL10|PF10_0096                 ------------------------------------------------
su_gi_contig_552                ------------------------------------------------
gi|17967966|gb|BM274655.1|BM274 ------------------------------------------------
gi|22793665|gb|BU497471.1|BU497 ------------------------------------------------
gi|21543706|gb|BQ596980.1|BQ596 ------------------------------------------------
gi|17967007|gb|BM273709.1|BM273 ------------------------------------------------
gi|15907748|gb|BI814915.1|BI814 ------------------------------------------------
gi|21543440|gb|BQ596714.1|BQ596 ------------------------------------------------

PF10_0096                       ACAAACAAAAATATATACATATATATTTATATATAATTCAAAGATATA
MAL10|PF10_0096                 ------------------------------------------------
su_gi_contig_552                ------------------------------------------------
gi|17967966|gb|BM274655.1|BM274 ------------------------------------------------
gi|22793665|gb|BU497471.1|BU497 ------------------------------------------------
gi|21543706|gb|BQ596980.1|BQ596 ------------------------------------------------
gi|17967007|gb|BM273709.1|BM273 ------------------------------------------------
gi|15907748|gb|BI814915.1|BI814 ------------------------------------------------
gi|21543440|gb|BQ596714.1|BQ596 ------------------------------------------------

PF10_0096                       ATAATTTCTCAAGTAATTATTTTATTATATATATATATATATATATAT
MAL10|PF10_0096                 ------------------------------------------------
su_gi_contig_552                ------------------------------------------------
gi|17967966|gb|BM274655.1|BM274 ------------------------------------------------
gi|22793665|gb|BU497471.1|BU497 ------------------------------------------------
gi|21543706|gb|BQ596980.1|BQ596 ------------------------------------------------
gi|17967007|gb|BM273709.1|BM273 ------------------------------------------------
gi|15907748|gb|BI814915.1|BI814 ------------------------------------------------
gi|21543440|gb|BQ596714.1|BQ596 ------------------------------------------------

PF10_0096                       ATATATATATATATATAATAAAAACAAAAAAATAAGTTCAATTTAAAT
MAL10|PF10_0096                 ------------------------------------------------
su_gi_contig_552                ------------------------------------------------
gi|17967966|gb|BM274655.1|BM274 ------------------------------------------------
gi|22793665|gb|BU497471.1|BU497 ------------------------------------------------
gi|21543706|gb|BQ596980.1|BQ596 ------------------------------------------------
gi|17967007|gb|BM273709.1|BM273 ------------------------------------------------
gi|15907748|gb|BI814915.1|BI814 ------------------------------------------------
gi|21543440|gb|BQ596714.1|BQ596 ------------------------------------------------

PF10_0096                       TATTCAATATATCAAAAAGAACACAACATATAATAAAAAATTATATAT
MAL10|PF10_0096                 ------------------------------------------------
su_gi_contig_552                ------------------------------------------------
gi|17967966|gb|BM274655.1|BM274 ------------------------------------------------
gi|22793665|gb|BU497471.1|BU497 ------------------------------------------------
gi|21543706|gb|BQ596980.1|BQ596 ------------------------------------------------
gi|17967007|gb|BM273709.1|BM273 ------------------------------------------------
gi|15907748|gb|BI814915.1|BI814 ------------------------------------------------
gi|21543440|gb|BQ596714.1|BQ596 ------------------------------------------------

PF10_0096                       ATATAATATTATATATGTATTATATATATATTATATATGTATTATTTA
MAL10|PF10_0096                 ------------------------------------------------
su_gi_contig_552                ------------------------------------------------
gi|17967966|gb|BM274655.1|BM274 ------------------------------------------------
gi|22793665|gb|BU497471.1|BU497 ------------------------------------------------
gi|21543706|gb|BQ596980.1|BQ596 ------------------------------------------------
gi|17967007|gb|BM273709.1|BM273 ------------------------------------------------
gi|15907748|gb|BI814915.1|BI814 ------------------------------------------------
gi|21543440|gb|BQ596714.1|BQ596 ------------------------------------------------

PF10_0096                       AAAACTAAATAGTAACATATATTTTGAAGAAAATATACGTAATATTTT
MAL10|PF10_0096                 ------------------------------------------------
su_gi_contig_552                ------------------------------------------------
gi|17967966|gb|BM274655.1|BM274 ------------------------------------------------
gi|22793665|gb|BU497471.1|BU497 ------------------------------------------------
gi|21543706|gb|BQ596980.1|BQ596 ------------------------------------------------
gi|17967007|gb|BM273709.1|BM273 ------------------------------------------------
gi|15907748|gb|BI814915.1|BI814 ------------------------------------------------
gi|21543440|gb|BQ596714.1|BQ596 ------------------------------------------------

PF10_0096                       TCTTTTCCCTTTTAAATATAATTTATCATGCTTTTTCATATTTTATAC
MAL10|PF10_0096                 ------------------------------------------------
su_gi_contig_552                ------------------------------------------------
gi|17967966|gb|BM274655.1|BM274 ------------------------------------------------
gi|22793665|gb|BU497471.1|BU497 ------------------------------------------------
gi|21543706|gb|BQ596980.1|BQ596 ------------------------------------------------
gi|17967007|gb|BM273709.1|BM273 ------------------------------------------------
gi|15907748|gb|BI814915.1|BI814 ------------------------------------------------
gi|21543440|gb|BQ596714.1|BQ596 ------------------------------------------------

PF10_0096                       AAAAGAAAGAAAAAAAAAAAAAAAAAAAAATATGTAAATAAAAATAAA
MAL10|PF10_0096                 ------------------------------------------------
su_gi_contig_552                ------------------------------------------------
gi|17967966|gb|BM274655.1|BM274 ------------------------------------------------
gi|22793665|gb|BU497471.1|BU497 ------------------------------------------------
gi|21543706|gb|BQ596980.1|BQ596 ------------------------------------------------
gi|17967007|gb|BM273709.1|BM273 ------------------------------------------------
gi|15907748|gb|BI814915.1|BI814 ------------------------------------------------
gi|21543440|gb|BQ596714.1|BQ596 ------------------------------------------------

PF10_0096                       AATAAAAATAAAAATCATGTTATTATATAAGTACGGTGATATATATAT
MAL10|PF10_0096                 ------------------------------------------------
su_gi_contig_552                ------------------------------------------------
gi|17967966|gb|BM274655.1|BM274 ------------------------------------------------
gi|22793665|gb|BU497471.1|BU497 ------------------------------------------------
gi|21543706|gb|BQ596980.1|BQ596 ------------------------------------------------
gi|17967007|gb|BM273709.1|BM273 ------------------------------------------------
gi|15907748|gb|BI814915.1|BI814 ------------------------------------------------
gi|21543440|gb|BQ596714.1|BQ596 ------------------------------------------------

PF10_0096                       ATATATATATATATATATATATATATATATTTTTTTTTTTCAGGATGC
MAL10|PF10_0096                 ------------------------------------------------
su_gi_contig_552                ------------------------------------------------
gi|17967966|gb|BM274655.1|BM274 ------------------------------------------------
gi|22793665|gb|BU497471.1|BU497 ------------------------------------------------
gi|21543706|gb|BQ596980.1|BQ596 ------------------------------------------------
gi|17967007|gb|BM273709.1|BM273 ------------------------------------------------
gi|15907748|gb|BI814915.1|BI814 ------------------------------------------------
gi|21543440|gb|BQ596714.1|BQ596 ------------------------------------------------

PF10_0096                       GATGTTATTATATATGTATATTATATATACATAAATTAAAATATACAT
MAL10|PF10_0096                 ------------------------------------------------
su_gi_contig_552                ------------------------------------------------
gi|17967966|gb|BM274655.1|BM274 ------------------------------------------------
gi|22793665|gb|BU497471.1|BU497 ------------------------------------------------
gi|21543706|gb|BQ596980.1|BQ596 ------------------------------------------------
gi|17967007|gb|BM273709.1|BM273 ------------------------------------------------
gi|15907748|gb|BI814915.1|BI814 ------------------------------------------------
gi|21543440|gb|BQ596714.1|BQ596 ------------------------------------------------

PF10_0096                       ATTAAATTTATATATATATATATATATTGAGAAGGAGATGATGTCTAT
MAL10|PF10_0096                 ------------------------------------------------
su_gi_contig_552                ------------------------------------------------
gi|17967966|gb|BM274655.1|BM274 ------------------------------------------------
gi|22793665|gb|BU497471.1|BU497 ------------------------------------------------
gi|21543706|gb|BQ596980.1|BQ596 ------------------------------------------------
gi|17967007|gb|BM273709.1|BM273 ------------------------------------------------
gi|15907748|gb|BI814915.1|BI814 ------------------------------------------------
gi|21543440|gb|BQ596714.1|BQ596 ------------------------------------------------

PF10_0096                       GTTCTTTATATAATTTTTTAATATATCTTTTTAAAAAAATAATTTACA
MAL10|PF10_0096                 ------------------------------------------------
su_gi_contig_552                ------------------------------------------------
gi|17967966|gb|BM274655.1|BM274 ------------------------------------------------
gi|22793665|gb|BU497471.1|BU497 ------------------------------------------------
gi|21543706|gb|BQ596980.1|BQ596 ------------------------------------------------
gi|17967007|gb|BM273709.1|BM273 ------------------------------------------------
gi|15907748|gb|BI814915.1|BI814 ------------------------------------------------
gi|21543440|gb|BQ596714.1|BQ596 ------------------------------------------------

PF10_0096                       TATTTATTTTACAATTCATAAATATCAAAATATCATTCCAAAATCTAC
MAL10|PF10_0096                 ------------------------------------------------
su_gi_contig_552                ------------------------------------------------
gi|17967966|gb|BM274655.1|BM274 ------------------------------------------------
gi|22793665|gb|BU497471.1|BU497 ------------------------------------------------
gi|21543706|gb|BQ596980.1|BQ596 ------------------------------------------------
gi|17967007|gb|BM273709.1|BM273 ------------------------------------------------
gi|15907748|gb|BI814915.1|BI814 ------------------------------------------------
gi|21543440|gb|BQ596714.1|BQ596 ------------------------------------------------

PF10_0096                       ATTTTATTTTTTTATCTATATCAAGTTGATTGTAACAATATAAATATT
MAL10|PF10_0096                 ------------------------------------------------
su_gi_contig_552                ------------------------------------------------
gi|17967966|gb|BM274655.1|BM274 ------------------------------------------------
gi|22793665|gb|BU497471.1|BU497 ------------------------------------------------
gi|21543706|gb|BQ596980.1|BQ596 ------------------------------------------------
gi|17967007|gb|BM273709.1|BM273 ------------------------------------------------
gi|15907748|gb|BI814915.1|BI814 ------------------------------------------------
gi|21543440|gb|BQ596714.1|BQ596 ------------------------------------------------

PF10_0096                       ATATATATTATATATATATTATATATATATTATATATGTTTGGCTTTT
MAL10|PF10_0096                 ------------------------------------------------
su_gi_contig_552                ------------------------------------------------
gi|17967966|gb|BM274655.1|BM274 ------------------------------------------------
gi|22793665|gb|BU497471.1|BU497 ------------------------------------------------
gi|21543706|gb|BQ596980.1|BQ596 ------------------------------------------------
gi|17967007|gb|BM273709.1|BM273 ------------------------------------------------
gi|15907748|gb|BI814915.1|BI814 ------------------------------------------------
gi|21543440|gb|BQ596714.1|BQ596 ------------------------------------------------

PF10_0096                       AATATCTTCCCTTCATCATTTTAATTTATAAAATTATATATTTATTTT
MAL10|PF10_0096                 ------------------------------------------------
su_gi_contig_552                ------------------------------------------------
gi|17967966|gb|BM274655.1|BM274 ------------------------------------------------
gi|22793665|gb|BU497471.1|BU497 ------------------------------------------------
gi|21543706|gb|BQ596980.1|BQ596 ------------------------------------------------
gi|17967007|gb|BM273709.1|BM273 ------------------------------------------------
gi|15907748|gb|BI814915.1|BI814 ------------------------------------------------
gi|21543440|gb|BQ596714.1|BQ596 ------------------------------------------------

PF10_0096                       TTTTAATATATTTTTGTGACATTAATATATATATAATATATATATATA
MAL10|PF10_0096                 ------------------------------------------------
su_gi_contig_552                ------------------------------------------------
gi|17967966|gb|BM274655.1|BM274 ------------------------------------------------
gi|22793665|gb|BU497471.1|BU497 ------------------------------------------------
gi|21543706|gb|BQ596980.1|BQ596 ------------------------------------------------
gi|17967007|gb|BM273709.1|BM273 ------------------------------------------------
gi|15907748|gb|BI814915.1|BI814 ------------------------------------------------
gi|21543440|gb|BQ596714.1|BQ596 ------------------------------------------------

PF10_0096                       CAAATTTTAAGGAGAAAAATAATCGAGCCACCTTTTAAGATTCAAATG
MAL10|PF10_0096                 ------------------------------------------------
su_gi_contig_552                ------------------------------------------------
gi|17967966|gb|BM274655.1|BM274 ------------------------------------------------
gi|22793665|gb|BU497471.1|BU497 ------------------------------------------------
gi|21543706|gb|BQ596980.1|BQ596 ------------------------------------------------
gi|17967007|gb|BM273709.1|BM273 ------------------------------------------------
gi|15907748|gb|BI814915.1|BI814 ------------------------------------------------
gi|21543440|gb|BQ596714.1|BQ596 ------------------------------------------------

PF10_0096                       GAATGTATATTATCACGTGATAATTAAAATATATATCCATTTACTTTT
MAL10|PF10_0096                 ------------------------------------------------
su_gi_contig_552                ------------------------------------------------
gi|17967966|gb|BM274655.1|BM274 ------------------------------------------------
gi|22793665|gb|BU497471.1|BU497 ------------------------------------------------
gi|21543706|gb|BQ596980.1|BQ596 ------------------------------------------------
gi|17967007|gb|BM273709.1|BM273 ------------------------------------------------
gi|15907748|gb|BI814915.1|BI814 ------------------------------------------------
gi|21543440|gb|BQ596714.1|BQ596 ------------------------------------------------

PF10_0096                       CCACAAAATGAAAAAAAAAAAAAAAATACATATCATATATAAATAAAT
MAL10|PF10_0096                 ------------------------------------------------
su_gi_contig_552                ------------------------------------------------
gi|17967966|gb|BM274655.1|BM274 ------------------------------------------------
gi|22793665|gb|BU497471.1|BU497 ------------------------------------------------
gi|21543706|gb|BQ596980.1|BQ596 ------------------------------------------------
gi|17967007|gb|BM273709.1|BM273 ------------------------------------------------
gi|15907748|gb|BI814915.1|BI814 ------------------------------------------------
gi|21543440|gb|BQ596714.1|BQ596 ------------------------------------------------

PF10_0096                       AAATAAATATATATATATATATATATATATCATATGTGGTATAATTTT
MAL10|PF10_0096                 ------------------------------------------------
su_gi_contig_552                ------------------------------------------------
gi|17967966|gb|BM274655.1|BM274 ------------------------------------------------
gi|22793665|gb|BU497471.1|BU497 ------------------------------------------------
gi|21543706|gb|BQ596980.1|BQ596 ------------------------------------------------
gi|17967007|gb|BM273709.1|BM273 ------------------------------------------------
gi|15907748|gb|BI814915.1|BI814 ------------------------------------------------
gi|21543440|gb|BQ596714.1|BQ596 ------------------------------------------------

PF10_0096                       TTTTTTTTTTTTTTTTTTTTTTTTTTTTTTTTTTTTTGTTTTTTCCCC
MAL10|PF10_0096                 ------------------------------------------------
su_gi_contig_552                ------------------------------------------------
gi|17967966|gb|BM274655.1|BM274 ------------------------------------------------
gi|22793665|gb|BU497471.1|BU497 ------------------------------------------------
gi|21543706|gb|BQ596980.1|BQ596 ------------------------------------------------
gi|17967007|gb|BM273709.1|BM273 ------------------------------------------------
gi|15907748|gb|BI814915.1|BI814 ------------------------------------------------
gi|21543440|gb|BQ596714.1|BQ596 ------------------------------------------------

PF10_0096                       TCGTAAGGAAAAATGATTAAGTGGGTTTCCAAAGGTACGGGCTTGTAC
MAL10|PF10_0096                 ------------ATGATTAAGTGGGTTTCCAAAGGTACGGGCTTGTAC
su_gi_contig_552                ------------------------------------------------
gi|17967966|gb|BM274655.1|BM274 ------------------------------------------------
gi|22793665|gb|BU497471.1|BU497 ------------------------------------------------
gi|21543706|gb|BQ596980.1|BQ596 ------------------------------------------------
gi|17967007|gb|BM273709.1|BM273 ------------------------------------------------
gi|15907748|gb|BI814915.1|BI814 ------------------------------------------------
gi|21543440|gb|BQ596714.1|BQ596 ------------------------------------------------

PF10_0096                       TATGAAGGAAGACGAATATATTTTCGTTGTTTTCATAAAGGAAAAGAA
MAL10|PF10_0096                 TATGAAGGAAGACGAATATATTTTCGTTGTTTTCATAAAGGAAAAGAA
su_gi_contig_552                ------------------------------------------------
gi|17967966|gb|BM274655.1|BM274 ------------------------------------------------
gi|22793665|gb|BU497471.1|BU497 ------------------------------------------------
gi|21543706|gb|BQ596980.1|BQ596 ------------------------------------------------
gi|17967007|gb|BM273709.1|BM273 ------------------------------------------------
gi|15907748|gb|BI814915.1|BI814 ------------------------------------------------
gi|21543440|gb|BQ596714.1|BQ596 ------------------------------------------------

PF10_0096                       AAAATGGAGAATGAGGAGAATTCGATTATAAATTATAGAATGATATTA
MAL10|PF10_0096                 AAAATGGAGAATGAGGAGAATTCGATTATAAATTATAGAATGATATTA
su_gi_contig_552                ------------------------------------------------
gi|17967966|gb|BM274655.1|BM274 ------------------------------------------------
gi|22793665|gb|BU497471.1|BU497 ------------------------------------------------
gi|21543706|gb|BQ596980.1|BQ596 ------------------------------------------------
gi|17967007|gb|BM273709.1|BM273 ------------------------------------------------
gi|15907748|gb|BI814915.1|BI814 ------------------------------------------------
gi|21543440|gb|BQ596714.1|BQ596 ------------------------------------------------

PF10_0096                       GGTTTAAAAAAGATTGATATAAATAATTTATCATCGTTATGTCGAGAT
MAL10|PF10_0096                 GGTTTAAAAAAGATTGATATAAATAATTTATCATCGTTATGTCGAGAT
su_gi_contig_552                ------------------------------------------------
gi|17967966|gb|BM274655.1|BM274 ------------------------------------------------
gi|22793665|gb|BU497471.1|BU497 ------------------------------------------------
gi|21543706|gb|BQ596980.1|BQ596 ------------------------------------------------
gi|17967007|gb|BM273709.1|BM273 ------------------------------------------------
gi|15907748|gb|BI814915.1|BI814 ------------------------------------------------
gi|21543440|gb|BQ596714.1|BQ596 ------------------------------------------------

PF10_0096                       TTTCATAATATATTTCGTATAAACAAATATGAATTATTGAAATATGCA
MAL10|PF10_0096                 TTTCATAATATATTTCGTATAAACAAATATGAATTATTGAAATATGCA
su_gi_contig_552                ------------------------------------------------
gi|17967966|gb|BM274655.1|BM274 ------------------------------------------------
gi|22793665|gb|BU497471.1|BU497 ------------------------------------------------
gi|21543706|gb|BQ596980.1|BQ596 ------------------------------------------------
gi|17967007|gb|BM273709.1|BM273 ------------------------------------------------
gi|15907748|gb|BI814915.1|BI814 ------------------------------------------------
gi|21543440|gb|BQ596714.1|BQ596 ------------------------------------------------

PF10_0096                       CATGATATCTTACCATTTGTAAAATATTTAAGAACAAGTGAAATAGTT
MAL10|PF10_0096                 CATGATATCTTACCATTTGTAAAATATTTAAGAACAAGTGAAATAGTT
su_gi_contig_552                ------------------------------------------------
gi|17967966|gb|BM274655.1|BM274 ------------------------------------------------
gi|22793665|gb|BU497471.1|BU497 ------------------------------------------------
gi|21543706|gb|BQ596980.1|BQ596 ------------------------------------------------
gi|17967007|gb|BM273709.1|BM273 ------------------------------------------------
gi|15907748|gb|BI814915.1|BI814 ------------------------------------------------
gi|21543440|gb|BQ596714.1|BQ596 ------------------------------------------------

PF10_0096                       ATGATATTACATCATTATTCTTTTATAAATTATACGAACGTTCATTTT
MAL10|PF10_0096                 ATGATATTACATCATTATTCTTTTATAAATTATACGAACGTTCATTTT
su_gi_contig_552                ------------------------------------------------
gi|17967966|gb|BM274655.1|BM274 ------------------------------------------------
gi|22793665|gb|BU497471.1|BU497 ------------------------------------------------
gi|21543706|gb|BQ596980.1|BQ596 ------------------------------------------------
gi|17967007|gb|BM273709.1|BM273 ------------------------------------------------
gi|15907748|gb|BI814915.1|BI814 ------------------------------------------------
gi|21543440|gb|BQ596714.1|BQ596 ------------------------------------------------

PF10_0096                       TATAATAATGTATGGTTACAAATAAAAGATAAATTACATGATATGGAT
MAL10|PF10_0096                 TATAATAATGTATGGTTACAAATAAAAGATAAATTACATGATATGGAT
su_gi_contig_552                ------------------------------------------------
gi|17967966|gb|BM274655.1|BM274 ------------------------------------------------
gi|22793665|gb|BU497471.1|BU497 ------------------------------------------------
gi|21543706|gb|BQ596980.1|BQ596 ------------------------------------------------
gi|17967007|gb|BM273709.1|BM273 ------------------------------------------------
gi|15907748|gb|BI814915.1|BI814 ------------------------------------------------
gi|21543440|gb|BQ596714.1|BQ596 ------------------------------------------------

PF10_0096                       TGTAAAGAATTAGCACTAATCATTTATAGTATGGGGAAAATAAAATAT
MAL10|PF10_0096                 TGTAAAGAATTAGCACTAATCATTTATAGTATGGGGAAAATAAAATAT
su_gi_contig_552                ------------------------------------------------
gi|17967966|gb|BM274655.1|BM274 ------------------------------------------------
gi|22793665|gb|BU497471.1|BU497 ------------------------------------------------
gi|21543706|gb|BQ596980.1|BQ596 ------------------------------------------------
gi|17967007|gb|BM273709.1|BM273 ------------------------------------------------
gi|15907748|gb|BI814915.1|BI814 ------------------------------------------------
gi|21543440|gb|BQ596714.1|BQ596 ------------------------------------------------

PF10_0096                       ACAAATAAGGATATGATAGTTTTTTTTGAAAAGGAGATACAAAAATGG
MAL10|PF10_0096                 ACAAATAAGGATATGATAGTTTTTTTTGAAAAGGAGATACAAAAATGG
su_gi_contig_552                ------------------------------------------------
gi|17967966|gb|BM274655.1|BM274 ------------------------------------------------
gi|22793665|gb|BU497471.1|BU497 ------------------------------------------------
gi|21543706|gb|BQ596980.1|BQ596 ------------------------------------------------
gi|17967007|gb|BM273709.1|BM273 ------------------------------------------------
gi|15907748|gb|BI814915.1|BI814 ------------------------------------------------
gi|21543440|gb|BQ596714.1|BQ596 ------------------------------------------------

PF10_0096                       TTATTAAAATTTAGTGGAAGGGACTGCTCCTTAATATTAAAGGGTTTA
MAL10|PF10_0096                 TTATTAAAATTTAGTGGAAGGGACTGCTCCTTAATATTAAAGGGTTTA
su_gi_contig_552                ------------------------------------------------
gi|17967966|gb|BM274655.1|BM274 ------------------------------------------------
gi|22793665|gb|BU497471.1|BU497 ------------------------------------------------
gi|21543706|gb|BQ596980.1|BQ596 ------------------------------------------------
gi|17967007|gb|BM273709.1|BM273 ------------------------------------------------
gi|15907748|gb|BI814915.1|BI814 ------------------------------------------------
gi|21543440|gb|BQ596714.1|BQ596 ------------------------------------------------

PF10_0096                       CAAAATATTCCTTGTAATAATATTAATAATAAGATCTATGATTTAATA
MAL10|PF10_0096                 CAAAATATTCCTTGTAATAATATTAATAATAAGATCTATGATTTAATA
su_gi_contig_552                ------------------------------------------------
gi|17967966|gb|BM274655.1|BM274 ------------------------------------------------
gi|22793665|gb|BU497471.1|BU497 ------------------------------------------------
gi|21543706|gb|BQ596980.1|BQ596 ------------------------------------------------
gi|17967007|gb|BM273709.1|BM273 ------------------------------------------------
gi|15907748|gb|BI814915.1|BI814 ------------------------------------------------
gi|21543440|gb|BQ596714.1|BQ596 ------------------------------------------------

PF10_0096                       TATGAACATATATTAAATATTATAGATAACTTAAATATATTAGATATA
MAL10|PF10_0096                 TATGAACATATATTAAATATTATAGATAACTTAAATATATTAGATATA
su_gi_contig_552                ------------------------------------------------
gi|17967966|gb|BM274655.1|BM274 ------------------------------------------------
gi|22793665|gb|BU497471.1|BU497 ------------------------------------------------
gi|21543706|gb|BQ596980.1|BQ596 ------------------------------------------------
gi|17967007|gb|BM273709.1|BM273 ------------------------------------------------
gi|15907748|gb|BI814915.1|BI814 ------------------------------------------------
gi|21543440|gb|BQ596714.1|BQ596 ------------------------------------------------

PF10_0096                       TGTATTATATTAAATACACATAGTAAATGTATTAACAACAATAAAAAT
MAL10|PF10_0096                 TGTATTATATTAAATACACATAGTAAATGTATTAACAACAATAAAAAT
su_gi_contig_552                ------------------------------------------------
gi|17967966|gb|BM274655.1|BM274 ------------------------------------------------
gi|22793665|gb|BU497471.1|BU497 ------------------------------------------------
gi|21543706|gb|BQ596980.1|BQ596 ------------------------------------------------
gi|17967007|gb|BM273709.1|BM273 ------------------------------------------------
gi|15907748|gb|BI814915.1|BI814 ------------------------------------------------
gi|21543440|gb|BQ596714.1|BQ596 ------------------------------------------------

PF10_0096                       ATTAATAATACCAGTAATATTAATTCTATTCATAGTAATAATATTAAT
MAL10|PF10_0096                 ATTAATAATACCAGTAATATTAATTCTATTCATAGTAATAATATTAAT
su_gi_contig_552                ------------------------------------------------
gi|17967966|gb|BM274655.1|BM274 ------------------------------------------------
gi|22793665|gb|BU497471.1|BU497 ------------------------------------------------
gi|21543706|gb|BQ596980.1|BQ596 ------------------------------------------------
gi|17967007|gb|BM273709.1|BM273 ------------------------------------------------
gi|15907748|gb|BI814915.1|BI814 ------------------------------------------------
gi|21543440|gb|BQ596714.1|BQ596 ------------------------------------------------

PF10_0096                       ATTCGATTATTTGAAGCACTTTTAAATAAATCCCTAACATTCTATACA
MAL10|PF10_0096                 ATTCGATTATTTGAAGCACTTTTAAATAAATCCCTAACATTCTATACA
su_gi_contig_552                ------------------------------------------------
gi|17967966|gb|BM274655.1|BM274 ------------------------------------------------
gi|22793665|gb|BU497471.1|BU497 ------------------------------------------------
gi|21543706|gb|BQ596980.1|BQ596 ------------------------------------------------
gi|17967007|gb|BM273709.1|BM273 ------------------------------------------------
gi|15907748|gb|BI814915.1|BI814 ------------------------------------------------
gi|21543440|gb|BQ596714.1|BQ596 ------------------------------------------------

PF10_0096                       CAACTCAACGAACAGTGTATAGGTTCTCTACTATGGAGTATTAGCCAT
MAL10|PF10_0096                 CAACTCAACGAACAGTGTATAGGTTCTCTACTATGGAGTATTAGCCAT
su_gi_contig_552                ------------------------------------------------
gi|17967966|gb|BM274655.1|BM274 ------------------------------------------------
gi|22793665|gb|BU497471.1|BU497 ------------------------------------------------
gi|21543706|gb|BQ596980.1|BQ596 ------------------------------------------------
gi|17967007|gb|BM273709.1|BM273 ------------------------------------------------
gi|15907748|gb|BI814915.1|BI814 ------------------------------------------------
gi|21543440|gb|BQ596714.1|BQ596 ------------------------------------------------

PF10_0096                       GCTGAAATAAAAGCAGAAAAATATTTTTCTTTGTTGGCTCGTAGATTA
MAL10|PF10_0096                 GCTGAAATAAAAGCAGAAAAATATTTTTCTTTGTTGGCTCGTAGATTA
su_gi_contig_552                ------------------------------------------------
gi|17967966|gb|BM274655.1|BM274 ------------------------------------------------
gi|22793665|gb|BU497471.1|BU497 ------------------------------------------------
gi|21543706|gb|BQ596980.1|BQ596 ------------------------------------------------
gi|17967007|gb|BM273709.1|BM273 ------------------------------------------------
gi|15907748|gb|BI814915.1|BI814 ------------------------------------------------
gi|21543440|gb|BQ596714.1|BQ596 ------------------------------------------------

PF10_0096                       AGAATTGTTATGTACACAAAGTTAATCGCTGATGGGAAAATTGTTAAT
MAL10|PF10_0096                 AGAATTGTTATGTACACAAAGTTAATCGCTGATGGGAAAATTGTTAAT
su_gi_contig_552                ------------------------------------------------
gi|17967966|gb|BM274655.1|BM274 ------------------------------------------------
gi|22793665|gb|BU497471.1|BU497 ------------------------------------------------
gi|21543706|gb|BQ596980.1|BQ596 ------------------------------------------------
gi|17967007|gb|BM273709.1|BM273 ------------------------------------------------
gi|15907748|gb|BI814915.1|BI814 ------------------------------------------------
gi|21543440|gb|BQ596714.1|BQ596 ------------------------------------------------

PF10_0096                       GAAGACACAAAAGAAGATAATAAAACAAAAGAAGATAATAAAAAAAAA
MAL10|PF10_0096                 GAAGACACAAAAGAAGATAATAAAACAAAAGAAGATAATAAAAAAAAA
su_gi_contig_552                ------------------------------------------------
gi|17967966|gb|BM274655.1|BM274 ------------------------------------------------
gi|22793665|gb|BU497471.1|BU497 ------------------------------------------------
gi|21543706|gb|BQ596980.1|BQ596 ------------------------------------------------
gi|17967007|gb|BM273709.1|BM273 ------------------------------------------------
gi|15907748|gb|BI814915.1|BI814 ------------------------------------------------
gi|21543440|gb|BQ596714.1|BQ596 ------------------------------------------------

PF10_0096                       GAAGACAACAAAACAAAAGAAGATAACAAAAAAAAAGAAGATAATAAA
MAL10|PF10_0096                 GAAGACAACAAAACAAAAGAAGATAACAAAAAAAAAGAAGATAATAAA
su_gi_contig_552                ------------------------------------------------
gi|17967966|gb|BM274655.1|BM274 ------------------------------------------------
gi|22793665|gb|BU497471.1|BU497 ------------------------------------------------
gi|21543706|gb|BQ596980.1|BQ596 ------------------------------------------------
gi|17967007|gb|BM273709.1|BM273 ------------------------------------------------
gi|15907748|gb|BI814915.1|BI814 ------------------------------------------------
gi|21543440|gb|BQ596714.1|BQ596 ------------------------------------------------

PF10_0096                       AAAGATGAAGATAATAAAAAAGAAGAAGATAATAAAAAAGATGAAGAT
MAL10|PF10_0096                 AAAGATGAAGATAATAAAAAAGAAGAAGATAATAAAAAAGATGAAGAT
su_gi_contig_552                ------------------------------------------------
gi|17967966|gb|BM274655.1|BM274 ------------------------------------------------
gi|22793665|gb|BU497471.1|BU497 ------------------------------------------------
gi|21543706|gb|BQ596980.1|BQ596 ------------------------------------------------
gi|17967007|gb|BM273709.1|BM273 ------------------------------------------------
gi|15907748|gb|BI814915.1|BI814 ------------------------------------------------
gi|21543440|gb|BQ596714.1|BQ596 ------------------------------------------------

PF10_0096                       AATAAAAAAGAAGAAGATAATAAAACAAAAGAAGATAATCTTCACAAT
MAL10|PF10_0096                 AATAAAAAAGAAGAAGATAATAAAACAAAAGAAGATAATCTTCACAAT
su_gi_contig_552                -----------------------------AG-AGATAATCTTCACAAT
gi|17967966|gb|BM274655.1|BM274 -----------------------------AG-AGATAATCTTCACAAT
gi|22793665|gb|BU497471.1|BU497 ------------------------------------------------
gi|21543706|gb|BQ596980.1|BQ596 ------------------------------------------------
gi|17967007|gb|BM273709.1|BM273 ------------------------------------------------
gi|15907748|gb|BI814915.1|BI814 ------------------------------------------------
gi|21543440|gb|BQ596714.1|BQ596 ------------------------------------------------

PF10_0096                       GGTAATGTACAAACACATATAGATTTACCACAATGTTATAATAATAAT
MAL10|PF10_0096                 GGTAATGTACAAACACATATAGATTTACCACAATGTTATAATAATAAT
su_gi_contig_552                GGTAATGTACAAACACATATAGATTTACCACAATGTTATAATAATAAT
gi|17967966|gb|BM274655.1|BM274 GGTAATGTACAAACACATATAGATTTACCACAATGTTATAATAATAAT
gi|22793665|gb|BU497471.1|BU497 ------------------------------------------------
gi|21543706|gb|BQ596980.1|BQ596 ------------------------------------------------
gi|17967007|gb|BM273709.1|BM273 ------------------------------------------------
gi|15907748|gb|BI814915.1|BI814 ------------------------------------------------
gi|21543440|gb|BQ596714.1|BQ596 ------------------------------------------------

PF10_0096                       AATATTCTTGATAATATTTATACAAATAATTATGAACATGATAATTAT
MAL10|PF10_0096                 AATATTCTTGATAATATTTATACAAATAATTATGAACATGATAATTAT
su_gi_contig_552                AATATTCTTGATAATATTTATACAAATAATTATGAACATGATAATTAT
gi|17967966|gb|BM274655.1|BM274 AATATTCTTGATAATATTTATACAAATAATTATGAACATGATAATTAT
gi|22793665|gb|BU497471.1|BU497 ------------------------------------------------
gi|21543706|gb|BQ596980.1|BQ596 ------------------------------------------------
gi|17967007|gb|BM273709.1|BM273 ------------------------------------------------
gi|15907748|gb|BI814915.1|BI814 ------------------------------------------------
gi|21543440|gb|BQ596714.1|BQ596 ------------------------------------------------

PF10_0096                       CAGCTTCATAACGATTCTTATAATACTCCATCGGATAATCCGAACGAT
MAL10|PF10_0096                 CAGCTTCATAACGATTCTTATAATACTCCATCGGATAATCCGAACGAT
su_gi_contig_552                CAGCTTCATAACGATTCTTATAATACTCCATCGGATAATCCGAACGAT
gi|17967966|gb|BM274655.1|BM274 CAGCTTCATAACGATTCTTATAATACTCCATCGGATAATCCGAACGAT
gi|22793665|gb|BU497471.1|BU497 ------------------------------------------------
gi|21543706|gb|BQ596980.1|BQ596 ------------------------------------------------
gi|17967007|gb|BM273709.1|BM273 ------------------------------------------------
gi|15907748|gb|BI814915.1|BI814 ------------------------------------------------
gi|21543440|gb|BQ596714.1|BQ596 ------------------------------------------------

PF10_0096                       CATTGTAATCCTCTGAATAATCATAATACTTGTCATCATGAAAATGTT
MAL10|PF10_0096                 CATTGTAATCCTCTGAATAATCATAATACTTGTCATCATGAAAATGTT
su_gi_contig_552                CATTGTAATCCTCTGAATAATCATAATACTTGTCATCATGAAAATGTT
gi|17967966|gb|BM274655.1|BM274 CATTGTAATCCTCTGAATAATCATAATACTTGTCATCATGAAAATGTT
gi|22793665|gb|BU497471.1|BU497 ------------------------------------------------
gi|21543706|gb|BQ596980.1|BQ596 ------------------------------------------------
gi|17967007|gb|BM273709.1|BM273 ------------------------------------------------
gi|15907748|gb|BI814915.1|BI814 ------------------------------------------------
gi|21543440|gb|BQ596714.1|BQ596 ------------------------------------------------

PF10_0096                       ATTCCCTCTATTATTTATTCATATGGAAAACAAAGAGTTTATATGAAA
MAL10|PF10_0096                 ATTCCCTCTATTATTTATTCATATGGAAAACAAAGAGTTTATATGAAA
su_gi_contig_552                ATTCCCTCTATTATTTATTCATATGGAAAACAAAGAGTTTATATGAAA
gi|17967966|gb|BM274655.1|BM274 ATTCCCTCTATTATTTATTCATATGGAAAACAAAGAGTTTATATGAAA
gi|22793665|gb|BU497471.1|BU497 ------------------------------------------------
gi|21543706|gb|BQ596980.1|BQ596 ------------------------------------------------
gi|17967007|gb|BM273709.1|BM273 ------------------------------------------------
gi|15907748|gb|BI814915.1|BI814 ------------------------------------------------
gi|21543440|gb|BQ596714.1|BQ596 ------------------------------------------------

PF10_0096                       CATCATATAGACATAGATAAAAATATATACAACCATATTATAAATAGC
MAL10|PF10_0096                 CATCATATAGACATAGATAAAAATATATACAACCATATTATAAATAGC
su_gi_contig_552                CATCATATAGACATAGATAAAAATATATACAACCATATTATAAATAGC
gi|17967966|gb|BM274655.1|BM274 CATCATATAGACATAGATAAAAATATATACAACCATATTATAAATAGC
gi|22793665|gb|BU497471.1|BU497 ------------------------------------------------
gi|21543706|gb|BQ596980.1|BQ596 ------------------------------------------------
gi|17967007|gb|BM273709.1|BM273 ------------------------------------------------
gi|15907748|gb|BI814915.1|BI814 ------------------------------------------------
gi|21543440|gb|BQ596714.1|BQ596 ------------------------------------------------

PF10_0096                       TACCCTGTATATGATAATATACATAACAAGCCAGTTGAAAAAATATAT
MAL10|PF10_0096                 TACCCTGTATATGATAATATACATAACAAGCCAGTTGAAAAAATATAT
su_gi_contig_552                TACCCTGTATATGATAATATACATAACAAGCCAGTTGAAAAAATATAT
gi|17967966|gb|BM274655.1|BM274 TACCCTGTATATGATAATATACATAACAAGCCAGTTGAAAAAATATAT
gi|22793665|gb|BU497471.1|BU497 ------------------------------------------------
gi|21543706|gb|BQ596980.1|BQ596 ------------------------------------------------
gi|17967007|gb|BM273709.1|BM273 ------------------------------------------------
gi|15907748|gb|BI814915.1|BI814 ------------------------------------------------
gi|21543440|gb|BQ596714.1|BQ596 ------------------------------------------------

PF10_0096                       ATGTTTGATTTTTCTAAAAAATTCTTAAGAGACCAAAATATTTTTAAT
MAL10|PF10_0096                 ATGTTTGATTTTTCTAAAAAATTCTTAAGAGACCAAAATATTTTTAAT
su_gi_contig_552                ATGTTTGATTTTTCTAAAAAATTCTTAAGAGACCAAAATATTTTTAAT
gi|17967966|gb|BM274655.1|BM274 ATGTTTGATTTTTCTAAAAAATTCTTAAGAGACCAAAATATTTTTAAT
gi|22793665|gb|BU497471.1|BU497 ------------------------------------------------
gi|21543706|gb|BQ596980.1|BQ596 ------------------------------------------------
gi|17967007|gb|BM273709.1|BM273 ------------------------------------------------
gi|15907748|gb|BI814915.1|BI814 ------------------------------------------------
gi|21543440|gb|BQ596714.1|BQ596 ------------------------------------------------

PF10_0096                       AATGTTGTAAATAATGAAAATAATAATAATAATAGTAGTAATAATAAA
MAL10|PF10_0096                 AATGTTGTAAATAATGAAAATAATAATAATAATAGTAGTAATAATAAA
su_gi_contig_552                AATGTTGTAAATAATGAAAATAATAATAATAATAGTAGTAATAATAAA
gi|17967966|gb|BM274655.1|BM274 AATGTTGTAAATAATGAAAATAATAATAATAATAGTAGTAATAATAAA
gi|22793665|gb|BU497471.1|BU497 ------------------------------------------------
gi|21543706|gb|BQ596980.1|BQ596 ------------------------------------------------
gi|17967007|gb|BM273709.1|BM273 ------------------------------------------------
gi|15907748|gb|BI814915.1|BI814 ------------------------------------------------
gi|21543440|gb|BQ596714.1|BQ596 ------------------------------------------------

PF10_0096                       ATTATAAAAAAATATAAAAGTATTAAAAAAAATAATATATATTATCAA
MAL10|PF10_0096                 ATTATAAAAAAATATAAAAGTATTAAAAAAAATAATATATATTATCAA
su_gi_contig_552                ATTATAAAAAAATATAAAAGTATTAAAAAAAATAATATATATTATCAA
gi|17967966|gb|BM274655.1|BM274 ATTATAAAAAAATATAAAAGTATTAAAAAAAATAATATATATTATCAA
gi|22793665|gb|BU497471.1|BU497 ----TAAAAAAATATAAAAGTATTAAAAAAAATAATATATATTATCAA
gi|21543706|gb|BQ596980.1|BQ596 ------------------------------------------------
gi|17967007|gb|BM273709.1|BM273 ------------------------------------------------
gi|15907748|gb|BI814915.1|BI814 ------------------------------------------------
gi|21543440|gb|BQ596714.1|BQ596 ------------------------------------------------

PF10_0096                       GATATTATATACATTATAAATAATTTTCTTATACATTTTTTAAACAAA
MAL10|PF10_0096                 GATATTATATACATTATAAATAATTTTCTTATACATTTTTTAAACAAA
su_gi_contig_552                GATATTATATACATTATAAATATTTTTCTTATACATTTTTTAAACAAA
gi|17967966|gb|BM274655.1|BM274 GATATTATATACATTATAAATATTTTT---------------------
gi|22793665|gb|BU497471.1|BU497 GATATTATATACATTATAAATAATTTTCTTATACATTTTTTAAACAAA
gi|21543706|gb|BQ596980.1|BQ596 ------------------------------------------------
gi|17967007|gb|BM273709.1|BM273 ------------------------------------------------
gi|15907748|gb|BI814915.1|BI814 ------------------------------------------------
gi|21543440|gb|BQ596714.1|BQ596 ------------------------------------------------

PF10_0096                       ATACATTATAATGATTTAAAGAATATATTATTTGGTATAACAAAAATT
MAL10|PF10_0096                 ATACATTATAATGATTTAAAGAATATATTATTTGGTATAACAAAAATT
su_gi_contig_552                ATACATTATAATGATTTAAAGAATATATTATTTGGTATAACAAAAATT
gi|17967966|gb|BM274655.1|BM274 ------------------------------------------------
gi|22793665|gb|BU497471.1|BU497 ATACATTATAATGATTTAAAGAATATATTATTTGGTATAACAAAAATT
gi|21543706|gb|BQ596980.1|BQ596 ------------------------------------------------
gi|17967007|gb|BM273709.1|BM273 ------------------------------------------------
gi|15907748|gb|BI814915.1|BI814 ------------------------------------------------
gi|21543440|gb|BQ596714.1|BQ596 ------------------------------------------------

PF10_0096                       GAAATGTCAATTAATAAAATATTATTAAATAATATATATGAATTAATT
MAL10|PF10_0096                 GAAATGTCAATTAATAAAATATTATTAAATAATATATATGAATTAATT
su_gi_contig_552                GAAATGTCAATTAATAAAATATTATTAAATAATATATATGAATTAATT
gi|17967966|gb|BM274655.1|BM274 ------------------------------------------------
gi|22793665|gb|BU497471.1|BU497 GAAATGTCAATTAATAAAATATTATTAAATAATATATATGAATTAATT
gi|21543706|gb|BQ596980.1|BQ596 ------------------------------------------------
gi|17967007|gb|BM273709.1|BM273 ------------------------------------------------
gi|15907748|gb|BI814915.1|BI814 ------------------------------------------------
gi|21543440|gb|BQ596714.1|BQ596 ------------------------------------------------

PF10_0096                       ATCTTATATACACAAAAAGGTTTATATAAAAATTATGAGGTTATTAAT
MAL10|PF10_0096                 ATCTTATATACACAAAAAGGTTTATATAAAAATTATGAGGTTATTAAT
su_gi_contig_552                ATCTTATATACACAAAAAGGTTTATATAAAAATTATGAGGTTATTAAT
gi|17967966|gb|BM274655.1|BM274 ------------------------------------------------
gi|22793665|gb|BU497471.1|BU497 ATCTTATATACACAAAAAGGTTTATATAAAAATTATGAGGTTATTAAT
gi|21543706|gb|BQ596980.1|BQ596 ------------------------------------------------
gi|17967007|gb|BM273709.1|BM273 ------------------------------------------------
gi|15907748|gb|BI814915.1|BI814 ------------------------------------------------
gi|21543440|gb|BQ596714.1|BQ596 ------------------------------------------------

PF10_0096                       TTATTACGCTCTCTAACATTAATACCATATTTTAATAAAGATATTTGG
MAL10|PF10_0096                 TTATTACGCTCTCTAACATTAATACCATATTTTAATAAAGATATTTGG
su_gi_contig_552                TTATTACGCTCTCTAACATTAATACCATATTTTAATAAAGATATTTGG
gi|17967966|gb|BM274655.1|BM274 ------------------------------------------------
gi|22793665|gb|BU497471.1|BU497 TTATTACGCTCTCTAACATTAATACCATATTTTAATAAAGATATTTGG
gi|21543706|gb|BQ596980.1|BQ596 ------------------------------------------------
gi|17967007|gb|BM273709.1|BM273 ------------------------------------------------
gi|15907748|gb|BI814915.1|BI814 ------------------------------------------------
gi|21543440|gb|BQ596714.1|BQ596 ------------------------------------------------

PF10_0096                       ATACATGTCTTAGAGTTTTATAAAAATAATTTCCTTACAAAACATACA
MAL10|PF10_0096                 ATACATGTCTTAGAGTTTTATAAAAATAATTTCCTTACAAAACATACA
su_gi_contig_552                ATACATGTCTTAGAGTTTTATAAAAATAATTTCCTTACAAAACATACA
gi|17967966|gb|BM274655.1|BM274 ------------------------------------------------
gi|22793665|gb|BU497471.1|BU497 ATACATGTCTTAGAGTTTTATAAAAATAATTTCCTTACAAAACATACA
gi|21543706|gb|BQ596980.1|BQ596 ---------------------AAAAATAATTTCCTTACAAAACATACA
gi|17967007|gb|BM273709.1|BM273 ------------------------------------------------
gi|15907748|gb|BI814915.1|BI814 ------------------------------------------------
gi|21543440|gb|BQ596714.1|BQ596 ------------------------------------------------

PF10_0096                       AATATAAAAAATCATTCTTATTTATTTTATATATTCTCCTTTGTTAAA
MAL10|PF10_0096                 AATATAAAAAATCATTCTTATTTATTTTATATATTCTCCTTTGTTAAA
su_gi_contig_552                AATATAAAAAATCATTCTTATTTATTTTATATATTCTCCTTTGTTAAA
gi|17967966|gb|BM274655.1|BM274 ------------------------------------------------
gi|22793665|gb|BU497471.1|BU497 AATATAAAAAATCATTCTTATTTATTTTATATATTCTCCTTTGTTAAA
gi|21543706|gb|BQ596980.1|BQ596 AATATAAAAAATCATTCTTATTTATTTTATATATTCTCCTTTGTTAAA
gi|17967007|gb|BM273709.1|BM273 ------------------------------------------------
gi|15907748|gb|BI814915.1|BI814 ------------------------------------------------
gi|21543440|gb|BQ596714.1|BQ596 ------------------------------------------------

PF10_0096                       AATCATTTACAAAATTATCCTTTTCATCATCAACTCATTCAACATATA
MAL10|PF10_0096                 AATCATTTACAAAATTATCCTTTTCATCATCAACTCATTCAACATATA
su_gi_contig_552                AATCATTTACAAAATTATCCTTTTCATCATCAACTCATTCAACATATA
gi|17967966|gb|BM274655.1|BM274 ------------------------------------------------
gi|22793665|gb|BU497471.1|BU497 AATCATTTACAAAATTATCCTTTTCATCATCAACTCATTCAACATATA
gi|21543706|gb|BQ596980.1|BQ596 AATCATTTACAAAATTATCCTTTTCATCATCAACTCATTCAACATATA
gi|17967007|gb|BM273709.1|BM273 ------------------------------------------------
gi|15907748|gb|BI814915.1|BI814 ------------------------------------------------
gi|21543440|gb|BQ596714.1|BQ596 ------------------------------------------------

PF10_0096                       AATAAAAACGCTAACATGTTACAAAGAGATGATATTATATATATAATT
MAL10|PF10_0096                 AATAAAAACGCTAACATGTTACAAAGAGATGATATTATATATATAATT
su_gi_contig_552                AATAAAAACGCTAACATGTTACAAAGAGATGATATTATATATATAATT
gi|17967966|gb|BM274655.1|BM274 ------------------------------------------------
gi|22793665|gb|BU497471.1|BU497 AATAAAAACGCTAACATGTTACAAAGAGATGATATTATATATATAATT
gi|21543706|gb|BQ596980.1|BQ596 AATAAAAACGCTAACATGTTACAAAGAGATGATATTATATATATAATT
gi|17967007|gb|BM273709.1|BM273 ------------------------------------------------
gi|15907748|gb|BI814915.1|BI814 ------------------------------------------------
gi|21543440|gb|BQ596714.1|BQ596 ------------------------------------------------

PF10_0096                       AAGGCTCTTCTCAATTCTAATTATTATGATAACGAATTAGTAAATAAC
MAL10|PF10_0096                 AAGGCTCTTCTCAATTCTAATTATTATGATAACGAATTAGTAAATAAC
su_gi_contig_552                AAGGCTCTTCTCAATTCTAATTATTATGATAACGAATTAGTAAATAAC
gi|17967966|gb|BM274655.1|BM274 ------------------------------------------------
gi|22793665|gb|BU497471.1|BU497 AAGGCTCTTCTCAATTCTAATTATTATGATAACGAATTAGTAAATAAC
gi|21543706|gb|BQ596980.1|BQ596 AAGGCTCTTCTCAATTCTAATTATTATGATAACGAATTAGTAAATAAC
gi|17967007|gb|BM273709.1|BM273 ------------------------------------------------
gi|15907748|gb|BI814915.1|BI814 ------------------------------------------------
gi|21543440|gb|BQ596714.1|BQ596 ------------------------------------------------

PF10_0096                       ATTTTTAATTTTATACAAACAAATTTTAAATTATTTAATATTATCGAT
MAL10|PF10_0096                 ATTTTTAATTTTATACAAACAAATTTTAAATTATTTAATATTATCGAT
su_gi_contig_552                ATTTTTAATTTTATACAAACAAATTTTAAATTATTTAATATTATCGAT
gi|17967966|gb|BM274655.1|BM274 ------------------------------------------------
gi|22793665|gb|BU497471.1|BU497 ATTTTTAATTTTATACAAACAAATTTTAAATTATTTAATATTATCGAT
gi|21543706|gb|BQ596980.1|BQ596 ATTTTTAATTTTATACAAACAAATTTTAAATTATTTAATATTATCGAT
gi|17967007|gb|BM273709.1|BM273 ------------------------------------------------
gi|15907748|gb|BI814915.1|BI814 ------------------------------------------------
gi|21543440|gb|BQ596714.1|BQ596 ------------------------------------------------

PF10_0096                       ATTGTCTATATTCTAAAATACTGTACTATCCATAATCTAAGGAATACA
MAL10|PF10_0096                 ATTGTCTATATTCTAAAATACTGTACTATCCATAATCTAAGGAATACA
su_gi_contig_552                ATTGTCTATATTCTAAAATACTGTACTATCCATAATCTAAGGAATACA
gi|17967966|gb|BM274655.1|BM274 ------------------------------------------------
gi|22793665|gb|BU497471.1|BU497 ATTGTCTATATTCTAAAATA----------------------------
gi|21543706|gb|BQ596980.1|BQ596 ATTGTCTATATTCTAAAATACTGTACTATCCATAATCTAAGGAATACA
gi|17967007|gb|BM273709.1|BM273 ------------------------------------------------
gi|15907748|gb|BI814915.1|BI814 ------------------------------------------------
gi|21543440|gb|BQ596714.1|BQ596 ------------------------------------------------

PF10_0096                       AACATATTCTCACTCTTTGCTTTAACCATAAAGGAACAAAATAAGAAA
MAL10|PF10_0096                 AACATATTCTCACTCTTTGCTTTAACCATAAAGGAACAAAATAAGAAA
su_gi_contig_552                AACATATTCTCACTCTTTGCTTTAACCATAAAGGAACAAAATAAGAAA
gi|17967966|gb|BM274655.1|BM274 ------------------------------------------------
gi|22793665|gb|BU497471.1|BU497 ------------------------------------------------
gi|21543706|gb|BQ596980.1|BQ596 AACATATTCTCACTCTTTGCTTTAACCATAAAGGAACAAAATAAGAAA
gi|17967007|gb|BM273709.1|BM273 -------TCTCACTCTTTGCTTTAACCATAAAGGAACAAAATAAGAAA
gi|15907748|gb|BI814915.1|BI814 ------------------------------------------------
gi|21543440|gb|BQ596714.1|BQ596 ------------------------------------------------

PF10_0096                       TCCAACAGAAATATTATATCTTTAATTTTGTCTTTTTATTTGGAGGTA
MAL10|PF10_0096                 TCCAACAGAAATATTATATCTTTAATTTTGTCTTTTTATTTGGAG---
su_gi_contig_552                TCCAACAGAAATATTATATCTTTAATTTTGT-----------------
gi|17967966|gb|BM274655.1|BM274 ------------------------------------------------
gi|22793665|gb|BU497471.1|BU497 ------------------------------------------------
gi|21543706|gb|BQ596980.1|BQ596 TCCAACAGAAATATTATATCTTTAATTTTGTCTTTTTATTTGGAGGTA
gi|17967007|gb|BM273709.1|BM273 TCCAACAGAAATATTATATCTTTAATTTTGTC----------------
gi|15907748|gb|BI814915.1|BI814 ------------------------------------------------
gi|21543440|gb|BQ596714.1|BQ596 ------------------------------------------------

PF10_0096                       CGTACATAAATACAAAAAAAAAAAAAAAAAAAAAAAAAAAATATATAT
MAL10|PF10_0096                 ------------------------------------------------
su_gi_contig_552                ------------------------------------------------
gi|17967966|gb|BM274655.1|BM274 ------------------------------------------------
gi|22793665|gb|BU497471.1|BU497 ------------------------------------------------
gi|21543706|gb|BQ596980.1|BQ596 CGTACATAAATACAAAAAAAAAAAAAAAAAAA----------------
gi|17967007|gb|BM273709.1|BM273 ------------------------------------------------
gi|15907748|gb|BI814915.1|BI814 ------------------------------------------------
gi|21543440|gb|BQ596714.1|BQ596 ------------------------------------------------

PF10_0096                       ATATAATCGAAAATATATATCAAGAGCTGATGTGTATCGTATCTATCC
MAL10|PF10_0096                 ------------------------------------------------
su_gi_contig_552                ------------------------------------------------
gi|17967966|gb|BM274655.1|BM274 ------------------------------------------------
gi|22793665|gb|BU497471.1|BU497 ------------------------------------------------
gi|21543706|gb|BQ596980.1|BQ596 ------------------------------------------------
gi|17967007|gb|BM273709.1|BM273 ------------------------------------------------
gi|15907748|gb|BI814915.1|BI814 ------------------------------------------------
gi|21543440|gb|BQ596714.1|BQ596 ------------------------------------------------

PF10_0096                       CAATCTTGGCGTTACTATAACATTATAATAGCACAAACCACCTTACAT
MAL10|PF10_0096                 ------------------------------------------------
su_gi_contig_552                ------------------------------------------------
gi|17967966|gb|BM274655.1|BM274 ------------------------------------------------
gi|22793665|gb|BU497471.1|BU497 ------------------------------------------------
gi|21543706|gb|BQ596980.1|BQ596 ------------------------------------------------
gi|17967007|gb|BM273709.1|BM273 ------------------------------------------------
gi|15907748|gb|BI814915.1|BI814 ------------------------------------------------
gi|21543440|gb|BQ596714.1|BQ596 ------------------------------------------------

PF10_0096                       ATTGTAATATATATATATATATATATATATATATATATATATATATAT
MAL10|PF10_0096                 ------------------------------------------------
su_gi_contig_552                ------------------------------------------------
gi|17967966|gb|BM274655.1|BM274 ------------------------------------------------
gi|22793665|gb|BU497471.1|BU497 ------------------------------------------------
gi|21543706|gb|BQ596980.1|BQ596 ------------------------------------------------
gi|17967007|gb|BM273709.1|BM273 ------------------------------------------------
gi|15907748|gb|BI814915.1|BI814 ------------------------------------------------
gi|21543440|gb|BQ596714.1|BQ596 ------------------------------------------------

PF10_0096                       ATTTATATATGTATGTATTTTTTTTTTTTTTTTACAGATGGATATATA
MAL10|PF10_0096                 -------------------------------------ATGGATATATA
su_gi_contig_552                ------------------------------------------------
gi|17967966|gb|BM274655.1|BM274 ------------------------------------------------
gi|22793665|gb|BU497471.1|BU497 ------------------------------------------------
gi|21543706|gb|BQ596980.1|BQ596 ------------------------------------------------
gi|17967007|gb|BM273709.1|BM273 ------------------------------------------------
gi|15907748|gb|BI814915.1|BI814 ------------------------TTTTTTTTTACAGATGGATATATA
gi|21543440|gb|BQ596714.1|BQ596 ------------------------------------------------

PF10_0096                       CCCCAAAATAATTGAAGACATACTTATGGAAGCCAAACAAAGCAAGAA
MAL10|PF10_0096                 CCCCAAAATAATTGAAGACATACTTATGGAAGCCAAACAAAGCAAGAA
su_gi_contig_552                -CCCAAAATAATTGAAGACATACTTATGGAAGCCAAACAAAGCAAGAA
gi|17967966|gb|BM274655.1|BM274 ------------------------------------------------
gi|22793665|gb|BU497471.1|BU497 ------------------------------------------------
gi|21543706|gb|BQ596980.1|BQ596 ------------------------------------------------
gi|17967007|gb|BM273709.1|BM273 --CCAAAATAATTGAAGACATACTTATGGAAGCCAAACAAAGCAAGAA
gi|15907748|gb|BI814915.1|BI814 CCCCAAAATAATTGAAGACATACTTATGGAAGCCAAACAAAGCAAGAA
gi|21543440|gb|BQ596714.1|BQ596 ------------------------------------------------

PF10_0096                       TAGAAATTATTACTTAGAAGAAATTCAATGCGATCAATAAGAAATATA
MAL10|PF10_0096                 TAGAAATTATTACTTAGAAGAAATTCAATGCGATCAATAA--------
su_gi_contig_552                TAGAAATTATTACTTAGAAGAAATTCAATGCGATCAATAAGAAATATA
gi|17967966|gb|BM274655.1|BM274 ------------------------------------------------
gi|22793665|gb|BU497471.1|BU497 ------------------------------------------------
gi|21543706|gb|BQ596980.1|BQ596 ------------------------------------------------
gi|17967007|gb|BM273709.1|BM273 TAGAAATTATTACTTAGAAGAAATTCAATGCGATCAATAAGAAATATA
gi|15907748|gb|BI814915.1|BI814 TAGAAATTATTACTTAGAAGAAATTCAATGCGATCAATAAGAAATATA
gi|21543440|gb|BQ596714.1|BQ596 ------------------------------------------------

PF10_0096                       TATATATATATATATATATATATATATACATATACTTATACACATCCC
MAL10|PF10_0096                 ------------------------------------------------
su_gi_contig_552                TATATATATATATATATATATATATATACATATACTTATACACATCCC
gi|17967966|gb|BM274655.1|BM274 ------------------------------------------------
gi|22793665|gb|BU497471.1|BU497 ------------------------------------------------
gi|21543706|gb|BQ596980.1|BQ596 ------------------------------------------------
gi|17967007|gb|BM273709.1|BM273 TATATATATATATATATATATATATATACATATACTTATACACATCCC
gi|15907748|gb|BI814915.1|BI814 TATATATATATATATATATATATATATACATATACTTATACACATCCC
gi|21543440|gb|BQ596714.1|BQ596 ------------------------------------------------

PF10_0096                       TTTATGTTTCATTTCATATTTAATTTTTTCAGTTAAATCTTTTAATTT
MAL10|PF10_0096                 ------------------------------------------------
su_gi_contig_552                TTTATGTTTCATTTCATATTTAATTTTTTCAGTTAAATCTTTTAATTT
gi|17967966|gb|BM274655.1|BM274 ------------------------------------------------
gi|22793665|gb|BU497471.1|BU497 ------------------------------------------------
gi|21543706|gb|BQ596980.1|BQ596 ------------------------------------------------
gi|17967007|gb|BM273709.1|BM273 TTTATGTTTCATTTCATATTTAATTTTTTCAGTTAAATCTTTTAATTT
gi|15907748|gb|BI814915.1|BI814 TTTATGTTTCATTTCATATTTAATTTTTTCAGTTAAATCTTTTAATTT
gi|21543440|gb|BQ596714.1|BQ596 ----------------------------------AAATCTTTTAATTT

PF10_0096                       TTGTAAAATTTATAAAACGAATTAATTTCTGCCTCTTTTGATTCGACA
MAL10|PF10_0096                 ------------------------------------------------
su_gi_contig_552                TTGTAAAATTTATAAAACGAATTAATTTCTGCCTCTTTTGATTCGACA
gi|17967966|gb|BM274655.1|BM274 ------------------------------------------------
gi|22793665|gb|BU497471.1|BU497 ------------------------------------------------
gi|21543706|gb|BQ596980.1|BQ596 ------------------------------------------------
gi|17967007|gb|BM273709.1|BM273 TTGTAAAATTTATAAAACGAATTAATTTCTGCCTCTTTTGATTCGACA
gi|15907748|gb|BI814915.1|BI814 TTGTAAAATTTATAAAACGAATTAATTTCTGCCTCTTTTGATTCGACA
gi|21543440|gb|BQ596714.1|BQ596 TTGTAAAATTTATAAAACGAATTAATTTCTGCCTCTTTTGATTCGACA

PF10_0096                       GCATTATTTTGCTCCATTTTTTTTGGTAAACTATCCTTAAAAGGAAAA
MAL10|PF10_0096                 ------------------------------------------------
su_gi_contig_552                GCATTATTTTGCTCCATTTTTTTTGGTAAACTATCCTTAAAAGGAAAA
gi|17967966|gb|BM274655.1|BM274 ------------------------------------------------
gi|22793665|gb|BU497471.1|BU497 ------------------------------------------------
gi|21543706|gb|BQ596980.1|BQ596 ------------------------------------------------
gi|17967007|gb|BM273709.1|BM273 GCATTATTTTGCTCCATTTTTTTTGGTAAACTATCCTTAAAAGGAAAA
gi|15907748|gb|BI814915.1|BI814 GCATTATTTTGCTCCATTTTTTTTGGTAAACTATCCTTAAAAGGAAAA
gi|21543440|gb|BQ596714.1|BQ596 GCATTATTTTGCTCCATTTTTTTTGGTAAACTATCCTTAAAAGGAAAA

PF10_0096                       CAGAAAATATTTTTTAAATATCTCTGATCAAAACCTTTTGGGAATAAA
MAL10|PF10_0096                 ------------------------------------------------
su_gi_contig_552                CAGAAAATATTTTTTAAATATCTCTGATCAAAACCTTTTGGGAATAAA
gi|17967966|gb|BM274655.1|BM274 ------------------------------------------------
gi|22793665|gb|BU497471.1|BU497 ------------------------------------------------
gi|21543706|gb|BQ596980.1|BQ596 ------------------------------------------------
gi|17967007|gb|BM273709.1|BM273 CAGAAAATATTTTTTAAATATCTCTGATCAAAACCTTTTGGGAATAAA
gi|15907748|gb|BI814915.1|BI814 CAGAAAATATTTTTTAAATATCTCTGATCAAAA---------------
gi|21543440|gb|BQ596714.1|BQ596 CAGAAAATATTTTTTAAATATCTCTGATCAAAACCTTTTGGGAATAAA

PF10_0096                       TTTTCATTTCCCCACCTTCCATATCCTTTTATGACATCATGATTTAAG
MAL10|PF10_0096                 ------------------------------------------------
su_gi_contig_552                TTTTCATTTCCCCACCTTCCATATCCTTTTATGACATCATGATTTAAG
gi|17967966|gb|BM274655.1|BM274 ------------------------------------------------
gi|22793665|gb|BU497471.1|BU497 ------------------------------------------------
gi|21543706|gb|BQ596980.1|BQ596 ------------------------------------------------
gi|17967007|gb|BM273709.1|BM273 TTTTCATTTCCCCACCTTCCATATCCTTTTATGACATCATGATTTAAG
gi|15907748|gb|BI814915.1|BI814 ------------------------------------------------
gi|21543440|gb|BQ596714.1|BQ596 TTTTCATTTCCCCACCTTCCATATCCTTTTATGACATCATGATTTAAG

PF10_0096                       TTTAAGCTTTCTCTTGTATATTTTGGTAATTTTATGTTGTTCTTTTTT
MAL10|PF10_0096                 ------------------------------------------------
su_gi_contig_552                TTTAAGCTTTCTCTTGTATATTTTGGTAATTT----------------
gi|17967966|gb|BM274655.1|BM274 ------------------------------------------------
gi|22793665|gb|BU497471.1|BU497 ------------------------------------------------
gi|21543706|gb|BQ596980.1|BQ596 ------------------------------------------------
gi|17967007|gb|BM273709.1|BM273 TTTAAGCTTTCTCTTGTATATTTTGGTAATTTTATGTTGTTCTTT---
gi|15907748|gb|BI814915.1|BI814 ------------------------------------------------
gi|21543440|gb|BQ596714.1|BQ596 TTTAAGCTTTCTCTTGTATATTTTGGTAATTT----------------

PF10_0096                       TTCTTTTTCAAGTATGAGATAGCATTTAGTTCGCTGTAAATGTTGGGA
MAL10|PF10_0096                 ------------------------------------------------
su_gi_contig_552                ------------------------------------------------
gi|17967966|gb|BM274655.1|BM274 ------------------------------------------------
gi|22793665|gb|BU497471.1|BU497 ------------------------------------------------
gi|21543706|gb|BQ596980.1|BQ596 ------------------------------------------------
gi|17967007|gb|BM273709.1|BM273 ------------------------------------------------
gi|15907748|gb|BI814915.1|BI814 ------------------------------------------------
gi|21543440|gb|BQ596714.1|BQ596 ------------------------------------------------

PF10_0096                       CACCACAAACCCTAAACAGGATCCAACAAAAAAATAAAATAAAATAAA
MAL10|PF10_0096                 ------------------------------------------------
su_gi_contig_552                ------------------------------------------------
gi|17967966|gb|BM274655.1|BM274 ------------------------------------------------
gi|22793665|gb|BU497471.1|BU497 ------------------------------------------------
gi|21543706|gb|BQ596980.1|BQ596 ------------------------------------------------
gi|17967007|gb|BM273709.1|BM273 ------------------------------------------------
gi|15907748|gb|BI814915.1|BI814 ------------------------------------------------
gi|21543440|gb|BQ596714.1|BQ596 ------------------------------------------------

PF10_0096                       ATAAATAAATAAATAAATAAATAAATAAATATATATATATATATATAT
MAL10|PF10_0096                 ------------------------------------------------
su_gi_contig_552                ------------------------------------------------
gi|17967966|gb|BM274655.1|BM274 ------------------------------------------------
gi|22793665|gb|BU497471.1|BU497 ------------------------------------------------
gi|21543706|gb|BQ596980.1|BQ596 ------------------------------------------------
gi|17967007|gb|BM273709.1|BM273 ------------------------------------------------
gi|15907748|gb|BI814915.1|BI814 ------------------------------------------------
gi|21543440|gb|BQ596714.1|BQ596 ------------------------------------------------

PF10_0096                       ATATATATATATATGATACACCATTTTAATCATTTGATCATTTATAAA
MAL10|PF10_0096                 ------------------------------------------------
su_gi_contig_552                ------------------------------------------------
gi|17967966|gb|BM274655.1|BM274 ------------------------------------------------
gi|22793665|gb|BU497471.1|BU497 ------------------------------------------------
gi|21543706|gb|BQ596980.1|BQ596 ------------------------------------------------
gi|17967007|gb|BM273709.1|BM273 ------------------------------------------------
gi|15907748|gb|BI814915.1|BI814 ------------------------------------------------
gi|21543440|gb|BQ596714.1|BQ596 ------------------------------------------------

PF10_0096                       ATAGGGTTATATTATTAATTTATTATTCCTTTTATTCTTTTTATTTTA
MAL10|PF10_0096                 ------------------------------------------------
su_gi_contig_552                ------------------------------------------------
gi|17967966|gb|BM274655.1|BM274 ------------------------------------------------
gi|22793665|gb|BU497471.1|BU497 ------------------------------------------------
gi|21543706|gb|BQ596980.1|BQ596 ------------------------------------------------
gi|17967007|gb|BM273709.1|BM273 ------------------------------------------------
gi|15907748|gb|BI814915.1|BI814 ------------------------------------------------
gi|21543440|gb|BQ596714.1|BQ596 ------------------------------------------------

PF10_0096                       ATTTATTTTTTACCTGTATGCTTCTCCTGTTTGAATATACCTTTGGAC
MAL10|PF10_0096                 ------------------------------------------------
su_gi_contig_552                ------------------------------------------------
gi|17967966|gb|BM274655.1|BM274 ------------------------------------------------
gi|22793665|gb|BU497471.1|BU497 ------------------------------------------------
gi|21543706|gb|BQ596980.1|BQ596 ------------------------------------------------
gi|17967007|gb|BM273709.1|BM273 ------------------------------------------------
gi|15907748|gb|BI814915.1|BI814 ------------------------------------------------
gi|21543440|gb|BQ596714.1|BQ596 ------------------------------------------------

PF10_0096                       CCCCGTGCTTTAGGTAGTCATTATTTCCAGCACTGTCTTTATATAAAT
MAL10|PF10_0096                 ------------------------------------------------
su_gi_contig_552                ------------------------------------------------
gi|17967966|gb|BM274655.1|BM274 ------------------------------------------------
gi|22793665|gb|BU497471.1|BU497 ------------------------------------------------
gi|21543706|gb|BQ596980.1|BQ596 ------------------------------------------------
gi|17967007|gb|BM273709.1|BM273 ------------------------------------------------
gi|15907748|gb|BI814915.1|BI814 ------------------------------------------------
gi|21543440|gb|BQ596714.1|BQ596 ------------------------------------------------

PF10_0096                       TAATTATATCAACAATATGTTTTGATTTTATATCTTTTAAAGATATTT
MAL10|PF10_0096                 ------------------------------------------------
su_gi_contig_552                ------------------------------------------------
gi|17967966|gb|BM274655.1|BM274 ------------------------------------------------
gi|22793665|gb|BU497471.1|BU497 ------------------------------------------------
gi|21543706|gb|BQ596980.1|BQ596 ------------------------------------------------
gi|17967007|gb|BM273709.1|BM273 ------------------------------------------------
gi|15907748|gb|BI814915.1|BI814 ------------------------------------------------
gi|21543440|gb|BQ596714.1|BQ596 ------------------------------------------------

PF10_0096                       CATATTTTGTATTATTTATATATTCAAAGATAACTTTGGGTTCTTCAT
MAL10|PF10_0096                 ------------------------------------------------
su_gi_contig_552                ------------------------------------------------
gi|17967966|gb|BM274655.1|BM274 ------------------------------------------------
gi|22793665|gb|BU497471.1|BU497 ------------------------------------------------
gi|21543706|gb|BQ596980.1|BQ596 ------------------------------------------------
gi|17967007|gb|BM273709.1|BM273 ------------------------------------------------
gi|15907748|gb|BI814915.1|BI814 ------------------------------------------------
gi|21543440|gb|BQ596714.1|BQ596 ------------------------------------------------

PF10_0096                       ATTGCTCATGATGAATTTCGAAATTTAAATGCTTGTTTTCTTCTTTAT
MAL10|PF10_0096                 ------------------------------------------------
su_gi_contig_552                ------------------------------------------------
gi|17967966|gb|BM274655.1|BM274 ------------------------------------------------
gi|22793665|gb|BU497471.1|BU497 ------------------------------------------------
gi|21543706|gb|BQ596980.1|BQ596 ------------------------------------------------
gi|17967007|gb|BM273709.1|BM273 ------------------------------------------------
gi|15907748|gb|BI814915.1|BI814 ------------------------------------------------
gi|21543440|gb|BQ596714.1|BQ596 ------------------------------------------------

PF10_0096                       ATTCTGGTAACAGATATCTTAAAAAAAAACGAACATTCCTACTACTAT
MAL10|PF10_0096                 ------------------------------------------------
su_gi_contig_552                ------------------------------------------------
gi|17967966|gb|BM274655.1|BM274 ------------------------------------------------
gi|22793665|gb|BU497471.1|BU497 ------------------------------------------------
gi|21543706|gb|BQ596980.1|BQ596 ------------------------------------------------
gi|17967007|gb|BM273709.1|BM273 ------------------------------------------------
gi|15907748|gb|BI814915.1|BI814 ------------------------------------------------
gi|21543440|gb|BQ596714.1|BQ596 ------------------------------------------------

PF10_0096                       GACCAGTCTCACTATACCTTAATAATATATTTTTTAATTGGTATACTC
MAL10|PF10_0096                 ------------------------------------------------
su_gi_contig_552                ------------------------------------------------
gi|17967966|gb|BM274655.1|BM274 ------------------------------------------------
gi|22793665|gb|BU497471.1|BU497 ------------------------------------------------
gi|21543706|gb|BQ596980.1|BQ596 ------------------------------------------------
gi|17967007|gb|BM273709.1|BM273 ------------------------------------------------
gi|15907748|gb|BI814915.1|BI814 ------------------------------------------------
gi|21543440|gb|BQ596714.1|BQ596 ------------------------------------------------

PF10_0096                       CATTGGAACACATGTTATATATATTGACTTAATAAATAAATAAATATA
MAL10|PF10_0096                 ------------------------------------------------
su_gi_contig_552                ------------------------------------------------
gi|17967966|gb|BM274655.1|BM274 ------------------------------------------------
gi|22793665|gb|BU497471.1|BU497 ------------------------------------------------
gi|21543706|gb|BQ596980.1|BQ596 ------------------------------------------------
gi|17967007|gb|BM273709.1|BM273 ------------------------------------------------
gi|15907748|gb|BI814915.1|BI814 ------------------------------------------------
gi|21543440|gb|BQ596714.1|BQ596 ------------------------------------------------

PF10_0096                       TATATATATATATATATCATAAATCTATTTCATTTTATTATGTTATAC
MAL10|PF10_0096                 ------------------------------------------------
su_gi_contig_552                ------------------------------------------------
gi|17967966|gb|BM274655.1|BM274 ------------------------------------------------
gi|22793665|gb|BU497471.1|BU497 ------------------------------------------------
gi|21543706|gb|BQ596980.1|BQ596 ------------------------------------------------
gi|17967007|gb|BM273709.1|BM273 ------------------------------------------------
gi|15907748|gb|BI814915.1|BI814 ------------------------------------------------
gi|21543440|gb|BQ596714.1|BQ596 ------------------------------------------------

PF10_0096                       ATATTCATTCTTATAATTTATAAAATAAATTTATCCAAGTGTACAAAG
MAL10|PF10_0096                 ------------------------------------------------
su_gi_contig_552                ------------------------------------------------
gi|17967966|gb|BM274655.1|BM274 ------------------------------------------------
gi|22793665|gb|BU497471.1|BU497 ------------------------------------------------
gi|21543706|gb|BQ596980.1|BQ596 ------------------------------------------------
gi|17967007|gb|BM273709.1|BM273 ------------------------------------------------
gi|15907748|gb|BI814915.1|BI814 ------------------------------------------------
gi|21543440|gb|BQ596714.1|BQ596 ------------------------------------------------

PF10_0096                       CTAACATTTTTTTTAAAATAAAAATAAAAAAAATAAAATGTAACATAT
MAL10|PF10_0096                 ------------------------------------------------
su_gi_contig_552                ------------------------------------------------
gi|17967966|gb|BM274655.1|BM274 ------------------------------------------------
gi|22793665|gb|BU497471.1|BU497 ------------------------------------------------
gi|21543706|gb|BQ596980.1|BQ596 ------------------------------------------------
gi|17967007|gb|BM273709.1|BM273 ------------------------------------------------
gi|15907748|gb|BI814915.1|BI814 ------------------------------------------------
gi|21543440|gb|BQ596714.1|BQ596 ------------------------------------------------

PF10_0096                       ATATATATATATATATATATATATTATATATGTTTTTTTTTATAACCG
MAL10|PF10_0096                 ------------------------------------------------
su_gi_contig_552                ------------------------------------------------
gi|17967966|gb|BM274655.1|BM274 ------------------------------------------------
gi|22793665|gb|BU497471.1|BU497 ------------------------------------------------
gi|21543706|gb|BQ596980.1|BQ596 ------------------------------------------------
gi|17967007|gb|BM273709.1|BM273 ------------------------------------------------
gi|15907748|gb|BI814915.1|BI814 ------------------------------------------------
gi|21543440|gb|BQ596714.1|BQ596 ------------------------------------------------

PF10_0096                       TATATTATTATATATATTATTTACATATTATATATATACATATAATTT
MAL10|PF10_0096                 ------------------------------------------------
su_gi_contig_552                ------------------------------------------------
gi|17967966|gb|BM274655.1|BM274 ------------------------------------------------
gi|22793665|gb|BU497471.1|BU497 ------------------------------------------------
gi|21543706|gb|BQ596980.1|BQ596 ------------------------------------------------
gi|17967007|gb|BM273709.1|BM273 ------------------------------------------------
gi|15907748|gb|BI814915.1|BI814 ------------------------------------------------
gi|21543440|gb|BQ596714.1|BQ596 ------------------------------------------------

PF10_0096                       TTACCTATATAATAATATAATATATATATATATATATATATATATATA
MAL10|PF10_0096                 ------------------------------------------------
su_gi_contig_552                ------------------------------------------------
gi|17967966|gb|BM274655.1|BM274 ------------------------------------------------
gi|22793665|gb|BU497471.1|BU497 ------------------------------------------------
gi|21543706|gb|BQ596980.1|BQ596 ------------------------------------------------
gi|17967007|gb|BM273709.1|BM273 ------------------------------------------------
gi|15907748|gb|BI814915.1|BI814 ------------------------------------------------
gi|21543440|gb|BQ596714.1|BQ596 ------------------------------------------------

PF10_0096                       TATAATATATATGTACATATGTATAATATTTAATACCCTCCAATTTTT
MAL10|PF10_0096                 ------------------------------------------------
su_gi_contig_552                ------------------------------------------------
gi|17967966|gb|BM274655.1|BM274 ------------------------------------------------
gi|22793665|gb|BU497471.1|BU497 ------------------------------------------------
gi|21543706|gb|BQ596980.1|BQ596 ------------------------------------------------
gi|17967007|gb|BM273709.1|BM273 ------------------------------------------------
gi|15907748|gb|BI814915.1|BI814 ------------------------------------------------
gi|21543440|gb|BQ596714.1|BQ596 ------------------------------------------------

PF10_0096                       TTTTGTTGAGCCATGCTCATTTATTTTAAACCCACATGAAAAAAAAAA
MAL10|PF10_0096                 ------------------------------------------------
su_gi_contig_552                ------------------------------------------------
gi|17967966|gb|BM274655.1|BM274 ------------------------------------------------
gi|22793665|gb|BU497471.1|BU497 ------------------------------------------------
gi|21543706|gb|BQ596980.1|BQ596 ------------------------------------------------
gi|17967007|gb|BM273709.1|BM273 ------------------------------------------------
gi|15907748|gb|BI814915.1|BI814 ------------------------------------------------
gi|21543440|gb|BQ596714.1|BQ596 ------------------------------------------------

PF10_0096                       AAAAAAATAATAAAATAAAATCGTTGCCTATACAAATATTTTTAATTT
MAL10|PF10_0096                 ------------------------------------------------
su_gi_contig_552                ------------------------------------------------
gi|17967966|gb|BM274655.1|BM274 ------------------------------------------------
gi|22793665|gb|BU497471.1|BU497 ------------------------------------------------
gi|21543706|gb|BQ596980.1|BQ596 ------------------------------------------------
gi|17967007|gb|BM273709.1|BM273 ------------------------------------------------
gi|15907748|gb|BI814915.1|BI814 ------------------------------------------------
gi|21543440|gb|BQ596714.1|BQ596 ------------------------------------------------

PF10_0096                       AATATATATAATATATATATTATTTTGTTTATATGAATACAATATATA
MAL10|PF10_0096                 ------------------------------------------------
su_gi_contig_552                ------------------------------------------------
gi|17967966|gb|BM274655.1|BM274 ------------------------------------------------
gi|22793665|gb|BU497471.1|BU497 ------------------------------------------------
gi|21543706|gb|BQ596980.1|BQ596 ------------------------------------------------
gi|17967007|gb|BM273709.1|BM273 ------------------------------------------------
gi|15907748|gb|BI814915.1|BI814 ------------------------------------------------
gi|21543440|gb|BQ596714.1|BQ596 ------------------------------------------------

PF10_0096                       ATATTGTATATTTTATTATATATATTCTTTCACAAATTAAAACAAAAT
MAL10|PF10_0096                 ------------------------------------------------
su_gi_contig_552                ------------------------------------------------
gi|17967966|gb|BM274655.1|BM274 ------------------------------------------------
gi|22793665|gb|BU497471.1|BU497 ------------------------------------------------
gi|21543706|gb|BQ596980.1|BQ596 ------------------------------------------------
gi|17967007|gb|BM273709.1|BM273 ------------------------------------------------
gi|15907748|gb|BI814915.1|BI814 ------------------------------------------------
gi|21543440|gb|BQ596714.1|BQ596 ------------------------------------------------

PF10_0096                       AAA
MAL10|PF10_0096                 ---
su_gi_contig_552                ---
gi|17967966|gb|BM274655.1|BM274 ---
gi|22793665|gb|BU497471.1|BU497 ---
gi|21543706|gb|BQ596980.1|BQ596 ---
gi|17967007|gb|BM273709.1|BM273 ---
gi|15907748|gb|BI814915.1|BI814 ---
gi|21543440|gb|BQ596714.1|BQ596 ---

;

endblock;
