# Supplementary material for: cDNA sequences reveal considerable gene prediction inaccuracy in the Plasmodium falciparum genome
Source: BMC Genomics. 2007 Jul 27;8:255. doi: 10.1186/1471-2164-8-255 (PMC1978503; doi:10.1186/1471-2164-8-255)
Supplement: Additional file 3 — Genes with cDNA sequences not matching predicted CDS perfectly. Aligned cDNA and predicted CDS sequences can be viewed by double clicking the hyper-linked gene names in the Excel file. [file 1471-2164-8-255-S3.zip › PF10_0099.TXT]

#NEXUS

[!This data assembled using Sequencher, from Gene Codes Corporation.]
begin data;
   dimensions ntax=6 nchar=7520;
   format datatype=dna gap=- interleave=yes;
   matrix

PF10_0099g2               TTAAATGCATATTTCTTTAAATCCAATAAATGTAAATATCGAAATATG
Pfa3D7|chr10|PF10_0099|Pf ------------------------------------------------
SU_CLEAN_contig_3882      ------------------------------------------------
SU_CLEAN_contig_1756      ------------------------------------------------
SU_CLEAN_contig_4990      ------------------------------------------------
SU_CLEAN_contig_6253      ------------------------------------------------

PF10_0099g2               TTATAAACAACCTTTTTCCTTTAAAATATTATATATATATATATATAT
Pfa3D7|chr10|PF10_0099|Pf ------------------------------------------------
SU_CLEAN_contig_3882      ------------------------------------------------
SU_CLEAN_contig_1756      ------------------------------------------------
SU_CLEAN_contig_4990      ------------------------------------------------
SU_CLEAN_contig_6253      ------------------------------------------------

PF10_0099g2               ATATTTAATATATTAACAATAATTTTATATAATAAAATGATATCTCTT
Pfa3D7|chr10|PF10_0099|Pf ------------------------------------------------
SU_CLEAN_contig_3882      ------------------------------------------------
SU_CLEAN_contig_1756      ------------------------------------------------
SU_CLEAN_contig_4990      ------------------------------------------------
SU_CLEAN_contig_6253      ------------------------------------------------

PF10_0099g2               ATAAATTAAAAACATCAAAAAAATATATTTTTAAATTAATTATAATCG
Pfa3D7|chr10|PF10_0099|Pf ------------------------------------------------
SU_CLEAN_contig_3882      ------------------------------------------------
SU_CLEAN_contig_1756      ------------------------------------------------
SU_CLEAN_contig_4990      ------------------------------------------------
SU_CLEAN_contig_6253      ------------------------------------------------

PF10_0099g2               TATAAAGTAAAATGGTGTTGCAATATGAATCTGGAAATTTTTCCTAAT
Pfa3D7|chr10|PF10_0099|Pf ------------------------------------------------
SU_CLEAN_contig_3882      ------------------------------------------------
SU_CLEAN_contig_1756      ------------------------------------------------
SU_CLEAN_contig_4990      ------------------------------------------------
SU_CLEAN_contig_6253      ------------------------------------------------

PF10_0099g2               ACTAAAATATTGAAAAAAAAAAAAAAAAAAAGAAAAAGAAAAAGTCTC
Pfa3D7|chr10|PF10_0099|Pf ------------------------------------------------
SU_CLEAN_contig_3882      ------------------------------------------------
SU_CLEAN_contig_1756      ------------------------------------------------
SU_CLEAN_contig_4990      ------------------------------------------------
SU_CLEAN_contig_6253      ------------------------------------------------

PF10_0099g2               TACTTTAATAAAAATATATACATATAAAATACTTTTTTCATTCTTTAT
Pfa3D7|chr10|PF10_0099|Pf ------------------------------------------------
SU_CLEAN_contig_3882      ------------------------------------------------
SU_CLEAN_contig_1756      ------------------------------------------------
SU_CLEAN_contig_4990      ------------------------------------------------
SU_CLEAN_contig_6253      ------------------------------------------------

PF10_0099g2               TTTCTTTAATTTTTGTTCTCTCTATAAAAATATACCATATTATTTATT
Pfa3D7|chr10|PF10_0099|Pf ------------------------------------------------
SU_CLEAN_contig_3882      ------------------------------------------------
SU_CLEAN_contig_1756      ------------------------------------------------
SU_CLEAN_contig_4990      ------------------------------------------------
SU_CLEAN_contig_6253      ------------------------------------------------

PF10_0099g2               TTATTATAAGAAAAGGTCACCAATTATTTTACATATATAAATAATTAT
Pfa3D7|chr10|PF10_0099|Pf ------------------------------------------------
SU_CLEAN_contig_3882      ------------------------------------------------
SU_CLEAN_contig_1756      ------------------------------------------------
SU_CLEAN_contig_4990      ------------------------------------------------
SU_CLEAN_contig_6253      ------------------------------------------------

PF10_0099g2               TATTACTATGGAAAATAATTTAACTAAACAGTTACTTATAATCCAACA
Pfa3D7|chr10|PF10_0099|Pf ------------------------------------------------
SU_CLEAN_contig_3882      ------------------------------------------------
SU_CLEAN_contig_1756      ------------------------------------------------
SU_CLEAN_contig_4990      ------------------------------------------------
SU_CLEAN_contig_6253      ------------------------------------------------

PF10_0099g2               AAAAAAAAAAAAAAAAGAAAGAATCCATATTATGTTTAAATATATAAA
Pfa3D7|chr10|PF10_0099|Pf ------------------------------------------------
SU_CLEAN_contig_3882      ------------------------------------------------
SU_CLEAN_contig_1756      ------------------------------------------------
SU_CLEAN_contig_4990      ------------------------------------------------
SU_CLEAN_contig_6253      ------------------------------------------------

PF10_0099g2               AAAAAAAGAATTAATAAAAAGAAATTAGCTTATATTTTTTCTATATTG
Pfa3D7|chr10|PF10_0099|Pf ------------------------------------------------
SU_CLEAN_contig_3882      ------------------------------------------------
SU_CLEAN_contig_1756      ------------------------------------------------
SU_CLEAN_contig_4990      ------------------------------------------------
SU_CLEAN_contig_6253      ------------------------------------------------

PF10_0099g2               ATCTAATAATGAATATATATATATATATATATATATATAATTATATAG
Pfa3D7|chr10|PF10_0099|Pf ------------------------------------------------
SU_CLEAN_contig_3882      ------------------------------------------------
SU_CLEAN_contig_1756      ------------------------------------------------
SU_CLEAN_contig_4990      ------------------------------------------------
SU_CLEAN_contig_6253      ------------------------------------------------

PF10_0099g2               TATATTATGTTCTATATTCACATAATATATATTTAATAGTATATTATA
Pfa3D7|chr10|PF10_0099|Pf ------------------------------------------------
SU_CLEAN_contig_3882      ------------------------------------------------
SU_CLEAN_contig_1756      ------------------------------------------------
SU_CLEAN_contig_4990      ------------------------------------------------
SU_CLEAN_contig_6253      ------------------------------------------------

PF10_0099g2               ATGATATATAATATATATATGTATTATATATATTTTTTTCTTATCTCT
Pfa3D7|chr10|PF10_0099|Pf ------------------------------------------------
SU_CLEAN_contig_3882      ------------------------------------------------
SU_CLEAN_contig_1756      ------------------------------------------------
SU_CLEAN_contig_4990      ------------------------------------------------
SU_CLEAN_contig_6253      ------------------------------------------------

PF10_0099g2               TTAAAAGTAATCATAAAAGATAGATTAGAATGAAAAAAAAATATATAT
Pfa3D7|chr10|PF10_0099|Pf ------------------------------------------------
SU_CLEAN_contig_3882      ------------------------------------------------
SU_CLEAN_contig_1756      ------------------------------------------------
SU_CLEAN_contig_4990      ------------------------------------------------
SU_CLEAN_contig_6253      ------------------------------------------------

PF10_0099g2               ATATATATATATATATATAAATTAATATATTATAATATAAAAAAAAAA
Pfa3D7|chr10|PF10_0099|Pf ------------------------------------------------
SU_CLEAN_contig_3882      ------------------------------------------------
SU_CLEAN_contig_1756      ------------------------------------------------
SU_CLEAN_contig_4990      ------------------------------------------------
SU_CLEAN_contig_6253      ------------------------------------------------

PF10_0099g2               TAAAATAAAACAAAAACAATATTTATTCGTTTAAATAATAAAAAATTG
Pfa3D7|chr10|PF10_0099|Pf ------------------------------------------------
SU_CLEAN_contig_3882      ------------------------------------------------
SU_CLEAN_contig_1756      ------------------------------------------------
SU_CLEAN_contig_4990      ------------------------------------------------
SU_CLEAN_contig_6253      ------------------------------------------------

PF10_0099g2               GATCACTTGTACGATTTTTATAAAAATATATAAAATATAAAATATATA
Pfa3D7|chr10|PF10_0099|Pf ------------------------------------------------
SU_CLEAN_contig_3882      ---CACTTGTACGATTTTTATAAAAATATATAAAATATAAAATATATA
SU_CLEAN_contig_1756      ----ACTTGTACGATTTTTATAAAAATATATAAAATATAAAATATATA
SU_CLEAN_contig_4990      ------------------------------------------------
SU_CLEAN_contig_6253      ------------------------------------------------

PF10_0099g2               TATATTTTTTTTTATTTTTTTATTTTATTTAATTTTTTTTAATTTTGT
Pfa3D7|chr10|PF10_0099|Pf ------------------------------------------------
SU_CLEAN_contig_3882      TATATTTTTTTTTATTTTTTTATTTTATTTAATTTTTTTTAATTTTGT
SU_CLEAN_contig_1756      TATATTTTTTTTTATTTTTTTATTTTATTTAATTTTTTTTAATTTTGT
SU_CLEAN_contig_4990      ------------------------------------------------
SU_CLEAN_contig_6253      ------------------------------------------------

PF10_0099g2               TGTTGTACAAATAACATGTGAGGGGAATGAAAAAAAGAAAATGTGGGA
Pfa3D7|chr10|PF10_0099|Pf ----------------------------------------ATGTGGGA
SU_CLEAN_contig_3882      TGTTGTCCAAATAACATGTGAGGGGAATGAAAAAAAGAAAATGTGGGA
SU_CLEAN_contig_1756      TGTTGTACAAATAACATGTGAGGGGAATGAAAAAAAGAAAATGTGGGA
SU_CLEAN_contig_4990      ------------------------------------------------
SU_CLEAN_contig_6253      ------------------------------------------------

PF10_0099g2               AGAATGGGATGACGAATGTTTTGTAAGAAATTTTTTTAATTGGAATAT
Pfa3D7|chr10|PF10_0099|Pf AGAATGGGATGACGAATGTTTTGTAAGAAATTTTTTTAATTGGAATAT
SU_CLEAN_contig_3882      AGAATGGGATGACGAATGTTTTGTAAGAAATTTTTTTAATTGGAATAT
SU_CLEAN_contig_1756      AGAATGGGATGACGAATGTTTTGTAAGAAATTTTTTTAATTGGAATAT
SU_CLEAN_contig_4990      ------------------------------------------------
SU_CLEAN_contig_6253      ------------------------------------------------

PF10_0099g2               ATTTTCTAAATATTTTAAAGATAATGAATTTCAAGAGCTCGAAGAGAA
Pfa3D7|chr10|PF10_0099|Pf ATTTTCTAAATATTTTAAAGATAATGAATTTCAAGAGCTCGAAGAGAA
SU_CLEAN_contig_3882      ATTTTCTAAATATTTTAAAGATAATGAATTTCAAGAGCTCGAAGAGAA
SU_CLEAN_contig_1756      ATTTTCTAAATATTTTAAAGATAATGAATTTCAAGAGCTCGAAGAGAA
SU_CLEAN_contig_4990      ------------------------------------------------
SU_CLEAN_contig_6253      ------------------------------------------------

PF10_0099g2               AATAAAAGAGAAATATAGTAACATAAAACTTGATGAATTACATAAAAA
Pfa3D7|chr10|PF10_0099|Pf AATAAAAGAGAAATATAGTAACATAAAACTTGATGAATTACATAAAAA
SU_CLEAN_contig_3882      AATAAAAGAGAAATATAGTAACATAAAACTTGATGAATTACATAAAAA
SU_CLEAN_contig_1756      AATAAAAGAGAAATATAGTAACATAAAACTTGATGAATTACATAAAAA
SU_CLEAN_contig_4990      ------------------------------------------------
SU_CLEAN_contig_6253      ------------------------------------------------

PF10_0099g2               AGATGATAATGAAAATAATGATAATGTTTTGTTAATATTACATTCATT
Pfa3D7|chr10|PF10_0099|Pf AGATGATAATGAAAATAATGATAATGTTTTGTTAATATTACATTCATT
SU_CLEAN_contig_3882      AGATGATAATGAAAATAATGATAATGTTTTGTTAATATTACATTCATT
SU_CLEAN_contig_1756      AGATGATAATGAAAATAATGATAATGTTTTGTTAATATTACATTCATT
SU_CLEAN_contig_4990      ------------------------------------------------
SU_CLEAN_contig_6253      ------------------------------------------------

PF10_0099g2               TATTAAAGAAAAGAAGTATGTAGATGCTTCTGATTTTTTAATTAATAT
Pfa3D7|chr10|PF10_0099|Pf TATTAAAGAAAAGAAGTATGTAGATGCTTCTGATTTTTTAATTAATAT
SU_CLEAN_contig_3882      TATTAAAGAAAAGAAGTATGTAGATGCTTCTGATTTTTTAATTAATAT
SU_CLEAN_contig_1756      TATTAAAGAAAAGAAGTATGTAGATGCNTCTGATTTTTTAATTAATAT
SU_CLEAN_contig_4990      ------------------------------------------------
SU_CLEAN_contig_6253      ------------------------------------------------

PF10_0099g2               TATATTAAGATGGAATTATTATACTAGTTTAAAAAGTGAAAAAGAATT
Pfa3D7|chr10|PF10_0099|Pf TATATTAAGATGGAATTATTATACTAGTTTAAAAAGTGAAAAAGAATT
SU_CLEAN_contig_3882      TATATTAAGATGGAATTATTATACTAGTTTAAAAAGTGAAAAAGAATT
SU_CLEAN_contig_1756      TATATTAAGATGGAATTATTATACTAGTTTAAAAAGTGAAAAAGAATT
SU_CLEAN_contig_4990      ------------------------------------------------
SU_CLEAN_contig_6253      ------------------------------------------------

PF10_0099g2               AAATCTTAAAGCAGTAAAGAATAGATTAAAAATGAATGTAGATATTTA
Pfa3D7|chr10|PF10_0099|Pf AAATCTTAAAGCAGTAAAGAATAGATTAAAAATGAATGTAGATATTTA
SU_CLEAN_contig_3882      AAATCTTAAAGCAGTAAAGAATAGATTAAAAATGAATGTAGATATTTA
SU_CLEAN_contig_1756      AAATCTTAAAGCAGTAAAGAATAGATTAAAAATGAATGTAGATATTTA
SU_CLEAN_contig_4990      ------------------------------------------------
SU_CLEAN_contig_6253      ------------------------------------------------

PF10_0099g2               TACTCTACCAGATCTTTATAATAATTTTGAAGAATATTTTTATTCTTA
Pfa3D7|chr10|PF10_0099|Pf TACTCTACCAGATCTTTATAATAATTTTGAAGAATATTTTTATTCTTA
SU_CLEAN_contig_3882      TACTCTACCAGATCTTTATAATAATTTTGAAGAATATTTTTATTCTTA
SU_CLEAN_contig_1756      TACTCTACCA--------------------------------------
SU_CLEAN_contig_4990      ------------------------------------------------
SU_CLEAN_contig_6253      ------------------------------------------------

PF10_0099g2               CTTTCCTTTATTTTTAATTGAAACACAACAACTAATAAATAATAAAAA
Pfa3D7|chr10|PF10_0099|Pf CTTTCCTTTATTTTTAATTGAAACACAACAACTAATAAATAATAAAAA
SU_CLEAN_contig_3882      CTTTCCTTTATTTTTAATTGAACCACACCAACTAATAAATAATAAAAA
SU_CLEAN_contig_1756      ------------------------------------------------
SU_CLEAN_contig_4990      ------------------------------------------------
SU_CLEAN_contig_6253      ------------------------------------------------

PF10_0099g2               AGAAAATGAAGATATTATAGAATATGATGTTAATATTATTAATGATAT
Pfa3D7|chr10|PF10_0099|Pf AGAAAATGAAGATATTATAGAATATGATGTTAATATTATTAATGATAT
SU_CLEAN_contig_3882      AGAAAATGAAGATATTATAGAATATGATGTTAATATTATTAATGATAT
SU_CLEAN_contig_1756      ------------------------------------------------
SU_CLEAN_contig_4990      ------------------------------------------------
SU_CLEAN_contig_6253      ------------------------------------------------

PF10_0099g2               TAAAGAAACGTATAACTATGAATTTTTTGTTAATATATCTTATGATAG
Pfa3D7|chr10|PF10_0099|Pf TAAAGAAACGTATAACTATGAATTTTTTGTTAATATATCTTATGATA-
SU_CLEAN_contig_3882      TAAAGAAACGTATAACTATGAATTTTTTGTTAATATATCTTATGATAG
SU_CLEAN_contig_1756      ------------------------------------------------
SU_CLEAN_contig_4990      ------------------------------------------------
SU_CLEAN_contig_6253      ------------------------------------------------

PF10_0099g2               TATAATACATGCAAACATATTTTTTGGGGACCTTGTTCTATTAAAATT
Pfa3D7|chr10|PF10_0099|Pf ------------------------------------------------
SU_CLEAN_contig_3882      TATAATACATGCAAACATATTTTTTGGGGACCTTGTTCTATTAAAATT
SU_CLEAN_contig_1756      ------------------------------------------------
SU_CLEAN_contig_4990      ------------------------------------------------
SU_CLEAN_contig_6253      ------------------------------------------------

PF10_0099g2               CATACCAAAAGAAACAGCCAAAAATGATACTCAAAAAAAATACACACC
Pfa3D7|chr10|PF10_0099|Pf ------------------------------------------------
SU_CLEAN_contig_3882      ------------------------------------------------
SU_CLEAN_contig_1756      ------------------------------------------------
SU_CLEAN_contig_4990      ------------------------------------------------
SU_CLEAN_contig_6253      ------------------------------------------------

PF10_0099g2               ATTATTTGATTCTTCAAAAAAAAAATCAGACGTATCATCAAATTATTC
Pfa3D7|chr10|PF10_0099|Pf ------------------------------------------------
SU_CLEAN_contig_3882      ------------------------------------------------
SU_CLEAN_contig_1756      ------------------------------------------------
SU_CLEAN_contig_4990      ------------------------------------------------
SU_CLEAN_contig_6253      ------------------------------------------------

PF10_0099g2               GTGTAGTAATCAAAACGACAAAATATCGACTGACTCTTCGTCTGTGTG
Pfa3D7|chr10|PF10_0099|Pf -----GTAATCAAAACGACAAAATATCGACTGACTCTTCGTCTGTGTG
SU_CLEAN_contig_3882      ------------------------------------------------
SU_CLEAN_contig_1756      ------------------------------------------------
SU_CLEAN_contig_4990      ------------------------------------------------
SU_CLEAN_contig_6253      ------------------------------------------------

PF10_0099g2               TACAGATCTTGAGGATCAAAAAAATGATGATACATGTGGCCATACAAA
Pfa3D7|chr10|PF10_0099|Pf TACAGATCTTGAGGATCAAAAAAATGATGATACATGTGGCCATACAAA
SU_CLEAN_contig_3882      ------------------------------------------------
SU_CLEAN_contig_1756      ------------------------------------------------
SU_CLEAN_contig_4990      ------------------------------------------------
SU_CLEAN_contig_6253      ------------------------------------------------

PF10_0099g2               TGATCATACGAATGTTCATACGAATGTTCATACGAATGTTCATACGAA
Pfa3D7|chr10|PF10_0099|Pf TGATCATACGAATGTTCATACGAATGTTCATACGAATGTTCATACGAA
SU_CLEAN_contig_3882      ------------------------------------------------
SU_CLEAN_contig_1756      ------------------------------------------------
SU_CLEAN_contig_4990      ------------------------------------------------
SU_CLEAN_contig_6253      ------------------------------------------------

PF10_0099g2               TGTTAATACATATGATGATACATGTGGCCATACAAATGATGATACATG
Pfa3D7|chr10|PF10_0099|Pf TGTTAATACATATGATGATACATGTGGCCATACAAATGATGATACATG
SU_CLEAN_contig_3882      ------------------------------------------------
SU_CLEAN_contig_1756      ------------------------------------------------
SU_CLEAN_contig_4990      ------------------------------------------------
SU_CLEAN_contig_6253      ------------------------------------------------

PF10_0099g2               TGACCATACAAATGTTCATACATATGATCATACATATGATCATACAAA
Pfa3D7|chr10|PF10_0099|Pf TGACCATACAAATGTTCATACATATGATCATACATATGATCATACAAA
SU_CLEAN_contig_3882      ------------------------------------------------
SU_CLEAN_contig_1756      ------------------------------------------------
SU_CLEAN_contig_4990      ------------------------------------------------
SU_CLEAN_contig_6253      ------------------------------------------------

PF10_0099g2               TTTAGAACATTCTTGTAAAAGTAAGCAAAATTCCGAACATGTTCATCC
Pfa3D7|chr10|PF10_0099|Pf TTTAGAACATTCTTGTAAAAGTAAGCAAAATTCCGAACATGTTCATCC
SU_CLEAN_contig_3882      ------------------------------------------------
SU_CLEAN_contig_1756      ------------------------------------------------
SU_CLEAN_contig_4990      ------------------------------------------------
SU_CLEAN_contig_6253      ------------------------------------------------

PF10_0099g2               AAATCATGAAACACATTATGATAACAATAATAATGCCACCATTAATAA
Pfa3D7|chr10|PF10_0099|Pf AAATCATGAAACACATTATGATAACAATAATAATGCCACCATTAATAA
SU_CLEAN_contig_3882      ------------------------------------------------
SU_CLEAN_contig_1756      ------------------------------------------------
SU_CLEAN_contig_4990      ------------------------------------------------
SU_CLEAN_contig_6253      ------------------------------------------------

PF10_0099g2               TAAAAAGAACTCTCCTCTTTTGTTATCACGTGACAAAATAGACGAAGT
Pfa3D7|chr10|PF10_0099|Pf TAAAAAGAACTCTCCTCTTTTGTTATCACGTGACAAAATAGACGAAGT
SU_CLEAN_contig_3882      ------------------------------------------------
SU_CLEAN_contig_1756      ------------------------------------------------
SU_CLEAN_contig_4990      ------------------------------------------------
SU_CLEAN_contig_6253      ------------------------------------------------

PF10_0099g2               AACACAATTTAATTCTGATAAGAAAGACGATTTAAAGGACAGGTTAAA
Pfa3D7|chr10|PF10_0099|Pf AACACAATTTAATTCTGATAAGAAAGACGATTTAAAGGACAGGTTAAA
SU_CLEAN_contig_3882      ------------------------------------------------
SU_CLEAN_contig_1756      ------------------------------------------------
SU_CLEAN_contig_4990      ------------------------------------------------
SU_CLEAN_contig_6253      ------------------------------------------------

PF10_0099g2               AAATACAAAAGAATCAATTGATTGTAAAAATGGTGTAGCCAAAAATCA
Pfa3D7|chr10|PF10_0099|Pf AAATACAAAAGAATCAATTGATTGTAAAAATGGTGTAGCCAAAAATCA
SU_CLEAN_contig_3882      ------------------------------------------------
SU_CLEAN_contig_1756      ------------------------------------------------
SU_CLEAN_contig_4990      ------------------------------------------------
SU_CLEAN_contig_6253      ------------------------------------------------

PF10_0099g2               TAAAGAAATAAGTGACGAAAATAATGATGATATATATATGGTTAGAAA
Pfa3D7|chr10|PF10_0099|Pf TAAAGAAATAAGTGACGAAAATAATGATGATATATATATGGTTAGAAA
SU_CLEAN_contig_3882      ------------------------------------------------
SU_CLEAN_contig_1756      ------------------------------------------------
SU_CLEAN_contig_4990      ------------------------------------------------
SU_CLEAN_contig_6253      ------------------------------------------------

PF10_0099g2               ATATTGTGTACGTCATTTATTAGGTTATGTAGTGGCGAAAAGCCGAGA
Pfa3D7|chr10|PF10_0099|Pf ATATTGTGTACGTCATTTATTAGGTTATGTAGTGGCGAAAAGCCGAGA
SU_CLEAN_contig_3882      ------------------------------------------------
SU_CLEAN_contig_1756      ------------------------------------------------
SU_CLEAN_contig_4990      ------------------------------------------------
SU_CLEAN_contig_6253      ------------------------------------------------

PF10_0099g2               AAATATTAAAATAAAATTTAATTTAAATTATCCAAATTTTGATATTAT
Pfa3D7|chr10|PF10_0099|Pf AAATATTAAAATAAAATTTAATTTAAATTATCCAAATTTTGATATTAT
SU_CLEAN_contig_3882      ------------------------------------------------
SU_CLEAN_contig_1756      ------------------------------------------------
SU_CLEAN_contig_4990      ------------------------------------------------
SU_CLEAN_contig_6253      ------------------------------------------------

PF10_0099g2               TGACAAAGTTCGAAAAGAAATAATATATGAAATATTTAATAATGAAAT
Pfa3D7|chr10|PF10_0099|Pf TGACAAAGTTCGAAAAGAAATAATATATGAAATATTTAATAATGAAAT
SU_CLEAN_contig_3882      ------------------------------------------------
SU_CLEAN_contig_1756      ------------------------------------------------
SU_CLEAN_contig_4990      ------------------------------------------------
SU_CLEAN_contig_6253      ------------------------------------------------

PF10_0099g2               GACAATGCATAATTATTTTATTCGTATATCAAAGTTGACCAGTTTAAT
Pfa3D7|chr10|PF10_0099|Pf GACAATGCATAATTATTTTATTCGTATATCAAAGTTGACCAGTTTAAT
SU_CLEAN_contig_3882      ------------------------------------------------
SU_CLEAN_contig_1756      ------------------------------------------------
SU_CLEAN_contig_4990      ------------------------------------------------
SU_CLEAN_contig_6253      ------------------------------------------------

PF10_0099g2               TTCGACACTTCGCTTATTTAATTGTTTATTTAATTTTAGAAACTCGTG
Pfa3D7|chr10|PF10_0099|Pf TTCGACACTTCGCTTATTTAATTGTTTATTTAATTTTAGAAACTCGTG
SU_CLEAN_contig_3882      ------------------------------------------------
SU_CLEAN_contig_1756      ------------------------------------------------
SU_CLEAN_contig_4990      ------------------------------------------------
SU_CLEAN_contig_6253      ------------------------------------------------

PF10_0099g2               TATATTAAATGAAATTGTAGAGGTTAATACAAATGATGATGAGGTCAA
Pfa3D7|chr10|PF10_0099|Pf TATATTAAATGAAATTGTAGAGGTTAATACAAATGATGATGAGGTCAA
SU_CLEAN_contig_3882      ------------------------------------------------
SU_CLEAN_contig_1756      ------------------------------------------------
SU_CLEAN_contig_4990      ------------------------------------------------
SU_CLEAN_contig_6253      ------------------------------------------------

PF10_0099g2               CGTGCATGATGTAGTTATACAAAATGAGCAACCTATGAAGAAACGTAA
Pfa3D7|chr10|PF10_0099|Pf CGTGCATGATGTAGTTATACAAAATGAGCAACCTATGAAGAAACGTAA
SU_CLEAN_contig_3882      ------------------------------------------------
SU_CLEAN_contig_1756      ------------------------------------------------
SU_CLEAN_contig_4990      ------------------------------------------------
SU_CLEAN_contig_6253      ------------------------------------------------

PF10_0099g2               GAGGGGTGAAGGCCCTCAAGCTAATTCTGAAAAAGGTGAATTAATGAA
Pfa3D7|chr10|PF10_0099|Pf GAGGGGTGAAGGCCCTCAAGCTAATTCTGAAAAAGGTGAATTAATGAA
SU_CLEAN_contig_3882      ------------------------------------------------
SU_CLEAN_contig_1756      ------------------------------------------------
SU_CLEAN_contig_4990      ------------------------------------------------
SU_CLEAN_contig_6253      ------------------------------------------------

PF10_0099g2               AGGGTGTAAAGATAATAATAAAGAGAAAGAAAAGGACGAAGAAACAGA
Pfa3D7|chr10|PF10_0099|Pf AGGGTGTAAAGATAATAATAAAGAGAAAGAAAAGGACGAAGAAACAGA
SU_CLEAN_contig_3882      ------------------------------------------------
SU_CLEAN_contig_1756      ------------------------------------------------
SU_CLEAN_contig_4990      ------------------------------------------------
SU_CLEAN_contig_6253      ------------------------------------------------

PF10_0099g2               TTTACAAGATGTAAAAGATGAAGAAATAACACAAAATAGAAATATACA
Pfa3D7|chr10|PF10_0099|Pf TTTACAAGATGTAAAAGATGAAGAAATAACACAAAATAGAAATATACA
SU_CLEAN_contig_3882      ------------------------------------------------
SU_CLEAN_contig_1756      ------------------------------------------------
SU_CLEAN_contig_4990      ------------------------------------------------
SU_CLEAN_contig_6253      ------------------------------------------------

PF10_0099g2               TATGAGTGATATAAATTTAGTAAATATGAATCAAGAAGAATTACATAA
Pfa3D7|chr10|PF10_0099|Pf TATGAGTGATATAAATTTAGTAAATATGAATCAAGAAGAATTACATAA
SU_CLEAN_contig_3882      ------------------------------------------------
SU_CLEAN_contig_1756      ------------------------------------------------
SU_CLEAN_contig_4990      ------------------------------------------------
SU_CLEAN_contig_6253      ------------------------------------------------

PF10_0099g2               TATTCAATTAAGTGACAATATAACTGAAGAATATTTAAAAGAAAAAAT
Pfa3D7|chr10|PF10_0099|Pf TATTCAATTAAGTGACAATATAACTGAAGAATATTTAAAAGAAAAAAT
SU_CLEAN_contig_3882      ------------------------------------------------
SU_CLEAN_contig_1756      ------------------------------------------------
SU_CLEAN_contig_4990      ------------------------------------------------
SU_CLEAN_contig_6253      ------------------------------------------------

PF10_0099g2               TAAAAATTATTTAAAAAGTTATATGTGTGATGATTTTAAAAATAAGGA
Pfa3D7|chr10|PF10_0099|Pf TAAAAATTATTTAAAAAGTTATATGTGTGATGATTTTAAAAATAAGGA
SU_CLEAN_contig_3882      ------------------------------------------------
SU_CLEAN_contig_1756      ------------------------------------------------
SU_CLEAN_contig_4990      ------------------------------------------------
SU_CLEAN_contig_6253      ------------------------------------------------

PF10_0099g2               TATGATGAACAAAATGTCGAATGAAAGAAATATGACAAGAGCATTAAA
Pfa3D7|chr10|PF10_0099|Pf TATGATGAACAAAATGTCGAATGAAAGAAATATGACAAGAGCATTAAA
SU_CLEAN_contig_3882      ------------------------------------------------
SU_CLEAN_contig_1756      ------------------------------------------------
SU_CLEAN_contig_4990      ------------------------------------------------
SU_CLEAN_contig_6253      ------------------------------------------------

PF10_0099g2               TAATATATGTAATTATGACGAACATAATCATATTGATAACAAAAAAAA
Pfa3D7|chr10|PF10_0099|Pf TAATATATGTAATTATGACGAACATAATCATATTGATAACAAAAAAAA
SU_CLEAN_contig_3882      ------------------------------------------------
SU_CLEAN_contig_1756      ------------------------------------------------
SU_CLEAN_contig_4990      ------------------------------------------------
SU_CLEAN_contig_6253      ------------------------------------------------

PF10_0099g2               AAAAAAAAACGTGTCATCTATTCATAGTAACAATAATAAAAATGAAAT
Pfa3D7|chr10|PF10_0099|Pf AAAAAAAAACGTGTCATCTATTCATAGTAACAATAATAAAAATGAAAT
SU_CLEAN_contig_3882      ------------------------------------------------
SU_CLEAN_contig_1756      ------------------------------------------------
SU_CLEAN_contig_4990      ------------------------------------------------
SU_CLEAN_contig_6253      ------------------------------------------------

PF10_0099g2               GATACAGCAAAATGATTATATGCTTGAACCTTTAGATGAATATTATAA
Pfa3D7|chr10|PF10_0099|Pf GATACAGCAAAATGATTATATGCTTGAACCTTTAGATGAATATTATAA
SU_CLEAN_contig_3882      ------------------------------------------------
SU_CLEAN_contig_1756      ------------------------------------------------
SU_CLEAN_contig_4990      ------------------------------------------------
SU_CLEAN_contig_6253      ------------------------------------------------

PF10_0099g2               AGGTCTGGAATATATTCCAGAATTATTAAGAAACCGTTTTTTTAGTAT
Pfa3D7|chr10|PF10_0099|Pf AGGTCTGGAATATATTCCAGAATTATTAAGAAACCGTTTTTTTAGTAT
SU_CLEAN_contig_3882      ------------------------------------------------
SU_CLEAN_contig_1756      ------------------------------------------------
SU_CLEAN_contig_4990      ------------------------------------------------
SU_CLEAN_contig_6253      ------------------------------------------------

PF10_0099g2               GTATAATAAATACCAATTACGTGCCATTAATAATAGTATATTGAATGA
Pfa3D7|chr10|PF10_0099|Pf GTATAATAAATACCAATTACGTGCCATTAATAATAGTATATTGAATGA
SU_CLEAN_contig_3882      ------------------------------------------------
SU_CLEAN_contig_1756      ------------------------------------------------
SU_CLEAN_contig_4990      ------------------------------------------------
SU_CLEAN_contig_6253      ------------------------------------------------

PF10_0099g2               TGGGATAACATTAATTCAAGGACCACCAGGTACAGGAAAGACGACGAC
Pfa3D7|chr10|PF10_0099|Pf TGGGATAACATTAATTCAAGGACCACCAGGTACAGGAAAGACGACGAC
SU_CLEAN_contig_3882      ------------------------------------------------
SU_CLEAN_contig_1756      ------------------------------------------------
SU_CLEAN_contig_4990      ------------------------------------------------
SU_CLEAN_contig_6253      ------------------------------------------------

PF10_0099g2               TATTTTAGGAATTATAAGTGCACTAATATTTTATGAGAAGGATCAGAA
Pfa3D7|chr10|PF10_0099|Pf TATTTTAGGAATTATAAGTGCACTAATATTTTATGAGAAGGATCAGAA
SU_CLEAN_contig_3882      ------------------------------------------------
SU_CLEAN_contig_1756      ------------------------------------------------
SU_CLEAN_contig_4990      ------------------------------------------------
SU_CLEAN_contig_6253      ------------------------------------------------

PF10_0099g2               TGTACAAGCTGATATTATACAAAAGGACAAGAGTTTGGAAACAAGAAA
Pfa3D7|chr10|PF10_0099|Pf TGTACAAGCTGATATTATACAAAAGGACAAGAGTTTGGAAACAAGAAA
SU_CLEAN_contig_3882      ------------------------------------------------
SU_CLEAN_contig_1756      ------------------------------------------------
SU_CLEAN_contig_4990      ------------------------------------------------
SU_CLEAN_contig_6253      ------------------------------------------------

PF10_0099g2               ATCTATGATAGATGAGCATCCGTATGTACCTTTTAATGTGTCTATAAA
Pfa3D7|chr10|PF10_0099|Pf ATCTATGATAGATGAGCATCCGTATGTACCTTTTAATGTGTCTATAAA
SU_CLEAN_contig_3882      ------------------------------------------------
SU_CLEAN_contig_1756      ------------------------------------------------
SU_CLEAN_contig_4990      ------------------------------------------------
SU_CLEAN_contig_6253      ------------------------------------------------

PF10_0099g2               AAAAGAGAAAAAAAGTCCTTATGTATGGTTAAATTATGATAAGAATGA
Pfa3D7|chr10|PF10_0099|Pf AAAAGAGAAAAAAAGTCCTTATGTATGGTTAAATTATGATAAGAATGA
SU_CLEAN_contig_3882      ------------------------------------------------
SU_CLEAN_contig_1756      ------------------------------------------------
SU_CLEAN_contig_4990      ------------------------------------------------
SU_CLEAN_contig_6253      ------------------------------------------------

PF10_0099g2               TGATTACTGTTATATGAATGACAATTGTTTCGATGCTATGGAATATGA
Pfa3D7|chr10|PF10_0099|Pf TGATTACTGTTATATGAATGACAATTGTTTCGATGCTATGGAATATGA
SU_CLEAN_contig_3882      ------------------------------------------------
SU_CLEAN_contig_1756      ------------------------------------------------
SU_CLEAN_contig_4990      ------------------------------------------------
SU_CLEAN_contig_6253      ------------------------------------------------

PF10_0099g2               AGACTTTCATCATATTGAAGAGAATCAAGAAGAAGAAGGTAAACATAT
Pfa3D7|chr10|PF10_0099|Pf AGACTTTCATCATATTGAAGAGAATCAAGAAGAAGAAGGTAAACATAT
SU_CLEAN_contig_3882      ------------------------------------------------
SU_CLEAN_contig_1756      ------------------------------------------------
SU_CLEAN_contig_4990      ------------------------------------------------
SU_CLEAN_contig_6253      ------------------------------------------------

PF10_0099g2               TTTTCATATAAATAAAAGTAATTTAAATGAAAAGAATGATGCATATGC
Pfa3D7|chr10|PF10_0099|Pf TTTTCATATAAATAAAAGTAATTTAAATGAAAAGAATGATGCATATGC
SU_CLEAN_contig_3882      ------------------------------------------------
SU_CLEAN_contig_1756      ------------------------------------------------
SU_CLEAN_contig_4990      ------------------------------------------------
SU_CLEAN_contig_6253      ------------------------------------------------

PF10_0099g2               TATACATTTAAGTATTATGAATGCATCAAATAGAACGTTAAAGGTTGA
Pfa3D7|chr10|PF10_0099|Pf TATACATTTAAGTATTATGAATGCATCAAATAGAACGTTAAAGGTTGA
SU_CLEAN_contig_3882      ------------------------------------------------
SU_CLEAN_contig_1756      ------------------------------------------------
SU_CLEAN_contig_4990      ------------------------------------------------
SU_CLEAN_contig_6253      ------------------------------------------------

PF10_0099g2               TGAAAGTGTAGATGTAAATCATACAAATGATGAAAATAATGATGTATA
Pfa3D7|chr10|PF10_0099|Pf TGAAAGTGTAGATGTAAATCATACAAATGATGAAAATAATGATGTATA
SU_CLEAN_contig_3882      ------------------------------------------------
SU_CLEAN_contig_1756      ------------------------------------------------
SU_CLEAN_contig_4990      ----------------------------GATGAAAATAATGATGTATA
SU_CLEAN_contig_6253      ------------------------------------------------

PF10_0099g2               TAAGAATAACGAAAATAGAATAAGAAATCTGATATCCTTAACGGAGTC
Pfa3D7|chr10|PF10_0099|Pf TAAGAATAACGAAAATAGAATAAGAAATCTGATATCCTTAACGGAGTC
SU_CLEAN_contig_3882      ------------------------------------------------
SU_CLEAN_contig_1756      ------------------------------------------------
SU_CLEAN_contig_4990      TAAGAATAACGAAAATAGAATAAGAAATCTGATATCCTTAACGGAGTC
SU_CLEAN_contig_6253      ------------------------------------------------

PF10_0099g2               TTATTATTATTCATATGTAAATAATGATAATATGTTGAAAAAGAATTT
Pfa3D7|chr10|PF10_0099|Pf TTATTATTATTCATATGTAAATAATGATAATATGTTGAAAAAGAATTT
SU_CLEAN_contig_3882      ------------------------------------------------
SU_CLEAN_contig_1756      ------------------------------------------------
SU_CLEAN_contig_4990      TTATTATTATTCATATGTAAATAATGATAATATGTTGAAAAAGAATTT
SU_CLEAN_contig_6253      ------------------------------------------------

PF10_0099g2               GGGTGGTATAGAAGAAAATAAGAATGAAAAAAGTAATTATTCGTATTA
Pfa3D7|chr10|PF10_0099|Pf GGGTGGTATAGAAGAAAATAAGAATGAAAAAAGTAATTATTCGTATTA
SU_CLEAN_contig_3882      ------------------------------------------------
SU_CLEAN_contig_1756      ------------------------------------------------
SU_CLEAN_contig_4990      GGGTGGTATAGAAGAAAATAAGAATGAAAAAAGTAATTATTCGTATTA
SU_CLEAN_contig_6253      ------------------------------------------------

PF10_0099g2               TGTAAGTGAAAGTAAAGAAATTGTTAAAAATGATTGCGATGGTGATGG
Pfa3D7|chr10|PF10_0099|Pf TGTAAGTGAAAGTAAAGAAATTGTTAAAAATGATTGCGATGGTGATGG
SU_CLEAN_contig_3882      ------------------------------------------------
SU_CLEAN_contig_1756      ------------------------------------------------
SU_CLEAN_contig_4990      TGTAAGTGAAAGTAAAGAAATTGTTAAAAATGATTGCGATGGTGATGG
SU_CLEAN_contig_6253      ------------------------------------------------

PF10_0099g2               TGATAATTATAATGATGATGGTGATCATCATGATGATAATGATGATAA
Pfa3D7|chr10|PF10_0099|Pf TGATAATTATAATGATGATGGTGATCATCATGATGATAATGATGATAA
SU_CLEAN_contig_3882      ------------------------------------------------
SU_CLEAN_contig_1756      ------------------------------------------------
SU_CLEAN_contig_4990      TGATAATTATAATGATGATGGTGATCATCATGATGATAATGATGATAA
SU_CLEAN_contig_6253      ------------------------------------------------

PF10_0099g2               TGATGAAGAACCAAATGATCATATTTTTAAACAAAATAATGACAATTT
Pfa3D7|chr10|PF10_0099|Pf TGATGAAGAACCAAATGATCATATTTTTAAACAAAATAATGACAATTT
SU_CLEAN_contig_3882      ------------------------------------------------
SU_CLEAN_contig_1756      ------------------------------------------------
SU_CLEAN_contig_4990      TGATGAAGAACCAAATGATCATATTTTTAAACAAAATAATGACAATTT
SU_CLEAN_contig_6253      ------------------------------------------------

PF10_0099g2               GAATTTTAAATTTCATGGATTAAAATTAGAAGACAGGGAAGAAAAAAA
Pfa3D7|chr10|PF10_0099|Pf GAATTTTAAATTTCATGGATTAAAATTAGAAGACAGGGAAGAAAAAAA
SU_CLEAN_contig_3882      ------------------------------------------------
SU_CLEAN_contig_1756      ------------------------------------------------
SU_CLEAN_contig_4990      GAATTTTAAATTTCATGGATTAAAATTAGAAGACAGGGAAGAAAAAAA
SU_CLEAN_contig_6253      ------------------------------------------------

PF10_0099g2               TATGTTGCAAAATATGTCGAAAAATATGTCGCAAAATATGTCAAAAAA
Pfa3D7|chr10|PF10_0099|Pf TATGTTGCAAAATATGTCGAAAAATATGTCGCAAAATATGTCAAAAAA
SU_CLEAN_contig_3882      ------------------------------------------------
SU_CLEAN_contig_1756      ------------------------------------------------
SU_CLEAN_contig_4990      TATGTTGCAAAATATGTCGAAAAATATGTCGCAAAATATGTCAAAAAA
SU_CLEAN_contig_6253      ------------------------------------------------

PF10_0099g2               TATATCAAAAAATATAACGAAAAAACAAAAAAAATGTAATCAATTAAA
Pfa3D7|chr10|PF10_0099|Pf TATATCAAAAAATATAACGAAAAAACAAAAAAAATGTAATCAATTAAA
SU_CLEAN_contig_3882      ------------------------------------------------
SU_CLEAN_contig_1756      ------------------------------------------------
SU_CLEAN_contig_4990      TATATCAAAAAATATAACGAAAAAACAAAAAAAATGTAATCAATTAAA
SU_CLEAN_contig_6253      ------------------------------------------------

PF10_0099g2               TCTTATAAAAAATAAAAAAATTTTGGTATGTGCTCCATCCAATGCAGC
Pfa3D7|chr10|PF10_0099|Pf TCTTATAAAAAATAAAAAAATTTTGGTATGTGCTCCATCCAATGCAGC
SU_CLEAN_contig_3882      ------------------------------------------------
SU_CLEAN_contig_1756      ------------------------------------------------
SU_CLEAN_contig_4990      TCTTATAAAAAATAAAAAAATTTTGGTATGTGCCCCATCCAATGCAGC
SU_CLEAN_contig_6253      ------------------------------------------------

PF10_0099g2               CATCGATGAGATATTAAGAAGGTTAATATCAAGTGATTTAGGTATATT
Pfa3D7|chr10|PF10_0099|Pf CATCGATGAGATATTAAGAAGGTTAATATCAAGTGATTTAGGTATATT
SU_CLEAN_contig_3882      ------------------------------------------------
SU_CLEAN_contig_1756      ------------------------------------------------
SU_CLEAN_contig_4990      CATCGATGAGATATTAAGAAGGTTAATATCAAGTGATTTAGGTATATT
SU_CLEAN_contig_6253      ------------------------------------------------

PF10_0099g2               AGATGAAAATGGCAATTTATTTAATCCTATAGTTACTAGAATAGGAGG
Pfa3D7|chr10|PF10_0099|Pf AGATGAAAATGGCAATTTATTTAATCCTATAGTTACTAGAATAGGAGG
SU_CLEAN_contig_3882      ------------------------------------------------
SU_CLEAN_contig_1756      ------------------------------------------------
SU_CLEAN_contig_4990      AGATGAAAATGGCAATTTATTTAATCCTATAGTTACTATAATAGGAGG
SU_CLEAN_contig_6253      ------------------------------------------------

PF10_0099g2               TAATGTTAGTACAGATCTTTTAGAATTTAGTTTAGAATTCAAAGAACA
Pfa3D7|chr10|PF10_0099|Pf TAATGTTAGTACAGATCTTTTAGAATTTAGTTTAGAATTCAAAGAACA
SU_CLEAN_contig_3882      ------------------------------------------------
SU_CLEAN_contig_1756      ------------------------------------------------
SU_CLEAN_contig_4990      TAATGTTAGTACAGATCTTTTATAATTTA-------------------
SU_CLEAN_contig_6253      ------------------------------------------------

PF10_0099g2               ATTATATTTTTATTTAAATAAAAAAGATGAAAATAAGATGATAAAAAG
Pfa3D7|chr10|PF10_0099|Pf ATTATATTTTTATTTAAATAAAAAAGATGAAAATAAGATGATAAAAAG
SU_CLEAN_contig_3882      ------------------------------------------------
SU_CLEAN_contig_1756      ------------------------------------------------
SU_CLEAN_contig_4990      ------------------------------------------------
SU_CLEAN_contig_6253      ------------------------------------------------

PF10_0099g2               TAATCTTTTAAAAACGTCAACTATAATATGTTCTACTTTATCATCAAG
Pfa3D7|chr10|PF10_0099|Pf TAATCTTTTAAAAACGTCAACTATAATATGTTCTACTTTATCATCAAG
SU_CLEAN_contig_3882      ------------------------------------------------
SU_CLEAN_contig_1756      ------------------------------------------------
SU_CLEAN_contig_4990      ------------------------------------------------
SU_CLEAN_contig_6253      ------------------------------------------------

PF10_0099g2               TTCAAATACATCATTAATTAATAATATAAAAAAATTTGATGCAATAAT
Pfa3D7|chr10|PF10_0099|Pf TTCAAATACATCATTAATTAATAATATAAAAAAATTTGATGCAATAAT
SU_CLEAN_contig_3882      ------------------------------------------------
SU_CLEAN_contig_1756      ------------------------------------------------
SU_CLEAN_contig_4990      ------------------------------------------------
SU_CLEAN_contig_6253      ------------------------------------------------

PF10_0099g2               AATAGATGAATCATCTCAATCAGTCGAAATAGATATATTGATTCCATT
Pfa3D7|chr10|PF10_0099|Pf AATAGATGAATCATCTCAATCAGTCGAAATAGATATATTGATTCCATT
SU_CLEAN_contig_3882      ------------------------------------------------
SU_CLEAN_contig_1756      ------------------------------------------------
SU_CLEAN_contig_4990      ------------------------------------------------
SU_CLEAN_contig_6253      ------------------------------------------------

PF10_0099g2               ATCTTTTGCATGCAACAAAATTATTTTAGTAGGGGACCCAAAACAATT
Pfa3D7|chr10|PF10_0099|Pf ATCTTTTGCATGCAACAAAATTATTTTAGTAGGGGACCCAAAACAATT
SU_CLEAN_contig_3882      ------------------------------------------------
SU_CLEAN_contig_1756      ------------------------------------------------
SU_CLEAN_contig_4990      ------------------------------------------------
SU_CLEAN_contig_6253      -----------------------TTTTAGTAGGGGACCCAAAACAATT

PF10_0099g2               ATCAGCAACAGTATTTTCTTTATATGCTAAGAAACATAAATATGCAAG
Pfa3D7|chr10|PF10_0099|Pf ATCAGCAACAGTATTTTCTTTATATGCTAAGAAACATAAATATGCAAG
SU_CLEAN_contig_3882      ------------------------------------------------
SU_CLEAN_contig_1756      ------------------------------------------------
SU_CLEAN_contig_4990      ------------------------------------------------
SU_CLEAN_contig_6253      ATCAGCAACAGTATTTTCTTTATATGCTAAGAAACATAAATATGCAAG

PF10_0099g2               ATCCTTATTTGAAAGACTACAAAAAAAATATTTAACAAATGAAAGAAA
Pfa3D7|chr10|PF10_0099|Pf ATCCTTATTTGAAAGACTACAAAAAAAATATTTAACAAATGAAAGAAA
SU_CLEAN_contig_3882      ------------------------------------------------
SU_CLEAN_contig_1756      ------------------------------------------------
SU_CLEAN_contig_4990      ------------------------------------------------
SU_CLEAN_contig_6253      ATCCTTATTTGAAAGACTACAAAAAAAATATTTAACAAATGAAAGAAA

PF10_0099g2               ATATAATTTGTTATCTATTCAGTATAGGATGCATCCAGAAATCTCTGC
Pfa3D7|chr10|PF10_0099|Pf ATATAATTTGTTATCTATTCAGTATAGGATGCATCCAGAAATCTCTGC
SU_CLEAN_contig_3882      ------------------------------------------------
SU_CLEAN_contig_1756      ------------------------------------------------
SU_CLEAN_contig_4990      ------------------------------------------------
SU_CLEAN_contig_6253      ATATAATTTGTTATCTATTCAGTATAGGATGCATCCAGAAATCTCTGC

PF10_0099g2               ATTTCCTAAAAAGTGTTATTATAAAAATAAAATTAGGGATGCTCCTCA
Pfa3D7|chr10|PF10_0099|Pf ATTTCCTAAAAAGTGTTATTATAAAAATAAAATTAGGGATGCTCCTCA
SU_CLEAN_contig_3882      ------------------------------------------------
SU_CLEAN_contig_1756      ------------------------------------------------
SU_CLEAN_contig_4990      ------------------------------------------------
SU_CLEAN_contig_6253      ATTTCCTAAAAAGTGTTATTATAAAAATAAAATTAGGGATGCTCCTCA

PF10_0099g2               TTTTTTGTTTACTGTGCTAAAGGAGTTGGAGATAAGTAAGTACATAAA
Pfa3D7|chr10|PF10_0099|Pf TTTTTTGTTTACTGTGCTAAAGGAGTTGGAGATAAGTAAGTACATAAA
SU_CLEAN_contig_3882      ------------------------------------------------
SU_CLEAN_contig_1756      ------------------------------------------------
SU_CLEAN_contig_4990      ------------------------------------------------
SU_CLEAN_contig_6253      TTTTTTGTTTACTGTGCTAAAGGAGTTGGAGATAAGTAAGTACATAAA

PF10_0099g2               AAGAAAAAAAAATACAAAAAGTATAACAAATATAACAAATATAAAAAA
Pfa3D7|chr10|PF10_0099|Pf AAGAAAAAAAAATACAAAAAGTATAACAAATATAACAAATATAAAAAA
SU_CLEAN_contig_3882      ------------------------------------------------
SU_CLEAN_contig_1756      ------------------------------------------------
SU_CLEAN_contig_4990      ------------------------------------------------
SU_CLEAN_contig_6253      AAGAAAAAAAAATACAAAAAGTATAACAAATATAACAAATATAAAAAA

PF10_0099g2               TATAACAAATATAACAAATATAAAAAGGGATGACGAAAATGAATCTAA
Pfa3D7|chr10|PF10_0099|Pf TATAACAAATATAACAAATATAAAAAGGGATGACGAAAATGAATCTAA
SU_CLEAN_contig_3882      ------------------------------------------------
SU_CLEAN_contig_1756      ------------------------------------------------
SU_CLEAN_contig_4990      ------------------------------------------------
SU_CLEAN_contig_6253      TATAACAAATATAACAAATATAAAAAGGGATGACGAAAATGAATCTAA

PF10_0099g2               TGATGAGGTACAAAATAAGTATCTAGAACATCTTTTATGCAATTTTAA
Pfa3D7|chr10|PF10_0099|Pf TGATGAGGTACAAAATAAGTATCTAGAACATCTTTTATGCAATTTTAA
SU_CLEAN_contig_3882      ------------------------------------------------
SU_CLEAN_contig_1756      ------------------------------------------------
SU_CLEAN_contig_4990      ------------------------------------------------
SU_CLEAN_contig_6253      TGATGAGGTACAAAATAAGTATCTAGAACATCTTTTATGCAATTTTAA

PF10_0099g2               TTTAGTTGAATTTATAAAAAAACATATGGGAATAACTTCCACCTCTTT
Pfa3D7|chr10|PF10_0099|Pf TTTAGTTGAATTTATAAAAAAACATATGGGAATAACTTCCACCTCTTT
SU_CLEAN_contig_3882      ------------------------------------------------
SU_CLEAN_contig_1756      ------------------------------------------------
SU_CLEAN_contig_4990      ------------------------------------------------
SU_CLEAN_contig_6253      TTTAGTTGAATTTATAAAAAAACATATGGGAATAACTTCCACCTCTTT

PF10_0099g2               AAATAATATAATGTTATGCCAGGAGAACCAGGGTTTACTTGATTGGTT
Pfa3D7|chr10|PF10_0099|Pf AAATAATATAATGTTATGCCAGGAGAACCAGGGTTTACTTGATTGGTT
SU_CLEAN_contig_3882      ------------------------------------------------
SU_CLEAN_contig_1756      ------------------------------------------------
SU_CLEAN_contig_4990      ------------------------------------------------
SU_CLEAN_contig_6253      AAATAATATAATGTTATGCCAGGAGAACCAGGGTTTACTTGATTGGTT

PF10_0099g2               CTGTATTCCCTTATTACAACATAGTGTATTTTATGATATATCATTTTC
Pfa3D7|chr10|PF10_0099|Pf CTGTATTCCCTTATTACAACATAGTGTATTTTATGATATATCATTTTC
SU_CLEAN_contig_3882      ------------------------------------------------
SU_CLEAN_contig_1756      ------------------------------------------------
SU_CLEAN_contig_4990      ------------------------------------------------
SU_CLEAN_contig_6253      CTGTATTCCCTTATTACAACATAGTGTATTTTATGATATATCATTTTC

PF10_0099g2               TAAACAAAAGAAAATAAAAAATTCTTATATTAACGTTGAAGAGAGTGA
Pfa3D7|chr10|PF10_0099|Pf TAAACAAAAGAAAATAAAAAATTCTTATATTAACGTTGAAGAGAGTGA
SU_CLEAN_contig_3882      ------------------------------------------------
SU_CLEAN_contig_1756      ------------------------------------------------
SU_CLEAN_contig_4990      ------------------------------------------------
SU_CLEAN_contig_6253      TAAACAAAAGAAAATAAAAAATTCTTATATTAACGTTGAAGAGAGTGA

PF10_0099g2               AGTGGTTATACATTTTATAGAATTTTTACATTATATATTTATGTCCGA
Pfa3D7|chr10|PF10_0099|Pf AGTGGTTATACATTTTATAGAATTTTTACATTATATATTTATGTCCGA
SU_CLEAN_contig_3882      ------------------------------------------------
SU_CLEAN_contig_1756      ------------------------------------------------
SU_CLEAN_contig_4990      ------------------------------------------------
SU_CLEAN_contig_6253      AGTGGTTATACATTTTATAGAATTTTTACATTATATATTTATGTCCGA

PF10_0099g2               AAATATGACACAGTGGTATAAACGTATAGGTATTATAACACCTTACGC
Pfa3D7|chr10|PF10_0099|Pf AAATATGACACAGTGGTATAAACGTATAGGTATTATAACACCTTACGC
SU_CLEAN_contig_3882      ------------------------------------------------
SU_CLEAN_contig_1756      ------------------------------------------------
SU_CLEAN_contig_4990      ------------------------------------------------
SU_CLEAN_contig_6253      AAATATGACAC-------------------------------------

PF10_0099g2               AACGGAGAAATTTTTTTTAAAGAAGATATTAAAGCGGTTTTTTATAAG
Pfa3D7|chr10|PF10_0099|Pf AACGGAGAAATTTTTTTTAAAGAAGATATTAAAGCGGTTTTTTATAAG
SU_CLEAN_contig_3882      ------------------------------------------------
SU_CLEAN_contig_1756      ------------------------------------------------
SU_CLEAN_contig_4990      ------------------------------------------------
SU_CLEAN_contig_6253      ------------------------------------------------

PF10_0099g2               CAAGGGTTATAGTAAGAATATATCGAATTTTATTGATGTGGGAACAGT
Pfa3D7|chr10|PF10_0099|Pf CAAGGGTTATAGTAAGAATATATCGAATTTTATTGATGTGGGAACAGT
SU_CLEAN_contig_3882      ------------------------------------------------
SU_CLEAN_contig_1756      ------------------------------------------------
SU_CLEAN_contig_4990      ------------------------------------------------
SU_CLEAN_contig_6253      ------------------------------------------------

PF10_0099g2               GGATGGGTTCCAAGGGACTGAAAAGGACATGATTATATTTGTGTGTGT
Pfa3D7|chr10|PF10_0099|Pf GGATGGGTTCCAAGGGACTGAAAAGGACATGATTATATTTGTGTGTGT
SU_CLEAN_contig_3882      ------------------------------------------------
SU_CLEAN_contig_1756      ------------------------------------------------
SU_CLEAN_contig_4990      ------------------------------------------------
SU_CLEAN_contig_6253      ------------------------------------------------

PF10_0099g2               AAGAACAAAAGGGAATCTCAAACGAAAAAAGAAAAAAGAAAAGAATAA
Pfa3D7|chr10|PF10_0099|Pf AAGAACAAAAGGGAATCTCAAACGAAAAAAGAAAAAAGAAAAGAATAA
SU_CLEAN_contig_3882      ------------------------------------------------
SU_CLEAN_contig_1756      ------------------------------------------------
SU_CLEAN_contig_4990      ------------------------------------------------
SU_CLEAN_contig_6253      ------------------------------------------------

PF10_0099g2               TAAAAATATTAGTAAAAATGTAAATGAAGATATTACAACATATTTCGA
Pfa3D7|chr10|PF10_0099|Pf TAAAAATATTAGTAAAAATGTAAATGAAGATATTACAACATATTTCGA
SU_CLEAN_contig_3882      ------------------------------------------------
SU_CLEAN_contig_1756      ------------------------------------------------
SU_CLEAN_contig_4990      ------------------------------------------------
SU_CLEAN_contig_6253      ------------------------------------------------

PF10_0099g2               AGAAAAAAATATTTTAGAAAAAGAAAATCAAAATAATGAGCTCGTTAC
Pfa3D7|chr10|PF10_0099|Pf AGAAAAAAATATTTTAGAAAAAGAAAATCAAAATAATGAGCTCGTTAC
SU_CLEAN_contig_3882      ------------------------------------------------
SU_CLEAN_contig_1756      ------------------------------------------------
SU_CLEAN_contig_4990      ------------------------------------------------
SU_CLEAN_contig_6253      ------------------------------------------------

PF10_0099g2               AAATACAAATGACGAATTAATTTTGTTATCATCTTCTTCCGAAAATGG
Pfa3D7|chr10|PF10_0099|Pf AAATACAAATGACGAATTAATTTTGTTATCATCTTCTTCCGAAAATGG
SU_CLEAN_contig_3882      ------------------------------------------------
SU_CLEAN_contig_1756      ------------------------------------------------
SU_CLEAN_contig_4990      ------------------------------------------------
SU_CLEAN_contig_6253      ------------------------------------------------

PF10_0099g2               TAATGATGAAGAAATTGATTCTTCGAATTTATTTTTTTCAAATTATAA
Pfa3D7|chr10|PF10_0099|Pf TAATGATGAAGAAATTGATTCTTCGAATTTATTTTTTTCAAATTATAA
SU_CLEAN_contig_3882      ------------------------------------------------
SU_CLEAN_contig_1756      ------------------------------------------------
SU_CLEAN_contig_4990      ------------------------------------------------
SU_CLEAN_contig_6253      ------------------------------------------------

PF10_0099g2               AAGATTAAATGTAGCATTGACCCGAGCTCGTTTCAATTTGTTTATTTT
Pfa3D7|chr10|PF10_0099|Pf AAGATTAAATGTAGCATTGACCCGAGCTCGTTTCAATTTGTTTATTTT
SU_CLEAN_contig_3882      ------------------------------------------------
SU_CLEAN_contig_1756      ------------------------------------------------
SU_CLEAN_contig_4990      ------------------------------------------------
SU_CLEAN_contig_6253      ------------------------------------------------

PF10_0099g2               TGGTAATTGTAAATTTTTGAAACATTGTGATGAATGGGATAAAATTAT
Pfa3D7|chr10|PF10_0099|Pf TGGTAATTGTAAATTTTTGAAACATTGTGATGAATGGGATAAAATTAT
SU_CLEAN_contig_3882      ------------------------------------------------
SU_CLEAN_contig_1756      ------------------------------------------------
SU_CLEAN_contig_4990      ------------------------------------------------
SU_CLEAN_contig_6253      ------------------------------------------------

PF10_0099g2               TGAGCATTACAAAATGAACAATAAAATAATAAAAATAAAGCGTAAAAA
Pfa3D7|chr10|PF10_0099|Pf TGAGCATTACAAAATGAACAATAAAATAATAAAAATAAAGCGTAAAAA
SU_CLEAN_contig_3882      ------------------------------------------------
SU_CLEAN_contig_1756      ------------------------------------------------
SU_CLEAN_contig_4990      ------------------------------------------------
SU_CLEAN_contig_6253      ------------------------------------------------

PF10_0099g2               GTTTTATAAAAAGATAAATAATAATAATAATAATATATTGAATCATAT
Pfa3D7|chr10|PF10_0099|Pf GTTTTATAAAAAGATAAATAATAATAATAATAATATATTGAATCATAT
SU_CLEAN_contig_3882      ------------------------------------------------
SU_CLEAN_contig_1756      ------------------------------------------------
SU_CLEAN_contig_4990      ------------------------------------------------
SU_CLEAN_contig_6253      ------------------------------------------------

PF10_0099g2               GAATGAAGAAGAGTTATTTGATAATAATGTTGAAGTAATTAATAAAAA
Pfa3D7|chr10|PF10_0099|Pf GAATGAAGAAGAGTTATTTGATAATAATGTTGAAGTAATTAATAAAAA
SU_CLEAN_contig_3882      ------------------------------------------------
SU_CLEAN_contig_1756      ------------------------------------------------
SU_CLEAN_contig_4990      ------------------------------------------------
SU_CLEAN_contig_6253      ------------------------------------------------

PF10_0099g2               AATAGAAAATTCATTTTATAATAAAAATATTATTGATTATAATTTTGA
Pfa3D7|chr10|PF10_0099|Pf AATAGAAAATTCATTTTATAATAAAAATATTATTGATTATAATTTTGA
SU_CLEAN_contig_3882      ------------------------------------------------
SU_CLEAN_contig_1756      ------------------------------------------------
SU_CLEAN_contig_4990      ------------------------------------------------
SU_CLEAN_contig_6253      ------------------------------------------------

PF10_0099g2               ACCTATTTATGAAAAGAACAATTCCTCATTTGATTTCTCAAAGTACAT
Pfa3D7|chr10|PF10_0099|Pf ACCTATTTATGAAAAGAACAATTCCTCATTTGATTTCTCAAAGTACAT
SU_CLEAN_contig_3882      ------------------------------------------------
SU_CLEAN_contig_1756      ------------------------------------------------
SU_CLEAN_contig_4990      ------------------------------------------------
SU_CLEAN_contig_6253      ------------------------------------------------

PF10_0099g2               GGATATGTCCGGAGAGGAATTATATGAAATTCAAAAAAATAAAATAAA
Pfa3D7|chr10|PF10_0099|Pf GGATATGTCCGGAGAGGAATTATATGAAATTCAAAAAAATAAAATAAA
SU_CLEAN_contig_3882      ------------------------------------------------
SU_CLEAN_contig_1756      ------------------------------------------------
SU_CLEAN_contig_4990      ------------------------------------------------
SU_CLEAN_contig_6253      ------------------------------------------------

PF10_0099g2               TAACAAGGATAATAAAGAAAATATCATTGACCACAAAATTGAAGATAA
Pfa3D7|chr10|PF10_0099|Pf TAACAAGGATAATAAAGAAAATATCATTGACCACAAAATTGAAGATAA
SU_CLEAN_contig_3882      ------------------------------------------------
SU_CLEAN_contig_1756      ------------------------------------------------
SU_CLEAN_contig_4990      ------------------------------------------------
SU_CLEAN_contig_6253      ------------------------------------------------

PF10_0099g2               CAATATGGATATTATAAATTTCTTTAAAGAATTGTATATGGACGATAC
Pfa3D7|chr10|PF10_0099|Pf CAATATGGATATTATAAATTTCTTTAAAGAATTGTATATGGACGATAC
SU_CLEAN_contig_3882      ------------------------------------------------
SU_CLEAN_contig_1756      ------------------------------------------------
SU_CLEAN_contig_4990      ------------------------------------------------
SU_CLEAN_contig_6253      ------------------------------------------------

PF10_0099g2               AAGTGAATCTTTGATGGAATATGATAAGAACAAGGATACATACGATAT
Pfa3D7|chr10|PF10_0099|Pf AAGTGAATCTTTGATGGAATATGATAAGAACAAGGATACATACGATAT
SU_CLEAN_contig_3882      ------------------------------------------------
SU_CLEAN_contig_1756      ------------------------------------------------
SU_CLEAN_contig_4990      ------------------------------------------------
SU_CLEAN_contig_6253      ------------------------------------------------

PF10_0099g2               GTGTATTAATAAGGGGCAACAAGTAAATAATAATAATTTATTTCAAGA
Pfa3D7|chr10|PF10_0099|Pf GTGTATTAATAAGGGGCAACAAGTAAATAATAATAATTTATTTCAAGA
SU_CLEAN_contig_3882      ------------------------------------------------
SU_CLEAN_contig_1756      ------------------------------------------------
SU_CLEAN_contig_4990      ------------------------------------------------
SU_CLEAN_contig_6253      ------------------------------------------------

PF10_0099g2               TCATCATAATGTGTTAAATGAAATGAAAGATAATAATATAAACGAAGA
Pfa3D7|chr10|PF10_0099|Pf TCATCATAATGTGTTAAATGAAATGAAAGATAATAATATAAACGAAGA
SU_CLEAN_contig_3882      ------------------------------------------------
SU_CLEAN_contig_1756      ------------------------------------------------
SU_CLEAN_contig_4990      ------------------------------------------------
SU_CLEAN_contig_6253      ------------------------------------------------

PF10_0099g2               TAATATTGGTAATATAGAAAAAGGAAATGTTCTTACAGAAAAGATAAA
Pfa3D7|chr10|PF10_0099|Pf TAATATTGGTAATATAGAAAAAGGAAATGTTCTTACAGAAAAGATAAA
SU_CLEAN_contig_3882      ------------------------------------------------
SU_CLEAN_contig_1756      ------------------------------------------------
SU_CLEAN_contig_4990      ------------------------------------------------
SU_CLEAN_contig_6253      ------------------------------------------------

PF10_0099g2               TAATAATGAAAATAATAAATATGATGAAGAAAACAATAAAGGTATATC
Pfa3D7|chr10|PF10_0099|Pf TAATAATGAAAATAATAAATATGATGAAGAAAACAATAAAGGTATATC
SU_CLEAN_contig_3882      ------------------------------------------------
SU_CLEAN_contig_1756      ------------------------------------------------
SU_CLEAN_contig_4990      ------------------------------------------------
SU_CLEAN_contig_6253      ------------------------------------------------

PF10_0099g2               TTTAAATAATGAACATTTTGAAAATGATACAAATGATGTATTAAATAG
Pfa3D7|chr10|PF10_0099|Pf TTTAAATAATGAACATTTTGAAAATGATACAAATGATGTATTAAATAG
SU_CLEAN_contig_3882      ------------------------------------------------
SU_CLEAN_contig_1756      ------------------------------------------------
SU_CLEAN_contig_4990      ------------------------------------------------
SU_CLEAN_contig_6253      ------------------------------------------------

PF10_0099g2               TGATGATATGAACACGAAACAACAAAAAAAAGAGGACAATGAAGAATC
Pfa3D7|chr10|PF10_0099|Pf TGATGATATGAACACGAAACAACAAAAAAAAGAGGACAATGAAGAATC
SU_CLEAN_contig_3882      ------------------------------------------------
SU_CLEAN_contig_1756      ------------------------------------------------
SU_CLEAN_contig_4990      ------------------------------------------------
SU_CLEAN_contig_6253      ------------------------------------------------

PF10_0099g2               ATATGAAAAATCAAAAATTAATTCATTATCAAATAAAAATAACAATAT
Pfa3D7|chr10|PF10_0099|Pf ATATGAAAAATCAAAAATTAATTCATTATCAAATAAAAATAACAATAT
SU_CLEAN_contig_3882      ------------------------------------------------
SU_CLEAN_contig_1756      ------------------------------------------------
SU_CLEAN_contig_4990      ------------------------------------------------
SU_CLEAN_contig_6253      ------------------------------------------------

PF10_0099g2               ATATTATTTAAAGGATAATAATTATTTTATAGACACATTGTTTAATTA
Pfa3D7|chr10|PF10_0099|Pf ATATTATTTAAAGGATAATAATTATTTTATAGACACATTGTTTAATTA
SU_CLEAN_contig_3882      ------------------------------------------------
SU_CLEAN_contig_1756      ------------------------------------------------
SU_CLEAN_contig_4990      ------------------------------------------------
SU_CLEAN_contig_6253      ------------------------------------------------

PF10_0099g2               TTGTAAATCAAATAAAGATTTACATTTTGCAGTTCAGACAATATTACC
Pfa3D7|chr10|PF10_0099|Pf TTGTAAATCAAATAAAGATTTACATTTTGCAGTTCAGACAATATTACC
SU_CLEAN_contig_3882      ------------------------------------------------
SU_CLEAN_contig_1756      ------------------------------------------------
SU_CLEAN_contig_4990      ------------------------------------------------
SU_CLEAN_contig_6253      ------------------------------------------------

PF10_0099g2               AAATTTTTCTAAAAGGTTTTTATCGAACTCTTTGGATTAGGAAAATGT
Pfa3D7|chr10|PF10_0099|Pf AAATTTTTCTAAAAGGTTTTTATCGAACTCTTTGGATTAG--------
SU_CLEAN_contig_3882      ------------------------------------------------
SU_CLEAN_contig_1756      ------------------------------------------------
SU_CLEAN_contig_4990      ------------------------------------------------
SU_CLEAN_contig_6253      ------------------------------------------------

PF10_0099g2               AATAATTAAGAGAAGGAAAATATGGGCCCATCAAAATATAACACAAAA
Pfa3D7|chr10|PF10_0099|Pf ------------------------------------------------
SU_CLEAN_contig_3882      ------------------------------------------------
SU_CLEAN_contig_1756      ------------------------------------------------
SU_CLEAN_contig_4990      ------------------------------------------------
SU_CLEAN_contig_6253      ------------------------------------------------

PF10_0099g2               AAAAATATATATATATATATATATATATATATTATTTTTTGAAGTATA
Pfa3D7|chr10|PF10_0099|Pf ------------------------------------------------
SU_CLEAN_contig_3882      ------------------------------------------------
SU_CLEAN_contig_1756      ------------------------------------------------
SU_CLEAN_contig_4990      ------------------------------------------------
SU_CLEAN_contig_6253      ------------------------------------------------

PF10_0099g2               TATAAATAAGTGGATAGTCATTTTATTTTAAACTAATCTATGTAATGT
Pfa3D7|chr10|PF10_0099|Pf ------------------------------------------------
SU_CLEAN_contig_3882      ------------------------------------------------
SU_CLEAN_contig_1756      ------------------------------------------------
SU_CLEAN_contig_4990      ------------------------------------------------
SU_CLEAN_contig_6253      ------------------------------------------------

PF10_0099g2               TAATATTTTTTTTTTATAAATCTATGTATATGTTTTTATATTTTTCAA
Pfa3D7|chr10|PF10_0099|Pf ------------------------------------------------
SU_CLEAN_contig_3882      ------------------------------------------------
SU_CLEAN_contig_1756      ------------------------------------------------
SU_CLEAN_contig_4990      ------------------------------------------------
SU_CLEAN_contig_6253      ------------------------------------------------

PF10_0099g2               ATTATATATATATATTATATATATATATTTTTTTTTTTTTTTTTTTTT
Pfa3D7|chr10|PF10_0099|Pf ------------------------------------------------
SU_CLEAN_contig_3882      ------------------------------------------------
SU_CLEAN_contig_1756      ------------------------------------------------
SU_CLEAN_contig_4990      ------------------------------------------------
SU_CLEAN_contig_6253      ------------------------------------------------

PF10_0099g2               TTTTTTTTTTTTTTCTTCAAATTGGTTATATAAATGTTACACGTTAAA
Pfa3D7|chr10|PF10_0099|Pf ------------------------------------------------
SU_CLEAN_contig_3882      ------------------------------------------------
SU_CLEAN_contig_1756      ------------------------------------------------
SU_CLEAN_contig_4990      ------------------------------------------------
SU_CLEAN_contig_6253      ------------------------------------------------

PF10_0099g2               AAAAAAAAAAAAAAAAAAACATTTAATGTAATCTACAAAAGGTATACA
Pfa3D7|chr10|PF10_0099|Pf ------------------------------------------------
SU_CLEAN_contig_3882      ------------------------------------------------
SU_CLEAN_contig_1756      ------------------------------------------------
SU_CLEAN_contig_4990      ------------------------------------------------
SU_CLEAN_contig_6253      ------------------------------------------------

PF10_0099g2               AAATTTTTTTTTTAATTTTATTCAATTATTTCATTTTTCGAACAATTG
Pfa3D7|chr10|PF10_0099|Pf ------------------------------------------------
SU_CLEAN_contig_3882      ------------------------------------------------
SU_CLEAN_contig_1756      ------------------------------------------------
SU_CLEAN_contig_4990      ------------------------------------------------
SU_CLEAN_contig_6253      ------------------------------------------------

PF10_0099g2               GATGATATATGTTTATATATTGTGTAAATATTAATTAGAATAAAAAAT
Pfa3D7|chr10|PF10_0099|Pf ------------------------------------------------
SU_CLEAN_contig_3882      ------------------------------------------------
SU_CLEAN_contig_1756      ------------------------------------------------
SU_CLEAN_contig_4990      ------------------------------------------------
SU_CLEAN_contig_6253      ------------------------------------------------

PF10_0099g2               TTTAAAAGGGGAAATTATTTTGATATTCAAACGGTCTATTGTCAGAAT
Pfa3D7|chr10|PF10_0099|Pf ------------------------------------------------
SU_CLEAN_contig_3882      ------------------------------------------------
SU_CLEAN_contig_1756      ------------------------------------------------
SU_CLEAN_contig_4990      ------------------------------------------------
SU_CLEAN_contig_6253      ------------------------------------------------

PF10_0099g2               TTGGCTCGTTACCAAAAGGGCCCATAGGGTCATATCTTAATTTTCCAG
Pfa3D7|chr10|PF10_0099|Pf ------------------------------------------------
SU_CLEAN_contig_3882      ------------------------------------------------
SU_CLEAN_contig_1756      ------------------------------------------------
SU_CLEAN_contig_4990      ------------------------------------------------
SU_CLEAN_contig_6253      ------------------------------------------------

PF10_0099g2               GATTAAAAAATTTATTATTTGGTCCAACTAAAAGACCGTCAGGTTTTA
Pfa3D7|chr10|PF10_0099|Pf ------------------------------------------------
SU_CLEAN_contig_3882      ------------------------------------------------
SU_CLEAN_contig_1756      ------------------------------------------------
SU_CLEAN_contig_4990      ------------------------------------------------
SU_CLEAN_contig_6253      ------------------------------------------------

PF10_0099g2               AAACTGGATGAGGTTGATTAAGATTTGGTAAAATGTGATTTGTTAAAA
Pfa3D7|chr10|PF10_0099|Pf ------------------------------------------------
SU_CLEAN_contig_3882      ------------------------------------------------
SU_CLEAN_contig_1756      ------------------------------------------------
SU_CLEAN_contig_4990      ------------------------------------------------
SU_CLEAN_contig_6253      ------------------------------------------------

PF10_0099g2               GGGGTGGATTTTTATCATCAAAATAAGTATCATTAAAATTATGTAATA
Pfa3D7|chr10|PF10_0099|Pf ------------------------------------------------
SU_CLEAN_contig_3882      ------------------------------------------------
SU_CLEAN_contig_1756      ------------------------------------------------
SU_CLEAN_contig_4990      ------------------------------------------------
SU_CLEAN_contig_6253      ------------------------------------------------

PF10_0099g2               AATAATTTTTATCACAATTTTGAGGATGTGGTTTCATTGTAATATTTT
Pfa3D7|chr10|PF10_0099|Pf ------------------------------------------------
SU_CLEAN_contig_3882      ------------------------------------------------
SU_CLEAN_contig_1756      ------------------------------------------------
SU_CLEAN_contig_4990      ------------------------------------------------
SU_CLEAN_contig_6253      ------------------------------------------------

PF10_0099g2               GTGTTTGGTATGTATTACATTTGTTGTTATATATATCATTTGTATTAT
Pfa3D7|chr10|PF10_0099|Pf ------------------------------------------------
SU_CLEAN_contig_3882      ------------------------------------------------
SU_CLEAN_contig_1756      ------------------------------------------------
SU_CLEAN_contig_4990      ------------------------------------------------
SU_CLEAN_contig_6253      ------------------------------------------------

PF10_0099g2               TTTTATTTATATGAATTTTTTCTTTGTTTTTATTTTTGCTGTTCATAT
Pfa3D7|chr10|PF10_0099|Pf ------------------------------------------------
SU_CLEAN_contig_3882      ------------------------------------------------
SU_CLEAN_contig_1756      ------------------------------------------------
SU_CLEAN_contig_4990      ------------------------------------------------
SU_CLEAN_contig_6253      ------------------------------------------------

PF10_0099g2               AATTTAAGATATTGGTTTGGAAAATTTTTTCTAATTTGTCTACATAAA
Pfa3D7|chr10|PF10_0099|Pf ------------------------------------------------
SU_CLEAN_contig_3882      ------------------------------------------------
SU_CLEAN_contig_1756      ------------------------------------------------
SU_CLEAN_contig_4990      ------------------------------------------------
SU_CLEAN_contig_6253      ------------------------------------------------

PF10_0099g2               TATATTCATTATAATTATTTACATTAATATATTTGTCTGTTATATTTT
Pfa3D7|chr10|PF10_0099|Pf ------------------------------------------------
SU_CLEAN_contig_3882      ------------------------------------------------
SU_CLEAN_contig_1756      ------------------------------------------------
SU_CLEAN_contig_4990      ------------------------------------------------
SU_CLEAN_contig_6253      ------------------------------------------------

PF10_0099g2               TATTTATATATTCCTGAATATTAATTGTACATGAATGAATAGATGATG
Pfa3D7|chr10|PF10_0099|Pf ------------------------------------------------
SU_CLEAN_contig_3882      ------------------------------------------------
SU_CLEAN_contig_1756      ------------------------------------------------
SU_CLEAN_contig_4990      ------------------------------------------------
SU_CLEAN_contig_6253      ------------------------------------------------

PF10_0099g2               GATCTTCTATATCTATTAGCTGTAAAACTAAC
Pfa3D7|chr10|PF10_0099|Pf --------------------------------
SU_CLEAN_contig_3882      --------------------------------
SU_CLEAN_contig_1756      --------------------------------
SU_CLEAN_contig_4990      --------------------------------
SU_CLEAN_contig_6253      --------------------------------

;

endblock;
