# Supplementary material for: cDNA sequences reveal considerable gene prediction inaccuracy in the Plasmodium falciparum genome
Source: BMC Genomics. 2007 Jul 27;8:255. doi: 10.1186/1471-2164-8-255 (PMC1978503; doi:10.1186/1471-2164-8-255)
Supplement: Additional file 3 — Genes with cDNA sequences not matching predicted CDS perfectly. Aligned cDNA and predicted CDS sequences can be viewed by double clicking the hyper-linked gene names in the Excel file. [file 1471-2164-8-255-S3.zip › PF10_0110.TXT]

#NEXUS

[!This data assembled using Sequencher, from Gene Codes Corporation.]
begin data;
   dimensions ntax=5 nchar=4915;
   format datatype=dna gap=- interleave=yes;
   matrix

PF10_0110                       TAATTATTAAATATGGATTTTAATTCAAGAAAGAAGAAAAAGAAGAAC
MAL10|PF10_0110                 ------------------------------------------------
su_gi_contig_4235               ------------------------------------------------
gi|22792040|gb|BU495846.1|BU495 ------------------------------------------------
gi|15909579|gb|BI815883.1|BI815 ------------------------------------------------

PF10_0110                       AATGATTTATATGAAGAAAATATTAATATATATTTAGAAGAAAATGAT
MAL10|PF10_0110                 ------------------------------------------------
su_gi_contig_4235               ------------------------------------------------
gi|22792040|gb|BU495846.1|BU495 ------------------------------------------------
gi|15909579|gb|BI815883.1|BI815 ------------------------------------------------

PF10_0110                       AATTATATATTAGATTTGGAAAAAAAGGTTCAGAGTTTAAAGTTGGTA
MAL10|PF10_0110                 ------------------------------------------------
su_gi_contig_4235               ------------------------------------------------
gi|22792040|gb|BU495846.1|BU495 ------------------------------------------------
gi|15909579|gb|BI815883.1|BI815 ------------------------------------------------

PF10_0110                       AGTTATATCTAAATAAATCTAATATATATATATATATAAATGTGTATA
MAL10|PF10_0110                 ------------------------------------------------
su_gi_contig_4235               ------------------------------------------------
gi|22792040|gb|BU495846.1|BU495 ------------------------------------------------
gi|15909579|gb|BI815883.1|BI815 ------------------------------------------------

PF10_0110                       TTTAAATGTGTATACATAAATGTTGTATTATTTTATTTTTAATTTTTT
MAL10|PF10_0110                 ------------------------------------------------
su_gi_contig_4235               ------------------------------------------------
gi|22792040|gb|BU495846.1|BU495 ------------------------------------------------
gi|15909579|gb|BI815883.1|BI815 ------------------------------------------------

PF10_0110                       TTAGATAGGATCAAATTTAAGAGATGAAGTAAGGACATCAAATTCGTT
MAL10|PF10_0110                 ------------------------------------------------
su_gi_contig_4235               ------------------------------------------------
gi|22792040|gb|BU495846.1|BU495 ------------------------------------------------
gi|15909579|gb|BI815883.1|BI815 ------------------------------------------------

PF10_0110                       GTTGGATAATTTGGTATAATTATAAATATATATAAATTATAATATAAC
MAL10|PF10_0110                 ------------------------------------------------
su_gi_contig_4235               ------------------------------------------------
gi|22792040|gb|BU495846.1|BU495 ------------------------------------------------
gi|15909579|gb|BI815883.1|BI815 ------------------------------------------------

PF10_0110                       GAATAAATAAGTGGAAATAATAAAAAAAAAAAAATAATTGCCCCTATA
MAL10|PF10_0110                 ------------------------------------------------
su_gi_contig_4235               ------------------------------------------------
gi|22792040|gb|BU495846.1|BU495 ------------------------------------------------
gi|15909579|gb|BI815883.1|BI815 ------------------------------------------------

PF10_0110                       TTTTATCATATATATATATATATATATATATATATATGTATGTATGCA
MAL10|PF10_0110                 ------------------------------------------------
su_gi_contig_4235               ------------------------------------------------
gi|22792040|gb|BU495846.1|BU495 ------------------------------------------------
gi|15909579|gb|BI815883.1|BI815 ------------------------------------------------

PF10_0110                       TAAATAATTTCCTTTATTTTATTTTATAGTCAGATCGTATGGAGAATG
MAL10|PF10_0110                 ------------------------------------------------
su_gi_contig_4235               ------------------------------------------------
gi|22792040|gb|BU495846.1|BU495 ------------------------------------------------
gi|15909579|gb|BI815883.1|BI815 ------------------------------------------------

PF10_0110                       TGAACAAAAAATTGTCAGGAGTTTATAGACGTGTTAAAAATATTTTAA
MAL10|PF10_0110                 ------------------------------------------------
su_gi_contig_4235               ------------------------------------------------
gi|22792040|gb|BU495846.1|BU495 ------------------------------------------------
gi|15909579|gb|BI815883.1|BI815 ------------------------------------------------

PF10_0110                       GAACAAAGGTAATGAAAATATGTAATGGAAAATATGAAACTTTTATAT
MAL10|PF10_0110                 ------------------------------------------------
su_gi_contig_4235               ------------------------------------------------
gi|22792040|gb|BU495846.1|BU495 ------------------------------------------------
gi|15909579|gb|BI815883.1|BI815 ------------------------------------------------

PF10_0110                       ATGTTTATTCACATTAATATATATATATATATATATATATATATATAT
MAL10|PF10_0110                 ------------------------------------------------
su_gi_contig_4235               ------------------------------------------------
gi|22792040|gb|BU495846.1|BU495 ------------------------------------------------
gi|15909579|gb|BI815883.1|BI815 ------------------------------------------------

PF10_0110                       ACATATATATATATGTTTTTTTTTTTTTTTTTTTTTTTTTTTTTTTAT
MAL10|PF10_0110                 ------------------------------------------------
su_gi_contig_4235               ------------------------------------------------
gi|22792040|gb|BU495846.1|BU495 ------------------------------------------------
gi|15909579|gb|BI815883.1|BI815 ------------------------------------------------

PF10_0110                       TTGCTAGGGAAATAATTATATGATGTACCTTATATTGTTCTTCTTATT
MAL10|PF10_0110                 ------------------------------------------------
su_gi_contig_4235               ------------------------------------------------
gi|22792040|gb|BU495846.1|BU495 ------------------------------------------------
gi|15909579|gb|BI815883.1|BI815 ------------------------------------------------

PF10_0110                       TTTATTGTTCTTTATGCATTATTTATACAGGAAAAACAAATAAATTAA
MAL10|PF10_0110                 ------------------------------------------------
su_gi_contig_4235               ------------------------------------------------
gi|22792040|gb|BU495846.1|BU495 ------------------------------------------------
gi|15909579|gb|BI815883.1|BI815 ------------------------------------------------

PF10_0110                       TAAATATTATATGTTAATATTTTTTTTGTTCTTTTTCCTTTTAATTTT
MAL10|PF10_0110                 ------------------------------------------------
su_gi_contig_4235               ------------------------------------------------
gi|22792040|gb|BU495846.1|BU495 ------------------------------------------------
gi|15909579|gb|BI815883.1|BI815 ------------------------------------------------

PF10_0110                       TTTTTTTTTACCTTCCCCCTTACTACAGTTAATTATATTACGAAATGT
MAL10|PF10_0110                 ------------------------------------------------
su_gi_contig_4235               ------------------------------------------------
gi|22792040|gb|BU495846.1|BU495 ------------------------------------------------
gi|15909579|gb|BI815883.1|BI815 ------------------------------------------------

PF10_0110                       ACATATAATAATGTATATATAATACATATATTATAAGTATATGATCCA
MAL10|PF10_0110                 ------------------------------------------------
su_gi_contig_4235               ------------------------------------------------
gi|22792040|gb|BU495846.1|BU495 ------------------------------------------------
gi|15909579|gb|BI815883.1|BI815 ------------------------------------------------

PF10_0110                       TATATATATACATATATATATATATAAGTATATCTTTTATTTTTTAAA
MAL10|PF10_0110                 ------------------------------------------------
su_gi_contig_4235               ------------------------------------------------
gi|22792040|gb|BU495846.1|BU495 ------------------------------------------------
gi|15909579|gb|BI815883.1|BI815 ------------------------------------------------

PF10_0110                       AGCTCACAAAATTAATTTTTTAAAATATTGATTTTTTTTTTTTTCTCT
MAL10|PF10_0110                 ------------------------------------------------
su_gi_contig_4235               ------------------------------------------------
gi|22792040|gb|BU495846.1|BU495 ------------------------------------------------
gi|15909579|gb|BI815883.1|BI815 ------------------------------------------------

PF10_0110                       TTTCGAAGTTATAAAAAAAAATATATACATATATTTGGATGTGTATAT
MAL10|PF10_0110                 ------------------------------------------------
su_gi_contig_4235               ------------------------------------------------
gi|22792040|gb|BU495846.1|BU495 ------------------------------------------------
gi|15909579|gb|BI815883.1|BI815 ------------------------------------------------

PF10_0110                       TTTATTTATTCATTTATAATATACCTTGAATTATATGCTTAAATTTAT
MAL10|PF10_0110                 ------------------------------------------------
su_gi_contig_4235               ------------------------------------------------
gi|22792040|gb|BU495846.1|BU495 ------------------------------------------------
gi|15909579|gb|BI815883.1|BI815 ------------------------------------------------

PF10_0110                       TGTTATAAAAATCTTGTTTCTTGTTATTTATTATAACATATATATATA
MAL10|PF10_0110                 ------------------------------------------------
su_gi_contig_4235               ------------------------------------------------
gi|22792040|gb|BU495846.1|BU495 ------------------------------------------------
gi|15909579|gb|BI815883.1|BI815 ------------------------------------------------

PF10_0110                       TATATATTATATATATTATGTGCATATTTTTGGTGTGTATTATATTTT
MAL10|PF10_0110                 ------------------------------------------------
su_gi_contig_4235               ------------------------------------------------
gi|22792040|gb|BU495846.1|BU495 ------------------------------------------------
gi|15909579|gb|BI815883.1|BI815 ------------------------------------------------

PF10_0110                       TTTAAAACACTCATTGTATATATATATTATTATATATATATATATATA
MAL10|PF10_0110                 ------------------------------------------------
su_gi_contig_4235               ------------------------------------------------
gi|22792040|gb|BU495846.1|BU495 ------------------------------------------------
gi|15909579|gb|BI815883.1|BI815 ------------------------------------------------

PF10_0110                       TATTTATGTATTTTTTTTTTTTTTTTTTTTTTTTTTTTTTTTTTTTTT
MAL10|PF10_0110                 ------------------------------------------------
su_gi_contig_4235               ------------------------------------------------
gi|22792040|gb|BU495846.1|BU495 ------------------------------------------------
gi|15909579|gb|BI815883.1|BI815 ------------------------------------------------

PF10_0110                       TTGTGTAATCATTAACCAATTTAAACAAAAAAATAAAATATTTATATA
MAL10|PF10_0110                 ------------------------------------------------
su_gi_contig_4235               ------------------------------------------------
gi|22792040|gb|BU495846.1|BU495 ------------------------------------------------
gi|15909579|gb|BI815883.1|BI815 ------------------------------------------------

PF10_0110                       AATAATTTAATTCGAATTAAAATTTTTGAATTTTATTTTTTCTTGTGT
MAL10|PF10_0110                 ------------------------------------------------
su_gi_contig_4235               ------------------------------------------------
gi|22792040|gb|BU495846.1|BU495 ------------------------------------------------
gi|15909579|gb|BI815883.1|BI815 ------------------------------------------------

PF10_0110                       GCTTTATAAATAATTTAAAAAAAAAAAAAAGAAGAAGAAGAATAAATA
MAL10|PF10_0110                 ------------------------------------------------
su_gi_contig_4235               ------------------------------------------------
gi|22792040|gb|BU495846.1|BU495 ------------------------------------------------
gi|15909579|gb|BI815883.1|BI815 ------------------------------------------------

PF10_0110                       ATAATAATATGAAAGATATGAAAGAGATATTAAGATAAATTTCCTAAA
MAL10|PF10_0110                 ------------------------------------------------
su_gi_contig_4235               ------------------------------------------------
gi|22792040|gb|BU495846.1|BU495 ------------------------------------------------
gi|15909579|gb|BI815883.1|BI815 ------------------------------------------------

PF10_0110                       GATAAAGAGAAAATGATATGCATAAAATGTGGAAGTTCCAATAGTAAT
MAL10|PF10_0110                 ------------ATGATATGCATAAAATGTGGAAGTTCCAATAGTAAT
su_gi_contig_4235               ------------------------------------------------
gi|22792040|gb|BU495846.1|BU495 ------------------------------------------------
gi|15909579|gb|BI815883.1|BI815 ------------------------------------------------

PF10_0110                       TTATATACTGTATATAATAAAAACAATATTAGATTAAATGAATGCAAT
MAL10|PF10_0110                 TTATATACTGTATATAATAAAAACAATATTAGATTAAATGAATGCAAT
su_gi_contig_4235               ------------------------------------------------
gi|22792040|gb|BU495846.1|BU495 ------------------------------------------------
gi|15909579|gb|BI815883.1|BI815 ------------------------------------------------

PF10_0110                       CGATGTAATAAGATATGTGATGAATATGTAGAGAAGAATCGTTTTATA
MAL10|PF10_0110                 CGATGTAATAAGATATGTGATGAATATGTAGAGAAGAATCGTTTTATA
su_gi_contig_4235               ------------------------------------------------
gi|22792040|gb|BU495846.1|BU495 ------------------------------------------------
gi|15909579|gb|BI815883.1|BI815 ------------------------------------------------

PF10_0110                       ATATTTTTGAATATATTATTCCTTAAGCCTGAGATATATAGACATATA
MAL10|PF10_0110                 ATATTTTTGAATATATTATTCCTTAAGCCTGAGATATATAGACATATA
su_gi_contig_4235               ------------------------------------------------
gi|22792040|gb|BU495846.1|BU495 ------------------------------------------------
gi|15909579|gb|BI815883.1|BI815 ------------------------------------------------

PF10_0110                       GTTTTTAATCGTATAAAATATCATGACAAATTTATTAATAATTTTTTT
MAL10|PF10_0110                 GTTTTTAATCGTATAAAATATCATGACAAATTTATTAATAATTTTTTT
su_gi_contig_4235               ------------------------------------------------
gi|22792040|gb|BU495846.1|BU495 ------------------------------------------------
gi|15909579|gb|BI815883.1|BI815 ------------------------------------------------

PF10_0110                       TTAAAAATGATAATTATATTTTTAATAATTAATGCTTATTTGCATCCA
MAL10|PF10_0110                 TTAAAAATGATAATTATATTTTTAATAATTAATGCTTATTTGCATCCA
su_gi_contig_4235               ------------------------------------------------
gi|22792040|gb|BU495846.1|BU495 ------------------------------------------------
gi|15909579|gb|BI815883.1|BI815 ------------------------------------------------

PF10_0110                       AATTTCGAGAGAGAGAATATAAAAAATACTGGTATTTTATCAAATATA
MAL10|PF10_0110                 AATTTCGAGAGAGAGAATATAAAAAATACTGGTATTTTATCAAATATA
su_gi_contig_4235               ------------------------------------------------
gi|22792040|gb|BU495846.1|BU495 ------------------------------------------------
gi|15909579|gb|BI815883.1|BI815 ------------------------------------------------

PF10_0110                       TTTTTTATGGAAAATAATTTTGAAGAATATATACAAGGAACTGATAAA
MAL10|PF10_0110                 TTTTTTATGGAAAATAATTTTGAAGAATATATACAAGGAACTGATAAA
su_gi_contig_4235               ------------------------------------------------
gi|22792040|gb|BU495846.1|BU495 ------------------------------------------------
gi|15909579|gb|BI815883.1|BI815 ------------------------------------------------

PF10_0110                       TATAAGAATGACTGTTCGTCTTATACACTTTTTATCTATAAATATGAT
MAL10|PF10_0110                 TATAAGAATGACTGTTCGTCTTATACACTTTTTATCTATAAATATGAT
su_gi_contig_4235               ------------------------------------------------
gi|22792040|gb|BU495846.1|BU495 ------------------------------------------------
gi|15909579|gb|BI815883.1|BI815 ------------------------------------------------

PF10_0110                       GATAAACATAAATTGTATGGTTTATATAATATATTTAATAATTATAAT
MAL10|PF10_0110                 GATAAACATAAATTGTATGGTTTATATAATATATTTAATAATTATAAT
su_gi_contig_4235               ------------------------------------------------
gi|22792040|gb|BU495846.1|BU495 ------------------------------------------------
gi|15909579|gb|BI815883.1|BI815 ------------------------------------------------

PF10_0110                       ATGAGTAACTTAGTTAATATACATAAAAATAAATATCTTACATGCATT
MAL10|PF10_0110                 ATGAGTAACTTAGTTAATATACATAAAAATAAATATCTTACATGCATT
su_gi_contig_4235               ------------------------------------------------
gi|22792040|gb|BU495846.1|BU495 ------------------------------------------------
gi|15909579|gb|BI815883.1|BI815 ------------------------------------------------

PF10_0110                       GTTAATAATAAATTTAGTGATTATAATTTGTGTATAGTTAATAGACAA
MAL10|PF10_0110                 GTTAATAATAAATTTAGTGATTATAATTTGTGTATAGTTAATAGACAA
su_gi_contig_4235               ------------------------------------------------
gi|22792040|gb|BU495846.1|BU495 ------------------------------------------------
gi|15909579|gb|BI815883.1|BI815 ------------------------------------------------

PF10_0110                       TTTAAAGCAGAAGATGATTATGATAAAGAATTAATAAATATATTTATT
MAL10|PF10_0110                 TTTAAAGCAGAAGATGATTATGATAAAGAATTAATAAATATATTTATT
su_gi_contig_4235               ------------------------------------------------
gi|22792040|gb|BU495846.1|BU495 ------------------------------------------------
gi|15909579|gb|BI815883.1|BI815 ------------------------------------------------

PF10_0110                       AATAATAATGGAAAATATATTAAGAAATATAATACAACTGTTTCTACA
MAL10|PF10_0110                 AATAATAATGGAAAATATATTAAGAAATATAATACAACTGTTTCTACA
su_gi_contig_4235               ------------------------------------------------
gi|22792040|gb|BU495846.1|BU495 ------------------------------------------------
gi|15909579|gb|BI815883.1|BI815 ------------------------------------------------

PF10_0110                       AATAGTAAGTTACATAAGGATCACATAAATAAGAATAATATAAATAAT
MAL10|PF10_0110                 AATAGTAAGTTACATAAGGATCACATAAATAAGAATAATATAAATAAT
su_gi_contig_4235               ------------------------------------------------
gi|22792040|gb|BU495846.1|BU495 ------------------------------------------------
gi|15909579|gb|BI815883.1|BI815 ------------------------------------------------

PF10_0110                       GATAATAATAATAATAATATAAATAATAATATAAATAATGATAATAAT
MAL10|PF10_0110                 GATAATAATAATAATAATATAAATAATAATATAAATAATGATAATAAT
su_gi_contig_4235               ------------------------------------------------
gi|22792040|gb|BU495846.1|BU495 ------------------------------------------------
gi|15909579|gb|BI815883.1|BI815 ------------------------------------------------

PF10_0110                       AATAATAATATAAATAATAATATAAATAATGATAATATCTATACCTCC
MAL10|PF10_0110                 AATAATAATATAAATAATAATATAAATAATGATAATATCTATACCTCC
su_gi_contig_4235               ------------------------------------------------
gi|22792040|gb|BU495846.1|BU495 ------------------------------------------------
gi|15909579|gb|BI815883.1|BI815 ------------------------------------------------

PF10_0110                       TATAAAGACAATAGAAATAACAAAAACATATGGTATGAAACAAATTTT
MAL10|PF10_0110                 TATAAAGACAATAGAAATAACAAAAACATATGGTATGAAACAAATTTT
su_gi_contig_4235               ------------------------------------------------
gi|22792040|gb|BU495846.1|BU495 ------------------------------------------------
gi|15909579|gb|BI815883.1|BI815 ------------------------------------------------

PF10_0110                       TTTAAAAAAATTTCAGGATCACAAATATTATATTATATATTACATTTT
MAL10|PF10_0110                 TTTAAAAAAATTTCAGGATCACAAATATTATATTATATATTACATTTT
su_gi_contig_4235               ------------------------------------------------
gi|22792040|gb|BU495846.1|BU495 ------------------------------------------------
gi|15909579|gb|BI815883.1|BI815 ------------------------------------------------

PF10_0110                       ATAAATAAATCTATATCAAAAATAAAATACATATTAAAATATGATTCC
MAL10|PF10_0110                 ATAAATAAATCTATATCAAAAATAAAATACATATTAAAATATGATTCC
su_gi_contig_4235               ------------------------------------------------
gi|22792040|gb|BU495846.1|BU495 ------------------------------------------------
gi|15909579|gb|BI815883.1|BI815 ------------------------------------------------

PF10_0110                       ATTTTTTATTTTAAAAAGAATAATACCTTACTCAAAAATAATATAATA
MAL10|PF10_0110                 ATTTTTTATTTTAAAAAGAATAATACCTTACTCAAAAATAATATAATA
su_gi_contig_4235               ------------------------------------------------
gi|22792040|gb|BU495846.1|BU495 ------------------------------------------------
gi|15909579|gb|BI815883.1|BI815 ------------------------------------------------

PF10_0110                       AATTTAAAAAATCCAGAGGAATATAATGATTTATTTCAAATAATAAAT
MAL10|PF10_0110                 AATTTAAAAAATCCAGAGGAATATAATGATTTATTTCAAATAATAAAT
su_gi_contig_4235               ------------------------------------------------
gi|22792040|gb|BU495846.1|BU495 ------------------------------------------------
gi|15909579|gb|BI815883.1|BI815 ------------------------------------------------

PF10_0110                       ATTCTTGTTTATTATAATATACATAACTACAAAATTGTTCTAGAACCA
MAL10|PF10_0110                 ATTCTTGTTTATTATAATATACATAACTACAAAATTGTTCTAGAACCA
su_gi_contig_4235               ------------------------------------------------
gi|22792040|gb|BU495846.1|BU495 ------------------------------------------------
gi|15909579|gb|BI815883.1|BI815 ------------------------------------------------

PF10_0110                       AAAGAAAAAGAAAATCTAAATATAGATTTTATTTTTAAATTTATTAAA
MAL10|PF10_0110                 AAAGAAAAAGAAAATCTAAATATAGATTTTATTTTTAAATTTATTAAA
su_gi_contig_4235               ------------------------------------------------
gi|22792040|gb|BU495846.1|BU495 ------------------------------------------------
gi|15909579|gb|BI815883.1|BI815 ------------------------------------------------

PF10_0110                       AATATCTTTTTTTATAATCAATTTATTCAAAAAAAAAATTATATACAA
MAL10|PF10_0110                 AATATCTTTTTTTATAATCAATTTATTCAAAAAAAAAATTATATACAA
su_gi_contig_4235               ------------------------------------------------
gi|22792040|gb|BU495846.1|BU495 ------------------------------------------------
gi|15909579|gb|BI815883.1|BI815 ------------------------------------------------

PF10_0110                       AGTCAAACAAATACATATATGAACGATCCAAAAAAAAAAAACGACCTT
MAL10|PF10_0110                 AGTCAAACAAATACATATATGAACGATCCAAAAAAAAAAAACGACCTT
su_gi_contig_4235               ------------------------------------------------
gi|22792040|gb|BU495846.1|BU495 ------------------------------------------------
gi|15909579|gb|BI815883.1|BI815 ------------------------------------------------

PF10_0110                       CAAAATAATTGTGTACATCAAAGTGAAATCTCCACATTCAATAATTTC
MAL10|PF10_0110                 CAAAATAATTGTGTACATCAAAGTGAAATCTCCACATTCAATAATTTC
su_gi_contig_4235               ------------------------------------------------
gi|22792040|gb|BU495846.1|BU495 ------------------------------------------------
gi|15909579|gb|BI815883.1|BI815 ------------------------------------------------

PF10_0110                       ACATCAACAAATAATCATATTAAAAATCAGGACAACAATAAAAAAATG
MAL10|PF10_0110                 ACATCAACAAATAATCATATTAAAAATCAGGACAACAATAAAAAAATG
su_gi_contig_4235               ------------------------------------------------
gi|22792040|gb|BU495846.1|BU495 ------------------------------------------------
gi|15909579|gb|BI815883.1|BI815 ------------------------------------------------

PF10_0110                       TGTCATAATAATAATGATAATCTTCATAATATATATCCATTTGATGAC
MAL10|PF10_0110                 TGTCATAATAATAATGATAATCTTCATAATATATATCCATTTGATGAC
su_gi_contig_4235               ------------------------------------------------
gi|22792040|gb|BU495846.1|BU495 ------------------------------------------------
gi|15909579|gb|BI815883.1|BI815 ------------------------------------------------

PF10_0110                       TTATGTAATGAATTTTTAAAAAATATTAATTCAACACTAAATAAAAAA
MAL10|PF10_0110                 TTATGTAATGAATTTTTAAAAAATATTAATTCAACACTAAATAAAAAA
su_gi_contig_4235               ------------------------------------------------
gi|22792040|gb|BU495846.1|BU495 ------------------------------------------------
gi|15909579|gb|BI815883.1|BI815 ------------------------------------------------

PF10_0110                       ATGGCAGAAATAACAAAAAAACAAAATAAAATTCAAGATACCTTTCAA
MAL10|PF10_0110                 ATGGCAGAAATAACAAAAAAACAAAATAAAATTCAAGATACCTTTCAA
su_gi_contig_4235               -------------------------------TTCAAGATACCTTTCAA
gi|22792040|gb|BU495846.1|BU495 -------------------------------TTCAAGATACCTTTCAA
gi|15909579|gb|BI815883.1|BI815 ------------------------------------------------

PF10_0110                       ATCAAACAAATTAGTATGTATTCAAAACTTCTATTTTCAGAATTAGAT
MAL10|PF10_0110                 ATCAAACAAATTAGTATGTATTCAAAACTTCTATTTTCAGAATTAGAT
su_gi_contig_4235               ATCAAACAAATTAGTATGTATTCAAAACTTCTATTTTCAGAATTAGAT
gi|22792040|gb|BU495846.1|BU495 ATCAAACAAATTAGTATGTATTCAAAACTTCTATTTTCAGAATTAGAT
gi|15909579|gb|BI815883.1|BI815 ------------------------------------------------

PF10_0110                       AATGAAAAATATATTTTAAAAATTTGTAATTCAACATTCTCCTTTAAG
MAL10|PF10_0110                 AATGAAAAATATATTTTAAAAATTTGTAATTCAACATTCTCCTTTAAG
su_gi_contig_4235               AATGAAAAATATATTTTAAAAATTTGTAATTCAACATTCTCCTTTAAG
gi|22792040|gb|BU495846.1|BU495 AATGAAAAATATATTTTAAAAATTTGTAATTCAACATTCTCCTTTAAG
gi|15909579|gb|BI815883.1|BI815 ------------------------------------------------

PF10_0110                       AAATTTAAAACAGTTATTATTAGTTATATTACTTATTTTTTATTCTTA
MAL10|PF10_0110                 AAATTTAAAACAGTTATTATTAGTTATATTACTTATTTTTTATTCTTA
su_gi_contig_4235               AAATTTAAAACAGTTATTATTAGTTATATTACTTATTTTTTATTCTTA
gi|22792040|gb|BU495846.1|BU495 AAATTTAAAACAGTTATTATTAGTTATATTACTTATTTTTTATTCTTA
gi|15909579|gb|BI815883.1|BI815 ------------------------------------------------

PF10_0110                       TGTATCTTTACTTATTTCTTCAAATTATATCAACAACATAAATATAAT
MAL10|PF10_0110                 TGTATCTTTACTTATTTCTTCAAATTATATCAACAACATAAATATAAT
su_gi_contig_4235               TGTATCTTTACTTATTTCTTCAAATTATATCAACAACATAAATATAAT
gi|22792040|gb|BU495846.1|BU495 TGTATCTTTACTTATTTCTTCAAATTATATCAACAACATAAATATAAT
gi|15909579|gb|BI815883.1|BI815 ------------------------------------------------

PF10_0110                       ATTAAAATTACAATGGTTAAATATAATTATCTTTTTATGCTTTTTGTA
MAL10|PF10_0110                 ATTAAAATTACAATGGTTAAATATAATTATCTTTTTATGCTTTTTGTA
su_gi_contig_4235               ATTAAAATTACAATGGTTAAATATAATTATCTTTTTATGCTTTTTGTA
gi|22792040|gb|BU495846.1|BU495 ATTAAAATTACAATGGTTAAATATAATTATCTTTTTATGCTTTTTGTA
gi|15909579|gb|BI815883.1|BI815 ------------------------------------------------

PF10_0110                       CTTAGTAATTATCCACTAGTCATTTATTTCATACTTAAAATATTCAAT
MAL10|PF10_0110                 CTTAGTAATTATCCACTA------------------------------
su_gi_contig_4235               CTTAGTAATTATCCACTAGTCATTTATTTCATACTTAAAATATTCAAT
gi|22792040|gb|BU495846.1|BU495 CTTAGTAATTATCCACTAGTCATTTATTTCATACTTAAAATATTCAAT
gi|15909579|gb|BI815883.1|BI815 --------------------------------ACTTAAAATATTCAAT

PF10_0110                       TATAATTATATAAACATTTATTTAAACATATACACAATTGTATGTAAT
MAL10|PF10_0110                 ------------------------------------------------
su_gi_contig_4235               TATAATTATATAAACATTTATTTAAACATATACACAATTGTATGTAAT
gi|22792040|gb|BU495846.1|BU495 TATAATTATATAAACATTTATTTAAACATATACACAATTGTATGTAAT
gi|15909579|gb|BI815883.1|BI815 TATAATTATATAAACATTTATTTAAACATATACACAATTGTATGTAAT

PF10_0110                       ATTATAGCATACCATATCTTTATATCTACTGACCAAAATTATATTTGT
MAL10|PF10_0110                 ------------------------------------------------
su_gi_contig_4235               ATTATAGCATACCATATCTTTATATCTACTGACCAAAATTATATTTGT
gi|22792040|gb|BU495846.1|BU495 ATTATAGCATACCATATCTTTATATCTACTGACCAAAATTATATTTGT
gi|15909579|gb|BI815883.1|BI815 ATTATAGCATACCATATCTTTATATCTACTGACCAAAATTATATTTGT

PF10_0110                       TATTCTATATTTTCTGTCCTTACTAGCTATTTATTAAAATATCTAGTA
MAL10|PF10_0110                 --------------------------CTATTTATTAAAATATCTAGTA
su_gi_contig_4235               TATTCTATATTTTCTGTCCTTACTAGCTATTTATTAAAATATCTAGTA
gi|22792040|gb|BU495846.1|BU495 TATTCTATATTTTCTGTCCTTACTAGCTATTTATTAAAATATCTAGTA
gi|15909579|gb|BI815883.1|BI815 TATTCTATATTTTCTGTCCTTACTAGCTATTTATTAAAATATCTAGTA

PF10_0110                       ATGCTTAAAATTATTAATTACATATAAAATTTTTAAATAAATAAATAA
MAL10|PF10_0110                 ATGCTTAA----------------------------------------
su_gi_contig_4235               ATGCTTAAAATTATTAATTACATATAAAATTTTTAAATAAATAAATAA
gi|22792040|gb|BU495846.1|BU495 ATGCTTAAAATTATTAATTACATATAAAATTTTTAAATAAATAAATAA
gi|15909579|gb|BI815883.1|BI815 ATGCTTAAAATTATTAATTACATATAAAATTTTTATATAAATAAATAA

PF10_0110                       ATAAATAAATATATATATATATATGAGCCCAAATTATTTGATGAATTT
MAL10|PF10_0110                 ------------------------------------------------
su_gi_contig_4235               ATAAATAAATATATATATATATATGAGCCCAAATTATTTGATGAATTT
gi|22792040|gb|BU495846.1|BU495 ATAAATAAATATATATATATATATGAGCCCAAATTATTTGATGAATTT
gi|15909579|gb|BI815883.1|BI815 ATAAATAAATATATATATATATATTAGCCCAAATTATTTGATGAATTT

PF10_0110                       TATTTTTTATAAAAATTGTACAACTATCATAATAATGCGCATTCATTT
MAL10|PF10_0110                 ------------------------------------------------
su_gi_contig_4235               TATTTTTTATAAAAATTGTACAACTATCATAATAATGCGCATTCATTT
gi|22792040|gb|BU495846.1|BU495 TATTTTTTATAAAAATTGT-----------------------------
gi|15909579|gb|BI815883.1|BI815 TATTTTTTATAAAAATTGTACAACTATCATAATAATGCGCATTCATTT

PF10_0110                       TCACGCCTAATTAATTATATAACATATATATATATATATATATATATA
MAL10|PF10_0110                 ------------------------------------------------
su_gi_contig_4235               TCACGCCTAATTAATTATATAACATATATATATATATATATATATATA
gi|22792040|gb|BU495846.1|BU495 ------------------------------------------------
gi|15909579|gb|BI815883.1|BI815 TCACGCCTAATTAATTATATAACATATATATATATATATATATATATA

PF10_0110                       TATATATATGTATTTACCTATTTATTTATCTAACTTATTTTTTGTCTT
MAL10|PF10_0110                 ------------------------------------------------
su_gi_contig_4235               TATATATATGTATTTACCTATTTATTTATCTAACTTATTTTTTGTCTT
gi|22792040|gb|BU495846.1|BU495 ------------------------------------------------
gi|15909579|gb|BI815883.1|BI815 TATATATATGTATTTACCTATTTATTTATCTAACTTATTTTTTGTCTT

PF10_0110                       ATATGTTGTACAACGTACACAAAAAAAACTTATACCCAATTGATTTTC
MAL10|PF10_0110                 ------------------------------------------------
su_gi_contig_4235               ATATGTTGTACAACGTACACAAAAAAAACTTATACCCAATTGATTTTC
gi|22792040|gb|BU495846.1|BU495 ------------------------------------------------
gi|15909579|gb|BI815883.1|BI815 ATATGTTGTACAACGTACACAAAAAAAACTTATACCCAATTGATTTTC

PF10_0110                       TTCAAATATTTTAAAAAATAAATGATTTATAAAAGAATACAAAATGAA
MAL10|PF10_0110                 ------------------------------------------------
su_gi_contig_4235               TTCAAATATTTTAAAAAATAAATGATTTATAAAAAAAAAAAA------
gi|22792040|gb|BU495846.1|BU495 ------------------------------------------------
gi|15909579|gb|BI815883.1|BI815 TTCAAATATTTTAAAAAATAAATGATTTATAAAAAAAAAAAA------

PF10_0110                       AATATTTTTATAAATATATTTTTTATATTATATACCTTTGTTCAAAAA
MAL10|PF10_0110                 ------------------------------------------------
su_gi_contig_4235               ------------------------------------------------
gi|22792040|gb|BU495846.1|BU495 ------------------------------------------------
gi|15909579|gb|BI815883.1|BI815 ------------------------------------------------

PF10_0110                       ATGAAAATAAAAAAAAGAAAAAAAAAAAAGGTAATGTTATGGACTAGC
MAL10|PF10_0110                 ------------------------------------------------
su_gi_contig_4235               ------------------------------------------------
gi|22792040|gb|BU495846.1|BU495 ------------------------------------------------
gi|15909579|gb|BI815883.1|BI815 ------------------------------------------------

PF10_0110                       CATTTTTTTAAATTTTATAAACTTGTTCATAATATTCTGATTATGTAA
MAL10|PF10_0110                 ------------------------------------------------
su_gi_contig_4235               ------------------------------------------------
gi|22792040|gb|BU495846.1|BU495 ------------------------------------------------
gi|15909579|gb|BI815883.1|BI815 ------------------------------------------------

PF10_0110                       TATAAAACATAAATGAGGAAAAAAAAAAAAAAAAAAAAAAATAGCTAG
MAL10|PF10_0110                 ------------------------------------------------
su_gi_contig_4235               ------------------------------------------------
gi|22792040|gb|BU495846.1|BU495 ------------------------------------------------
gi|15909579|gb|BI815883.1|BI815 ------------------------------------------------

PF10_0110                       TAAACATATATTCTTCAAAATAATAAAAAAATAAAAAAAAACAAAGAC
MAL10|PF10_0110                 ------------------------------------------------
su_gi_contig_4235               ------------------------------------------------
gi|22792040|gb|BU495846.1|BU495 ------------------------------------------------
gi|15909579|gb|BI815883.1|BI815 ------------------------------------------------

PF10_0110                       GCAATAAAATTAACCCATATTATTTGTATATATATAATATATATATAT
MAL10|PF10_0110                 ------------------------------------------------
su_gi_contig_4235               ------------------------------------------------
gi|22792040|gb|BU495846.1|BU495 ------------------------------------------------
gi|15909579|gb|BI815883.1|BI815 ------------------------------------------------

PF10_0110                       ATATATATATATATACCTTTGAATCATTTTAAACAATAACTATTATAA
MAL10|PF10_0110                 ------------------------------------------------
su_gi_contig_4235               ------------------------------------------------
gi|22792040|gb|BU495846.1|BU495 ------------------------------------------------
gi|15909579|gb|BI815883.1|BI815 ------------------------------------------------

PF10_0110                       AAAAAAAAAAAAATAAAAAAAAAGGTTCGTAAACATATTATTAATATA
MAL10|PF10_0110                 ------------------------------------------------
su_gi_contig_4235               ------------------------------------------------
gi|22792040|gb|BU495846.1|BU495 ------------------------------------------------
gi|15909579|gb|BI815883.1|BI815 ------------------------------------------------

PF10_0110                       TATAACCATATGTAATAATTTTTCTTATTACACATTATCATATATGAA
MAL10|PF10_0110                 ------------------------------------------------
su_gi_contig_4235               ------------------------------------------------
gi|22792040|gb|BU495846.1|BU495 ------------------------------------------------
gi|15909579|gb|BI815883.1|BI815 ------------------------------------------------

PF10_0110                       TGTTACATAAATTTTTATTCACATAACATATTGATCCTTTTGTTCAGG
MAL10|PF10_0110                 ------------------------------------------------
su_gi_contig_4235               ------------------------------------------------
gi|22792040|gb|BU495846.1|BU495 ------------------------------------------------
gi|15909579|gb|BI815883.1|BI815 ------------------------------------------------

PF10_0110                       ATTAGTATAATGGTAATGTAAATCGAAAACATCTTCTCCTTCAATTAT
MAL10|PF10_0110                 ------------------------------------------------
su_gi_contig_4235               ------------------------------------------------
gi|22792040|gb|BU495846.1|BU495 ------------------------------------------------
gi|15909579|gb|BI815883.1|BI815 ------------------------------------------------

PF10_0110                       TTTGTCATATCCATTTTTGTGAATATGAAAAACTCTTACTTTTCCTCC
MAL10|PF10_0110                 ------------------------------------------------
su_gi_contig_4235               ------------------------------------------------
gi|22792040|gb|BU495846.1|BU495 ------------------------------------------------
gi|15909579|gb|BI815883.1|BI815 ------------------------------------------------

PF10_0110                       TGAACCACCATCTCTAAAAGTAGCATGATAAATTGCATTTCTAGCTAA
MAL10|PF10_0110                 ------------------------------------------------
su_gi_contig_4235               ------------------------------------------------
gi|22792040|gb|BU495846.1|BU495 ------------------------------------------------
gi|15909579|gb|BI815883.1|BI815 ------------------------------------------------

PF10_0110                       TTCAACAGCTTGGTCTAGATTTAAATTATAATCATATGCTGAATCTAA
MAL10|PF10_0110                 ------------------------------------------------
su_gi_contig_4235               ------------------------------------------------
gi|22792040|gb|BU495846.1|BU495 ------------------------------------------------
gi|15909579|gb|BI815883.1|BI815 ------------------------------------------------

PF10_0110                       AATAGAATAAGCATATGTACTACCACTACCACAACTGAATAAATTTCC
MAL10|PF10_0110                 ------------------------------------------------
su_gi_contig_4235               ------------------------------------------------
gi|22792040|gb|BU495846.1|BU495 ------------------------------------------------
gi|15909579|gb|BI815883.1|BI815 ------------------------------------------------

PF10_0110                       TTCCACTTTTTTTCCTGAATCATCAACATAAAACATATTAAATCCGGT
MAL10|PF10_0110                 ------------------------------------------------
su_gi_contig_4235               ------------------------------------------------
gi|22792040|gb|BU495846.1|BU495 ------------------------------------------------
gi|15909579|gb|BI815883.1|BI815 ------------------------------------------------

PF10_0110                       ATGATCATAACCACTTAAAATAATACCACAACACAAACCATATCCTTT
MAL10|PF10_0110                 ------------------------------------------------
su_gi_contig_4235               ------------------------------------------------
gi|22792040|gb|BU495846.1|BU495 ------------------------------------------------
gi|15909579|gb|BI815883.1|BI815 ------------------------------------------------

PF10_0110                       ATATTGATATAATATATTACTTAATATAGTACTAGCTGCACGTACTGA
MAL10|PF10_0110                 ------------------------------------------------
su_gi_contig_4235               ------------------------------------------------
gi|22792040|gb|BU495846.1|BU495 ------------------------------------------------
gi|15909579|gb|BI815883.1|BI815 ------------------------------------------------

PF10_0110                       TATTTTTTCGTTATTTCTTAATTCATAAATCTTTATTATTTTACCTAA
MAL10|PF10_0110                 ------------------------------------------------
su_gi_contig_4235               ------------------------------------------------
gi|22792040|gb|BU495846.1|BU495 ------------------------------------------------
gi|15909579|gb|BI815883.1|BI815 ------------------------------------------------

PF10_0110                       ATATTTTTCCCAATATAAGCAATCAGCAGCTCCTCCTGCCATTGTTCC
MAL10|PF10_0110                 ------------------------------------------------
su_gi_contig_4235               ------------------------------------------------
gi|22792040|gb|BU495846.1|BU495 ------------------------------------------------
gi|15909579|gb|BI815883.1|BI815 ------------------------------------------------

PF10_0110                       TAATATATTTTTATTTATTTCAATAATCTTTTCAACATTCTGTGAAGA
MAL10|PF10_0110                 ------------------------------------------------
su_gi_contig_4235               ------------------------------------------------
gi|22792040|gb|BU495846.1|BU495 ------------------------------------------------
gi|15909579|gb|BI815883.1|BI815 ------------------------------------------------

PF10_0110                       TATAAAAGATCCCATAGATGCTCGGGAATCTACTGCAACTATTATCCC
MAL10|PF10_0110                 ------------------------------------------------
su_gi_contig_4235               ------------------------------------------------
gi|22792040|gb|BU495846.1|BU495 ------------------------------------------------
gi|15909579|gb|BI815883.1|BI815 ------------------------------------------------

PF10_0110                       ATCTTTAAATTTAAATGCTAAAGTTGTAGTACCTTTATGAAAATCAAA
MAL10|PF10_0110                 ------------------------------------------------
su_gi_contig_4235               ------------------------------------------------
gi|22792040|gb|BU495846.1|BU495 ------------------------------------------------
gi|15909579|gb|BI815883.1|BI815 ------------------------------------------------

PF10_0110                       TAATTTCTTATTTTGAGTTTGTGCATATTTTATAAAATTTCTTGGTAC
MAL10|PF10_0110                 ------------------------------------------------
su_gi_contig_4235               ------------------------------------------------
gi|22792040|gb|BU495846.1|BU495 ------------------------------------------------
gi|15909579|gb|BI815883.1|BI815 ------------------------------------------------

PF10_0110                       ATTCACTGGAGCTACACAA
MAL10|PF10_0110                 -------------------
su_gi_contig_4235               -------------------
gi|22792040|gb|BU495846.1|BU495 -------------------
gi|15909579|gb|BI815883.1|BI815 -------------------

;

endblock;
