# Supplementary material for: cDNA sequences reveal considerable gene prediction inaccuracy in the Plasmodium falciparum genome
Source: BMC Genomics. 2007 Jul 27;8:255. doi: 10.1186/1471-2164-8-255 (PMC1978503; doi:10.1186/1471-2164-8-255)
Supplement: Additional file 3 — Genes with cDNA sequences not matching predicted CDS perfectly. Aligned cDNA and predicted CDS sequences can be viewed by double clicking the hyper-linked gene names in the Excel file. [file 1471-2164-8-255-S3.zip › PF10_0116.TXT]

#NEXUS

[!This data assembled using Sequencher, from Gene Codes Corporation.]
begin data;
   dimensions ntax=4 nchar=4658;
   format datatype=dna gap=- interleave=yes;
   matrix

PF10_0116                       TCTTCGTTATAACATATACACGTGCAAAAATTTAATATACATACATAA
MAL10|PF10_0116                 ------------------------------------------------
su_gi_contig_1593               ------------------------------------------------
gi|21255187|gb|BQ452075.1|BQ452 ------------------------------------------------

PF10_0116                       ATATATATCTTATTCAGTATGTATATTTTTTGTTCTCTTTTTAAGACA
MAL10|PF10_0116                 ------------------------------------------------
su_gi_contig_1593               ------------------------------------------------
gi|21255187|gb|BQ452075.1|BQ452 ------------------------------------------------

PF10_0116                       ACTTTATAAATATAAGTAGGTAAGCACATAAATAAATAAATAAATAAA
MAL10|PF10_0116                 ------------------------------------------------
su_gi_contig_1593               ------------------------------------------------
gi|21255187|gb|BQ452075.1|BQ452 ------------------------------------------------

PF10_0116                       TAAATATATATATATATATAATATGTATATTTTTTTTTTTTTTTTTTT
MAL10|PF10_0116                 ------------------------------------------------
su_gi_contig_1593               ------------------------------------------------
gi|21255187|gb|BQ452075.1|BQ452 ------------------------------------------------

PF10_0116                       TTTTATATGTACATGTACTGAAATTTCAAATGATGTTACGTTATTCTA
MAL10|PF10_0116                 ------------------------------------------------
su_gi_contig_1593               ------------------------------------------------
gi|21255187|gb|BQ452075.1|BQ452 ------------------------------------------------

PF10_0116                       CAAGATGAAATCATATATTTTTATTTTGTTTTTAAATTTATTTCATCT
MAL10|PF10_0116                 ------------------------------------------------
su_gi_contig_1593               ------------------------------------------------
gi|21255187|gb|BQ452075.1|BQ452 ------------------------------------------------

PF10_0116                       TGATAAGAAAACAATAAATAAATAAATAAATAAATAAATAAATATATA
MAL10|PF10_0116                 ------------------------------------------------
su_gi_contig_1593               ------------------------------------------------
gi|21255187|gb|BQ452075.1|BQ452 ------------------------------------------------

PF10_0116                       TATATATATATATATATATATATATATATATATATATATATATTTGAT
MAL10|PF10_0116                 ------------------------------------------------
su_gi_contig_1593               ------------------------------------------------
gi|21255187|gb|BQ452075.1|BQ452 ------------------------------------------------

PF10_0116                       GGACATAAAAAGGACGAATTTTTTTTGATTTAAAAGAAAAAAGTATTC
MAL10|PF10_0116                 ------------------------------------------------
su_gi_contig_1593               ------------------------------------------------
gi|21255187|gb|BQ452075.1|BQ452 ------------------------------------------------

PF10_0116                       ACTTTCTAAAGCTGCAAAAGTGAGAAAACAATATGAAAACTTACAAAA
MAL10|PF10_0116                 ------------------------------------------------
su_gi_contig_1593               ------------------------------------------------
gi|21255187|gb|BQ452075.1|BQ452 ------------------------------------------------

PF10_0116                       AAAAAAAAAAAAAAAATAAATAAATAAATATATATATATATAAATTGA
MAL10|PF10_0116                 ------------------------------------------------
su_gi_contig_1593               ------------------------------------------------
gi|21255187|gb|BQ452075.1|BQ452 ------------------------------------------------

PF10_0116                       TTACATAAATATAACCAAATTATGTAGTGTATTTTAAAAGTGTACCGT
MAL10|PF10_0116                 ------------------------------------------------
su_gi_contig_1593               ------------------------------------------------
gi|21255187|gb|BQ452075.1|BQ452 ------------------------------------------------

PF10_0116                       TTCAAAATATTATTATAATATATATATATATATATGTTGTAAGGCAAT
MAL10|PF10_0116                 ------------------------------------------------
su_gi_contig_1593               ------------------------------------------------
gi|21255187|gb|BQ452075.1|BQ452 ------------------------------------------------

PF10_0116                       TTGTGTTACTAAAATTGGAGGTGTTTTATTATATTATATACATATAAA
MAL10|PF10_0116                 ------------------------------------------------
su_gi_contig_1593               ------------------------------------------------
gi|21255187|gb|BQ452075.1|BQ452 ------------------------------------------------

PF10_0116                       TAAGAAATGAAATGTTATATAATATAAATAATTATATCCATTTATATA
MAL10|PF10_0116                 ------------------------------------------------
su_gi_contig_1593               ------------------------------------------------
gi|21255187|gb|BQ452075.1|BQ452 ------------------------------------------------

PF10_0116                       TATATATATATATATATATATTTATATTTAAAATTTTATATAAATATC
MAL10|PF10_0116                 ------------------------------------------------
su_gi_contig_1593               ------------------------------------------------
gi|21255187|gb|BQ452075.1|BQ452 ------------------------------------------------

PF10_0116                       AAAGTTAAAAGCAAAATTCATCTAAATATAAAAACAAAAGAATAAAAA
MAL10|PF10_0116                 ------------------------------------------------
su_gi_contig_1593               ------------------------------------------------
gi|21255187|gb|BQ452075.1|BQ452 ------------------------------------------------

PF10_0116                       ATAAAAAGTATGAAAATATATTATATCAATTTTGTTTTTTTCAAAATT
MAL10|PF10_0116                 ------------------------------------------------
su_gi_contig_1593               ------------------------------------------------
gi|21255187|gb|BQ452075.1|BQ452 ------------------------------------------------

PF10_0116                       TTTTATATAGCCAAAATTATGTTTTAGGAAAGAAAATATACATGACTA
MAL10|PF10_0116                 ------------------------------------------------
su_gi_contig_1593               ------------------------------------------------
gi|21255187|gb|BQ452075.1|BQ452 ------------------------------------------------

PF10_0116                       CAATATCGGATAAATGTATTATATATATGTATATATATATATATATAT
MAL10|PF10_0116                 ------------------------------------------------
su_gi_contig_1593               ------------------------------------------------
gi|21255187|gb|BQ452075.1|BQ452 ------------------------------------------------

PF10_0116                       ATATATATATATAATGACATATATTTTTATTTTAATTATAACAAAATA
MAL10|PF10_0116                 ------------------------------------------------
su_gi_contig_1593               ------------------------------------------------
gi|21255187|gb|BQ452075.1|BQ452 ------------------------------------------------

PF10_0116                       TTATATAATATATATACATATAATAATATTGATTCATTTATATTTATA
MAL10|PF10_0116                 ------------------------------------------------
su_gi_contig_1593               ------------------------------------------------
gi|21255187|gb|BQ452075.1|BQ452 ------------------------------------------------

PF10_0116                       TACATTTTTTTTAAATTAGAATGTATATGGAATAATATTTATGTATTA
MAL10|PF10_0116                 ------------------------------------------------
su_gi_contig_1593               ------------------------------------------------
gi|21255187|gb|BQ452075.1|BQ452 ------------------------------------------------

PF10_0116                       TATTATAATATATAATTACTATGGTATTTTTTTTTTTTTTTTTTTTTT
MAL10|PF10_0116                 ------------------------------------------------
su_gi_contig_1593               ------------------------------------------------
gi|21255187|gb|BQ452075.1|BQ452 ------------------------------------------------

PF10_0116                       TTTTTTTTTTTTCTTTTTTGGTTTATTTGAAAATGCATAATTAAAGAG
MAL10|PF10_0116                 ------------------------------------------------
su_gi_contig_1593               ------------------------------------------------
gi|21255187|gb|BQ452075.1|BQ452 ------------------------------------------------

PF10_0116                       TATATTGATAACCTATAAATAATTTCTTTTGTTAAATTGTTTTAAAAT
MAL10|PF10_0116                 ------------------------------------------------
su_gi_contig_1593               ------------------------------------------------
gi|21255187|gb|BQ452075.1|BQ452 ------------------------------------------------

PF10_0116                       GTTAAGTACGAAAATTTAAGAAAGATATTAAAATATTATATGCATAAT
MAL10|PF10_0116                 ------------------------------------------------
su_gi_contig_1593               ------------------------------------------------
gi|21255187|gb|BQ452075.1|BQ452 ------------------------------------------------

PF10_0116                       ATATATATATATATATATATATATAAAATATATATATATATGTGTATA
MAL10|PF10_0116                 ------------------------------------------------
su_gi_contig_1593               ------------------------------------------------
gi|21255187|gb|BQ452075.1|BQ452 ------------------------------------------------

PF10_0116                       TGATATGTATATATTTTATTTATACACATTTTTATTTCATTCGTGTGA
MAL10|PF10_0116                 ------------------------------------------------
su_gi_contig_1593               ------------------------------------------------
gi|21255187|gb|BQ452075.1|BQ452 ------------------------------------------------

PF10_0116                       ATTTAATTATATTTTTCCATTTACCATTTATTAAATTATTTTTTTAAT
MAL10|PF10_0116                 ------------------------------------------------
su_gi_contig_1593               ------------------------------------------------
gi|21255187|gb|BQ452075.1|BQ452 ------------------------------------------------

PF10_0116                       TTTTTTAATATTTATTTTTTTTATTTTAAAAAGTGATAAAATGTGAGA
MAL10|PF10_0116                 ------------------------------------------------
su_gi_contig_1593               ------------------------------------------------
gi|21255187|gb|BQ452075.1|BQ452 ------------------------------------------------

PF10_0116                       AGATGTAAAATATGATAAGGAAGATTATTATATTGATGTTTACATTTT
MAL10|PF10_0116                 -----------ATGATAAGGAAGATTATTATATTGATGTTTACATTTT
su_gi_contig_1593               ------------------------------------------------
gi|21255187|gb|BQ452075.1|BQ452 ------------------------------------------------

PF10_0116                       TTTCGAACATACATAATGAAAAGATATATCATCATAAACAGAGAAGGA
MAL10|PF10_0116                 TTTCGAACATACATAATGAAAAGATATATCATCATAAACAGAGAAGGA
su_gi_contig_1593               ------------------------------------------------
gi|21255187|gb|BQ452075.1|BQ452 ------------------------------------------------

PF10_0116                       AGTTTTTGAAAGGCCCATTAGGATATTTAAATAGAAATGTCATCCAAA
MAL10|PF10_0116                 AGTTTTTGAAAGGCCCATTAGGATATTTAAATAGAAATGTCATCCAAA
su_gi_contig_1593               ------------------------------------------------
gi|21255187|gb|BQ452075.1|BQ452 ------------------------------------------------

PF10_0116                       AAAAACATTATAATCTTTATGCTAAGAAATTTATAAACTATAAAGAAA
MAL10|PF10_0116                 AAAAACATTATAATCTTTATGCTAAGAAATTTATAAACTATAAAGAAA
su_gi_contig_1593               ------------------------------------------------
gi|21255187|gb|BQ452075.1|BQ452 ------------------------------------------------

PF10_0116                       TTCAAATACAAAGAATAAACGATTATAGGAAAAGAAGTGGAGTAGACA
MAL10|PF10_0116                 TTCAAATACAAAGAATAAACGATTATAGGAAAAGAAGTGGAGTAGACA
su_gi_contig_1593               ------------------------------------------------
gi|21255187|gb|BQ452075.1|BQ452 ------------------------------------------------

PF10_0116                       AAAATAATATAAACTATAATTTGAGAGATACATATAATTACCACGAAA
MAL10|PF10_0116                 AAAATAATATAAACTATAATTTGAGAGATACATATAATTACCACGAAA
su_gi_contig_1593               ------------------------------------------------
gi|21255187|gb|BQ452075.1|BQ452 ------------------------------------------------

PF10_0116                       CTCAGTAAGAAAGAAGAAAAGAAAGGAAATATTATTAATACAAAAATT
MAL10|PF10_0116                 CTCA--------------------------------------------
su_gi_contig_1593               ------------------------------------------------
gi|21255187|gb|BQ452075.1|BQ452 ------------------------------------------------

PF10_0116                       AACATATATTATAGATAATGTATATAATTATATATATTTAATTATTTT
MAL10|PF10_0116                 ------------------------------------------------
su_gi_contig_1593               ------------------------------------------------
gi|21255187|gb|BQ452075.1|BQ452 ------------------------------------------------

PF10_0116                       TGTGTAATATTATGAACTGTCCAATTGAGGTATTTGTTAAATATAACC
MAL10|PF10_0116                 ------------------------------------------------
su_gi_contig_1593               ------------------------------------------------
gi|21255187|gb|BQ452075.1|BQ452 ------------------------------------------------

PF10_0116                       TCATTATAATTATATATTATATATTTTATTTATTTATTTATTTATTTA
MAL10|PF10_0116                 ------------------------------------------------
su_gi_contig_1593               ------------------------------------------------
gi|21255187|gb|BQ452075.1|BQ452 ------------------------------------------------

PF10_0116                       TTTTTTTTTTTTTTTTTTTTCAAGCCTTTTTGTAAGAAATGAAGTGCT
MAL10|PF10_0116                 ------------------------CCTTTTTGTAAGAAATGAAGTGCT
su_gi_contig_1593               ------------------------------------------------
gi|21255187|gb|BQ452075.1|BQ452 ------------------------------------------------

PF10_0116                       ACCGACGTTAGCCAAAATAGAAAATGAAAATTTAAAAGAGAAAGAAAA
MAL10|PF10_0116                 ACCGACGTTAGCCAAAATAGAAAATGAAAATTTAAAAGAGAAAGAAAA
su_gi_contig_1593               ------------------------------------------------
gi|21255187|gb|BQ452075.1|BQ452 ------------------------------------------------

PF10_0116                       AAACAAGGAAATTTTTAGAAATATAAATGATTATAATTCTAATTTTAC
MAL10|PF10_0116                 AAACAAGGAAATTTTTAGAAATATAAATGATTATAATTCTAATTTTAC
su_gi_contig_1593               ------------------------------------------------
gi|21255187|gb|BQ452075.1|BQ452 ------------------------------------------------

PF10_0116                       CAGACAAGTACGGATAAGAATAAAACATATATATATAGAAATATATAT
MAL10|PF10_0116                 CAGACAA-----------------------------------------
su_gi_contig_1593               ------------------------------------------------
gi|21255187|gb|BQ452075.1|BQ452 ------------------------------------------------

PF10_0116                       ATATATATAAATATATTATATATATATATGTGTGTATATATTTGCTAC
MAL10|PF10_0116                 ------------------------------------------------
su_gi_contig_1593               ------------------------------------------------
gi|21255187|gb|BQ452075.1|BQ452 ------------------------------------------------

PF10_0116                       ATAATTTTTATTTCTTCTAATAGACATTTTTACAATTTCTTATGGACT
MAL10|PF10_0116                 -----------------------ACATTTTTACAATTTCTTATGGACT
su_gi_contig_1593               ------------------------------------------------
gi|21255187|gb|BQ452075.1|BQ452 ------------------------------------------------

PF10_0116                       TATACAACATTTTCTTAAAAATTGACGACCTTTTCTTGGAAAACAAAA
MAL10|PF10_0116                 TATACAACATTTTCTTAAAAATTGACGACCTTTTCTTGGAAAACAAAA
su_gi_contig_1593               ------------------------------------------------
gi|21255187|gb|BQ452075.1|BQ452 ------------------------------------------------

PF10_0116                       CATATTTTTCAATCCTTATTTATAATGGTCCTATGCAGTTGACAAACC
MAL10|PF10_0116                 CATATTTTTCAATCCTTATTTATAATGGTCCTATGCAGTTGACAAACC
su_gi_contig_1593               ------------------------------------------------
gi|21255187|gb|BQ452075.1|BQ452 ------------------------------------------------

PF10_0116                       ATTTGTATGATGATATTATATATGTGTCATCAGTAGTTGAGGTAATAA
MAL10|PF10_0116                 ATTTGTATGATGATATTATATATGTGTCATCAGTAGTTGAG-------
su_gi_contig_1593               ------------------------------------------------
gi|21255187|gb|BQ452075.1|BQ452 ------------------------------------------------

PF10_0116                       ATAAAAAAAAAAAAAAAAAAAAAGCCTTTTAATAAAAATTTAAGATAT
MAL10|PF10_0116                 ------------------------------------------------
su_gi_contig_1593               ------------------------------------------------
gi|21255187|gb|BQ452075.1|BQ452 ------------------------------------------------

PF10_0116                       ATATGTTAAAATATTGTTATTTTTTTTTTTTAGTTCCATAAATAGTAA
MAL10|PF10_0116                 ------------------------------------------------
su_gi_contig_1593               ------------------------------------------------
gi|21255187|gb|BQ452075.1|BQ452 ------------------------------------------------

PF10_0116                       CACAGTATAATTCTATATATATATATATATATATATATATATATATAT
MAL10|PF10_0116                 ------------------------------------------------
su_gi_contig_1593               ------------------------------------------------
gi|21255187|gb|BQ452075.1|BQ452 ------------------------------------------------

PF10_0116                       AATATAATATTTATTTTATTTATTTTATTTTATTTTTTTTTTATAGAA
MAL10|PF10_0116                 ----------------------------------------------AA
su_gi_contig_1593               ------------------------------------------------
gi|21255187|gb|BQ452075.1|BQ452 ------------------------------------------------

PF10_0116                       TAGTGATGATGTATCACCCAGTGAATATTGTATGGAATATATTTCTCA
MAL10|PF10_0116                 TAGTGATGATGTATCACCCAGTGAATATTGTATGGAATATATTTCTCA
su_gi_contig_1593               ------------------------------------------------
gi|21255187|gb|BQ452075.1|BQ452 ------------------------------------------------

PF10_0116                       TCTTGAGAACTTATGTGAAGAAAATAAACTAAGTAAAATAATAAAGAA
MAL10|PF10_0116                 TCTTGAGAACTTATGTGAAGAAAATAAACTAAG---------------
su_gi_contig_1593               ------------------------------------------------
gi|21255187|gb|BQ452075.1|BQ452 ------------------------------------------------

PF10_0116                       CAAAATGTTTATATATATATATATATATATATATTTAATTATTTAATT
MAL10|PF10_0116                 ------------------------------------------------
su_gi_contig_1593               -------------------------------------ATTATTTAATT
gi|21255187|gb|BQ452075.1|BQ452 -------------------------------------ATTATTTAATT

PF10_0116                       TTATAATGATTCTCTTTTTTTTTTATAGGCTTTCTAGCACATGCTTAT
MAL10|PF10_0116                 -----------------------------CTTTCTAGCACATGCTTAT
su_gi_contig_1593               TTATAATGATTCTCTTTTTTTTTTATAGGCTTTCTAGCACATGCTTAT
gi|21255187|gb|BQ452075.1|BQ452 TTATAATGATTCTCTTTTTTTTTTATAGGCTTTCTAGCACATGCTTAT

PF10_0116                       GTATTTTATAAAAATTTCCACTTGTCAAAAGAACATCTTTTGAAAAGT
MAL10|PF10_0116                 GTATTTTATAAAAATTTCCACTTGTCAAAAGAACATCTTTTGAAAAGT
su_gi_contig_1593               GTATTTTATAAAAATTTCCACTTGTCAAAAGAACATCTTTTGAAAAGT
gi|21255187|gb|BQ452075.1|BQ452 GTATTTTATAAAAATTTCCACTTGTCAAAAGAACATCTTTTGAAAAGT

PF10_0116                       ATATGCAAATATTTAAATATAATTAAAAAATTGAAATCCTCAACTTAT
MAL10|PF10_0116                 ATATGCAAATATTTAAATATAATTAAAAAATTGAAATCCTCAACTTAT
su_gi_contig_1593               ATATGCAAATATTTAAATATAATTAAAAAATTGAAATCCTCAACTTAT
gi|21255187|gb|BQ452075.1|BQ452 ATATGCAAATATTTAAATATAATTAAAAAATTGAAATCCTCAACTTAT

PF10_0116                       GTTGCTGATGTTGAAAATTTTGAGGTGAGCCAAAAATGTTTTTTGCAT
MAL10|PF10_0116                 GTTGCTGATGTTGAAAATTTTGAGGTGAGCCAAAAATGTTTTTTGCAT
su_gi_contig_1593               GTTGCTGATGTTGAAAATTTTGAGGTGAGCCAAAAATGTTTTTTGCAT
gi|21255187|gb|BQ452075.1|BQ452 GTTGCTGATGTTGAAAATTTTGAGGTGAGCCAAAAATGTTTTTTGCAT

PF10_0116                       CTCCTTGTATATATTTCTTATGTGATATTAATTTTGAATATATATATA
MAL10|PF10_0116                 CTCCTT------------------------------------------
su_gi_contig_1593               CTCCTTGTATATATTTCTTATGTGATATTAATTTTGAATATATATATA
gi|21255187|gb|BQ452075.1|BQ452 CTCCTTGTATATATTTCTTATGTGATATTAATTTTGAATATATATATA

PF10_0116                       TATATTTATTTATTTATTTATTTATTATTTTTATTTTTATTATTTTTT
MAL10|PF10_0116                 ------------------------------------------------
su_gi_contig_1593               TATATTTATTTATTTATTTATTTATTATTTTTATTTTTATTATTTTTT
gi|21255187|gb|BQ452075.1|BQ452 TATATTTATTTATTTATTTATTTATTATTTTTATTTTTATTATTTTTT

PF10_0116                       TAAATTAGTTTTGCCTTAACAAGATGAGTAGGAAATGGAGTAGATGGG
MAL10|PF10_0116                 --------TTTTGCCTTAACAAGATGAGTAGGAAATGGAGTAGATGGG
su_gi_contig_1593               TAAATTAGTTTTGCCTTAACAAGATGAGTAGGAAATGGAGTAGATGGG
gi|21255187|gb|BQ452075.1|BQ452 TAAATTAGTTTTGCCTTAACAAGATGAGTAGGAAATGGAGTAGATGGG

PF10_0116                       AAAAGGATAATTTTTTGGCTAGTCTTCATAATGCCACAAATAAAATGA
MAL10|PF10_0116                 AAAAGGATAATTTTTTGGCTAGTCTTCATAATGCCACAAATAAAATGA
su_gi_contig_1593               AAAAGGATAATTTTTTGGCTAGTCTTCATAATGCCACAAATAAAATGA
gi|21255187|gb|BQ452075.1|BQ452 AAAAGGATAATTTTTTGGCTAGTCTTCATAATGCCACAAATAAAATGA

PF10_0116                       TGATATTAACTAAACATTTCGAAAAAGTAAAATCATAATTTTTTCTTC
MAL10|PF10_0116                 TGATATTAACTAAACATTTCGAAAAAGTAAAATCATAA----------
su_gi_contig_1593               TGATATTAACTAAACATTTCGAAAAAGTAAAATCATAATTTTTTCTTC
gi|21255187|gb|BQ452075.1|BQ452 TGATATTAACTAAACATTTCGAAAAAGTAAAATCATAATTTTTTCTTC

PF10_0116                       TTTTTTTTTGTATACCTCTTTTTTTTTTTAAATTAAGATGTTTCGGTT
MAL10|PF10_0116                 ------------------------------------------------
su_gi_contig_1593               TTTTTTTTTGTATACCTC-TTTTTTTTTTAAATTAAGATGTTTCGGTT
gi|21255187|gb|BQ452075.1|BQ452 TTTTTTTTTGTATACCTC-TTTTTTTTTTAAATTAAGATGTTTCGGTT

PF10_0116                       GGAATATATCCAAGTATATTATTTTTTTTTATGTTCAATATATTAATA
MAL10|PF10_0116                 ------------------------------------------------
su_gi_contig_1593               GGAATATATC--------------------------------------
gi|21255187|gb|BQ452075.1|BQ452 GGAATATATC--------------------------------------

PF10_0116                       TATATATAAATATAAGTATATATATATATATATTTTTTTTTTCTTTTT
MAL10|PF10_0116                 ------------------------------------------------
su_gi_contig_1593               ------------------------------------------------
gi|21255187|gb|BQ452075.1|BQ452 ------------------------------------------------

PF10_0116                       CAATTAAATGGTTATATAAATTAACCATTAACACATTTTTATGAGATG
MAL10|PF10_0116                 ------------------------------------------------
su_gi_contig_1593               ------------------------------------------------
gi|21255187|gb|BQ452075.1|BQ452 ------------------------------------------------

PF10_0116                       TATATTAAATTTTTAAGAATATATATATTTTGTAATACTTCATATAAA
MAL10|PF10_0116                 ------------------------------------------------
su_gi_contig_1593               ------------------------------------------------
gi|21255187|gb|BQ452075.1|BQ452 ------------------------------------------------

PF10_0116                       ATAATATAATTATACAGAATAAAAAAAAAAAAAAAAAAAAAATTGAAC
MAL10|PF10_0116                 ------------------------------------------------
su_gi_contig_1593               ------------------------------------------------
gi|21255187|gb|BQ452075.1|BQ452 ------------------------------------------------

PF10_0116                       AACATATATATGAACCACTATCTTTTAAAAGATGTATTAATAGGGTCT
MAL10|PF10_0116                 ------------------------------------------------
su_gi_contig_1593               ------------------------------------------------
gi|21255187|gb|BQ452075.1|BQ452 ------------------------------------------------

PF10_0116                       ATTATTTATTATGGAAAAAATGTATATAACTACAATAAAATATATATT
MAL10|PF10_0116                 ------------------------------------------------
su_gi_contig_1593               ------------------------------------------------
gi|21255187|gb|BQ452075.1|BQ452 ------------------------------------------------

PF10_0116                       TTATTATATATATTTTATAACTATTCATATATTTTTTCACCCTTCTTA
MAL10|PF10_0116                 ------------------------------------------------
su_gi_contig_1593               ------------------------------------------------
gi|21255187|gb|BQ452075.1|BQ452 ------------------------------------------------

PF10_0116                       CATAAAAAGGGATACATTTAATAGACAATTTTTTCAGGTGTAATAAAT
MAL10|PF10_0116                 ------------------------------------------------
su_gi_contig_1593               ------------------------------------------------
gi|21255187|gb|BQ452075.1|BQ452 ------------------------------------------------

PF10_0116                       AGTATAGGTCGTATATTTTTTTTTATTCCTTTAAATATAATAACAGCA
MAL10|PF10_0116                 ------------------------------------------------
su_gi_contig_1593               ------------------------------------------------
gi|21255187|gb|BQ452075.1|BQ452 ------------------------------------------------

PF10_0116                       TTTTAAATTTTATATTATTTCATGTTCTTATAAATATTAATGGTCTTA
MAL10|PF10_0116                 ------------------------------------------------
su_gi_contig_1593               ------------------------------------------------
gi|21255187|gb|BQ452075.1|BQ452 ------------------------------------------------

PF10_0116                       AAATAATTTAGTAAAGTTAAAAATGTTCGTGTTTAAAATGAGTTTAAT
MAL10|PF10_0116                 ------------------------------------------------
su_gi_contig_1593               ------------------------------------------------
gi|21255187|gb|BQ452075.1|BQ452 ------------------------------------------------

PF10_0116                       TTTATTTTATTTATTTAACTATATATATATATATATATATATATATAT
MAL10|PF10_0116                 ------------------------------------------------
su_gi_contig_1593               ------------------------------------------------
gi|21255187|gb|BQ452075.1|BQ452 ------------------------------------------------

PF10_0116                       GCATACATTATTATGTGATCAAAATATTATAAAAAGGTGCATTTTTAT
MAL10|PF10_0116                 ------------------------------------------------
su_gi_contig_1593               ------------------------------------------------
gi|21255187|gb|BQ452075.1|BQ452 ------------------------------------------------

PF10_0116                       TATATGAGTAGTTAAAAATTTTAAAACAATACAATAAATTGGTATTTA
MAL10|PF10_0116                 ------------------------------------------------
su_gi_contig_1593               ------------------------------------------------
gi|21255187|gb|BQ452075.1|BQ452 ------------------------------------------------

PF10_0116                       AATATATCTATCTATATATATATATATATATATATATATATTATTGAG
MAL10|PF10_0116                 ------------------------------------------------
su_gi_contig_1593               ------------------------------------------------
gi|21255187|gb|BQ452075.1|BQ452 ------------------------------------------------

PF10_0116                       ATAATTATATATGTATTTCCATATTATAAATTATTTAATAGACGTATA
MAL10|PF10_0116                 ------------------------------------------------
su_gi_contig_1593               ------------------------------------------------
gi|21255187|gb|BQ452075.1|BQ452 ------------------------------------------------

PF10_0116                       TACAAAACACCACATGCATAAATTTTAAATGTGAATTTGGATATATAT
MAL10|PF10_0116                 ------------------------------------------------
su_gi_contig_1593               ------------------------------------------------
gi|21255187|gb|BQ452075.1|BQ452 ------------------------------------------------

PF10_0116                       ATGTATATATATATATAATATTTTTTTTTTTTTTTTTTTTTTTTTTTT
MAL10|PF10_0116                 ------------------------------------------------
su_gi_contig_1593               ------------------------------------------------
gi|21255187|gb|BQ452075.1|BQ452 ------------------------------------------------

PF10_0116                       TTCATTTATTATCACATATATATAATATATCGTATGTATATTAAATAA
MAL10|PF10_0116                 ------------------------------------------------
su_gi_contig_1593               ------------------------------------------------
gi|21255187|gb|BQ452075.1|BQ452 ------------------------------------------------

PF10_0116                       ATAAATATACTATATATCTATATTAATATTTATATTTTATTATATATT
MAL10|PF10_0116                 ------------------------------------------------
su_gi_contig_1593               ------------------------------------------------
gi|21255187|gb|BQ452075.1|BQ452 ------------------------------------------------

PF10_0116                       TATTTTAATTTTTAATTTTATATAAAAACTTTTTTTTTATTTTTTTTG
MAL10|PF10_0116                 ------------------------------------------------
su_gi_contig_1593               ------------------------------------------------
gi|21255187|gb|BQ452075.1|BQ452 ------------------------------------------------

PF10_0116                       TTTTTATTATTTTTTTTTTTATTTTTATTTTTTTTTTTTTTTTTTGGT
MAL10|PF10_0116                 ------------------------------------------------
su_gi_contig_1593               ------------------------------------------------
gi|21255187|gb|BQ452075.1|BQ452 ------------------------------------------------

PF10_0116                       AGTACATAATATTAATATAATTTATAAATACTACATACTTTTTATTTT
MAL10|PF10_0116                 ------------------------------------------------
su_gi_contig_1593               ------------------------------------------------
gi|21255187|gb|BQ452075.1|BQ452 ------------------------------------------------

PF10_0116                       ATTTTTTTTTTTTTAATATATATATATATATATATTATGATACTGATT
MAL10|PF10_0116                 ------------------------------------------------
su_gi_contig_1593               ------------------------------------------------
gi|21255187|gb|BQ452075.1|BQ452 ------------------------------------------------

PF10_0116                       ATATAGTCTGAAGTAATTAAATACACATGTATAAATTGAATGTATATA
MAL10|PF10_0116                 ------------------------------------------------
su_gi_contig_1593               ------------------------------------------------
gi|21255187|gb|BQ452075.1|BQ452 ------------------------------------------------

PF10_0116                       TTTATATATATTAAAGTTTAAAAATGAATAAAGCAGAATATAAATAAA
MAL10|PF10_0116                 ------------------------------------------------
su_gi_contig_1593               ------------------------------------------------
gi|21255187|gb|BQ452075.1|BQ452 ------------------------------------------------

PF10_0116                       TAAATAAATAAATAAATATATATATATATATATATATATTTATTCGCT
MAL10|PF10_0116                 ------------------------------------------------
su_gi_contig_1593               ------------------------------------------------
gi|21255187|gb|BQ452075.1|BQ452 ------------------------------------------------

PF10_0116                       TGATATTTATAAGAGTATAAAATGTTTATATATTTTTCTTTTTTTTTT
MAL10|PF10_0116                 ------------------------------------------------
su_gi_contig_1593               ------------------------------------------------
gi|21255187|gb|BQ452075.1|BQ452 ------------------------------------------------

PF10_0116                       ATTTTATTATTTTTTTTTTTTTTTTTATTGTATGTATTATTAATATAT
MAL10|PF10_0116                 ------------------------------------------------
su_gi_contig_1593               ------------------------------------------------
gi|21255187|gb|BQ452075.1|BQ452 ------------------------------------------------

PF10_0116                       AT
MAL10|PF10_0116                 --
su_gi_contig_1593               --
gi|21255187|gb|BQ452075.1|BQ452 --

;

endblock;
