# Supplementary material for: cDNA sequences reveal considerable gene prediction inaccuracy in the Plasmodium falciparum genome
Source: BMC Genomics. 2007 Jul 27;8:255. doi: 10.1186/1471-2164-8-255 (PMC1978503; doi:10.1186/1471-2164-8-255)
Supplement: Additional file 3 — Genes with cDNA sequences not matching predicted CDS perfectly. Aligned cDNA and predicted CDS sequences can be viewed by double clicking the hyper-linked gene names in the Excel file. [file 1471-2164-8-255-S3.zip › PF10_0117.TXT]

#NEXUS

[!This data assembled using Sequencher, from Gene Codes Corporation.]
begin data;
   dimensions ntax=14 nchar=7764;
   format datatype=dna gap=- interleave=yes;
   matrix

PF10_0117                       TATTTTACATCTTCTCACATTTTATCACTTTTTAAAATAAAAAAAATA
MAL10|PF10_0117                 ------------------------------------------------
gi|21884664|gb|BQ739651.1|BQ739 ------------------------------------------------
gi|271412|gb|T02558.1|T02558    ------------------------------------------------
gi|22793486|gb|BU497292.1|BU497 ------------------------------------------------
gi|22792780|gb|BU496586.1|BU496 ------------------------------------------------
su_gi_contig_858                ------------------------------------------------
gi|22791181|gb|BU494987.1|BU494 ------------------------------------------------
gi|21543684|gb|BQ596958.1|BQ596 ------------------------------------------------
gi|21687448|gb|BQ633295.1|BQ633 ------------------------------------------------
gi|21687864|gb|BQ633711.1|BQ633 ------------------------------------------------
gi|15909964|gb|BI816082.1|BI816 ------------------------------------------------
gi|12389756|gb|AU087615.1|AU087 ------------------------------------------------
gi|1674912|gb|N97894.1|N97894   ------------------------------------------------

PF10_0117                       AATATTAAAAAAATTAAAAAAATAATTTAATAAATGGTAAATGGAAAA
MAL10|PF10_0117                 ------------------------------------------------
gi|21884664|gb|BQ739651.1|BQ739 ------------------------------------------------
gi|271412|gb|T02558.1|T02558    ------------------------------------------------
gi|22793486|gb|BU497292.1|BU497 ------------------------------------------------
gi|22792780|gb|BU496586.1|BU496 ------------------------------------------------
su_gi_contig_858                ------------------------------------------------
gi|22791181|gb|BU494987.1|BU494 ------------------------------------------------
gi|21543684|gb|BQ596958.1|BQ596 ------------------------------------------------
gi|21687448|gb|BQ633295.1|BQ633 ------------------------------------------------
gi|21687864|gb|BQ633711.1|BQ633 ------------------------------------------------
gi|15909964|gb|BI816082.1|BI816 ------------------------------------------------
gi|12389756|gb|AU087615.1|AU087 ------------------------------------------------
gi|1674912|gb|N97894.1|N97894   ------------------------------------------------

PF10_0117                       ATATAATTAAATTCACACGAATGAAATAAAAATGTGTATAAATAAAAT
MAL10|PF10_0117                 ------------------------------------------------
gi|21884664|gb|BQ739651.1|BQ739 ------------------------------------------------
gi|271412|gb|T02558.1|T02558    ------------------------------------------------
gi|22793486|gb|BU497292.1|BU497 ------------------------------------------------
gi|22792780|gb|BU496586.1|BU496 ------------------------------------------------
su_gi_contig_858                ------------------------------------------------
gi|22791181|gb|BU494987.1|BU494 ------------------------------------------------
gi|21543684|gb|BQ596958.1|BQ596 ------------------------------------------------
gi|21687448|gb|BQ633295.1|BQ633 ------------------------------------------------
gi|21687864|gb|BQ633711.1|BQ633 ------------------------------------------------
gi|15909964|gb|BI816082.1|BI816 ------------------------------------------------
gi|12389756|gb|AU087615.1|AU087 ------------------------------------------------
gi|1674912|gb|N97894.1|N97894   ------------------------------------------------

PF10_0117                       ATATACATATCATATACACATATATATATATATTTTATATATATATAT
MAL10|PF10_0117                 ------------------------------------------------
gi|21884664|gb|BQ739651.1|BQ739 ------------------------------------------------
gi|271412|gb|T02558.1|T02558    ------------------------------------------------
gi|22793486|gb|BU497292.1|BU497 ------------------------------------------------
gi|22792780|gb|BU496586.1|BU496 ------------------------------------------------
su_gi_contig_858                ------------------------------------------------
gi|22791181|gb|BU494987.1|BU494 ------------------------------------------------
gi|21543684|gb|BQ596958.1|BQ596 ------------------------------------------------
gi|21687448|gb|BQ633295.1|BQ633 ------------------------------------------------
gi|21687864|gb|BQ633711.1|BQ633 ------------------------------------------------
gi|15909964|gb|BI816082.1|BI816 ------------------------------------------------
gi|12389756|gb|AU087615.1|AU087 ------------------------------------------------
gi|1674912|gb|N97894.1|N97894   ------------------------------------------------

PF10_0117                       ATATATATATATATTATGCATATAATATTTTAATATCTTTCTTAAATT
MAL10|PF10_0117                 ------------------------------------------------
gi|21884664|gb|BQ739651.1|BQ739 ------------------------------------------------
gi|271412|gb|T02558.1|T02558    ------------------------------------------------
gi|22793486|gb|BU497292.1|BU497 ------------------------------------------------
gi|22792780|gb|BU496586.1|BU496 ------------------------------------------------
su_gi_contig_858                ------------------------------------------------
gi|22791181|gb|BU494987.1|BU494 ------------------------------------------------
gi|21543684|gb|BQ596958.1|BQ596 ------------------------------------------------
gi|21687448|gb|BQ633295.1|BQ633 ------------------------------------------------
gi|21687864|gb|BQ633711.1|BQ633 ------------------------------------------------
gi|15909964|gb|BI816082.1|BI816 ------------------------------------------------
gi|12389756|gb|AU087615.1|AU087 ------------------------------------------------
gi|1674912|gb|N97894.1|N97894   ------------------------------------------------

PF10_0117                       TTCGTACTTAACATTTTAAAACAATTTAACAAAAGAAATTATTTATAG
MAL10|PF10_0117                 ------------------------------------------------
gi|21884664|gb|BQ739651.1|BQ739 ------------------------------------------------
gi|271412|gb|T02558.1|T02558    ------------------------------------------------
gi|22793486|gb|BU497292.1|BU497 ------------------------------------------------
gi|22792780|gb|BU496586.1|BU496 ------------------------------------------------
su_gi_contig_858                ------------------------------------------------
gi|22791181|gb|BU494987.1|BU494 ------------------------------------------------
gi|21543684|gb|BQ596958.1|BQ596 ------------------------------------------------
gi|21687448|gb|BQ633295.1|BQ633 ------------------------------------------------
gi|21687864|gb|BQ633711.1|BQ633 ------------------------------------------------
gi|15909964|gb|BI816082.1|BI816 ------------------------------------------------
gi|12389756|gb|AU087615.1|AU087 ------------------------------------------------
gi|1674912|gb|N97894.1|N97894   ------------------------------------------------

PF10_0117                       GTTATCAATATACTCTTTAATTATGCATTTTCAAATAAACCAAAAAAG
MAL10|PF10_0117                 ------------------------------------------------
gi|21884664|gb|BQ739651.1|BQ739 ------------------------------------------------
gi|271412|gb|T02558.1|T02558    ------------------------------------------------
gi|22793486|gb|BU497292.1|BU497 ------------------------------------------------
gi|22792780|gb|BU496586.1|BU496 ------------------------------------------------
su_gi_contig_858                ------------------------------------------------
gi|22791181|gb|BU494987.1|BU494 ------------------------------------------------
gi|21543684|gb|BQ596958.1|BQ596 ------------------------------------------------
gi|21687448|gb|BQ633295.1|BQ633 ------------------------------------------------
gi|21687864|gb|BQ633711.1|BQ633 ------------------------------------------------
gi|15909964|gb|BI816082.1|BI816 ------------------------------------------------
gi|12389756|gb|AU087615.1|AU087 ------------------------------------------------
gi|1674912|gb|N97894.1|N97894   ------------------------------------------------

PF10_0117                       ------------------------------------------------
MAL10|PF10_0117                 ------------------------------------------------
gi|21884664|gb|BQ739651.1|BQ739 ------------------------------------------------
gi|271412|gb|T02558.1|T02558    ------------------------------------------------
gi|22793486|gb|BU497292.1|BU497 ------------------------------------------------
gi|22792780|gb|BU496586.1|BU496 ------------------------------------------------
su_gi_contig_858                TTTTTATATATACAATCCTTTATCTATATGGATAAAAGATTTATGTAT
gi|22791181|gb|BU494987.1|BU494 ------------------------------------------------
gi|21543684|gb|BQ596958.1|BQ596 ------------------------------------------------
gi|21687448|gb|BQ633295.1|BQ633 ------------------------------------------------
gi|21687864|gb|BQ633711.1|BQ633 ------------------------------------------------
gi|15909964|gb|BI816082.1|BI816 ------------------------------------------------
gi|12389756|gb|AU087615.1|AU087 ------------------------------------------------
gi|1674912|gb|N97894.1|N97894   TTTTTATATATACAATCCTTTATCTATATGGATAAAAGATTTATGTAT

PF10_0117                       ------------------------------------------------
MAL10|PF10_0117                 ------------------------------------------------
gi|21884664|gb|BQ739651.1|BQ739 ------------------------------------------------
gi|271412|gb|T02558.1|T02558    ------------------------------------------------
gi|22793486|gb|BU497292.1|BU497 ------------------------------------------------
gi|22792780|gb|BU496586.1|BU496 ------------------------------------------------
su_gi_contig_858                TTTTAATTTTATTCTTACAAACAATAGTTTTAAATTTCTTGCTTCGGA
gi|22791181|gb|BU494987.1|BU494 ------------------------------------------------
gi|21543684|gb|BQ596958.1|BQ596 ------------------------------------------------
gi|21687448|gb|BQ633295.1|BQ633 ------------------------------------------------
gi|21687864|gb|BQ633711.1|BQ633 ------------------------------------------------
gi|15909964|gb|BI816082.1|BI816 ------------------------------------------------
gi|12389756|gb|AU087615.1|AU087 ------------------------------------------------
gi|1674912|gb|N97894.1|N97894   TTTTAATTTTATTCTTACAAACAATAGTTTTAAATTTCTTGCTTCGGA

PF10_0117                       ------------------------------------------------
MAL10|PF10_0117                 ------------------------------------------------
gi|21884664|gb|BQ739651.1|BQ739 ------------------------------------------------
gi|271412|gb|T02558.1|T02558    ------------------------------------------------
gi|22793486|gb|BU497292.1|BU497 ------------------------------------------------
gi|22792780|gb|BU496586.1|BU496 ------------------------------------------------
su_gi_contig_858                TCATAATNTTATACAAAAAGCTATAACAAATATTAAATTAAAAATT--
gi|22791181|gb|BU494987.1|BU494 ------------------------------------------------
gi|21543684|gb|BQ596958.1|BQ596 ------------------------------------------------
gi|21687448|gb|BQ633295.1|BQ633 ------------------------------------------------
gi|21687864|gb|BQ633711.1|BQ633 ------------------------------------------------
gi|15909964|gb|BI816082.1|BI816 ------------------------------------------------
gi|12389756|gb|AU087615.1|AU087 ----------------------------------------------GG
gi|1674912|gb|N97894.1|N97894   TCATAATNTTATACAAAAAGCTATAACAAATATTAAATTAAAAATT--

PF10_0117                       ------------------------------------------------
MAL10|PF10_0117                 ------------------------------------------------
gi|21884664|gb|BQ739651.1|BQ739 ------------------------------------------------
gi|271412|gb|T02558.1|T02558    ------------------------------------------------
gi|22793486|gb|BU497292.1|BU497 ------------------------------------------------
gi|22792780|gb|BU496586.1|BU496 ------------------------------------------------
su_gi_contig_858                --------------------------------------------AGTG
gi|22791181|gb|BU494987.1|BU494 ------------------------------------------------
gi|21543684|gb|BQ596958.1|BQ596 ------------------------------------------------
gi|21687448|gb|BQ633295.1|BQ633 ------------------------------------------------
gi|21687864|gb|BQ633711.1|BQ633 ------------------------------------------------
gi|15909964|gb|BI816082.1|BI816 ------------------------------------------------
gi|12389756|gb|AU087615.1|AU087 GTTNNCTCGTNATCCTCTTCTTTGATGGCCCATTGGTAAAAACNAGTG
gi|1674912|gb|N97894.1|N97894   --------------------------------------------AGTG

PF10_0117                       ------------------------------------------------
MAL10|PF10_0117                 ------------------------------------------------
gi|21884664|gb|BQ739651.1|BQ739 ------------------------------------------------
gi|271412|gb|T02558.1|T02558    ------------------------------------------------
gi|22793486|gb|BU497292.1|BU497 ------------------------------------------------
gi|22792780|gb|BU496586.1|BU496 ------------------------------------------------
su_gi_contig_858                ACTATCTAAATATACCTATAGACAAGTTAAATCCAAAACTTAAAATGG
gi|22791181|gb|BU494987.1|BU494 ------------------------------------------------
gi|21543684|gb|BQ596958.1|BQ596 ------------------------------------------------
gi|21687448|gb|BQ633295.1|BQ633 ------------------------------------------------
gi|21687864|gb|BQ633711.1|BQ633 ------------------------------------------------
gi|15909964|gb|BI816082.1|BI816 ------------------------------------------------
gi|12389756|gb|AU087615.1|AU087 ACTATCTAAATATACCTATAGACAAGTTAAATCCAAAACTTAAAATGG
gi|1674912|gb|N97894.1|N97894   ACTATCTAAATATACCTATAGACAAGTTANATCCAAAACTTAAAATGG

PF10_0117                       ------------------------------------------------
MAL10|PF10_0117                 ------------------------------------------------
gi|21884664|gb|BQ739651.1|BQ739 ------------------------------------------------
gi|271412|gb|T02558.1|T02558    ------------------------------------------------
gi|22793486|gb|BU497292.1|BU497 ------------------------------------------------
gi|22792780|gb|BU496586.1|BU496 ------------------------------------------------
su_gi_contig_858                ATCAAAAGA-----------------------ATTTTGATGCATTTTA
gi|22791181|gb|BU494987.1|BU494 ------------------------------------------------
gi|21543684|gb|BQ596958.1|BQ596 ------------------------------------------------
gi|21687448|gb|BQ633295.1|BQ633 ------------------------------------------------
gi|21687864|gb|BQ633711.1|BQ633 ---------CTCGTGCCGAATTCGGCACGAGGATTTTGATGCATTTTA
gi|15909964|gb|BI816082.1|BI816 ---------CTCGTGCCGAATTCGGCACGAGGATTTTGATGCATTTTA
gi|12389756|gb|AU087615.1|AU087 ATCAAAAGA-----------------------ATTTTGATGCATTTTA
gi|1674912|gb|N97894.1|N97894   ATCAAAAGA-----------------------ATTTTGATGCATTTTA

PF10_0117                       ------------------------------------------------
MAL10|PF10_0117                 ------------------------------------------------
gi|21884664|gb|BQ739651.1|BQ739 ------------------------------------------------
gi|271412|gb|T02558.1|T02558    ------------------------------------------------
gi|22793486|gb|BU497292.1|BU497 ------------------------------------------------
gi|22792780|gb|BU496586.1|BU496 ------------------------------------------------
su_gi_contig_858                TTTGTACGACAATCTAGCCCACGACGTCTACGACAGCATTGAACAAAT
gi|22791181|gb|BU494987.1|BU494 ------------------------------------------------
gi|21543684|gb|BQ596958.1|BQ596 ------------------------------------------------
gi|21687448|gb|BQ633295.1|BQ633 ------------------------------------------------
gi|21687864|gb|BQ633711.1|BQ633 TTTGTACGACAATCTAGCCCACGACGTCTACGACAGCATTGAACAAAT
gi|15909964|gb|BI816082.1|BI816 TTTGTACGACAATCTAGCCCACGACGTCTACGACAGCATTGAACAAAT
gi|12389756|gb|AU087615.1|AU087 TTTGTACGACAATGTAGCCCACGANGTCTACGACAGCATTGAACAAAT
gi|1674912|gb|N97894.1|N97894   TTTGTACGACAATCTAGCCCACGACGTCTACGACAGCATTGAACAAAT

PF10_0117                       ------------------------------------------------
MAL10|PF10_0117                 ------------------------------------------------
gi|21884664|gb|BQ739651.1|BQ739 ------------------------------------------------
gi|271412|gb|T02558.1|T02558    ------------------------------------------------
gi|22793486|gb|BU497292.1|BU497 ------------------------------------------------
gi|22792780|gb|BU496586.1|BU496 ------------------------------------------------
su_gi_contig_858                AAAAAATGAAATGAAATTAGAAATGGAATTGACAAAAAACCAGAGGGA
gi|22791181|gb|BU494987.1|BU494 ------------------------------------------------
gi|21543684|gb|BQ596958.1|BQ596 ------------------------------------------------
gi|21687448|gb|BQ633295.1|BQ633 ------------------------------------------------
gi|21687864|gb|BQ633711.1|BQ633 AAAAAATGAAATGAAATTAGAAATGGAATTGACAAAAAACCAGAGGGA
gi|15909964|gb|BI816082.1|BI816 AAAAAATGAAATGAAATTAGAAATGGAATTGACAAAAAACCAGAGGGA
gi|12389756|gb|AU087615.1|AU087 AAAAAATGAAATGAAATTAGAAATGGAATTGACAAAAAACCAGAGGGA
gi|1674912|gb|N97894.1|N97894   AAAAAATGAAATGAAATTAGAAATGGAATTGACAAAAAACCAGAGGGA

PF10_0117                       ------------------------------------------------
MAL10|PF10_0117                 ------------------------------------------------
gi|21884664|gb|BQ739651.1|BQ739 ------------------------------------------------
gi|271412|gb|T02558.1|T02558    ------------------------------------------------
gi|22793486|gb|BU497292.1|BU497 ------------------------------------------------
gi|22792780|gb|BU496586.1|BU496 ------------------------------------------------
su_gi_contig_858                TTCAAATTTTAAAGTACCCATTTCAAATACGAGCAAAAAGAAAAACCA
gi|22791181|gb|BU494987.1|BU494 ------------------------------------------------
gi|21543684|gb|BQ596958.1|BQ596 ------------------------------------------------
gi|21687448|gb|BQ633295.1|BQ633 ------------------------------------------------
gi|21687864|gb|BQ633711.1|BQ633 TTCAAATTTTAAAGTACCCATTTCAAATACGAGCAAAAAGAAAAACCA
gi|15909964|gb|BI816082.1|BI816 TTCAAATTTTAAAGTACCCATTTCAAATACGAGCAAAAAGAAAAACCA
gi|12389756|gb|AU087615.1|AU087 TTCAAATTTTAAAGTACCCATTTCAAATACGAGCAAAAAGAAAAACCA
gi|1674912|gb|N97894.1|N97894   TTCAAATTTTAAAGTACCCATTTCAAATACGAGCAAAAAGAAAAACCA

PF10_0117                       ------------------------------------------------
MAL10|PF10_0117                 ------------------------------------------------
gi|21884664|gb|BQ739651.1|BQ739 ------------------------------------------------
gi|271412|gb|T02558.1|T02558    ------------------------------------------------
gi|22793486|gb|BU497292.1|BU497 ------------------------------------------------
gi|22792780|gb|BU496586.1|BU496 ------------------------------------------------
su_gi_contig_858                AGACGTGACCGATTCGAAGGATTTAAATCTTTACTGTTTTATGAATAC
gi|22791181|gb|BU494987.1|BU494 ------------------------------------------------
gi|21543684|gb|BQ596958.1|BQ596 ------------------------------------------------
gi|21687448|gb|BQ633295.1|BQ633 ------------------------------------------------
gi|21687864|gb|BQ633711.1|BQ633 AGACGTGACCGATTCGAAGGATTTAAATCTTTACTGTTTTATGAATAC
gi|15909964|gb|BI816082.1|BI816 AGACGTGACCGATTCGAAGGATTTAAATCTTTACTGTTTTATGAATAC
gi|12389756|gb|AU087615.1|AU087 AGACGTGACCGATTCGAAGGATTTAAATCTTTACTGTTTTATGAATAC
gi|1674912|gb|N97894.1|N97894   AGACGTGACCGGTTCGAAGG----------------------------

PF10_0117                       ------------------------------------------------
MAL10|PF10_0117                 ------------------------------------------------
gi|21884664|gb|BQ739651.1|BQ739 ------------------------------------------------
gi|271412|gb|T02558.1|T02558    ------------------------------------------------
gi|22793486|gb|BU497292.1|BU497 ------------------------------------------------
gi|22792780|gb|BU496586.1|BU496 ------------------------------------------------
su_gi_contig_858                GATCAGGATATGAACAGGCTCCCCAAGTTTTTATGCAATAAAGAAATA
gi|22791181|gb|BU494987.1|BU494 ------------------------------------------------
gi|21543684|gb|BQ596958.1|BQ596 ------------------------------------------------
gi|21687448|gb|BQ633295.1|BQ633 ------------------------------------------------
gi|21687864|gb|BQ633711.1|BQ633 GATCAGGATATGAACAGGCTCCCCAAGTTTTTATGCAATAAAGAAATA
gi|15909964|gb|BI816082.1|BI816 GATCAGGATATGAACAGGCTCCCCAAGTTTTTATGCAATAAAGAAATA
gi|12389756|gb|AU087615.1|AU087 GATCAGGATATGAACAGGCTCGCCAAGTTTTTATGCAATAAAGAAATA
gi|1674912|gb|N97894.1|N97894   ------------------------------------------------

PF10_0117                       ------------------------------------------------
MAL10|PF10_0117                 ------------------------------------------------
gi|21884664|gb|BQ739651.1|BQ739 ------------------------------------------------
gi|271412|gb|T02558.1|T02558    ------------------------------------------------
gi|22793486|gb|BU497292.1|BU497 ------------------------------------------------
gi|22792780|gb|BU496586.1|BU496 ------------------------------------------------
su_gi_contig_858                ACCCATATTGAATCATTCGAACTAGATGAGAAAATAAGAAAAAGATAT
gi|22791181|gb|BU494987.1|BU494 ------------------------------------------------
gi|21543684|gb|BQ596958.1|BQ596 --------------------ACTAGATGAGAAAATAAGAAAAAGATAT
gi|21687448|gb|BQ633295.1|BQ633 ------------------------------------------------
gi|21687864|gb|BQ633711.1|BQ633 ACCCATATTGAATCATTCGAACTAGATGAGAAAATAAGAAAAAGATAT
gi|15909964|gb|BI816082.1|BI816 ACCCATATTGAATCATTCGAACTAGATGAGAAAATAAGAAAAAGATAT
gi|12389756|gb|AU087615.1|AU087 ACCCATATTGAATCATTCGAACTAGATGAGAAAATTAGAANAAGATAT
gi|1674912|gb|N97894.1|N97894   ------------------------------------------------

PF10_0117                       ------------------------------------------------
MAL10|PF10_0117                 ------------------------------------------------
gi|21884664|gb|BQ739651.1|BQ739 ------------------------------------------------
gi|271412|gb|T02558.1|T02558    ------------------------------------------------
gi|22793486|gb|BU497292.1|BU497 ------------------------------------------------
gi|22792780|gb|BU496586.1|BU496 ------------------------------------------------
su_gi_contig_858                GCAATATTATCGCACTTGCCTCTTGGTGTTAATGTCTTATTTGTTTCC
gi|22791181|gb|BU494987.1|BU494 ------------------------------------------------
gi|21543684|gb|BQ596958.1|BQ596 GCAATATTATCGCACTTGCCTCTTGGTGTTAATGTCTTATTTGTTTCC
gi|21687448|gb|BQ633295.1|BQ633 ------------------------------------------------
gi|21687864|gb|BQ633711.1|BQ633 GCAATATTATCGCACTTGCCTCTTGGTGTTAATGTCTTATTTGTTTCC
gi|15909964|gb|BI816082.1|BI816 GCAATATTATCGCACTTGCCTCTTGGTGTTAATGTCTTATTTGTTTCC
gi|12389756|gb|AU087615.1|AU087 GCAATATTATCGCACTTGCCTCTTGGTGTTAATGTCTTATTTGNTTCC
gi|1674912|gb|N97894.1|N97894   ------------------------------------------------

PF10_0117                       ------------------------------------------------
MAL10|PF10_0117                 ------------------------------------------------
gi|21884664|gb|BQ739651.1|BQ739 ------------------------------------------------
gi|271412|gb|T02558.1|T02558    ------------------------------------------------
gi|22793486|gb|BU497292.1|BU497 ------------------------------------------------
gi|22792780|gb|BU496586.1|BU496 --------------------------------AAAGGAACATTTTTCA
su_gi_contig_858                ATCAATATAGATGATTTGTTGTCCAATAGAACAAAGGAACATTTTTCA
gi|22791181|gb|BU494987.1|BU494 --------------------------------AAAGGAACATTTTTCA
gi|21543684|gb|BQ596958.1|BQ596 ATCAATATAGATGATTTGTTGTCCAATAGAACAAAGGAACATTTTTCA
gi|21687448|gb|BQ633295.1|BQ633 -----TTTAGATGATTTGTTGTCCAATAGAACAAAGGAACATTTTTCA
gi|21687864|gb|BQ633711.1|BQ633 ATCAATATAGATGATTTGTTGTCCAATAGAACAAAGGAACATTTTTCA
gi|15909964|gb|BI816082.1|BI816 ATCAATATAGATGATTTGTTGTCCAATAGAACAAAGGAACATTTTTCA
gi|12389756|gb|AU087615.1|AU087 ATCAATATAGATGATTTGTTGGCCAATAGAACANAGGAACA-------
gi|1674912|gb|N97894.1|N97894   ------------------------------------------------

PF10_0117                       ------------------------------------------------
MAL10|PF10_0117                 ------------------------------------------------
gi|21884664|gb|BQ739651.1|BQ739 ------------------------------------------------
gi|271412|gb|T02558.1|T02558    ------------------------------------------------
gi|22793486|gb|BU497292.1|BU497 ------------------------------------------------
gi|22792780|gb|BU496586.1|BU496 ------------------------------------------------
su_gi_contig_858                ------------------------------------------------
gi|22791181|gb|BU494987.1|BU494 GTAAGTTTAATTAAATATTTCTTTTTATTTTTATTTTTATTTTTA-TT
gi|21543684|gb|BQ596958.1|BQ596 ------------------------------------------------
gi|21687448|gb|BQ633295.1|BQ633 GTAAGTTTAATTAAATATTTCTTTTTATTTTTATTTTTATTTTTATTT
gi|21687864|gb|BQ633711.1|BQ633 ------------------------------------------------
gi|15909964|gb|BI816082.1|BI816 ------------------------------------------------
gi|12389756|gb|AU087615.1|AU087 ------------------------------------------------
gi|1674912|gb|N97894.1|N97894   ------------------------------------------------

PF10_0117                       ------------------------------------------------
MAL10|PF10_0117                 ------------------------------------------------
gi|21884664|gb|BQ739651.1|BQ739 ------------------------------------------------
gi|271412|gb|T02558.1|T02558    ------------------------------------------------
gi|22793486|gb|BU497292.1|BU497 ------------------------------------------------
gi|22792780|gb|BU496586.1|BU496 ------------------------------------------------
su_gi_contig_858                ------------------------------------------------
gi|22791181|gb|BU494987.1|BU494 TTTTTTTTGTTCTTTAATATCTTGTTTATATGTTTTATATAACCATTT
gi|21543684|gb|BQ596958.1|BQ596 ------------------------------------------------
gi|21687448|gb|BQ633295.1|BQ633 TTTTTTTTGTTCTTTAATATCTTGTTTATATGTTTTATATAACCATTT
gi|21687864|gb|BQ633711.1|BQ633 ------------------------------------------------
gi|15909964|gb|BI816082.1|BI816 ------------------------------------------------
gi|12389756|gb|AU087615.1|AU087 ------------------------------------------------
gi|1674912|gb|N97894.1|N97894   ------------------------------------------------

PF10_0117                       ------------------------------------------------
MAL10|PF10_0117                 ------------------------------------------------
gi|21884664|gb|BQ739651.1|BQ739 ------------------------------------------------
gi|271412|gb|T02558.1|T02558    ------------------------------------------------
gi|22793486|gb|BU497292.1|BU497 ------------------------------------------------
gi|22792780|gb|BU496586.1|BU496 -----------AAAGAAATAGCTGTACAAAAAAATAAACATCACAATA
su_gi_contig_858                -----------AAAGAAATAGCTGTACAAAAAAATAAACATCACAATA
gi|22791181|gb|BU494987.1|BU494 ATATTTTGTAGAAAGAAATAGCTGTACAAAAAAATAAACATCACAATA
gi|21543684|gb|BQ596958.1|BQ596 -----------AAAGAAATAGCTGTACAAAAAAATAAACATCACAATA
gi|21687448|gb|BQ633295.1|BQ633 ATATTTTGTAGAAAGAAATAGCTGTACAAAAAAATAAACATCACAATA
gi|21687864|gb|BQ633711.1|BQ633 -----------AAAGAAATAGCTGTACAAAAAAATAAACATCACAATA
gi|15909964|gb|BI816082.1|BI816 -----------AAAGAAATAGCTGTACAAAAAAATAAACATCACAATA
gi|12389756|gb|AU087615.1|AU087 ------------------------------------------------
gi|1674912|gb|N97894.1|N97894   ------------------------------------------------

PF10_0117                       ------------------------------------------------
MAL10|PF10_0117                 ------------------------------------------------
gi|21884664|gb|BQ739651.1|BQ739 ------------------------------------------------
gi|271412|gb|T02558.1|T02558    ------------------------------------------------
gi|22793486|gb|BU497292.1|BU497 ------------------------------------------------
gi|22792780|gb|BU496586.1|BU496 TTATGAAAAGAAAAATGAAGGAAGAAAAGTACTTGAAACTTTTAGCAG
su_gi_contig_858                TTATGAAAAGAAAAATGAAGGAAGAAAAGTACTTGAAACTTTTAGCAG
gi|22791181|gb|BU494987.1|BU494 TTATGAAAAGAAAAATGAAGGAAGAAAAGTACTTGATTCTTTTAGCAG
gi|21543684|gb|BQ596958.1|BQ596 TTATGAAAAGAAAAATGAAGGAAGAAAAGTACTTGAAACTTTTAGCAG
gi|21687448|gb|BQ633295.1|BQ633 TTATGAAAAGAAAAATGAAGGAAGAAAAGTACTTGAAACTTTTAGCAG
gi|21687864|gb|BQ633711.1|BQ633 TTATGAAAAGAAAAATGAAGGAAGAAAAGTACTTGAAACTTTTAGCAG
gi|15909964|gb|BI816082.1|BI816 TTATGAAAAGA-------------------------------------
gi|12389756|gb|AU087615.1|AU087 ------------------------------------------------
gi|1674912|gb|N97894.1|N97894   ------------------------------------------------

PF10_0117                       ------------------------------------------------
MAL10|PF10_0117                 ------------------------------------------------
gi|21884664|gb|BQ739651.1|BQ739 ------------------------------------------------
gi|271412|gb|T02558.1|T02558    ------------------------------------------------
gi|22793486|gb|BU497292.1|BU497 ------------------------------------------------
gi|22792780|gb|BU496586.1|BU496 ATGAAGAAATTAACAGAAAAGAAAAAAATTATTGGAATTTAACTAGCA
su_gi_contig_858                ATGAAGAAATTAACAGAAAAGAAAAAAATTATTGGAATTTAACTAGCA
gi|22791181|gb|BU494987.1|BU494 ATGAAGAAATTAACAGAAAAGAAAAAAATTATTGGAATTTAACTAGCA
gi|21543684|gb|BQ596958.1|BQ596 ATGAAGAAATTAACAGAAAAGAAAAAAATTATTGGAATTTAACTAGCA
gi|21687448|gb|BQ633295.1|BQ633 ATGAAGAAATTAACAGAAAAGAAAAAAATTATTGGAATTTAACTAGCA
gi|21687864|gb|BQ633711.1|BQ633 ATGAAGAAATTAACAGAAAAGAAAAAAATTATTGGAATTTAACTAGCA
gi|15909964|gb|BI816082.1|BI816 ------------------------------------------------
gi|12389756|gb|AU087615.1|AU087 ------------------------------------------------
gi|1674912|gb|N97894.1|N97894   ------------------------------------------------

PF10_0117                       ------------------------------------------------
MAL10|PF10_0117                 ------------------------------------------------
gi|21884664|gb|BQ739651.1|BQ739 ------------------------------------------------
gi|271412|gb|T02558.1|T02558    ------------------------------------------------
gi|22793486|gb|BU497292.1|BU497 ------------------------------------------------
gi|22792780|gb|BU496586.1|BU496 ACAAAATTGTAATGACCAATACAGAAAATTATTTAAGCTCCAGCATAA
su_gi_contig_858                ACAAAATTGTAATGACCAATACAGAAAATTATTTAAGCTCCAGCATAA
gi|22791181|gb|BU494987.1|BU494 ACAAAATTGTAATGACCAATACAGAAAATTATTTAAGCTCCAGCATAA
gi|21543684|gb|BQ596958.1|BQ596 ACAAAATTGTAATGACCAATACAGAAAATTATTTAAGCTCCAGCATAA
gi|21687448|gb|BQ633295.1|BQ633 ACAAAATTGTAATGACCAATACAGAAAATTATTTAAGCTCCAGCATAA
gi|21687864|gb|BQ633711.1|BQ633 ACAAAATTGTAATGACCAATACAGAAAATTATTTAAGCTCCAGCATAA
gi|15909964|gb|BI816082.1|BI816 ------------------------------------------------
gi|12389756|gb|AU087615.1|AU087 ------------------------------------------------
gi|1674912|gb|N97894.1|N97894   ------------------------------------------------

PF10_0117                       ------------------------------------------------
MAL10|PF10_0117                 ------------------------------------------------
gi|21884664|gb|BQ739651.1|BQ739 ------------------------------------------------
gi|271412|gb|T02558.1|T02558    ------------------------------------------------
gi|22793486|gb|BU497292.1|BU497 ------------------------------------------------
gi|22792780|gb|BU496586.1|BU496 CAAGATATTCAAAAGAAGAAGAAGAAAAATATTTGCATGGAGAATTAT
su_gi_contig_858                CAAGATATTCAAAAGAAGAAGAAGAAAAATATTTGCATGGAGAATTAT
gi|22791181|gb|BU494987.1|BU494 CAAGATATTCAAAAGAAGAAGAAGAAAAATATTTGCATGGAGAATTAT
gi|21543684|gb|BQ596958.1|BQ596 CAAGATATTCAAAAGAAGAAGAAGAAAAATATTTGCATGGAGAATTAT
gi|21687448|gb|BQ633295.1|BQ633 CAAGATATTCAAAAGAAGAAGAAGAAAAATATTTGCATGGAGAATTAT
gi|21687864|gb|BQ633711.1|BQ633 CAAGATATTCAAAAG---------------------------------
gi|15909964|gb|BI816082.1|BI816 ------------------------------------------------
gi|12389756|gb|AU087615.1|AU087 ------------------------------------------------
gi|1674912|gb|N97894.1|N97894   ------------------------------------------------

PF10_0117                       ------------------------------------------------
MAL10|PF10_0117                 ------------------------------------------------
gi|21884664|gb|BQ739651.1|BQ739 ------------------------------------------------
gi|271412|gb|T02558.1|T02558    ------------------------------------------------
gi|22793486|gb|BU497292.1|BU497 ------------------------------------------------
gi|22792780|gb|BU496586.1|BU496 ACGAACAACACTCTTATGAACACAGCAATGAAAATTCAAATGTTTATT
su_gi_contig_858                ACGAACAACACTCTTATGAACACAGCAATGAAAATTCAAATGTTTATT
gi|22791181|gb|BU494987.1|BU494 ACGAACAACACTCTTATGAACACAGCAATGAAAATTCAAATGTTTATT
gi|21543684|gb|BQ596958.1|BQ596 ACGAACAACACTCTTATGAACACAGCAATGAAAATTCAAATGTTTATT
gi|21687448|gb|BQ633295.1|BQ633 ACGAACAACACTCTTATGAACACAGCAATGAAAATTCAAATGTTTATT
gi|21687864|gb|BQ633711.1|BQ633 ------------------------------------------------
gi|15909964|gb|BI816082.1|BI816 ------------------------------------------------
gi|12389756|gb|AU087615.1|AU087 ------------------------------------------------
gi|1674912|gb|N97894.1|N97894   ------------------------------------------------

PF10_0117                       ------------------------------------------------
MAL10|PF10_0117                 ------------------------------------------------
gi|21884664|gb|BQ739651.1|BQ739 ------------------------------------------------
gi|271412|gb|T02558.1|T02558    ------------------------------------------------
gi|22793486|gb|BU497292.1|BU497 ------------------------------------------------
gi|22792780|gb|BU496586.1|BU496 TACCCGGACAGTCATATAAATATGTAACTCAACACTCATACGAATATT
su_gi_contig_858                TACCCGGACAGTCATATAAATATGTAACTCAACACTCATACGAATATT
gi|22791181|gb|BU494987.1|BU494 TACCCGGACAGTCATATAAATATGTAACTCAACACTCATACGAATATT
gi|21543684|gb|BQ596958.1|BQ596 TACCCGGACAGTCATATAAATATGTAACTCAACACTCATACGAATATT
gi|21687448|gb|BQ633295.1|BQ633 TACCCGGACAGTCATATAAATATGTAACTCAACACTCATACGAATATT
gi|21687864|gb|BQ633711.1|BQ633 ------------------------------------------------
gi|15909964|gb|BI816082.1|BI816 ------------------------------------------------
gi|12389756|gb|AU087615.1|AU087 ------------------------------------------------
gi|1674912|gb|N97894.1|N97894   ------------------------------------------------

PF10_0117                       ------------------------------------------------
MAL10|PF10_0117                 ------------------------------------------------
gi|21884664|gb|BQ739651.1|BQ739 ------------------------------------------------
gi|271412|gb|T02558.1|T02558    ------------------------------------------------
gi|22793486|gb|BU497292.1|BU497 ------------------------------------------------
gi|22792780|gb|BU496586.1|BU496 TACCTGAACAAATGTATAAAGAAAATAATTCCCTTACCGATGAAAATT
su_gi_contig_858                TACCTGAACAAATGTATAAAGAAAATAATTCCCTTACCGATGAAAATT
gi|22791181|gb|BU494987.1|BU494 TACCTGAACAAATGTATAAAGAAAATAATTCCCTTACCGATGAAAATT
gi|21543684|gb|BQ596958.1|BQ596 TACCTGAACAAATGTATAAAGAAAATAATTCCCTTACCGATGAAAATT
gi|21687448|gb|BQ633295.1|BQ633 TACCTGAACAAATGTATAAAGAAAATAATTCCCTTACCGATGAAAATT
gi|21687864|gb|BQ633711.1|BQ633 ------------------------------------------------
gi|15909964|gb|BI816082.1|BI816 ------------------------------------------------
gi|12389756|gb|AU087615.1|AU087 ------------------------------------------------
gi|1674912|gb|N97894.1|N97894   ------------------------------------------------

PF10_0117                       ------------------------------------------------
MAL10|PF10_0117                 ------------------------------------------------
gi|21884664|gb|BQ739651.1|BQ739 ------------------------------------------------
gi|271412|gb|T02558.1|T02558    ------------------------------------------------
gi|22793486|gb|BU497292.1|BU497 ------------------------------------------------
gi|22792780|gb|BU496586.1|BU496 TATTATTAAAGAGAATGATAGATCTCGACCATTTAAAAATTAAAAAAG
su_gi_contig_858                TATTATTAAAGAGAATGATAGATCTCGACCATTTAAAAATTAAAAAAG
gi|22791181|gb|BU494987.1|BU494 TATTATTAAAGAGAATGATAGATCTCGACCATTTAAAAATTAAAAAAG
gi|21543684|gb|BQ596958.1|BQ596 TATTATTAAAGAGAATGATAGATCTCGACCATTTAAAAATTAAAAAAG
gi|21687448|gb|BQ633295.1|BQ633 TATTATTAAAGAGAATGATAGATCTCGACCATTTAAAAATTAAAAAAG
gi|21687864|gb|BQ633711.1|BQ633 ------------------------------------------------
gi|15909964|gb|BI816082.1|BI816 ------------------------------------------------
gi|12389756|gb|AU087615.1|AU087 ------------------------------------------------
gi|1674912|gb|N97894.1|N97894   ------------------------------------------------

PF10_0117                       ------------------------------------------------
MAL10|PF10_0117                 ------------------------------------------------
gi|21884664|gb|BQ739651.1|BQ739 ------------------------------------------------
gi|271412|gb|T02558.1|T02558    ------------------------------------------------
gi|22793486|gb|BU497292.1|BU497 ------------------------------------------------
gi|22792780|gb|BU496586.1|BU496 AATCAAATGAACATTCAAAGTACATGGAGAATAAAAATAGTGTGAATG
su_gi_contig_858                AATCAAATGAACATTCAAAGTACATGGAGAATAAAAATAGTGTGAATG
gi|22791181|gb|BU494987.1|BU494 AATCAAATGAACATTCAAAGTACATGGAGAATAAAAATAGT-------
gi|21543684|gb|BQ596958.1|BQ596 AATCAAATGAACATTCAAAGTACATGGAGA------------------
gi|21687448|gb|BQ633295.1|BQ633 AATCAAATGAACATTCAAAGTAC-------------------------
gi|21687864|gb|BQ633711.1|BQ633 ------------------------------------------------
gi|15909964|gb|BI816082.1|BI816 ------------------------------------------------
gi|12389756|gb|AU087615.1|AU087 ------------------------------------------------
gi|1674912|gb|N97894.1|N97894   ------------------------------------------------

PF10_0117                       ---AAAAAAAAAAAAAAAAAAAAAAAAAAAAAAAAAATACCATAGTAA
MAL10|PF10_0117                 ------------------------------------------------
gi|21884664|gb|BQ739651.1|BQ739 ------------------------------------------------
gi|271412|gb|T02558.1|T02558    ------------------------------------------------
gi|22793486|gb|BU497292.1|BU497 ------------------------------------------------
gi|22792780|gb|BU496586.1|BU496 AGTCTTCAAAAAAAAAAAAAAAAAAAAAA-------------------
su_gi_contig_858                AGTCTTCAAAAAAAAAAAAAAAAAAAAAA-------------------
gi|22791181|gb|BU494987.1|BU494 ------------------------------------------------
gi|21543684|gb|BQ596958.1|BQ596 ------------------------------------------------
gi|21687448|gb|BQ633295.1|BQ633 ------------------------------------------------
gi|21687864|gb|BQ633711.1|BQ633 ------------------------------------------------
gi|15909964|gb|BI816082.1|BI816 ------------------------------------------------
gi|12389756|gb|AU087615.1|AU087 ------------------------------------------------
gi|1674912|gb|N97894.1|N97894   ------------------------------------------------

PF10_0117                       TTATATATTATAATATAATACATAAATATTATTCCATATACATTCTAA
MAL10|PF10_0117                 ------------------------------------------------
gi|21884664|gb|BQ739651.1|BQ739 ------------------------------------------------
gi|271412|gb|T02558.1|T02558    ------------------------------------------------
gi|22793486|gb|BU497292.1|BU497 ------------------------------------------------
gi|22792780|gb|BU496586.1|BU496 ------------------------------------------------
su_gi_contig_858                ------------------------------------------------
gi|22791181|gb|BU494987.1|BU494 ------------------------------------------------
gi|21543684|gb|BQ596958.1|BQ596 ------------------------------------------------
gi|21687448|gb|BQ633295.1|BQ633 ------------------------------------------------
gi|21687864|gb|BQ633711.1|BQ633 ------------------------------------------------
gi|15909964|gb|BI816082.1|BI816 ------------------------------------------------
gi|12389756|gb|AU087615.1|AU087 ------------------------------------------------
gi|1674912|gb|N97894.1|N97894   ------------------------------------------------

PF10_0117                       TTTAAAAAAAATGTATATAAATATAAATGAATCAATATTATTATATGT
MAL10|PF10_0117                 ------------------------------------------------
gi|21884664|gb|BQ739651.1|BQ739 ------------------------------------------------
gi|271412|gb|T02558.1|T02558    ------------------------------------------------
gi|22793486|gb|BU497292.1|BU497 ------------------------------------------------
gi|22792780|gb|BU496586.1|BU496 ------------------------------------------------
su_gi_contig_858                ------------------------------------------------
gi|22791181|gb|BU494987.1|BU494 ------------------------------------------------
gi|21543684|gb|BQ596958.1|BQ596 ------------------------------------------------
gi|21687448|gb|BQ633295.1|BQ633 ------------------------------------------------
gi|21687864|gb|BQ633711.1|BQ633 ------------------------------------------------
gi|15909964|gb|BI816082.1|BI816 ------------------------------------------------
gi|12389756|gb|AU087615.1|AU087 ------------------------------------------------
gi|1674912|gb|N97894.1|N97894   ------------------------------------------------

PF10_0117                       ATATATATTATATAATATTTTGTTATAATTAAAATAAAAATATATGTC
MAL10|PF10_0117                 ------------------------------------------------
gi|21884664|gb|BQ739651.1|BQ739 ------------------------------------------------
gi|271412|gb|T02558.1|T02558    ------------------------------------------------
gi|22793486|gb|BU497292.1|BU497 ------------------------------------------------
gi|22792780|gb|BU496586.1|BU496 ------------------------------------------------
su_gi_contig_858                ------------------------------------------------
gi|22791181|gb|BU494987.1|BU494 ------------------------------------------------
gi|21543684|gb|BQ596958.1|BQ596 ------------------------------------------------
gi|21687448|gb|BQ633295.1|BQ633 ------------------------------------------------
gi|21687864|gb|BQ633711.1|BQ633 ------------------------------------------------
gi|15909964|gb|BI816082.1|BI816 ------------------------------------------------
gi|12389756|gb|AU087615.1|AU087 ------------------------------------------------
gi|1674912|gb|N97894.1|N97894   ------------------------------------------------

PF10_0117                       ATTATATATATATATATATATATATATATATATACATATATATAATAC
MAL10|PF10_0117                 ------------------------------------------------
gi|21884664|gb|BQ739651.1|BQ739 ------------------------------------------------
gi|271412|gb|T02558.1|T02558    ------------------------------------------------
gi|22793486|gb|BU497292.1|BU497 ------------------------------------------------
gi|22792780|gb|BU496586.1|BU496 ------------------------------------------------
su_gi_contig_858                ------------------------------------------------
gi|22791181|gb|BU494987.1|BU494 ------------------------------------------------
gi|21543684|gb|BQ596958.1|BQ596 ------------------------------------------------
gi|21687448|gb|BQ633295.1|BQ633 ------------------------------------------------
gi|21687864|gb|BQ633711.1|BQ633 ------------------------------------------------
gi|15909964|gb|BI816082.1|BI816 ------------------------------------------------
gi|12389756|gb|AU087615.1|AU087 ------------------------------------------------
gi|1674912|gb|N97894.1|N97894   ------------------------------------------------

PF10_0117                       ATTTATCCGATATTGTAGTCATGTATATTTTCTTTCCTAAAACATAAT
MAL10|PF10_0117                 ------------------------------------------------
gi|21884664|gb|BQ739651.1|BQ739 ------------------------------------------------
gi|271412|gb|T02558.1|T02558    ------------------------------------------------
gi|22793486|gb|BU497292.1|BU497 ------------------------------------------------
gi|22792780|gb|BU496586.1|BU496 ------------------------------------------------
su_gi_contig_858                ------------------------------------------------
gi|22791181|gb|BU494987.1|BU494 ------------------------------------------------
gi|21543684|gb|BQ596958.1|BQ596 ------------------------------------------------
gi|21687448|gb|BQ633295.1|BQ633 ------------------------------------------------
gi|21687864|gb|BQ633711.1|BQ633 ------------------------------------------------
gi|15909964|gb|BI816082.1|BI816 ------------------------------------------------
gi|12389756|gb|AU087615.1|AU087 ------------------------------------------------
gi|1674912|gb|N97894.1|N97894   ------------------------------------------------

PF10_0117                       TTTGGCTATATAAAAAATTTTGAAAAAAACAAAATTGATATAATATAT
MAL10|PF10_0117                 ------------------------------------------------
gi|21884664|gb|BQ739651.1|BQ739 ------------------------------------------------
gi|271412|gb|T02558.1|T02558    ------------------------------------------------
gi|22793486|gb|BU497292.1|BU497 ------------------------------------------------
gi|22792780|gb|BU496586.1|BU496 ------------------------------------------------
su_gi_contig_858                ------------------------------------------------
gi|22791181|gb|BU494987.1|BU494 ------------------------------------------------
gi|21543684|gb|BQ596958.1|BQ596 ------------------------------------------------
gi|21687448|gb|BQ633295.1|BQ633 ------------------------------------------------
gi|21687864|gb|BQ633711.1|BQ633 ------------------------------------------------
gi|15909964|gb|BI816082.1|BI816 ------------------------------------------------
gi|12389756|gb|AU087615.1|AU087 ------------------------------------------------
gi|1674912|gb|N97894.1|N97894   ------------------------------------------------

PF10_0117                       TTTCATACTTTTTATTTTTTATTCTTTTGTTTTTATATTTAGATGAAT
MAL10|PF10_0117                 ------------------------------------------------
gi|21884664|gb|BQ739651.1|BQ739 ------------------------------------------------
gi|271412|gb|T02558.1|T02558    ------------------------------------------------
gi|22793486|gb|BU497292.1|BU497 ------------------------------------------------
gi|22792780|gb|BU496586.1|BU496 ------------------------------------------------
su_gi_contig_858                ------------------------------------------------
gi|22791181|gb|BU494987.1|BU494 ------------------------------------------------
gi|21543684|gb|BQ596958.1|BQ596 ------------------------------------------------
gi|21687448|gb|BQ633295.1|BQ633 ------------------------------------------------
gi|21687864|gb|BQ633711.1|BQ633 ------------------------------------------------
gi|15909964|gb|BI816082.1|BI816 ------------------------------------------------
gi|12389756|gb|AU087615.1|AU087 ------------------------------------------------
gi|1674912|gb|N97894.1|N97894   ------------------------------------------------

PF10_0117                       TTTGCTTTTAACTTTGATATTTATATAAAATTTTAAATATAAATATAT
MAL10|PF10_0117                 ------------------------------------------------
gi|21884664|gb|BQ739651.1|BQ739 ------------------------------------------------
gi|271412|gb|T02558.1|T02558    ------------------------------------------------
gi|22793486|gb|BU497292.1|BU497 ------------------------------------------------
gi|22792780|gb|BU496586.1|BU496 ------------------------------------------------
su_gi_contig_858                ------------------------------------------------
gi|22791181|gb|BU494987.1|BU494 ------------------------------------------------
gi|21543684|gb|BQ596958.1|BQ596 ------------------------------------------------
gi|21687448|gb|BQ633295.1|BQ633 ------------------------------------------------
gi|21687864|gb|BQ633711.1|BQ633 ------------------------------------------------
gi|15909964|gb|BI816082.1|BI816 ------------------------------------------------
gi|12389756|gb|AU087615.1|AU087 ------------------------------------------------
gi|1674912|gb|N97894.1|N97894   ------------------------------------------------

PF10_0117                       ATATATATATATATATATATAAATGGATATAATTATTTATATTATATA
MAL10|PF10_0117                 ------------------------------------------------
gi|21884664|gb|BQ739651.1|BQ739 ------------------------------------------------
gi|271412|gb|T02558.1|T02558    ------------------------------------------------
gi|22793486|gb|BU497292.1|BU497 ------------------------------------------------
gi|22792780|gb|BU496586.1|BU496 ------------------------------------------------
su_gi_contig_858                ------------------------------------------------
gi|22791181|gb|BU494987.1|BU494 ------------------------------------------------
gi|21543684|gb|BQ596958.1|BQ596 ------------------------------------------------
gi|21687448|gb|BQ633295.1|BQ633 ------------------------------------------------
gi|21687864|gb|BQ633711.1|BQ633 ------------------------------------------------
gi|15909964|gb|BI816082.1|BI816 ------------------------------------------------
gi|12389756|gb|AU087615.1|AU087 ------------------------------------------------
gi|1674912|gb|N97894.1|N97894   ------------------------------------------------

PF10_0117                       ACATTTCATTTCTTATTTATATGTATATAATATAATAAAACACCTCCA
MAL10|PF10_0117                 ------------------------------------------------
gi|21884664|gb|BQ739651.1|BQ739 ------------------------------------------------
gi|271412|gb|T02558.1|T02558    ------------------------------------------------
gi|22793486|gb|BU497292.1|BU497 ------------------------------------------------
gi|22792780|gb|BU496586.1|BU496 ------------------------------------------------
su_gi_contig_858                ------------------------------------------------
gi|22791181|gb|BU494987.1|BU494 ------------------------------------------------
gi|21543684|gb|BQ596958.1|BQ596 ------------------------------------------------
gi|21687448|gb|BQ633295.1|BQ633 ------------------------------------------------
gi|21687864|gb|BQ633711.1|BQ633 ------------------------------------------------
gi|15909964|gb|BI816082.1|BI816 ------------------------------------------------
gi|12389756|gb|AU087615.1|AU087 ------------------------------------------------
gi|1674912|gb|N97894.1|N97894   ------------------------------------------------

PF10_0117                       ATTTTAGTAACACAAATTGCCTTACAACATATATATATATATATATTA
MAL10|PF10_0117                 ------------------------------------------------
gi|21884664|gb|BQ739651.1|BQ739 ------------------------------------------------
gi|271412|gb|T02558.1|T02558    ------------------------------------------------
gi|22793486|gb|BU497292.1|BU497 ------------------------------------------------
gi|22792780|gb|BU496586.1|BU496 ------------------------------------------------
su_gi_contig_858                ------------------------------------------------
gi|22791181|gb|BU494987.1|BU494 ------------------------------------------------
gi|21543684|gb|BQ596958.1|BQ596 ------------------------------------------------
gi|21687448|gb|BQ633295.1|BQ633 ------------------------------------------------
gi|21687864|gb|BQ633711.1|BQ633 ------------------------------------------------
gi|15909964|gb|BI816082.1|BI816 ------------------------------------------------
gi|12389756|gb|AU087615.1|AU087 ------------------------------------------------
gi|1674912|gb|N97894.1|N97894   ------------------------------------------------

PF10_0117                       TAATAATATTTTGAAACGGTACACTTTTAAAATACACTACATAATTTG
MAL10|PF10_0117                 ------------------------------------------------
gi|21884664|gb|BQ739651.1|BQ739 ------------------------------------------------
gi|271412|gb|T02558.1|T02558    ------------------------------------------------
gi|22793486|gb|BU497292.1|BU497 ------------------------------------------------
gi|22792780|gb|BU496586.1|BU496 ------------------------------------------------
su_gi_contig_858                ------------------------------------------------
gi|22791181|gb|BU494987.1|BU494 ------------------------------------------------
gi|21543684|gb|BQ596958.1|BQ596 ------------------------------------------------
gi|21687448|gb|BQ633295.1|BQ633 ------------------------------------------------
gi|21687864|gb|BQ633711.1|BQ633 ------------------------------------------------
gi|15909964|gb|BI816082.1|BI816 ------------------------------------------------
gi|12389756|gb|AU087615.1|AU087 ------------------------------------------------
gi|1674912|gb|N97894.1|N97894   ------------------------------------------------

PF10_0117                       GTTATATTTATGTAATCAATTTATATATATATATATTTATTTATTTAT
MAL10|PF10_0117                 ------------------------------------------------
gi|21884664|gb|BQ739651.1|BQ739 ------------------------------------------------
gi|271412|gb|T02558.1|T02558    ------------------------------------------------
gi|22793486|gb|BU497292.1|BU497 ------------------------------------------------
gi|22792780|gb|BU496586.1|BU496 ------------------------------------------------
su_gi_contig_858                ------------------------------------------------
gi|22791181|gb|BU494987.1|BU494 ------------------------------------------------
gi|21543684|gb|BQ596958.1|BQ596 ------------------------------------------------
gi|21687448|gb|BQ633295.1|BQ633 ------------------------------------------------
gi|21687864|gb|BQ633711.1|BQ633 ------------------------------------------------
gi|15909964|gb|BI816082.1|BI816 ------------------------------------------------
gi|12389756|gb|AU087615.1|AU087 ------------------------------------------------
gi|1674912|gb|N97894.1|N97894   ------------------------------------------------

PF10_0117                       TTTTTTTTTTTTTTTTTTTGTAAGTTTTCATATTGTTTTCTCACTTTT
MAL10|PF10_0117                 ------------------------------------------------
gi|21884664|gb|BQ739651.1|BQ739 ------------------------------------------------
gi|271412|gb|T02558.1|T02558    ------------------------------------------------
gi|22793486|gb|BU497292.1|BU497 ------------------------------------------------
gi|22792780|gb|BU496586.1|BU496 ------------------------------------------------
su_gi_contig_858                ------------------------------------------------
gi|22791181|gb|BU494987.1|BU494 ------------------------------------------------
gi|21543684|gb|BQ596958.1|BQ596 ------------------------------------------------
gi|21687448|gb|BQ633295.1|BQ633 ------------------------------------------------
gi|21687864|gb|BQ633711.1|BQ633 ------------------------------------------------
gi|15909964|gb|BI816082.1|BI816 ------------------------------------------------
gi|12389756|gb|AU087615.1|AU087 ------------------------------------------------
gi|1674912|gb|N97894.1|N97894   ------------------------------------------------

PF10_0117                       GCAGCTTTAGAAAGTGAATACTTTTTTCTTTTAAATCAAAAAAAATTC
MAL10|PF10_0117                 ------------------------------------------------
gi|21884664|gb|BQ739651.1|BQ739 ------------------------------------------------
gi|271412|gb|T02558.1|T02558    ------------------------------------------------
gi|22793486|gb|BU497292.1|BU497 ------------------------------------------------
gi|22792780|gb|BU496586.1|BU496 ------------------------------------------------
su_gi_contig_858                ------------------------------------------------
gi|22791181|gb|BU494987.1|BU494 ------------------------------------------------
gi|21543684|gb|BQ596958.1|BQ596 ------------------------------------------------
gi|21687448|gb|BQ633295.1|BQ633 ------------------------------------------------
gi|21687864|gb|BQ633711.1|BQ633 ------------------------------------------------
gi|15909964|gb|BI816082.1|BI816 ------------------------------------------------
gi|12389756|gb|AU087615.1|AU087 ------------------------------------------------
gi|1674912|gb|N97894.1|N97894   ------------------------------------------------

PF10_0117                       GTCCTTTTTATGTCCATCAAATATATATATATATATATATATATATAT
MAL10|PF10_0117                 ------------------------------------------------
gi|21884664|gb|BQ739651.1|BQ739 ------------------------------------------------
gi|271412|gb|T02558.1|T02558    ------------------------------------------------
gi|22793486|gb|BU497292.1|BU497 ------------------------------------------------
gi|22792780|gb|BU496586.1|BU496 ------------------------------------------------
su_gi_contig_858                ------------------------------------------------
gi|22791181|gb|BU494987.1|BU494 ------------------------------------------------
gi|21543684|gb|BQ596958.1|BQ596 ------------------------------------------------
gi|21687448|gb|BQ633295.1|BQ633 ------------------------------------------------
gi|21687864|gb|BQ633711.1|BQ633 ------------------------------------------------
gi|15909964|gb|BI816082.1|BI816 ------------------------------------------------
gi|12389756|gb|AU087615.1|AU087 ------------------------------------------------
gi|1674912|gb|N97894.1|N97894   ------------------------------------------------

PF10_0117                       ATATATATATATATATATATATTTATTTATTTATTTATTTATTTATTT
MAL10|PF10_0117                 ------------------------------------------------
gi|21884664|gb|BQ739651.1|BQ739 ------------------------------------------------
gi|271412|gb|T02558.1|T02558    ------------------------------------------------
gi|22793486|gb|BU497292.1|BU497 ------------------------------------------------
gi|22792780|gb|BU496586.1|BU496 ------------------------------------------------
su_gi_contig_858                ------------------------------------------------
gi|22791181|gb|BU494987.1|BU494 ------------------------------------------------
gi|21543684|gb|BQ596958.1|BQ596 ------------------------------------------------
gi|21687448|gb|BQ633295.1|BQ633 ------------------------------------------------
gi|21687864|gb|BQ633711.1|BQ633 ------------------------------------------------
gi|15909964|gb|BI816082.1|BI816 ------------------------------------------------
gi|12389756|gb|AU087615.1|AU087 ------------------------------------------------
gi|1674912|gb|N97894.1|N97894   ------------------------------------------------

PF10_0117                       ATTGTTTTCTTATCAAGATGAAATAAATTTAAAAACAAAATAAAAATA
MAL10|PF10_0117                 ------------------------------------------------
gi|21884664|gb|BQ739651.1|BQ739 ------------------------------------------------
gi|271412|gb|T02558.1|T02558    ------------------------------------------------
gi|22793486|gb|BU497292.1|BU497 ------------------------------------------------
gi|22792780|gb|BU496586.1|BU496 ------------------------------------------------
su_gi_contig_858                ------------------------------------------------
gi|22791181|gb|BU494987.1|BU494 ------------------------------------------------
gi|21543684|gb|BQ596958.1|BQ596 ------------------------------------------------
gi|21687448|gb|BQ633295.1|BQ633 ------------------------------------------------
gi|21687864|gb|BQ633711.1|BQ633 ------------------------------------------------
gi|15909964|gb|BI816082.1|BI816 ------------------------------------------------
gi|12389756|gb|AU087615.1|AU087 ------------------------------------------------
gi|1674912|gb|N97894.1|N97894   ------------------------------------------------

PF10_0117                       TATGATTTCATCTTGTAGAATAACGTAACATCATTTGAAATTTCAGTA
MAL10|PF10_0117                 ------------------------------------------------
gi|21884664|gb|BQ739651.1|BQ739 ------------------------------------------------
gi|271412|gb|T02558.1|T02558    ------------------------------------------------
gi|22793486|gb|BU497292.1|BU497 ------------------------------------------------
gi|22792780|gb|BU496586.1|BU496 ------------------------------------------------
su_gi_contig_858                ------------------------------------------------
gi|22791181|gb|BU494987.1|BU494 ------------------------------------------------
gi|21543684|gb|BQ596958.1|BQ596 ------------------------------------------------
gi|21687448|gb|BQ633295.1|BQ633 ------------------------------------------------
gi|21687864|gb|BQ633711.1|BQ633 ------------------------------------------------
gi|15909964|gb|BI816082.1|BI816 ------------------------------------------------
gi|12389756|gb|AU087615.1|AU087 ------------------------------------------------
gi|1674912|gb|N97894.1|N97894   ------------------------------------------------

PF10_0117                       CATGTACATATAAAAAAAAAAAAAAAAAAAAAAATATACATATTATAT
MAL10|PF10_0117                 ------------------------------------------------
gi|21884664|gb|BQ739651.1|BQ739 ------------------------------------------------
gi|271412|gb|T02558.1|T02558    ------------------------------------------------
gi|22793486|gb|BU497292.1|BU497 ------------------------------------------------
gi|22792780|gb|BU496586.1|BU496 ------------------------------------------------
su_gi_contig_858                ------------------------------------------------
gi|22791181|gb|BU494987.1|BU494 ------------------------------------------------
gi|21543684|gb|BQ596958.1|BQ596 ------------------------------------------------
gi|21687448|gb|BQ633295.1|BQ633 ------------------------------------------------
gi|21687864|gb|BQ633711.1|BQ633 ------------------------------------------------
gi|15909964|gb|BI816082.1|BI816 ------------------------------------------------
gi|12389756|gb|AU087615.1|AU087 ------------------------------------------------
gi|1674912|gb|N97894.1|N97894   ------------------------------------------------

PF10_0117                       ATATATATATATTTATTTATTTATTTATTTATTTATGTGCTTACCTAC
MAL10|PF10_0117                 ------------------------------------------------
gi|21884664|gb|BQ739651.1|BQ739 ------------------------------------------------
gi|271412|gb|T02558.1|T02558    ------------------------------------------------
gi|22793486|gb|BU497292.1|BU497 ------------------------------------------------
gi|22792780|gb|BU496586.1|BU496 ------------------------------------------------
su_gi_contig_858                ------------------------------------------------
gi|22791181|gb|BU494987.1|BU494 ------------------------------------------------
gi|21543684|gb|BQ596958.1|BQ596 ------------------------------------------------
gi|21687448|gb|BQ633295.1|BQ633 ------------------------------------------------
gi|21687864|gb|BQ633711.1|BQ633 ------------------------------------------------
gi|15909964|gb|BI816082.1|BI816 ------------------------------------------------
gi|12389756|gb|AU087615.1|AU087 ------------------------------------------------
gi|1674912|gb|N97894.1|N97894   ------------------------------------------------

PF10_0117                       TTATATTTATAAAGTTGTCTTAAAAAGAGAACAAAAAATATACATACT
MAL10|PF10_0117                 ------------------------------------------------
gi|21884664|gb|BQ739651.1|BQ739 ------------------------------------------------
gi|271412|gb|T02558.1|T02558    ------------------------------------------------
gi|22793486|gb|BU497292.1|BU497 ------------------------------------------------
gi|22792780|gb|BU496586.1|BU496 ------------------------------------------------
su_gi_contig_858                ------------------------------------------------
gi|22791181|gb|BU494987.1|BU494 ------------------------------------------------
gi|21543684|gb|BQ596958.1|BQ596 ------------------------------------------------
gi|21687448|gb|BQ633295.1|BQ633 ------------------------------------------------
gi|21687864|gb|BQ633711.1|BQ633 ------------------------------------------------
gi|15909964|gb|BI816082.1|BI816 ------------------------------------------------
gi|12389756|gb|AU087615.1|AU087 ------------------------------------------------
gi|1674912|gb|N97894.1|N97894   ------------------------------------------------

PF10_0117                       GAATAAGATATATATTTATGTATGTATATTAAATTTTTGCACGTGTAT
MAL10|PF10_0117                 ------------------------------------------------
gi|21884664|gb|BQ739651.1|BQ739 ------------------------------------------------
gi|271412|gb|T02558.1|T02558    ------------------------------------------------
gi|22793486|gb|BU497292.1|BU497 ------------------------------------------------
gi|22792780|gb|BU496586.1|BU496 ------------------------------------------------
su_gi_contig_858                ------------------------------------------------
gi|22791181|gb|BU494987.1|BU494 ------------------------------------------------
gi|21543684|gb|BQ596958.1|BQ596 ------------------------------------------------
gi|21687448|gb|BQ633295.1|BQ633 ------------------------------------------------
gi|21687864|gb|BQ633711.1|BQ633 ------------------------------------------------
gi|15909964|gb|BI816082.1|BI816 ------------------------------------------------
gi|12389756|gb|AU087615.1|AU087 ------------------------------------------------
gi|1674912|gb|N97894.1|N97894   ------------------------------------------------

PF10_0117                       ATGTTATAACGAAGAATGAATGGTGATCATAATAAATATGTAAAAGGA
MAL10|PF10_0117                 ---------------ATGAATGGTGATCATAATAAATATGTAAAAGGA
gi|21884664|gb|BQ739651.1|BQ739 ------------------------------------------------
gi|271412|gb|T02558.1|T02558    ------------------------------------------------
gi|22793486|gb|BU497292.1|BU497 ------------------------------------------------
gi|22792780|gb|BU496586.1|BU496 ------------------------------------------------
su_gi_contig_858                ------------------------------------------------
gi|22791181|gb|BU494987.1|BU494 ------------------------------------------------
gi|21543684|gb|BQ596958.1|BQ596 ------------------------------------------------
gi|21687448|gb|BQ633295.1|BQ633 ------------------------------------------------
gi|21687864|gb|BQ633711.1|BQ633 ------------------------------------------------
gi|15909964|gb|BI816082.1|BI816 ------------------------------------------------
gi|12389756|gb|AU087615.1|AU087 ------------------------------------------------
gi|1674912|gb|N97894.1|N97894   ------------------------------------------------

PF10_0117                       GATATTAGTAGATATAAGGAGAAAAATAAATTAAACAAAAATATAAAA
MAL10|PF10_0117                 GATATTAGTAGATATAAGGAGAAAAATAAATTAAACAAAAATATAAAA
gi|21884664|gb|BQ739651.1|BQ739 ------------------------------------------------
gi|271412|gb|T02558.1|T02558    ------------------------------------------------
gi|22793486|gb|BU497292.1|BU497 ------------------------------------------------
gi|22792780|gb|BU496586.1|BU496 ------------------------------------------------
su_gi_contig_858                ------------------------------------------------
gi|22791181|gb|BU494987.1|BU494 ------------------------------------------------
gi|21543684|gb|BQ596958.1|BQ596 ------------------------------------------------
gi|21687448|gb|BQ633295.1|BQ633 ------------------------------------------------
gi|21687864|gb|BQ633711.1|BQ633 ------------------------------------------------
gi|15909964|gb|BI816082.1|BI816 ------------------------------------------------
gi|12389756|gb|AU087615.1|AU087 ------------------------------------------------
gi|1674912|gb|N97894.1|N97894   ------------------------------------------------

PF10_0117                       TTGGAAAAGGAGATATTACATATTAATGAGAGTGATGTAGAAGGATCG
MAL10|PF10_0117                 TTGGAAAAGGAGATATTACATATTAATGAGAGTGATGTAGAAGGATCG
gi|21884664|gb|BQ739651.1|BQ739 ------------------------------------------------
gi|271412|gb|T02558.1|T02558    ------------------------------------------------
gi|22793486|gb|BU497292.1|BU497 ------------------------------------------------
gi|22792780|gb|BU496586.1|BU496 ------------------------------------------------
su_gi_contig_858                ------------------------------------------------
gi|22791181|gb|BU494987.1|BU494 ------------------------------------------------
gi|21543684|gb|BQ596958.1|BQ596 ------------------------------------------------
gi|21687448|gb|BQ633295.1|BQ633 ------------------------------------------------
gi|21687864|gb|BQ633711.1|BQ633 ------------------------------------------------
gi|15909964|gb|BI816082.1|BI816 ------------------------------------------------
gi|12389756|gb|AU087615.1|AU087 ------------------------------------------------
gi|1674912|gb|N97894.1|N97894   ------------------------------------------------

PF10_0117                       CATAAATATGAATCATATGAAAGTTGTGATATAAGTGTTAGTAGTCCT
MAL10|PF10_0117                 CATAAATATGAATCATATGAAAGTTGTGATATAAGTGTTAGTAGTCCT
gi|21884664|gb|BQ739651.1|BQ739 ------------------------------------------------
gi|271412|gb|T02558.1|T02558    ------------------------------------------------
gi|22793486|gb|BU497292.1|BU497 ------------------------------------------------
gi|22792780|gb|BU496586.1|BU496 ------------------------------------------------
su_gi_contig_858                ------------------------------------------------
gi|22791181|gb|BU494987.1|BU494 ------------------------------------------------
gi|21543684|gb|BQ596958.1|BQ596 ------------------------------------------------
gi|21687448|gb|BQ633295.1|BQ633 ------------------------------------------------
gi|21687864|gb|BQ633711.1|BQ633 ------------------------------------------------
gi|15909964|gb|BI816082.1|BI816 ------------------------------------------------
gi|12389756|gb|AU087615.1|AU087 ------------------------------------------------
gi|1674912|gb|N97894.1|N97894   ------------------------------------------------

PF10_0117                       AGAAATATAAATGAGGAGGGAAATAAAAAGAAGGATAGTAAAAAAAAT
MAL10|PF10_0117                 AGAAATATAAATGAGGAGGGAAATAAAAAGAAGGATAGTAAAAAAAAT
gi|21884664|gb|BQ739651.1|BQ739 ------------------------------------------------
gi|271412|gb|T02558.1|T02558    ------------------------------------------------
gi|22793486|gb|BU497292.1|BU497 ------------------------------------------------
gi|22792780|gb|BU496586.1|BU496 ------------------------------------------------
su_gi_contig_858                ------------------------------------------------
gi|22791181|gb|BU494987.1|BU494 ------------------------------------------------
gi|21543684|gb|BQ596958.1|BQ596 ------------------------------------------------
gi|21687448|gb|BQ633295.1|BQ633 ------------------------------------------------
gi|21687864|gb|BQ633711.1|BQ633 ------------------------------------------------
gi|15909964|gb|BI816082.1|BI816 ------------------------------------------------
gi|12389756|gb|AU087615.1|AU087 ------------------------------------------------
gi|1674912|gb|N97894.1|N97894   ------------------------------------------------

PF10_0117                       AAGAAAGGTACTAAAGTGAATTATTTAGTAAATTATAATAGATATAAA
MAL10|PF10_0117                 AAGAAAGGTACTAAAGTGAATTATTTAGTAAATTATAATAGATATAAA
gi|21884664|gb|BQ739651.1|BQ739 ------------------------------------------------
gi|271412|gb|T02558.1|T02558    ------------------------------------------------
gi|22793486|gb|BU497292.1|BU497 ------------------------------------------------
gi|22792780|gb|BU496586.1|BU496 ------------------------------------------------
su_gi_contig_858                ------------------------------------------------
gi|22791181|gb|BU494987.1|BU494 ------------------------------------------------
gi|21543684|gb|BQ596958.1|BQ596 ------------------------------------------------
gi|21687448|gb|BQ633295.1|BQ633 ------------------------------------------------
gi|21687864|gb|BQ633711.1|BQ633 ------------------------------------------------
gi|15909964|gb|BI816082.1|BI816 ------------------------------------------------
gi|12389756|gb|AU087615.1|AU087 ------------------------------------------------
gi|1674912|gb|N97894.1|N97894   ------------------------------------------------

PF10_0117                       CCAACAAGAATATATTTATTTAAAAAGAGATGTACTTATCCATATGTA
MAL10|PF10_0117                 CCAACAAGAATATATTTATTTAAAAAGAGATGTACTTATCCATATGTA
gi|21884664|gb|BQ739651.1|BQ739 ------------------------------------------------
gi|271412|gb|T02558.1|T02558    ------------------------------------------------
gi|22793486|gb|BU497292.1|BU497 ------------------------------------------------
gi|22792780|gb|BU496586.1|BU496 ------------------------------------------------
su_gi_contig_858                ------------------------------------------------
gi|22791181|gb|BU494987.1|BU494 ------------------------------------------------
gi|21543684|gb|BQ596958.1|BQ596 ------------------------------------------------
gi|21687448|gb|BQ633295.1|BQ633 ------------------------------------------------
gi|21687864|gb|BQ633711.1|BQ633 ------------------------------------------------
gi|15909964|gb|BI816082.1|BI816 ------------------------------------------------
gi|12389756|gb|AU087615.1|AU087 ------------------------------------------------
gi|1674912|gb|N97894.1|N97894   ------------------------------------------------

PF10_0117                       AAAAAAAATATTAATCAATATATTAATTGTAATTTTAGATATTATGTA
MAL10|PF10_0117                 AAAAAAAATATTAATCAATATATTAATTGTAATTTTAGATATTATGTA
gi|21884664|gb|BQ739651.1|BQ739 ------------------------------------------------
gi|271412|gb|T02558.1|T02558    ------------------------------------------------
gi|22793486|gb|BU497292.1|BU497 ------------------------------------------------
gi|22792780|gb|BU496586.1|BU496 ------------------------------------------------
su_gi_contig_858                ------------------------------------------------
gi|22791181|gb|BU494987.1|BU494 ------------------------------------------------
gi|21543684|gb|BQ596958.1|BQ596 ------------------------------------------------
gi|21687448|gb|BQ633295.1|BQ633 ------------------------------------------------
gi|21687864|gb|BQ633711.1|BQ633 ------------------------------------------------
gi|15909964|gb|BI816082.1|BI816 ------------------------------------------------
gi|12389756|gb|AU087615.1|AU087 ------------------------------------------------
gi|1674912|gb|N97894.1|N97894   ------------------------------------------------

PF10_0117                       AAAGAAAAAGATTATTTATTTCAGAATATTGATGAACATATAAAATGG
MAL10|PF10_0117                 AAAGAAAAAGATTATTTATTTCAGAATATTGATGAACATATAAAATGG
gi|21884664|gb|BQ739651.1|BQ739 ------------------------------------------------
gi|271412|gb|T02558.1|T02558    ------------------------------------------------
gi|22793486|gb|BU497292.1|BU497 ------------------------------------------------
gi|22792780|gb|BU496586.1|BU496 ------------------------------------------------
su_gi_contig_858                ------------------------------------------------
gi|22791181|gb|BU494987.1|BU494 ------------------------------------------------
gi|21543684|gb|BQ596958.1|BQ596 ------------------------------------------------
gi|21687448|gb|BQ633295.1|BQ633 ------------------------------------------------
gi|21687864|gb|BQ633711.1|BQ633 ------------------------------------------------
gi|15909964|gb|BI816082.1|BI816 ------------------------------------------------
gi|12389756|gb|AU087615.1|AU087 ------------------------------------------------
gi|1674912|gb|N97894.1|N97894   ------------------------------------------------

PF10_0117                       GATCAAATAGAAAAGGTTGATTATATTATATATGATAATACTTATTTA
MAL10|PF10_0117                 GATCAAATAGAAAAGGTTGATTATATTATATATGATAATACTTATTTA
gi|21884664|gb|BQ739651.1|BQ739 ------------------------------------------------
gi|271412|gb|T02558.1|T02558    ------------------------------------------------
gi|22793486|gb|BU497292.1|BU497 ------------------------------------------------
gi|22792780|gb|BU496586.1|BU496 ------------------------------------------------
su_gi_contig_858                ------------------------------------------------
gi|22791181|gb|BU494987.1|BU494 ------------------------------------------------
gi|21543684|gb|BQ596958.1|BQ596 ------------------------------------------------
gi|21687448|gb|BQ633295.1|BQ633 ------------------------------------------------
gi|21687864|gb|BQ633711.1|BQ633 ------------------------------------------------
gi|15909964|gb|BI816082.1|BI816 ------------------------------------------------
gi|12389756|gb|AU087615.1|AU087 ------------------------------------------------
gi|1674912|gb|N97894.1|N97894   ------------------------------------------------

PF10_0117                       ACATGTCCTATATGTCTTGAAGATAATATTATATCTCCAAGAATAACT
MAL10|PF10_0117                 ACATGTCCTATATGTCTTGAAGATAATATTATATCTCCAAGAATAACT
gi|21884664|gb|BQ739651.1|BQ739 ------------------------------------------------
gi|271412|gb|T02558.1|T02558    ------------------------------------------------
gi|22793486|gb|BU497292.1|BU497 ------------------------------------------------
gi|22792780|gb|BU496586.1|BU496 ------------------------------------------------
su_gi_contig_858                ------------------------------------------------
gi|22791181|gb|BU494987.1|BU494 ------------------------------------------------
gi|21543684|gb|BQ596958.1|BQ596 ------------------------------------------------
gi|21687448|gb|BQ633295.1|BQ633 ------------------------------------------------
gi|21687864|gb|BQ633711.1|BQ633 ------------------------------------------------
gi|15909964|gb|BI816082.1|BI816 ------------------------------------------------
gi|12389756|gb|AU087615.1|AU087 ------------------------------------------------
gi|1674912|gb|N97894.1|N97894   ------------------------------------------------

PF10_0117                       AAATGTAGACATATATTTTGTTTTTTTTGTATTTTAAAATATTTTATT
MAL10|PF10_0117                 AAATGTAGACATATATTTTGTTTTTTTTGTATTTTAAAATATTTTATT
gi|21884664|gb|BQ739651.1|BQ739 ------------------------------------------------
gi|271412|gb|T02558.1|T02558    ------------------------------------------------
gi|22793486|gb|BU497292.1|BU497 ------------------------------------------------
gi|22792780|gb|BU496586.1|BU496 ------------------------------------------------
su_gi_contig_858                ------------------------------------------------
gi|22791181|gb|BU494987.1|BU494 ------------------------------------------------
gi|21543684|gb|BQ596958.1|BQ596 ------------------------------------------------
gi|21687448|gb|BQ633295.1|BQ633 ------------------------------------------------
gi|21687864|gb|BQ633711.1|BQ633 ------------------------------------------------
gi|15909964|gb|BI816082.1|BI816 ------------------------------------------------
gi|12389756|gb|AU087615.1|AU087 ------------------------------------------------
gi|1674912|gb|N97894.1|N97894   ------------------------------------------------

PF10_0117                       GATGAAGAAAAAAAGATATGGAAAAAATGTCCAATCTGTTTTGAAATC
MAL10|PF10_0117                 GATGAAGAAAAAAAGATATGGAAAAAATGTCCAATCTGTTTTGAAATC
gi|21884664|gb|BQ739651.1|BQ739 ------------------------------------------------
gi|271412|gb|T02558.1|T02558    ------------------------------------------------
gi|22793486|gb|BU497292.1|BU497 ------------------------------------------------
gi|22792780|gb|BU496586.1|BU496 ------------------------------------------------
su_gi_contig_858                ------------------------------------------------
gi|22791181|gb|BU494987.1|BU494 ------------------------------------------------
gi|21543684|gb|BQ596958.1|BQ596 ------------------------------------------------
gi|21687448|gb|BQ633295.1|BQ633 ------------------------------------------------
gi|21687864|gb|BQ633711.1|BQ633 ------------------------------------------------
gi|15909964|gb|BI816082.1|BI816 ------------------------------------------------
gi|12389756|gb|AU087615.1|AU087 ------------------------------------------------
gi|1674912|gb|N97894.1|N97894   ------------------------------------------------

PF10_0117                       ATTAATGAAAATGATTTACGCATTGTTAAATTTCATTATGTTAAAAAT
MAL10|PF10_0117                 ATTAATGAAAATGATTTACGCATTGTTAAATTTCATTATGTTAAAAAT
gi|21884664|gb|BQ739651.1|BQ739 ------------------------------------------------
gi|271412|gb|T02558.1|T02558    ------------------------------------------------
gi|22793486|gb|BU497292.1|BU497 ------------------------------------------------
gi|22792780|gb|BU496586.1|BU496 ------------------------------------------------
su_gi_contig_858                ------------------------------------------------
gi|22791181|gb|BU494987.1|BU494 ------------------------------------------------
gi|21543684|gb|BQ596958.1|BQ596 ------------------------------------------------
gi|21687448|gb|BQ633295.1|BQ633 ------------------------------------------------
gi|21687864|gb|BQ633711.1|BQ633 ------------------------------------------------
gi|15909964|gb|BI816082.1|BI816 ------------------------------------------------
gi|12389756|gb|AU087615.1|AU087 ------------------------------------------------
gi|1674912|gb|N97894.1|N97894   ------------------------------------------------

PF10_0117                       TACAATATTAATGAAAAAATTAATTTATGTTTATTATATACACAAAAT
MAL10|PF10_0117                 TACAATATTAATGAAAAAATTAATTTATGTTTATTATATACACAAAAT
gi|21884664|gb|BQ739651.1|BQ739 ------------------------------------------------
gi|271412|gb|T02558.1|T02558    ------------------------------------------------
gi|22793486|gb|BU497292.1|BU497 ------------------------------------------------
gi|22792780|gb|BU496586.1|BU496 ------------------------------------------------
su_gi_contig_858                ------------------------------------------------
gi|22791181|gb|BU494987.1|BU494 ------------------------------------------------
gi|21543684|gb|BQ596958.1|BQ596 ------------------------------------------------
gi|21687448|gb|BQ633295.1|BQ633 ------------------------------------------------
gi|21687864|gb|BQ633711.1|BQ633 ------------------------------------------------
gi|15909964|gb|BI816082.1|BI816 ------------------------------------------------
gi|12389756|gb|AU087615.1|AU087 ------------------------------------------------
gi|1674912|gb|N97894.1|N97894   ------------------------------------------------

PF10_0117                       AACAAAATACATTTAAAATCAGAGAGATTATATTTTAATAATAATTTT
MAL10|PF10_0117                 AACAAAATACATTTAAAATCAGAGAGATTATATTTTAATAATAATTTT
gi|21884664|gb|BQ739651.1|BQ739 ------------------------------------------------
gi|271412|gb|T02558.1|T02558    ------------------------------------------------
gi|22793486|gb|BU497292.1|BU497 ------------------------------------------------
gi|22792780|gb|BU496586.1|BU496 ------------------------------------------------
su_gi_contig_858                ------------------------------------------------
gi|22791181|gb|BU494987.1|BU494 ------------------------------------------------
gi|21543684|gb|BQ596958.1|BQ596 ------------------------------------------------
gi|21687448|gb|BQ633295.1|BQ633 ------------------------------------------------
gi|21687864|gb|BQ633711.1|BQ633 ------------------------------------------------
gi|15909964|gb|BI816082.1|BI816 ------------------------------------------------
gi|12389756|gb|AU087615.1|AU087 ------------------------------------------------
gi|1674912|gb|N97894.1|N97894   ------------------------------------------------

PF10_0117                       AATATTACTAATAATTATTTTATAAAAGATAATAAAGTTATCGATTAT
MAL10|PF10_0117                 AATATTACTAATAATTATTTTATAAAAGATAATAAAGTTATCGATTAT
gi|21884664|gb|BQ739651.1|BQ739 ------------------------------------------------
gi|271412|gb|T02558.1|T02558    ------------------------------------------------
gi|22793486|gb|BU497292.1|BU497 ------------------------------------------------
gi|22792780|gb|BU496586.1|BU496 ------------------------------------------------
su_gi_contig_858                ------------------------------------------------
gi|22791181|gb|BU494987.1|BU494 ------------------------------------------------
gi|21543684|gb|BQ596958.1|BQ596 ------------------------------------------------
gi|21687448|gb|BQ633295.1|BQ633 ------------------------------------------------
gi|21687864|gb|BQ633711.1|BQ633 ------------------------------------------------
gi|15909964|gb|BI816082.1|BI816 ------------------------------------------------
gi|12389756|gb|AU087615.1|AU087 ------------------------------------------------
gi|1674912|gb|N97894.1|N97894   ------------------------------------------------

PF10_0117                       AAATATTTTGTAAATATAAATTATATGAATGAAAATCTAACAACAGTC
MAL10|PF10_0117                 AAATATTTTGTAAATATAAATTATATGAATGAAAATCTAACAACAGTC
gi|21884664|gb|BQ739651.1|BQ739 ------------------------------------------------
gi|271412|gb|T02558.1|T02558    ------------------------------------------------
gi|22793486|gb|BU497292.1|BU497 ------------------------------------------------
gi|22792780|gb|BU496586.1|BU496 ------------------------------------------------
su_gi_contig_858                ------------------------------------------------
gi|22791181|gb|BU494987.1|BU494 ------------------------------------------------
gi|21543684|gb|BQ596958.1|BQ596 ------------------------------------------------
gi|21687448|gb|BQ633295.1|BQ633 ------------------------------------------------
gi|21687864|gb|BQ633711.1|BQ633 ------------------------------------------------
gi|15909964|gb|BI816082.1|BI816 ------------------------------------------------
gi|12389756|gb|AU087615.1|AU087 ------------------------------------------------
gi|1674912|gb|N97894.1|N97894   ------------------------------------------------

PF10_0117                       ACCCAATCCTATTCAGAACAAATACATAAATTAAACCTAAATTGCGGT
MAL10|PF10_0117                 ACCCAATCCTATTCAGAACAAATACATAAATTAAACCTAAATTGCGGT
gi|21884664|gb|BQ739651.1|BQ739 ------------------------------------------------
gi|271412|gb|T02558.1|T02558    ------------------------------------------------
gi|22793486|gb|BU497292.1|BU497 ------------------------------------------------
gi|22792780|gb|BU496586.1|BU496 ------------------------------------------------
su_gi_contig_858                ------------------------------------------------
gi|22791181|gb|BU494987.1|BU494 ------------------------------------------------
gi|21543684|gb|BQ596958.1|BQ596 ------------------------------------------------
gi|21687448|gb|BQ633295.1|BQ633 ------------------------------------------------
gi|21687864|gb|BQ633711.1|BQ633 ------------------------------------------------
gi|15909964|gb|BI816082.1|BI816 ------------------------------------------------
gi|12389756|gb|AU087615.1|AU087 ------------------------------------------------
gi|1674912|gb|N97894.1|N97894   ------------------------------------------------

PF10_0117                       GTACAATTTTCAAAAATTTTTTATATATACAATCCTTTATCTATATGG
MAL10|PF10_0117                 GTACAATTTTCAAAAATTTTTTATATATACAATCCTTTATCTATATGG
gi|21884664|gb|BQ739651.1|BQ739 ------------------------------------------------
gi|271412|gb|T02558.1|T02558    ------------------------------------------------
gi|22793486|gb|BU497292.1|BU497 ------------------------------------------------
gi|22792780|gb|BU496586.1|BU496 ------------------------------------------------
su_gi_contig_858                ------------------------------------------------
gi|22791181|gb|BU494987.1|BU494 ------------------------------------------------
gi|21543684|gb|BQ596958.1|BQ596 ------------------------------------------------
gi|21687448|gb|BQ633295.1|BQ633 ------------------------------------------------
gi|21687864|gb|BQ633711.1|BQ633 ------------------------------------------------
gi|15909964|gb|BI816082.1|BI816 ------------------------------------------------
gi|12389756|gb|AU087615.1|AU087 ------------------------------------------------
gi|1674912|gb|N97894.1|N97894   ------------------------------------------------

PF10_0117                       ATAAAAGATTTATGTATTTTTAATTTTATTCTTACAAACAATAATTTT
MAL10|PF10_0117                 ATAAAAGATTTATGTATTTTTAATTTTATTCTTACAAACAATAATTTT
gi|21884664|gb|BQ739651.1|BQ739 ------------------------------------------------
gi|271412|gb|T02558.1|T02558    ------------------------------------------------
gi|22793486|gb|BU497292.1|BU497 ------------------------------------------------
gi|22792780|gb|BU496586.1|BU496 ------------------------------------------------
su_gi_contig_858                ------------------------------------------------
gi|22791181|gb|BU494987.1|BU494 ------------------------------------------------
gi|21543684|gb|BQ596958.1|BQ596 ------------------------------------------------
gi|21687448|gb|BQ633295.1|BQ633 ------------------------------------------------
gi|21687864|gb|BQ633711.1|BQ633 ------------------------------------------------
gi|15909964|gb|BI816082.1|BI816 ------------------------------------------------
gi|12389756|gb|AU087615.1|AU087 ------------------------------------------------
gi|1674912|gb|N97894.1|N97894   ------------------------------------------------

PF10_0117                       AAATTTCTTGCTTCAGATCATAATGTTATACAAAAAGCTATAACAAAT
MAL10|PF10_0117                 AAATTTCTTGCTTCAGATCATAATGTTATACAAAAAGCTATAACAAAT
gi|21884664|gb|BQ739651.1|BQ739 ------------------------------------------------
gi|271412|gb|T02558.1|T02558    ------------------------------------------------
gi|22793486|gb|BU497292.1|BU497 ------------------------------------------------
gi|22792780|gb|BU496586.1|BU496 ------------------------------------------------
su_gi_contig_858                ------------------------------------------------
gi|22791181|gb|BU494987.1|BU494 ------------------------------------------------
gi|21543684|gb|BQ596958.1|BQ596 ------------------------------------------------
gi|21687448|gb|BQ633295.1|BQ633 ------------------------------------------------
gi|21687864|gb|BQ633711.1|BQ633 ------------------------------------------------
gi|15909964|gb|BI816082.1|BI816 ------------------------------------------------
gi|12389756|gb|AU087615.1|AU087 ------------------------------------------------
gi|1674912|gb|N97894.1|N97894   ------------------------------------------------

PF10_0117                       ATTAAATTAAAAATTAGTGACTATCTAAATATACCTATAGACAAGTTA
MAL10|PF10_0117                 ATTAAATTAAAAATTAGTGACTATCTAAATATACCTATAGACAAGTTA
gi|21884664|gb|BQ739651.1|BQ739 ------------------------------------------------
gi|271412|gb|T02558.1|T02558    ------------------------------------------------
gi|22793486|gb|BU497292.1|BU497 ------------------------------------------------
gi|22792780|gb|BU496586.1|BU496 ------------------------------------------------
su_gi_contig_858                ------------------------------------------------
gi|22791181|gb|BU494987.1|BU494 ------------------------------------------------
gi|21543684|gb|BQ596958.1|BQ596 ------------------------------------------------
gi|21687448|gb|BQ633295.1|BQ633 ------------------------------------------------
gi|21687864|gb|BQ633711.1|BQ633 ------------------------------------------------
gi|15909964|gb|BI816082.1|BI816 ------------------------------------------------
gi|12389756|gb|AU087615.1|AU087 ------------------------------------------------
gi|1674912|gb|N97894.1|N97894   ------------------------------------------------

PF10_0117                       AATCCAAAACTTAAAATGGATCAAAAGAATTTTGATGCATTTTATTTG
MAL10|PF10_0117                 AATCCAAAACTTAAAATGGATCAAAAGAATTTTGATGCATTTTATTTG
gi|21884664|gb|BQ739651.1|BQ739 ------------------------------------------------
gi|271412|gb|T02558.1|T02558    ------------------------------------------------
gi|22793486|gb|BU497292.1|BU497 ------------------------------------------------
gi|22792780|gb|BU496586.1|BU496 ------------------------------------------------
su_gi_contig_858                ------------------------------------------------
gi|22791181|gb|BU494987.1|BU494 ------------------------------------------------
gi|21543684|gb|BQ596958.1|BQ596 ------------------------------------------------
gi|21687448|gb|BQ633295.1|BQ633 ------------------------------------------------
gi|21687864|gb|BQ633711.1|BQ633 ------------------------------------------------
gi|15909964|gb|BI816082.1|BI816 ------------------------------------------------
gi|12389756|gb|AU087615.1|AU087 ------------------------------------------------
gi|1674912|gb|N97894.1|N97894   ------------------------------------------------

PF10_0117                       TACGACAATCTAGCCCACGACGTCTACGTAATGATCAAAAAATAAAAC
MAL10|PF10_0117                 TACGACAATCTAGCCCACGACGTCTAC---------------------
gi|21884664|gb|BQ739651.1|BQ739 ------------------------------------------------
gi|271412|gb|T02558.1|T02558    ------------------------------------------------
gi|22793486|gb|BU497292.1|BU497 ------------------------------------------------
gi|22792780|gb|BU496586.1|BU496 ------------------------------------------------
su_gi_contig_858                ------------------------------------------------
gi|22791181|gb|BU494987.1|BU494 ------------------------------------------------
gi|21543684|gb|BQ596958.1|BQ596 ------------------------------------------------
gi|21687448|gb|BQ633295.1|BQ633 ------------------------------------------------
gi|21687864|gb|BQ633711.1|BQ633 ------------------------------------------------
gi|15909964|gb|BI816082.1|BI816 ------------------------------------------------
gi|12389756|gb|AU087615.1|AU087 ------------------------------------------------
gi|1674912|gb|N97894.1|N97894   ------------------------------------------------

PF10_0117                       AAAATAAAAATAATCATGCTAGTGCATACTCACACACATACATACATA
MAL10|PF10_0117                 ------------------------------------------------
gi|21884664|gb|BQ739651.1|BQ739 ------------------------------------------------
gi|271412|gb|T02558.1|T02558    ------------------------------------------------
gi|22793486|gb|BU497292.1|BU497 ------------------------------------------------
gi|22792780|gb|BU496586.1|BU496 ------------------------------------------------
su_gi_contig_858                ------------------------------------------------
gi|22791181|gb|BU494987.1|BU494 ------------------------------------------------
gi|21543684|gb|BQ596958.1|BQ596 ------------------------------------------------
gi|21687448|gb|BQ633295.1|BQ633 ------------------------------------------------
gi|21687864|gb|BQ633711.1|BQ633 ------------------------------------------------
gi|15909964|gb|BI816082.1|BI816 ------------------------------------------------
gi|12389756|gb|AU087615.1|AU087 ------------------------------------------------
gi|1674912|gb|N97894.1|N97894   ------------------------------------------------

PF10_0117                       CATATATATATTTCAATATATTAATATTTTATATATATATATATAATA
MAL10|PF10_0117                 ------------------------------------------------
gi|21884664|gb|BQ739651.1|BQ739 ------------------------------------------------
gi|271412|gb|T02558.1|T02558    ------------------------------------------------
gi|22793486|gb|BU497292.1|BU497 ------------------------------------------------
gi|22792780|gb|BU496586.1|BU496 ------------------------------------------------
su_gi_contig_858                ------------------------------------------------
gi|22791181|gb|BU494987.1|BU494 ------------------------------------------------
gi|21543684|gb|BQ596958.1|BQ596 ------------------------------------------------
gi|21687448|gb|BQ633295.1|BQ633 ------------------------------------------------
gi|21687864|gb|BQ633711.1|BQ633 ------------------------------------------------
gi|15909964|gb|BI816082.1|BI816 ------------------------------------------------
gi|12389756|gb|AU087615.1|AU087 ------------------------------------------------
gi|1674912|gb|N97894.1|N97894   ------------------------------------------------

PF10_0117                       AATTTTTTATCATATCCACTTAAATAATATATTTTTTTTGGATTATTC
MAL10|PF10_0117                 ------------------------------------------------
gi|21884664|gb|BQ739651.1|BQ739 ------------------------------------------------
gi|271412|gb|T02558.1|T02558    ------------------------------------------------
gi|22793486|gb|BU497292.1|BU497 ------------------------------------------------
gi|22792780|gb|BU496586.1|BU496 ------------------------------------------------
su_gi_contig_858                ------------------------------------------------
gi|22791181|gb|BU494987.1|BU494 ------------------------------------------------
gi|21543684|gb|BQ596958.1|BQ596 ------------------------------------------------
gi|21687448|gb|BQ633295.1|BQ633 ------------------------------------------------
gi|21687864|gb|BQ633711.1|BQ633 ------------------------------------------------
gi|15909964|gb|BI816082.1|BI816 ------------------------------------------------
gi|12389756|gb|AU087615.1|AU087 ------------------------------------------------
gi|1674912|gb|N97894.1|N97894   ------------------------------------------------

PF10_0117                       AATTTTATAGGACAGCATTGAACAAATAAAAAATGAAATGAAATTAGA
MAL10|PF10_0117                 ----------GACAGCATTGAACAAATAAAAAATGAAATGAAATTAGA
gi|21884664|gb|BQ739651.1|BQ739 ------------------------------------------------
gi|271412|gb|T02558.1|T02558    ------------------------------------------------
gi|22793486|gb|BU497292.1|BU497 ------------------------------------------------
gi|22792780|gb|BU496586.1|BU496 ------------------------------------------------
su_gi_contig_858                ------------------------------------------------
gi|22791181|gb|BU494987.1|BU494 ------------------------------------------------
gi|21543684|gb|BQ596958.1|BQ596 ------------------------------------------------
gi|21687448|gb|BQ633295.1|BQ633 ------------------------------------------------
gi|21687864|gb|BQ633711.1|BQ633 ------------------------------------------------
gi|15909964|gb|BI816082.1|BI816 ------------------------------------------------
gi|12389756|gb|AU087615.1|AU087 ------------------------------------------------
gi|1674912|gb|N97894.1|N97894   ------------------------------------------------

PF10_0117                       AATGGAATTGACAAAAAACCAGAGGGATTCAAATTTTAAAGTACCCAT
MAL10|PF10_0117                 AATGGAATTGACAAAAAACCAGAGGGATTCAAATTTTAAAGTACCCAT
gi|21884664|gb|BQ739651.1|BQ739 ------------------------------------------------
gi|271412|gb|T02558.1|T02558    ------------------------------------------------
gi|22793486|gb|BU497292.1|BU497 ------------------------------------------------
gi|22792780|gb|BU496586.1|BU496 ------------------------------------------------
su_gi_contig_858                ------------------------------------------------
gi|22791181|gb|BU494987.1|BU494 ------------------------------------------------
gi|21543684|gb|BQ596958.1|BQ596 ------------------------------------------------
gi|21687448|gb|BQ633295.1|BQ633 ------------------------------------------------
gi|21687864|gb|BQ633711.1|BQ633 ------------------------------------------------
gi|15909964|gb|BI816082.1|BI816 ------------------------------------------------
gi|12389756|gb|AU087615.1|AU087 ------------------------------------------------
gi|1674912|gb|N97894.1|N97894   ------------------------------------------------

PF10_0117                       TTCAAATACGAGCAAAAAGAAAAACCAAGACGTGACCGATTCGAAGGA
MAL10|PF10_0117                 TTCAAATACGAGCAAAAAGAAAAACCAAGACGTGACCGATTCGAAGGA
gi|21884664|gb|BQ739651.1|BQ739 ------------CAAAAAGAAAAACCAAGACGTGACCGATTCGAAGGA
gi|271412|gb|T02558.1|T02558    ------------------------------------------------
gi|22793486|gb|BU497292.1|BU497 ------------------------------------------------
gi|22792780|gb|BU496586.1|BU496 ------------------------------------------------
su_gi_contig_858                ------------------------------------------------
gi|22791181|gb|BU494987.1|BU494 ------------------------------------------------
gi|21543684|gb|BQ596958.1|BQ596 ------------------------------------------------
gi|21687448|gb|BQ633295.1|BQ633 ------------------------------------------------
gi|21687864|gb|BQ633711.1|BQ633 ------------------------------------------------
gi|15909964|gb|BI816082.1|BI816 ------------------------------------------------
gi|12389756|gb|AU087615.1|AU087 ------------------------------------------------
gi|1674912|gb|N97894.1|N97894   ------------------------------------------------

PF10_0117                       TTTAAATCGTAACAAATAAATTAATAAATAAATGATTTTATATATATA
MAL10|PF10_0117                 TTTAAATC----------------------------------------
gi|21884664|gb|BQ739651.1|BQ739 TTTAAATC----------------------------------------
gi|271412|gb|T02558.1|T02558    ------------------------------------------------
gi|22793486|gb|BU497292.1|BU497 ------------------------------------------------
gi|22792780|gb|BU496586.1|BU496 ------------------------------------------------
su_gi_contig_858                ------------------------------------------------
gi|22791181|gb|BU494987.1|BU494 ------------------------------------------------
gi|21543684|gb|BQ596958.1|BQ596 ------------------------------------------------
gi|21687448|gb|BQ633295.1|BQ633 ------------------------------------------------
gi|21687864|gb|BQ633711.1|BQ633 ------------------------------------------------
gi|15909964|gb|BI816082.1|BI816 ------------------------------------------------
gi|12389756|gb|AU087615.1|AU087 ------------------------------------------------
gi|1674912|gb|N97894.1|N97894   ------------------------------------------------

PF10_0117                       TGTATATATATATATACCCATTTGTGGTCAGTATTTATATGTTTTTAT
MAL10|PF10_0117                 ------------------------------------------------
gi|21884664|gb|BQ739651.1|BQ739 ------------------------------------------------
gi|271412|gb|T02558.1|T02558    ------------------------------------------------
gi|22793486|gb|BU497292.1|BU497 ------------------------------------------------
gi|22792780|gb|BU496586.1|BU496 ------------------------------------------------
su_gi_contig_858                ------------------------------------------------
gi|22791181|gb|BU494987.1|BU494 ------------------------------------------------
gi|21543684|gb|BQ596958.1|BQ596 ------------------------------------------------
gi|21687448|gb|BQ633295.1|BQ633 ------------------------------------------------
gi|21687864|gb|BQ633711.1|BQ633 ------------------------------------------------
gi|15909964|gb|BI816082.1|BI816 ------------------------------------------------
gi|12389756|gb|AU087615.1|AU087 ------------------------------------------------
gi|1674912|gb|N97894.1|N97894   ------------------------------------------------

PF10_0117                       TTTTGTGGTATGTAGCATTTTACATGGATAAAAATGAATCTTTTATTT
MAL10|PF10_0117                 ---------------CATTTTACATGGATAAAAATGAATCTTTTATTT
gi|21884664|gb|BQ739651.1|BQ739 ------------------------------------------------
gi|271412|gb|T02558.1|T02558    ------------------------------------------------
gi|22793486|gb|BU497292.1|BU497 ------------------------------------------------
gi|22792780|gb|BU496586.1|BU496 ------------------------------------------------
su_gi_contig_858                ------------------------------------------------
gi|22791181|gb|BU494987.1|BU494 ------------------------------------------------
gi|21543684|gb|BQ596958.1|BQ596 ------------------------------------------------
gi|21687448|gb|BQ633295.1|BQ633 ------------------------------------------------
gi|21687864|gb|BQ633711.1|BQ633 ------------------------------------------------
gi|15909964|gb|BI816082.1|BI816 ------------------------------------------------
gi|12389756|gb|AU087615.1|AU087 ------------------------------------------------
gi|1674912|gb|N97894.1|N97894   ------------------------------------------------

PF10_0117                       TAGAAATATATTTTTATCAGTGCATTGACGGCCAGTGCATATTCCTAG
MAL10|PF10_0117                 TAGAAATATATTTTTATCAGTGCATTGACGGCCAGTGCATATTCCTAG
gi|21884664|gb|BQ739651.1|BQ739 ---AAATATATTTTTATCAGTGCATTGACGGCCAGTGCATATTCCTAG
gi|271412|gb|T02558.1|T02558    ------------------------------------------------
gi|22793486|gb|BU497292.1|BU497 -----------------------------------TGCATATTCCTAG
gi|22792780|gb|BU496586.1|BU496 ------------------------------------------------
su_gi_contig_858                ------------------------------------------------
gi|22791181|gb|BU494987.1|BU494 ------------------------------------------------
gi|21543684|gb|BQ596958.1|BQ596 ------------------------------------------------
gi|21687448|gb|BQ633295.1|BQ633 ------------------------------------------------
gi|21687864|gb|BQ633711.1|BQ633 ------------------------------------------------
gi|15909964|gb|BI816082.1|BI816 ------------------------------------------------
gi|12389756|gb|AU087615.1|AU087 ------------------------------------------------
gi|1674912|gb|N97894.1|N97894   ------------------------------------------------

PF10_0117                       ATCCATTTATTTTGAAGTAGTTATAAACATTTATATACACGCACTCAT
MAL10|PF10_0117                 ATCCATTTATTTTGAA--------------------------------
gi|21884664|gb|BQ739651.1|BQ739 ATCCATTTATTTTGAA--------------------------------
gi|271412|gb|T02558.1|T02558    ------------------------------------------------
gi|22793486|gb|BU497292.1|BU497 ATCCATTTATTTTGAA--------------------------------
gi|22792780|gb|BU496586.1|BU496 ------------------------------------------------
su_gi_contig_858                ------------------------------------------------
gi|22791181|gb|BU494987.1|BU494 ------------------------------------------------
gi|21543684|gb|BQ596958.1|BQ596 ------------------------------------------------
gi|21687448|gb|BQ633295.1|BQ633 ------------------------------------------------
gi|21687864|gb|BQ633711.1|BQ633 ------------------------------------------------
gi|15909964|gb|BI816082.1|BI816 ------------------------------------------------
gi|12389756|gb|AU087615.1|AU087 ------------------------------------------------
gi|1674912|gb|N97894.1|N97894   ------------------------------------------------

PF10_0117                       TTAATTGATATATAATAAATGTTATTACATATTTATGGGTTTTTTTTA
MAL10|PF10_0117                 ------------------------------------------------
gi|21884664|gb|BQ739651.1|BQ739 ------------------------------------------------
gi|271412|gb|T02558.1|T02558    ------------------------------------------------
gi|22793486|gb|BU497292.1|BU497 ------------------------------------------------
gi|22792780|gb|BU496586.1|BU496 ------------------------------------------------
su_gi_contig_858                ------------------------------------------------
gi|22791181|gb|BU494987.1|BU494 ------------------------------------------------
gi|21543684|gb|BQ596958.1|BQ596 ------------------------------------------------
gi|21687448|gb|BQ633295.1|BQ633 ------------------------------------------------
gi|21687864|gb|BQ633711.1|BQ633 ------------------------------------------------
gi|15909964|gb|BI816082.1|BI816 ------------------------------------------------
gi|12389756|gb|AU087615.1|AU087 ------------------------------------------------
gi|1674912|gb|N97894.1|N97894   ------------------------------------------------

PF10_0117                       TATCTTTCATTTTTTTCCTATTTTTCATTTATTATTGTTATATTTAAA
MAL10|PF10_0117                 ------------------------------------------------
gi|21884664|gb|BQ739651.1|BQ739 ------------------------------------------------
gi|271412|gb|T02558.1|T02558    ------------------------------------------------
gi|22793486|gb|BU497292.1|BU497 ------------------------------------------------
gi|22792780|gb|BU496586.1|BU496 ------------------------------------------------
su_gi_contig_858                ------------------------------------------------
gi|22791181|gb|BU494987.1|BU494 ------------------------------------------------
gi|21543684|gb|BQ596958.1|BQ596 ------------------------------------------------
gi|21687448|gb|BQ633295.1|BQ633 ------------------------------------------------
gi|21687864|gb|BQ633711.1|BQ633 ------------------------------------------------
gi|15909964|gb|BI816082.1|BI816 ------------------------------------------------
gi|12389756|gb|AU087615.1|AU087 ------------------------------------------------
gi|1674912|gb|N97894.1|N97894   ------------------------------------------------

PF10_0117                       TTTTTTTTTCACTTGTTTCTTTAGTTTACTGTTTTATGAATACGATCA
MAL10|PF10_0117                 ------------------------TTTACTGTTTTATGAATACGATCA
gi|21884664|gb|BQ739651.1|BQ739 ------------------------TTTACTGTTTTATGAATACGATCA
gi|271412|gb|T02558.1|T02558    ------------------------------------------------
gi|22793486|gb|BU497292.1|BU497 ------------------------TTTACTGTTTTATGAATACGATCA
gi|22792780|gb|BU496586.1|BU496 ------------------------------------------------
su_gi_contig_858                ------------------------------------------------
gi|22791181|gb|BU494987.1|BU494 ------------------------------------------------
gi|21543684|gb|BQ596958.1|BQ596 ------------------------------------------------
gi|21687448|gb|BQ633295.1|BQ633 ------------------------------------------------
gi|21687864|gb|BQ633711.1|BQ633 ------------------------------------------------
gi|15909964|gb|BI816082.1|BI816 ------------------------------------------------
gi|12389756|gb|AU087615.1|AU087 ------------------------------------------------
gi|1674912|gb|N97894.1|N97894   ------------------------------------------------

PF10_0117                       GGATATGAACAGGCTCCCCAAGTTTTTATGCAATAAAGAAATAACCCA
MAL10|PF10_0117                 GGATATGAACAGGCTCCCCAAGTTTTTATGCAATAAAGAAATAACCCA
gi|21884664|gb|BQ739651.1|BQ739 GGATATGAACAGGCTCCCCAAGTTTTTATGCAATAAAGAAATAACCCA
gi|271412|gb|T02558.1|T02558    ------------------------------------------------
gi|22793486|gb|BU497292.1|BU497 GGATATGAACAGGCTCCCCAAGTTTTTATGCAATAAAGAAATAACCCA
gi|22792780|gb|BU496586.1|BU496 ------------------------------------------------
su_gi_contig_858                ------------------------------------------------
gi|22791181|gb|BU494987.1|BU494 ------------------------------------------------
gi|21543684|gb|BQ596958.1|BQ596 ------------------------------------------------
gi|21687448|gb|BQ633295.1|BQ633 ------------------------------------------------
gi|21687864|gb|BQ633711.1|BQ633 ------------------------------------------------
gi|15909964|gb|BI816082.1|BI816 ------------------------------------------------
gi|12389756|gb|AU087615.1|AU087 ------------------------------------------------
gi|1674912|gb|N97894.1|N97894   ------------------------------------------------

PF10_0117                       TATTGAATCATTCGAACTAGATGAGAAAATAAGAAAAAGGTAATTCGA
MAL10|PF10_0117                 TATTGAATCATTCGAACTAGATGAGAAAATAAGAAAAAG---------
gi|21884664|gb|BQ739651.1|BQ739 TATTGAATCATTCGAACTAGATGAGAAAATAAGAAAAAG---------
gi|271412|gb|T02558.1|T02558    ------------------------------------------------
gi|22793486|gb|BU497292.1|BU497 TATTGAATCATTCGAACTAGATGAGAAAATAAGAAAAAG---------
gi|22792780|gb|BU496586.1|BU496 ------------------------------------------------
su_gi_contig_858                ------------------------------------------------
gi|22791181|gb|BU494987.1|BU494 ------------------------------------------------
gi|21543684|gb|BQ596958.1|BQ596 ------------------------------------------------
gi|21687448|gb|BQ633295.1|BQ633 ------------------------------------------------
gi|21687864|gb|BQ633711.1|BQ633 ------------------------------------------------
gi|15909964|gb|BI816082.1|BI816 ------------------------------------------------
gi|12389756|gb|AU087615.1|AU087 ------------------------------------------------
gi|1674912|gb|N97894.1|N97894   ------------------------------------------------

PF10_0117                       GAATTTTATATTAATAAATAGGAAGGAATAAAAGAAAAATGAAATGTG
MAL10|PF10_0117                 ------------------------------------------------
gi|21884664|gb|BQ739651.1|BQ739 ------------------------------------------------
gi|271412|gb|T02558.1|T02558    ------------------------------------------------
gi|22793486|gb|BU497292.1|BU497 ------------------------------------------------
gi|22792780|gb|BU496586.1|BU496 ------------------------------------------------
su_gi_contig_858                ------------------------------------------------
gi|22791181|gb|BU494987.1|BU494 ------------------------------------------------
gi|21543684|gb|BQ596958.1|BQ596 ------------------------------------------------
gi|21687448|gb|BQ633295.1|BQ633 ------------------------------------------------
gi|21687864|gb|BQ633711.1|BQ633 ------------------------------------------------
gi|15909964|gb|BI816082.1|BI816 ------------------------------------------------
gi|12389756|gb|AU087615.1|AU087 ------------------------------------------------
gi|1674912|gb|N97894.1|N97894   ------------------------------------------------

PF10_0117                       TATATAAATGAATATTTATATGAATAAATATATATATGTATATATTAT
MAL10|PF10_0117                 ------------------------------------------------
gi|21884664|gb|BQ739651.1|BQ739 ------------------------------------------------
gi|271412|gb|T02558.1|T02558    ------------------------------------------------
gi|22793486|gb|BU497292.1|BU497 ------------------------------------------------
gi|22792780|gb|BU496586.1|BU496 ------------------------------------------------
su_gi_contig_858                ------------------------------------------------
gi|22791181|gb|BU494987.1|BU494 ------------------------------------------------
gi|21543684|gb|BQ596958.1|BQ596 ------------------------------------------------
gi|21687448|gb|BQ633295.1|BQ633 ------------------------------------------------
gi|21687864|gb|BQ633711.1|BQ633 ------------------------------------------------
gi|15909964|gb|BI816082.1|BI816 ------------------------------------------------
gi|12389756|gb|AU087615.1|AU087 ------------------------------------------------
gi|1674912|gb|N97894.1|N97894   ------------------------------------------------

PF10_0117                       TATTATTATTATTATTTTTTTTTTTTTTTTTTTTTTTTTTTTATAGAT
MAL10|PF10_0117                 ----------------------------------------------AT
gi|21884664|gb|BQ739651.1|BQ739 --------------------------------------------AGAT
gi|271412|gb|T02558.1|T02558    ------------------------------------------------
gi|22793486|gb|BU497292.1|BU497 --------------------------------------------AGAT
gi|22792780|gb|BU496586.1|BU496 ------------------------------------------------
su_gi_contig_858                ------------------------------------------------
gi|22791181|gb|BU494987.1|BU494 ------------------------------------------------
gi|21543684|gb|BQ596958.1|BQ596 ------------------------------------------------
gi|21687448|gb|BQ633295.1|BQ633 ------------------------------------------------
gi|21687864|gb|BQ633711.1|BQ633 ------------------------------------------------
gi|15909964|gb|BI816082.1|BI816 ------------------------------------------------
gi|12389756|gb|AU087615.1|AU087 ------------------------------------------------
gi|1674912|gb|N97894.1|N97894   ------------------------------------------------

PF10_0117                       ATGCAATATTATCGCACTTGCCTCTTGGTGTTAATGTCTTATTTGTTT
MAL10|PF10_0117                 ATGCAATATTATCGCACTTGCCTCTTGGTGTTAATGTCTTATTTGTTT
gi|21884664|gb|BQ739651.1|BQ739 ATGCAATATTATCGCACTTGCCTCTTGGTGTTAATGTCTTATTTGTTT
gi|271412|gb|T02558.1|T02558    ------------------------------------------------
gi|22793486|gb|BU497292.1|BU497 ATGCAATATTATCGCACTTGCCTCTTGGTGTTAATGTCTTATTTGTTT
gi|22792780|gb|BU496586.1|BU496 ------------------------------------------------
su_gi_contig_858                ------------------------------------------------
gi|22791181|gb|BU494987.1|BU494 ------------------------------------------------
gi|21543684|gb|BQ596958.1|BQ596 ------------------------------------------------
gi|21687448|gb|BQ633295.1|BQ633 ------------------------------------------------
gi|21687864|gb|BQ633711.1|BQ633 ------------------------------------------------
gi|15909964|gb|BI816082.1|BI816 ------------------------------------------------
gi|12389756|gb|AU087615.1|AU087 ------------------------------------------------
gi|1674912|gb|N97894.1|N97894   ------------------------------------------------

PF10_0117                       CCATCAATATAGGTTAAATCTATTAATAACTGAAATTATATAAAAGAT
MAL10|PF10_0117                 CCATCAATATAG------------------------------------
gi|21884664|gb|BQ739651.1|BQ739 CCATCAATA---------------------------------------
gi|271412|gb|T02558.1|T02558    ------------------------------------------------
gi|22793486|gb|BU497292.1|BU497 CCATCAATA---------------------------------------
gi|22792780|gb|BU496586.1|BU496 ------------------------------------------------
su_gi_contig_858                ------------------------------------------------
gi|22791181|gb|BU494987.1|BU494 ------------------------------------------------
gi|21543684|gb|BQ596958.1|BQ596 ------------------------------------------------
gi|21687448|gb|BQ633295.1|BQ633 ------------------------------------------------
gi|21687864|gb|BQ633711.1|BQ633 ------------------------------------------------
gi|15909964|gb|BI816082.1|BI816 ------------------------------------------------
gi|12389756|gb|AU087615.1|AU087 ------------------------------------------------
gi|1674912|gb|N97894.1|N97894   ------------------------------------------------

PF10_0117                       AAAATTTTACATATATATATATATATATATATGTTTATATATATATTT
MAL10|PF10_0117                 ------------------------------------------------
gi|21884664|gb|BQ739651.1|BQ739 ------------------------------------------------
gi|271412|gb|T02558.1|T02558    ------------------------------------------------
gi|22793486|gb|BU497292.1|BU497 ------------------------------------------------
gi|22792780|gb|BU496586.1|BU496 ------------------------------------------------
su_gi_contig_858                ------------------------------------------------
gi|22791181|gb|BU494987.1|BU494 ------------------------------------------------
gi|21543684|gb|BQ596958.1|BQ596 ------------------------------------------------
gi|21687448|gb|BQ633295.1|BQ633 ------------------------------------------------
gi|21687864|gb|BQ633711.1|BQ633 ------------------------------------------------
gi|15909964|gb|BI816082.1|BI816 ------------------------------------------------
gi|12389756|gb|AU087615.1|AU087 ------------------------------------------------
gi|1674912|gb|N97894.1|N97894   ------------------------------------------------

PF10_0117                       TATTTAGATGATTTGTTGTCCAATAGAACAAAGGAACATTTTTCAGTA
MAL10|PF10_0117                 -------ATGATTTGTTGTCCAATAGAACAAAGGAACATTTTTCA---
gi|21884664|gb|BQ739651.1|BQ739 -------ATGATTTGTTGTCCAATAGAACAAAGGAACATTTTTCA---
gi|271412|gb|T02558.1|T02558    ------------------------------------------------
gi|22793486|gb|BU497292.1|BU497 -------ATGATTTGTTGTCCAATAGAACAAAGGAACATTTTTCA---
gi|22792780|gb|BU496586.1|BU496 ------------------------------------------------
su_gi_contig_858                ------------------------------------------------
gi|22791181|gb|BU494987.1|BU494 ------------------------------------------------
gi|21543684|gb|BQ596958.1|BQ596 ------------------------------------------------
gi|21687448|gb|BQ633295.1|BQ633 ------------------------------------------------
gi|21687864|gb|BQ633711.1|BQ633 ------------------------------------------------
gi|15909964|gb|BI816082.1|BI816 ------------------------------------------------
gi|12389756|gb|AU087615.1|AU087 ------------------------------------------------
gi|1674912|gb|N97894.1|N97894   ------------------------------------------------

PF10_0117                       AGTTTAATTAAATATTTCTTTTTATTTTTATTTTTATTTTTATTTTTT
MAL10|PF10_0117                 ------------------------------------------------
gi|21884664|gb|BQ739651.1|BQ739 ------------------------------------------------
gi|271412|gb|T02558.1|T02558    ------------------------------------------------
gi|22793486|gb|BU497292.1|BU497 ------------------------------------------------
gi|22792780|gb|BU496586.1|BU496 ------------------------------------------------
su_gi_contig_858                ------------------------------------------------
gi|22791181|gb|BU494987.1|BU494 ------------------------------------------------
gi|21543684|gb|BQ596958.1|BQ596 ------------------------------------------------
gi|21687448|gb|BQ633295.1|BQ633 ------------------------------------------------
gi|21687864|gb|BQ633711.1|BQ633 ------------------------------------------------
gi|15909964|gb|BI816082.1|BI816 ------------------------------------------------
gi|12389756|gb|AU087615.1|AU087 ------------------------------------------------
gi|1674912|gb|N97894.1|N97894   ------------------------------------------------

PF10_0117                       TTTTTGTTCTTTAATATCTTGTTTATATGTTTTATATAACCATTTATA
MAL10|PF10_0117                 ------------------------------------------------
gi|21884664|gb|BQ739651.1|BQ739 ------------------------------------------------
gi|271412|gb|T02558.1|T02558    ------------------------------------------------
gi|22793486|gb|BU497292.1|BU497 ------------------------------------------------
gi|22792780|gb|BU496586.1|BU496 ------------------------------------------------
su_gi_contig_858                ------------------------------------------------
gi|22791181|gb|BU494987.1|BU494 ------------------------------------------------
gi|21543684|gb|BQ596958.1|BQ596 ------------------------------------------------
gi|21687448|gb|BQ633295.1|BQ633 ------------------------------------------------
gi|21687864|gb|BQ633711.1|BQ633 ------------------------------------------------
gi|15909964|gb|BI816082.1|BI816 ------------------------------------------------
gi|12389756|gb|AU087615.1|AU087 ------------------------------------------------
gi|1674912|gb|N97894.1|N97894   ------------------------------------------------

PF10_0117                       TTTTGTAGAAAGAAATAGCTGTACAAAAAAATAAACATCACAATATTA
MAL10|PF10_0117                 --------AAAGAAATAGCTGTACAAAAAAATAAACATCACAATATTA
gi|21884664|gb|BQ739651.1|BQ739 --------AAAGAAATAGCTGTACAAAAAAATAAACATCACAATATTA
gi|271412|gb|T02558.1|T02558    ------------------------------------------------
gi|22793486|gb|BU497292.1|BU497 --------AAAGAAATAGCTGTACAAAAAAATAAACATCACAATATTA
gi|22792780|gb|BU496586.1|BU496 ------------------------------------------------
su_gi_contig_858                ------------------------------------------------
gi|22791181|gb|BU494987.1|BU494 ------------------------------------------------
gi|21543684|gb|BQ596958.1|BQ596 ------------------------------------------------
gi|21687448|gb|BQ633295.1|BQ633 ------------------------------------------------
gi|21687864|gb|BQ633711.1|BQ633 ------------------------------------------------
gi|15909964|gb|BI816082.1|BI816 ------------------------------------------------
gi|12389756|gb|AU087615.1|AU087 ------------------------------------------------
gi|1674912|gb|N97894.1|N97894   ------------------------------------------------

PF10_0117                       TGAAAAGAAAAATGAAGGAAGAAAAGTACTTGAAACTTTTAGCAGTAA
MAL10|PF10_0117                 TGAAAAGAAAAATGAAGGAAGAAAAGTACTTGAAACTTTTAGCA----
gi|21884664|gb|BQ739651.1|BQ739 TGAAAAGAAAAATGAAGGAAGAAAAGTACTTGAAACTTTTAGCA----
gi|271412|gb|T02558.1|T02558    ------------------------------------------------
gi|22793486|gb|BU497292.1|BU497 TGAAAAGAAAAATGAAGGAAGAAAAGTACTTGAAACTTTTAGCA----
gi|22792780|gb|BU496586.1|BU496 ------------------------------------------------
su_gi_contig_858                ------------------------------------------------
gi|22791181|gb|BU494987.1|BU494 ------------------------------------------------
gi|21543684|gb|BQ596958.1|BQ596 ------------------------------------------------
gi|21687448|gb|BQ633295.1|BQ633 ------------------------------------------------
gi|21687864|gb|BQ633711.1|BQ633 ------------------------------------------------
gi|15909964|gb|BI816082.1|BI816 ------------------------------------------------
gi|12389756|gb|AU087615.1|AU087 ------------------------------------------------
gi|1674912|gb|N97894.1|N97894   ------------------------------------------------

PF10_0117                       GAAAAATAAAGATGAAATAATATTGCATTTATATGTATATTTTTTAAA
MAL10|PF10_0117                 ------------------------------------------------
gi|21884664|gb|BQ739651.1|BQ739 ------------------------------------------------
gi|271412|gb|T02558.1|T02558    ------------------------------------------------
gi|22793486|gb|BU497292.1|BU497 ------------------------------------------------
gi|22792780|gb|BU496586.1|BU496 ------------------------------------------------
su_gi_contig_858                ------------------------------------------------
gi|22791181|gb|BU494987.1|BU494 ------------------------------------------------
gi|21543684|gb|BQ596958.1|BQ596 ------------------------------------------------
gi|21687448|gb|BQ633295.1|BQ633 ------------------------------------------------
gi|21687864|gb|BQ633711.1|BQ633 ------------------------------------------------
gi|15909964|gb|BI816082.1|BI816 ------------------------------------------------
gi|12389756|gb|AU087615.1|AU087 ------------------------------------------------
gi|1674912|gb|N97894.1|N97894   ------------------------------------------------

PF10_0117                       TTAAAATAATGTATAAATATAAAAAGATGTATACAAAAAATATTGTAC
MAL10|PF10_0117                 ------------------------------------------------
gi|21884664|gb|BQ739651.1|BQ739 ------------------------------------------------
gi|271412|gb|T02558.1|T02558    ------------------------------------------------
gi|22793486|gb|BU497292.1|BU497 ------------------------------------------------
gi|22792780|gb|BU496586.1|BU496 ------------------------------------------------
su_gi_contig_858                ------------------------------------------------
gi|22791181|gb|BU494987.1|BU494 ------------------------------------------------
gi|21543684|gb|BQ596958.1|BQ596 ------------------------------------------------
gi|21687448|gb|BQ633295.1|BQ633 ------------------------------------------------
gi|21687864|gb|BQ633711.1|BQ633 ------------------------------------------------
gi|15909964|gb|BI816082.1|BI816 ------------------------------------------------
gi|12389756|gb|AU087615.1|AU087 ------------------------------------------------
gi|1674912|gb|N97894.1|N97894   ------------------------------------------------

PF10_0117                       TTAATATAATGATTATATTATATTATATTTAATTTTTTTTTTTTTTTT
MAL10|PF10_0117                 ------------------------------------------------
gi|21884664|gb|BQ739651.1|BQ739 ------------------------------------------------
gi|271412|gb|T02558.1|T02558    ------------------------------------------------
gi|22793486|gb|BU497292.1|BU497 ------------------------------------------------
gi|22792780|gb|BU496586.1|BU496 ------------------------------------------------
su_gi_contig_858                ------------------------------------------------
gi|22791181|gb|BU494987.1|BU494 ------------------------------------------------
gi|21543684|gb|BQ596958.1|BQ596 ------------------------------------------------
gi|21687448|gb|BQ633295.1|BQ633 ------------------------------------------------
gi|21687864|gb|BQ633711.1|BQ633 ------------------------------------------------
gi|15909964|gb|BI816082.1|BI816 ------------------------------------------------
gi|12389756|gb|AU087615.1|AU087 ------------------------------------------------
gi|1674912|gb|N97894.1|N97894   ------------------------------------------------

PF10_0117                       TTTCCCTAGGATGAAGAAATTAACAGAAAAGAAAAAAATTATTGGAAT
MAL10|PF10_0117                 ---------GATGAAGAAATTAACAGAAAAGAAAAAAATTATTGGAAT
gi|21884664|gb|BQ739651.1|BQ739 ---------GATGAAGAAATTAACAGAAAAGAAAAAAATTATTGGAAT
gi|271412|gb|T02558.1|T02558    ------------------------------------------------
gi|22793486|gb|BU497292.1|BU497 ---------GATGAAGAAATTAACAGAAAAGAAAAAAATTATTGGAAT
gi|22792780|gb|BU496586.1|BU496 ------------------------------------------------
su_gi_contig_858                ------------------------------------------------
gi|22791181|gb|BU494987.1|BU494 ------------------------------------------------
gi|21543684|gb|BQ596958.1|BQ596 ------------------------------------------------
gi|21687448|gb|BQ633295.1|BQ633 ------------------------------------------------
gi|21687864|gb|BQ633711.1|BQ633 ------------------------------------------------
gi|15909964|gb|BI816082.1|BI816 ------------------------------------------------
gi|12389756|gb|AU087615.1|AU087 ------------------------------------------------
gi|1674912|gb|N97894.1|N97894   ------------------------------------------------

PF10_0117                       TTAACTAGCAACAAAATTGTAATGACCAATACAGAAAATTATTTAAGC
MAL10|PF10_0117                 TTAACTAGCAACAAAATTGTAATGACCAATACAGAAAATTATTTAAGC
gi|21884664|gb|BQ739651.1|BQ739 TTAACTAGCAACAAAATTGTAATGACCAATACAGAAAATTATTTAAGC
gi|271412|gb|T02558.1|T02558    ------------------------------------------------
gi|22793486|gb|BU497292.1|BU497 TTAACTAGCAACAAAATTGTAATGACCAATACAGAAAATTATTTAAGC
gi|22792780|gb|BU496586.1|BU496 ------------------------------------------------
su_gi_contig_858                ------------------------------------------------
gi|22791181|gb|BU494987.1|BU494 ------------------------------------------------
gi|21543684|gb|BQ596958.1|BQ596 ------------------------------------------------
gi|21687448|gb|BQ633295.1|BQ633 ------------------------------------------------
gi|21687864|gb|BQ633711.1|BQ633 ------------------------------------------------
gi|15909964|gb|BI816082.1|BI816 ------------------------------------------------
gi|12389756|gb|AU087615.1|AU087 ------------------------------------------------
gi|1674912|gb|N97894.1|N97894   ------------------------------------------------

PF10_0117                       TCCAGCATAACAAGGTATTCAAAAAAAAAAAAATATATATATATAGTA
MAL10|PF10_0117                 TCCAGCATAACAAG----------------------------------
gi|21884664|gb|BQ739651.1|BQ739 TCCAGCATAACAAG----------------------------------
gi|271412|gb|T02558.1|T02558    ------------------------------------------------
gi|22793486|gb|BU497292.1|BU497 TCCAGCATAACAAG----------------------------------
gi|22792780|gb|BU496586.1|BU496 ------------------------------------------------
su_gi_contig_858                ------------------------------------------------
gi|22791181|gb|BU494987.1|BU494 ------------------------------------------------
gi|21543684|gb|BQ596958.1|BQ596 ------------------------------------------------
gi|21687448|gb|BQ633295.1|BQ633 ------------------------------------------------
gi|21687864|gb|BQ633711.1|BQ633 ------------------------------------------------
gi|15909964|gb|BI816082.1|BI816 ------------------------------------------------
gi|12389756|gb|AU087615.1|AU087 ------------------------------------------------
gi|1674912|gb|N97894.1|N97894   ------------------------------------------------

PF10_0117                       ACAAATATATGATGATTGAATTTATAGTAATCTCTCCTATTTATATGC
MAL10|PF10_0117                 ------------------------------------------------
gi|21884664|gb|BQ739651.1|BQ739 ------------------------------------------------
gi|271412|gb|T02558.1|T02558    ------------------------------------------------
gi|22793486|gb|BU497292.1|BU497 ------------------------------------------------
gi|22792780|gb|BU496586.1|BU496 ------------------------------------------------
su_gi_contig_858                ------------------------------------------------
gi|22791181|gb|BU494987.1|BU494 ------------------------------------------------
gi|21543684|gb|BQ596958.1|BQ596 ------------------------------------------------
gi|21687448|gb|BQ633295.1|BQ633 ------------------------------------------------
gi|21687864|gb|BQ633711.1|BQ633 ------------------------------------------------
gi|15909964|gb|BI816082.1|BI816 ------------------------------------------------
gi|12389756|gb|AU087615.1|AU087 ------------------------------------------------
gi|1674912|gb|N97894.1|N97894   ------------------------------------------------

PF10_0117                       TATCATCATGTTATTATATGTCCGCATACGACACATTTATATATATAT
MAL10|PF10_0117                 ------------------------------------------------
gi|21884664|gb|BQ739651.1|BQ739 ------------------------------------------------
gi|271412|gb|T02558.1|T02558    ------------------------------------------------
gi|22793486|gb|BU497292.1|BU497 ------------------------------------------------
gi|22792780|gb|BU496586.1|BU496 ------------------------------------------------
su_gi_contig_858                ------------------------------------------------
gi|22791181|gb|BU494987.1|BU494 ------------------------------------------------
gi|21543684|gb|BQ596958.1|BQ596 ------------------------------------------------
gi|21687448|gb|BQ633295.1|BQ633 ------------------------------------------------
gi|21687864|gb|BQ633711.1|BQ633 ------------------------------------------------
gi|15909964|gb|BI816082.1|BI816 ------------------------------------------------
gi|12389756|gb|AU087615.1|AU087 ------------------------------------------------
gi|1674912|gb|N97894.1|N97894   ------------------------------------------------

PF10_0117                       ATATATATATATATTTAGTGTATTCTTTTTTTTTCATATATTTTTGTT
MAL10|PF10_0117                 ------------------------------------------------
gi|21884664|gb|BQ739651.1|BQ739 ------------------------------------------------
gi|271412|gb|T02558.1|T02558    --------------------TATTCTTTTTTTTTCATATATTTTTGTT
gi|22793486|gb|BU497292.1|BU497 ------------------------------------------------
gi|22792780|gb|BU496586.1|BU496 ------------------------------------------------
su_gi_contig_858                ------------------------------------------------
gi|22791181|gb|BU494987.1|BU494 ------------------------------------------------
gi|21543684|gb|BQ596958.1|BQ596 ------------------------------------------------
gi|21687448|gb|BQ633295.1|BQ633 ------------------------------------------------
gi|21687864|gb|BQ633711.1|BQ633 ------------------------------------------------
gi|15909964|gb|BI816082.1|BI816 ------------------------------------------------
gi|12389756|gb|AU087615.1|AU087 ------------------------------------------------
gi|1674912|gb|N97894.1|N97894   ------------------------------------------------

PF10_0117                       TCCCATTATTTTATATAGATATTCAAAAGAAGAAGAAGAAAAATATTT
MAL10|PF10_0117                 ------------------ATATTCAAAAGAAGAAGAAGAAAAATATTT
gi|21884664|gb|BQ739651.1|BQ739 ------------------ATATTCAAAAGAAGAAGAAGAAAAATATTT
gi|271412|gb|T02558.1|T02558    TCCCATTATTTTATATAGATATTCAAAAGAAGAAGAAGAAAAATATTT
gi|22793486|gb|BU497292.1|BU497 ------------------ATATTCAAAAGAAGAAGAAGAAAAATATTT
gi|22792780|gb|BU496586.1|BU496 ------------------------------------------------
su_gi_contig_858                ------------------------------------------------
gi|22791181|gb|BU494987.1|BU494 ------------------------------------------------
gi|21543684|gb|BQ596958.1|BQ596 ------------------------------------------------
gi|21687448|gb|BQ633295.1|BQ633 ------------------------------------------------
gi|21687864|gb|BQ633711.1|BQ633 ------------------------------------------------
gi|15909964|gb|BI816082.1|BI816 ------------------------------------------------
gi|12389756|gb|AU087615.1|AU087 ------------------------------------------------
gi|1674912|gb|N97894.1|N97894   ------------------------------------------------

PF10_0117                       GCATGGAGAATTATACGAACAACACTCTTATGAACACAGCAATGAAAA
MAL10|PF10_0117                 GCATGGAGAATTATACGAACAACACTCTTATGAACACAGCAATGAAAA
gi|21884664|gb|BQ739651.1|BQ739 GCATGGAGAATTATACGAACAACACTCTTATGAACACAGCAATGAAAA
gi|271412|gb|T02558.1|T02558    GCATGGAGAATTATACGAACAACACTCTTATGAACACAGCAATGAAAA
gi|22793486|gb|BU497292.1|BU497 GCATGGAGAATTATACGAACAACACTCTTATGAACACAGCAATGAAAA
gi|22792780|gb|BU496586.1|BU496 ------------------------------------------------
su_gi_contig_858                ------------------------------------------------
gi|22791181|gb|BU494987.1|BU494 ------------------------------------------------
gi|21543684|gb|BQ596958.1|BQ596 ------------------------------------------------
gi|21687448|gb|BQ633295.1|BQ633 ------------------------------------------------
gi|21687864|gb|BQ633711.1|BQ633 ------------------------------------------------
gi|15909964|gb|BI816082.1|BI816 ------------------------------------------------
gi|12389756|gb|AU087615.1|AU087 ------------------------------------------------
gi|1674912|gb|N97894.1|N97894   ------------------------------------------------

PF10_0117                       TTCAAATGTTTATTTACCCGGACAGTCATATAAATATGTAACTCAACA
MAL10|PF10_0117                 TTCAAATGTTTATTTACCCGGACAGTCATATAAATATGTAACTCAACA
gi|21884664|gb|BQ739651.1|BQ739 TTCAAATGTTTATTTACCCGGACAGT----------------------
gi|271412|gb|T02558.1|T02558    TTTAAATGTTTATTTACCCGGACAGTCATATAAATATGTAACTCAACA
gi|22793486|gb|BU497292.1|BU497 TTCAAATGTTTATTTACCCGGACAGTCATATAAATATGTAACTCAACA
gi|22792780|gb|BU496586.1|BU496 ------------------------------------------------
su_gi_contig_858                ------------------------------------------------
gi|22791181|gb|BU494987.1|BU494 ------------------------------------------------
gi|21543684|gb|BQ596958.1|BQ596 ------------------------------------------------
gi|21687448|gb|BQ633295.1|BQ633 ------------------------------------------------
gi|21687864|gb|BQ633711.1|BQ633 ------------------------------------------------
gi|15909964|gb|BI816082.1|BI816 ------------------------------------------------
gi|12389756|gb|AU087615.1|AU087 ------------------------------------------------
gi|1674912|gb|N97894.1|N97894   ------------------------------------------------

PF10_0117                       CTCATACGAATATTTACCTGAACAAATGTATAAAGAAAATAATTCCCT
MAL10|PF10_0117                 CTCATACGAATATTTACCTGAACAAATGTATAAAGAAAATAATTCCCT
gi|21884664|gb|BQ739651.1|BQ739 ------------------------------------------------
gi|271412|gb|T02558.1|T02558    CTCATACGAATATTTACCTGAACAAATGTATAAAGAAAATAATNCCCT
gi|22793486|gb|BU497292.1|BU497 CTCATACGAATATTTACCTGAACAAATGTATAAAGAAAATAATTCCCT
gi|22792780|gb|BU496586.1|BU496 ------------------------------------------------
su_gi_contig_858                ------------------------------------------------
gi|22791181|gb|BU494987.1|BU494 ------------------------------------------------
gi|21543684|gb|BQ596958.1|BQ596 ------------------------------------------------
gi|21687448|gb|BQ633295.1|BQ633 ------------------------------------------------
gi|21687864|gb|BQ633711.1|BQ633 ------------------------------------------------
gi|15909964|gb|BI816082.1|BI816 ------------------------------------------------
gi|12389756|gb|AU087615.1|AU087 ------------------------------------------------
gi|1674912|gb|N97894.1|N97894   ------------------------------------------------

PF10_0117                       TACCGATGAAAATTTATTATTAAAGAGAATGATAGATCTCGACCATTT
MAL10|PF10_0117                 TACCGATGAAAATTTATTATTAAAGAGAATGATAGATCTCGACCATTT
gi|21884664|gb|BQ739651.1|BQ739 ------------------------------------------------
gi|271412|gb|T02558.1|T02558    TACCGATGAAAATTTATTATTAAAGAGAATGATAGATCTCGACCATTT
gi|22793486|gb|BU497292.1|BU497 TACCGATGAAA-------------------------------------
gi|22792780|gb|BU496586.1|BU496 ------------------------------------------------
su_gi_contig_858                ------------------------------------------------
gi|22791181|gb|BU494987.1|BU494 ------------------------------------------------
gi|21543684|gb|BQ596958.1|BQ596 ------------------------------------------------
gi|21687448|gb|BQ633295.1|BQ633 ------------------------------------------------
gi|21687864|gb|BQ633711.1|BQ633 ------------------------------------------------
gi|15909964|gb|BI816082.1|BI816 ------------------------------------------------
gi|12389756|gb|AU087615.1|AU087 ------------------------------------------------
gi|1674912|gb|N97894.1|N97894   ------------------------------------------------

PF10_0117                       AAAAATTAAAAAAGAATCAAATGAACATTCAAAGTACATGGAGAATAA
MAL10|PF10_0117                 AAAAATTAAAAAAGAATCAAATGAACATTCAAAGTACATGGAGAATAA
gi|21884664|gb|BQ739651.1|BQ739 ------------------------------------------------
gi|271412|gb|T02558.1|T02558    AAAAATTAAAAAAGAATCAAA---------------------------
gi|22793486|gb|BU497292.1|BU497 ------------------------------------------------
gi|22792780|gb|BU496586.1|BU496 ------------------------------------------------
su_gi_contig_858                ------------------------------------------------
gi|22791181|gb|BU494987.1|BU494 ------------------------------------------------
gi|21543684|gb|BQ596958.1|BQ596 ------------------------------------------------
gi|21687448|gb|BQ633295.1|BQ633 ------------------------------------------------
gi|21687864|gb|BQ633711.1|BQ633 ------------------------------------------------
gi|15909964|gb|BI816082.1|BI816 ------------------------------------------------
gi|12389756|gb|AU087615.1|AU087 ------------------------------------------------
gi|1674912|gb|N97894.1|N97894   ------------------------------------------------

PF10_0117                       AAATAGTGTGAATGAGTCTTCAAAAAAAAAAAAAAAAAAAAAACATGC
MAL10|PF10_0117                 AAATAGTGTGAATGAGTCTTCAAAAAAAAAAAAAAAAAAAAAACA-GC
gi|21884664|gb|BQ739651.1|BQ739 ------------------------------------------------
gi|271412|gb|T02558.1|T02558    ------------------------------------------------
gi|22793486|gb|BU497292.1|BU497 ------------------------------------------------
gi|22792780|gb|BU496586.1|BU496 ------------------------------------------------
su_gi_contig_858                ------------------------------------------------
gi|22791181|gb|BU494987.1|BU494 ------------------------------------------------
gi|21543684|gb|BQ596958.1|BQ596 ------------------------------------------------
gi|21687448|gb|BQ633295.1|BQ633 ------------------------------------------------
gi|21687864|gb|BQ633711.1|BQ633 ------------------------------------------------
gi|15909964|gb|BI816082.1|BI816 ------------------------------------------------
gi|12389756|gb|AU087615.1|AU087 ------------------------------------------------
gi|1674912|gb|N97894.1|N97894   ------------------------------------------------

PF10_0117                       AGGAAACAAAAGTAATAGCATATCTCCTCGTAGCAATGTAGATATAAA
MAL10|PF10_0117                 AGGAAACAAAAGTAATAGCATATCTCCTCGTAGCAATGTAGATATAAA
gi|21884664|gb|BQ739651.1|BQ739 ------------------------------------------------
gi|271412|gb|T02558.1|T02558    ------------------------------------------------
gi|22793486|gb|BU497292.1|BU497 ------------------------------------------------
gi|22792780|gb|BU496586.1|BU496 ------------------------------------------------
su_gi_contig_858                ------------------------------------------------
gi|22791181|gb|BU494987.1|BU494 ------------------------------------------------
gi|21543684|gb|BQ596958.1|BQ596 ------------------------------------------------
gi|21687448|gb|BQ633295.1|BQ633 ------------------------------------------------
gi|21687864|gb|BQ633711.1|BQ633 ------------------------------------------------
gi|15909964|gb|BI816082.1|BI816 ------------------------------------------------
gi|12389756|gb|AU087615.1|AU087 ------------------------------------------------
gi|1674912|gb|N97894.1|N97894   ------------------------------------------------

PF10_0117                       TAATTCAAATGAAAAAAATGAAGAATTACCAAAAAGAAGTTTTCTTGA
MAL10|PF10_0117                 TAATTCAAATGAAAAAAATGAAGAATTACCAAAAAGAAGTTTTCTTGA
gi|21884664|gb|BQ739651.1|BQ739 ------------------------------------------------
gi|271412|gb|T02558.1|T02558    ------------------------------------------------
gi|22793486|gb|BU497292.1|BU497 ------------------------------------------------
gi|22792780|gb|BU496586.1|BU496 ------------------------------------------------
su_gi_contig_858                ------------------------------------------------
gi|22791181|gb|BU494987.1|BU494 ------------------------------------------------
gi|21543684|gb|BQ596958.1|BQ596 ------------------------------------------------
gi|21687448|gb|BQ633295.1|BQ633 ------------------------------------------------
gi|21687864|gb|BQ633711.1|BQ633 ------------------------------------------------
gi|15909964|gb|BI816082.1|BI816 ------------------------------------------------
gi|12389756|gb|AU087615.1|AU087 ------------------------------------------------
gi|1674912|gb|N97894.1|N97894   ------------------------------------------------

PF10_0117                       AATAGCTAAAAAGAAATGTGAAGTTAATGACAATAAAATACAGATGGA
MAL10|PF10_0117                 AATAGCTAAAAAGAAATGTGAAGTTAATGACAATAAAATACAGATGGA
gi|21884664|gb|BQ739651.1|BQ739 ------------------------------------------------
gi|271412|gb|T02558.1|T02558    ------------------------------------------------
gi|22793486|gb|BU497292.1|BU497 ------------------------------------------------
gi|22792780|gb|BU496586.1|BU496 ------------------------------------------------
su_gi_contig_858                ------------------------------------------------
gi|22791181|gb|BU494987.1|BU494 ------------------------------------------------
gi|21543684|gb|BQ596958.1|BQ596 ------------------------------------------------
gi|21687448|gb|BQ633295.1|BQ633 ------------------------------------------------
gi|21687864|gb|BQ633711.1|BQ633 ------------------------------------------------
gi|15909964|gb|BI816082.1|BI816 ------------------------------------------------
gi|12389756|gb|AU087615.1|AU087 ------------------------------------------------
gi|1674912|gb|N97894.1|N97894   ------------------------------------------------

PF10_0117                       GAAAAAAAATGACGAAAATTTAAGCATAGGATCTGGGCCAGTCAGTAT
MAL10|PF10_0117                 GAAAAAAAATGACGAAAATTTAAGCATAGGATCTGGGCCAGTCAGTAT
gi|21884664|gb|BQ739651.1|BQ739 ------------------------------------------------
gi|271412|gb|T02558.1|T02558    ------------------------------------------------
gi|22793486|gb|BU497292.1|BU497 ------------------------------------------------
gi|22792780|gb|BU496586.1|BU496 ------------------------------------------------
su_gi_contig_858                ------------------------------------------------
gi|22791181|gb|BU494987.1|BU494 ------------------------------------------------
gi|21543684|gb|BQ596958.1|BQ596 ------------------------------------------------
gi|21687448|gb|BQ633295.1|BQ633 ------------------------------------------------
gi|21687864|gb|BQ633711.1|BQ633 ------------------------------------------------
gi|15909964|gb|BI816082.1|BI816 ------------------------------------------------
gi|12389756|gb|AU087615.1|AU087 ------------------------------------------------
gi|1674912|gb|N97894.1|N97894   ------------------------------------------------

PF10_0117                       TAATTTGTTAGATTTGATAAATAATAAAAAATCCAAAAAGAAAAAAAA
MAL10|PF10_0117                 TAATTTGTTAGATTTGATAAATAATAAAAAATCCAAAAAGAAAAAAAA
gi|21884664|gb|BQ739651.1|BQ739 ------------------------------------------------
gi|271412|gb|T02558.1|T02558    ------------------------------------------------
gi|22793486|gb|BU497292.1|BU497 ------------------------------------------------
gi|22792780|gb|BU496586.1|BU496 ------------------------------------------------
su_gi_contig_858                ------------------------------------------------
gi|22791181|gb|BU494987.1|BU494 ------------------------------------------------
gi|21543684|gb|BQ596958.1|BQ596 ------------------------------------------------
gi|21687448|gb|BQ633295.1|BQ633 ------------------------------------------------
gi|21687864|gb|BQ633711.1|BQ633 ------------------------------------------------
gi|15909964|gb|BI816082.1|BI816 ------------------------------------------------
gi|12389756|gb|AU087615.1|AU087 ------------------------------------------------
gi|1674912|gb|N97894.1|N97894   ------------------------------------------------

PF10_0117                       AAACGAAGTAACGCAGTTAAAATGAGGTTGAATATATATTTGTGATTA
MAL10|PF10_0117                 AAACGAAGTAACGCAGTTAAAATGA-----------------------
gi|21884664|gb|BQ739651.1|BQ739 ------------------------------------------------
gi|271412|gb|T02558.1|T02558    ------------------------------------------------
gi|22793486|gb|BU497292.1|BU497 ------------------------------------------------
gi|22792780|gb|BU496586.1|BU496 ------------------------------------------------
su_gi_contig_858                ------------------------------------------------
gi|22791181|gb|BU494987.1|BU494 ------------------------------------------------
gi|21543684|gb|BQ596958.1|BQ596 ------------------------------------------------
gi|21687448|gb|BQ633295.1|BQ633 ------------------------------------------------
gi|21687864|gb|BQ633711.1|BQ633 ------------------------------------------------
gi|15909964|gb|BI816082.1|BI816 ------------------------------------------------
gi|12389756|gb|AU087615.1|AU087 ------------------------------------------------
gi|1674912|gb|N97894.1|N97894   ------------------------------------------------

PF10_0117                       TATTATTTTATTTTTTTTGTGTGTCAGTTTAAATACATTCCATCATAA
MAL10|PF10_0117                 ------------------------------------------------
gi|21884664|gb|BQ739651.1|BQ739 ------------------------------------------------
gi|271412|gb|T02558.1|T02558    ------------------------------------------------
gi|22793486|gb|BU497292.1|BU497 ------------------------------------------------
gi|22792780|gb|BU496586.1|BU496 ------------------------------------------------
su_gi_contig_858                ------------------------------------------------
gi|22791181|gb|BU494987.1|BU494 ------------------------------------------------
gi|21543684|gb|BQ596958.1|BQ596 ------------------------------------------------
gi|21687448|gb|BQ633295.1|BQ633 ------------------------------------------------
gi|21687864|gb|BQ633711.1|BQ633 ------------------------------------------------
gi|15909964|gb|BI816082.1|BI816 ------------------------------------------------
gi|12389756|gb|AU087615.1|AU087 ------------------------------------------------
gi|1674912|gb|N97894.1|N97894   ------------------------------------------------

PF10_0117                       AATTGTTGTTTCTATATATATATATATATATATATTTGTTCTTGTTTT
MAL10|PF10_0117                 ------------------------------------------------
gi|21884664|gb|BQ739651.1|BQ739 ------------------------------------------------
gi|271412|gb|T02558.1|T02558    ------------------------------------------------
gi|22793486|gb|BU497292.1|BU497 ------------------------------------------------
gi|22792780|gb|BU496586.1|BU496 ------------------------------------------------
su_gi_contig_858                ------------------------------------------------
gi|22791181|gb|BU494987.1|BU494 ------------------------------------------------
gi|21543684|gb|BQ596958.1|BQ596 ------------------------------------------------
gi|21687448|gb|BQ633295.1|BQ633 ------------------------------------------------
gi|21687864|gb|BQ633711.1|BQ633 ------------------------------------------------
gi|15909964|gb|BI816082.1|BI816 ------------------------------------------------
gi|12389756|gb|AU087615.1|AU087 ------------------------------------------------
gi|1674912|gb|N97894.1|N97894   ------------------------------------------------

PF10_0117                       TGTATAAATCCTTTTAACGTATATTATTTTAACCTTTTCTTTTTTTTT
MAL10|PF10_0117                 ------------------------------------------------
gi|21884664|gb|BQ739651.1|BQ739 ------------------------------------------------
gi|271412|gb|T02558.1|T02558    ------------------------------------------------
gi|22793486|gb|BU497292.1|BU497 ------------------------------------------------
gi|22792780|gb|BU496586.1|BU496 ------------------------------------------------
su_gi_contig_858                ------------------------------------------------
gi|22791181|gb|BU494987.1|BU494 ------------------------------------------------
gi|21543684|gb|BQ596958.1|BQ596 ------------------------------------------------
gi|21687448|gb|BQ633295.1|BQ633 ------------------------------------------------
gi|21687864|gb|BQ633711.1|BQ633 ------------------------------------------------
gi|15909964|gb|BI816082.1|BI816 ------------------------------------------------
gi|12389756|gb|AU087615.1|AU087 ------------------------------------------------
gi|1674912|gb|N97894.1|N97894   ------------------------------------------------

PF10_0117                       TTTTTTGTGTGTGTAAATGATCTATCCCATATTTTAATTTCAAAGTAT
MAL10|PF10_0117                 ------------------------------------------------
gi|21884664|gb|BQ739651.1|BQ739 ------------------------------------------------
gi|271412|gb|T02558.1|T02558    ------------------------------------------------
gi|22793486|gb|BU497292.1|BU497 ------------------------------------------------
gi|22792780|gb|BU496586.1|BU496 ------------------------------------------------
su_gi_contig_858                ------------------------------------------------
gi|22791181|gb|BU494987.1|BU494 ------------------------------------------------
gi|21543684|gb|BQ596958.1|BQ596 ------------------------------------------------
gi|21687448|gb|BQ633295.1|BQ633 ------------------------------------------------
gi|21687864|gb|BQ633711.1|BQ633 ------------------------------------------------
gi|15909964|gb|BI816082.1|BI816 ------------------------------------------------
gi|12389756|gb|AU087615.1|AU087 ------------------------------------------------
gi|1674912|gb|N97894.1|N97894   ------------------------------------------------

PF10_0117                       AAGTCATGTTGTAAATATGTTTTGTTTATATATATATATATATATATA
MAL10|PF10_0117                 ------------------------------------------------
gi|21884664|gb|BQ739651.1|BQ739 ------------------------------------------------
gi|271412|gb|T02558.1|T02558    ------------------------------------------------
gi|22793486|gb|BU497292.1|BU497 ------------------------------------------------
gi|22792780|gb|BU496586.1|BU496 ------------------------------------------------
su_gi_contig_858                ------------------------------------------------
gi|22791181|gb|BU494987.1|BU494 ------------------------------------------------
gi|21543684|gb|BQ596958.1|BQ596 ------------------------------------------------
gi|21687448|gb|BQ633295.1|BQ633 ------------------------------------------------
gi|21687864|gb|BQ633711.1|BQ633 ------------------------------------------------
gi|15909964|gb|BI816082.1|BI816 ------------------------------------------------
gi|12389756|gb|AU087615.1|AU087 ------------------------------------------------
gi|1674912|gb|N97894.1|N97894   ------------------------------------------------

PF10_0117                       TAATGTTAATTAAAAAAAAAAAAAAAAAAAATTAATTTTAGTTTATCC
MAL10|PF10_0117                 ------------------------------------------------
gi|21884664|gb|BQ739651.1|BQ739 ------------------------------------------------
gi|271412|gb|T02558.1|T02558    ------------------------------------------------
gi|22793486|gb|BU497292.1|BU497 ------------------------------------------------
gi|22792780|gb|BU496586.1|BU496 ------------------------------------------------
su_gi_contig_858                ------------------------------------------------
gi|22791181|gb|BU494987.1|BU494 ------------------------------------------------
gi|21543684|gb|BQ596958.1|BQ596 ------------------------------------------------
gi|21687448|gb|BQ633295.1|BQ633 ------------------------------------------------
gi|21687864|gb|BQ633711.1|BQ633 ------------------------------------------------
gi|15909964|gb|BI816082.1|BI816 ------------------------------------------------
gi|12389756|gb|AU087615.1|AU087 ------------------------------------------------
gi|1674912|gb|N97894.1|N97894   ------------------------------------------------

PF10_0117                       CAAAATTTTGTTAATTTTTTATTTTTTTTATTTTTTTGTTTTGTGTTT
MAL10|PF10_0117                 ------------------------------------------------
gi|21884664|gb|BQ739651.1|BQ739 ------------------------------------------------
gi|271412|gb|T02558.1|T02558    ------------------------------------------------
gi|22793486|gb|BU497292.1|BU497 ------------------------------------------------
gi|22792780|gb|BU496586.1|BU496 ------------------------------------------------
su_gi_contig_858                ------------------------------------------------
gi|22791181|gb|BU494987.1|BU494 ------------------------------------------------
gi|21543684|gb|BQ596958.1|BQ596 ------------------------------------------------
gi|21687448|gb|BQ633295.1|BQ633 ------------------------------------------------
gi|21687864|gb|BQ633711.1|BQ633 ------------------------------------------------
gi|15909964|gb|BI816082.1|BI816 ------------------------------------------------
gi|12389756|gb|AU087615.1|AU087 ------------------------------------------------
gi|1674912|gb|N97894.1|N97894   ------------------------------------------------

PF10_0117                       TATTATTTAGATGGTATATTTTTGTTTGATTTTCTTCTATATATTCTC
MAL10|PF10_0117                 ------------------------------------------------
gi|21884664|gb|BQ739651.1|BQ739 ------------------------------------------------
gi|271412|gb|T02558.1|T02558    ------------------------------------------------
gi|22793486|gb|BU497292.1|BU497 ------------------------------------------------
gi|22792780|gb|BU496586.1|BU496 ------------------------------------------------
su_gi_contig_858                ------------------------------------------------
gi|22791181|gb|BU494987.1|BU494 ------------------------------------------------
gi|21543684|gb|BQ596958.1|BQ596 ------------------------------------------------
gi|21687448|gb|BQ633295.1|BQ633 ------------------------------------------------
gi|21687864|gb|BQ633711.1|BQ633 ------------------------------------------------
gi|15909964|gb|BI816082.1|BI816 ------------------------------------------------
gi|12389756|gb|AU087615.1|AU087 ------------------------------------------------
gi|1674912|gb|N97894.1|N97894   ------------------------------------------------

PF10_0117                       ATTAAATAGAATATATCATCTTATTTTTAAAATGATTATACATATATC
MAL10|PF10_0117                 ------------------------------------------------
gi|21884664|gb|BQ739651.1|BQ739 ------------------------------------------------
gi|271412|gb|T02558.1|T02558    ------------------------------------------------
gi|22793486|gb|BU497292.1|BU497 ------------------------------------------------
gi|22792780|gb|BU496586.1|BU496 ------------------------------------------------
su_gi_contig_858                ------------------------------------------------
gi|22791181|gb|BU494987.1|BU494 ------------------------------------------------
gi|21543684|gb|BQ596958.1|BQ596 ------------------------------------------------
gi|21687448|gb|BQ633295.1|BQ633 ------------------------------------------------
gi|21687864|gb|BQ633711.1|BQ633 ------------------------------------------------
gi|15909964|gb|BI816082.1|BI816 ------------------------------------------------
gi|12389756|gb|AU087615.1|AU087 ------------------------------------------------
gi|1674912|gb|N97894.1|N97894   ------------------------------------------------

PF10_0117                       TTATTTTTTTATTTTTTCAAAAAGTAACATTTTTAAAATATATAATAT
MAL10|PF10_0117                 ------------------------------------------------
gi|21884664|gb|BQ739651.1|BQ739 ------------------------------------------------
gi|271412|gb|T02558.1|T02558    ------------------------------------------------
gi|22793486|gb|BU497292.1|BU497 ------------------------------------------------
gi|22792780|gb|BU496586.1|BU496 ------------------------------------------------
su_gi_contig_858                ------------------------------------------------
gi|22791181|gb|BU494987.1|BU494 ------------------------------------------------
gi|21543684|gb|BQ596958.1|BQ596 ------------------------------------------------
gi|21687448|gb|BQ633295.1|BQ633 ------------------------------------------------
gi|21687864|gb|BQ633711.1|BQ633 ------------------------------------------------
gi|15909964|gb|BI816082.1|BI816 ------------------------------------------------
gi|12389756|gb|AU087615.1|AU087 ------------------------------------------------
gi|1674912|gb|N97894.1|N97894   ------------------------------------------------

PF10_0117                       TTCTAATATTTTTAAATAATTCCATGATTTAAACCTGTTTTTTTTTTT
MAL10|PF10_0117                 ------------------------------------------------
gi|21884664|gb|BQ739651.1|BQ739 ------------------------------------------------
gi|271412|gb|T02558.1|T02558    ------------------------------------------------
gi|22793486|gb|BU497292.1|BU497 ------------------------------------------------
gi|22792780|gb|BU496586.1|BU496 ------------------------------------------------
su_gi_contig_858                ------------------------------------------------
gi|22791181|gb|BU494987.1|BU494 ------------------------------------------------
gi|21543684|gb|BQ596958.1|BQ596 ------------------------------------------------
gi|21687448|gb|BQ633295.1|BQ633 ------------------------------------------------
gi|21687864|gb|BQ633711.1|BQ633 ------------------------------------------------
gi|15909964|gb|BI816082.1|BI816 ------------------------------------------------
gi|12389756|gb|AU087615.1|AU087 ------------------------------------------------
gi|1674912|gb|N97894.1|N97894   ------------------------------------------------

PF10_0117                       TTTTTATTTTTTTTTTTTTTTCTGCGAAAATTTATTCTTGACAAGTTA
MAL10|PF10_0117                 ------------------------------------------------
gi|21884664|gb|BQ739651.1|BQ739 ------------------------------------------------
gi|271412|gb|T02558.1|T02558    ------------------------------------------------
gi|22793486|gb|BU497292.1|BU497 ------------------------------------------------
gi|22792780|gb|BU496586.1|BU496 ------------------------------------------------
su_gi_contig_858                ------------------------------------------------
gi|22791181|gb|BU494987.1|BU494 ------------------------------------------------
gi|21543684|gb|BQ596958.1|BQ596 ------------------------------------------------
gi|21687448|gb|BQ633295.1|BQ633 ------------------------------------------------
gi|21687864|gb|BQ633711.1|BQ633 ------------------------------------------------
gi|15909964|gb|BI816082.1|BI816 ------------------------------------------------
gi|12389756|gb|AU087615.1|AU087 ------------------------------------------------
gi|1674912|gb|N97894.1|N97894   ------------------------------------------------

PF10_0117                       TGTCACAAAAAAGAAAAAATATAATTTTTTCTTAGAATGAATAGGTTG
MAL10|PF10_0117                 ------------------------------------------------
gi|21884664|gb|BQ739651.1|BQ739 ------------------------------------------------
gi|271412|gb|T02558.1|T02558    ------------------------------------------------
gi|22793486|gb|BU497292.1|BU497 ------------------------------------------------
gi|22792780|gb|BU496586.1|BU496 ------------------------------------------------
su_gi_contig_858                ------------------------------------------------
gi|22791181|gb|BU494987.1|BU494 ------------------------------------------------
gi|21543684|gb|BQ596958.1|BQ596 ------------------------------------------------
gi|21687448|gb|BQ633295.1|BQ633 ------------------------------------------------
gi|21687864|gb|BQ633711.1|BQ633 ------------------------------------------------
gi|15909964|gb|BI816082.1|BI816 ------------------------------------------------
gi|12389756|gb|AU087615.1|AU087 ------------------------------------------------
gi|1674912|gb|N97894.1|N97894   ------------------------------------------------

PF10_0117                       CTAAAGCGCACATTTGAAATATTTATAGATTAACAAGAAAATGAATTA
MAL10|PF10_0117                 ------------------------------------------------
gi|21884664|gb|BQ739651.1|BQ739 ------------------------------------------------
gi|271412|gb|T02558.1|T02558    ------------------------------------------------
gi|22793486|gb|BU497292.1|BU497 ------------------------------------------------
gi|22792780|gb|BU496586.1|BU496 ------------------------------------------------
su_gi_contig_858                ------------------------------------------------
gi|22791181|gb|BU494987.1|BU494 ------------------------------------------------
gi|21543684|gb|BQ596958.1|BQ596 ------------------------------------------------
gi|21687448|gb|BQ633295.1|BQ633 ------------------------------------------------
gi|21687864|gb|BQ633711.1|BQ633 ------------------------------------------------
gi|15909964|gb|BI816082.1|BI816 ------------------------------------------------
gi|12389756|gb|AU087615.1|AU087 ------------------------------------------------
gi|1674912|gb|N97894.1|N97894   ------------------------------------------------

PF10_0117                       TTTATATATACAAAAAAAAAAAAAAATTCAAATTAATATATACATATA
MAL10|PF10_0117                 ------------------------------------------------
gi|21884664|gb|BQ739651.1|BQ739 ------------------------------------------------
gi|271412|gb|T02558.1|T02558    ------------------------------------------------
gi|22793486|gb|BU497292.1|BU497 ------------------------------------------------
gi|22792780|gb|BU496586.1|BU496 ------------------------------------------------
su_gi_contig_858                ------------------------------------------------
gi|22791181|gb|BU494987.1|BU494 ------------------------------------------------
gi|21543684|gb|BQ596958.1|BQ596 ------------------------------------------------
gi|21687448|gb|BQ633295.1|BQ633 ------------------------------------------------
gi|21687864|gb|BQ633711.1|BQ633 ------------------------------------------------
gi|15909964|gb|BI816082.1|BI816 ------------------------------------------------
gi|12389756|gb|AU087615.1|AU087 ------------------------------------------------
gi|1674912|gb|N97894.1|N97894   ------------------------------------------------

PF10_0117                       AATATATATGTATAAATATATACAAATAAATATAAAAAAATAGGTGTA
MAL10|PF10_0117                 ------------------------------------------------
gi|21884664|gb|BQ739651.1|BQ739 ------------------------------------------------
gi|271412|gb|T02558.1|T02558    ------------------------------------------------
gi|22793486|gb|BU497292.1|BU497 ------------------------------------------------
gi|22792780|gb|BU496586.1|BU496 ------------------------------------------------
su_gi_contig_858                ------------------------------------------------
gi|22791181|gb|BU494987.1|BU494 ------------------------------------------------
gi|21543684|gb|BQ596958.1|BQ596 ------------------------------------------------
gi|21687448|gb|BQ633295.1|BQ633 ------------------------------------------------
gi|21687864|gb|BQ633711.1|BQ633 ------------------------------------------------
gi|15909964|gb|BI816082.1|BI816 ------------------------------------------------
gi|12389756|gb|AU087615.1|AU087 ------------------------------------------------
gi|1674912|gb|N97894.1|N97894   ------------------------------------------------

PF10_0117                       TATAATGTCATTATTCCAAATGTGGAATTGTTTTATATAATCATTTTA
MAL10|PF10_0117                 ------------------------------------------------
gi|21884664|gb|BQ739651.1|BQ739 ------------------------------------------------
gi|271412|gb|T02558.1|T02558    ------------------------------------------------
gi|22793486|gb|BU497292.1|BU497 ------------------------------------------------
gi|22792780|gb|BU496586.1|BU496 ------------------------------------------------
su_gi_contig_858                ------------------------------------------------
gi|22791181|gb|BU494987.1|BU494 ------------------------------------------------
gi|21543684|gb|BQ596958.1|BQ596 ------------------------------------------------
gi|21687448|gb|BQ633295.1|BQ633 ------------------------------------------------
gi|21687864|gb|BQ633711.1|BQ633 ------------------------------------------------
gi|15909964|gb|BI816082.1|BI816 ------------------------------------------------
gi|12389756|gb|AU087615.1|AU087 ------------------------------------------------
gi|1674912|gb|N97894.1|N97894   ------------------------------------------------

PF10_0117                       ATTTAAAATTATATGTAGAGAAATACATTTTTGAATTTTTATAATTCT
MAL10|PF10_0117                 ------------------------------------------------
gi|21884664|gb|BQ739651.1|BQ739 ------------------------------------------------
gi|271412|gb|T02558.1|T02558    ------------------------------------------------
gi|22793486|gb|BU497292.1|BU497 ------------------------------------------------
gi|22792780|gb|BU496586.1|BU496 ------------------------------------------------
su_gi_contig_858                ------------------------------------------------
gi|22791181|gb|BU494987.1|BU494 ------------------------------------------------
gi|21543684|gb|BQ596958.1|BQ596 ------------------------------------------------
gi|21687448|gb|BQ633295.1|BQ633 ------------------------------------------------
gi|21687864|gb|BQ633711.1|BQ633 ------------------------------------------------
gi|15909964|gb|BI816082.1|BI816 ------------------------------------------------
gi|12389756|gb|AU087615.1|AU087 ------------------------------------------------
gi|1674912|gb|N97894.1|N97894   ------------------------------------------------

PF10_0117                       ATATATTTAATGCATATATTCATCGGGGGTGTTTGTGTTAGTTATTAT
MAL10|PF10_0117                 ------------------------------------------------
gi|21884664|gb|BQ739651.1|BQ739 ------------------------------------------------
gi|271412|gb|T02558.1|T02558    ------------------------------------------------
gi|22793486|gb|BU497292.1|BU497 ------------------------------------------------
gi|22792780|gb|BU496586.1|BU496 ------------------------------------------------
su_gi_contig_858                ------------------------------------------------
gi|22791181|gb|BU494987.1|BU494 ------------------------------------------------
gi|21543684|gb|BQ596958.1|BQ596 ------------------------------------------------
gi|21687448|gb|BQ633295.1|BQ633 ------------------------------------------------
gi|21687864|gb|BQ633711.1|BQ633 ------------------------------------------------
gi|15909964|gb|BI816082.1|BI816 ------------------------------------------------
gi|12389756|gb|AU087615.1|AU087 ------------------------------------------------
gi|1674912|gb|N97894.1|N97894   ------------------------------------------------

PF10_0117                       TAAGTATATAATATAATATAAATAAATAAATAAATATATATATATATA
MAL10|PF10_0117                 ------------------------------------------------
gi|21884664|gb|BQ739651.1|BQ739 ------------------------------------------------
gi|271412|gb|T02558.1|T02558    ------------------------------------------------
gi|22793486|gb|BU497292.1|BU497 ------------------------------------------------
gi|22792780|gb|BU496586.1|BU496 ------------------------------------------------
su_gi_contig_858                ------------------------------------------------
gi|22791181|gb|BU494987.1|BU494 ------------------------------------------------
gi|21543684|gb|BQ596958.1|BQ596 ------------------------------------------------
gi|21687448|gb|BQ633295.1|BQ633 ------------------------------------------------
gi|21687864|gb|BQ633711.1|BQ633 ------------------------------------------------
gi|15909964|gb|BI816082.1|BI816 ------------------------------------------------
gi|12389756|gb|AU087615.1|AU087 ------------------------------------------------
gi|1674912|gb|N97894.1|N97894   ------------------------------------------------

PF10_0117                       TATATATATATATATAGATACACCCTTTTGAGACATTTGAATAAGAAT
MAL10|PF10_0117                 ------------------------------------------------
gi|21884664|gb|BQ739651.1|BQ739 ------------------------------------------------
gi|271412|gb|T02558.1|T02558    ------------------------------------------------
gi|22793486|gb|BU497292.1|BU497 ------------------------------------------------
gi|22792780|gb|BU496586.1|BU496 ------------------------------------------------
su_gi_contig_858                ------------------------------------------------
gi|22791181|gb|BU494987.1|BU494 ------------------------------------------------
gi|21543684|gb|BQ596958.1|BQ596 ------------------------------------------------
gi|21687448|gb|BQ633295.1|BQ633 ------------------------------------------------
gi|21687864|gb|BQ633711.1|BQ633 ------------------------------------------------
gi|15909964|gb|BI816082.1|BI816 ------------------------------------------------
gi|12389756|gb|AU087615.1|AU087 ------------------------------------------------
gi|1674912|gb|N97894.1|N97894   ------------------------------------------------

PF10_0117                       GTACAAAAGATATAATTTGTTGCTTTATCATAATTATTGTACCTTTTG
MAL10|PF10_0117                 ------------------------------------------------
gi|21884664|gb|BQ739651.1|BQ739 ------------------------------------------------
gi|271412|gb|T02558.1|T02558    ------------------------------------------------
gi|22793486|gb|BU497292.1|BU497 ------------------------------------------------
gi|22792780|gb|BU496586.1|BU496 ------------------------------------------------
su_gi_contig_858                ------------------------------------------------
gi|22791181|gb|BU494987.1|BU494 ------------------------------------------------
gi|21543684|gb|BQ596958.1|BQ596 ------------------------------------------------
gi|21687448|gb|BQ633295.1|BQ633 ------------------------------------------------
gi|21687864|gb|BQ633711.1|BQ633 ------------------------------------------------
gi|15909964|gb|BI816082.1|BI816 ------------------------------------------------
gi|12389756|gb|AU087615.1|AU087 ------------------------------------------------
gi|1674912|gb|N97894.1|N97894   ------------------------------------------------

PF10_0117                       AACATCTTTTAAATAATTTTTTTCAAGAAAAGCTTGTTTGGACGCCTC
MAL10|PF10_0117                 ------------------------------------------------
gi|21884664|gb|BQ739651.1|BQ739 ------------------------------------------------
gi|271412|gb|T02558.1|T02558    ------------------------------------------------
gi|22793486|gb|BU497292.1|BU497 ------------------------------------------------
gi|22792780|gb|BU496586.1|BU496 ------------------------------------------------
su_gi_contig_858                ------------------------------------------------
gi|22791181|gb|BU494987.1|BU494 ------------------------------------------------
gi|21543684|gb|BQ596958.1|BQ596 ------------------------------------------------
gi|21687448|gb|BQ633295.1|BQ633 ------------------------------------------------
gi|21687864|gb|BQ633711.1|BQ633 ------------------------------------------------
gi|15909964|gb|BI816082.1|BI816 ------------------------------------------------
gi|12389756|gb|AU087615.1|AU087 ------------------------------------------------
gi|1674912|gb|N97894.1|N97894   ------------------------------------------------

PF10_0117                       TAACTTATCCTTTAATTGTATATAAAACATAAGATCATTATTTTGTAC
MAL10|PF10_0117                 ------------------------------------------------
gi|21884664|gb|BQ739651.1|BQ739 ------------------------------------------------
gi|271412|gb|T02558.1|T02558    ------------------------------------------------
gi|22793486|gb|BU497292.1|BU497 ------------------------------------------------
gi|22792780|gb|BU496586.1|BU496 ------------------------------------------------
su_gi_contig_858                ------------------------------------------------
gi|22791181|gb|BU494987.1|BU494 ------------------------------------------------
gi|21543684|gb|BQ596958.1|BQ596 ------------------------------------------------
gi|21687448|gb|BQ633295.1|BQ633 ------------------------------------------------
gi|21687864|gb|BQ633711.1|BQ633 ------------------------------------------------
gi|15909964|gb|BI816082.1|BI816 ------------------------------------------------
gi|12389756|gb|AU087615.1|AU087 ------------------------------------------------
gi|1674912|gb|N97894.1|N97894   ------------------------------------------------

PF10_0117                       TTCTTTAGAAAATGATTTTTGTTCAATTGTTTTTGTAAGTATTGCAAT
MAL10|PF10_0117                 ------------------------------------------------
gi|21884664|gb|BQ739651.1|BQ739 ------------------------------------------------
gi|271412|gb|T02558.1|T02558    ------------------------------------------------
gi|22793486|gb|BU497292.1|BU497 ------------------------------------------------
gi|22792780|gb|BU496586.1|BU496 ------------------------------------------------
su_gi_contig_858                ------------------------------------------------
gi|22791181|gb|BU494987.1|BU494 ------------------------------------------------
gi|21543684|gb|BQ596958.1|BQ596 ------------------------------------------------
gi|21687448|gb|BQ633295.1|BQ633 ------------------------------------------------
gi|21687864|gb|BQ633711.1|BQ633 ------------------------------------------------
gi|15909964|gb|BI816082.1|BI816 ------------------------------------------------
gi|12389756|gb|AU087615.1|AU087 ------------------------------------------------
gi|1674912|gb|N97894.1|N97894   ------------------------------------------------

PF10_0117                       TTTATCATCTAGAAGTTTAATTTTCTCTTCATTTGTAAAAGAGGAATA
MAL10|PF10_0117                 ------------------------------------------------
gi|21884664|gb|BQ739651.1|BQ739 ------------------------------------------------
gi|271412|gb|T02558.1|T02558    ------------------------------------------------
gi|22793486|gb|BU497292.1|BU497 ------------------------------------------------
gi|22792780|gb|BU496586.1|BU496 ------------------------------------------------
su_gi_contig_858                ------------------------------------------------
gi|22791181|gb|BU494987.1|BU494 ------------------------------------------------
gi|21543684|gb|BQ596958.1|BQ596 ------------------------------------------------
gi|21687448|gb|BQ633295.1|BQ633 ------------------------------------------------
gi|21687864|gb|BQ633711.1|BQ633 ------------------------------------------------
gi|15909964|gb|BI816082.1|BI816 ------------------------------------------------
gi|12389756|gb|AU087615.1|AU087 ------------------------------------------------
gi|1674912|gb|N97894.1|N97894   ------------------------------------------------

PF10_0117                       TAAAATATGAGCTCTTTGTTTATGTGAAACATGATTTGGATCATTTAT
MAL10|PF10_0117                 ------------------------------------------------
gi|21884664|gb|BQ739651.1|BQ739 ------------------------------------------------
gi|271412|gb|T02558.1|T02558    ------------------------------------------------
gi|22793486|gb|BU497292.1|BU497 ------------------------------------------------
gi|22792780|gb|BU496586.1|BU496 ------------------------------------------------
su_gi_contig_858                ------------------------------------------------
gi|22791181|gb|BU494987.1|BU494 ------------------------------------------------
gi|21543684|gb|BQ596958.1|BQ596 ------------------------------------------------
gi|21687448|gb|BQ633295.1|BQ633 ------------------------------------------------
gi|21687864|gb|BQ633711.1|BQ633 ------------------------------------------------
gi|15909964|gb|BI816082.1|BI816 ------------------------------------------------
gi|12389756|gb|AU087615.1|AU087 ------------------------------------------------
gi|1674912|gb|N97894.1|N97894   ------------------------------------------------

PF10_0117                       ATTTTCTACAAAATTTTGTTCATATTGTTCTTCATCTTCTTCAAGAAA
MAL10|PF10_0117                 ------------------------------------------------
gi|21884664|gb|BQ739651.1|BQ739 ------------------------------------------------
gi|271412|gb|T02558.1|T02558    ------------------------------------------------
gi|22793486|gb|BU497292.1|BU497 ------------------------------------------------
gi|22792780|gb|BU496586.1|BU496 ------------------------------------------------
su_gi_contig_858                ------------------------------------------------
gi|22791181|gb|BU494987.1|BU494 ------------------------------------------------
gi|21543684|gb|BQ596958.1|BQ596 ------------------------------------------------
gi|21687448|gb|BQ633295.1|BQ633 ------------------------------------------------
gi|21687864|gb|BQ633711.1|BQ633 ------------------------------------------------
gi|15909964|gb|BI816082.1|BI816 ------------------------------------------------
gi|12389756|gb|AU087615.1|AU087 ------------------------------------------------
gi|1674912|gb|N97894.1|N97894   ------------------------------------------------

PF10_0117                       TTCAAAAGAATCCTCTAATAATTTTCTATAAACTTTATCTACTTTAAA
MAL10|PF10_0117                 ------------------------------------------------
gi|21884664|gb|BQ739651.1|BQ739 ------------------------------------------------
gi|271412|gb|T02558.1|T02558    ------------------------------------------------
gi|22793486|gb|BU497292.1|BU497 ------------------------------------------------
gi|22792780|gb|BU496586.1|BU496 ------------------------------------------------
su_gi_contig_858                ------------------------------------------------
gi|22791181|gb|BU494987.1|BU494 ------------------------------------------------
gi|21543684|gb|BQ596958.1|BQ596 ------------------------------------------------
gi|21687448|gb|BQ633295.1|BQ633 ------------------------------------------------
gi|21687864|gb|BQ633711.1|BQ633 ------------------------------------------------
gi|15909964|gb|BI816082.1|BI816 ------------------------------------------------
gi|12389756|gb|AU087615.1|AU087 ------------------------------------------------
gi|1674912|gb|N97894.1|N97894   ------------------------------------------------

PF10_0117                       AACTTTCGTATTTTCATTTTTATCTTCTTTTGTTTGATATCCTAAATT
MAL10|PF10_0117                 ------------------------------------------------
gi|21884664|gb|BQ739651.1|BQ739 ------------------------------------------------
gi|271412|gb|T02558.1|T02558    ------------------------------------------------
gi|22793486|gb|BU497292.1|BU497 ------------------------------------------------
gi|22792780|gb|BU496586.1|BU496 ------------------------------------------------
su_gi_contig_858                ------------------------------------------------
gi|22791181|gb|BU494987.1|BU494 ------------------------------------------------
gi|21543684|gb|BQ596958.1|BQ596 ------------------------------------------------
gi|21687448|gb|BQ633295.1|BQ633 ------------------------------------------------
gi|21687864|gb|BQ633711.1|BQ633 ------------------------------------------------
gi|15909964|gb|BI816082.1|BI816 ------------------------------------------------
gi|12389756|gb|AU087615.1|AU087 ------------------------------------------------
gi|1674912|gb|N97894.1|N97894   ------------------------------------------------

PF10_0117                       TTTATATAAACTACTTACGGAAATATTACGATTAAA
MAL10|PF10_0117                 ------------------------------------
gi|21884664|gb|BQ739651.1|BQ739 ------------------------------------
gi|271412|gb|T02558.1|T02558    ------------------------------------
gi|22793486|gb|BU497292.1|BU497 ------------------------------------
gi|22792780|gb|BU496586.1|BU496 ------------------------------------
su_gi_contig_858                ------------------------------------
gi|22791181|gb|BU494987.1|BU494 ------------------------------------
gi|21543684|gb|BQ596958.1|BQ596 ------------------------------------
gi|21687448|gb|BQ633295.1|BQ633 ------------------------------------
gi|21687864|gb|BQ633711.1|BQ633 ------------------------------------
gi|15909964|gb|BI816082.1|BI816 ------------------------------------
gi|12389756|gb|AU087615.1|AU087 ------------------------------------
gi|1674912|gb|N97894.1|N97894   ------------------------------------

;

endblock;
