# Supplementary material for: cDNA sequences reveal considerable gene prediction inaccuracy in the Plasmodium falciparum genome
Source: BMC Genomics. 2007 Jul 27;8:255. doi: 10.1186/1471-2164-8-255 (PMC1978503; doi:10.1186/1471-2164-8-255)
Supplement: Additional file 3 — Genes with cDNA sequences not matching predicted CDS perfectly. Aligned cDNA and predicted CDS sequences can be viewed by double clicking the hyper-linked gene names in the Excel file. [file 1471-2164-8-255-S3.zip › PF10_0127.TXT]

#NEXUS

[!This data assembled using Sequencher, from Gene Codes Corporation.]
begin data;
   dimensions ntax=8 nchar=5011;
   format datatype=dna gap=- interleave=yes;
   matrix

PF10_0127                       AAATATATTGTATTATATATATATATAAATATAAACAGTTATATACAT
MAL10|PF10_0127                 ------------------------------------------------
gi|15586069|gb|BI670685.1|BI670 ------------------------------------------------
gi|21543811|gb|BQ597085.1|BQ597 ------------------------------------------------
su_gi_contig_1925               ------------------------------------------------
gi|21543127|gb|BQ596401.1|BQ596 ------------------------------------------------
gi|21543806|gb|BQ597080.1|BQ597 ------------------------------------------------
gi|21254704|gb|BQ451592.1|BQ451 ------------------------------------------------

PF10_0127                       ACTGTATATTATTTATACATATATAAAAATATATTTGTTCATTTTTTT
MAL10|PF10_0127                 ------------------------------------------------
gi|15586069|gb|BI670685.1|BI670 ------------------------------------------------
gi|21543811|gb|BQ597085.1|BQ597 ------------------------------------------------
su_gi_contig_1925               ------------------------------------------------
gi|21543127|gb|BQ596401.1|BQ596 ------------------------------------------------
gi|21543806|gb|BQ597080.1|BQ597 ------------------------------------------------
gi|21254704|gb|BQ451592.1|BQ451 ------------------------------------------------

PF10_0127                       ATTTTTTAGTGCCTTTATATAACTATAATAATATATATATATATGTTC
MAL10|PF10_0127                 ------------------------------------------------
gi|15586069|gb|BI670685.1|BI670 ------------------------------------------------
gi|21543811|gb|BQ597085.1|BQ597 ------------------------------------------------
su_gi_contig_1925               ------------------------------------------------
gi|21543127|gb|BQ596401.1|BQ596 ------------------------------------------------
gi|21543806|gb|BQ597080.1|BQ597 ------------------------------------------------
gi|21254704|gb|BQ451592.1|BQ451 ------------------------------------------------

PF10_0127                       ATATATACATATATAATATATTTATTTATTTTATGGCTATATATGACA
MAL10|PF10_0127                 ------------------------------------------------
gi|15586069|gb|BI670685.1|BI670 ------------------------------------------------
gi|21543811|gb|BQ597085.1|BQ597 ------------------------------------------------
su_gi_contig_1925               ------------------------------------------------
gi|21543127|gb|BQ596401.1|BQ596 ------------------------------------------------
gi|21543806|gb|BQ597080.1|BQ597 ------------------------------------------------
gi|21254704|gb|BQ451592.1|BQ451 ------------------------------------------------

PF10_0127                       TATTATGAATATTATAATATTATATTATATATATTATATATAAATATA
MAL10|PF10_0127                 ------------------------------------------------
gi|15586069|gb|BI670685.1|BI670 ------------------------------------------------
gi|21543811|gb|BQ597085.1|BQ597 ------------------------------------------------
su_gi_contig_1925               ------------------------------------------------
gi|21543127|gb|BQ596401.1|BQ596 ------------------------------------------------
gi|21543806|gb|BQ597080.1|BQ597 ------------------------------------------------
gi|21254704|gb|BQ451592.1|BQ451 ------------------------------------------------

PF10_0127                       ATATATATATTTATATATATATTTAATAATATACCTTACCCTTCAAAA
MAL10|PF10_0127                 ------------------------------------------------
gi|15586069|gb|BI670685.1|BI670 ------------------------------------------------
gi|21543811|gb|BQ597085.1|BQ597 ------------------------------------------------
su_gi_contig_1925               ------------------------------------------------
gi|21543127|gb|BQ596401.1|BQ596 ------------------------------------------------
gi|21543806|gb|BQ597080.1|BQ597 ------------------------------------------------
gi|21254704|gb|BQ451592.1|BQ451 ------------------------------------------------

PF10_0127                       CCTTATTATTAAAAAGATATTGCATATATTATTATATTTTAAGAAGTA
MAL10|PF10_0127                 ------------------------------------------------
gi|15586069|gb|BI670685.1|BI670 ------------------------------------------------
gi|21543811|gb|BQ597085.1|BQ597 ------------------------------------------------
su_gi_contig_1925               ------------------------------------------------
gi|21543127|gb|BQ596401.1|BQ596 ------------------------------------------------
gi|21543806|gb|BQ597080.1|BQ597 ------------------------------------------------
gi|21254704|gb|BQ451592.1|BQ451 ------------------------------------------------

PF10_0127                       TACATAAATTTTGAGTTTTACAAATATTATAGAAATTAAATAATAATA
MAL10|PF10_0127                 ------------------------------------------------
gi|15586069|gb|BI670685.1|BI670 ------------------------------------------------
gi|21543811|gb|BQ597085.1|BQ597 ------------------------------------------------
su_gi_contig_1925               ------------------------------------------------
gi|21543127|gb|BQ596401.1|BQ596 ------------------------------------------------
gi|21543806|gb|BQ597080.1|BQ597 ------------------------------------------------
gi|21254704|gb|BQ451592.1|BQ451 ------------------------------------------------

PF10_0127                       ACATCATATAATATATACATAATATGTTAGTATATATAATTAGATATA
MAL10|PF10_0127                 ------------------------------------------------
gi|15586069|gb|BI670685.1|BI670 ------------------------------------------------
gi|21543811|gb|BQ597085.1|BQ597 ------------------------------------------------
su_gi_contig_1925               ------------------------------------------------
gi|21543127|gb|BQ596401.1|BQ596 ------------------------------------------------
gi|21543806|gb|BQ597080.1|BQ597 ------------------------------------------------
gi|21254704|gb|BQ451592.1|BQ451 ------------------------------------------------

PF10_0127                       TATATATATATATATATATATATATATTATATATGTATACATATTACA
MAL10|PF10_0127                 ------------------------------------------------
gi|15586069|gb|BI670685.1|BI670 ------------------------------------------------
gi|21543811|gb|BQ597085.1|BQ597 ------------------------------------------------
su_gi_contig_1925               ------------------------------------------------
gi|21543127|gb|BQ596401.1|BQ596 ------------------------------------------------
gi|21543806|gb|BQ597080.1|BQ597 ------------------------------------------------
gi|21254704|gb|BQ451592.1|BQ451 ------------------------------------------------

PF10_0127                       TATATAAGTAGAGAATTTGAAAAAAAAAAAAAAAAAAAAATCATTGGT
MAL10|PF10_0127                 ------------------------------------------------
gi|15586069|gb|BI670685.1|BI670 ------------------------------------------------
gi|21543811|gb|BQ597085.1|BQ597 ------------------------------------------------
su_gi_contig_1925               ------------------------------------------------
gi|21543127|gb|BQ596401.1|BQ596 ------------------------------------------------
gi|21543806|gb|BQ597080.1|BQ597 ------------------------------------------------
gi|21254704|gb|BQ451592.1|BQ451 ------------------------------------------------

PF10_0127                       GAAAATAGAAAATTAAATAGTTTCCAACTATATAATTTTTTTTTCTAT
MAL10|PF10_0127                 ------------------------------------------------
gi|15586069|gb|BI670685.1|BI670 ------------------------------------------------
gi|21543811|gb|BQ597085.1|BQ597 ------------------------------------------------
su_gi_contig_1925               ------------------------------------------------
gi|21543127|gb|BQ596401.1|BQ596 ------------------------------------------------
gi|21543806|gb|BQ597080.1|BQ597 ------------------------------------------------
gi|21254704|gb|BQ451592.1|BQ451 ------------------------------------------------

PF10_0127                       AAAAAAAAAAAAAAAAAAATATCAAGAATATAATCTAATATAAATAAT
MAL10|PF10_0127                 ------------------------------------------------
gi|15586069|gb|BI670685.1|BI670 ------------------------------------------------
gi|21543811|gb|BQ597085.1|BQ597 ------------------------------------------------
su_gi_contig_1925               ------------------------------------------------
gi|21543127|gb|BQ596401.1|BQ596 ------------------------------------------------
gi|21543806|gb|BQ597080.1|BQ597 ------------------------------------------------
gi|21254704|gb|BQ451592.1|BQ451 ------------------------------------------------

PF10_0127                       ATGTATATTATAATTTTTTTTTTTTTTTTTTTTTTTTGCATATATGCT
MAL10|PF10_0127                 ------------------------------------------------
gi|15586069|gb|BI670685.1|BI670 ------------------------------------------------
gi|21543811|gb|BQ597085.1|BQ597 ------------------------------------------------
su_gi_contig_1925               ------------------------------------------------
gi|21543127|gb|BQ596401.1|BQ596 ------------------------------------------------
gi|21543806|gb|BQ597080.1|BQ597 ------------------------------------------------
gi|21254704|gb|BQ451592.1|BQ451 ------------------------------------------------

PF10_0127                       ATATATAAAACTCTAAAAAAAAATATATATATAATATGTAATATTATA
MAL10|PF10_0127                 ------------------------------------------------
gi|15586069|gb|BI670685.1|BI670 ------------------------------------------------
gi|21543811|gb|BQ597085.1|BQ597 ------------------------------------------------
su_gi_contig_1925               ------------------------------------------------
gi|21543127|gb|BQ596401.1|BQ596 ------------------------------------------------
gi|21543806|gb|BQ597080.1|BQ597 ------------------------------------------------
gi|21254704|gb|BQ451592.1|BQ451 ------------------------------------------------

PF10_0127                       AAAATAATAAAATAATAATATAATTGAATAAAACAATATATATTATAA
MAL10|PF10_0127                 ------------------------------------------------
gi|15586069|gb|BI670685.1|BI670 ------------------------------------------------
gi|21543811|gb|BQ597085.1|BQ597 ------------------------------------------------
su_gi_contig_1925               ------------------------------------------------
gi|21543127|gb|BQ596401.1|BQ596 ------------------------------------------------
gi|21543806|gb|BQ597080.1|BQ597 ------------------------------------------------
gi|21254704|gb|BQ451592.1|BQ451 ------------------------------------------------

PF10_0127                       ATAGAAAGTTAAATAATTACAATATACATATTTAATTATTTTTTATTC
MAL10|PF10_0127                 ------------------------------------------------
gi|15586069|gb|BI670685.1|BI670 ------------------------------------------------
gi|21543811|gb|BQ597085.1|BQ597 ------------------------------------------------
su_gi_contig_1925               ------------------------------------------------
gi|21543127|gb|BQ596401.1|BQ596 ------------------------------------------------
gi|21543806|gb|BQ597080.1|BQ597 ------------------------------------------------
gi|21254704|gb|BQ451592.1|BQ451 ------------------------------------------------

PF10_0127                       ATTTATTTTTTTTTTTTTTTTTTTTGAGTCCTTTTAATATATTATATG
MAL10|PF10_0127                 ------------------------------------------------
gi|15586069|gb|BI670685.1|BI670 ------------------------------------------------
gi|21543811|gb|BQ597085.1|BQ597 ------------------------------------------------
su_gi_contig_1925               ------------------------------------------------
gi|21543127|gb|BQ596401.1|BQ596 ------------------------------------------------
gi|21543806|gb|BQ597080.1|BQ597 ------------------------------------------------
gi|21254704|gb|BQ451592.1|BQ451 ------------------------------------------------

PF10_0127                       AAAATATATTTGTTTACATATTTATAAAAATAATGTATATGCTATATA
MAL10|PF10_0127                 ------------------------------------------------
gi|15586069|gb|BI670685.1|BI670 ------------------------------------------------
gi|21543811|gb|BQ597085.1|BQ597 ------------------------------------------------
su_gi_contig_1925               ------------------------------------------------
gi|21543127|gb|BQ596401.1|BQ596 ------------------------------------------------
gi|21543806|gb|BQ597080.1|BQ597 ------------------------------------------------
gi|21254704|gb|BQ451592.1|BQ451 ------------------------------------------------

PF10_0127                       TATATATATATATATATTATAAGAATAGTATATAAAATACATGTATTT
MAL10|PF10_0127                 ------------------------------------------------
gi|15586069|gb|BI670685.1|BI670 ------------------------------------------------
gi|21543811|gb|BQ597085.1|BQ597 ------------------------------------------------
su_gi_contig_1925               ------------------------------------------------
gi|21543127|gb|BQ596401.1|BQ596 ------------------------------------------------
gi|21543806|gb|BQ597080.1|BQ597 ------------------------------------------------
gi|21254704|gb|BQ451592.1|BQ451 ------------------------------------------------

PF10_0127                       AATTTTTCATCCATATTAAAAAAAAAATAAAGTAAAAATATATATATA
MAL10|PF10_0127                 ------------------------------------------------
gi|15586069|gb|BI670685.1|BI670 ------------------------------------------------
gi|21543811|gb|BQ597085.1|BQ597 ------------------------------------------------
su_gi_contig_1925               ------------------------------------------------
gi|21543127|gb|BQ596401.1|BQ596 ------------------------------------------------
gi|21543806|gb|BQ597080.1|BQ597 ------------------------------------------------
gi|21254704|gb|BQ451592.1|BQ451 ------------------------------------------------

PF10_0127                       AGATTATACCTATATAATATATATAAATATAAATATAAATATATATAT
MAL10|PF10_0127                 ------------------------------------------------
gi|15586069|gb|BI670685.1|BI670 ------------------------------------------------
gi|21543811|gb|BQ597085.1|BQ597 ------------------------------------------------
su_gi_contig_1925               ------------------------------------------------
gi|21543127|gb|BQ596401.1|BQ596 ------------------------------------------------
gi|21543806|gb|BQ597080.1|BQ597 ------------------------------------------------
gi|21254704|gb|BQ451592.1|BQ451 ------------------------------------------------

PF10_0127                       ATATATATATATATATATATGTGCAGGAAAATAAGATGAATATATTAT
MAL10|PF10_0127                 ------------------------------------------------
gi|15586069|gb|BI670685.1|BI670 ------------------------------------------------
gi|21543811|gb|BQ597085.1|BQ597 ------------------------------------------------
su_gi_contig_1925               ------------------------------------------------
gi|21543127|gb|BQ596401.1|BQ596 ------------------------------------------------
gi|21543806|gb|BQ597080.1|BQ597 ------------------------------------------------
gi|21254704|gb|BQ451592.1|BQ451 ------------------------------------------------

PF10_0127                       TTACTGTTCCACATTTAAAAAAAAAAAGATTTTTTTAAAATCACAATT
MAL10|PF10_0127                 ------------------------------------------------
gi|15586069|gb|BI670685.1|BI670 ------------------------------------------------
gi|21543811|gb|BQ597085.1|BQ597 ------------------------------------------------
su_gi_contig_1925               ------------------------------------------------
gi|21543127|gb|BQ596401.1|BQ596 ------------------------------------------------
gi|21543806|gb|BQ597080.1|BQ597 ------------------------------------------------
gi|21254704|gb|BQ451592.1|BQ451 ------------------------------------------------

PF10_0127                       TTTAATAAATGTGTATTTTATGTATGCATATAATGAAAATTAAAATAA
MAL10|PF10_0127                 ------------------------------------------------
gi|15586069|gb|BI670685.1|BI670 ------------------------------------------------
gi|21543811|gb|BQ597085.1|BQ597 ------------------------------------------------
su_gi_contig_1925               ------------------------------------------------
gi|21543127|gb|BQ596401.1|BQ596 ------------------------------------------------
gi|21543806|gb|BQ597080.1|BQ597 ------------------------------------------------
gi|21254704|gb|BQ451592.1|BQ451 ------------------------------------------------

PF10_0127                       AATCCATTTTATAAAAATAAATATTTAAAGAAACGTATTCATTTTTAT
MAL10|PF10_0127                 ------------------------------------------------
gi|15586069|gb|BI670685.1|BI670 ------------------------------------------------
gi|21543811|gb|BQ597085.1|BQ597 ------------------------------------------------
su_gi_contig_1925               ------------------------------------------------
gi|21543127|gb|BQ596401.1|BQ596 ------------------------------------------------
gi|21543806|gb|BQ597080.1|BQ597 ------------------------------------------------
gi|21254704|gb|BQ451592.1|BQ451 ------------------------------------------------

PF10_0127                       GTATATTTGTTTATTTGTATATTTATTAATTTTTTCGTTTTTTTGTTT
MAL10|PF10_0127                 ------------------------------------------------
gi|15586069|gb|BI670685.1|BI670 ------------------------------------------------
gi|21543811|gb|BQ597085.1|BQ597 ------------------------------------------------
su_gi_contig_1925               ------------------------------------------------
gi|21543127|gb|BQ596401.1|BQ596 ------------------------------------------------
gi|21543806|gb|BQ597080.1|BQ597 ------------------------------------------------
gi|21254704|gb|BQ451592.1|BQ451 ------------------------------------------------

PF10_0127                       TTTTTTTAATTTTTTTTTTTTCGTTTTTTTTAATAATTTCCATCTAAA
MAL10|PF10_0127                 ------------------------------------------------
gi|15586069|gb|BI670685.1|BI670 ------------------------------------------------
gi|21543811|gb|BQ597085.1|BQ597 ------------------------------------------------
su_gi_contig_1925               ------------------------------------------------
gi|21543127|gb|BQ596401.1|BQ596 ------------------------------------------------
gi|21543806|gb|BQ597080.1|BQ597 ------------------------------------------------
gi|21254704|gb|BQ451592.1|BQ451 ------------------------------------------------

PF10_0127                       ATGTTTTGTTATTGTAATATCATATGAAATATAACTATTATAATATAT
MAL10|PF10_0127                 ------------------------------------------------
gi|15586069|gb|BI670685.1|BI670 ------------------------------------------------
gi|21543811|gb|BQ597085.1|BQ597 ------------------------------------------------
su_gi_contig_1925               ------------------------------------------------
gi|21543127|gb|BQ596401.1|BQ596 ------------------------------------------------
gi|21543806|gb|BQ597080.1|BQ597 ------------------------------------------------
gi|21254704|gb|BQ451592.1|BQ451 ------------------------------------------------

PF10_0127                       ATATATATATATATATATATATTTATATATGTTGTACTCTCCAATAAT
MAL10|PF10_0127                 ------------------------------------------------
gi|15586069|gb|BI670685.1|BI670 ------------------------------------------------
gi|21543811|gb|BQ597085.1|BQ597 ------------------------------------------------
su_gi_contig_1925               ------------------------------------------------
gi|21543127|gb|BQ596401.1|BQ596 ------------------------------------------------
gi|21543806|gb|BQ597080.1|BQ597 ------------------------------------------------
gi|21254704|gb|BQ451592.1|BQ451 ------------------------------------------------

PF10_0127                       ATTCCAAATATATATAAGAATTTATTTATTATTATTTGAATATTTTGT
MAL10|PF10_0127                 ------------------------------------------------
gi|15586069|gb|BI670685.1|BI670 ------------------------------------------------
gi|21543811|gb|BQ597085.1|BQ597 ------------------------------------------------
su_gi_contig_1925               ------------------------------------------------
gi|21543127|gb|BQ596401.1|BQ596 ------------------------------------------------
gi|21543806|gb|BQ597080.1|BQ597 ------------------------------------------------
gi|21254704|gb|BQ451592.1|BQ451 ------------------------------------------------

PF10_0127                       AAAATAATAAATATGAGTATATTATCGCTATTTCATATATGTTCTCCA
MAL10|PF10_0127                 ------------ATGAGTATATTATCGCTATTTCATATATGTTCTCCA
gi|15586069|gb|BI670685.1|BI670 ------------------------------------------------
gi|21543811|gb|BQ597085.1|BQ597 ------------------------------------------------
su_gi_contig_1925               ------------------------------------------------
gi|21543127|gb|BQ596401.1|BQ596 ------------------------------------------------
gi|21543806|gb|BQ597080.1|BQ597 ------------------------------------------------
gi|21254704|gb|BQ451592.1|BQ451 ------------------------------------------------

PF10_0127                       TTCTTAAGATCAAATTGTTTAGAGAAAGAAGAAATTTATGAAAGTACA
MAL10|PF10_0127                 TTCTTAAGATCAAATTGTTTAGAGAAAGAAGAAATTTATGAAA-----
gi|15586069|gb|BI670685.1|BI670 ------------------------------------------------
gi|21543811|gb|BQ597085.1|BQ597 ----------------GTTTAGAGAAAGAAGAAATTTATGAAA-----
su_gi_contig_1925               ----------------GTTTAGAGAAAGAAGAAATTTATGAAAATT--
gi|21543127|gb|BQ596401.1|BQ596 ------------------------------------------------
gi|21543806|gb|BQ597080.1|BQ597 ------------------------------------------------
gi|21254704|gb|BQ451592.1|BQ451 ------------------------------------------------

PF10_0127                       AAATAATAAAAGGAAAAAAAAAAATGAAACCATTATGCATACACATAT
MAL10|PF10_0127                 ------------------------------------------------
gi|15586069|gb|BI670685.1|BI670 ------------------------------------------------
gi|21543811|gb|BQ597085.1|BQ597 ------------------------------------------------
su_gi_contig_1925               ------------------------------------------------
gi|21543127|gb|BQ596401.1|BQ596 ------------------------------------------------
gi|21543806|gb|BQ597080.1|BQ597 ------------------------------------------------
gi|21254704|gb|BQ451592.1|BQ451 ------------------------------------------------

PF10_0127                       TCTTTTATATTACATATTTTTTTGTCAAATGAAATGTGTACATATATA
MAL10|PF10_0127                 ------------------------------------------------
gi|15586069|gb|BI670685.1|BI670 ------------------------------------------------
gi|21543811|gb|BQ597085.1|BQ597 ------------------------------------------------
su_gi_contig_1925               ------------------------------------------------
gi|21543127|gb|BQ596401.1|BQ596 ------------------------------------------------
gi|21543806|gb|BQ597080.1|BQ597 ------------------------------------------------
gi|21254704|gb|BQ451592.1|BQ451 ------------------------------------------------

PF10_0127                       TATATATATATAATAAACAATTTAAAAAAATAACTAATTCATTTTGAA
MAL10|PF10_0127                 ------------------------------------------------
gi|15586069|gb|BI670685.1|BI670 ------------------------------------------------
gi|21543811|gb|BQ597085.1|BQ597 ------------------------------------------------
su_gi_contig_1925               ------------------------------------------------
gi|21543127|gb|BQ596401.1|BQ596 ------------------------------------------------
gi|21543806|gb|BQ597080.1|BQ597 ------------------------------------------------
gi|21254704|gb|BQ451592.1|BQ451 ------------------------------------------------

PF10_0127                       CAATTTTGTTTTCACAGATTTTATTTGTTCAGTCTGCTTAGACTTATG
MAL10|PF10_0127                 -----------------------------------------ACTTATG
gi|15586069|gb|BI670685.1|BI670 ------------------------------------------------
gi|21543811|gb|BQ597085.1|BQ597 -----------------ATTTTATTTGTTCAGTCTGCTTAGACTTATG
su_gi_contig_1925               --------------------TTATTTGTTCAGTCTGCTTAGACTTATG
gi|21543127|gb|BQ596401.1|BQ596 ------------------------------------------------
gi|21543806|gb|BQ597080.1|BQ597 ------------------------------------------------
gi|21254704|gb|BQ451592.1|BQ451 ------------------------------------------------

PF10_0127                       TGATACACCAGTGATAACATTATGCAACCACATATGGTTAGTAACAAA
MAL10|PF10_0127                 TGATACACCAGTGATAACATTATGCAACCACATATG------------
gi|15586069|gb|BI670685.1|BI670 ------------------------------------------------
gi|21543811|gb|BQ597085.1|BQ597 TGATACACCAGTGATAACATTATGCAACCACATATG------------
su_gi_contig_1925               TGATACACCAGTGATAACATTATGCAACCACATATG------------
gi|21543127|gb|BQ596401.1|BQ596 ------------------------------------------------
gi|21543806|gb|BQ597080.1|BQ597 ------------------------------------------------
gi|21254704|gb|BQ451592.1|BQ451 ------------------------------------------------

PF10_0127                       AATATATATTATATATCAATATATAAATATATGTGCTATATTAATTCA
MAL10|PF10_0127                 ------------------------------------------------
gi|15586069|gb|BI670685.1|BI670 ------------------------------------------------
gi|21543811|gb|BQ597085.1|BQ597 ------------------------------------------------
su_gi_contig_1925               ------------------------------------------------
gi|21543127|gb|BQ596401.1|BQ596 ------------------------------------------------
gi|21543806|gb|BQ597080.1|BQ597 ------------------------------------------------
gi|21254704|gb|BQ451592.1|BQ451 ------------------------------------------------

PF10_0127                       TATCTTACTTCATTCTTCTTAACTTTTCTCTGTTAAAAACATGTTCTG
MAL10|PF10_0127                 ------------------------------------------------
gi|15586069|gb|BI670685.1|BI670 ------------------------------------------------
gi|21543811|gb|BQ597085.1|BQ597 ------------------------------------------------
su_gi_contig_1925               ------------------------------------------------
gi|21543127|gb|BQ596401.1|BQ596 ------------------------------------------------
gi|21543806|gb|BQ597080.1|BQ597 ------------------------------------------------
gi|21254704|gb|BQ451592.1|BQ451 ------------------------------------------------

PF10_0127                       CTTTCACTTTTTTTCTTATGTAGTTGTTATAAATGTATGTATTATTCT
MAL10|PF10_0127                 ------------------------------------------------
gi|15586069|gb|BI670685.1|BI670 ------------------------------------------------
gi|21543811|gb|BQ597085.1|BQ597 -----------------------TTGTTATAAATGTATGTATTATTCT
su_gi_contig_1925               -----------------------TTGTTATAAATGTATGTATTATTCT
gi|21543127|gb|BQ596401.1|BQ596 ------------------------------------------------
gi|21543806|gb|BQ597080.1|BQ597 ------------------------------------------------
gi|21254704|gb|BQ451592.1|BQ451 ------------------------------------------------

PF10_0127                       CTACTTCATAAAAGGAATTGTCCAATATGCAAGCAAATAATTAAACAT
MAL10|PF10_0127                 --------------GAATTGTCCAATATGCAAGCAAATAATTAAACAT
gi|15586069|gb|BI670685.1|BI670 ------------------------------------------------
gi|21543811|gb|BQ597085.1|BQ597 CTACTTCATAAAAGGAATTGTCCAATATGCAAGCAAATAATTAAACAT
su_gi_contig_1925               CTACTTCATAAAAGGAATTGTCCAATATGCAAGCAAATAATTAAACAT
gi|21543127|gb|BQ596401.1|BQ596 ------------------------------------------------
gi|21543806|gb|BQ597080.1|BQ597 ------------------------------------------------
gi|21254704|gb|BQ451592.1|BQ451 ------------------------------------------------

PF10_0127                       AATAATTTAAAAAAAATAACAGGTATGATGATTATAATATGAATGAAT
MAL10|PF10_0127                 AATAATTTAAAAAAAATAACAG--------------------------
gi|15586069|gb|BI670685.1|BI670 ------------------------------------------------
gi|21543811|gb|BQ597085.1|BQ597 AATAATTTAAAAAAAATAACAG--------------------------
su_gi_contig_1925               AATAATTTAAAAAAAATAACAG--------------------------
gi|21543127|gb|BQ596401.1|BQ596 ------------------------------------------------
gi|21543806|gb|BQ597080.1|BQ597 ------------------------------------------------
gi|21254704|gb|BQ451592.1|BQ451 ------------------------------------------------

PF10_0127                       AAAAATTTTATGCATATCTCTAACTGTTATAAATTTATTTTGTAACTA
MAL10|PF10_0127                 ------------------------------------------------
gi|15586069|gb|BI670685.1|BI670 ------------------------------------------------
gi|21543811|gb|BQ597085.1|BQ597 ------------------------------------------------
su_gi_contig_1925               ------------------------------------------------
gi|21543127|gb|BQ596401.1|BQ596 ------------------------------------------------
gi|21543806|gb|BQ597080.1|BQ597 ------------------------------------------------
gi|21254704|gb|BQ451592.1|BQ451 ------------------------------------------------

PF10_0127                       AAATATACTATGTTGTATGTATATATATATATATATATATATATATAT
MAL10|PF10_0127                 ------------------------------------------------
gi|15586069|gb|BI670685.1|BI670 ------------------------------------------------
gi|21543811|gb|BQ597085.1|BQ597 ------------------------------------------------
su_gi_contig_1925               ------------------------------------------------
gi|21543127|gb|BQ596401.1|BQ596 ------------------------------------------------
gi|21543806|gb|BQ597080.1|BQ597 ------------------------------------------------
gi|21254704|gb|BQ451592.1|BQ451 ------------------------------------------------

PF10_0127                       ATATATATATCTGTTTACACCCTCCTTTAGGAAAACAAAAGAAGGAAT
MAL10|PF10_0127                 ------------------------------GAAAACAAAAGAAGGAAT
gi|15586069|gb|BI670685.1|BI670 ------------------------------------------------
gi|21543811|gb|BQ597085.1|BQ597 ------------------------------GAAAACAAAAGAAGGAAT
su_gi_contig_1925               ------------------------------GAAAACAAAAGAAGGAAT
gi|21543127|gb|BQ596401.1|BQ596 ------------------------------------------------
gi|21543806|gb|BQ597080.1|BQ597 ------------------------------------------------
gi|21254704|gb|BQ451592.1|BQ451 ------------------------------------------------

PF10_0127                       ATGAAGAAATAAGAATTAAATGTCATTTATGTAATGAGAAAATAAAAA
MAL10|PF10_0127                 ATGAAGAAATAAGAATTAAATGTCATTTATGTAATGAGAAAATAAAAA
gi|15586069|gb|BI670685.1|BI670 ------------------------ATTTATGTAATGAGAAAATAAAAA
gi|21543811|gb|BQ597085.1|BQ597 ATGAAGAAATAAGAATTAAATGTCATTTATGTAATGAGAAAATAAAAA
su_gi_contig_1925               ATGAAGAAATAAGAATTAAATGTCATTTATGTAATGAGAAAATAAAAA
gi|21543127|gb|BQ596401.1|BQ596 ------------------------------------------------
gi|21543806|gb|BQ597080.1|BQ597 ------------------------------------------------
gi|21254704|gb|BQ451592.1|BQ451 ------------------------------------------------

PF10_0127                       TTAAGGATTACAAAACACATATAAATATATGTGAATATAAAAGATGTA
MAL10|PF10_0127                 TTAAGGATTACAAAACACATATAAATATATGTGAATATAAAAGATGTA
gi|15586069|gb|BI670685.1|BI670 TTAAGGATTACAAAACACATATAAATATATGTGAATATAAAAGATGTA
gi|21543811|gb|BQ597085.1|BQ597 TTAAGGATTACAAAACACATATAAATATATGTGAATATAAAAGATGTA
su_gi_contig_1925               TTAAGGATTACAAAACACATATAAATATATGTGAATATAAAAGATGTA
gi|21543127|gb|BQ596401.1|BQ596 ------------------------------------------------
gi|21543806|gb|BQ597080.1|BQ597 ------------------------------------------------
gi|21254704|gb|BQ451592.1|BQ451 ------------------------------------------------

PF10_0127                       AGAATTATATATTAGGTTGTGAATATTATGATAAGAAAAGTAAAATAA
MAL10|PF10_0127                 AGAATTATATATTAGGTTGTGAATATTATGATAAGAAAAGTAAAATAA
gi|15586069|gb|BI670685.1|BI670 AGAATTATATATTAGGTTGTGAATATTATGATAAGAAAAGTAAAATAA
gi|21543811|gb|BQ597085.1|BQ597 AGAATTATATATTAGGTTGTGAATATTATGATAAGAAAAGTAAAATAA
su_gi_contig_1925               AGAATTATATATTAGGTTGTGAATATTATGATAAGAAAAGTAAAATAA
gi|21543127|gb|BQ596401.1|BQ596 -------------------------TTATGATAAGAAAAGTAAAATAA
gi|21543806|gb|BQ597080.1|BQ597 ------------------------------------------------
gi|21254704|gb|BQ451592.1|BQ451 ------------------------------------------------

PF10_0127                       AATCCCATGAACAATCATGTGAGCATAGATTAATAAGCTGTTCCAGTT
MAL10|PF10_0127                 AATCCCATGAACAATCATGTGAGCATAGATTAATAAGCTGTTCCAGTT
gi|15586069|gb|BI670685.1|BI670 AATCCCATGAACAATCATGTGAGCATAGATTAATAAGCTGTTCCAGTT
gi|21543811|gb|BQ597085.1|BQ597 AATCCCATGAACAATCATGTGAGCATAGATTAATAAGCTGTTCCAGTT
su_gi_contig_1925               AATCCCATGAACAATCATGTGAGCATAGATTAATAAGCTGTTCCAGTT
gi|21543127|gb|BQ596401.1|BQ596 AATCCCATGAACAATCATGTGAGCATAGATTAATAAGCTGTTCCAGTT
gi|21543806|gb|BQ597080.1|BQ597 ------------------------------------------------
gi|21254704|gb|BQ451592.1|BQ451 ------------------------------------------------

PF10_0127                       GTTCAAACTTATTTTATTTCAAAAATAGAATTTTTATGCTTACCTTAA
MAL10|PF10_0127                 GTTCAAACTTATTTTATTTCAAAAATAGAATTTTTATGCTTACCTTAA
gi|15586069|gb|BI670685.1|BI670 GTTCAAACTTATTTTATTTCAAAAATAGAATTTTTATGCTTACCTTAA
gi|21543811|gb|BQ597085.1|BQ597 GTTCAAACTTATTTTATTTCAAAAATAGAATTTTTATGCTTACCTTAA
su_gi_contig_1925               GTTCAAACTTATTTTATTTCAAAAATAGAATTTTTATGCTTACCTTAA
gi|21543127|gb|BQ596401.1|BQ596 GTTCAAACTTATTTTATTTCAAAAATAGAATTTTTATGCTTACCTTAA
gi|21543806|gb|BQ597080.1|BQ597 ------------------------------------------------
gi|21254704|gb|BQ451592.1|BQ451 ------------------------------------------------

PF10_0127                       AAGAAAAGTATCAATTAAATATGCGTTTTTCTTTTACTTATTATTCTT
MAL10|PF10_0127                 AAGAAAAGTATCAATTAAATATGCGTTTTTCTTTTACTTATTATTCTT
gi|15586069|gb|BI670685.1|BI670 AAGAAAAGTATCAATTAAATATGCGTTTTTCTTTTACTTATTATTCTT
gi|21543811|gb|BQ597085.1|BQ597 AAGAAAAGTATCAATTAAATATGCGTNTTTCTTTTACTTATTATTCTT
su_gi_contig_1925               AAGAAAAGTATCAATTAAATATGCGTTTTTCTTTTACTTATTATTCTT
gi|21543127|gb|BQ596401.1|BQ596 AAGAAAAGTATCAATTAAATATGCGTTTTTCTTTTACTTATTATTCTT
gi|21543806|gb|BQ597080.1|BQ597 ------------------------------------------------
gi|21254704|gb|BQ451592.1|BQ451 ------------------------------------------------

PF10_0127                       TTTATTATAATTTATTAATGAATACAAATTTTAATCGTCTTAATTATC
MAL10|PF10_0127                 TTTATTATAATTTATTAATGAATACAAATTTTAATCGTCTTAATTATC
gi|15586069|gb|BI670685.1|BI670 TTTATTATAATTTATTAATGAATACAAATTTTAATCGTCTTAATTATC
gi|21543811|gb|BQ597085.1|BQ597 TTTATTATAATTTATTAATGAATACAAATTTTAATCGTCTTAATTATC
su_gi_contig_1925               TTTATTATAATTTATTAATGAATACAAATTTTAATCGTCTTAATTATC
gi|21543127|gb|BQ596401.1|BQ596 TTTATTATAATTTATTAATGAATACAAATTTTAATCGTCTTAATTATC
gi|21543806|gb|BQ597080.1|BQ597 ------------------TGAATACAAATTTTAATCGTCTTAATTATC
gi|21254704|gb|BQ451592.1|BQ451 ---------------------------------ATCGTCTTAATTATC

PF10_0127                       TAAATAATATAAAGCATCATCCTACAAATAATAACAGCAATAATAATT
MAL10|PF10_0127                 TAAATAATATAAAGCATCATCCTACAAATAATAACAGCAATAATAATT
gi|15586069|gb|BI670685.1|BI670 TAAATAATATAAAGCATCATCCTACAAATAATAACAGCAATAATAATT
gi|21543811|gb|BQ597085.1|BQ597 TAAATAATATAAAGCATCATCCTAC-----------------------
su_gi_contig_1925               TAAATAATATAAAGCATCATCCTACAAATAATAACAGCAATAATAATT
gi|21543127|gb|BQ596401.1|BQ596 TAAATAATATAAAGCATCATCCTACAAATAATAACAGCAATAATAATT
gi|21543806|gb|BQ597080.1|BQ597 TAAATAATATAAAGCATCATCCTACAAATAATAACAGCAATAATAATT
gi|21254704|gb|BQ451592.1|BQ451 TAAATAATATAAAGCATCATCCTACAAATAATAACAGCAATAATAATT

PF10_0127                       ATATATCAAGAAAAATAAATATTCTAAAGAATTTACAACATTCATTAG
MAL10|PF10_0127                 ATATATCAAGAAAAATAAATATTCTAAAGAATTTACAACATTCATTAG
gi|15586069|gb|BI670685.1|BI670 ATATATCAAGAAAAATAAATATTCTAAAGAATTTACAACATTCATTAG
gi|21543811|gb|BQ597085.1|BQ597 ------------------------------------------------
su_gi_contig_1925               ATATATCAAGAAAAATAAATATTCTAAAGAATTTACAACATTCATTAG
gi|21543127|gb|BQ596401.1|BQ596 ATATATCAAGAAAAATAAATATTCTAAAGAATTTACAACATTCATTAG
gi|21543806|gb|BQ597080.1|BQ597 ATATATCAAGAAAAATAAATATTCTAAAGAATTTACAACATTCATTAG
gi|21254704|gb|BQ451592.1|BQ451 ATATATCAAGAAAAATAAATATTCTAAAGAATTTACAACATTCATTAG

PF10_0127                       ATCACATTCTTTGTCCATCTGTATCAATTGATACTACAACTACTACCT
MAL10|PF10_0127                 ATCACATTCTTTGTCCATCTGTATCAATTGATACTACAACTACTACCT
gi|15586069|gb|BI670685.1|BI670 ATCACATTCTTTGTCCATCTGTATCAATTGATACTACAACTACTACCT
gi|21543811|gb|BQ597085.1|BQ597 ------------------------------------------------
su_gi_contig_1925               ATCACATTCTTTGTCCATCTGTATCAATTGATACTACAACTACTACCT
gi|21543127|gb|BQ596401.1|BQ596 ATCACATTCTTTGTCCATCTGTATCAATTGATACTACAACTACTACCT
gi|21543806|gb|BQ597080.1|BQ597 ATCACATTCTTTGTCCATCTGTATCAATTGATACTACAACTACTACCT
gi|21254704|gb|BQ451592.1|BQ451 ATCACATTCTTTGTCCATCTGTATCAATTGATACTACAACTACTACCT

PF10_0127                       CTTCTAATCATACTAATAGTTTGCTTAATAAAGAGAATGTGTATATAG
MAL10|PF10_0127                 CTTCTAATCATACTAATAGTTTGCTTAATAAAGAGAATGTGTATATAG
gi|15586069|gb|BI670685.1|BI670 CTTCTAATCATACTAATAGTTTGCTTAATAAAGAGAATGTGTATATAG
gi|21543811|gb|BQ597085.1|BQ597 ------------------------------------------------
su_gi_contig_1925               CTTCTAATCATACTAATAGTTTGCTTAATAAAGAGAATGTGTATATAG
gi|21543127|gb|BQ596401.1|BQ596 CTTCTAATCATACTAATAGTTTGCTTAATAAAGAGAATGTGTATATAG
gi|21543806|gb|BQ597080.1|BQ597 CTTCTAATCATACTAATAGTTTGCTTAATAAAGAGAATGTGTATATAG
gi|21254704|gb|BQ451592.1|BQ451 CTTCTAATCATACTAATAGTTTGCTTAATAAAGAGAATGTGTATATAG

PF10_0127                       AACACCATATACCAACAAACAACGTATCAAGGAATAGTACAAATATCA
MAL10|PF10_0127                 AACACCATATACCAACAAACAACGTATCAAGGAATAGTACAAATATCA
gi|15586069|gb|BI670685.1|BI670 AACACCATATACCAACAAACAACGTATCAAGGAATAGTA---------
gi|21543811|gb|BQ597085.1|BQ597 ------------------------------------------------
su_gi_contig_1925               AACACCATATACCAACAAACAACGTATCAAGGAATAGTACAAATATCA
gi|21543127|gb|BQ596401.1|BQ596 AACACCATATACCAACAAACAACGTATCAAGGAATAGTACAAATATCA
gi|21543806|gb|BQ597080.1|BQ597 AACACCATATACCAACAAACAACGTATCAAGGAATAGTACAAATATCA
gi|21254704|gb|BQ451592.1|BQ451 AACACCATATACCAACAAACAACGTATCAAGGAATAGTACAAATATCA

PF10_0127                       ATTTTTTACAAAATCAAAATCCTTCTTCAATACATAATAGACCATTAA
MAL10|PF10_0127                 ATTTTTTACAAAATCAAAATCCTTCTTCAATACATAATAGACCATTAA
gi|15586069|gb|BI670685.1|BI670 ------------------------------------------------
gi|21543811|gb|BQ597085.1|BQ597 ------------------------------------------------
su_gi_contig_1925               ATTTTTTACAAAATCAAAATCCTTCTTCAATACATAATAGACCATTAA
gi|21543127|gb|BQ596401.1|BQ596 ATTTTTTACAAAATCAAAATCCTTCTTCAATACATAATAGACCATTAA
gi|21543806|gb|BQ597080.1|BQ597 ATTTTTTACAAAATCAAAATCCTTCTTCAATACATAATAGACCATTAA
gi|21254704|gb|BQ451592.1|BQ451 ATTTTTTACAAAATCAAAATCCTTCTTCAATACATAATAGACCATTAA

PF10_0127                       ATGAACTATCTAGAGAAATATATGAACATAATCACCATCATAATAATT
MAL10|PF10_0127                 ATGAACTATCTAGAGAAATATATGAACATAATCACCATCATAATAATT
gi|15586069|gb|BI670685.1|BI670 ------------------------------------------------
gi|21543811|gb|BQ597085.1|BQ597 ------------------------------------------------
su_gi_contig_1925               ATGAACTATCTAGAGAAATATATGAACATAATCACCATCATAATAATT
gi|21543127|gb|BQ596401.1|BQ596 ATGAACTATCTAGAGAAATATATGAACATAATCACCATCATAATAATT
gi|21543806|gb|BQ597080.1|BQ597 ATGAACTATCTAGAGAAATATATGAACATAATCACCATCATAATAATT
gi|21254704|gb|BQ451592.1|BQ451 ATGAACTATCTAGAGAAATATATGAACATAATCACCATCATAATAATT

PF10_0127                       ATAATAATAATGATGATGATGATAATGATAATAATTCTAACCGATTAA
MAL10|PF10_0127                 ATAATAATAATGATGATGATGATAATGATAATAATTCTAACCGATTAA
gi|15586069|gb|BI670685.1|BI670 ------------------------------------------------
gi|21543811|gb|BQ597085.1|BQ597 ------------------------------------------------
su_gi_contig_1925               ATAATAATAATGATGATGATGATAATGATAATAATTCTAACCGATTAA
gi|21543127|gb|BQ596401.1|BQ596 ATAATAATAATGATGATGATGATAATGATAATAATTCTAACC------
gi|21543806|gb|BQ597080.1|BQ597 ATAATAATAATGATGATGATGATAATGATAATAATTCTAACCGATTAA
gi|21254704|gb|BQ451592.1|BQ451 ATAATAATAATGATGATGATGATAATGATAATAATTCTAACCGATTAA

PF10_0127                       ATAGTTCATATTCCATGGAATATAATAACATAAGTGTAAATCCTTTAG
MAL10|PF10_0127                 ATAGTTCATATTCCATGGAATATAATAACATAAGTGTAAATCCTTTAG
gi|15586069|gb|BI670685.1|BI670 ------------------------------------------------
gi|21543811|gb|BQ597085.1|BQ597 ------------------------------------------------
su_gi_contig_1925               ATAGTTCATATTCCATGGAATATAATAACATAAGTGTAAATCCTTTAG
gi|21543127|gb|BQ596401.1|BQ596 ------------------------------------------------
gi|21543806|gb|BQ597080.1|BQ597 ATAGT-------------------------------------------
gi|21254704|gb|BQ451592.1|BQ451 ATAGTTCATATTCCATGGAATATAATAACATAAGTGTAAATCCTTTAG

PF10_0127                       AGAACATTTCTATTGAATCTCGTGAAAAAAGAAAGAAAAAAAAAACAA
MAL10|PF10_0127                 AGAACATTTCTATTGAATCTCGTGAAAAAAGAAAGAAAAAAAAAACAA
gi|15586069|gb|BI670685.1|BI670 ------------------------------------------------
gi|21543811|gb|BQ597085.1|BQ597 ------------------------------------------------
su_gi_contig_1925               AGA---------------------------------------------
gi|21543127|gb|BQ596401.1|BQ596 ------------------------------------------------
gi|21543806|gb|BQ597080.1|BQ597 ------------------------------------------------
gi|21254704|gb|BQ451592.1|BQ451 AGA---------------------------------------------

PF10_0127                       CAAAAATAAAAAAATATAATTTTAATGATCTTAATTCTAAACCTCGAA
MAL10|PF10_0127                 CAAAAATAAAAAAATATAATTTTAATGATCTTAATTCTAAACCTCGAA
gi|15586069|gb|BI670685.1|BI670 ------------------------------------------------
gi|21543811|gb|BQ597085.1|BQ597 ------------------------------------------------
su_gi_contig_1925               ------------------------------------------------
gi|21543127|gb|BQ596401.1|BQ596 ------------------------------------------------
gi|21543806|gb|BQ597080.1|BQ597 ------------------------------------------------
gi|21254704|gb|BQ451592.1|BQ451 ------------------------------------------------

PF10_0127                       ATAATGCATTAAAACATATGGATCAATTAAGTGGTGTTATTGAAAATG
MAL10|PF10_0127                 ATAATGCATTAAAACATATGGATCAATTAAGTGGTGTTATTGAAAATG
gi|15586069|gb|BI670685.1|BI670 ------------------------------------------------
gi|21543811|gb|BQ597085.1|BQ597 ------------------------------------------------
su_gi_contig_1925               ------------------------------------------------
gi|21543127|gb|BQ596401.1|BQ596 ------------------------------------------------
gi|21543806|gb|BQ597080.1|BQ597 ------------------------------------------------
gi|21254704|gb|BQ451592.1|BQ451 ------------------------------------------------

PF10_0127                       ATAATTCTTCAAATTGTGAAGAATTTTTAAATATTTTGCCCTTAAGAA
MAL10|PF10_0127                 ATAATTCTTCAAATTGTGAAGAATTTTTAAATATTTTGCCCTTAAGAA
gi|15586069|gb|BI670685.1|BI670 ------------------------------------------------
gi|21543811|gb|BQ597085.1|BQ597 ------------------------------------------------
su_gi_contig_1925               ------------------------------------------------
gi|21543127|gb|BQ596401.1|BQ596 ------------------------------------------------
gi|21543806|gb|BQ597080.1|BQ597 ------------------------------------------------
gi|21254704|gb|BQ451592.1|BQ451 ------------------------------------------------

PF10_0127                       AAAATTTTAATTTTAAAGATAAAAATAGTAAAGATATCATAACCATAA
MAL10|PF10_0127                 AAAATTTTAATTTTAAAGATAAAAATAGTAAAGATATCATAACCATAA
gi|15586069|gb|BI670685.1|BI670 ------------------------------------------------
gi|21543811|gb|BQ597085.1|BQ597 ------------------------------------------------
su_gi_contig_1925               ------------------------------------------------
gi|21543127|gb|BQ596401.1|BQ596 ------------------------------------------------
gi|21543806|gb|BQ597080.1|BQ597 ------------------------------------------------
gi|21254704|gb|BQ451592.1|BQ451 ------------------------------------------------

PF10_0127                       TAGAAGAATTATTTCAATTTGATAATATAGATTTAAGTAATATCTATA
MAL10|PF10_0127                 TAGAAGAATTATTTCAATTTGATAATATAGATTTAAGTAATATCTATA
gi|15586069|gb|BI670685.1|BI670 ------------------------------------------------
gi|21543811|gb|BQ597085.1|BQ597 ------------------------------------------------
su_gi_contig_1925               ------------------------------------------------
gi|21543127|gb|BQ596401.1|BQ596 ------------------------------------------------
gi|21543806|gb|BQ597080.1|BQ597 ------------------------------------------------
gi|21254704|gb|BQ451592.1|BQ451 ------------------------------------------------

PF10_0127                       TAGATAATCGAGAATTTTTTCTATGTGATAAATCATGTTTTACTAATA
MAL10|PF10_0127                 TAGATAATCGAGAATTTTTTCTATGTGATAAATCATGTTTTACTAATA
gi|15586069|gb|BI670685.1|BI670 ------------------------------------------------
gi|21543811|gb|BQ597085.1|BQ597 ------------------------------------------------
su_gi_contig_1925               ------------------------------------------------
gi|21543127|gb|BQ596401.1|BQ596 ------------------------------------------------
gi|21543806|gb|BQ597080.1|BQ597 ------------------------------------------------
gi|21254704|gb|BQ451592.1|BQ451 ------------------------------------------------

PF10_0127                       CTATTAAAAAACTTAGACAAGAATTAGAAAGATCATTAGTCTTATTAT
MAL10|PF10_0127                 CTATTAAAAAACTTAGACAAGAATTAGAAAGATCATTAGTCTTATTAT
gi|15586069|gb|BI670685.1|BI670 ------------------------------------------------
gi|21543811|gb|BQ597085.1|BQ597 ------------------------------------------------
su_gi_contig_1925               ------------------------------------------------
gi|21543127|gb|BQ596401.1|BQ596 ------------------------------------------------
gi|21543806|gb|BQ597080.1|BQ597 ------------------------------------------------
gi|21254704|gb|BQ451592.1|BQ451 ------------------------------------------------

PF10_0127                       ATTTCTGTTGTTGTGTAGGAATGCCTGTTATGTTTACACTTGGTTGTA
MAL10|PF10_0127                 ATTTCTGTTGTTGTGTAGGAATGCCTGTTATGTTTACACTTGGTTGTA
gi|15586069|gb|BI670685.1|BI670 ------------------------------------------------
gi|21543811|gb|BQ597085.1|BQ597 ------------------------------------------------
su_gi_contig_1925               ------------------------------------------------
gi|21543127|gb|BQ596401.1|BQ596 ------------------------------------------------
gi|21543806|gb|BQ597080.1|BQ597 ------------------------------------------------
gi|21254704|gb|BQ451592.1|BQ451 ------------------------------------------------

PF10_0127                       TTAGTTATGTTGTAACTAAGGGTGTCTTTAAATTTTCATATATAGTCA
MAL10|PF10_0127                 TTAGTTATGTTGTAACTAAGGGTGTCTTTAAATTTTCATATATAGTCA
gi|15586069|gb|BI670685.1|BI670 ------------------------------------------------
gi|21543811|gb|BQ597085.1|BQ597 ------------------------------------------------
su_gi_contig_1925               ------------------------------------------------
gi|21543127|gb|BQ596401.1|BQ596 ------------------------------------------------
gi|21543806|gb|BQ597080.1|BQ597 ------------------------------------------------
gi|21254704|gb|BQ451592.1|BQ451 ------------------------------------------------

PF10_0127                       CTAATACTATTATAAAATTATCTCATAAGTTTTTTTTAAAAATATTCA
MAL10|PF10_0127                 CTAATACTATTATAAAATTATCTCATAAGTTTTTTTTAAAAATATTCA
gi|15586069|gb|BI670685.1|BI670 ------------------------------------------------
gi|21543811|gb|BQ597085.1|BQ597 ------------------------------------------------
su_gi_contig_1925               ------------------------------------------------
gi|21543127|gb|BQ596401.1|BQ596 ------------------------------------------------
gi|21543806|gb|BQ597080.1|BQ597 ------------------------------------------------
gi|21254704|gb|BQ451592.1|BQ451 ------------------------------------------------

PF10_0127                       ATATATAATATAAATAAATAAATAAATAAATATATATATATATATATA
MAL10|PF10_0127                 ATATATAA----------------------------------------
gi|15586069|gb|BI670685.1|BI670 ------------------------------------------------
gi|21543811|gb|BQ597085.1|BQ597 ------------------------------------------------
su_gi_contig_1925               ------------------------------------------------
gi|21543127|gb|BQ596401.1|BQ596 ------------------------------------------------
gi|21543806|gb|BQ597080.1|BQ597 ------------------------------------------------
gi|21254704|gb|BQ451592.1|BQ451 ------------------------------------------------

PF10_0127                       TATATATATATATATATATATTATAAAATCCCCTCTCCCCTTTATTTT
MAL10|PF10_0127                 ------------------------------------------------
gi|15586069|gb|BI670685.1|BI670 ------------------------------------------------
gi|21543811|gb|BQ597085.1|BQ597 ------------------------------------------------
su_gi_contig_1925               ------------------------------------------------
gi|21543127|gb|BQ596401.1|BQ596 ------------------------------------------------
gi|21543806|gb|BQ597080.1|BQ597 ------------------------------------------------
gi|21254704|gb|BQ451592.1|BQ451 ------------------------------------------------

PF10_0127                       TTTTTTTTTTGTAGAAATTAATAACATTTTTTTTTTGTAGAAATTAAT
MAL10|PF10_0127                 ------------------------------------------------
gi|15586069|gb|BI670685.1|BI670 ------------------------------------------------
gi|21543811|gb|BQ597085.1|BQ597 ------------------------------------------------
su_gi_contig_1925               ------------------------------------------------
gi|21543127|gb|BQ596401.1|BQ596 ------------------------------------------------
gi|21543806|gb|BQ597080.1|BQ597 ------------------------------------------------
gi|21254704|gb|BQ451592.1|BQ451 ------------------------------------------------

PF10_0127                       AACATTTTTTTTTTTGTATTTTTTTTAACTCATGTTGAATATATGTTA
MAL10|PF10_0127                 ------------------------------------------------
gi|15586069|gb|BI670685.1|BI670 ------------------------------------------------
gi|21543811|gb|BQ597085.1|BQ597 ------------------------------------------------
su_gi_contig_1925               ------------------------------------------------
gi|21543127|gb|BQ596401.1|BQ596 ------------------------------------------------
gi|21543806|gb|BQ597080.1|BQ597 ------------------------------------------------
gi|21254704|gb|BQ451592.1|BQ451 ------------------------------------------------

PF10_0127                       ATATGCTCAATTTTAAAATAAAAAATTATAAAAAAAGAATTATTTCAA
MAL10|PF10_0127                 ------------------------------------------------
gi|15586069|gb|BI670685.1|BI670 ------------------------------------------------
gi|21543811|gb|BQ597085.1|BQ597 ------------------------------------------------
su_gi_contig_1925               ------------------------------------------------
gi|21543127|gb|BQ596401.1|BQ596 ------------------------------------------------
gi|21543806|gb|BQ597080.1|BQ597 ------------------------------------------------
gi|21254704|gb|BQ451592.1|BQ451 ------------------------------------------------

PF10_0127                       AAATAATGCTTCTTTAAATAACAAACAAAAAATAAAAATAATAATAAA
MAL10|PF10_0127                 ------------------------------------------------
gi|15586069|gb|BI670685.1|BI670 ------------------------------------------------
gi|21543811|gb|BQ597085.1|BQ597 ------------------------------------------------
su_gi_contig_1925               ------------------------------------------------
gi|21543127|gb|BQ596401.1|BQ596 ------------------------------------------------
gi|21543806|gb|BQ597080.1|BQ597 ------------------------------------------------
gi|21254704|gb|BQ451592.1|BQ451 ------------------------------------------------

PF10_0127                       TAAAAACACAAAACAAAACAAAACAAAACAAAACAACATAAATATATA
MAL10|PF10_0127                 ------------------------------------------------
gi|15586069|gb|BI670685.1|BI670 ------------------------------------------------
gi|21543811|gb|BQ597085.1|BQ597 ------------------------------------------------
su_gi_contig_1925               ------------------------------------------------
gi|21543127|gb|BQ596401.1|BQ596 ------------------------------------------------
gi|21543806|gb|BQ597080.1|BQ597 ------------------------------------------------
gi|21254704|gb|BQ451592.1|BQ451 ------------------------------------------------

PF10_0127                       TATATATATATATATTCATTAATTTATTCATTTATAACTTTCTATGTA
MAL10|PF10_0127                 ------------------------------------------------
gi|15586069|gb|BI670685.1|BI670 ------------------------------------------------
gi|21543811|gb|BQ597085.1|BQ597 ------------------------------------------------
su_gi_contig_1925               ------------------------------------------------
gi|21543127|gb|BQ596401.1|BQ596 ------------------------------------------------
gi|21543806|gb|BQ597080.1|BQ597 ------------------------------------------------
gi|21254704|gb|BQ451592.1|BQ451 ------------------------------------------------

PF10_0127                       TATATTTTCAATTGATCACGGTTAATATCAAAATTGTCAACTCATCAT
MAL10|PF10_0127                 ------------------------------------------------
gi|15586069|gb|BI670685.1|BI670 ------------------------------------------------
gi|21543811|gb|BQ597085.1|BQ597 ------------------------------------------------
su_gi_contig_1925               ------------------------------------------------
gi|21543127|gb|BQ596401.1|BQ596 ------------------------------------------------
gi|21543806|gb|BQ597080.1|BQ597 ------------------------------------------------
gi|21254704|gb|BQ451592.1|BQ451 ------------------------------------------------

PF10_0127                       TTTTATGTCTCCCTTGTAGTAATTAATATTAATAAGCTCAAAACATTT
MAL10|PF10_0127                 ------------------------------------------------
gi|15586069|gb|BI670685.1|BI670 ------------------------------------------------
gi|21543811|gb|BQ597085.1|BQ597 ------------------------------------------------
su_gi_contig_1925               ------------------------------------------------
gi|21543127|gb|BQ596401.1|BQ596 ------------------------------------------------
gi|21543806|gb|BQ597080.1|BQ597 ------------------------------------------------
gi|21254704|gb|BQ451592.1|BQ451 ------------------------------------------------

PF10_0127                       GGATTTTTGCAAAGATTTCACATACCTGTTTTTATGACGTGGTATATA
MAL10|PF10_0127                 ------------------------------------------------
gi|15586069|gb|BI670685.1|BI670 ------------------------------------------------
gi|21543811|gb|BQ597085.1|BQ597 ------------------------------------------------
su_gi_contig_1925               ------------------------------------------------
gi|21543127|gb|BQ596401.1|BQ596 ------------------------------------------------
gi|21543806|gb|BQ597080.1|BQ597 ------------------------------------------------
gi|21254704|gb|BQ451592.1|BQ451 ------------------------------------------------

PF10_0127                       ACTATTATATACCTCAAAAAAATATTGATAGTTATTAATTTTGCAAAT
MAL10|PF10_0127                 ------------------------------------------------
gi|15586069|gb|BI670685.1|BI670 ------------------------------------------------
gi|21543811|gb|BQ597085.1|BQ597 ------------------------------------------------
su_gi_contig_1925               ------------------------------------------------
gi|21543127|gb|BQ596401.1|BQ596 ------------------------------------------------
gi|21543806|gb|BQ597080.1|BQ597 ------------------------------------------------
gi|21254704|gb|BQ451592.1|BQ451 ------------------------------------------------

PF10_0127                       ATCTTCATGATCGATATATTTAATTATACTATTTAAAAGGAAATTGGA
MAL10|PF10_0127                 ------------------------------------------------
gi|15586069|gb|BI670685.1|BI670 ------------------------------------------------
gi|21543811|gb|BQ597085.1|BQ597 ------------------------------------------------
su_gi_contig_1925               ------------------------------------------------
gi|21543127|gb|BQ596401.1|BQ596 ------------------------------------------------
gi|21543806|gb|BQ597080.1|BQ597 ------------------------------------------------
gi|21254704|gb|BQ451592.1|BQ451 ------------------------------------------------

PF10_0127                       TATGTAAGCACATCTATGATTAACCACAAAAAATGTAATAAATTCCAT
MAL10|PF10_0127                 ------------------------------------------------
gi|15586069|gb|BI670685.1|BI670 ------------------------------------------------
gi|21543811|gb|BQ597085.1|BQ597 ------------------------------------------------
su_gi_contig_1925               ------------------------------------------------
gi|21543127|gb|BQ596401.1|BQ596 ------------------------------------------------
gi|21543806|gb|BQ597080.1|BQ597 ------------------------------------------------
gi|21254704|gb|BQ451592.1|BQ451 ------------------------------------------------

PF10_0127                       AAGTTTATTTAAATATAAGAAATAAGAATGTTCACTTTTTTTTTTCAT
MAL10|PF10_0127                 ------------------------------------------------
gi|15586069|gb|BI670685.1|BI670 ------------------------------------------------
gi|21543811|gb|BQ597085.1|BQ597 ------------------------------------------------
su_gi_contig_1925               ------------------------------------------------
gi|21543127|gb|BQ596401.1|BQ596 ------------------------------------------------
gi|21543806|gb|BQ597080.1|BQ597 ------------------------------------------------
gi|21254704|gb|BQ451592.1|BQ451 ------------------------------------------------

PF10_0127                       TTTTTTTAAAAACAAAACAAAATTATCATCTTCCTTTGAATTATAATC
MAL10|PF10_0127                 ------------------------------------------------
gi|15586069|gb|BI670685.1|BI670 ------------------------------------------------
gi|21543811|gb|BQ597085.1|BQ597 ------------------------------------------------
su_gi_contig_1925               ------------------------------------------------
gi|21543127|gb|BQ596401.1|BQ596 ------------------------------------------------
gi|21543806|gb|BQ597080.1|BQ597 ------------------------------------------------
gi|21254704|gb|BQ451592.1|BQ451 ------------------------------------------------

PF10_0127                       ATTATCATTACTATCATTGCTATCATTATTGTTTGTATGTTTAACTGA
MAL10|PF10_0127                 ------------------------------------------------
gi|15586069|gb|BI670685.1|BI670 ------------------------------------------------
gi|21543811|gb|BQ597085.1|BQ597 ------------------------------------------------
su_gi_contig_1925               ------------------------------------------------
gi|21543127|gb|BQ596401.1|BQ596 ------------------------------------------------
gi|21543806|gb|BQ597080.1|BQ597 ------------------------------------------------
gi|21254704|gb|BQ451592.1|BQ451 ------------------------------------------------

PF10_0127                       TGGATCATTTTTTTCATCCTTTTTATTATCCGCATTAGTACTTTTATT
MAL10|PF10_0127                 ------------------------------------------------
gi|15586069|gb|BI670685.1|BI670 ------------------------------------------------
gi|21543811|gb|BQ597085.1|BQ597 ------------------------------------------------
su_gi_contig_1925               ------------------------------------------------
gi|21543127|gb|BQ596401.1|BQ596 ------------------------------------------------
gi|21543806|gb|BQ597080.1|BQ597 ------------------------------------------------
gi|21254704|gb|BQ451592.1|BQ451 ------------------------------------------------

PF10_0127                       TATTTCGGTCTCCTTCACATTTTGATCATCCATGGCTTCTTCAGATAA
MAL10|PF10_0127                 ------------------------------------------------
gi|15586069|gb|BI670685.1|BI670 ------------------------------------------------
gi|21543811|gb|BQ597085.1|BQ597 ------------------------------------------------
su_gi_contig_1925               ------------------------------------------------
gi|21543127|gb|BQ596401.1|BQ596 ------------------------------------------------
gi|21543806|gb|BQ597080.1|BQ597 ------------------------------------------------
gi|21254704|gb|BQ451592.1|BQ451 ------------------------------------------------

PF10_0127                       ACCTTTTTTTTGCATATATGATAATTCTTTAAATATGTAACTTTCTAA
MAL10|PF10_0127                 ------------------------------------------------
gi|15586069|gb|BI670685.1|BI670 ------------------------------------------------
gi|21543811|gb|BQ597085.1|BQ597 ------------------------------------------------
su_gi_contig_1925               ------------------------------------------------
gi|21543127|gb|BQ596401.1|BQ596 ------------------------------------------------
gi|21543806|gb|BQ597080.1|BQ597 ------------------------------------------------
gi|21254704|gb|BQ451592.1|BQ451 ------------------------------------------------

PF10_0127                       GAAATCGGAATTTTCAAATATATTATAAAAATTATTATTATCCATATT
MAL10|PF10_0127                 ------------------------------------------------
gi|15586069|gb|BI670685.1|BI670 ------------------------------------------------
gi|21543811|gb|BQ597085.1|BQ597 ------------------------------------------------
su_gi_contig_1925               ------------------------------------------------
gi|21543127|gb|BQ596401.1|BQ596 ------------------------------------------------
gi|21543806|gb|BQ597080.1|BQ597 ------------------------------------------------
gi|21254704|gb|BQ451592.1|BQ451 ------------------------------------------------

PF10_0127                       ATTATAATCTCCTGTGTTATTAACAATATTTTGATTTGCTTCATTAAT
MAL10|PF10_0127                 ------------------------------------------------
gi|15586069|gb|BI670685.1|BI670 ------------------------------------------------
gi|21543811|gb|BQ597085.1|BQ597 ------------------------------------------------
su_gi_contig_1925               ------------------------------------------------
gi|21543127|gb|BQ596401.1|BQ596 ------------------------------------------------
gi|21543806|gb|BQ597080.1|BQ597 ------------------------------------------------
gi|21254704|gb|BQ451592.1|BQ451 ------------------------------------------------

PF10_0127                       ATTAATAGATGTCTGAGTATCCATAGATGATTCTATTAATGTATTATT
MAL10|PF10_0127                 ------------------------------------------------
gi|15586069|gb|BI670685.1|BI670 ------------------------------------------------
gi|21543811|gb|BQ597085.1|BQ597 ------------------------------------------------
su_gi_contig_1925               ------------------------------------------------
gi|21543127|gb|BQ596401.1|BQ596 ------------------------------------------------
gi|21543806|gb|BQ597080.1|BQ597 ------------------------------------------------
gi|21254704|gb|BQ451592.1|BQ451 ------------------------------------------------

PF10_0127                       ATTTAGATTTTTCATTTGACTAAAATTCTGTTCTTTCTTAATTATATC
MAL10|PF10_0127                 ------------------------------------------------
gi|15586069|gb|BI670685.1|BI670 ------------------------------------------------
gi|21543811|gb|BQ597085.1|BQ597 ------------------------------------------------
su_gi_contig_1925               ------------------------------------------------
gi|21543127|gb|BQ596401.1|BQ596 ------------------------------------------------
gi|21543806|gb|BQ597080.1|BQ597 ------------------------------------------------
gi|21254704|gb|BQ451592.1|BQ451 ------------------------------------------------

PF10_0127                       ATTATTATTTATTTGTTTATCCTTATTTATGAGCTGCTTAATACCATA
MAL10|PF10_0127                 ------------------------------------------------
gi|15586069|gb|BI670685.1|BI670 ------------------------------------------------
gi|21543811|gb|BQ597085.1|BQ597 ------------------------------------------------
su_gi_contig_1925               ------------------------------------------------
gi|21543127|gb|BQ596401.1|BQ596 ------------------------------------------------
gi|21543806|gb|BQ597080.1|BQ597 ------------------------------------------------
gi|21254704|gb|BQ451592.1|BQ451 ------------------------------------------------

PF10_0127                       TTCATGTTGATATTTTTTCAATATATTTAATATTGAGAAAGTATAATA
MAL10|PF10_0127                 ------------------------------------------------
gi|15586069|gb|BI670685.1|BI670 ------------------------------------------------
gi|21543811|gb|BQ597085.1|BQ597 ------------------------------------------------
su_gi_contig_1925               ------------------------------------------------
gi|21543127|gb|BQ596401.1|BQ596 ------------------------------------------------
gi|21543806|gb|BQ597080.1|BQ597 ------------------------------------------------
gi|21254704|gb|BQ451592.1|BQ451 ------------------------------------------------

PF10_0127                       ATTTAAATAGTTCTCTACAATAGTTTTAAATTTAAATTTTTTATCTAA
MAL10|PF10_0127                 ------------------------------------------------
gi|15586069|gb|BI670685.1|BI670 ------------------------------------------------
gi|21543811|gb|BQ597085.1|BQ597 ------------------------------------------------
su_gi_contig_1925               ------------------------------------------------
gi|21543127|gb|BQ596401.1|BQ596 ------------------------------------------------
gi|21543806|gb|BQ597080.1|BQ597 ------------------------------------------------
gi|21254704|gb|BQ451592.1|BQ451 ------------------------------------------------

PF10_0127                       CTTTAAACAAATTAATAAAGACTCATTTATTTTTTTTTCCTTTAACAA
MAL10|PF10_0127                 ------------------------------------------------
gi|15586069|gb|BI670685.1|BI670 ------------------------------------------------
gi|21543811|gb|BQ597085.1|BQ597 ------------------------------------------------
su_gi_contig_1925               ------------------------------------------------
gi|21543127|gb|BQ596401.1|BQ596 ------------------------------------------------
gi|21543806|gb|BQ597080.1|BQ597 ------------------------------------------------
gi|21254704|gb|BQ451592.1|BQ451 ------------------------------------------------

PF10_0127                       ATTTTCTAAACAGTTTTCATAAAAAATGTTCTTTCTTTTTTCAAAAAC
MAL10|PF10_0127                 ------------------------------------------------
gi|15586069|gb|BI670685.1|BI670 ------------------------------------------------
gi|21543811|gb|BQ597085.1|BQ597 ------------------------------------------------
su_gi_contig_1925               ------------------------------------------------
gi|21543127|gb|BQ596401.1|BQ596 ------------------------------------------------
gi|21543806|gb|BQ597080.1|BQ597 ------------------------------------------------
gi|21254704|gb|BQ451592.1|BQ451 ------------------------------------------------

PF10_0127                       ATGTTCTGTAATTATTTTATCACTAATGTCTTTAAAAAATATAAGTTC
MAL10|PF10_0127                 ------------------------------------------------
gi|15586069|gb|BI670685.1|BI670 ------------------------------------------------
gi|21543811|gb|BQ597085.1|BQ597 ------------------------------------------------
su_gi_contig_1925               ------------------------------------------------
gi|21543127|gb|BQ596401.1|BQ596 ------------------------------------------------
gi|21543806|gb|BQ597080.1|BQ597 ------------------------------------------------
gi|21254704|gb|BQ451592.1|BQ451 ------------------------------------------------

PF10_0127                       TCCATTTATTGAAGCAGATATAATATTATTATTTTTATTTTCATCTTC
MAL10|PF10_0127                 ------------------------------------------------
gi|15586069|gb|BI670685.1|BI670 ------------------------------------------------
gi|21543811|gb|BQ597085.1|BQ597 ------------------------------------------------
su_gi_contig_1925               ------------------------------------------------
gi|21543127|gb|BQ596401.1|BQ596 ------------------------------------------------
gi|21543806|gb|BQ597080.1|BQ597 ------------------------------------------------
gi|21254704|gb|BQ451592.1|BQ451 ------------------------------------------------

PF10_0127                       ATAACTTTGTAGACAAAAT
MAL10|PF10_0127                 -------------------
gi|15586069|gb|BI670685.1|BI670 -------------------
gi|21543811|gb|BQ597085.1|BQ597 -------------------
su_gi_contig_1925               -------------------
gi|21543127|gb|BQ596401.1|BQ596 -------------------
gi|21543806|gb|BQ597080.1|BQ597 -------------------
gi|21254704|gb|BQ451592.1|BQ451 -------------------

;

endblock;
