# Supplementary material for: cDNA sequences reveal considerable gene prediction inaccuracy in the Plasmodium falciparum genome
Source: BMC Genomics. 2007 Jul 27;8:255. doi: 10.1186/1471-2164-8-255 (PMC1978503; doi:10.1186/1471-2164-8-255)
Supplement: Additional file 3 — Genes with cDNA sequences not matching predicted CDS perfectly. Aligned cDNA and predicted CDS sequences can be viewed by double clicking the hyper-linked gene names in the Excel file. [file 1471-2164-8-255-S3.zip › PF10_0131.TXT]

#NEXUS

[!This data assembled using Sequencher, from Gene Codes Corporation.]
begin data;
   dimensions ntax=5 nchar=6394;
   format datatype=dna gap=- interleave=yes;
   matrix

PF10_0131                AACAAAAAAAAAACAGAAAAAAACATGAACTAACGAACGAACCAGAAA
MAL10|PF10_0131          ------------------------------------------------
su_gi_contig_5106        ------------------------------------------------
D11_PfLab1_M_Plate6b.ab1 ------------------------------------------------
G09_2354_1.ab1           ------------------------------------------------

PF10_0131                TGTATAAAATAAAAATTATCTGAAGTTAAAATGTAAAAATAATATAAT
MAL10|PF10_0131          ------------------------------------------------
su_gi_contig_5106        ------------------------------------------------
D11_PfLab1_M_Plate6b.ab1 ------------------------------------------------
G09_2354_1.ab1           ------------------------------------------------

PF10_0131                ATAGAACTTATAAAAATTAAAAAAAGTCTTTAAAAAAGTTCAAAATGA
MAL10|PF10_0131          ------------------------------------------------
su_gi_contig_5106        ------------------------------------------------
D11_PfLab1_M_Plate6b.ab1 ------------------------------------------------
G09_2354_1.ab1           ------------------------------------------------

PF10_0131                AGAAAAGGAATAAATTTGATATAAATTTATAGAAGAATAAAATCTTTA
MAL10|PF10_0131          ------------------------------------------------
su_gi_contig_5106        ------------------------------------------------
D11_PfLab1_M_Plate6b.ab1 ------------------------------------------------
G09_2354_1.ab1           ------------------------------------------------

PF10_0131                TAATAATAATATAACAATATTATTCTCTTTTTTTTTTTTTTTTTTTTC
MAL10|PF10_0131          ------------------------------------------------
su_gi_contig_5106        ------------------------------------------------
D11_PfLab1_M_Plate6b.ab1 ------------------------------------------------
G09_2354_1.ab1           ------------------------------------------------

PF10_0131                TTTTTTTTTTTCCTTTTTCTTTTTTTTATATATATTTCTTATGTTTAT
MAL10|PF10_0131          ------------------------------------------------
su_gi_contig_5106        ------------------------------------------------
D11_PfLab1_M_Plate6b.ab1 ------------------------------------------------
G09_2354_1.ab1           ------------------------------------------------

PF10_0131                AAAAAACAAAAAAAAAAAAAAAGAACAACAAAAAGAATAAGAATAAGA
MAL10|PF10_0131          ------------------------------------------------
su_gi_contig_5106        ------------------------------------------------
D11_PfLab1_M_Plate6b.ab1 ------------------------------------------------
G09_2354_1.ab1           ------------------------------------------------

PF10_0131                ATAAAAGTCTTAAGAAGCTGTCGTTTATATGATAGTTCTTATTTGTTT
MAL10|PF10_0131          ------------------------------------------------
su_gi_contig_5106        ------------------------------------------------
D11_PfLab1_M_Plate6b.ab1 ------------------------------------------------
G09_2354_1.ab1           ------------------------------------------------

PF10_0131                ACATCTATGTATTTTTTATATTTGTTATATTTTTTATTTTTTTTAATT
MAL10|PF10_0131          ------------------------------------------------
su_gi_contig_5106        ------------------------------------------------
D11_PfLab1_M_Plate6b.ab1 ------------------------------------------------
G09_2354_1.ab1           ------------------------------------------------

PF10_0131                TGGTGAATAAAAAAAAAATCGTCATATCCCATCTTTATTTTTTTATAC
MAL10|PF10_0131          ------------------------------------------------
su_gi_contig_5106        ------------------------------------------------
D11_PfLab1_M_Plate6b.ab1 ------------------------------------------------
G09_2354_1.ab1           ------------------------------------------------

PF10_0131                ACATACTGTTTATATATGACCATGTTGTATTTTATTACAATATAAAAT
MAL10|PF10_0131          ------------------------------------------------
su_gi_contig_5106        ------------------------------------------------
D11_PfLab1_M_Plate6b.ab1 ------------------------------------------------
G09_2354_1.ab1           ------------------------------------------------

PF10_0131                TTATCCAATACAAGGTAAAAGAACTGGTTGAACAGAATAAATATTTAT
MAL10|PF10_0131          ------------------------------------------------
su_gi_contig_5106        ------------------------------------------------
D11_PfLab1_M_Plate6b.ab1 ------------------------------------------------
G09_2354_1.ab1           ------------------------------------------------

PF10_0131                GAGATTAAATAATGTATTTGTGTGTTTTAATAAGGAAAGATTATAATA
MAL10|PF10_0131          ------------------------------------------------
su_gi_contig_5106        ------------------------------------------------
D11_PfLab1_M_Plate6b.ab1 ------------------------------------------------
G09_2354_1.ab1           ------------------------------------------------

PF10_0131                TGCATATAAATATATATATATATATATATATATATATATATATACATA
MAL10|PF10_0131          ------------------------------------------------
su_gi_contig_5106        ------------------------------------------------
D11_PfLab1_M_Plate6b.ab1 ------------------------------------------------
G09_2354_1.ab1           ------------------------------------------------

PF10_0131                TTCATATATACTTATTTCTTTTTTTTGAGCATAGGGTTAAATTTGTTT
MAL10|PF10_0131          ------------------------------------------------
su_gi_contig_5106        ------------------------------------------------
D11_PfLab1_M_Plate6b.ab1 ------------------------------------------------
G09_2354_1.ab1           ------------------------------------------------

PF10_0131                TTACATGTTTTACTCTTAAAAAAATTAAGAATGAAATATATCTTTAAT
MAL10|PF10_0131          ------------------------------------------------
su_gi_contig_5106        ------------------------------------------------
D11_PfLab1_M_Plate6b.ab1 ------------------------------------------------
G09_2354_1.ab1           ------------------------------------------------

PF10_0131                TATAAAAATTTTTATTTTTAAATATTTATATAAATATATAATTGAGTT
MAL10|PF10_0131          ------------------------------------------------
su_gi_contig_5106        ------------------------------------------------
D11_PfLab1_M_Plate6b.ab1 ------------------------------------------------
G09_2354_1.ab1           ------------------------------------------------

PF10_0131                TATCTTAGACTTTTCTTTTAATTAGAAAAAAAAATGAAAAAGGAAAAG
MAL10|PF10_0131          ------------------------------------------------
su_gi_contig_5106        ------------------------------------------------
D11_PfLab1_M_Plate6b.ab1 ------------------------------------------------
G09_2354_1.ab1           ------------------------------------------------

PF10_0131                GAAAACTTCATTCCTTTGTAATAGATTACTTATTATATCATTTACAGA
MAL10|PF10_0131          ------------------------------------------------
su_gi_contig_5106        ------------------------------------------------
D11_PfLab1_M_Plate6b.ab1 ------------------------------------------------
G09_2354_1.ab1           ------------------------------------------------

PF10_0131                TAAAAAGTTATAATGTATAATATATGGATGATTTTTTTTTTTTTTTTT
MAL10|PF10_0131          ------------------------------------------------
su_gi_contig_5106        ------------------------------------------------
D11_PfLab1_M_Plate6b.ab1 ------------------------------------------------
G09_2354_1.ab1           ------------------------------------------------

PF10_0131                TTTTTTTTTTTTTACTTTTAAAAGGAAATTAACATTTAATTATCCATA
MAL10|PF10_0131          ------------------------------------------------
su_gi_contig_5106        ------------------------------------------------
D11_PfLab1_M_Plate6b.ab1 ------------------------------------------------
G09_2354_1.ab1           ------------------------------------------------

PF10_0131                TTTTTAAATATATCTTATAAAATATGTAAACGTGTTTTTCGTATAGCC
MAL10|PF10_0131          ------------------------------------------------
su_gi_contig_5106        ------------------------------------------------
D11_PfLab1_M_Plate6b.ab1 ------------------------------------------------
G09_2354_1.ab1           ------------------------------------------------

PF10_0131                AATTTTTTTTTTTTTTTTTTTTTTTTTATTCCCTATGTGTGCAATATA
MAL10|PF10_0131          ------------------------------------------------
su_gi_contig_5106        ------------------------------------------------
D11_PfLab1_M_Plate6b.ab1 ------------------------------------------------
G09_2354_1.ab1           ------------------------------------------------

PF10_0131                AATTTTCATTTATCTCATATGATCATCCCTAAGTGTTTTAATAAGAAA
MAL10|PF10_0131          ------------------------------------------------
su_gi_contig_5106        ------------------------------------------------
D11_PfLab1_M_Plate6b.ab1 ------------------------------------------------
G09_2354_1.ab1           ------------------------------------------------

PF10_0131                TAAAGAATTGTCTATATTTTTAAAAAATATAGAATAAGTCTTTGTCTC
MAL10|PF10_0131          ------------------------------------------------
su_gi_contig_5106        ------------------------------------------------
D11_PfLab1_M_Plate6b.ab1 ------------------------------------------------
G09_2354_1.ab1           ------------------------------------------------

PF10_0131                TTGCTCTCTCTATATATAATAAATTTAATTTTAATATATTATACTTCT
MAL10|PF10_0131          ------------------------------------------------
su_gi_contig_5106        ------------------------------------------------
D11_PfLab1_M_Plate6b.ab1 ------------------------------------------------
G09_2354_1.ab1           ------------------------------------------------

PF10_0131                TTTAAGAATATTTATATAACAGTCGAAATGTGAGAATGATAAGAAAAA
MAL10|PF10_0131          ------------------------------------------------
su_gi_contig_5106        ------------------------------------------------
D11_PfLab1_M_Plate6b.ab1 ------------------------------------------------
G09_2354_1.ab1           ------------------------------------------------

PF10_0131                TAAATAATTAAATAAATAAATAAATAAAATAAAATAAAGTAAAATGAA
MAL10|PF10_0131          ------------------------------------------------
su_gi_contig_5106        ------------------------------------------------
D11_PfLab1_M_Plate6b.ab1 ------------------------------------------------
G09_2354_1.ab1           ------------------------------------------------

PF10_0131                AAGTTTTTTCTGACATTTACATGAACTCCTAAAGAAAACCAAAAAAAA
MAL10|PF10_0131          ------------------------------------------------
su_gi_contig_5106        ------------------------------------------------
D11_PfLab1_M_Plate6b.ab1 ------------------------------------------------
G09_2354_1.ab1           ------------------------------------------------

PF10_0131                AAAAAAAAAATATATATATATATATATATACATATATTTTGAAACTAT
MAL10|PF10_0131          ------------------------------------------------
su_gi_contig_5106        ------------------------------------------------
D11_PfLab1_M_Plate6b.ab1 ------------------------------------------------
G09_2354_1.ab1           ------------------------------------------------

PF10_0131                ATATAACTAGTGCAAAGACAATATTTTAAATTTTATTTCTCATTACTT
MAL10|PF10_0131          ------------------------------------------------
su_gi_contig_5106        ------------------------------------------------
D11_PfLab1_M_Plate6b.ab1 ------------------------------------------------
G09_2354_1.ab1           ------------------------------------------------

PF10_0131                ACATTTTTCTAATGAATAAAGAAAATATTGAAAAACTAATAAATATAA
MAL10|PF10_0131          -----------ATGAATAAAGAAAATATTGAAAAACTAATAAATATAA
su_gi_contig_5106        ------------------------------------------------
D11_PfLab1_M_Plate6b.ab1 ------------------------------------------------
G09_2354_1.ab1           ------------------------------------------------

PF10_0131                TAAATTTATTAGATAAGATATCTGAGAATAAACGAGATAAAAATAATT
MAL10|PF10_0131          TAAATTTATTAGATAAGATATCTGAGAATAAACGAGATAAAAATAATT
su_gi_contig_5106        ------------------------------------------------
D11_PfLab1_M_Plate6b.ab1 ------------------------------------------------
G09_2354_1.ab1           ------------------------------------------------

PF10_0131                ATGGTGAACATAATGTAAATAAATTTCTTTCAAGTGAACTATCAAAGA
MAL10|PF10_0131          ATGGTGAACATAATGTAAATAAATTTCTTTCAAGTGAACTATCAAAGA
su_gi_contig_5106        ------------------------------------------------
D11_PfLab1_M_Plate6b.ab1 ------------------------------------------------
G09_2354_1.ab1           ------------------------------------------------

PF10_0131                CTTTAGATAGTTTAGAATATAGAAAGTCCCTATTCCCATTATGTGATG
MAL10|PF10_0131          CTTTAGATAGTTTAGAATATAGAAAGTCCCTATTCCCATTATGTGATG
su_gi_contig_5106        ------------------------------------------------
D11_PfLab1_M_Plate6b.ab1 ------------------------------------------------
G09_2354_1.ab1           ------------------------------------------------

PF10_0131                AAAAGGAAAAAGTAAATTCAAATGTAAATAAAATAATTAGTAATTTCA
MAL10|PF10_0131          AAAAGGAAAAAGTAAATTCAAATGTAAATAAAATAATTAGTAATTTCA
su_gi_contig_5106        ------------------------------------------------
D11_PfLab1_M_Plate6b.ab1 ------------------------------------------------
G09_2354_1.ab1           ------------------------------------------------

PF10_0131                AAACAACAAAAAGTTTTTTCTACTTTAATAAGTCCTCCTCACTAAATA
MAL10|PF10_0131          AAACAACAAAAAGTTTTTTCTACTTTAATAAGTCCTCCTCACTAAATA
su_gi_contig_5106        ------------------------------------------------
D11_PfLab1_M_Plate6b.ab1 ------------------------------------------------
G09_2354_1.ab1           ------------------------------------------------

PF10_0131                TGGGTGAAGATATGGATGAAAATATGGATGAAAATATGGGTGAAAATA
MAL10|PF10_0131          TGGGTGAAGATATGGATGAAAATATGGATGAAAATATGGGTGAAAATA
su_gi_contig_5106        ------------------------------------------------
D11_PfLab1_M_Plate6b.ab1 ------------------------------------------------
G09_2354_1.ab1           ------------------------------------------------

PF10_0131                TGGATGAAAATATGGGTGAAAATATGGATGAAAATATGGGTGAAAATA
MAL10|PF10_0131          TGGATGAAAATATGGGTGAAAATATGGATGAAAATATGGGTGAAAATA
su_gi_contig_5106        ------------------------------------------------
D11_PfLab1_M_Plate6b.ab1 ------------------------------------------------
G09_2354_1.ab1           ------------------------------------------------

PF10_0131                TGGATGAAAATATGGGTGAAAATATAGATAAAAATATAGATAAAAATA
MAL10|PF10_0131          TGGATGAAAATATGGGTGAAAATATAGATAAAAATATAGATAAAAATA
su_gi_contig_5106        ------------------------------------------------
D11_PfLab1_M_Plate6b.ab1 ------------------------------------------------
G09_2354_1.ab1           ------------------------------------------------

PF10_0131                TAGATACAAATATGGATGAAAACATATATTCAAATAAACATTTAAGAA
MAL10|PF10_0131          TAGATACAAATATGGATGAAAACATATATTCAAATAAACATTTAAGAA
su_gi_contig_5106        ------------------------------------------------
D11_PfLab1_M_Plate6b.ab1 ------------------------------------------------
G09_2354_1.ab1           ------------------------------------------------

PF10_0131                AAAACATATATTTACTCTCATCAAATGTAAAAAGTTCCCATATAAAAA
MAL10|PF10_0131          AAAACATATATTTACTCTCATCAAATGTAAAAAGTTCCCATATAAAAA
su_gi_contig_5106        ------------------------------------------------
D11_PfLab1_M_Plate6b.ab1 ------------------------------------------------
G09_2354_1.ab1           ------------------------------------------------

PF10_0131                AAGATAATAAAAATATAATGAAGTATACAAATAATGTTAATATAAACG
MAL10|PF10_0131          AAGATAATAAAAATATAATGAAGTATACAAATAATGTTAATATAAACG
su_gi_contig_5106        ------------------------------------------------
D11_PfLab1_M_Plate6b.ab1 ------------------------------------------------
G09_2354_1.ab1           ------------------------------------------------

PF10_0131                ATAATGATATTTATTTGAATACAAATCAAAAAAATGTTAAATATAATT
MAL10|PF10_0131          ATAATGATATTTATTTGAATACAAATCAAAAAAATGTTAAATATAATT
su_gi_contig_5106        ------------------------------------------------
D11_PfLab1_M_Plate6b.ab1 ------------------------------------------------
G09_2354_1.ab1           ------------------------------------------------

PF10_0131                ATTTAAATGTAATACAACTTAATGAAAAAAAATACAAAAGAGAAAACA
MAL10|PF10_0131          ATTTAAATGTAATACAACTTAATGAAAAAAAATACAAAAGAGAAAACA
su_gi_contig_5106        ------------------------------------------------
D11_PfLab1_M_Plate6b.ab1 ------------------------------------------------
G09_2354_1.ab1           ------------------------------------------------

PF10_0131                GTTTTTCATCTTCAAGTACAATATTTTCATTTATCAAACTAAAGACAG
MAL10|PF10_0131          GTTTTTCATCTTCAAGTACAATATTTTCATTTATCAAACTAAAGACAG
su_gi_contig_5106        ------------------------------------------------
D11_PfLab1_M_Plate6b.ab1 ------------------------------------------------
G09_2354_1.ab1           ------------------------------------------------

PF10_0131                ATAATGTAATAGAACAGAGAAATACTTCTAATGTATTAAGAAATTATT
MAL10|PF10_0131          ATAATGTAATAGAACAGAGAAATACTTCTAATGTATTAAGAAATTATT
su_gi_contig_5106        ------------------------------------------------
D11_PfLab1_M_Plate6b.ab1 ------------------------------------------------
G09_2354_1.ab1           ------------------------------------------------

PF10_0131                TTAGTGATACAGAACTTTTATCATACAATAATAATCATAAAAGTAAAT
MAL10|PF10_0131          TTAGTGATACAGAACTTTTATCATACAATAATAATCATAAAAGTAAAT
su_gi_contig_5106        ------------------------------------------------
D11_PfLab1_M_Plate6b.ab1 ------------------------------------------------
G09_2354_1.ab1           ------------------------------------------------

PF10_0131                ATAATTTGTTAAAAATGTTAAAGAGAGATGAATTGAAAAAATATGAAC
MAL10|PF10_0131          ATAATTTGTTAAAAATGTTAAAGAGAGATGAATTGAAAAAATATGAAC
su_gi_contig_5106        ------------------------------------------------
D11_PfLab1_M_Plate6b.ab1 ------------------------------------------------
G09_2354_1.ab1           ------------------------------------------------

PF10_0131                AAGAAAAATTTAAGGTCCAAAATAAAGGAAGACAGAATCAAGTTGAAA
MAL10|PF10_0131          AAGAAAAATTTAAGGTCCAAAATAAAGGAAGACAGAATCAAGTTGAAA
su_gi_contig_5106        ------------------------------------------------
D11_PfLab1_M_Plate6b.ab1 ------------------------------------------------
G09_2354_1.ab1           ------------------------------------------------

PF10_0131                AAGAAGAATTAATGGAAGAATTAGAAGGTATGTATTAATATAAATAGC
MAL10|PF10_0131          AAGAAGAATTAATGGAAGAATTAGA-----------------------
su_gi_contig_5106        ------------------------------------------------
D11_PfLab1_M_Plate6b.ab1 ------------------------------------------------
G09_2354_1.ab1           ------------------------------------------------

PF10_0131                TTCATGTATATAAGAATATATATATATATATATATATATATATATATA
MAL10|PF10_0131          ------------------------------------------------
su_gi_contig_5106        ------------------------------------------------
D11_PfLab1_M_Plate6b.ab1 ------------------------------------------------
G09_2354_1.ab1           ------------------------------------------------

PF10_0131                TATAAAGAAAAAAAAGGAGAAATTCCCACATGCATCTTTATAATAATA
MAL10|PF10_0131          ------------------------------------------------
su_gi_contig_5106        ------------------------------------------------
D11_PfLab1_M_Plate6b.ab1 ------------------------------------------------
G09_2354_1.ab1           ------------------------------------------------

PF10_0131                ATGGTACTTAATTCTGATTTTTTCTTATCATATAGATGGATGCATTGA
MAL10|PF10_0131          ---------------------------------AGATGGATGCATTGA
su_gi_contig_5106        ------------------------------------------------
D11_PfLab1_M_Plate6b.ab1 ------------------------------------------------
G09_2354_1.ab1           ------------------------------------------------

PF10_0131                TAATAATACCACAGGACTGTTACTAGAAAAAATCATAGAACACTTGAA
MAL10|PF10_0131          TAATAATACCACAGGACTGTTACTAGAAAAAATCATAGAACACTTGAA
su_gi_contig_5106        ------------------------------------------------
D11_PfLab1_M_Plate6b.ab1 ------------------------------------------------
G09_2354_1.ab1           ------------------------------------------------

PF10_0131                TATTAATTTGAAGCATATCTTAAATAATTATAAAAAGGAGGTAACAAT
MAL10|PF10_0131          TATTAATTTGAAGCATATCTTAAATAATTATAAAAAGG----------
su_gi_contig_5106        ------------------------------------------------
D11_PfLab1_M_Plate6b.ab1 ------------------------------------------------
G09_2354_1.ab1           ------------------------------------------------

PF10_0131                AATTATATATATATATATATATATATTTTTTTTTTTTTTTTTTTTTTT
MAL10|PF10_0131          ------------------------------------------------
su_gi_contig_5106        ------------------------------------------------
D11_PfLab1_M_Plate6b.ab1 ------------------------------------------------
G09_2354_1.ab1           ------------------------------------------------

PF10_0131                TTTTTTTTTTTTTTTTTGAGGTTCTTATATTATTCATATAATTTAATT
MAL10|PF10_0131          ------------------------------------------------
su_gi_contig_5106        ------------------------------------------------
D11_PfLab1_M_Plate6b.ab1 ------------------------------------------------
G09_2354_1.ab1           ------------------------------------------------

PF10_0131                TTTCTTTTTTTTTCTATTTATAAAGATAAATAAATTATGTAAACTTAA
MAL10|PF10_0131          -----------------------AGATAAATAAATTATGTAAACTTAA
su_gi_contig_5106        ----------------------------AATAAATTATGTAAACTTAA
D11_PfLab1_M_Plate6b.ab1 ----------------------------AATAAATTATGTAAACTTAA
G09_2354_1.ab1           ------------------------------------------------

PF10_0131                CGACACCTTAAGTGGAAAATTGGAGAATGCCCTAGAAAATAACGATGA
MAL10|PF10_0131          CGACACCTTAAGTGGAAAATTGGAGAATGCCCTAGAAAATAACGATGA
su_gi_contig_5106        CGACACCTTAAGTGGAAAATTGGAGAATGCCCTAGAAAATAACGATGA
D11_PfLab1_M_Plate6b.ab1 CGACACCTTAAGTGGAAAATTGGAGAATGCCCTAGAAAATAACGATGA
G09_2354_1.ab1           ------------------------------------------------

PF10_0131                ACAAGTAAAAAAAAAAAAAAAGTAAAAATAACTAAATAAAATATGATT
MAL10|PF10_0131          ACAA--------------------------------------------
su_gi_contig_5106        ACAA--------------------------------------------
D11_PfLab1_M_Plate6b.ab1 ACAA--------------------------------------------
G09_2354_1.ab1           ------------------------------------------------

PF10_0131                ATATGTGAAAATATGAGAACATACTTTTGGATTATAAAGAATATATAT
MAL10|PF10_0131          ------------------------------------------------
su_gi_contig_5106        ------------------------------------------------
D11_PfLab1_M_Plate6b.ab1 ------------------------------------------------
G09_2354_1.ab1           ------------------------------------------------

PF10_0131                TCTTTTTTGGAATATATTAATCAATTGATTTTTAATTTTTGAAGGCTC
MAL10|PF10_0131          --------------------------------------------GCTC
su_gi_contig_5106        --------------------------------------------GCTC
D11_PfLab1_M_Plate6b.ab1 --------------------------------------------GCTC
G09_2354_1.ab1           ------------------------------------------------

PF10_0131                AAGAAATACGAGATTTAAATAAAAAAATACATATAATAAAAGAAC-AA
MAL10|PF10_0131          AAGAAATACGAGATTTAAATAAAAAAATACATATAATAAAAGAAC-AA
su_gi_contig_5106        AAGAAATACGAGATTTAAATAAAAAAATACATATAATAAAAGAACAAA
D11_PfLab1_M_Plate6b.ab1 AAGAAATACGAGATTTAAATAAAAAAATACATATAATAAAAGAACAAA
G09_2354_1.ab1           ------------------------------------------------

PF10_0131                AAAACAGAAATGAATAAAATTATTGAAGATTATGAATTTCAGACTGTG
MAL10|PF10_0131          AAAACAGAAATGAATAAAATTATTGAAGATTATGAATTTCAGACTGTG
su_gi_contig_5106        AAAACAGAAATGAATAAAATTATTGAAGATTATGAATTTCAGACTGTG
D11_PfLab1_M_Plate6b.ab1 AAAACAGAAATGAATAAAATTATTGAAGATTATGAATTTCAGACTGTG
G09_2354_1.ab1           ------------------------------------------------

PF10_0131                AATAGAAAGGTATATATATTATTAAAAAAAAAAAAAAAAGAAAAAAAA
MAL10|PF10_0131          AATAGAAAG---------------------------------------
su_gi_contig_5106        AATAGAAAG---------------------------------------
D11_PfLab1_M_Plate6b.ab1 AATAGAAAG---------------------------------------
G09_2354_1.ab1           ------------------------------------------------

PF10_0131                TGAAAAGGAAATGAAAAAGTAAAAGAAAAAGTAAAAGTAAAAGAAAAA
MAL10|PF10_0131          ------------------------------------------------
su_gi_contig_5106        ------------------------------------------------
D11_PfLab1_M_Plate6b.ab1 ------------------------------------------------
G09_2354_1.ab1           ------------------------------------------------

PF10_0131                GTAAAAGTAAAAGAAAAAGAAAAAGTAAAAGATGAAAAAAAAATATAT
MAL10|PF10_0131          ------------------------------------------------
su_gi_contig_5106        ------------------------------------------------
D11_PfLab1_M_Plate6b.ab1 ------------------------------------------------
G09_2354_1.ab1           ------------------------------------------------

PF10_0131                TATAAATAAATAATATAAATGAAAAATGCTCACCAATCTTTACATATT
MAL10|PF10_0131          ------------------------------------------------
su_gi_contig_5106        ------------------------------------------------
D11_PfLab1_M_Plate6b.ab1 ------------------------------------------------
G09_2354_1.ab1           ------------------------------------------------

PF10_0131                ATATTCATTTTTTCACGCAAGAAATTAGAAAATTCACAACAAAATTAC
MAL10|PF10_0131          ---------------------AAATTAGAAAATTCACAACAAAATTAC
su_gi_contig_5106        ---------------------AAATTAGAAAATTCACAACAAAATTAC
D11_PfLab1_M_Plate6b.ab1 ---------------------AAATTAGAAAATTCACAACAAAATTAC
G09_2354_1.ab1           ------------------------------------------------

PF10_0131                ATAAAAGAAAGAGATAAATTGGATGACGAAATAAAATATTTGAAAAAC
MAL10|PF10_0131          ATAAAAGAAAGAGATAAATTGGATGACGAAATAAAATATTTGAAAAAC
su_gi_contig_5106        ATAAAAGAAAGAGATAAATTGGATGACGAAATAAAATATTCGAAAAAC
D11_PfLab1_M_Plate6b.ab1 ATAAAAGAAAGAGATAAATTGGATGACGAAATAAAATATTCGAAAAAC
G09_2354_1.ab1           ------------------------------------------------

PF10_0131                GAACTGAATATGATGAAATCTACAAACCTTAAAATAAAGGAAGAAAAA
MAL10|PF10_0131          GAACTGAATATGATGAAATCTACAAACCTTAAAATAAAGGAAGAAAAA
su_gi_contig_5106        GAACTGAATATGATGAAATCTACAAACCTTAAAATAAAGGAAGAAAAA
D11_PfLab1_M_Plate6b.ab1 GAACTGAATATGATGAAATCTACAAACCTTAAAATAAAGGAAGAAAAA
G09_2354_1.ab1           ------------------------------------------------

PF10_0131                TTACTTTTGAAGGATAAATTTAAGAAATATAAGGGAAAATATCACAAC
MAL10|PF10_0131          TTACTTTTGAAGGATAAATTTAAGAAATATAAGGGAAAATATCACAAC
su_gi_contig_5106        TTACTTTTGAAGGATAAATTTAAGAAATATAAGGGAAAATATCACAAC
D11_PfLab1_M_Plate6b.ab1 TTACTTTTGAAGGATAAATTTAAGAAATATAAGGGAAAATATCACAAC
G09_2354_1.ab1           ------------------------------------------------

PF10_0131                CAAAAGGAAAAAGTATGTAAACAAATAATATATTTATATCAATTTGGA
MAL10|PF10_0131          CAAAAGGAAAAA------------------------------------
su_gi_contig_5106        CAAAAGGAAAAA------------------------------------
D11_PfLab1_M_Plate6b.ab1 CAAAAGGAAAAA------------------------------------
G09_2354_1.ab1           ------------------------------------------------

PF10_0131                TAAATATTACCTTAATATTATTATTTTATTATTATTTTTATTTTCTTG
MAL10|PF10_0131          ------------------------------------------------
su_gi_contig_5106        ------------------------------------------------
D11_PfLab1_M_Plate6b.ab1 ------------------------------------------------
G09_2354_1.ab1           ------------------------------------------------

PF10_0131                ATTTTTTTTTTCATCTTTTCTAGTTACAAAATGCAAATGAATTAATTT
MAL10|PF10_0131          -----------------------TTACAAAATGCAAATGAATTAATTT
su_gi_contig_5106        -----------------------TTACAAAATGCAAATGAATTAATTT
D11_PfLab1_M_Plate6b.ab1 -----------------------TTACAAAATGCAAATGAATTAATTT
G09_2354_1.ab1           ------------------------------------------------

PF10_0131                TAGAATTAAAACTAGCCCAAAATGAACAAATAACGGAGAAAAACTTAA
MAL10|PF10_0131          TAGAATTAAAACTAGCCCAAAATGAACAAATAACGGAGAAAAACTTAA
su_gi_contig_5106        TAGAATTAAAACTAGCCCAAAATGAACAAATAACGGAGAAAAACTTAA
D11_PfLab1_M_Plate6b.ab1 TAGAATTAAAACTAGCCCAAAATGAACAAATAACGGAGAAAAACTTAA
G09_2354_1.ab1           ------------------------------------------------

PF10_0131                ACATCATAAATGTATAAAAATTAAAGAAAACTTTTTAATAGAACGACA
MAL10|PF10_0131          ACATCATAAAT-------------------------------------
su_gi_contig_5106        ACATCATAAAT-------------------------------------
D11_PfLab1_M_Plate6b.ab1 ACATCATAAAT-------------------------------------
G09_2354_1.ab1           ------------------------------------------------

PF10_0131                TTTTGTTTTATATCATGAACGAATGTCTTACATATATTAAAATGTTTT
MAL10|PF10_0131          ------------------------------------------------
su_gi_contig_5106        ------------------------------------------------
D11_PfLab1_M_Plate6b.ab1 ------------------------------------------------
G09_2354_1.ab1           ------------------------------------------------

PF10_0131                TTGATTGGATTCAAATGAATAAAATACATTCATACGTACAAAAAAAAA
MAL10|PF10_0131          ------------------------------------------------
su_gi_contig_5106        ------------------------------------------------
D11_PfLab1_M_Plate6b.ab1 ------------------------------------------------
G09_2354_1.ab1           ------------------------------------------------

PF10_0131                AAAAAAAAAATATATATATATATATATATATATTTTTTTTATAGAATG
MAL10|PF10_0131          --------------------------------------------AATG
su_gi_contig_5106        --------------------------------------------AATG
D11_PfLab1_M_Plate6b.ab1 --------------------------------------------AATG
G09_2354_1.ab1           ------------------------------------------------

PF10_0131                AATATTCCAAACAAAGGGACATATTTCCATATGAAAAAAAAAGAAAAA
MAL10|PF10_0131          AATATTCCAAACAAAGGGACATATTTCCATATGAAAAAAAAAGAAAAA
su_gi_contig_5106        AATATTCCAAACAAAGGGACATATTTCCATATGAAAAAAAAAGAAAAA
D11_PfLab1_M_Plate6b.ab1 AATATTCCAAACAAAGGGACATATTTCCATATGAAAAAAAAAGAAAAA
G09_2354_1.ab1           ------------------------------------------------

PF10_0131                TTATTATCAACAGGTAAATAATAATATAATAATTCATTAATAAAAACA
MAL10|PF10_0131          TTATTATCAACAG-----------------------------------
su_gi_contig_5106        TTATTATCAACAG-----------------------------------
D11_PfLab1_M_Plate6b.ab1 TTATTATCAACAG-----------------------------------
G09_2354_1.ab1           ------------------------------------------------

PF10_0131                TAAAAAAGTTTAATAATTAAAGAATTCTAAGTATTGTTCCTTTTTTTT
MAL10|PF10_0131          ------------------------------------------------
su_gi_contig_5106        ------------------------------------------------
D11_PfLab1_M_Plate6b.ab1 ------------------------------------------------
G09_2354_1.ab1           ------------------------------------------------

PF10_0131                TTTTTTTTTTTTTTTTTATAGATTTAGGAGCGACACCATAATGGATAA
MAL10|PF10_0131          ---------------------ATTTAGGAGCGACACCATAATGGATAA
su_gi_contig_5106        ---------------------ATTTAGGAGCGACACCATAATGGATAA
D11_PfLab1_M_Plate6b.ab1 ---------------------ATTTAGGAGCGACACCATAATGGATAA
G09_2354_1.ab1           ------------------------------------------------

PF10_0131                TTTTGAAAGGATGAAAAAAAAATTATTTGAAAGTAACGAAAGGTGTTA
MAL10|PF10_0131          TTTTGAAAGGATGAAAAAAAAATTATTTGAAAGTAACGAAAGGTGTTA
su_gi_contig_5106        TTTTGAAAGGATGAAAAAAAAATTATTTGAAAGTAACGAAAGGTGTTA
D11_PfLab1_M_Plate6b.ab1 TTTTGAAAGGATGAAAAAAAAATTATTTGAAAGTAACGAAAGGTGTTA
G09_2354_1.ab1           ------------------------------------------------

PF10_0131                TATTTTATCTAAGACTAATTTGCAACTATTCAAGGGTATAAGGAATAG
MAL10|PF10_0131          TATTTTATCTAAGACTAATTTGCAACTATTCAAGGGTATAAGGAATAG
su_gi_contig_5106        TATTTTATCTAAGACTAATTTGCAACTATTCAAGGGTATAAGGAATAG
D11_PfLab1_M_Plate6b.ab1 TATTTTATCTAAGACTAATTTGCAACTATTCAAGGGTATAAGGAATAG
G09_2354_1.ab1           ---------------------------ATTCAAGGGTATAAGGAATAG

PF10_0131                AAAGAAAAAAATATATACGATGAATAGAGAGATGTCTAATCTTAAGCA
MAL10|PF10_0131          AAAGAAAAAAATATATACGATGAATAGAGAGATGTCTAATCTTAAGCA
su_gi_contig_5106        AAAGAAAAAAATATATACGATGAATAGAGAGATGTCTAATCTTAAGCA
D11_PfLab1_M_Plate6b.ab1 AAAGAAAAAAATATATACGATGAATAGAGAGATGTCTAATCTTAAGCA
G09_2354_1.ab1           AAAGAAAAAAATATATACGATGAATAGAGAGATGTCTAATCTTAAGCA

PF10_0131                CATTTTATTAAAGGGAAAAGAAGGAATGAGTAGATGTACATTATTGGA
MAL10|PF10_0131          CATTTTATTAAAGGGAAAAGAAGGAATGAGTAGATGTACATTATTGGA
su_gi_contig_5106        CATTTTATTAAAGGGAAAAGAAGGAATGAGTAGATGTACATTATTGGA
D11_PfLab1_M_Plate6b.ab1 CATTTTATTAAAGGGAAAAGAAGGAATGAGTAGATGTACATTATTGGA
G09_2354_1.ab1           CATTTTATTAAAGGGAAAAGAAGGAATGAGTAGATGTACATTATTGGA

PF10_0131                TTTGAAGGTAATGCACAAATTAAAAATAGAAAAAAGAAAATAATGAAA
MAL10|PF10_0131          TTTGAAG-----------------------------------------
su_gi_contig_5106        TTTGAAGGTAATGCACAAATTAAAAATAGAAAAAAGAAAAAAATGAAA
D11_PfLab1_M_Plate6b.ab1 TTTGAAGGTAATGCACAAATTAAAAATAGAAAAAAGAAAAATATGAAA
G09_2354_1.ab1           TTTGAAGGTAATGCACAAATTAAAAATAGAAAAAAGAAAATAATGAAA

PF10_0131                ATAATATTATTATGTTTTGATAATATTAAATTTTTTTTATATATTTAT
MAL10|PF10_0131          ------------------------------------------------
su_gi_contig_5106        ATAATATTATTATGTTTTGATAATATTAAATTTTTTTTATATATTTAT
D11_PfLab1_M_Plate6b.ab1 ATAATATTATTATGTTTTGATAAT------------------------
G09_2354_1.ab1           ATAATATTATTATGTTTTGATAATATTAAATTTTTTTTATATATTTAT

PF10_0131                TTTATCTTGTTTTTTTTATATTGAATAGGAAAATACAGCAGGACTCGG
MAL10|PF10_0131          ----------------------------GAAAATACAGCAGGACTCGG
su_gi_contig_5106        TTTATCTTGTTTTTTTTATATTGAATAGGAAAATACAGCAGGACTCGG
D11_PfLab1_M_Plate6b.ab1 ------------------------------------------------
G09_2354_1.ab1           TTTATCTTGTTTTTTTTATATTGAATAGGAAAATACAGCAGGACTCGG

PF10_0131                AACCTCCAATAGTAATGTTTCATATAATGGTCTATGTAAACGTTGCTG
MAL10|PF10_0131          AACCTCCAATAGTAATGTTTCATATAATGGTCTATGTAAACGTTGCTG
su_gi_contig_5106        AACCTCCAATAGTAATGTTTCATATAATGGTCTATGTAAACGTTGCTG
D11_PfLab1_M_Plate6b.ab1 ------------------------------------------------
G09_2354_1.ab1           AACCTCCAATAGTAATGTTTCATATAATGGTCTATGTAAACGTTGCTG

PF10_0131                TAAATTAAAAGATGAAAATGATACTATATCAGAAAAATCGTATAACAA
MAL10|PF10_0131          TAAATTAAAAGATGAAAATGATACTATATCAGAAAAATCGTATAACAA
su_gi_contig_5106        TAAATTAAAAGATGAAAATGATACTATATCAGAAAAATCGTATAACAA
D11_PfLab1_M_Plate6b.ab1 ------------------------------------------------
G09_2354_1.ab1           TAAATTAAAAGATGAAAATGATACTATATCAGAAAAATCGTATAACAA

PF10_0131                TAAAATATGTAATAATATAATTGATGAAAAAATGTTATATGAAAATTC
MAL10|PF10_0131          TAAAATATGTAATAATATAATTGATGAAAAAATGTTATATGAAAATTC
su_gi_contig_5106        TAAAATATGTAATAATATAATTGATGAAAAAATGTTATATGAAAATTC
D11_PfLab1_M_Plate6b.ab1 ------------------------------------------------
G09_2354_1.ab1           TAAAATATGTAATAATATAATTGATGAAAAAATGTTATATGAAAATTC

PF10_0131                TAGTAATTTTGATCTCATTTTAAATAGAAAAAATAATGAGTATAATTT
MAL10|PF10_0131          TAGTAATTTTGATCTCATTTTAAATAGAAAAAATAATGAGTATAATTT
su_gi_contig_5106        TAGTAATTTTGATCTCATTTTAAAT-----------------------
D11_PfLab1_M_Plate6b.ab1 ------------------------------------------------
G09_2354_1.ab1           TAGTAATTTTGATCTCATTTTAAAT-----------------------

PF10_0131                ATTAAAGGATAGATATGATGTACTATACAAGAAATACATAAAATTATT
MAL10|PF10_0131          ATTAAAGGATAGATATGATGTACTATACAAGAAATACATAAAATTATT
su_gi_contig_5106        ------------------------------------------------
D11_PfLab1_M_Plate6b.ab1 ------------------------------------------------
G09_2354_1.ab1           ------------------------------------------------

PF10_0131                AACAACGTATTCTTGTAAGAATGAAGATTTTACTTTTATAAAAACAAA
MAL10|PF10_0131          AACAACGTATTCTTGTAAGAATGAAGATTTTACTTTTATAAAAACAAA
su_gi_contig_5106        ------------------------------------------------
D11_PfLab1_M_Plate6b.ab1 ------------------------------------------------
G09_2354_1.ab1           ------------------------------------------------

PF10_0131                AACACAAGAAGAAATGATTCCTAAGAAGGATGTGTTTCATTCTTTTTA
MAL10|PF10_0131          AACACAAGAAGAAATGATTCCTAAGAAGGATGTGTTTCATTCTTTTTA
su_gi_contig_5106        ------------------------------------------------
D11_PfLab1_M_Plate6b.ab1 ------------------------------------------------
G09_2354_1.ab1           ------------------------------------------------

PF10_0131                TGTTAAGAATACGAAAAATAATATAGAAAAATGTCATTCTAAGGATAA
MAL10|PF10_0131          TGTTAAGAATACGAAAAATAATATAGAAAAATGTCATTCTAAGGATAA
su_gi_contig_5106        ------------------------------------------------
D11_PfLab1_M_Plate6b.ab1 ------------------------------------------------
G09_2354_1.ab1           ------------------------------------------------

PF10_0131                CAAATTAATAAGTTATATAAAGGCAAAGGTGGTAAACAAAAAAGATAT
MAL10|PF10_0131          CAAATTAATAAGTTATATAAAGGCAAAGGTGGTAAACAAAAAAGATAT
su_gi_contig_5106        ------------------------------------------------
D11_PfLab1_M_Plate6b.ab1 ------------------------------------------------
G09_2354_1.ab1           ------------------------------------------------

PF10_0131                ATGCAAAAAGAAGTTTAAGCATTATACAGGTAAAATACAAAATTGACT
MAL10|PF10_0131          ATGCAAAAAGAAGTTTAAGCATTATACAGGTAAAATACAAAATTGA--
su_gi_contig_5106        ------------------------------------------------
D11_PfLab1_M_Plate6b.ab1 ------------------------------------------------
G09_2354_1.ab1           ------------------------------------------------

PF10_0131                CAAATAATATAATTATATATATAGTAATCACATACATTTATATTTATA
MAL10|PF10_0131          ------------------------------------------------
su_gi_contig_5106        ------------------------------------------------
D11_PfLab1_M_Plate6b.ab1 ------------------------------------------------
G09_2354_1.ab1           ------------------------------------------------

PF10_0131                TTAATATATTTTAAATCTGTAGAATCCAATAATTATAGAGATTTGGAA
MAL10|PF10_0131          ------------------------------------------------
su_gi_contig_5106        ------------------------------------------------
D11_PfLab1_M_Plate6b.ab1 ------------------------------------------------
G09_2354_1.ab1           ------------------------------------------------

PF10_0131                TTTTATATATCTAATCAAATATTAAATAAATTAGATATGAAAGATATT
MAL10|PF10_0131          ------------------------------------------------
su_gi_contig_5106        ------------------------------------------------
D11_PfLab1_M_Plate6b.ab1 ------------------------------------------------
G09_2354_1.ab1           ------------------------------------------------

PF10_0131                CTTAACATACGATATGTTTATTCTTATGGAAATAAAAATGGTAGTTCA
MAL10|PF10_0131          ------------------------------------------------
su_gi_contig_5106        ------------------------------------------------
D11_PfLab1_M_Plate6b.ab1 ------------------------------------------------
G09_2354_1.ab1           ------------------------------------------------

PF10_0131                GTATAATCTCATAAATATATACACATAAATAAATAAATAAATATATAT
MAL10|PF10_0131          ------------------------------------------------
su_gi_contig_5106        ------------------------------------------------
D11_PfLab1_M_Plate6b.ab1 ------------------------------------------------
G09_2354_1.ab1           ------------------------------------------------

PF10_0131                ATATATATATATATATATATATATATATAATATATTTTTTTCTCAGTA
MAL10|PF10_0131          ------------------------------------------------
su_gi_contig_5106        ------------------------------------------------
D11_PfLab1_M_Plate6b.ab1 ------------------------------------------------
G09_2354_1.ab1           ------------------------------------------------

PF10_0131                GGTAAAATATTATGTCATAACACTTAAAATTCATTGGACAATAATACG
MAL10|PF10_0131          ------------------------------------------------
su_gi_contig_5106        ------------------------------------------------
D11_PfLab1_M_Plate6b.ab1 ------------------------------------------------
G09_2354_1.ab1           ------------------------------------------------

PF10_0131                TGTATATATTTAAATATTTATATATATATATATATATTTATATATTGC
MAL10|PF10_0131          ------------------------------------------------
su_gi_contig_5106        ------------------------------------------------
D11_PfLab1_M_Plate6b.ab1 ------------------------------------------------
G09_2354_1.ab1           ------------------------------------------------

PF10_0131                TATATTTTAGTGAGTAATAAATTTTATCATGTTTCCCTTTACATAAAA
MAL10|PF10_0131          ------------------------------------------------
su_gi_contig_5106        ------------------------------------------------
D11_PfLab1_M_Plate6b.ab1 ------------------------------------------------
G09_2354_1.ab1           ------------------------------------------------

PF10_0131                ACAAAAATACATATAAGAAAAAAAAAAAAAAAGAAACAAATAAATAAA
MAL10|PF10_0131          ------------------------------------------------
su_gi_contig_5106        ------------------------------------------------
D11_PfLab1_M_Plate6b.ab1 ------------------------------------------------
G09_2354_1.ab1           ------------------------------------------------

PF10_0131                TACTTGAAGAATAATATCAATTTGTTTAATATTATTATTATTTATTAT
MAL10|PF10_0131          ------------------------------------------------
su_gi_contig_5106        ------------------------------------------------
D11_PfLab1_M_Plate6b.ab1 ------------------------------------------------
G09_2354_1.ab1           ------------------------------------------------

PF10_0131                TATTAATTCATTTAAGTGCTAAAATATTTAAAGGTTGAAATTTTACAA
MAL10|PF10_0131          ------------------------------------------------
su_gi_contig_5106        ------------------------------------------------
D11_PfLab1_M_Plate6b.ab1 ------------------------------------------------
G09_2354_1.ab1           ------------------------------------------------

PF10_0131                CACTTCATGGATATATTCAAATTAGCCTTATCTTTATAGCATAATAAA
MAL10|PF10_0131          ------------------------------------------------
su_gi_contig_5106        ------------------------------------------------
D11_PfLab1_M_Plate6b.ab1 ------------------------------------------------
G09_2354_1.ab1           ------------------------------------------------

PF10_0131                TTATAAAAGGAATAAATATATTTATATACATATACTTTATTTATATAT
MAL10|PF10_0131          ------------------------------------------------
su_gi_contig_5106        ------------------------------------------------
D11_PfLab1_M_Plate6b.ab1 ------------------------------------------------
G09_2354_1.ab1           ------------------------------------------------

PF10_0131                AATATTGAGTTTGTACATATATATATGAAGATATTCAAGGGCAAATAT
MAL10|PF10_0131          ------------------------------------------------
su_gi_contig_5106        ------------------------------------------------
D11_PfLab1_M_Plate6b.ab1 ------------------------------------------------
G09_2354_1.ab1           ------------------------------------------------

PF10_0131                TTTGTTTCAAGGATAATATAAAGGATTATATATGTATAATTATATTTT
MAL10|PF10_0131          ------------------------------------------------
su_gi_contig_5106        ------------------------------------------------
D11_PfLab1_M_Plate6b.ab1 ------------------------------------------------
G09_2354_1.ab1           ------------------------------------------------

PF10_0131                TTGTAACGTTTATAAATATATTTTTTTATATGTTTATTTATTAATTTT
MAL10|PF10_0131          ------------------------------------------------
su_gi_contig_5106        ------------------------------------------------
D11_PfLab1_M_Plate6b.ab1 ------------------------------------------------
G09_2354_1.ab1           ------------------------------------------------

PF10_0131                TCAATTTTTCCCTTATGTTTCATGTTTTGATTTTATTAATTTGTTTTT
MAL10|PF10_0131          ------------------------------------------------
su_gi_contig_5106        ------------------------------------------------
D11_PfLab1_M_Plate6b.ab1 ------------------------------------------------
G09_2354_1.ab1           ------------------------------------------------

PF10_0131                ATTTGTTGATTAGATTATTTTCACAAATAAACAAATAAATAAATATAT
MAL10|PF10_0131          ------------------------------------------------
su_gi_contig_5106        ------------------------------------------------
D11_PfLab1_M_Plate6b.ab1 ------------------------------------------------
G09_2354_1.ab1           ------------------------------------------------

PF10_0131                ATATATATATATATATGTATATATATATATTACATATTCATCTTTTTA
MAL10|PF10_0131          ------------------------------------------------
su_gi_contig_5106        ------------------------------------------------
D11_PfLab1_M_Plate6b.ab1 ------------------------------------------------
G09_2354_1.ab1           ------------------------------------------------

PF10_0131                AAATTAATTTTTTTTTTGGTGTTCTTATTTGATTATATTAAATTGTGA
MAL10|PF10_0131          ------------------------------------------------
su_gi_contig_5106        ------------------------------------------------
D11_PfLab1_M_Plate6b.ab1 ------------------------------------------------
G09_2354_1.ab1           ------------------------------------------------

PF10_0131                TATAGTAACCTTTATGTTTTAACCGAATTTTATAAGAACATAATTATT
MAL10|PF10_0131          ------------------------------------------------
su_gi_contig_5106        ------------------------------------------------
D11_PfLab1_M_Plate6b.ab1 ------------------------------------------------
G09_2354_1.ab1           ------------------------------------------------

PF10_0131                AAAAATAAATTCATATATATATATATATATATATATATATATATATAT
MAL10|PF10_0131          ------------------------------------------------
su_gi_contig_5106        ------------------------------------------------
D11_PfLab1_M_Plate6b.ab1 ------------------------------------------------
G09_2354_1.ab1           ------------------------------------------------

PF10_0131                ATACATACATATATATGTATGTATATTGTTTTATTTATATGCTTTTAT
MAL10|PF10_0131          ------------------------------------------------
su_gi_contig_5106        ------------------------------------------------
D11_PfLab1_M_Plate6b.ab1 ------------------------------------------------
G09_2354_1.ab1           ------------------------------------------------

PF10_0131                TATATATATTACTTAAAAAATATATTAGAAATAATTCTTTTAGAGGTG
MAL10|PF10_0131          ------------------------------------------------
su_gi_contig_5106        ------------------------------------------------
D11_PfLab1_M_Plate6b.ab1 ------------------------------------------------
G09_2354_1.ab1           ------------------------------------------------

PF10_0131                TTTAATAGGAACATAAAAAATTTGAGGAAGGAGAAGAAAATAAATAAG
MAL10|PF10_0131          ------------------------------------------------
su_gi_contig_5106        ------------------------------------------------
D11_PfLab1_M_Plate6b.ab1 ------------------------------------------------
G09_2354_1.ab1           ------------------------------------------------

PF10_0131                AATGAAAATATATAGGAAAAAGAGTACTTTTTTATTAATTTTTGAAAT
MAL10|PF10_0131          ------------------------------------------------
su_gi_contig_5106        ------------------------------------------------
D11_PfLab1_M_Plate6b.ab1 ------------------------------------------------
G09_2354_1.ab1           ------------------------------------------------

PF10_0131                ATTTATATTTTTTTGTTACATTCTTCAAAATGAATTTGTTAAAGGTTC
MAL10|PF10_0131          ------------------------------------------------
su_gi_contig_5106        ------------------------------------------------
D11_PfLab1_M_Plate6b.ab1 ------------------------------------------------
G09_2354_1.ab1           ------------------------------------------------

PF10_0131                TTATGAAAGCAAAGGATATCCCTTAATTCATCTAATGAATAATAATGA
MAL10|PF10_0131          ------------------------------------------------
su_gi_contig_5106        ------------------------------------------------
D11_PfLab1_M_Plate6b.ab1 ------------------------------------------------
G09_2354_1.ab1           ------------------------------------------------

PF10_0131                GTATACAGGTTCTGCAAATAATTTTATTAAGAATAATTTGATAAATTT
MAL10|PF10_0131          ------------------------------------------------
su_gi_contig_5106        ------------------------------------------------
D11_PfLab1_M_Plate6b.ab1 ------------------------------------------------
G09_2354_1.ab1           ------------------------------------------------

PF10_0131                ATTATATATATATAAAGATGTAAAATTTGATGAGGAGAAGACATTAGG
MAL10|PF10_0131          ------------------------------------------------
su_gi_contig_5106        ------------------------------------------------
D11_PfLab1_M_Plate6b.ab1 ------------------------------------------------
G09_2354_1.ab1           ------------------------------------------------

PF10_0131                AATAGATTCT
MAL10|PF10_0131          ----------
su_gi_contig_5106        ----------
D11_PfLab1_M_Plate6b.ab1 ----------
G09_2354_1.ab1           ----------

;

endblock;
