# Supplementary material for: cDNA sequences reveal considerable gene prediction inaccuracy in the Plasmodium falciparum genome
Source: BMC Genomics. 2007 Jul 27;8:255. doi: 10.1186/1471-2164-8-255 (PMC1978503; doi:10.1186/1471-2164-8-255)
Supplement: Additional file 3 — Genes with cDNA sequences not matching predicted CDS perfectly. Aligned cDNA and predicted CDS sequences can be viewed by double clicking the hyper-linked gene names in the Excel file. [file 1471-2164-8-255-S3.zip › PF10_0137.TXT]

#NEXUS

[!This data assembled using Sequencher, from Gene Codes Corporation.]
begin data;
   dimensions ntax=4 nchar=4542;
   format datatype=dna gap=- interleave=yes;
   matrix

PF10_0137                     GTACAATTTTTTTTTTGTTCTTCATCTATTTTAATGATGTGTAGAAGT
MAL10|PF10_0137               ------------------------------------------------
su_gi_contig_9481             ------------------------------------------------
D05_PfBamHI_L_T3_Plate10a.ab1 ------------------------------------------------

PF10_0137                     GTGAAGTTAGGAAGTTTTTGTTTTTATTTTTTTCAACATTGTTTATTT
MAL10|PF10_0137               ------------------------------------------------
su_gi_contig_9481             ------------------------------------------------
D05_PfBamHI_L_T3_Plate10a.ab1 ------------------------------------------------

PF10_0137                     TAATATGTAAATAAGAAAGAAAAAAATTCAATAAATCGATCCGAGAAA
MAL10|PF10_0137               ------------------------------------------------
su_gi_contig_9481             ------------------------------------------------
D05_PfBamHI_L_T3_Plate10a.ab1 ------------------------------------------------

PF10_0137                     TAAATTAATTTTTTTCTTCATATGGTGTTTTTCACAGATGTACACAAA
MAL10|PF10_0137               ------------------------------------------------
su_gi_contig_9481             ------------------------------------------------
D05_PfBamHI_L_T3_Plate10a.ab1 ------------------------------------------------

PF10_0137                     TAAAAAAGAAAAAAAAAAAAAAAAGGAAAAACATGACAGAATTATTCT
MAL10|PF10_0137               ------------------------------------------------
su_gi_contig_9481             ------------------------------------------------
D05_PfBamHI_L_T3_Plate10a.ab1 ------------------------------------------------

PF10_0137                     ATTTTAATTTTTCTTTTCTTTTAAAATAATAATTTTTAGTATAATAAA
MAL10|PF10_0137               ------------------------------------------------
su_gi_contig_9481             ------------------------------------------------
D05_PfBamHI_L_T3_Plate10a.ab1 ------------------------------------------------

PF10_0137                     GGTAATGTCTTTATATTTTATTTTTATGTTGAAAAGTACTTGAATCCC
MAL10|PF10_0137               ------------------------------------------------
su_gi_contig_9481             ------------------------------------------------
D05_PfBamHI_L_T3_Plate10a.ab1 ------------------------------------------------

PF10_0137                     ATGTAACTCAAATTGTCTATTACTTTTATTTTTTATTTTACAAGGAAT
MAL10|PF10_0137               ------------------------------------------------
su_gi_contig_9481             ------------------------------------------------
D05_PfBamHI_L_T3_Plate10a.ab1 ------------------------------------------------

PF10_0137                     TTATTTAACTCCTAAAGTAATTATAATTAATGTTCGACATGAATAAAA
MAL10|PF10_0137               ------------------------------------------------
su_gi_contig_9481             ------------------------------------------------
D05_PfBamHI_L_T3_Plate10a.ab1 ------------------------------------------------

PF10_0137                     AAAAATAATAAAAAAAAATAGTTAATAATAGTTTAAAGATGTGTCTCC
MAL10|PF10_0137               ------------------------------------------------
su_gi_contig_9481             ------------------------------------------------
D05_PfBamHI_L_T3_Plate10a.ab1 ------------------------------------------------

PF10_0137                     TACATAATATTATTTTTTATTTTTTTTCTATTTATAAATTTCTTACAA
MAL10|PF10_0137               ------------------------------------------------
su_gi_contig_9481             ------------------------------------------------
D05_PfBamHI_L_T3_Plate10a.ab1 ------------------------------------------------

PF10_0137                     ATATTAAAAAAAATGTAATTAATTTATATAAAAATTTTATTATATAAA
MAL10|PF10_0137               ------------------------------------------------
su_gi_contig_9481             ------------------------------------------------
D05_PfBamHI_L_T3_Plate10a.ab1 ------------------------------------------------

PF10_0137                     AAAATAAATAAATATATGAATGTATACATTTATATATATATATATATA
MAL10|PF10_0137               ------------------------------------------------
su_gi_contig_9481             ------------------------------------------------
D05_PfBamHI_L_T3_Plate10a.ab1 ------------------------------------------------

PF10_0137                     TATATATATATATATAGATATATTTTGTATTAATGTTTGAACAAATAA
MAL10|PF10_0137               ------------------------------------------------
su_gi_contig_9481             ------------------------------------------------
D05_PfBamHI_L_T3_Plate10a.ab1 ------------------------------------------------

PF10_0137                     TGTGTGAAACTTTATATAATAAATAGGTCAAAAAAAAAGAAGAAAGAA
MAL10|PF10_0137               ------------------------------------------------
su_gi_contig_9481             ------------------------------------------------
D05_PfBamHI_L_T3_Plate10a.ab1 ------------------------------------------------

PF10_0137                     AACGTTATATATATAACATTAATTATAAATGTATAAATTTATACACAA
MAL10|PF10_0137               ------------------------------------------------
su_gi_contig_9481             ------------------------------------------------
D05_PfBamHI_L_T3_Plate10a.ab1 ------------------------------------------------

PF10_0137                     TATGGATTAAATATTTACATATTTGACAAAAAGAACAAGGGAAAATAT
MAL10|PF10_0137               ------------------------------------------------
su_gi_contig_9481             ------------------------------------------------
D05_PfBamHI_L_T3_Plate10a.ab1 ------------------------------------------------

PF10_0137                     GAAACTCTATTTATTTCCTATGTTGTCATAATGTATAATAAAAAAAAA
MAL10|PF10_0137               ------------------------------------------------
su_gi_contig_9481             ------------------------------------------------
D05_PfBamHI_L_T3_Plate10a.ab1 ------------------------------------------------

PF10_0137                     AGAAAAATGTATTAAAGCAATTTTTAAAATTACCTATTATATTTTTAT
MAL10|PF10_0137               ------------------------------------------------
su_gi_contig_9481             ------------------------------------------------
D05_PfBamHI_L_T3_Plate10a.ab1 ------------------------------------------------

PF10_0137                     ATATTTTATATTAAAATTAATATTCTTTATTCATCCTTTTCAACAGAA
MAL10|PF10_0137               ------------------------------------------------
su_gi_contig_9481             ------------------------------------------------
D05_PfBamHI_L_T3_Plate10a.ab1 ------------------------------------------------

PF10_0137                     TTTTTTTTTTTTTTTAAATAAGTCATATGTAAAAAAAATATAAAGGTG
MAL10|PF10_0137               ------------------------------------------------
su_gi_contig_9481             ------------------------------------------------
D05_PfBamHI_L_T3_Plate10a.ab1 ------------------------------------------------

PF10_0137                     TGTATAATATGTTGGTATACAAATGCATTTGTTAAAATGCCTATATTT
MAL10|PF10_0137               ------------------------------------------------
su_gi_contig_9481             ------------------------------------------------
D05_PfBamHI_L_T3_Plate10a.ab1 ------------------------------------------------

PF10_0137                     ATTTTTCAATATTTAAAAAAAAAAAAAATAAATGAAATAAAATAATAT
MAL10|PF10_0137               ------------------------------------------------
su_gi_contig_9481             ------------------------------------------------
D05_PfBamHI_L_T3_Plate10a.ab1 ------------------------------------------------

PF10_0137                     AAAATGAAATAAAATAAGATGGTTTACTTTTAACGCTATTTTTATTCT
MAL10|PF10_0137               ------------------------------------------------
su_gi_contig_9481             ------------------------------------------------
D05_PfBamHI_L_T3_Plate10a.ab1 ------------------------------------------------

PF10_0137                     ATATATTAATAAATATACTCATATACATGTATTTTCATTTTATTGAAA
MAL10|PF10_0137               ------------------------------------------------
su_gi_contig_9481             ------------------------------------------------
D05_PfBamHI_L_T3_Plate10a.ab1 ------------------------------------------------

PF10_0137                     AAATCACTTCTTCCATGTTATAACGTTCACAATTAATTTTTGACTTTT
MAL10|PF10_0137               ------------------------------------------------
su_gi_contig_9481             ------------------------------------------------
D05_PfBamHI_L_T3_Plate10a.ab1 ------------------------------------------------

PF10_0137                     AGTTTAATAATATATAAATATTATATATATCTAATATATAGTATGTGT
MAL10|PF10_0137               ------------------------------------------------
su_gi_contig_9481             ------------------------------------------------
D05_PfBamHI_L_T3_Plate10a.ab1 ------------------------------------------------

PF10_0137                     ATGCAACAAATTGCTCATTTTTTCTTCTCATTGCCATAACTATTTCAT
MAL10|PF10_0137               ------------------------------------------------
su_gi_contig_9481             ------------------------------------------------
D05_PfBamHI_L_T3_Plate10a.ab1 ------------------------------------------------

PF10_0137                     AAATTCCATATAAAAACTTAATAAGAATTGCCATTTTTTTTTATAAGG
MAL10|PF10_0137               ------------------------------------------------
su_gi_contig_9481             ------------------------------------------------
D05_PfBamHI_L_T3_Plate10a.ab1 ------------------------------------------------

PF10_0137                     TATATGATTATAATATGTTCCTCCACTATAATATACAAATTATATTAT
MAL10|PF10_0137               ------------------------------------------------
su_gi_contig_9481             ------------------------------------------------
D05_PfBamHI_L_T3_Plate10a.ab1 ------------------------------------------------

PF10_0137                     TTATACTTTTAAATAAATAAATAAATAAATATATATATATATATATAT
MAL10|PF10_0137               ------------------------------------------------
su_gi_contig_9481             ------------------------------------------------
D05_PfBamHI_L_T3_Plate10a.ab1 ------------------------------------------------

PF10_0137                     ATATATATAGTATGACACGAATTTGTCTTGTAACTGGTGGAACAGGTT
MAL10|PF10_0137               -----------ATGACACGAATTTGTCTTGTAACTGGTGGAACAGGTT
su_gi_contig_9481             ------------------------------------------------
D05_PfBamHI_L_T3_Plate10a.ab1 ------------------------------------------------

PF10_0137                     TGTTAGGAAGCAGTTTACGTGAAGTAATAAAAAATGAAAATAAGAATA
MAL10|PF10_0137               TGTTAGGAAGCAGTTTACGTGAAGTAATAAAAAATGAAAATAAGAATA
su_gi_contig_9481             ------------------------------------------------
D05_PfBamHI_L_T3_Plate10a.ab1 ------------------------------------------------

PF10_0137                     TTATAGAAAAGGAAAATGAAATAATTGTTAACTCAAATGAAAATAAAA
MAL10|PF10_0137               TTATAGAAAAGGAAAATGAAATAATTGTTAACTCAAATGAAAATAAAA
su_gi_contig_9481             ------------------------------------------------
D05_PfBamHI_L_T3_Plate10a.ab1 ------------------------------------------------

PF10_0137                     ACATTATTACTAAATATATATTCTTAAGTTCGGAAATGTGTGATTTGA
MAL10|PF10_0137               ACATTATTACTAAATATATATTCTTAAGTTCGGAAATGTGTGATTTGA
su_gi_contig_9481             ------------------------------------------------
D05_PfBamHI_L_T3_Plate10a.ab1 ------------------------------------------------

PF10_0137                     AAGATTATGATAAAAGTAAACTTGTTTTTGAAAAATATAATTTTACTG
MAL10|PF10_0137               AAGATTATGATAAAAGTAAACTTGTTTTTGAAAAATATAATTTTACTG
su_gi_contig_9481             ------------------------------------------------
D05_PfBamHI_L_T3_Plate10a.ab1 ------------------------------------------------

PF10_0137                     ACATAATACATTTCGCTGCACATGTAGGAGGATTATATGCAAACAAAA
MAL10|PF10_0137               ACATAATACATTTCGCTGCACATGTAGGAGGATTATATGCAAACAAAA
su_gi_contig_9481             ------------------------------------------------
D05_PfBamHI_L_T3_Plate10a.ab1 ------------------------------------------------

PF10_0137                     ATAACAACTTAGATTTTCTCATTAACAATTTAGAAATTAGTATGAATG
MAL10|PF10_0137               ATAACAACTTAGATTTTCTCATTAACAATTTAGAAATTAGTATGAATG
su_gi_contig_9481             ------------------------------------------------
D05_PfBamHI_L_T3_Plate10a.ab1 ------------------------------------------------

PF10_0137                     TAATTAAACTGTGCCACAAATATTCAGTAAAAAGAAAAAAAAATAAAA
MAL10|PF10_0137               TAATTAAACTGTGCCACAAATATTCA----------------------
su_gi_contig_9481             ------------------------------------------------
D05_PfBamHI_L_T3_Plate10a.ab1 ------------------------------------------------

PF10_0137                     TAAAATAAAAATAATAAAACAAAAAGAAAGATGGAAAATGTAAACATA
MAL10|PF10_0137               ------------------------------------------------
su_gi_contig_9481             ------------------------------------------------
D05_PfBamHI_L_T3_Plate10a.ab1 ------------------------------------------------

PF10_0137                     AATATTTATGTATATATTTTTATTTATTTTAACAATATAGATTAGTAG
MAL10|PF10_0137               ----------------------------------------ATTAGTAG
su_gi_contig_9481             ------------------------------------------------
D05_PfBamHI_L_T3_Plate10a.ab1 ------------------------------------------------

PF10_0137                     AGGTATTTTTACTTTATCTACTTGTATTTTCCCTGTAAATTGTTCTCT
MAL10|PF10_0137               AGGTATTTTTACTTTATCTACTTGTATTTTCCCTGTAAATTGTTCTCT
su_gi_contig_9481             ------------------------------------------------
D05_PfBamHI_L_T3_Plate10a.ab1 ------------------------------------------------

PF10_0137                     ACCATTAACTGAAGAAAAAATTCATGACGGTAAATGTCACCAAAGTAA
MAL10|PF10_0137               ACCATTAACTGAAGAAAAAATTCATGACGGTAAATGTCACCAAAGTAA
su_gi_contig_9481             ------------------------------------------------
D05_PfBamHI_L_T3_Plate10a.ab1 ------------------------------------------------

PF10_0137                     CGAAGGATATAGTGTATCAAAAAGAGTACTAGAAGTTTTGGTTAGATT
MAL10|PF10_0137               CGAAGGATATAGTGTATCAAAAAGAGTACTAGAAGTTTTGGTTAGATT
su_gi_contig_9481             ------------------------------------------------
D05_PfBamHI_L_T3_Plate10a.ab1 ------------------------------------------------

PF10_0137                     TTACAGAGAAAAATATAATTATGAATGGATATGTATAATACCTACAAA
MAL10|PF10_0137               TTACAGAGAAAAATATAATTATGAATGGATATGTATAATACCTACAAA
su_gi_contig_9481             ------------------------------------------------
D05_PfBamHI_L_T3_Plate10a.ab1 ------------------------------------------------

PF10_0137                     CATATACGGGAAATATGATAATTTTAATTTAGAAAATGCGCACGTTAT
MAL10|PF10_0137               CATATACGGGAAATATGATAATTTTAATTTAGAAAATGCGCACGTTAT
su_gi_contig_9481             ------------------------------------------------
D05_PfBamHI_L_T3_Plate10a.ab1 ------------------------------------------------

PF10_0137                     ACCATCAATAATACATAAAATGTATCTAGCTAAAGGTATATAATATAT
MAL10|PF10_0137               ACCATCAATAATACATAAAATGTATCTAGCTAAAG-------------
su_gi_contig_9481             ------------------------------------------------
D05_PfBamHI_L_T3_Plate10a.ab1 ------------------------------------------------

PF10_0137                     ATATATATATATATATATATATATGTATATTTATTTATTTATTTATGT
MAL10|PF10_0137               ------------------------------------------------
su_gi_contig_9481             ------------------------------------------------
D05_PfBamHI_L_T3_Plate10a.ab1 ------------------------------------------------

PF10_0137                     ATTATTTTTTTTCTTAGTGAACAATACGAATGTATATCTTTTGGGGGA
MAL10|PF10_0137               -----------------TGAACAATACGAATGTATATCTTTTGGGGGA
su_gi_contig_9481             ------------------------------------------------
D05_PfBamHI_L_T3_Plate10a.ab1 ------------------------------------------------

PF10_0137                     CGGAAGTGCGGTGAGACAATTTATTTACAACATAGATGTTAATAAAAT
MAL10|PF10_0137               CGGAAGTGCGGTGAGACAATTTATTTACAACATAGATGTTAATAAAAT
su_gi_contig_9481             ------------------------------------------------
D05_PfBamHI_L_T3_Plate10a.ab1 ------------------------------------------------

PF10_0137                     ATTATATTATATACTTAATCATTATTATTCAAAAAATTTAACAATTAT
MAL10|PF10_0137               ATTATATTATATACTTAATCATTATTATTCAAAAAATTTAACAATTAT
su_gi_contig_9481             ------------------------------------------------
D05_PfBamHI_L_T3_Plate10a.ab1 ------------------------------------------------

PF10_0137                     AAAAGATAATATTTATAATATTATATTTTCCACTAACCTTCCTTCAAA
MAL10|PF10_0137               AAAAGATAATATTTATAATATTATATTTTCCACTAACCTTCCTTCAAA
su_gi_contig_9481             ----------------------------------AACCTTCCTTCAAA
D05_PfBamHI_L_T3_Plate10a.ab1 ----------------------------------AACCTTCCTTCAAA

PF10_0137                     TGGTATAATTAAATATATATATATATATATATATATATATTATTTTTC
MAL10|PF10_0137               TG----------------------------------------------
su_gi_contig_9481             TG----------------------------------------------
D05_PfBamHI_L_T3_Plate10a.ab1 TG----------------------------------------------

PF10_0137                     AATATATTTTTTTTTTATATAAATAAATATGGCTATATAATATATATT
MAL10|PF10_0137               ------------------------------------------------
su_gi_contig_9481             ------------------------------------------------
D05_PfBamHI_L_T3_Plate10a.ab1 ------------------------------------------------

PF10_0137                     TGTATGATCGCAGTATATATGCTTCTCTACTATTCTTATATTTAGAAT
MAL10|PF10_0137               ---------------------------------------------AAT
su_gi_contig_9481             ---------------------------------------------AAT
D05_PfBamHI_L_T3_Plate10a.ab1 ---------------------------------------------AAT

PF10_0137                     TAAGCATAAAGGAGCTGGCTGACAAAATTAAATATTATTTAAAATTTA
MAL10|PF10_0137               TAAGCATAAAGGAGCTGGCTGACAAAATTAAATATTATTTAAAATTTA
su_gi_contig_9481             TAAGCATAAAGGAGCTGGCTGACAAAATTAAATATTATTTAAAATTTA
D05_PfBamHI_L_T3_Plate10a.ab1 TAAGCATAAAGGAGCTGGCTGACAAAATTAAATATTATTTAAAATTTA

PF10_0137                     ATAATAAAATATTGGTAAATAGAATTCTATATATAATGAACCATATAC
MAL10|PF10_0137               ATAATAAAATATTG----------------------------------
su_gi_contig_9481             ATAATAAAATATTG----------------------------------
D05_PfBamHI_L_T3_Plate10a.ab1 ATAATAAAATATTG----------------------------------

PF10_0137                     AAATATATAAATAAATAAATAAATAAATATATATATATATATATATGT
MAL10|PF10_0137               ------------------------------------------------
su_gi_contig_9481             ------------------------------------------------
D05_PfBamHI_L_T3_Plate10a.ab1 ------------------------------------------------

PF10_0137                     ATATTTATTTATTTGTTATTTTTTTAGTTTGATACAACAAAAGACAAT
MAL10|PF10_0137               ---------------------------TTTGATACAACAAAAGACAAT
su_gi_contig_9481             ---------------------------TTTGATACAACAAAAGACAAT
D05_PfBamHI_L_T3_Plate10a.ab1 ---------------------------TTTGATACAACAAAAGACAAT

PF10_0137                     GGAATTCATAAGAAGGTTTTAAAATAATAACATTATATAAGAAATATT
MAL10|PF10_0137               GGAATTCATAAGAAG---------------------------------
su_gi_contig_9481             GGAATTCATAAGAAGGTTTTAAAATAATAACATTATATAAGAAATATT
D05_PfBamHI_L_T3_Plate10a.ab1 GGAATTCATAAGAAGGTTTTAAAATAATAACATTATATAAGAAATATT

PF10_0137                     TTAATATATGAAATTTTTTTTCAAAAAAATATACGTAGATATTTTTTA
MAL10|PF10_0137               ------------------------------------------------
su_gi_contig_9481             TTAATATATGAAATTTTTTTTCAAAAAAATATACGTAGATATTTTTTA
D05_PfBamHI_L_T3_Plate10a.ab1 TTAATATATGAAATTTTTTTTCAAAAAAATATACGTAGATATTTTTTA

PF10_0137                     TAAAAAAGTGTAATACTATATTTCTACATTTTTCAGACTTCTAGTAAT
MAL10|PF10_0137               ------------------------------------ACTTCTAGTAAT
su_gi_contig_9481             TAAAAAAGTGTAATACTATATTTCTACATTTTTCAGACTTCTAGTAAT
D05_PfBamHI_L_T3_Plate10a.ab1 TAAAAAAGTGTAATACTATATTTCTACATTTTTCAGACTTCTAGTAAT

PF10_0137                     GACACATTAATGAAGTTGTTGGATAATTCATTTACATTTACTGAATTA
MAL10|PF10_0137               GACACATTAATGAAGTTGTTGGATAATTCATTTACATTTACTGAATTA
su_gi_contig_9481             GACACATTAATGAAGTTGTTGGATAATTCATTTACATTTACTGAATTA
D05_PfBamHI_L_T3_Plate10a.ab1 GACACATTAATGAAGTTGTTGGATAATTCATTTACATTTACTGAATTA

PF10_0137                     GATAATGGTTTATTTTGAAAAATAAAAAAATGAAGAACATCTCATAAA
MAL10|PF10_0137               GATAATGGTTTATTTTGA------------------------------
su_gi_contig_9481             GATAATGGTTTATTTTGAAAAATAAAAAAATGAAGAACATCTCATAAA
D05_PfBamHI_L_T3_Plate10a.ab1 GATAATGGTTTATTTTGAAAAATAAAAAAATGAAGAACATCTCATAAA

PF10_0137                     GATATTAGATCATACAAAATATAACACTAATATAAAAATAAATAAATA
MAL10|PF10_0137               ------------------------------------------------
su_gi_contig_9481             GATATTAGATCATACAAAATATAACACTAATATAAAAATAAATAAATA
D05_PfBamHI_L_T3_Plate10a.ab1 GATATTAGATCATACAAAATATAACACTAATATAAAAATAAATAAATA

PF10_0137                     TATATATATATATATATTTTTCATATATGTATTTCCCATTTTTAAAAT
MAL10|PF10_0137               ------------------------------------------------
su_gi_contig_9481             TATATATATATATATATTTTTCATATATGTATTTCCCATTTTTAAAAT
D05_PfBamHI_L_T3_Plate10a.ab1 TATATATATATATATATTTTTCATATATGTATTTCCCATTTTTAAAAT

PF10_0137                     AATTTCAGGATTGAAAGAAACTATTGATTGGTTTATTGACGAATACAA
MAL10|PF10_0137               ------------------------------------------------
su_gi_contig_9481             AATTTCAGGATTGAAAG-------------------------------
D05_PfBamHI_L_T3_Plate10a.ab1 AATTTCAGGATTGAAAG-------------------------------

PF10_0137                     AAATGTAAGAAAATAAAAAATGGAACGAGTTTTATATTATAATATATA
MAL10|PF10_0137               ------------------------------------------------
su_gi_contig_9481             ------------------------------------------------
D05_PfBamHI_L_T3_Plate10a.ab1 ------------------------------------------------

PF10_0137                     AAATAATATATATATATAACATAATATATTAATAAAAAGCTATATATA
MAL10|PF10_0137               ------------------------------------------------
su_gi_contig_9481             ------------------------------------------------
D05_PfBamHI_L_T3_Plate10a.ab1 ------------------------------------------------

PF10_0137                     TTATTACTTTAATTCTAAATAAATAAATAAATAAATAAATAAATATAT
MAL10|PF10_0137               ------------------------------------------------
su_gi_contig_9481             ------------------------------------------------
D05_PfBamHI_L_T3_Plate10a.ab1 ------------------------------------------------

PF10_0137                     ATATATATATATATATATAATATAATATAAACCCCAAAACAGTAAATA
MAL10|PF10_0137               ------------------------------------------------
su_gi_contig_9481             ------------------------------------------------
D05_PfBamHI_L_T3_Plate10a.ab1 ------------------------------------------------

PF10_0137                     CACGTAAAAATATAAAAAGAGTTGCATTACTGTAATACATATTTTTAA
MAL10|PF10_0137               ------------------------------------------------
su_gi_contig_9481             ------------------------------------------------
D05_PfBamHI_L_T3_Plate10a.ab1 ------------------------------------------------

PF10_0137                     AAGATAATAAACCGTTATATAATATTATTGTAATGAAAATTTATTCAT
MAL10|PF10_0137               ------------------------------------------------
su_gi_contig_9481             ------------------------------------------------
D05_PfBamHI_L_T3_Plate10a.ab1 ------------------------------------------------

PF10_0137                     CTTTTTTTTCTTCAATTCTTTCTTTTTAACATAACTTTTTAATTAATA
MAL10|PF10_0137               ------------------------------------------------
su_gi_contig_9481             ------------------------------------------------
D05_PfBamHI_L_T3_Plate10a.ab1 ------------------------------------------------

PF10_0137                     AAAAATATTGAACCTCAACTTATTTATAAGGACATTATATATATATAT
MAL10|PF10_0137               ------------------------------------------------
su_gi_contig_9481             ------------------------------------------------
D05_PfBamHI_L_T3_Plate10a.ab1 ------------------------------------------------

PF10_0137                     ATATATATATAACACAAAATTGTTGTACACGTGTTAATAAGTGAACTG
MAL10|PF10_0137               ------------------------------------------------
su_gi_contig_9481             ------------------------------------------------
D05_PfBamHI_L_T3_Plate10a.ab1 ------------------------------------------------

PF10_0137                     TTATATATATTATTTATTTTTATTTATTTATAAATATTTTTTTATTAA
MAL10|PF10_0137               ------------------------------------------------
su_gi_contig_9481             ------------------------------------------------
D05_PfBamHI_L_T3_Plate10a.ab1 ------------------------------------------------

PF10_0137                     ATAAACATTTGTAAGAAAATCATAAAATAAATACATAATAATGAAAAT
MAL10|PF10_0137               ------------------------------------------------
su_gi_contig_9481             ------------------------------------------------
D05_PfBamHI_L_T3_Plate10a.ab1 ------------------------------------------------

PF10_0137                     ATCTTTATAAATAATATAATACATATAAATCAAAATTTATATTATGTT
MAL10|PF10_0137               ------------------------------------------------
su_gi_contig_9481             ------------------------------------------------
D05_PfBamHI_L_T3_Plate10a.ab1 ------------------------------------------------

PF10_0137                     TGGTATCCTAGTGTTATTTTATTTTTTTTCTTTATAATGTTAAAAAAT
MAL10|PF10_0137               ------------------------------------------------
su_gi_contig_9481             ------------------------------------------------
D05_PfBamHI_L_T3_Plate10a.ab1 ------------------------------------------------

PF10_0137                     TATTCCAAAGGAATAAGAAAAATATGAGATGTAAAAATCTTATCGTTA
MAL10|PF10_0137               ------------------------------------------------
su_gi_contig_9481             ------------------------------------------------
D05_PfBamHI_L_T3_Plate10a.ab1 ------------------------------------------------

PF10_0137                     TAAAAATATTGAACGAAATTATATTTCAAAATGGTTATGTTATATATT
MAL10|PF10_0137               ------------------------------------------------
su_gi_contig_9481             ------------------------------------------------
D05_PfBamHI_L_T3_Plate10a.ab1 ------------------------------------------------

PF10_0137                     TTTTTTTTATTATTCTTTTAAAAATATATTTCTATCACAATTGTATGA
MAL10|PF10_0137               ------------------------------------------------
su_gi_contig_9481             ------------------------------------------------
D05_PfBamHI_L_T3_Plate10a.ab1 ------------------------------------------------

PF10_0137                     AAGGATAGATATATAATAAAAATAATATCTGAATGTATAAATACTTCA
MAL10|PF10_0137               ------------------------------------------------
su_gi_contig_9481             ------------------------------------------------
D05_PfBamHI_L_T3_Plate10a.ab1 ------------------------------------------------

PF10_0137                     TAATTTTTTTTAAAATAATAATTTAATAAAAATATAATATAAAAAAAA
MAL10|PF10_0137               ------------------------------------------------
su_gi_contig_9481             ------------------------------------------------
D05_PfBamHI_L_T3_Plate10a.ab1 ------------------------------------------------

PF10_0137                     TAATAATAAAATAAATTATGTTTTAAAAATTAATAAGATATGTAAAAT
MAL10|PF10_0137               ------------------------------------------------
su_gi_contig_9481             ------------------------------------------------
D05_PfBamHI_L_T3_Plate10a.ab1 ------------------------------------------------

PF10_0137                     TTAATGATGAAATATAAAAACACAATAAATAAAATGTATAATAATATA
MAL10|PF10_0137               ------------------------------------------------
su_gi_contig_9481             ------------------------------------------------
D05_PfBamHI_L_T3_Plate10a.ab1 ------------------------------------------------

PF10_0137                     TAATTAATAAAAAACGATAAATTTAGAAATTAAAAAAATACAAAATAA
MAL10|PF10_0137               ------------------------------------------------
su_gi_contig_9481             ------------------------------------------------
D05_PfBamHI_L_T3_Plate10a.ab1 ------------------------------------------------

PF10_0137                     TATATTATTATTTCATGACATATTCTTGAAAAATAAAATTTTATTATT
MAL10|PF10_0137               ------------------------------------------------
su_gi_contig_9481             ------------------------------------------------
D05_PfBamHI_L_T3_Plate10a.ab1 ------------------------------------------------

PF10_0137                     CAATCTATTTTTTTTTTTCAATTTTTTTTTATTATTTTTTTTTTTTAT
MAL10|PF10_0137               ------------------------------------------------
su_gi_contig_9481             ------------------------------------------------
D05_PfBamHI_L_T3_Plate10a.ab1 ------------------------------------------------

PF10_0137                     CCTTGATGTATAAGTTTAATTTATAAAAAATTGCATTCATTATAATTT
MAL10|PF10_0137               ------------------------------------------------
su_gi_contig_9481             ------------------------------------------------
D05_PfBamHI_L_T3_Plate10a.ab1 ------------------------------------------------

PF10_0137                     CTTTTTATTTATGTTTTTATTTTAAGAGAGAATAAAAAATAATCTCTT
MAL10|PF10_0137               ------------------------------------------------
su_gi_contig_9481             ------------------------------------------------
D05_PfBamHI_L_T3_Plate10a.ab1 ------------------------------------------------

PF10_0137                     TATAAATATCTCATCACTTTAAGGATATTTTATATATAACGTATGCAT
MAL10|PF10_0137               ------------------------------------------------
su_gi_contig_9481             ------------------------------------------------
D05_PfBamHI_L_T3_Plate10a.ab1 ------------------------------------------------

PF10_0137                     CATTTAATATATGTAATATATTATTATATATTAATATTCAATTACATT
MAL10|PF10_0137               ------------------------------------------------
su_gi_contig_9481             ------------------------------------------------
D05_PfBamHI_L_T3_Plate10a.ab1 ------------------------------------------------

PF10_0137                     ATTTTTTAAATAATAATAAAAAAAAATATA
MAL10|PF10_0137               ------------------------------
su_gi_contig_9481             ------------------------------
D05_PfBamHI_L_T3_Plate10a.ab1 ------------------------------

;

endblock;
