# Supplementary material for: cDNA sequences reveal considerable gene prediction inaccuracy in the Plasmodium falciparum genome
Source: BMC Genomics. 2007 Jul 27;8:255. doi: 10.1186/1471-2164-8-255 (PMC1978503; doi:10.1186/1471-2164-8-255)
Supplement: Additional file 3 — Genes with cDNA sequences not matching predicted CDS perfectly. Aligned cDNA and predicted CDS sequences can be viewed by double clicking the hyper-linked gene names in the Excel file. [file 1471-2164-8-255-S3.zip › PF10_0154.TXT]

#NEXUS

[!This data assembled using Sequencher, from Gene Codes Corporation.]
begin data;
   dimensions ntax=5 nchar=4607;
   format datatype=dna gap=- interleave=yes;
   matrix

PF10_0154                       AAACCACAGTTTTTTTTATTAACAAAAATTAAAACCAATTTTTAATTT
MAL10|PF10_0154                 ------------------------------------------------
su_gi_contig_4627               ------------------------------------------------
H08_PfBamHI_M_T7_Plate26a.ab1   ------------------------------------------------
gi|17966922|gb|BM273625.1|BM273 ------------------------------------------------

PF10_0154                       ATCCAAAAAAAATATATACTATATATTATATATATATATAATATAATG
MAL10|PF10_0154                 ------------------------------------------------
su_gi_contig_4627               ------------------------------------------------
H08_PfBamHI_M_T7_Plate26a.ab1   ------------------------------------------------
gi|17966922|gb|BM273625.1|BM273 ------------------------------------------------

PF10_0154                       TAATATGTTAAATGCATATGTGTAAAATTTATTGTGTAGTAAAAATTA
MAL10|PF10_0154                 ------------------------------------------------
su_gi_contig_4627               ------------------------------------------------
H08_PfBamHI_M_T7_Plate26a.ab1   ------------------------------------------------
gi|17966922|gb|BM273625.1|BM273 ------------------------------------------------

PF10_0154                       AAATTTTCGTATAAAAAAATTATATATACATATATAATATATAATATA
MAL10|PF10_0154                 ------------------------------------------------
su_gi_contig_4627               ------------------------------------------------
H08_PfBamHI_M_T7_Plate26a.ab1   ------------------------------------------------
gi|17966922|gb|BM273625.1|BM273 ------------------------------------------------

PF10_0154                       TTTTTATATGAGGTGCATATAATGACAATTAAGTTTTCTTTTATATAT
MAL10|PF10_0154                 ------------------------------------------------
su_gi_contig_4627               ------------------------------------------------
H08_PfBamHI_M_T7_Plate26a.ab1   ------------------------------------------------
gi|17966922|gb|BM273625.1|BM273 ------------------------------------------------

PF10_0154                       TATAGGAATACATGATATTATAATTTTTTATATTTAAACATATTTAAT
MAL10|PF10_0154                 ------------------------------------------------
su_gi_contig_4627               ------------------------------------------------
H08_PfBamHI_M_T7_Plate26a.ab1   ------------------------------------------------
gi|17966922|gb|BM273625.1|BM273 ------------------------------------------------

PF10_0154                       ATTATTATAAGGTTTACTTTGCTTTTATAAAAGAATAATTATTATTTA
MAL10|PF10_0154                 ------------------------------------------------
su_gi_contig_4627               ------------------------------------------------
H08_PfBamHI_M_T7_Plate26a.ab1   ------------------------------------------------
gi|17966922|gb|BM273625.1|BM273 ------------------------------------------------

PF10_0154                       TAGTATTTTCGAAAAAATATGTAAACTTATATATATGAGCGAATGTAT
MAL10|PF10_0154                 ------------------------------------------------
su_gi_contig_4627               ------------------------------------------------
H08_PfBamHI_M_T7_Plate26a.ab1   ------------------------------------------------
gi|17966922|gb|BM273625.1|BM273 ------------------------------------------------

PF10_0154                       CTTCACATACGATAATATTTAAAGAGAGAATTTATTGTATACATAATA
MAL10|PF10_0154                 ------------------------------------------------
su_gi_contig_4627               ------------------------------------------------
H08_PfBamHI_M_T7_Plate26a.ab1   ------------------------------------------------
gi|17966922|gb|BM273625.1|BM273 ------------------------------------------------

PF10_0154                       TATATATATATATATATAATATATTTCTTTTTTTTTTCTAATCATATA
MAL10|PF10_0154                 ------------------------------------------------
su_gi_contig_4627               ------------------------------------------------
H08_PfBamHI_M_T7_Plate26a.ab1   ------------------------------------------------
gi|17966922|gb|BM273625.1|BM273 ------------------------------------------------

PF10_0154                       TTATATATGAATTATTTATAATACTTTTTTTCCCCCCTTTTCTTTTAT
MAL10|PF10_0154                 ------------------------------------------------
su_gi_contig_4627               -GATATATGAATTATTTATAATACTTTTTTTCCCCCCTTTTCTTTTAT
H08_PfBamHI_M_T7_Plate26a.ab1   -GATATATGAATTATTTATAATACTTTTTTTCCCCCCTTTTCTTTTAT
gi|17966922|gb|BM273625.1|BM273 ------------------------------------------------

PF10_0154                       ATTATTATACATTTTTAAGCGCAACTAAAGTAATCTTAATTTTACCCT
MAL10|PF10_0154                 ------------------------------------------------
su_gi_contig_4627               ATTATTATACATTTTTAAGCGCAACTAAAGTAATCTTAATTTTACCCT
H08_PfBamHI_M_T7_Plate26a.ab1   ATTATTATACATTTTTAAGCGCAACTAAAGTAATCTTAATTTTACCCT
gi|17966922|gb|BM273625.1|BM273 ------------------------------------------------

PF10_0154                       TATTTTTATATTCATTTTATTTTGATATATTATTTATTTTTAATTTTA
MAL10|PF10_0154                 ------------------------------------------------
su_gi_contig_4627               TATTTTTATATTCATTTTATTTTGATATATTATTTATTTTTAATTTTA
H08_PfBamHI_M_T7_Plate26a.ab1   TATTTTTATATTCATTTTATTTTGATATATTATTTATTTTTAATTTTA
gi|17966922|gb|BM273625.1|BM273 ------------------------------------------------

PF10_0154                       TTATTTTATAC--ATATATATATAATATAGTTAAACGTTTTTTAGATA
MAL10|PF10_0154                 ------------------------------------------------
su_gi_contig_4627               TTATTTTATACATATATATATATAATATAGTTAAACGTTTTTTAGATA
H08_PfBamHI_M_T7_Plate26a.ab1   TTATTTTATACATATATATATATAATATAGTTAAACGTTTTTTAGATA
gi|17966922|gb|BM273625.1|BM273 AGATTTTATAC--ATATATATATAATATAGTTAAACGTTTTTTAGATA

PF10_0154                       TCACACAAATCATTTTTAATAAACCTTAGTTTATAAATTATTCCAAAT
MAL10|PF10_0154                 ------------------------------------------------
su_gi_contig_4627               TCACACAAATCATTTTTAATAAACCTTAGTTTATAAATTATTCCAAAT
H08_PfBamHI_M_T7_Plate26a.ab1   TCACACAAATCATTTTTAATAAACCTTAGTTTATAAATTATTCCAAAT
gi|17966922|gb|BM273625.1|BM273 TCACACAAATCATTTTTAATAAACCTTAGTTTATAAATTATTCCAAAT

PF10_0154                       AGGTAACTGTAAATAGAATGTATATAAATATTATTCATATATATAATA
MAL10|PF10_0154                 ------------------------------------------------
su_gi_contig_4627               AG----------------------------------------------
H08_PfBamHI_M_T7_Plate26a.ab1   AG----------------------------------------------
gi|17966922|gb|BM273625.1|BM273 AG----------------------------------------------

PF10_0154                       TATATATATATATATATATATATAAATATAACTTAATAAACAAATTAA
MAL10|PF10_0154                 ------------------------------------------------
su_gi_contig_4627               ------------------------------------------------
H08_PfBamHI_M_T7_Plate26a.ab1   ------------------------------------------------
gi|17966922|gb|BM273625.1|BM273 ------------------------------------------------

PF10_0154                       GAACTATAAGTGGATTATATTAAAAAATTATTATATATATATATTATT
MAL10|PF10_0154                 ------------------------------------------------
su_gi_contig_4627               ------------------------------------------------
H08_PfBamHI_M_T7_Plate26a.ab1   ------------------------------------------------
gi|17966922|gb|BM273625.1|BM273 ------------------------------------------------

PF10_0154                       TTTTTTTTTCATGTGTACATATATTTTCACTTTATTTTTCTTTGTTTG
MAL10|PF10_0154                 ------------------------------------------------
su_gi_contig_4627               ------------------------------------------------
H08_PfBamHI_M_T7_Plate26a.ab1   ------------------------------------------------
gi|17966922|gb|BM273625.1|BM273 ------------------------------------------------

PF10_0154                       GAAATTATATATTGTTATACAGCTATAACAAATATATGGAGAATATTT
MAL10|PF10_0154                 ------------------------------------------------
su_gi_contig_4627               ------------------------------------------------
H08_PfBamHI_M_T7_Plate26a.ab1   ------------------------------------------------
gi|17966922|gb|BM273625.1|BM273 ------------------------------------------------

PF10_0154                       TAGACATTAAATTTTTGTTTTTCACATTTACATATTTATTCTTTTATA
MAL10|PF10_0154                 ------------------------------------------------
su_gi_contig_4627               ------------------------------------------------
H08_PfBamHI_M_T7_Plate26a.ab1   ------------------------------------------------
gi|17966922|gb|BM273625.1|BM273 ------------------------------------------------

PF10_0154                       TACATATATTATATATATATATATATATATTCATAAAATATTTATGAA
MAL10|PF10_0154                 ------------------------------------------------
su_gi_contig_4627               ------------------------------------------------
H08_PfBamHI_M_T7_Plate26a.ab1   ------------------------------------------------
gi|17966922|gb|BM273625.1|BM273 ------------------------------------------------

PF10_0154                       ATTAATGTTAAAAAAAAAAAAAAAAGGAAGAAAAAGAAAAAGAGTGTG
MAL10|PF10_0154                 ------------------------------------------------
su_gi_contig_4627               ------------------------------------------------
H08_PfBamHI_M_T7_Plate26a.ab1   ------------------------------------------------
gi|17966922|gb|BM273625.1|BM273 ------------------------------------------------

PF10_0154                       ATTATTATTTGTATATCATATCCTTACATATATATATATATATATATT
MAL10|PF10_0154                 ------------------------------------------------
su_gi_contig_4627               ------------------------------------------------
H08_PfBamHI_M_T7_Plate26a.ab1   ------------------------------------------------
gi|17966922|gb|BM273625.1|BM273 ------------------------------------------------

PF10_0154                       ATCCTTTTTAGGTGTATTTTATATTTTTATATATATTAACACATATAT
MAL10|PF10_0154                 ------------------------------------------------
su_gi_contig_4627               ------------------------------------------------
H08_PfBamHI_M_T7_Plate26a.ab1   ------------------------------------------------
gi|17966922|gb|BM273625.1|BM273 ------------------------------------------------

PF10_0154                       ATAAAATAAACATAATATATGAAAAATTTTATATGTTAATTAAAATTT
MAL10|PF10_0154                 ------------------------------------------------
su_gi_contig_4627               ------------------------------------------------
H08_PfBamHI_M_T7_Plate26a.ab1   ------------------------------------------------
gi|17966922|gb|BM273625.1|BM273 ------------------------------------------------

PF10_0154                       TTTACATTTAAAAATAATATATTCCTTATATTTTATTATTATTTTTTT
MAL10|PF10_0154                 ------------------------------------------------
su_gi_contig_4627               ------------------------------------------------
H08_PfBamHI_M_T7_Plate26a.ab1   ------------------------------------------------
gi|17966922|gb|BM273625.1|BM273 ------------------------------------------------

PF10_0154                       TTTTTTTATAGGATTTTAATTTAAATACAGGAAATAAGAATTAAGTAA
MAL10|PF10_0154                 ------------------------------------------------
su_gi_contig_4627               -----------GATTTTAATTTAAATACAGGAAATAAGAATTAAGTAA
H08_PfBamHI_M_T7_Plate26a.ab1   -----------GATTTTAATTTAAATACAGGAAATAAGAATTAAAT--
gi|17966922|gb|BM273625.1|BM273 -----------GATTTTAATTTAAATACAGGAAATAAGAATTAAGTAA

PF10_0154                       AAAACAAAATGTAAGAATTTTATGGAAACAATATATTATATTTTTTTT
MAL10|PF10_0154                 ------------------------------------------------
su_gi_contig_4627               AAAACAAAAT--------------------------------------
H08_PfBamHI_M_T7_Plate26a.ab1   ------------------------------------------------
gi|17966922|gb|BM273625.1|BM273 AAAACAAAAT--------------------------------------

PF10_0154                       TTTGATATATTTTATACTTTTTTGTTATATTTTTATTTTATATCATTT
MAL10|PF10_0154                 ------------------------------------------------
su_gi_contig_4627               ------------------------------------------------
H08_PfBamHI_M_T7_Plate26a.ab1   ------------------------------------------------
gi|17966922|gb|BM273625.1|BM273 ------------------------------------------------

PF10_0154                       TATATTTGTTTTTGAAAAAAACAGAATAGTACAAACATTAGTTGTTTA
MAL10|PF10_0154                 ------------------------------------------------
su_gi_contig_4627               ------------------------AATAGTACAAACATTAGTTGTTTA
H08_PfBamHI_M_T7_Plate26a.ab1   ------------------------------------------------
gi|17966922|gb|BM273625.1|BM273 ------------------------AATAGTACAAACATTAGTTGTTTA

PF10_0154                       AATTGTATAAGAAAATGAGTAAGGAACAATATCACGATCAAGAAGTAT
MAL10|PF10_0154                 --------------ATGAGTAAGGAACAATATCACGATCAAGAAGTAT
su_gi_contig_4627               AATTGTATAAGAAAATGAGTAAGGAACAATATCACGATCAAGAAGTAT
H08_PfBamHI_M_T7_Plate26a.ab1   ------------------------------------------------
gi|17966922|gb|BM273625.1|BM273 AATTGTATAAGAAAATGAGTAAGGAACAATATCACGATCAAGAAGTAT

PF10_0154                       TGTTGGAGGCTCAAAATAATGATGAAATTTTGAAGGAAAATAAGTTCA
MAL10|PF10_0154                 TGTTGGAGGCTCAAAATAATGATGAAATTTTGAAGGAAAATAAGTTCA
su_gi_contig_4627               TGTTGGAGGCTCAAAATAATGATGAAATTTTGAAGGAAAATAAGTTCA
H08_PfBamHI_M_T7_Plate26a.ab1   ------------------------------------------------
gi|17966922|gb|BM273625.1|BM273 TGTTGGAGGCTCAAAATAATGATGAAATTTTGAAGGAAAATAAGTTCA

PF10_0154                       GATGGGTAAATCCAGATAAAAAAAAAAATAAGTTCATATAAATATATT
MAL10|PF10_0154                 GATGG-------------------------------------------
su_gi_contig_4627               GATGG-------------------------------------------
H08_PfBamHI_M_T7_Plate26a.ab1   ------------------------------------------------
gi|17966922|gb|BM273625.1|BM273 GATGG-------------------------------------------

PF10_0154                       ATAATATTATAAATAAATAAATATTTATAATATATATATTAATTGATC
MAL10|PF10_0154                 ------------------------------------------------
su_gi_contig_4627               ------------------------------------------------
H08_PfBamHI_M_T7_Plate26a.ab1   ------------------------------------------------
gi|17966922|gb|BM273625.1|BM273 ------------------------------------------------

PF10_0154                       AATTTTTTACTTTTCTTTTGCTTTAATACAGGTTATGTTCCCAATAAA
MAL10|PF10_0154                 -------------------------------GTTATGTTCCCAATAAA
su_gi_contig_4627               -------------------------------GTTATGTTCCCAATAAA
H08_PfBamHI_M_T7_Plate26a.ab1   ------------------------------------------------
gi|17966922|gb|BM273625.1|BM273 -------------------------------GTTATGTTCCCAATAAA

PF10_0154                       GTACAAAACATTCTGGGTATATTATAAAGACAACAAGAAAAATTCATA
MAL10|PF10_0154                 GTACAAAACATTCTGG--------------------------------
su_gi_contig_4627               GTACAAAACATTCTGG--------------------------------
H08_PfBamHI_M_T7_Plate26a.ab1   ------------------------------------------------
gi|17966922|gb|BM273625.1|BM273 GTACAAAACATTCTGG--------------------------------

PF10_0154                       AACTATATTCCTTATTAATTTATGCATGTTCCTGTATATATATATTTA
MAL10|PF10_0154                 ------------------------------------------------
su_gi_contig_4627               ------------------------------------------------
H08_PfBamHI_M_T7_Plate26a.ab1   ------------------------------------------------
gi|17966922|gb|BM273625.1|BM273 ------------------------------------------------

PF10_0154                       TATATATATTATTTTATATATATACTTGTCTATTTTTTTCTTTAGAGT
MAL10|PF10_0154                 ---------------------------------------------AGT
su_gi_contig_4627               ---------------------------------------------AGT
H08_PfBamHI_M_T7_Plate26a.ab1   ------------------------------------------------
gi|17966922|gb|BM273625.1|BM273 ---------------------------------------------AGT

PF10_0154                       TATTATAAAGAAATTGAATCTCTCTTTTGGACTGCTGAGGATTATAAT
MAL10|PF10_0154                 TATTATAAAGAAATTGAATCTCTCTTTTGGACTGCTGAGGATTATAAT
su_gi_contig_4627               TATTATAAAGAAATTGAATCTCTCTTTTGGACTGCTGAGGATTATAAT
H08_PfBamHI_M_T7_Plate26a.ab1   ------------------------------------------------
gi|17966922|gb|BM273625.1|BM273 TATTATAAAGAAATTGAATCTCTCTTTTGGACTGCTGAGGATTATAAT

PF10_0154                       TTTGATAAAGACAAGCAATATTTAGAAAATATTGATAAAAACATGTT-
MAL10|PF10_0154                 TTTGATAAAGACAAGCAATATTTAGAAAATATTGATAAAAACATGTT-
su_gi_contig_4627               TTTGATAAAGACAAGCAATATTTAGAAAATATTGATAAAAACATGTTG
H08_PfBamHI_M_T7_Plate26a.ab1   ------------------------------------------------
gi|17966922|gb|BM273625.1|BM273 TTTGATAAAGACAAGCAATATTTAGAAAATATTGATAAAAACATGTTG

PF10_0154                       GGTTAAGTTGTTTGAACTTATATGCTTTTATAGTTTAAAGTAAATTCA
MAL10|PF10_0154                 GGTTAA------------------------------------------
su_gi_contig_4627               GGTTAAGTTGTTTGAACTTATATGCTTTTATAGTTTAAA---------
H08_PfBamHI_M_T7_Plate26a.ab1   ------------------------------------------------
gi|17966922|gb|BM273625.1|BM273 GGTTAAGTTGTTTGAACTTATATGCTTTTATAGTTTAAA---------

PF10_0154                       AAAAAAAAAATAAAATAAAATAAATCAACATATATATATATATATATA
MAL10|PF10_0154                 ------------------------------------------------
su_gi_contig_4627               ------------------------------------------------
H08_PfBamHI_M_T7_Plate26a.ab1   ------------------------------------------------
gi|17966922|gb|BM273625.1|BM273 ------------------------------------------------

PF10_0154                       TATATATAAATATGTGGACAAAGAAATTATTCATTAATATATTTATAT
MAL10|PF10_0154                 ------------------------------------------------
su_gi_contig_4627               ------------------------------------------------
H08_PfBamHI_M_T7_Plate26a.ab1   ------------------------------------------------
gi|17966922|gb|BM273625.1|BM273 ------------------------------------------------

PF10_0154                       ATTTATGCATTTATTGTTTTATTTTAATTTAATTTAATGTATTCTATT
MAL10|PF10_0154                 ------------------------------------------------
su_gi_contig_4627               ------------------------------------------------
H08_PfBamHI_M_T7_Plate26a.ab1   ------------------------------------------------
gi|17966922|gb|BM273625.1|BM273 ------------------------------------------------

PF10_0154                       TTATATTTTTTTGAACCATTATATATATTAAATGTACCAACTTTTTTT
MAL10|PF10_0154                 ------------------------------------------------
su_gi_contig_4627               ------------------------------------------------
H08_PfBamHI_M_T7_Plate26a.ab1   ------------------------------------------------
gi|17966922|gb|BM273625.1|BM273 ------------------------------------------------

PF10_0154                       TTTTTTTTTTTTTTTAACATTTCAGAGATTTACATGTTTATGAAGAAC
MAL10|PF10_0154                 -------------------------AGATTTACATGTTTATGAAGAAC
su_gi_contig_4627               -------------------------AGATTTACATGTTTATGAAGAAC
H08_PfBamHI_M_T7_Plate26a.ab1   ------------------------------------------------
gi|17966922|gb|BM273625.1|BM273 -------------------------AGATTTACATGTTTATGAAGAAC

PF10_0154                       AAGCTCTTATCACCAGTAAAATGTTAGACATTATTCAGATACCTGAAG
MAL10|PF10_0154                 AAGCTCTTATCACCAGTAAAATGTTAGACATTATTCAGATACCTGAAG
su_gi_contig_4627               AAGCTCTTATCACCAGTAAAATGTTAGACATTATTCAGATACCTGAAG
H08_PfBamHI_M_T7_Plate26a.ab1   ------------------------------------------------
gi|17966922|gb|BM273625.1|BM273 AAGCTCTTATCACCAGTAAAATGTTAGACATTATTCAGATACCTGAAG

PF10_0154                       GAAGAGCTTTTTATGGTTTTCAAATGTGTATGGAGAATATACATGATG
MAL10|PF10_0154                 GAAGAGCTTTTTATGGTTTTCAAATGTGTATGGAGAATATACATGATG
su_gi_contig_4627               GAAGAGCTTTTTATGGTTTTCAAATG----------------------
H08_PfBamHI_M_T7_Plate26a.ab1   ------------------------------------------------
gi|17966922|gb|BM273625.1|BM273 GAAGAGCTTTTTATGGTTTTCAAATG----------------------

PF10_0154                       AAGTATATGCTTGTATATTCGAAACATATATTCCTGATTCAAAACAGA
MAL10|PF10_0154                 AAGTATATGCTTGTATATTCGAAACATATATTCCTGATTCAAAACAGA
su_gi_contig_4627               ------------------------------------------------
H08_PfBamHI_M_T7_Plate26a.ab1   ------------------------------------------------
gi|17966922|gb|BM273625.1|BM273 ------------------------------------------------

PF10_0154                       AAAGGGTAATAATAAATAAAGTGATTGAGTTAGACAGTGTTTTAAAAA
MAL10|PF10_0154                 AAAGGGTAATAATAAATAAAGTGATTGAGTTAGACAGTGTTTTAAAAA
su_gi_contig_4627               ------------------------------------------------
H08_PfBamHI_M_T7_Plate26a.ab1   ------------------------------------------------
gi|17966922|gb|BM273625.1|BM273 ------------------------------------------------

PF10_0154                       AACAGAAATGGCTAACTGAAATATTCGAATCGAATATCCCATACTATA
MAL10|PF10_0154                 AACAGAAATGGCTAACTGAAATATTCGAATCGAATATCCCATACTATA
su_gi_contig_4627               ------------------------------------------------
H08_PfBamHI_M_T7_Plate26a.ab1   ------------------------------------------------
gi|17966922|gb|BM273625.1|BM273 ------------------------------------------------

PF10_0154                       ATAAACTTGTTCTTCTTTATATTTCTAAAGTTCTTTTTAATGGTACAT
MAL10|PF10_0154                 ATAAACTTGTTCTTCTTTATATTTCTAAAGTTCTTTTTAATGGTACAT
su_gi_contig_4627               ------------------------------------------------
H08_PfBamHI_M_T7_Plate26a.ab1   ------------------------------------------------
gi|17966922|gb|BM273625.1|BM273 ------------------------------------------------

PF10_0154                       TAAATATATTAATTGGTTATTGCAAAGAAAATTCTATACTCCCTTGCT
MAL10|PF10_0154                 TAAATATATTAATTGGTTATTGCAAAGAAAATTCTATACTCCCTTGCT
su_gi_contig_4627               ------------------------------------------------
H08_PfBamHI_M_T7_Plate26a.ab1   ------------------------------------------------
gi|17966922|gb|BM273625.1|BM273 ------------------------------------------------

PF10_0154                       TATGTAATGTTCATGAAAAAATTCATAGAGATGAATATCTTCATGGAG
MAL10|PF10_0154                 TATGTAATGTTCATGAAAAAATTCATAGAGATGAATATCTTCATGGAG
su_gi_contig_4627               ------------------------------------------------
H08_PfBamHI_M_T7_Plate26a.ab1   ------------------------------------------------
gi|17966922|gb|BM273625.1|BM273 ------------------------------------------------

PF10_0154                       ATTTTTCCGTTATGTGTTGTAACCATTTAGTTAATAAATTAAAATATG
MAL10|PF10_0154                 ATTTTTCCGTTATGTGTTGTAACCATTTAGTTAATAAATTAAAATATG
su_gi_contig_4627               ------------------------------------------------
H08_PfBamHI_M_T7_Plate26a.ab1   ------------------------------------------------
gi|17966922|gb|BM273625.1|BM273 ------------------------------------------------

PF10_0154                       AACATGTCTTAGATTATTTTAAAATGGCTGTTGATTTAGAATATCAAT
MAL10|PF10_0154                 AACATGTCTTAGATTATTTTAAAATGGCTGTTGATTTAGAATATCAAT
su_gi_contig_4627               ------------------------------------------------
H08_PfBamHI_M_T7_Plate26a.ab1   ------------------------------------------------
gi|17966922|gb|BM273625.1|BM273 ------------------------------------------------

PF10_0154                       TTTCACTGGAAATGTTAGAGCTCAATGTTCTTAAAATAAAGAAGGAAC
MAL10|PF10_0154                 TTTCACTGGAAATGTTAGAGCTCAATGTTCTTAAAATAAAGAAGGAAC
su_gi_contig_4627               ------------------------------------------------
H08_PfBamHI_M_T7_Plate26a.ab1   ------------------------------------------------
gi|17966922|gb|BM273625.1|BM273 ------------------------------------------------

PF10_0154                       AAGTAAGAGCATTCTTAGAATATTTAACAGATACCATGTTGACTAATC
MAL10|PF10_0154                 AAGTAAGAGCATTCTTAGAATATTTAACAGATACCATGTTGACTAATC
su_gi_contig_4627               ------------------------------------------------
H08_PfBamHI_M_T7_Plate26a.ab1   ------------------------------------------------
gi|17966922|gb|BM273625.1|BM273 ------------------------------------------------

PF10_0154                       TAAAGTATCCAAAACACTATAATTCCAAGTACCCTTTTAGTTGGCCCG
MAL10|PF10_0154                 TAAAGTATCCAAAACACTATAATTCCAAGTACCCTTTTAGTTGGCCCG
su_gi_contig_4627               ------------------------------------------------
H08_PfBamHI_M_T7_Plate26a.ab1   ------------------------------------------------
gi|17966922|gb|BM273625.1|BM273 ------------------------------------------------

PF10_0154                       AATTTACAAAAGTAATAAAAGAAAAAAAAAAAAAAAACATAAATGAAT
MAL10|PF10_0154                 AATTTACAAAA-------------------------------------
su_gi_contig_4627               ------------------------------------------------
H08_PfBamHI_M_T7_Plate26a.ab1   ------------------------------------------------
gi|17966922|gb|BM273625.1|BM273 ------------------------------------------------

PF10_0154                       AAATGAAAATAAATAAATAAATAAATATATATATATATATATATATAT
MAL10|PF10_0154                 ------------------------------------------------
su_gi_contig_4627               ------------------------------------------------
H08_PfBamHI_M_T7_Plate26a.ab1   ------------------------------------------------
gi|17966922|gb|BM273625.1|BM273 ------------------------------------------------

PF10_0154                       ATATATATATATATTTTTTTTTTTTTTTTTCCCTTGTAGATTATTGTT
MAL10|PF10_0154                 ---------------------------------------ATTATTGTT
su_gi_contig_4627               ------------------------------------------------
H08_PfBamHI_M_T7_Plate26a.ab1   ------------------------------------------------
gi|17966922|gb|BM273625.1|BM273 ------------------------------------------------

PF10_0154                       AATGAGAACGGCAAGGAAGAAACTGTTAAGAAAGGAGAAAATGTATAT
MAL10|PF10_0154                 AATGAGAACGGCAAGGAAGAAACTGTTAAGAAAGGAGAAAATGTATAT
su_gi_contig_4627               ------------------------------------------------
H08_PfBamHI_M_T7_Plate26a.ab1   ------------------------------------------------
gi|17966922|gb|BM273625.1|BM273 ------------------------------------------------

PF10_0154                       GGAGAAAAACAAATATTATTTGATGAAGATTTTTAAAATATATTATTA
MAL10|PF10_0154                 GGAGAAAAACAAATATTATTTGATGAAGATTTTTAA------------
su_gi_contig_4627               ------------------------------------------------
H08_PfBamHI_M_T7_Plate26a.ab1   ------------------------------------------------
gi|17966922|gb|BM273625.1|BM273 ------------------------------------------------

PF10_0154                       TCTTATCAATTAAAAGAATAAACTCATTTCCCAAAATAAAATACAAAG
MAL10|PF10_0154                 ------------------------------------------------
su_gi_contig_4627               ------------------------------------------------
H08_PfBamHI_M_T7_Plate26a.ab1   ------------------------------------------------
gi|17966922|gb|BM273625.1|BM273 ------------------------------------------------

PF10_0154                       AAAATTATTCATTTCATTATTTCTTATATGTATAAAATAAGAAGTAGA
MAL10|PF10_0154                 ------------------------------------------------
su_gi_contig_4627               ------------------------------------------------
H08_PfBamHI_M_T7_Plate26a.ab1   ------------------------------------------------
gi|17966922|gb|BM273625.1|BM273 ------------------------------------------------

PF10_0154                       ATACAAATATTTATAATAAAAGGATAGATGTTTTCTTTATACATACCT
MAL10|PF10_0154                 ------------------------------------------------
su_gi_contig_4627               ------------------------------------------------
H08_PfBamHI_M_T7_Plate26a.ab1   ------------------------------------------------
gi|17966922|gb|BM273625.1|BM273 ------------------------------------------------

PF10_0154                       ATTAATATATAACACTTCAAATATATGCCCTATTATATACATATACAT
MAL10|PF10_0154                 ------------------------------------------------
su_gi_contig_4627               ------------------------------------------------
H08_PfBamHI_M_T7_Plate26a.ab1   ------------------------------------------------
gi|17966922|gb|BM273625.1|BM273 ------------------------------------------------

PF10_0154                       ACATACATACATACATACATACATACATATATATATATATATATATAT
MAL10|PF10_0154                 ------------------------------------------------
su_gi_contig_4627               ------------------------------------------------
H08_PfBamHI_M_T7_Plate26a.ab1   ------------------------------------------------
gi|17966922|gb|BM273625.1|BM273 ------------------------------------------------

PF10_0154                       ATATATATATATATATATGTATATCTTTTTTTTTTTTTTCTTTTTTTT
MAL10|PF10_0154                 ------------------------------------------------
su_gi_contig_4627               ------------------------------------------------
H08_PfBamHI_M_T7_Plate26a.ab1   ------------------------------------------------
gi|17966922|gb|BM273625.1|BM273 ------------------------------------------------

PF10_0154                       TTTTTTTTCTTTTCTTAAATGATAAATAAAAAGTATACCAAATAAAAA
MAL10|PF10_0154                 ------------------------------------------------
su_gi_contig_4627               ------------------------------------------------
H08_PfBamHI_M_T7_Plate26a.ab1   ------------------------------------------------
gi|17966922|gb|BM273625.1|BM273 ------------------------------------------------

PF10_0154                       CACATTACCACATATAACGTCCTATATATTTTTTGTGAATAACATTAT
MAL10|PF10_0154                 ------------------------------------------------
su_gi_contig_4627               ------------------------------------------------
H08_PfBamHI_M_T7_Plate26a.ab1   ------------------------------------------------
gi|17966922|gb|BM273625.1|BM273 ------------------------------------------------

PF10_0154                       AATAAATACACAATTATAATATTGTTATGTACATAAAAATTATTGAAT
MAL10|PF10_0154                 ------------------------------------------------
su_gi_contig_4627               ------------------------------------------------
H08_PfBamHI_M_T7_Plate26a.ab1   ------------------------------------------------
gi|17966922|gb|BM273625.1|BM273 ------------------------------------------------

PF10_0154                       ATAAATTAAAAATGTTATATAATATTTCGAAAAAATAATAACTACATA
MAL10|PF10_0154                 ------------------------------------------------
su_gi_contig_4627               ------------------------------------------------
H08_PfBamHI_M_T7_Plate26a.ab1   ------------------------------------------------
gi|17966922|gb|BM273625.1|BM273 ------------------------------------------------

PF10_0154                       TATAAAATGAAGCAAATATTTATATTTAAAGAACAGAATATCATATTT
MAL10|PF10_0154                 ------------------------------------------------
su_gi_contig_4627               ------------------------------------------------
H08_PfBamHI_M_T7_Plate26a.ab1   ------------------------------------------------
gi|17966922|gb|BM273625.1|BM273 ------------------------------------------------

PF10_0154                       TATTTATTTTTACCATATATATATTGATTAATAAGCAATCAAATCAGA
MAL10|PF10_0154                 ------------------------------------------------
su_gi_contig_4627               ------------------------------------------------
H08_PfBamHI_M_T7_Plate26a.ab1   ------------------------------------------------
gi|17966922|gb|BM273625.1|BM273 ------------------------------------------------

PF10_0154                       TATATAAATTTATACATTAATTATTAATAATTCTACATTAATGTTATT
MAL10|PF10_0154                 ------------------------------------------------
su_gi_contig_4627               ------------------------------------------------
H08_PfBamHI_M_T7_Plate26a.ab1   ------------------------------------------------
gi|17966922|gb|BM273625.1|BM273 ------------------------------------------------

PF10_0154                       CAAATATATGTTTTCACACACAAAAGAAATGAAACCTTTTTCTATATG
MAL10|PF10_0154                 ------------------------------------------------
su_gi_contig_4627               ------------------------------------------------
H08_PfBamHI_M_T7_Plate26a.ab1   ------------------------------------------------
gi|17966922|gb|BM273625.1|BM273 ------------------------------------------------

PF10_0154                       TATATTTTTTTCTTAATATTTTTTAAAATAAACTAATAACAATTATAA
MAL10|PF10_0154                 ------------------------------------------------
su_gi_contig_4627               ------------------------------------------------
H08_PfBamHI_M_T7_Plate26a.ab1   ------------------------------------------------
gi|17966922|gb|BM273625.1|BM273 ------------------------------------------------

PF10_0154                       TATTAAAAATGAGTTTTTTTTTTATTTTTTCTTTTAAAATAATATATA
MAL10|PF10_0154                 ------------------------------------------------
su_gi_contig_4627               ------------------------------------------------
H08_PfBamHI_M_T7_Plate26a.ab1   ------------------------------------------------
gi|17966922|gb|BM273625.1|BM273 ------------------------------------------------

PF10_0154                       CAAACGTAATAAATTCTCATATATAAATACGTATTTATATAATAAAAA
MAL10|PF10_0154                 ------------------------------------------------
su_gi_contig_4627               ------------------------------------------------
H08_PfBamHI_M_T7_Plate26a.ab1   ------------------------------------------------
gi|17966922|gb|BM273625.1|BM273 ------------------------------------------------

PF10_0154                       AAAATATTTCATATAAGGATATTGTAATATAAGAATAATTATTTTCAT
MAL10|PF10_0154                 ------------------------------------------------
su_gi_contig_4627               ------------------------------------------------
H08_PfBamHI_M_T7_Plate26a.ab1   ------------------------------------------------
gi|17966922|gb|BM273625.1|BM273 ------------------------------------------------

PF10_0154                       AAAGAAAAATAAATTCAAATAAATAGTGAAATTTTTTTATTTTAACAA
MAL10|PF10_0154                 ------------------------------------------------
su_gi_contig_4627               ------------------------------------------------
H08_PfBamHI_M_T7_Plate26a.ab1   ------------------------------------------------
gi|17966922|gb|BM273625.1|BM273 ------------------------------------------------

PF10_0154                       TAATTCCTTTTTTTAAATGTTATTATTTAAAAATTTTTTTTTTTTTTT
MAL10|PF10_0154                 ------------------------------------------------
su_gi_contig_4627               ------------------------------------------------
H08_PfBamHI_M_T7_Plate26a.ab1   ------------------------------------------------
gi|17966922|gb|BM273625.1|BM273 ------------------------------------------------

PF10_0154                       TTTTTTTTTTTATCTTTTAATCTGAATAGAAACAAATAGAAATTATAC
MAL10|PF10_0154                 ------------------------------------------------
su_gi_contig_4627               ------------------------------------------------
H08_PfBamHI_M_T7_Plate26a.ab1   ------------------------------------------------
gi|17966922|gb|BM273625.1|BM273 ------------------------------------------------

PF10_0154                       TATATCTACTTGAAAGAATATTATATATATTATAAATATACATGAAGA
MAL10|PF10_0154                 ------------------------------------------------
su_gi_contig_4627               ------------------------------------------------
H08_PfBamHI_M_T7_Plate26a.ab1   ------------------------------------------------
gi|17966922|gb|BM273625.1|BM273 ------------------------------------------------

PF10_0154                       AAAAAAAATATTTGAAATATTCCTCCAAAAATAAATAATTATTTTATA
MAL10|PF10_0154                 ------------------------------------------------
su_gi_contig_4627               ------------------------------------------------
H08_PfBamHI_M_T7_Plate26a.ab1   ------------------------------------------------
gi|17966922|gb|BM273625.1|BM273 ------------------------------------------------

PF10_0154                       TATTTATGAATTAGTAATCAAAATGTATATTATTATATTTATATATTT
MAL10|PF10_0154                 ------------------------------------------------
su_gi_contig_4627               ------------------------------------------------
H08_PfBamHI_M_T7_Plate26a.ab1   ------------------------------------------------
gi|17966922|gb|BM273625.1|BM273 ------------------------------------------------

PF10_0154                       TTTTATTTTTGACTTTTATTTATAAAATAAAAAAATATATATATAAAA
MAL10|PF10_0154                 ------------------------------------------------
su_gi_contig_4627               ------------------------------------------------
H08_PfBamHI_M_T7_Plate26a.ab1   ------------------------------------------------
gi|17966922|gb|BM273625.1|BM273 ------------------------------------------------

PF10_0154                       TAAACATAATGTTATTAAATTATTATATTTAAAAATAAAAAGATATAA
MAL10|PF10_0154                 ------------------------------------------------
su_gi_contig_4627               ------------------------------------------------
H08_PfBamHI_M_T7_Plate26a.ab1   ------------------------------------------------
gi|17966922|gb|BM273625.1|BM273 ------------------------------------------------

PF10_0154                       GTGAATGCATATGCATTATATTATTATTATATATAGAATATAACATCT
MAL10|PF10_0154                 ------------------------------------------------
su_gi_contig_4627               ------------------------------------------------
H08_PfBamHI_M_T7_Plate26a.ab1   ------------------------------------------------
gi|17966922|gb|BM273625.1|BM273 ------------------------------------------------

PF10_0154                       TTATACAGATTATTATTTATCAACATATATTATTATATATATATATTA
MAL10|PF10_0154                 ------------------------------------------------
su_gi_contig_4627               ------------------------------------------------
H08_PfBamHI_M_T7_Plate26a.ab1   ------------------------------------------------
gi|17966922|gb|BM273625.1|BM273 ------------------------------------------------

PF10_0154                       TATATGTGTAAATGGCCCCATTTCTGATCCATGCTAAAATACCATTTA
MAL10|PF10_0154                 ------------------------------------------------
su_gi_contig_4627               ------------------------------------------------
H08_PfBamHI_M_T7_Plate26a.ab1   ------------------------------------------------
gi|17966922|gb|BM273625.1|BM273 ------------------------------------------------

PF10_0154                       TTTATTATGATCTTTTATGAAAAAATAAAAATACTAGTAAGAATTCAT
MAL10|PF10_0154                 ------------------------------------------------
su_gi_contig_4627               ------------------------------------------------
H08_PfBamHI_M_T7_Plate26a.ab1   ------------------------------------------------
gi|17966922|gb|BM273625.1|BM273 ------------------------------------------------

PF10_0154                       TATGTAATCTCATATGCATCTCAATTAAAAAAAAAATAAAATGGGGA
MAL10|PF10_0154                 -----------------------------------------------
su_gi_contig_4627               -----------------------------------------------
H08_PfBamHI_M_T7_Plate26a.ab1   -----------------------------------------------
gi|17966922|gb|BM273625.1|BM273 -----------------------------------------------

;

endblock;
