# Supplementary material for: cDNA sequences reveal considerable gene prediction inaccuracy in the Plasmodium falciparum genome
Source: BMC Genomics. 2007 Jul 27;8:255. doi: 10.1186/1471-2164-8-255 (PMC1978503; doi:10.1186/1471-2164-8-255)
Supplement: Additional file 3 — Genes with cDNA sequences not matching predicted CDS perfectly. Aligned cDNA and predicted CDS sequences can be viewed by double clicking the hyper-linked gene names in the Excel file. [file 1471-2164-8-255-S3.zip › PF10_0160.TXT]

#NEXUS

[!This data assembled using Sequencher, from Gene Codes Corporation.]
begin data;
   dimensions ntax=6 nchar=5318;
   format datatype=dna gap=- interleave=yes;
   matrix

PF10_0160                       TATGTAAGTATGTATTCATATTATATATAATTCTATTCATATAAAAAA
MAL10|PF10_0160                 ------------------------------------------------
su_gi_contig_3209               ------------------------------------------------
gi|15908517|gb|BI815311.1|BI815 ------------------------------------------------
gi|15910164|gb|BI816200.1|BI816 ------------------------------------------------
gi|21254336|gb|BQ451224.1|BQ451 ------------------------------------------------

PF10_0160                       TTTCTATAAGCTATAAAAAAATTATAAAACACATATAATTATATATTA
MAL10|PF10_0160                 ------------------------------------------------
su_gi_contig_3209               ------------------------------------------------
gi|15908517|gb|BI815311.1|BI815 ------------------------------------------------
gi|15910164|gb|BI816200.1|BI816 ------------------------------------------------
gi|21254336|gb|BQ451224.1|BQ451 ------------------------------------------------

PF10_0160                       TACTTTAAACCAAACGTATATATTCATTAAATAATAGTAAAAATGAAT
MAL10|PF10_0160                 ------------------------------------------------
su_gi_contig_3209               ------------------------------------------------
gi|15908517|gb|BI815311.1|BI815 ------------------------------------------------
gi|15910164|gb|BI816200.1|BI816 ------------------------------------------------
gi|21254336|gb|BQ451224.1|BQ451 ------------------------------------------------

PF10_0160                       GTTATAAAATTAGTAAAACTTTAAACATTTATGATATATTATGGAAAA
MAL10|PF10_0160                 ------------------------------------------------
su_gi_contig_3209               ------------------------------------------------
gi|15908517|gb|BI815311.1|BI815 ------------------------------------------------
gi|15910164|gb|BI816200.1|BI816 ------------------------------------------------
gi|21254336|gb|BQ451224.1|BQ451 ------------------------------------------------

PF10_0160                       AAAAAATATTTATATTTAATAATATATATACATATTTAATCCATTATA
MAL10|PF10_0160                 ------------------------------------------------
su_gi_contig_3209               ------------------------------------------------
gi|15908517|gb|BI815311.1|BI815 ------------------------------------------------
gi|15910164|gb|BI816200.1|BI816 ------------------------------------------------
gi|21254336|gb|BQ451224.1|BQ451 ------------------------------------------------

PF10_0160                       TTTATAACATAAATCAAAAAATATTTAAATAATAATATAATATATTTA
MAL10|PF10_0160                 ------------------------------------------------
su_gi_contig_3209               ------------------------------------------------
gi|15908517|gb|BI815311.1|BI815 ------------------------------------------------
gi|15910164|gb|BI816200.1|BI816 ------------------------------------------------
gi|21254336|gb|BQ451224.1|BQ451 ------------------------------------------------

PF10_0160                       TTTATTATAGAGGGGAATTTTTTTTTTTTTTTTTTTTTATGTTTTAAT
MAL10|PF10_0160                 ------------------------------------------------
su_gi_contig_3209               ------------------------------------------------
gi|15908517|gb|BI815311.1|BI815 ------------------------------------------------
gi|15910164|gb|BI816200.1|BI816 ------------------------------------------------
gi|21254336|gb|BQ451224.1|BQ451 ------------------------------------------------

PF10_0160                       AAAAAAAGAGATCAAAAAATAATAATAATTATATAATAATACACTATA
MAL10|PF10_0160                 ------------------------------------------------
su_gi_contig_3209               ------------------------------------------------
gi|15908517|gb|BI815311.1|BI815 ------------------------------------------------
gi|15910164|gb|BI816200.1|BI816 ------------------------------------------------
gi|21254336|gb|BQ451224.1|BQ451 ------------------------------------------------

PF10_0160                       CATACATATATTTATATATATATATATACATTATATATATATATTTCA
MAL10|PF10_0160                 ------------------------------------------------
su_gi_contig_3209               ------------------------------------------------
gi|15908517|gb|BI815311.1|BI815 ------------------------------------------------
gi|15910164|gb|BI816200.1|BI816 ------------------------------------------------
gi|21254336|gb|BQ451224.1|BQ451 ------------------------------------------------

PF10_0160                       TAAATTAGGAGCTTACTATTTTGTATAGAATTCTAGCATTTTCTTTTG
MAL10|PF10_0160                 ------------------------------------------------
su_gi_contig_3209               ------------------------------------------------
gi|15908517|gb|BI815311.1|BI815 ------------------------------------------------
gi|15910164|gb|BI816200.1|BI816 ------------------------------------------------
gi|21254336|gb|BQ451224.1|BQ451 ------------------------------------------------

PF10_0160                       TAATATAATATTATTTTTTTCATTAAATATAAATTTAAATAAAAAACA
MAL10|PF10_0160                 ------------------------------------------------
su_gi_contig_3209               ------------------------------------------------
gi|15908517|gb|BI815311.1|BI815 ------------------------------------------------
gi|15910164|gb|BI816200.1|BI816 ------------------------------------------------
gi|21254336|gb|BQ451224.1|BQ451 ------------------------------------------------

PF10_0160                       ACAAATAAAAAAAGAAAAAAAAAAAAAATTGTTATAAAATATGTAAAT
MAL10|PF10_0160                 ------------------------------------------------
su_gi_contig_3209               ------------------------------------------------
gi|15908517|gb|BI815311.1|BI815 ------------------------------------------------
gi|15910164|gb|BI816200.1|BI816 ------------------------------------------------
gi|21254336|gb|BQ451224.1|BQ451 ------------------------------------------------

PF10_0160                       TCTATTATTATTATATGTTTAAATTTATTTTATTTTATTTTTTTTTGT
MAL10|PF10_0160                 ------------------------------------------------
su_gi_contig_3209               ------------------------------------------------
gi|15908517|gb|BI815311.1|BI815 ------------------------------------------------
gi|15910164|gb|BI816200.1|BI816 ------------------------------------------------
gi|21254336|gb|BQ451224.1|BQ451 ------------------------------------------------

PF10_0160                       ATTTCTGTATGTAAAAGAGGTTTTCATTATATAATATAAAAAATATAT
MAL10|PF10_0160                 ------------------------------------------------
su_gi_contig_3209               ------------------------------------------------
gi|15908517|gb|BI815311.1|BI815 ------------------------------------------------
gi|15910164|gb|BI816200.1|BI816 ------------------------------------------------
gi|21254336|gb|BQ451224.1|BQ451 ------------------------------------------------

PF10_0160                       ATATATATGTATTCTACGTTATTTAATTAATATAATATATATATATAT
MAL10|PF10_0160                 ------------------------------------------------
su_gi_contig_3209               ------------------------------------------------
gi|15908517|gb|BI815311.1|BI815 ------------------------------------------------
gi|15910164|gb|BI816200.1|BI816 ------------------------------------------------
gi|21254336|gb|BQ451224.1|BQ451 ------------------------------------------------

PF10_0160                       ATATATATATATATATATATATACATAATTTAGAAATCATAAAATAAA
MAL10|PF10_0160                 ------------------------------------------------
su_gi_contig_3209               ------------------------------------------------
gi|15908517|gb|BI815311.1|BI815 ------------------------------------------------
gi|15910164|gb|BI816200.1|BI816 ------------------------------------------------
gi|21254336|gb|BQ451224.1|BQ451 ------------------------------------------------

PF10_0160                       AATATGCATGAGAACAGAAGCAGATGAAATAAATATATATAAAATATT
MAL10|PF10_0160                 ------------------------------------------------
su_gi_contig_3209               ------------------------------------------------
gi|15908517|gb|BI815311.1|BI815 ------------------------------------------------
gi|15910164|gb|BI816200.1|BI816 ------------------------------------------------
gi|21254336|gb|BQ451224.1|BQ451 ------------------------------------------------

PF10_0160                       TAAGTTGACCACCTATTTTTTATATAAAAATATTTTAATAATAAAATT
MAL10|PF10_0160                 ------------------------------------------------
su_gi_contig_3209               ------------------------------------------------
gi|15908517|gb|BI815311.1|BI815 ------------------------------------------------
gi|15910164|gb|BI816200.1|BI816 ------------------------------------------------
gi|21254336|gb|BQ451224.1|BQ451 ------------------------------------------------

PF10_0160                       AGGTTTATATATATATTTTTTATATGATGTTAATAATATTGTATTTAT
MAL10|PF10_0160                 ------------------------------------------------
su_gi_contig_3209               ------------------------------------------------
gi|15908517|gb|BI815311.1|BI815 ------------------------------------------------
gi|15910164|gb|BI816200.1|BI816 ------------------------------------------------
gi|21254336|gb|BQ451224.1|BQ451 ------------------------------------------------

PF10_0160                       AACTTTATTAAAAATGATATAATCTTATATTGTATACATAATTATAAT
MAL10|PF10_0160                 ------------------------------------------------
su_gi_contig_3209               ------------------------------------------------
gi|15908517|gb|BI815311.1|BI815 ------------------------------------------------
gi|15910164|gb|BI816200.1|BI816 ------------------------------------------------
gi|21254336|gb|BQ451224.1|BQ451 ------------------------------------------------

PF10_0160                       ATATATATATAAAACAAAATAATATATACATAAGAATATACTATTTAT
MAL10|PF10_0160                 ------------------------------------------------
su_gi_contig_3209               ------------------------------------------------
gi|15908517|gb|BI815311.1|BI815 ------------------------------------------------
gi|15910164|gb|BI816200.1|BI816 ------------------------------------------------
gi|21254336|gb|BQ451224.1|BQ451 ------------------------------------------------

PF10_0160                       TATATCATTTACATGTTTTTTGTTCTTTTATCTTTTTTTAAGTAAATT
MAL10|PF10_0160                 ------------------------------------------------
su_gi_contig_3209               ------------------------------------------------
gi|15908517|gb|BI815311.1|BI815 ------------------------------------------------
gi|15910164|gb|BI816200.1|BI816 ------------------------------------------------
gi|21254336|gb|BQ451224.1|BQ451 ------------------------------------------------

PF10_0160                       GAATATATGTATATTTTATTTTATTTTATTATTTTTTGTAGTACTTTA
MAL10|PF10_0160                 ------------------------------------------------
su_gi_contig_3209               ------------------------------------------------
gi|15908517|gb|BI815311.1|BI815 ------------------------------------------------
gi|15910164|gb|BI816200.1|BI816 ------------------------------------------------
gi|21254336|gb|BQ451224.1|BQ451 ------------------------------------------------

PF10_0160                       TATAAAAGTTCTATTGTCATGTATAAGATATAAAAATATTAGTCCTTC
MAL10|PF10_0160                 ------------------------------------------------
su_gi_contig_3209               ------------------------------------------------
gi|15908517|gb|BI815311.1|BI815 ------------------------------------------------
gi|15910164|gb|BI816200.1|BI816 ------------------------------------------------
gi|21254336|gb|BQ451224.1|BQ451 ------------------------------------------------

PF10_0160                       ATTAATTTGATGGTCATATAAATATATTTATATATATATATTTATAAA
MAL10|PF10_0160                 ------------------------------------------------
su_gi_contig_3209               ------------------------------------------------
gi|15908517|gb|BI815311.1|BI815 ------------------------------------------------
gi|15910164|gb|BI816200.1|BI816 ------------------------------------------------
gi|21254336|gb|BQ451224.1|BQ451 ------------------------------------------------

PF10_0160                       ATAGATATAATTATAATATCCATTAATATTTATTATTATTCATAAATA
MAL10|PF10_0160                 ------------------------------------------------
su_gi_contig_3209               ------------------------------------------------
gi|15908517|gb|BI815311.1|BI815 ------------------------------------------------
gi|15910164|gb|BI816200.1|BI816 ------------------------------------------------
gi|21254336|gb|BQ451224.1|BQ451 ------------------------------------------------

PF10_0160                       TATTTAATAATCATCTATTGAAAATGGAATAATTTATATAGGATATGG
MAL10|PF10_0160                 ------------------------------------------------
su_gi_contig_3209               ------------------------------------------------
gi|15908517|gb|BI815311.1|BI815 ------------------------------------------------
gi|15910164|gb|BI816200.1|BI816 ------------------------------------------------
gi|21254336|gb|BQ451224.1|BQ451 ------------------------------------------------

PF10_0160                       TTATATGTTAAAAAATTTAAGGATGTTAATATATTTACCAATTTTTCA
MAL10|PF10_0160                 ------------------------------------------------
su_gi_contig_3209               ------------------------------------------------
gi|15908517|gb|BI815311.1|BI815 ------------------------------------------------
gi|15910164|gb|BI816200.1|BI816 ------------------------------------------------
gi|21254336|gb|BQ451224.1|BQ451 ------------------------------------------------

PF10_0160                       GTTTTTTTTTTTTTTTTTTTTTTTCTTCATTATATATAAATATAAATA
MAL10|PF10_0160                 ------------------------------------------------
su_gi_contig_3209               ------------------------------------------------
gi|15908517|gb|BI815311.1|BI815 ------------------------------------------------
gi|15910164|gb|BI816200.1|BI816 ------------------------------------------------
gi|21254336|gb|BQ451224.1|BQ451 ------------------------------------------------

PF10_0160                       TAAATATATATATATATATATATAAATATATAAATATATATATATATA
MAL10|PF10_0160                 ------------------------------------------------
su_gi_contig_3209               ------------------------------------------------
gi|15908517|gb|BI815311.1|BI815 ------------------------------------------------
gi|15910164|gb|BI816200.1|BI816 ------------------------------------------------
gi|21254336|gb|BQ451224.1|BQ451 ------------------------------------------------

PF10_0160                       TATATATATATATGTGTATTATTATTATTCTTTCATCTTTTTTTTTAT
MAL10|PF10_0160                 ------------------------------------------------
su_gi_contig_3209               ------------------------------------------------
gi|15908517|gb|BI815311.1|BI815 ------------------------------------------------
gi|15910164|gb|BI816200.1|BI816 ------------------------------------------------
gi|21254336|gb|BQ451224.1|BQ451 ------------------------------------------------

PF10_0160                       ATATATTAAGTATGACTCTTATTAATAGAAGTTATGTTTTATTTGGAG
MAL10|PF10_0160                 -----------ATGACTCTTATTAATAGAAGTTATGTTTTATTTGGAG
su_gi_contig_3209               ------------------------------------------------
gi|15908517|gb|BI815311.1|BI815 ------------------------------------------------
gi|15910164|gb|BI816200.1|BI816 ------------------------------------------------
gi|21254336|gb|BQ451224.1|BQ451 ------------------------------------------------

PF10_0160                       AAAAGTTGAAGATTAATTATATAAATATAAAAAAGAAAAAGAAAAAAT
MAL10|PF10_0160                 AAAAGTTGAAGATTAATTATATAAATATAAAAAAGAAAAAGAAAAAAT
su_gi_contig_3209               ------------------------------------------------
gi|15908517|gb|BI815311.1|BI815 ------------------------------------------------
gi|15910164|gb|BI816200.1|BI816 ------------------------------------------------
gi|21254336|gb|BQ451224.1|BQ451 ------------------------------------------------

PF10_0160                       TTCTTAGTGATTATAGTTGTAGAAAAAAGGGAAACTGCAAATATGGTA
MAL10|PF10_0160                 TTCTTAGTGATTATAGTTGTAGAAAAAAGGGAAACTGCAAATATGGTA
su_gi_contig_3209               ------------------------------------------------
gi|15908517|gb|BI815311.1|BI815 ------------------------------------------------
gi|15910164|gb|BI816200.1|BI816 ------------------------------------------------
gi|21254336|gb|BQ451224.1|BQ451 ------------------------------------------------

PF10_0160                       TGAGTACAGTTCACACTTTATATTTTATATGGTTTGTTTTGGGAACCT
MAL10|PF10_0160                 TGAGTACAGTTCACACTTTATATTTTATATGGTTTGTTTTGGGAACCT
su_gi_contig_3209               ------------------------------------------------
gi|15908517|gb|BI815311.1|BI815 ------------------------------------------------
gi|15910164|gb|BI816200.1|BI816 ------------------------------------------------
gi|21254336|gb|BQ451224.1|BQ451 ------------------------------------------------

PF10_0160                       TATATTTTTTTTTGTCTGTAAGTTGAATAATGGGAAAATATTATATAT
MAL10|PF10_0160                 TATATTTTTTTTTGTCT-------------------------------
su_gi_contig_3209               ------------------------------------------------
gi|15908517|gb|BI815311.1|BI815 ------------------------------------------------
gi|15910164|gb|BI816200.1|BI816 ------------------------------------------------
gi|21254336|gb|BQ451224.1|BQ451 ------------------------------------------------

PF10_0160                       ATTGTATGTATGATTATTATGTGACCTTATATGAAAACATGAATGTAC
MAL10|PF10_0160                 ------------------------------------------------
su_gi_contig_3209               ------------------------------------------------
gi|15908517|gb|BI815311.1|BI815 ------------------------------------------------
gi|15910164|gb|BI816200.1|BI816 ------------------------------------------------
gi|21254336|gb|BQ451224.1|BQ451 ------------------------------------------------

PF10_0160                       TTCAATAATATGTATATATATATATATATATATATATATATATATATG
MAL10|PF10_0160                 ------------------------------------------------
su_gi_contig_3209               ------------------------------------------------
gi|15908517|gb|BI815311.1|BI815 ------------------------------------------------
gi|15910164|gb|BI816200.1|BI816 ------------------------------------------------
gi|21254336|gb|BQ451224.1|BQ451 ------------------------------------------------

PF10_0160                       TATGTATGTATGTTTATATGTTTGTATGTTTTTATATATTCTTTCATA
MAL10|PF10_0160                 ------------------------------------------------
su_gi_contig_3209               ------------------------------------------------
gi|15908517|gb|BI815311.1|BI815 ------------------------------------------------
gi|15910164|gb|BI816200.1|BI816 ------------------------------------------------
gi|21254336|gb|BQ451224.1|BQ451 ------------------------------------------------

PF10_0160                       TTATATGATATTATTATAATTATGTTAATGATATATATATATATATAT
MAL10|PF10_0160                 ------------------------------------------------
su_gi_contig_3209               ------------------------------------------------
gi|15908517|gb|BI815311.1|BI815 ------------------------------------------------
gi|15910164|gb|BI816200.1|BI816 ------------------------------------------------
gi|21254336|gb|BQ451224.1|BQ451 ------------------------------------------------

PF10_0160                       ATATATATATTTATTTATTTATTTATTTATTTATATATGTATATATGT
MAL10|PF10_0160                 ------------------------------------------------
su_gi_contig_3209               ------------------------------------------------
gi|15908517|gb|BI815311.1|BI815 ------------------------------------------------
gi|15910164|gb|BI816200.1|BI816 ------------------------------------------------
gi|21254336|gb|BQ451224.1|BQ451 ------------------------------------------------

PF10_0160                       TTAACCTTTAGATATTTGATAAGGATGGAATGAAAAGCGTATCAGATT
MAL10|PF10_0160                 -----------ATATTTGATAAGGATGGAATGAAAAGCGTATCAGATT
su_gi_contig_3209               ------------------------------------------------
gi|15908517|gb|BI815311.1|BI815 ------------------------------------------------
gi|15910164|gb|BI816200.1|BI816 ------------------------------------------------
gi|21254336|gb|BQ451224.1|BQ451 ------------------------------------------------

PF10_0160                       TAGTTATTATTCAAAGATACAATCGATGCTTAGCCGAGTTTGGGAGTG
MAL10|PF10_0160                 TAGTTATTATTCAAAGATACAATCGATGCTTAGCCGAGTTTGGGAGTG
su_gi_contig_3209               ------------------------------------------------
gi|15908517|gb|BI815311.1|BI815 ------------------------------------------------
gi|15910164|gb|BI816200.1|BI816 ------------------------------------------------
gi|21254336|gb|BQ451224.1|BQ451 ------------------------------------------------

PF10_0160                       TTCGTAATATATTTAATTGGAGCGTGTTTACACATGTTTTTGAAAAAA
MAL10|PF10_0160                 TTCGTAATATATTTAATTGGAGCGTGTTTACACATGTTTTTGAAAAAA
su_gi_contig_3209               ------------------------------------------------
gi|15908517|gb|BI815311.1|BI815 ------------------------------------------------
gi|15910164|gb|BI816200.1|BI816 ------------------------------------------------
gi|21254336|gb|BQ451224.1|BQ451 ------------------------------------------------

PF10_0160                       TGAAAAACATAGATTTATTATTCGAAGATGATGAGGAAGATACTTATA
MAL10|PF10_0160                 TGAAAAACATAGATTTATTATTCGAAGATGATGAGGAAGATACTTATA
su_gi_contig_3209               ------------------------------------------------
gi|15908517|gb|BI815311.1|BI815 ------------------------------------------------
gi|15910164|gb|BI816200.1|BI816 ------------------------------------------------
gi|21254336|gb|BQ451224.1|BQ451 ------------------------------------------------

PF10_0160                       AAAATGAAAAAACTATACTTTCCAAAATCAATGTAAAAGAGAAATGGA
MAL10|PF10_0160                 AAAATGAAAAAACTATACTTTCCAAAATCAATGTAAAAGAGAAATGGA
su_gi_contig_3209               ------------------------------------------------
gi|15908517|gb|BI815311.1|BI815 ------------------------------------------------
gi|15910164|gb|BI816200.1|BI816 ------------------------------------------------
gi|21254336|gb|BQ451224.1|BQ451 ------------------------------------------------

PF10_0160                       ATAAATATAGGCCTCGTACTAATAAAATAAAAAGAGCCTTAACTAAAA
MAL10|PF10_0160                 ATAAATATAGGCCTCGTACTAATAAAATAAAAAGAGCCTTAACTAAAA
su_gi_contig_3209               ------------------------------------------------
gi|15908517|gb|BI815311.1|BI815 ------------------------------------------------
gi|15910164|gb|BI816200.1|BI816 ------------------------------------------------
gi|21254336|gb|BQ451224.1|BQ451 ------------------------------------------------

PF10_0160                       TTGAACTTAAGGATAATTTAAATCGTTTTATAAAATGTTTAAATAAAG
MAL10|PF10_0160                 TTGAACTTAAGGATAATTTAAATCGTTTTATAAAATGTTTAAATAAAG
su_gi_contig_3209               ------------------------------------------------
gi|15908517|gb|BI815311.1|BI815 ------------------------------------------------
gi|15910164|gb|BI816200.1|BI816 ------------------------------------------------
gi|21254336|gb|BQ451224.1|BQ451 ------------------------------------------------

PF10_0160                       ATAGATTAGAAATAGTTAATGACTATAATTCTGACAGGAGTTATGATG
MAL10|PF10_0160                 ATAGATTAGAAATAGTTAATGACTATAATTCTGACAGGAGTTATGATG
su_gi_contig_3209               ------------------------------------------------
gi|15908517|gb|BI815311.1|BI815 ------------------------------------------------
gi|15910164|gb|BI816200.1|BI816 ------------------------------------------------
gi|21254336|gb|BQ451224.1|BQ451 ------------------------------------------------

PF10_0160                       ATATCATACATGAAGATGAAAATAATATAAACAATTTAAATTCTAAAT
MAL10|PF10_0160                 ATATCATACATGAAGATGAAAATAATATAAACAATTTAAATTCTAAAT
su_gi_contig_3209               ------------------------------------------------
gi|15908517|gb|BI815311.1|BI815 ------------------------------------------------
gi|15910164|gb|BI816200.1|BI816 ------------------------------------------------
gi|21254336|gb|BQ451224.1|BQ451 ------------------------------------------------

PF10_0160                       ATATATATAATTGGAATTTAGGTAAAAAATCCTTATGCAATATGTTAG
MAL10|PF10_0160                 ATATATATAATTGGAATTTAGGTAAAAAATCCTTATGCAATATGTTAG
su_gi_contig_3209               ------------------------------------------------
gi|15908517|gb|BI815311.1|BI815 ------------------------------------------------
gi|15910164|gb|BI816200.1|BI816 ------------------------------------------------
gi|21254336|gb|BQ451224.1|BQ451 ------------------------------------------------

PF10_0160                       AAAATTCAGATAATTATTATATAAATGGAGTCAAATATTCTGATTGGA
MAL10|PF10_0160                 AAAATTCAGATAATTATTATATAAATGGAGTCAAATATTCTGATTGGA
su_gi_contig_3209               ------------------------------------------------
gi|15908517|gb|BI815311.1|BI815 ------------------------------------------------
gi|15910164|gb|BI816200.1|BI816 ------------------------------------------------
gi|21254336|gb|BQ451224.1|BQ451 ------------------------------------------------

PF10_0160                       AATTAACTTCTATACCTACACATGGTTATAATAAAGAAGGTGGTAGGG
MAL10|PF10_0160                 AATTAACTTCTATACCTACACATGGTTATAATAAAGAAGGTGGTAGGG
su_gi_contig_3209               ------------------------------------------------
gi|15908517|gb|BI815311.1|BI815 ------------------------------------------------
gi|15910164|gb|BI816200.1|BI816 ------------------------------------------------
gi|21254336|gb|BQ451224.1|BQ451 ------------------------------------------------

PF10_0160                       TTCAAGAAATGTTCAAAACATTTGTATCTTCTAAAGAAGGAGATGGTA
MAL10|PF10_0160                 TTCAAGAAATGTTCAAAACATTTGTATCTTCTAAAGAAGGAGATGGTA
su_gi_contig_3209               ------------------------------------------------
gi|15908517|gb|BI815311.1|BI815 ------------------------------------------------
gi|15910164|gb|BI816200.1|BI816 ------------------------------------------------
gi|21254336|gb|BQ451224.1|BQ451 ------------------------------------------------

PF10_0160                       GTGATAGAGTAGGATTATTTATTAAGAAAATTCCTGTAGATATATGGG
MAL10|PF10_0160                 GTGATAGAGTAGGATTATTTATTAAGAAAATTCCTGTAGATATATGGG
su_gi_contig_3209               ------------------------------------------------
gi|15908517|gb|BI815311.1|BI815 ------------------------------------------------
gi|15910164|gb|BI816200.1|BI816 ------------------------------------------------
gi|21254336|gb|BQ451224.1|BQ451 ------------------------------------------------

PF10_0160                       TAAAACAATTTGAATTAATGAATGCATATAATGGAGAATATGTATTAT
MAL10|PF10_0160                 TAAAACAATTTGAATTAATGAATGCATATAATGGAGAATATGTATTAT
su_gi_contig_3209               ------------------------------------------------
gi|15908517|gb|BI815311.1|BI815 ------------------------------------------------
gi|15910164|gb|BI816200.1|BI816 ------------------------------------------------
gi|21254336|gb|BQ451224.1|BQ451 ------------------------------------------------

PF10_0160                       GTGGAGAAAACTATGTTATGGAAGCTACTACATTAGCATTTTTAAATG
MAL10|PF10_0160                 GTGGAGAAAACTATGTTATGGAAGCTACTACATTAGCATTTTTAAATG
su_gi_contig_3209               ------------------------------------------------
gi|15908517|gb|BI815311.1|BI815 ------------------------------------------------
gi|15910164|gb|BI816200.1|BI816 ------------------------------------------------
gi|21254336|gb|BQ451224.1|BQ451 ------------------------------------------------

PF10_0160                       AATATTATCCTGGTATAACACCTAAATTATATAAAATATTATATGAAC
MAL10|PF10_0160                 AATATTATCCTGGTATAACACCTAAATTATATAAAATATTATATGAAC
su_gi_contig_3209               ------------------------------------------------
gi|15908517|gb|BI815311.1|BI815 ------------------------------------------------
gi|15910164|gb|BI816200.1|BI816 ------------------------------------------------
gi|21254336|gb|BQ451224.1|BQ451 ------------------------------------------------

PF10_0160                       CTGAAAAAAAAGAATATGATATTGAACAAAACACACCAGATTGTATGT
MAL10|PF10_0160                 CTGAAAAAAAAGAATATGATATTGAACAAAACACACCAGATTGTATGT
su_gi_contig_3209               ------------------------------------------------
gi|15908517|gb|BI815311.1|BI815 ------------------------------------------------
gi|15910164|gb|BI816200.1|BI816 ------------------------------------------------
gi|21254336|gb|BQ451224.1|BQ451 ------------------------------------------------

PF10_0160                       TTCATGATTTAAATGTATTTAATGATATTTTAAGTGCTAGATTAAAAT
MAL10|PF10_0160                 TTCATGATTTAAATGTATTTAATGATATTTTAAGTGCTAGATTAAAAT
su_gi_contig_3209               ------------------------------------------------
gi|15908517|gb|BI815311.1|BI815 ------------------------------------------------
gi|15910164|gb|BI816200.1|BI816 ------------------------------------------------
gi|21254336|gb|BQ451224.1|BQ451 ------------------------------------------------

PF10_0160                       GTAATATGAATGGTTATATTGTCATAATATCCGAATTATTTGGAGAAG
MAL10|PF10_0160                 GTAATATGAATGGTTATATTGTCATAATATCCGAATTATTTGGAGAAG
su_gi_contig_3209               ------------------------------------------------
gi|15908517|gb|BI815311.1|BI815 ------------------------------------------------
gi|15910164|gb|BI816200.1|BI816 ------------------------------------------------
gi|21254336|gb|BQ451224.1|BQ451 ------------------------------------------------

PF10_0160                       ATATTTATACATATTTAACAAAACAAAAAAAAAAAAATATTTTTGCAT
MAL10|PF10_0160                 ATATTTATACATATTTAACAAAACAAAAAAAAAAAAATATTTTTGCAT
su_gi_contig_3209               ------------------------------------------------
gi|15908517|gb|BI815311.1|BI815 ------------------------------------------------
gi|15910164|gb|BI816200.1|BI816 ------------------------------------------------
gi|21254336|gb|BQ451224.1|BQ451 ------------------------------------------------

PF10_0160                       TACATAGTTATATGAAAAGAAAAAAAATTCTTTTTGAATGTTTAAATG
MAL10|PF10_0160                 TACATAGTTATATGAAAAGAAAAAAAATTCTTTTTGAATGTTTAAATG
su_gi_contig_3209               ------------------------------------------------
gi|15908517|gb|BI815311.1|BI815 ------------------------------------------------
gi|15910164|gb|BI816200.1|BI816 ------------------------------------------------
gi|21254336|gb|BQ451224.1|BQ451 ------------------------------------------------

PF10_0160                       TTTTAAGAAAATTACATGATGCAGGTTTATGTCATCTCGATATTAGTC
MAL10|PF10_0160                 TTTTAAGAAAATTACATGATGCAGGTTTATGTCATCTCGATATTAGTC
su_gi_contig_3209               ------------------------------------------------
gi|15908517|gb|BI815311.1|BI815 ------------------------------------------------
gi|15910164|gb|BI816200.1|BI816 ------------------------------------------------
gi|21254336|gb|BQ451224.1|BQ451 ------------------------------------------------

PF10_0160                       CACAAAATATTTTAATGTCATACAATTTTGAAATAAGATTATGTGATC
MAL10|PF10_0160                 CACAAAATATTTTAATGTCATACAATTTTGAAATAAGATTATGTGATC
su_gi_contig_3209               CACAAAATATTTTAATGTCATACAATTTTGAAATAAGATTATGTGATC
gi|15908517|gb|BI815311.1|BI815 CACAAAATATTTTAATGTCATACAATTTTGAAATAAGATTATGTGATC
gi|15910164|gb|BI816200.1|BI816 ------------------------------------------------
gi|21254336|gb|BQ451224.1|BQ451 ------------------------------------------------

PF10_0160                       TAGCCAAAAGTACACCAATATATACCAATAATTTAAGACATCTAAAAA
MAL10|PF10_0160                 TAGCCAAAAGTACACCAATATATACCAATAATTTAAGACATCTAAAAA
su_gi_contig_3209               TAGCCAAAAGTACACCAATATATACCAATAATTTAAGACATCTAAAAA
gi|15908517|gb|BI815311.1|BI815 TAGCCAAAAGTACACCAATATATACCAATAATTTAAGACATCTAAAAA
gi|15910164|gb|BI816200.1|BI816 ------------------------------------------------
gi|21254336|gb|BQ451224.1|BQ451 ------------------------------------------------

PF10_0160                       ATATGAATGGAACATATTTATTTGAATCATGTGTACCTACTATTGGGA
MAL10|PF10_0160                 ATATGAATGGAACATATTTATTTGAATCATGTGTACCTACTATTGGGA
su_gi_contig_3209               ATATGAATGGAACATATTTATTTGAATCATGTGTACCTACTATTGGGA
gi|15908517|gb|BI815311.1|BI815 ATATGAATGGAACATATTTATTTGAATCATGTGTACCTACTATTGGGA
gi|15910164|gb|BI816200.1|BI816 ------------------------------------------------
gi|21254336|gb|BQ451224.1|BQ451 ------------------------------------------------

PF10_0160                       AAATCAGATCTATGCCTCCAGAATGTTGGGAAATATCTAGAAAATATA
MAL10|PF10_0160                 AAATCAGATCTATGCCTCCAGAATGTTGGGAAATATCTAGAAAATATA
su_gi_contig_3209               AAATCAGATCTATGCCTCCAGAATGTTGGGAAATATCTAGAAAATATA
gi|15908517|gb|BI815311.1|BI815 AAATCAGATCTATGCCTCCAGAATGTTGGGAAATATCTAGAAAATATA
gi|15910164|gb|BI816200.1|BI816 ------------------------------------------------
gi|21254336|gb|BQ451224.1|BQ451 ------------------------------------------------

PF10_0160                       TAAGAATGAAAATTTGTGAACCTTTAGAACAATTATCTCCAATAACAG
MAL10|PF10_0160                 TAAGAATGAAAATTTGTGAACCTTTAGAACAATTATCTCCAATAACAG
su_gi_contig_3209               TAAGAATGAAAATTTGTGAACCTTTAGAACAATTATCTCCAATAACAG
gi|15908517|gb|BI815311.1|BI815 TAAGAATGAAAATTTGTGAACCTTTAGAACAATTATCTCCAATAACAG
gi|15910164|gb|BI816200.1|BI816 ------------------AACCTTTAGAACAATTATCTCCAATAACAG
gi|21254336|gb|BQ451224.1|BQ451 ------------------------------------------------

PF10_0160                       ATCTGGATGAAAGAGCACCATTCTATTTTGATGTAACAAGTGCTGATA
MAL10|PF10_0160                 ATCTGGATGAAAGAGCACCATTCTATTTTGATGTAACAAGTGCTGATA
su_gi_contig_3209               ATCTGGATGAAAGAGCACCATTCTATTTTGATGTAACAAGTGCTGATA
gi|15908517|gb|BI815311.1|BI815 ATCTGGATGAAAGAGCACCATTCTATTTTGATGTAACAAGTGCTGATA
gi|15910164|gb|BI816200.1|BI816 ATCTGGATGAAAGAGCACCATTCTATTTTGATGTAACAAGTGCTGATA
gi|21254336|gb|BQ451224.1|BQ451 -----------------------------------ACAAGTGCTGATA

PF10_0160                       AATTTATGTTAGGTGTCTTATTCATTTGGATATGGAATAATGATTATT
MAL10|PF10_0160                 AATTTATGTTAGGTGTCTTATTCATTTGGATATGGAATAATGATTATT
su_gi_contig_3209               AATTTATGTTAGGTGTCTTATTCATTTGGATATGGAATAATGATTATT
gi|15908517|gb|BI815311.1|BI815 AATTTATGTTAGGTGTCTTATTCATTTGGATATGGAATAATGATTATT
gi|15910164|gb|BI816200.1|BI816 AATTTATGTTAGGTGTCTTATTCATTTGGATATGGAATAATGATTATT
gi|21254336|gb|BQ451224.1|BQ451 AATTTATGTTAGGTGTCTTATTCATTTGGATATGGAATAATGATTATT

PF10_0160                       TGTGGAAAAGTTCAGATATCGAACAAGATATAGACTTCTTAAGAGTTT
MAL10|PF10_0160                 TGTGGAAAAGTTCAGATATCGAACAAGATATAGACTTCTTAAGAGTTT
su_gi_contig_3209               TGTGGAAAAGTTCAGATATCGAACAAGATATAGACTTCTTAAGAGTTT
gi|15908517|gb|BI815311.1|BI815 TGTGGAAAAGTTCAGATATCGAACAAGATATAGACTTCTTAAGAGTTT
gi|15910164|gb|BI816200.1|BI816 TGTGGAAAAGTTCAGATATCGAACAAGATATAGACTTCTTAAGAGTTT
gi|21254336|gb|BQ451224.1|BQ451 TGTGGAAAAGTTCAGATATCGAACAAGATATAGACTTCTTAAGAGTTT

PF10_0160                       CTGAATGTGACATGGATATTGATGTATTTGAATTAACAAGAACGTGGC
MAL10|PF10_0160                 CTGAATGTGACATGGATATTGATGTATTTGAATTAACAAGAACGTGGC
su_gi_contig_3209               CTGAATGTGACATGGATATTGATGTATTTGAATTAACAAGAACGTGGC
gi|15908517|gb|BI815311.1|BI815 CTGAATGTGACATGGATATTGATGTATTTGAATTAACAAGAACGTGGC
gi|15910164|gb|BI816200.1|BI816 CTGAATGTGACATGGATATTGATGTATTTGAATTAACAAGAACGTGGC
gi|21254336|gb|BQ451224.1|BQ451 CTGAATGTGACATGGATATTGATGTATTTGAATTAACAAGAACGTGGC

PF10_0160                       CATATGAATTGAAGAAAATAATTCAGGTAATACTACGAACGTGGTTAA
MAL10|PF10_0160                 CATATGAATTGAAGAAAATAATTCAGGTAATACTACGAACGTGGTTAA
su_gi_contig_3209               CATATGAATTGAAGAAAATAATTCAG----------------------
gi|15908517|gb|BI815311.1|BI815 CATATGAATTGAAGAAAATAATTCAG----------------------
gi|15910164|gb|BI816200.1|BI816 CATATGAATTGAAGAAAATAATTCAG----------------------
gi|21254336|gb|BQ451224.1|BQ451 CATATGAATTGAAGAAAATAATTCAG----------------------

PF10_0160                       TTAATGTGAATGATGTGGATATATATAAATAATATGGTGTAAATATAT
MAL10|PF10_0160                 TTAAT-------------------------------------------
su_gi_contig_3209               ------------------------------------------------
gi|15908517|gb|BI815311.1|BI815 ------------------------------------------------
gi|15910164|gb|BI816200.1|BI816 ------------------------------------------------
gi|21254336|gb|BQ451224.1|BQ451 ------------------------------------------------

PF10_0160                       ATGTACAAATGAATATATATATATATATATATATATATATATATATAT
MAL10|PF10_0160                 ------------------------------------------------
su_gi_contig_3209               ------------------------------------------------
gi|15908517|gb|BI815311.1|BI815 ------------------------------------------------
gi|15910164|gb|BI816200.1|BI816 ------------------------------------------------
gi|21254336|gb|BQ451224.1|BQ451 ------------------------------------------------

PF10_0160                       ATACATACATACATCTATTTTACATATGTTTTACATATGTTTTATATA
MAL10|PF10_0160                 ------------------------------------------------
su_gi_contig_3209               ------------------------------------------------
gi|15908517|gb|BI815311.1|BI815 ------------------------------------------------
gi|15910164|gb|BI816200.1|BI816 ------------------------------------------------
gi|21254336|gb|BQ451224.1|BQ451 ------------------------------------------------

PF10_0160                       TGTTTTATATATTTTTTAATTTATTTTTTATATTTTTATAGAAATTAC
MAL10|PF10_0160                 -----------------------------------------AAATTAC
su_gi_contig_3209               -----------------------------------------AAATTAC
gi|15908517|gb|BI815311.1|BI815 -----------------------------------------AAATTAC
gi|15910164|gb|BI816200.1|BI816 -----------------------------------------AAATTAC
gi|21254336|gb|BQ451224.1|BQ451 -----------------------------------------AAATTAC

PF10_0160                       TCCAAACGGAAGGAAGGAAGAATTTAAATTTACATGAACTTTGTGCTC
MAL10|PF10_0160                 TCCAAACGGAAGGAAGGAAGAATTTAAATTTACATGAACTTTGTGCTC
su_gi_contig_3209               TCCAAACGGAAGGAAGGAAGAATTTAAATTTACATGAACTTTGTGCTC
gi|15908517|gb|BI815311.1|BI815 TCCAAACGGAAGGAAGGAAGAATTTAAATTTACATGAACTTTGTGCTC
gi|15910164|gb|BI816200.1|BI816 TCCAAACGGAAGGAAGGAAGAATTTAAATTTACATGAACTTTGTGCTC
gi|21254336|gb|BQ451224.1|BQ451 TCCAAACGGAAGGAAGGAAGAATTTAAATTTACATGAACTTTGTGCTC

PF10_0160                       ATCCATGGTGGTTTTCTAAAATGTAATTTGTTTTAGTTTATCATATTT
MAL10|PF10_0160                 ATCCATGGTGGTTTTCTAAAATGTAA----------------------
su_gi_contig_3209               ATCCATGGTGGTTTTCTAAAATGTAATTTGTTTTAGTTTATCATATTT
gi|15908517|gb|BI815311.1|BI815 ATCCATGGTGGTTTTCTAAAATGTAATT--------------------
gi|15910164|gb|BI816200.1|BI816 ATCCATGGTGGTTTTCTAAAATGTAATTTGTTTTAGTTTATCATATTT
gi|21254336|gb|BQ451224.1|BQ451 ATCCATGGTGGTTTTCTAAAATGTAATTTGTTTTAGTTTATCATATTT

PF10_0160                       CGACCTAATACATGACATGCAAATTAATACTATATGGGAAAAATAAAA
MAL10|PF10_0160                 ------------------------------------------------
su_gi_contig_3209               CGACCTAATACATGACATGCAAATTAATACTATATGGGAAAAATAAAA
gi|15908517|gb|BI815311.1|BI815 ------------------------------------------------
gi|15910164|gb|BI816200.1|BI816 CGACCTAATACATGACATGCAAATTAATACTATATGGGAAAAATAAAA
gi|21254336|gb|BQ451224.1|BQ451 CGACCTAATACATGACATGCAAATTAATACTATATGGGAAAAATAAAA

PF10_0160                       CTTTATCATATTTATAGATTATGTTTTAATGTATTTGTCATTAGTTTT
MAL10|PF10_0160                 ------------------------------------------------
su_gi_contig_3209               CTTTATCATATTTATAGATTATGTTTTAATGTATTTGTCATTAGTTTT
gi|15908517|gb|BI815311.1|BI815 ------------------------------------------------
gi|15910164|gb|BI816200.1|BI816 CTTTATCATATTTATAGATTATGTTTTAATGTATTTGTCATTAGTTTT
gi|21254336|gb|BQ451224.1|BQ451 CTTTATCATATTTATAGATTATGTTTTAATGTATTTGTCATTAGTTTT

PF10_0160                       TTTTATAAATTAATATATATTTGTAGTGTCCTTTAAAAGAAAAAAAAA
MAL10|PF10_0160                 ------------------------------------------------
su_gi_contig_3209               TTTTATAAATTAATATATATTTGTAGTGTCCTTTAA------------
gi|15908517|gb|BI815311.1|BI815 ------------------------------------------------
gi|15910164|gb|BI816200.1|BI816 TTTTATAAATTAATATATATTTGTAGTGTCCT----------------
gi|21254336|gb|BQ451224.1|BQ451 TTTTATAAATTAATATATATTTGTAGTGTCCTTTAA------------

PF10_0160                       AAAAAAAAATACCTATTTATATTCTTTTACCTTATTTTTTATATTTAA
MAL10|PF10_0160                 ------------------------------------------------
su_gi_contig_3209               ------------------------------------------------
gi|15908517|gb|BI815311.1|BI815 ------------------------------------------------
gi|15910164|gb|BI816200.1|BI816 ------------------------------------------------
gi|21254336|gb|BQ451224.1|BQ451 ------------------------------------------------

PF10_0160                       TAGTATAAATAGGTATATATACATATATAAAAAAAAAAATATATATAT
MAL10|PF10_0160                 ------------------------------------------------
su_gi_contig_3209               ------------------------------------------------
gi|15908517|gb|BI815311.1|BI815 ------------------------------------------------
gi|15910164|gb|BI816200.1|BI816 ------------------------------------------------
gi|21254336|gb|BQ451224.1|BQ451 ------------------------------------------------

PF10_0160                       ATATATATATATATATTATCCTAATAATAATTTCCTTATATATATTAT
MAL10|PF10_0160                 ------------------------------------------------
su_gi_contig_3209               ------------------------------------------------
gi|15908517|gb|BI815311.1|BI815 ------------------------------------------------
gi|15910164|gb|BI816200.1|BI816 ------------------------------------------------
gi|21254336|gb|BQ451224.1|BQ451 ------------------------------------------------

PF10_0160                       ATATATGTATATTATTTGTTTAAAGTATGTTTATAATGTATAATATTA
MAL10|PF10_0160                 ------------------------------------------------
su_gi_contig_3209               ------------------------------------------------
gi|15908517|gb|BI815311.1|BI815 ------------------------------------------------
gi|15910164|gb|BI816200.1|BI816 ------------------------------------------------
gi|21254336|gb|BQ451224.1|BQ451 ------------------------------------------------

PF10_0160                       TATGTTGACACTTTTTTGTTAATTATAATTTCATTTTGCAAATATTTT
MAL10|PF10_0160                 ------------------------------------------------
su_gi_contig_3209               ------------------------------------------------
gi|15908517|gb|BI815311.1|BI815 ------------------------------------------------
gi|15910164|gb|BI816200.1|BI816 ------------------------------------------------
gi|21254336|gb|BQ451224.1|BQ451 ------------------------------------------------

PF10_0160                       TATGTATATATATATATATATATTTTTTTTTTTTTTTTTTTTTTTTTT
MAL10|PF10_0160                 ------------------------------------------------
su_gi_contig_3209               ------------------------------------------------
gi|15908517|gb|BI815311.1|BI815 ------------------------------------------------
gi|15910164|gb|BI816200.1|BI816 ------------------------------------------------
gi|21254336|gb|BQ451224.1|BQ451 ------------------------------------------------

PF10_0160                       TTTGTTAACATGTAGTTTTTCATAATATTCATAAGTATTCTTTAATAT
MAL10|PF10_0160                 ------------------------------------------------
su_gi_contig_3209               ------------------------------------------------
gi|15908517|gb|BI815311.1|BI815 ------------------------------------------------
gi|15910164|gb|BI816200.1|BI816 ------------------------------------------------
gi|21254336|gb|BQ451224.1|BQ451 ------------------------------------------------

PF10_0160                       ATATATATATATATATATTATCATAAACATTTAATTTTAATAACTCTA
MAL10|PF10_0160                 ------------------------------------------------
su_gi_contig_3209               ------------------------------------------------
gi|15908517|gb|BI815311.1|BI815 ------------------------------------------------
gi|15910164|gb|BI816200.1|BI816 ------------------------------------------------
gi|21254336|gb|BQ451224.1|BQ451 ------------------------------------------------

PF10_0160                       TGTTTAATAATTTCAAAGAATACATTAATTATGAATCGAAGAAGCAAT
MAL10|PF10_0160                 ------------------------------------------------
su_gi_contig_3209               ------------------------------------------------
gi|15908517|gb|BI815311.1|BI815 ------------------------------------------------
gi|15910164|gb|BI816200.1|BI816 ------------------------------------------------
gi|21254336|gb|BQ451224.1|BQ451 ------------------------------------------------

PF10_0160                       ATTTATATTTTAAATAGTTTATTCATATGGCAACTATCTTAGTATCGT
MAL10|PF10_0160                 ------------------------------------------------
su_gi_contig_3209               ------------------------------------------------
gi|15908517|gb|BI815311.1|BI815 ------------------------------------------------
gi|15910164|gb|BI816200.1|BI816 ------------------------------------------------
gi|21254336|gb|BQ451224.1|BQ451 ------------------------------------------------

PF10_0160                       AAGGTAGGTGTAACATGATTTTATTGTATACTAAAAAGGAGAAAAGAA
MAL10|PF10_0160                 ------------------------------------------------
su_gi_contig_3209               ------------------------------------------------
gi|15908517|gb|BI815311.1|BI815 ------------------------------------------------
gi|15910164|gb|BI816200.1|BI816 ------------------------------------------------
gi|21254336|gb|BQ451224.1|BQ451 ------------------------------------------------

PF10_0160                       AGAAAAAATTTACAAAAATATAATATTTTAAGTTATATTTTTTTGAGT
MAL10|PF10_0160                 ------------------------------------------------
su_gi_contig_3209               ------------------------------------------------
gi|15908517|gb|BI815311.1|BI815 ------------------------------------------------
gi|15910164|gb|BI816200.1|BI816 ------------------------------------------------
gi|21254336|gb|BQ451224.1|BQ451 ------------------------------------------------

PF10_0160                       TCATTATTTGTTTCTACCTTATATATATTTTAGACATATGTATATTTC
MAL10|PF10_0160                 ------------------------------------------------
su_gi_contig_3209               ------------------------------------------------
gi|15908517|gb|BI815311.1|BI815 ------------------------------------------------
gi|15910164|gb|BI816200.1|BI816 ------------------------------------------------
gi|21254336|gb|BQ451224.1|BQ451 ------------------------------------------------

PF10_0160                       GAGAATATATTTATATAAATAATAAAATATATTAATTAAAAAAAAAAA
MAL10|PF10_0160                 ------------------------------------------------
su_gi_contig_3209               ------------------------------------------------
gi|15908517|gb|BI815311.1|BI815 ------------------------------------------------
gi|15910164|gb|BI816200.1|BI816 ------------------------------------------------
gi|21254336|gb|BQ451224.1|BQ451 ------------------------------------------------

PF10_0160                       AAGGGACAAAATTATATGTATTAAAATTAATAAGTGTATAATGTGAAA
MAL10|PF10_0160                 ------------------------------------------------
su_gi_contig_3209               ------------------------------------------------
gi|15908517|gb|BI815311.1|BI815 ------------------------------------------------
gi|15910164|gb|BI816200.1|BI816 ------------------------------------------------
gi|21254336|gb|BQ451224.1|BQ451 ------------------------------------------------

PF10_0160                       AATATAAAATTGAAAGAACTCATTTTAAATTCATTTATTTTTTTTATA
MAL10|PF10_0160                 ------------------------------------------------
su_gi_contig_3209               ------------------------------------------------
gi|15908517|gb|BI815311.1|BI815 ------------------------------------------------
gi|15910164|gb|BI816200.1|BI816 ------------------------------------------------
gi|21254336|gb|BQ451224.1|BQ451 ------------------------------------------------

PF10_0160                       TTTATATAAATGTGTAAATATATTTTATTTTATTATATTATATTTTGT
MAL10|PF10_0160                 ------------------------------------------------
su_gi_contig_3209               ------------------------------------------------
gi|15908517|gb|BI815311.1|BI815 ------------------------------------------------
gi|15910164|gb|BI816200.1|BI816 ------------------------------------------------
gi|21254336|gb|BQ451224.1|BQ451 ------------------------------------------------

PF10_0160                       TCATTATATTTCTTTTTTTCTTTTTTTTTTTTTTGTTATTGAAAAGGT
MAL10|PF10_0160                 ------------------------------------------------
su_gi_contig_3209               ------------------------------------------------
gi|15908517|gb|BI815311.1|BI815 ------------------------------------------------
gi|15910164|gb|BI816200.1|BI816 ------------------------------------------------
gi|21254336|gb|BQ451224.1|BQ451 ------------------------------------------------

PF10_0160                       TAAAAAAGGAGAAGTATTATATTAAGGTAATTAAAAAAAAAAAAAAAA
MAL10|PF10_0160                 ------------------------------------------------
su_gi_contig_3209               ------------------------------------------------
gi|15908517|gb|BI815311.1|BI815 ------------------------------------------------
gi|15910164|gb|BI816200.1|BI816 ------------------------------------------------
gi|21254336|gb|BQ451224.1|BQ451 ------------------------------------------------

PF10_0160                       ATTATTATTAGGATTAATATTTATTTATAAAAATTTGAAAAAAATAAG
MAL10|PF10_0160                 ------------------------------------------------
su_gi_contig_3209               ------------------------------------------------
gi|15908517|gb|BI815311.1|BI815 ------------------------------------------------
gi|15910164|gb|BI816200.1|BI816 ------------------------------------------------
gi|21254336|gb|BQ451224.1|BQ451 ------------------------------------------------

PF10_0160                       ATATTCCAATAAAAACTACACTAATGTGTACTAATAAATATTTATATA
MAL10|PF10_0160                 ------------------------------------------------
su_gi_contig_3209               ------------------------------------------------
gi|15908517|gb|BI815311.1|BI815 ------------------------------------------------
gi|15910164|gb|BI816200.1|BI816 ------------------------------------------------
gi|21254336|gb|BQ451224.1|BQ451 ------------------------------------------------

PF10_0160                       ATAATATATATCTAGTATTTTTTTTCCCTGTAATATGTTTTAACAGTG
MAL10|PF10_0160                 ------------------------------------------------
su_gi_contig_3209               ------------------------------------------------
gi|15908517|gb|BI815311.1|BI815 ------------------------------------------------
gi|15910164|gb|BI816200.1|BI816 ------------------------------------------------
gi|21254336|gb|BQ451224.1|BQ451 ------------------------------------------------

PF10_0160                       AACACATTATATTATATATATCATATTATAATATCATATAATATAATA
MAL10|PF10_0160                 ------------------------------------------------
su_gi_contig_3209               ------------------------------------------------
gi|15908517|gb|BI815311.1|BI815 ------------------------------------------------
gi|15910164|gb|BI816200.1|BI816 ------------------------------------------------
gi|21254336|gb|BQ451224.1|BQ451 ------------------------------------------------

PF10_0160                       TTTGTTTTATATAGTCACATCACCCCTTAAGATTTCTTATTTTCTTAT
MAL10|PF10_0160                 ------------------------------------------------
su_gi_contig_3209               ------------------------------------------------
gi|15908517|gb|BI815311.1|BI815 ------------------------------------------------
gi|15910164|gb|BI816200.1|BI816 ------------------------------------------------
gi|21254336|gb|BQ451224.1|BQ451 ------------------------------------------------

PF10_0160                       TTATTTATTTATATATTTTTTTGTTATTGAAAAGGTTAAAAAAGGAGA
MAL10|PF10_0160                 ------------------------------------------------
su_gi_contig_3209               ------------------------------------------------
gi|15908517|gb|BI815311.1|BI815 ------------------------------------------------
gi|15910164|gb|BI816200.1|BI816 ------------------------------------------------
gi|21254336|gb|BQ451224.1|BQ451 ------------------------------------------------

PF10_0160                       AGTATTATATTAAGGTAATTAAAAAAAAAAAAAAAAAAATCATTATTA
MAL10|PF10_0160                 ------------------------------------------------
su_gi_contig_3209               ------------------------------------------------
gi|15908517|gb|BI815311.1|BI815 ------------------------------------------------
gi|15910164|gb|BI816200.1|BI816 ------------------------------------------------
gi|21254336|gb|BQ451224.1|BQ451 ------------------------------------------------

PF10_0160                       GGATCAATATTTATTTATAAAAATTTGAAGCAAATAAGATATTCCAAA
MAL10|PF10_0160                 ------------------------------------------------
su_gi_contig_3209               ------------------------------------------------
gi|15908517|gb|BI815311.1|BI815 ------------------------------------------------
gi|15910164|gb|BI816200.1|BI816 ------------------------------------------------
gi|21254336|gb|BQ451224.1|BQ451 ------------------------------------------------

PF10_0160                       AAAAAGTATTCTAATGTGTACTAATAAACCTTTATATA
MAL10|PF10_0160                 --------------------------------------
su_gi_contig_3209               --------------------------------------
gi|15908517|gb|BI815311.1|BI815 --------------------------------------
gi|15910164|gb|BI816200.1|BI816 --------------------------------------
gi|21254336|gb|BQ451224.1|BQ451 --------------------------------------

;

endblock;
