# Supplementary material for: cDNA sequences reveal considerable gene prediction inaccuracy in the Plasmodium falciparum genome
Source: BMC Genomics. 2007 Jul 27;8:255. doi: 10.1186/1471-2164-8-255 (PMC1978503; doi:10.1186/1471-2164-8-255)
Supplement: Additional file 3 — Genes with cDNA sequences not matching predicted CDS perfectly. Aligned cDNA and predicted CDS sequences can be viewed by double clicking the hyper-linked gene names in the Excel file. [file 1471-2164-8-255-S3.zip › PF10_0169.TXT]

#NEXUS

[!This data assembled using Sequencher, from Gene Codes Corporation.]
begin data;
   dimensions ntax=12 nchar=4854;
   format datatype=dna gap=- interleave=yes;
   matrix

PF10_0169                       ATAATATATATTATATATTTTAACTTTATGATGTTTTTATTTGTTTTT
MAL10|PF10_0169                 ------------------------------------------------
su_gi_contig_779                ------------------------------------------------
gi|17969243|gb|BM275899.1|BM275 ------------------------------------------------
gi|27155808|gb|CA854550.1|CA854 ------------------------------------------------
gi|27158554|gb|CA856203.1|CA856 ------------------------------------------------
gi|17968427|gb|BM275106.1|BM275 ------------------------------------------------
gi|17968486|gb|BM275164.1|BM275 ------------------------------------------------
gi|17967557|gb|BM274251.1|BM274 ------------------------------------------------
gi|17969539|gb|BM276187.1|BM276 ------------------------------------------------
gi|27155784|gb|CA854535.1|CA854 ------------------------------------------------
gi|27157947|gb|CA855826.1|CA855 ------------------------------------------------

PF10_0169                       TTTTTTTTACACATATATATATATATATATATATATATATATATATTT
MAL10|PF10_0169                 ------------------------------------------------
su_gi_contig_779                ------------------------------------------------
gi|17969243|gb|BM275899.1|BM275 ------------------------------------------------
gi|27155808|gb|CA854550.1|CA854 ------------------------------------------------
gi|27158554|gb|CA856203.1|CA856 ------------------------------------------------
gi|17968427|gb|BM275106.1|BM275 ------------------------------------------------
gi|17968486|gb|BM275164.1|BM275 ------------------------------------------------
gi|17967557|gb|BM274251.1|BM274 ------------------------------------------------
gi|17969539|gb|BM276187.1|BM276 ------------------------------------------------
gi|27155784|gb|CA854535.1|CA854 ------------------------------------------------
gi|27157947|gb|CA855826.1|CA855 ------------------------------------------------

PF10_0169                       ATATATTTATATATGCCCTTATAAAAATTTAACCATCTTGTAAAAAAA
MAL10|PF10_0169                 ------------------------------------------------
su_gi_contig_779                ------------------------------------------------
gi|17969243|gb|BM275899.1|BM275 ------------------------------------------------
gi|27155808|gb|CA854550.1|CA854 ------------------------------------------------
gi|27158554|gb|CA856203.1|CA856 ------------------------------------------------
gi|17968427|gb|BM275106.1|BM275 ------------------------------------------------
gi|17968486|gb|BM275164.1|BM275 ------------------------------------------------
gi|17967557|gb|BM274251.1|BM274 ------------------------------------------------
gi|17969539|gb|BM276187.1|BM276 ------------------------------------------------
gi|27155784|gb|CA854535.1|CA854 ------------------------------------------------
gi|27157947|gb|CA855826.1|CA855 ------------------------------------------------

PF10_0169                       AAAAAAAATTTAACCAAAATGTTGAAAAAAAAATATGCATGTGTGTAA
MAL10|PF10_0169                 ------------------------------------------------
su_gi_contig_779                ------------------------------------------------
gi|17969243|gb|BM275899.1|BM275 ------------------------------------------------
gi|27155808|gb|CA854550.1|CA854 ------------------------------------------------
gi|27158554|gb|CA856203.1|CA856 ------------------------------------------------
gi|17968427|gb|BM275106.1|BM275 ------------------------------------------------
gi|17968486|gb|BM275164.1|BM275 ------------------------------------------------
gi|17967557|gb|BM274251.1|BM274 ------------------------------------------------
gi|17969539|gb|BM276187.1|BM276 ------------------------------------------------
gi|27155784|gb|CA854535.1|CA854 ------------------------------------------------
gi|27157947|gb|CA855826.1|CA855 ------------------------------------------------

PF10_0169                       TTAGCTTCCTCAGAACTATTTTTTTTTTTTTTTTTTTTTTATCAAGAT
MAL10|PF10_0169                 ------------------------------------------------
su_gi_contig_779                ------------------------------------------------
gi|17969243|gb|BM275899.1|BM275 ------------------------------------------------
gi|27155808|gb|CA854550.1|CA854 ------------------------------------------------
gi|27158554|gb|CA856203.1|CA856 ------------------------------------------------
gi|17968427|gb|BM275106.1|BM275 ------------------------------------------------
gi|17968486|gb|BM275164.1|BM275 ------------------------------------------------
gi|17967557|gb|BM274251.1|BM274 ------------------------------------------------
gi|17969539|gb|BM276187.1|BM276 ------------------------------------------------
gi|27155784|gb|CA854535.1|CA854 ------------------------------------------------
gi|27157947|gb|CA855826.1|CA855 ------------------------------------------------

PF10_0169                       CGTCAATAATTTTATAAAAAACAAATAAAGAAAAAAAAAAAGAAGGAA
MAL10|PF10_0169                 ------------------------------------------------
su_gi_contig_779                ------------------------------------------------
gi|17969243|gb|BM275899.1|BM275 ------------------------------------------------
gi|27155808|gb|CA854550.1|CA854 ------------------------------------------------
gi|27158554|gb|CA856203.1|CA856 ------------------------------------------------
gi|17968427|gb|BM275106.1|BM275 ------------------------------------------------
gi|17968486|gb|BM275164.1|BM275 ------------------------------------------------
gi|17967557|gb|BM274251.1|BM274 ------------------------------------------------
gi|17969539|gb|BM276187.1|BM276 ------------------------------------------------
gi|27155784|gb|CA854535.1|CA854 ------------------------------------------------
gi|27157947|gb|CA855826.1|CA855 ------------------------------------------------

PF10_0169                       AGAAAGAAATAAAGAAAATTATTTATACATATTTTAAACCTTATAAAA
MAL10|PF10_0169                 ------------------------------------------------
su_gi_contig_779                ------------------------------------------------
gi|17969243|gb|BM275899.1|BM275 ------------------------------------------------
gi|27155808|gb|CA854550.1|CA854 ------------------------------------------------
gi|27158554|gb|CA856203.1|CA856 ------------------------------------------------
gi|17968427|gb|BM275106.1|BM275 ------------------------------------------------
gi|17968486|gb|BM275164.1|BM275 ------------------------------------------------
gi|17967557|gb|BM274251.1|BM274 ------------------------------------------------
gi|17969539|gb|BM276187.1|BM276 ------------------------------------------------
gi|27155784|gb|CA854535.1|CA854 ------------------------------------------------
gi|27157947|gb|CA855826.1|CA855 ------------------------------------------------

PF10_0169                       TTTTGTACAATATATGAAAATGAATTTTATTATATAAAAAATATATAT
MAL10|PF10_0169                 ------------------------------------------------
su_gi_contig_779                ------------------------------------------------
gi|17969243|gb|BM275899.1|BM275 ------------------------------------------------
gi|27155808|gb|CA854550.1|CA854 ------------------------------------------------
gi|27158554|gb|CA856203.1|CA856 ------------------------------------------------
gi|17968427|gb|BM275106.1|BM275 ------------------------------------------------
gi|17968486|gb|BM275164.1|BM275 ------------------------------------------------
gi|17967557|gb|BM274251.1|BM274 ------------------------------------------------
gi|17969539|gb|BM276187.1|BM276 ------------------------------------------------
gi|27155784|gb|CA854535.1|CA854 ------------------------------------------------
gi|27157947|gb|CA855826.1|CA855 ------------------------------------------------

PF10_0169                       TTATATATATATATATATATATATATATATAATATTAAGTATATAATT
MAL10|PF10_0169                 ------------------------------------------------
su_gi_contig_779                ------------------------------------------------
gi|17969243|gb|BM275899.1|BM275 ------------------------------------------------
gi|27155808|gb|CA854550.1|CA854 ------------------------------------------------
gi|27158554|gb|CA856203.1|CA856 ------------------------------------------------
gi|17968427|gb|BM275106.1|BM275 ------------------------------------------------
gi|17968486|gb|BM275164.1|BM275 ------------------------------------------------
gi|17967557|gb|BM274251.1|BM274 ------------------------------------------------
gi|17969539|gb|BM276187.1|BM276 ------------------------------------------------
gi|27155784|gb|CA854535.1|CA854 ------------------------------------------------
gi|27157947|gb|CA855826.1|CA855 ------------------------------------------------

PF10_0169                       ATATGACCCACTTTTAAAATTTTTTTTTCCAAGTTTGAACATGCTATA
MAL10|PF10_0169                 ------------------------------------------------
su_gi_contig_779                ------------------------------------------------
gi|17969243|gb|BM275899.1|BM275 ------------------------------------------------
gi|27155808|gb|CA854550.1|CA854 ------------------------------------------------
gi|27158554|gb|CA856203.1|CA856 ------------------------------------------------
gi|17968427|gb|BM275106.1|BM275 ------------------------------------------------
gi|17968486|gb|BM275164.1|BM275 ------------------------------------------------
gi|17967557|gb|BM274251.1|BM274 ------------------------------------------------
gi|17969539|gb|BM276187.1|BM276 ------------------------------------------------
gi|27155784|gb|CA854535.1|CA854 ------------------------------------------------
gi|27157947|gb|CA855826.1|CA855 ------------------------------------------------

PF10_0169                       TTTATGGAAAAAAATAAAAAAAGAAATTTATATTTTTATAATTTACGT
MAL10|PF10_0169                 ------------------------------------------------
su_gi_contig_779                ------------------------------------------------
gi|17969243|gb|BM275899.1|BM275 ------------------------------------------------
gi|27155808|gb|CA854550.1|CA854 ------------------------------------------------
gi|27158554|gb|CA856203.1|CA856 ------------------------------------------------
gi|17968427|gb|BM275106.1|BM275 ------------------------------------------------
gi|17968486|gb|BM275164.1|BM275 ------------------------------------------------
gi|17967557|gb|BM274251.1|BM274 ------------------------------------------------
gi|17969539|gb|BM276187.1|BM276 ------------------------------------------------
gi|27155784|gb|CA854535.1|CA854 ------------------------------------------------
gi|27157947|gb|CA855826.1|CA855 ------------------------------------------------

PF10_0169                       AAAAGTTTTATATTATATCATTTTTCCCTATTTTAATTTTTTTTTGGT
MAL10|PF10_0169                 ------------------------------------------------
su_gi_contig_779                ------------------------------------------------
gi|17969243|gb|BM275899.1|BM275 ------------------------------------------------
gi|27155808|gb|CA854550.1|CA854 ------------------------------------------------
gi|27158554|gb|CA856203.1|CA856 ------------------------------------------------
gi|17968427|gb|BM275106.1|BM275 ------------------------------------------------
gi|17968486|gb|BM275164.1|BM275 ------------------------------------------------
gi|17967557|gb|BM274251.1|BM274 ------------------------------------------------
gi|17969539|gb|BM276187.1|BM276 ------------------------------------------------
gi|27155784|gb|CA854535.1|CA854 ------------------------------------------------
gi|27157947|gb|CA855826.1|CA855 ------------------------------------------------

PF10_0169                       AAATGCAAAAAATTTTAATTCGTTTATATAAAATTTACCTTATATTAT
MAL10|PF10_0169                 ------------------------------------------------
su_gi_contig_779                ------------------------------------------------
gi|17969243|gb|BM275899.1|BM275 ------------------------------------------------
gi|27155808|gb|CA854550.1|CA854 ------------------------------------------------
gi|27158554|gb|CA856203.1|CA856 ------------------------------------------------
gi|17968427|gb|BM275106.1|BM275 ------------------------------------------------
gi|17968486|gb|BM275164.1|BM275 ------------------------------------------------
gi|17967557|gb|BM274251.1|BM274 ------------------------------------------------
gi|17969539|gb|BM276187.1|BM276 ------------------------------------------------
gi|27155784|gb|CA854535.1|CA854 ------------------------------------------------
gi|27157947|gb|CA855826.1|CA855 ------------------------------------------------

PF10_0169                       TATCCTTAAAGTTTTATCGATTTTTATTTTATAGAAAATATAGCATAT
MAL10|PF10_0169                 ------------------------------------------------
su_gi_contig_779                ------------------------------------------------
gi|17969243|gb|BM275899.1|BM275 ------------------------------------------------
gi|27155808|gb|CA854550.1|CA854 ------------------------------------------------
gi|27158554|gb|CA856203.1|CA856 ------------------------------------------------
gi|17968427|gb|BM275106.1|BM275 ------------------------------------------------
gi|17968486|gb|BM275164.1|BM275 ------------------------------------------------
gi|17967557|gb|BM274251.1|BM274 ------------------------------------------------
gi|17969539|gb|BM276187.1|BM276 ------------------------------------------------
gi|27155784|gb|CA854535.1|CA854 ------------------------------------------------
gi|27157947|gb|CA855826.1|CA855 ------------------------------------------------

PF10_0169                       GGAAAAATGAAAATATATTTAAGAAGTATAAATTGAATGGTTGGGAAA
MAL10|PF10_0169                 ------------------------------------------------
su_gi_contig_779                ------------------------------------------------
gi|17969243|gb|BM275899.1|BM275 ------------------------------------------------
gi|27155808|gb|CA854550.1|CA854 ------------------------------------------------
gi|27158554|gb|CA856203.1|CA856 ------------------------------------------------
gi|17968427|gb|BM275106.1|BM275 ------------------------------------------------
gi|17968486|gb|BM275164.1|BM275 ------------------------------------------------
gi|17967557|gb|BM274251.1|BM274 ------------------------------------------------
gi|17969539|gb|BM276187.1|BM276 ------------------------------------------------
gi|27155784|gb|CA854535.1|CA854 ------------------------------------------------
gi|27157947|gb|CA855826.1|CA855 ------------------------------------------------

PF10_0169                       CTTATCAAATATACATATATGTTTATATATATATATATATATATATAT
MAL10|PF10_0169                 ------------------------------------------------
su_gi_contig_779                ------------------------------------------------
gi|17969243|gb|BM275899.1|BM275 ------------------------------------------------
gi|27155808|gb|CA854550.1|CA854 ------------------------------------------------
gi|27158554|gb|CA856203.1|CA856 ------------------------------------------------
gi|17968427|gb|BM275106.1|BM275 ------------------------------------------------
gi|17968486|gb|BM275164.1|BM275 ------------------------------------------------
gi|17967557|gb|BM274251.1|BM274 ------------------------------------------------
gi|17969539|gb|BM276187.1|BM276 ------------------------------------------------
gi|27155784|gb|CA854535.1|CA854 ------------------------------------------------
gi|27157947|gb|CA855826.1|CA855 ------------------------------------------------

PF10_0169                       ATATATATATATATACATATATGTATGTATTTTAATTAAGGTTGATTT
MAL10|PF10_0169                 ------------------------------------------------
su_gi_contig_779                ------------------------------------------------
gi|17969243|gb|BM275899.1|BM275 ------------------------------------------------
gi|27155808|gb|CA854550.1|CA854 ------------------------------------------------
gi|27158554|gb|CA856203.1|CA856 ------------------------------------------------
gi|17968427|gb|BM275106.1|BM275 ------------------------------------------------
gi|17968486|gb|BM275164.1|BM275 ------------------------------------------------
gi|17967557|gb|BM274251.1|BM274 ------------------------------------------------
gi|17969539|gb|BM276187.1|BM276 ------------------------------------------------
gi|27155784|gb|CA854535.1|CA854 ------------------------------------------------
gi|27157947|gb|CA855826.1|CA855 ------------------------------------------------

PF10_0169                       TATTTTATAAAGTAATGAAAGAAAAATATTAAAAATAAAAAATAAGAT
MAL10|PF10_0169                 ------------------------------------------------
su_gi_contig_779                ------------------------------------------------
gi|17969243|gb|BM275899.1|BM275 ------------------------------------------------
gi|27155808|gb|CA854550.1|CA854 ------------------------------------------------
gi|27158554|gb|CA856203.1|CA856 ------------------------------------------------
gi|17968427|gb|BM275106.1|BM275 ------------------------------------------------
gi|17968486|gb|BM275164.1|BM275 ------------------------------------------------
gi|17967557|gb|BM274251.1|BM274 ------------------------------------------------
gi|17969539|gb|BM276187.1|BM276 ------------------------------------------------
gi|27155784|gb|CA854535.1|CA854 ------------------------------------------------
gi|27157947|gb|CA855826.1|CA855 ------------------------------------------------

PF10_0169                       GTAATCCAAACAGTTCATCATAAATAATATTATGTGTATATTGTCCTG
MAL10|PF10_0169                 ------------------------------------------------
su_gi_contig_779                ------------------------------------------------
gi|17969243|gb|BM275899.1|BM275 ------------------------------------------------
gi|27155808|gb|CA854550.1|CA854 ------------------------------------------------
gi|27158554|gb|CA856203.1|CA856 ------------------------------------------------
gi|17968427|gb|BM275106.1|BM275 ------------------------------------------------
gi|17968486|gb|BM275164.1|BM275 ------------------------------------------------
gi|17967557|gb|BM274251.1|BM274 ------------------------------------------------
gi|17969539|gb|BM276187.1|BM276 ------------------------------------------------
gi|27155784|gb|CA854535.1|CA854 ------------------------------------------------
gi|27157947|gb|CA855826.1|CA855 ------------------------------------------------

PF10_0169                       TTTTAAAAAATATATTATCTTTTTTGAAAAAAAATAAAGGTTATATTA
MAL10|PF10_0169                 ------------------------------------------------
su_gi_contig_779                ------------------------------------------------
gi|17969243|gb|BM275899.1|BM275 ------------------------------------------------
gi|27155808|gb|CA854550.1|CA854 ------------------------------------------------
gi|27158554|gb|CA856203.1|CA856 ------------------------------------------------
gi|17968427|gb|BM275106.1|BM275 ------------------------------------------------
gi|17968486|gb|BM275164.1|BM275 ------------------------------------------------
gi|17967557|gb|BM274251.1|BM274 ------------------------------------------------
gi|17969539|gb|BM276187.1|BM276 ------------------------------------------------
gi|27155784|gb|CA854535.1|CA854 ------------------------------------------------
gi|27157947|gb|CA855826.1|CA855 ------------------------------------------------

PF10_0169                       TATAATGTGGATTGGTTCCTTCTTTCTTATTTTCTTTTTTTTTTTTTT
MAL10|PF10_0169                 ------------------------------------------------
su_gi_contig_779                ------------------------------------------------
gi|17969243|gb|BM275899.1|BM275 ------------------------------------------------
gi|27155808|gb|CA854550.1|CA854 ------------------------------------------------
gi|27158554|gb|CA856203.1|CA856 ------------------------------------------------
gi|17968427|gb|BM275106.1|BM275 ------------------------------------------------
gi|17968486|gb|BM275164.1|BM275 ------------------------------------------------
gi|17967557|gb|BM274251.1|BM274 ------------------------------------------------
gi|17969539|gb|BM276187.1|BM276 ------------------------------------------------
gi|27155784|gb|CA854535.1|CA854 ------------------------------------------------
gi|27157947|gb|CA855826.1|CA855 ------------------------------------------------

PF10_0169                       TTTTTTTTTATTTAAAAAAAAAAAAAAAATTTTCATGTGCATATTTAT
MAL10|PF10_0169                 ------------------------------------------------
su_gi_contig_779                ------------------------------------------------
gi|17969243|gb|BM275899.1|BM275 ------------------------------------------------
gi|27155808|gb|CA854550.1|CA854 ------------------------------------------------
gi|27158554|gb|CA856203.1|CA856 ------------------------------------------------
gi|17968427|gb|BM275106.1|BM275 ------------------------------------------------
gi|17968486|gb|BM275164.1|BM275 ------------------------------------------------
gi|17967557|gb|BM274251.1|BM274 ------------------------------------------------
gi|17969539|gb|BM276187.1|BM276 ------------------------------------------------
gi|27155784|gb|CA854535.1|CA854 ------------------------------------------------
gi|27157947|gb|CA855826.1|CA855 ------------------------------------------------

PF10_0169                       AAAAATTATAATAAAACATTATTTTATACATATATTCCATAACCTAGG
MAL10|PF10_0169                 ------------------------------------------------
su_gi_contig_779                ------------------------------------------------
gi|17969243|gb|BM275899.1|BM275 ------------------------------------------------
gi|27155808|gb|CA854550.1|CA854 ------------------------------------------------
gi|27158554|gb|CA856203.1|CA856 ------------------------------------------------
gi|17968427|gb|BM275106.1|BM275 ------------------------------------------------
gi|17968486|gb|BM275164.1|BM275 ------------------------------------------------
gi|17967557|gb|BM274251.1|BM274 ------------------------------------------------
gi|17969539|gb|BM276187.1|BM276 ------------------------------------------------
gi|27155784|gb|CA854535.1|CA854 ------------------------------------------------
gi|27157947|gb|CA855826.1|CA855 ------------------------------------------------

PF10_0169                       GCACTACTAATACCTTTCAGTTTATAATATATATAAAAAAAGAAATAG
MAL10|PF10_0169                 ------------------------------------------------
su_gi_contig_779                ------------------------------------------------
gi|17969243|gb|BM275899.1|BM275 ------------------------------------------------
gi|27155808|gb|CA854550.1|CA854 ------------------------------------------------
gi|27158554|gb|CA856203.1|CA856 ------------------------------------------------
gi|17968427|gb|BM275106.1|BM275 ------------------------------------------------
gi|17968486|gb|BM275164.1|BM275 ------------------------------------------------
gi|17967557|gb|BM274251.1|BM274 ------------------------------------------------
gi|17969539|gb|BM276187.1|BM276 ------------------------------------------------
gi|27155784|gb|CA854535.1|CA854 ------------------------------------------------
gi|27157947|gb|CA855826.1|CA855 ------------------------------------------------

PF10_0169                       GAAAAATTAAAATATAAAATGTAAAATGTAAAATATATAAATAAAAAA
MAL10|PF10_0169                 ------------------------------------------------
su_gi_contig_779                ------------------------------------------------
gi|17969243|gb|BM275899.1|BM275 ------------------------------------------------
gi|27155808|gb|CA854550.1|CA854 ------------------------------------------------
gi|27158554|gb|CA856203.1|CA856 ------------------------------------------------
gi|17968427|gb|BM275106.1|BM275 ------------------------------------------------
gi|17968486|gb|BM275164.1|BM275 ------------------------------------------------
gi|17967557|gb|BM274251.1|BM274 ------------------------------------------------
gi|17969539|gb|BM276187.1|BM276 ------------------------------------------------
gi|27155784|gb|CA854535.1|CA854 ------------------------------------------------
gi|27157947|gb|CA855826.1|CA855 ------------------------------------------------

PF10_0169                       AAAAAAAAATTATAATTAACATAAAAATATATAAAGAATAAAAAAATA
MAL10|PF10_0169                 ------------------------------------------------
su_gi_contig_779                ------------------------------------------------
gi|17969243|gb|BM275899.1|BM275 ------------------------------------------------
gi|27155808|gb|CA854550.1|CA854 ------------------------------------------------
gi|27158554|gb|CA856203.1|CA856 ------------------------------------------------
gi|17968427|gb|BM275106.1|BM275 ------------------------------------------------
gi|17968486|gb|BM275164.1|BM275 ------------------------------------------------
gi|17967557|gb|BM274251.1|BM274 ------------------------------------------------
gi|17969539|gb|BM276187.1|BM276 ------------------------------------------------
gi|27155784|gb|CA854535.1|CA854 ------------------------------------------------
gi|27157947|gb|CA855826.1|CA855 ------------------------------------------------

PF10_0169                       AAAGAATAAAGATATTATTTAAATATGTAGGCTTTTCATCCATCACGG
MAL10|PF10_0169                 ------------------------------------------------
su_gi_contig_779                ------------------------------------------------
gi|17969243|gb|BM275899.1|BM275 ------------------------------------------------
gi|27155808|gb|CA854550.1|CA854 ------------------------------------------------
gi|27158554|gb|CA856203.1|CA856 ------------------------------------------------
gi|17968427|gb|BM275106.1|BM275 ------------------------------------------------
gi|17968486|gb|BM275164.1|BM275 ------------------------------------------------
gi|17967557|gb|BM274251.1|BM274 ------------------------------------------------
gi|17969539|gb|BM276187.1|BM276 ------------------------------------------------
gi|27155784|gb|CA854535.1|CA854 ------------------------------------------------
gi|27157947|gb|CA855826.1|CA855 ------------------------------------------------

PF10_0169                       TATATACAAATAATTTCTTCTTTGTATAATATATTTAAAAAAAAAAAA
MAL10|PF10_0169                 ------------------------------------------------
su_gi_contig_779                ------------------------------------------------
gi|17969243|gb|BM275899.1|BM275 ------------------------------------------------
gi|27155808|gb|CA854550.1|CA854 ------------------------------------------------
gi|27158554|gb|CA856203.1|CA856 ------------------------------------------------
gi|17968427|gb|BM275106.1|BM275 ------------------------------------------------
gi|17968486|gb|BM275164.1|BM275 ------------------------------------------------
gi|17967557|gb|BM274251.1|BM274 ------------------------------------------------
gi|17969539|gb|BM276187.1|BM276 ------------------------------------------------
gi|27155784|gb|CA854535.1|CA854 ------------------------------------------------
gi|27157947|gb|CA855826.1|CA855 ------------------------------------------------

PF10_0169                       AAAAAAAAAAAATTATTATAATAATAAAATAAAAACCCTTATGAATAT
MAL10|PF10_0169                 ------------------------------------------------
su_gi_contig_779                ------------------------------------------------
gi|17969243|gb|BM275899.1|BM275 ------------------------------------------------
gi|27155808|gb|CA854550.1|CA854 ------------------------------------------------
gi|27158554|gb|CA856203.1|CA856 ------------------------------------------------
gi|17968427|gb|BM275106.1|BM275 ------------------------------------------------
gi|17968486|gb|BM275164.1|BM275 ------------------------------------------------
gi|17967557|gb|BM274251.1|BM274 ------------------------------------------------
gi|17969539|gb|BM276187.1|BM276 ------------------------------------------------
gi|27155784|gb|CA854535.1|CA854 ------------------------------------------------
gi|27157947|gb|CA855826.1|CA855 ------------------------------------------------

PF10_0169                       AAATATATTAAAAAAAAATAATACATTAAAAAAAAAAAAAAAAAAAAA
MAL10|PF10_0169                 ------------------------------------------------
su_gi_contig_779                ------------------------------------------------
gi|17969243|gb|BM275899.1|BM275 ------------------------------------------------
gi|27155808|gb|CA854550.1|CA854 ------------------------------------------------
gi|27158554|gb|CA856203.1|CA856 ------------------------------------------------
gi|17968427|gb|BM275106.1|BM275 ------------------------------------------------
gi|17968486|gb|BM275164.1|BM275 ------------------------------------------------
gi|17967557|gb|BM274251.1|BM274 ------------------------------------------------
gi|17969539|gb|BM276187.1|BM276 ------------------------------------------------
gi|27155784|gb|CA854535.1|CA854 ------------------------------------------------
gi|27157947|gb|CA855826.1|CA855 ------------------------------------------------

PF10_0169                       TGATGCGTTATTTTATATGGTACTTTTTTTTTTTTTTTTTTTTTTGGG
MAL10|PF10_0169                 ------------------------------------------------
su_gi_contig_779                ------------------------TTTTTTTTTTTTTTTTTTTTTGGG
gi|17969243|gb|BM275899.1|BM275 ------------------------TTTTTTTTTTTTTTTTTTTTTGGG
gi|27155808|gb|CA854550.1|CA854 ------------------------TTTTTTTTTTTTTTTTTTTTTGGG
gi|27158554|gb|CA856203.1|CA856 -----------------------------------------------G
gi|17968427|gb|BM275106.1|BM275 ------------------------------------------------
gi|17968486|gb|BM275164.1|BM275 ------------------------------------------------
gi|17967557|gb|BM274251.1|BM274 ------------------------------------------------
gi|17969539|gb|BM276187.1|BM276 ------------------------------------------------
gi|27155784|gb|CA854535.1|CA854 ------------------------------------------------
gi|27157947|gb|CA855826.1|CA855 ------------------------------------------------

PF10_0169                       ATAATAAAAGTATGAATAAGAAAAAGGCAATATTTCTGTTTGATGTAG
MAL10|PF10_0169                 -----------ATGAATAAGAAAAAGGCAATATTTCTGTTTGATGTAG
su_gi_contig_779                ATAATAAAAGTATGAATAAGAAAAAGGCAATATTTCTGTTTGATGTAG
gi|17969243|gb|BM275899.1|BM275 ATAATAAAAGTATGAATAAGAAAAAGGCAATATTTCTGTTTGATGTAG
gi|27155808|gb|CA854550.1|CA854 ATAATAAAAGTATGAATAAGAAAAAGGCAATATTTCTGTTTGATGTAG
gi|27158554|gb|CA856203.1|CA856 ATAATAAAAGTATGAATAAGAAAAAGGCAATATTTCTGTTTGATGTAG
gi|17968427|gb|BM275106.1|BM275 -----------------------------ATATTTCTGTTTGATGTAG
gi|17968486|gb|BM275164.1|BM275 -----------------------------ATATTTCTGTTTGATGTAG
gi|17967557|gb|BM274251.1|BM274 -------------------------------ATTTCTGTTTGATGTAG
gi|17969539|gb|BM276187.1|BM276 ----------------------------------TCTGTTTGATGTAG
gi|27155784|gb|CA854535.1|CA854 ------------------------------------------------
gi|27157947|gb|CA855826.1|CA855 ------------------------------------------------

PF10_0169                       ATGGGACCCTTACAATTTCAAGAAAAGTACAAAAATAATATATACTAT
MAL10|PF10_0169                 ATGGGACCCTTACAATTTCAAGAAAA----------------------
su_gi_contig_779                ATGGGACCCTTACAATTTCAAGAAAA----------------------
gi|17969243|gb|BM275899.1|BM275 ATGGGACCCTTACAATTTCAAGAAAA----------------------
gi|27155808|gb|CA854550.1|CA854 ATGGGACCCTTACAATTTCAAGAAAA----------------------
gi|27158554|gb|CA856203.1|CA856 ATGGGACCCTTACAATTTCAAGAAAA----------------------
gi|17968427|gb|BM275106.1|BM275 ATGGGACCCTTACAATTTCAAGAAAA----------------------
gi|17968486|gb|BM275164.1|BM275 ATGGGACCCTTACAATTTCAAGAAAA----------------------
gi|17967557|gb|BM274251.1|BM274 ATGGGACCCTTACAATTTCAAGAAAA----------------------
gi|17969539|gb|BM276187.1|BM276 ATGGGACCCTTACAATTTCAAGAAAA----------------------
gi|27155784|gb|CA854535.1|CA854 ------------------------------------------------
gi|27157947|gb|CA855826.1|CA855 ------------------------------------------------

PF10_0169                       ATATATATATATATATGTATATATATATGTACATATGTGAATATTATA
MAL10|PF10_0169                 ------------------------------------------------
su_gi_contig_779                ------------------------------------------------
gi|17969243|gb|BM275899.1|BM275 ------------------------------------------------
gi|27155808|gb|CA854550.1|CA854 ------------------------------------------------
gi|27158554|gb|CA856203.1|CA856 ------------------------------------------------
gi|17968427|gb|BM275106.1|BM275 ------------------------------------------------
gi|17968486|gb|BM275164.1|BM275 ------------------------------------------------
gi|17967557|gb|BM274251.1|BM274 ------------------------------------------------
gi|17969539|gb|BM276187.1|BM276 ------------------------------------------------
gi|27155784|gb|CA854535.1|CA854 ------------------------------------------------
gi|27157947|gb|CA855826.1|CA855 ------------------------------------------------

PF10_0169                       ATAGTAAATGTTTTCGAACTTGTAGCATTATATTATATAATAATAGAA
MAL10|PF10_0169                 ------------------------------------------------
su_gi_contig_779                ------------------------------------------------
gi|17969243|gb|BM275899.1|BM275 ------------------------------------------------
gi|27155808|gb|CA854550.1|CA854 ------------------------------------------------
gi|27158554|gb|CA856203.1|CA856 ------------------------------------------------
gi|17968427|gb|BM275106.1|BM275 ------------------------------------------------
gi|17968486|gb|BM275164.1|BM275 ------------------------------------------------
gi|17967557|gb|BM274251.1|BM274 ------------------------------------------------
gi|17969539|gb|BM276187.1|BM276 ------------------------------------------------
gi|27155784|gb|CA854535.1|CA854 ------------------------------------------------
gi|27157947|gb|CA855826.1|CA855 ------------------------------------------------

PF10_0169                       TATATTTTTAATAGTATAAATATATATATATATATATATATATATATA
MAL10|PF10_0169                 ------------------------------------------------
su_gi_contig_779                ------------------------------------------------
gi|17969243|gb|BM275899.1|BM275 ------------------------------------------------
gi|27155808|gb|CA854550.1|CA854 ------------------------------------------------
gi|27158554|gb|CA856203.1|CA856 ------------------------------------------------
gi|17968427|gb|BM275106.1|BM275 ------------------------------------------------
gi|17968486|gb|BM275164.1|BM275 ------------------------------------------------
gi|17967557|gb|BM274251.1|BM274 ------------------------------------------------
gi|17969539|gb|BM276187.1|BM276 ------------------------------------------------
gi|27155784|gb|CA854535.1|CA854 ------------------------------------------------
gi|27157947|gb|CA855826.1|CA855 ------------------------------------------------

PF10_0169                       TATAAATACACTTATATGTGAATATTTTCACTCGTATAATGTTCACAT
MAL10|PF10_0169                 ------------------------------------------------
su_gi_contig_779                ------------------------------------------------
gi|17969243|gb|BM275899.1|BM275 ------------------------------------------------
gi|27155808|gb|CA854550.1|CA854 ------------------------------------------------
gi|27158554|gb|CA856203.1|CA856 ------------------------------------------------
gi|17968427|gb|BM275106.1|BM275 ------------------------------------------------
gi|17968486|gb|BM275164.1|BM275 ------------------------------------------------
gi|17967557|gb|BM274251.1|BM274 ------------------------------------------------
gi|17969539|gb|BM276187.1|BM276 ------------------------------------------------
gi|27155784|gb|CA854535.1|CA854 ------------------------------------------------
gi|27157947|gb|CA855826.1|CA855 ------------------------------------------------

PF10_0169                       TTAAACAAATTATACATATATATATATATATATATATATTTATTTATT
MAL10|PF10_0169                 ------------------------------------------------
su_gi_contig_779                ------------------------------------------------
gi|17969243|gb|BM275899.1|BM275 ------------------------------------------------
gi|27155808|gb|CA854550.1|CA854 ------------------------------------------------
gi|27158554|gb|CA856203.1|CA856 ------------------------------------------------
gi|17968427|gb|BM275106.1|BM275 ------------------------------------------------
gi|17968486|gb|BM275164.1|BM275 ------------------------------------------------
gi|17967557|gb|BM274251.1|BM274 ------------------------------------------------
gi|17969539|gb|BM276187.1|BM276 ------------------------------------------------
gi|27155784|gb|CA854535.1|CA854 ------------------------------------------------
gi|27157947|gb|CA855826.1|CA855 ------------------------------------------------

PF10_0169                       TTTTTTTCTCCATACCAGACAATTGAACAAAATGTTGTTGATACTTTG
MAL10|PF10_0169                 ------------------ACAATTGAACAAAATGTTGTTGATACTTTG
su_gi_contig_779                ------------------ACAATTGAACAAAATGTTGTTGATACTTTG
gi|17969243|gb|BM275899.1|BM275 ------------------ACAATTGAACAAAATGTTGTTGATACTTTG
gi|27155808|gb|CA854550.1|CA854 ------------------ACAATTGAACAAAATGTTGTTGATACTTTG
gi|27158554|gb|CA856203.1|CA856 ------------------ACAATTGAACAAAATGTTGTTGATACTTTG
gi|17968427|gb|BM275106.1|BM275 ------------------ACAATTGAACAAAATGTTGTTGATACTTTG
gi|17968486|gb|BM275164.1|BM275 ------------------ACAATTGAACAAAATGTTGTTGATACTTTG
gi|17967557|gb|BM274251.1|BM274 ------------------ACAATTGAACAAAATGTTGTTGATACTTTG
gi|17969539|gb|BM276187.1|BM276 ------------------ACAATTGAACAAAATGTTGTTGATACTTTG
gi|27155784|gb|CA854535.1|CA854 ------------------------GAACAAAATGTTGTTGATACTTTG
gi|27157947|gb|CA855826.1|CA855 ---------------------------CAAAATGTTGTTGATACTTTG

PF10_0169                       TTAGAACTTAAATCAAAGAAAGGGTTTGTATTAGGAATAGTTGGTGGT
MAL10|PF10_0169                 TTAGAACTTAAATCAAAGAAAGGGTTTGTATTAGGAATAGTTGGTGGT
su_gi_contig_779                TTAGAACTTAAATCAAAGAAAGGGTTTGTATTAGGAATAGTTGGTGGT
gi|17969243|gb|BM275899.1|BM275 TTAGAACTTAAATCAAAGAAAGGGTTTGTATTAGGAATAGTTGGTGGT
gi|27155808|gb|CA854550.1|CA854 TTAGAACTTAAATCAAAGAAAGGGTTTGTATTAGGAATAGTTGGTGGT
gi|27158554|gb|CA856203.1|CA856 TTAGAACTTAAATCAAAGAAAGGGTTTGTATTAGGAATAGTTGGTGGT
gi|17968427|gb|BM275106.1|BM275 TTAGAACTTAAATCAAAGAAAGGGTTTGTATTAGGAATAGTTGGTGGT
gi|17968486|gb|BM275164.1|BM275 TTAGAACTTAAATCAAAGAAAGGGTTTGTATTAGGAATAGTTGGTGGT
gi|17967557|gb|BM274251.1|BM274 TTAGAACTTAAATCAAAGAAAGGGTTTGTATTAGGAATAGTTGGTGGT
gi|17969539|gb|BM276187.1|BM276 TTAGAACTTAAATCAAAGAAAGGGTTTGTATTAGGAATAGTTGGTGGT
gi|27155784|gb|CA854535.1|CA854 TTAGAACTTAAATCAAAGAAAGGGTTTGTATTAGGAATAGTTGGTGGT
gi|27157947|gb|CA855826.1|CA855 TTAGAACTTAAATCAAAGAAAGGGTTTGTATTAGGAATAGTTGGTGGT

PF10_0169                       TCCGATTATAAAAAAATAAGGGAACAAATTAAATGTAACAAGGAAAAA
MAL10|PF10_0169                 TCCGATTATAAAAAAATAAGGGAACAAATTAAAT--------------
su_gi_contig_779                TCCGATTATAAAAAAATAAGGGAACAAATTAAAT--------------
gi|17969243|gb|BM275899.1|BM275 TCCGATTATAAAAAAATAAGGGAACAAATTAAAT--------------
gi|27155808|gb|CA854550.1|CA854 TCCGATTATAAAAAAATAAGGGAACAAATTAAAT--------------
gi|27158554|gb|CA856203.1|CA856 TCCGATTATAAAAAAATAAGGGAACAAATTAAAT--------------
gi|17968427|gb|BM275106.1|BM275 TCCGATTATAAAAAAATAAGGGAACAAATTAAAT--------------
gi|17968486|gb|BM275164.1|BM275 TCCGATTATAAAAAAATAAGGGAACAAATTAAAT--------------
gi|17967557|gb|BM274251.1|BM274 TCCGATTATAAAAAAATAAGGGTTTTTT-TTTTA--------------
gi|17969539|gb|BM276187.1|BM276 TCCGATTATAAAAAAATAAGGGAACAAATTAAAT--------------
gi|27155784|gb|CA854535.1|CA854 TCCGATTATAAAAAAATAAGGGAACAAATTAAAT--------------
gi|27157947|gb|CA855826.1|CA855 TCCGATTATAAAAAAATAAGGGAACAAATTAAAT--------------

PF10_0169                       AAAAAAAAAAAAAAAAAAAGAAAATATATATAAATACGTACACATATA
MAL10|PF10_0169                 ------------------------------------------------
su_gi_contig_779                ------------------------------------------------
gi|17969243|gb|BM275899.1|BM275 ------------------------------------------------
gi|27155808|gb|CA854550.1|CA854 ------------------------------------------------
gi|27158554|gb|CA856203.1|CA856 ------------------------------------------------
gi|17968427|gb|BM275106.1|BM275 ------------------------------------------------
gi|17968486|gb|BM275164.1|BM275 ------------------------------------------------
gi|17967557|gb|BM274251.1|BM274 ------------------------------------------------
gi|17969539|gb|BM276187.1|BM276 ------------------------------------------------
gi|27155784|gb|CA854535.1|CA854 ------------------------------------------------
gi|27157947|gb|CA855826.1|CA855 ------------------------------------------------

PF10_0169                       TATATATTTATTTATTTATTGTTTTATTTTTTTTTTTTAAAGACCCAG
MAL10|PF10_0169                 ------------------------------------------ACCCAG
su_gi_contig_779                ------------------------------------------ACCCAG
gi|17969243|gb|BM275899.1|BM275 ------------------------------------------ACCCAG
gi|27155808|gb|CA854550.1|CA854 ------------------------------------------ACCCAG
gi|27158554|gb|CA856203.1|CA856 ------------------------------------------ACCCAG
gi|17968427|gb|BM275106.1|BM275 ------------------------------------------ACCCAG
gi|17968486|gb|BM275164.1|BM275 ------------------------------------------ACCCAG
gi|17967557|gb|BM274251.1|BM274 ------------------------------------------ACCCAG
gi|17969539|gb|BM276187.1|BM276 ------------------------------------------ACCCAG
gi|27155784|gb|CA854535.1|CA854 ------------------------------------------ACCCAG
gi|27157947|gb|CA855826.1|CA855 ------------------------------------------ACCCAG

PF10_0169                       AAATATTCGATTATATATTTTCTGAAAACGGAGTTGTTGCACATAAAA
MAL10|PF10_0169                 AAATATTCGATTATATATTTTCTGAAAACGGAGTTGTTGCACATAAAA
su_gi_contig_779                AAATATTCGATTATATATTTTCTGAAAACGGAGTTGTTGCACATAAAA
gi|17969243|gb|BM275899.1|BM275 AAATATTCGATTATATATTTTCTGAAAACGGAGTTGTTGCACATAAAA
gi|27155808|gb|CA854550.1|CA854 AAATATTCGATTATATATTTTCTGAAAACGGAGTTGTTGCACATAAAA
gi|27158554|gb|CA856203.1|CA856 AAATATTCGATTATATATTTTCTGAAAACGGAGTTGTTGCACATAAAA
gi|17968427|gb|BM275106.1|BM275 AAATATTCGATTATATATTTTCTGAAAACGGAGTTGTTGCACATAAAA
gi|17968486|gb|BM275164.1|BM275 AAATATTCGATTATATATTTTCTGAAAACGGAGTTGTTGCACATAAAA
gi|17967557|gb|BM274251.1|BM274 AAATATTCGAATATATATTTTCTGAAAACGGAGTTGTTGCACATAAAA
gi|17969539|gb|BM276187.1|BM276 AAATATTCGATTATATATTTTCTGAAAACGGAGTTGTTGCACATAAAA
gi|27155784|gb|CA854535.1|CA854 AAATATTCGATTATATATTTTCTGAAAACGGAGTTGTTGCACATAAAA
gi|27157947|gb|CA855826.1|CA855 AAATATTCGATTATATATTTTCTGAAAACGGAGTTGTTGCACATAAAA

PF10_0169                       ATGATGAAGAGTATTTTGCAGAGGTAATATGAAAAATTTTTCCCATTT
MAL10|PF10_0169                 ATGATGAAGAGTATTTTGCAGAG-------------------------
su_gi_contig_779                ATGATGAAGAGTATTTTGCAGAG-------------------------
gi|17969243|gb|BM275899.1|BM275 ATGATGAAGAGTATTTTGCAGAG-------------------------
gi|27155808|gb|CA854550.1|CA854 ATGATGAAGAGTATTTTGCAGAG-------------------------
gi|27158554|gb|CA856203.1|CA856 ATGATGAAGAGTATTTTGCAGAG-------------------------
gi|17968427|gb|BM275106.1|BM275 ATGATGAAGAGTATTTTGCAGAG-------------------------
gi|17968486|gb|BM275164.1|BM275 ATGATGAAGAGTATTTTGCAGAG-------------------------
gi|17967557|gb|BM274251.1|BM274 ATGATGAAGAGTATTTTGCAGAG-------------------------
gi|17969539|gb|BM276187.1|BM276 ATGATGAAGAGTATTTTGCAGAG-------------------------
gi|27155784|gb|CA854535.1|CA854 ATGATGAAGAGTATTTTGCAGAG-------------------------
gi|27157947|gb|CA855826.1|CA855 ATGATGAAGAGTATTTTGCAG---------------------------

PF10_0169                       TTATTTCTTCATTTTTTAATGTTTCTGTGAAATTAATAAATATATATA
MAL10|PF10_0169                 ------------------------------------------------
su_gi_contig_779                ------------------------------------------------
gi|17969243|gb|BM275899.1|BM275 ------------------------------------------------
gi|27155808|gb|CA854550.1|CA854 ------------------------------------------------
gi|27158554|gb|CA856203.1|CA856 ------------------------------------------------
gi|17968427|gb|BM275106.1|BM275 ------------------------------------------------
gi|17968486|gb|BM275164.1|BM275 ------------------------------------------------
gi|17967557|gb|BM274251.1|BM274 ------------------------------------------------
gi|17969539|gb|BM276187.1|BM276 ------------------------------------------------
gi|27155784|gb|CA854535.1|CA854 ------------------------------------------------
gi|27157947|gb|CA855826.1|CA855 ------------------------------------------------

PF10_0169                       TATATATATATAAATATATATTATATATATATTTTATATAATAAGTAT
MAL10|PF10_0169                 ------------------------------------------------
su_gi_contig_779                ------------------------------------------------
gi|17969243|gb|BM275899.1|BM275 ------------------------------------------------
gi|27155808|gb|CA854550.1|CA854 ------------------------------------------------
gi|27158554|gb|CA856203.1|CA856 ------------------------------------------------
gi|17968427|gb|BM275106.1|BM275 ------------------------------------------------
gi|17968486|gb|BM275164.1|BM275 ------------------------------------------------
gi|17967557|gb|BM274251.1|BM274 ------------------------------------------------
gi|17969539|gb|BM276187.1|BM276 ------------------------------------------------
gi|27155784|gb|CA854535.1|CA854 ------------------------------------------------
gi|27157947|gb|CA855826.1|CA855 ------------------------------------------------

PF10_0169                       ATAGTAGCATATTTTAATTTTAATTTTAATTATTCTTTCTTTTATTTA
MAL10|PF10_0169                 ------------------------------------------------
su_gi_contig_779                ------------------------------------------------
gi|17969243|gb|BM275899.1|BM275 ------------------------------------------------
gi|27155808|gb|CA854550.1|CA854 ------------------------------------------------
gi|27158554|gb|CA856203.1|CA856 ------------------------------------------------
gi|17968427|gb|BM275106.1|BM275 ------------------------------------------------
gi|17968486|gb|BM275164.1|BM275 ------------------------------------------------
gi|17967557|gb|BM274251.1|BM274 ------------------------------------------------
gi|17969539|gb|BM276187.1|BM276 ------------------------------------------------
gi|27155784|gb|CA854535.1|CA854 ------------------------------------------------
gi|27157947|gb|CA855826.1|CA855 ------------------------------------------------

PF10_0169                       TATATATATATAGAGTATAGTCAACTTTTTGGGAGAAGACCGATTAAA
MAL10|PF10_0169                 -------------AGTATAGTCAACTTTTTGGGAGAAGACCGATTAAA
su_gi_contig_779                -------------AGTATAGTCAACTTTTTGGGAGAAGACCGATTAAA
gi|17969243|gb|BM275899.1|BM275 -------------AGTATAGTCAACTTTTTGGGAGAAGACCGATTAAA
gi|27155808|gb|CA854550.1|CA854 -------------AGTATAGTCAACTTTTTGGGAGAAGACCGATTAAA
gi|27158554|gb|CA856203.1|CA856 -------------AGTATAGTCAACTTTTTGGGAGAAGACCGATTAAA
gi|17968427|gb|BM275106.1|BM275 -------------AGTATAGTCAACTTTTTGGGAGAAGACCGATTAAA
gi|17968486|gb|BM275164.1|BM275 -------------AGTATAGTCAACTTTTTGGGAGAAGACCGATTAAA
gi|17967557|gb|BM274251.1|BM274 -------------AGTATAGTCAACTTTTTGGGAGAAGACCGATTAAA
gi|17969539|gb|BM276187.1|BM276 -------------AGTATAGTCAACTTTTTGGGAGAAGACCGATTAAA
gi|27155784|gb|CA854535.1|CA854 -------------AGTATAGTCAACTTTTTGGGAGAAGACCGATTAAA
gi|27157947|gb|CA855826.1|CA855 -----------AGAGTATAGTCAACTTTTTGGGAGAAGACCGATTAAA

PF10_0169                       AAAATTGATAAATTATAGTTTAAAATATATTGCCAACTTGGATATACC
MAL10|PF10_0169                 AAAATTGATAAATTATAGTTTAAAATATATTGCCAACTTGGATATACC
su_gi_contig_779                AAAATTGATAAATTATAGTTTAAAATATATTGCCAACTTGGATATACC
gi|17969243|gb|BM275899.1|BM275 AAAATTGATAAATTATAGTTTAAAATATATTGCCAACTTGGATATACC
gi|27155808|gb|CA854550.1|CA854 AAAATTGATAAATTATAGTTTAAAATATATTGCCAACTTGGATATACC
gi|27158554|gb|CA856203.1|CA856 AAAATTGATAAATTATAGTTTAAAATATATTGCCAACTTGGATATACC
gi|17968427|gb|BM275106.1|BM275 AAAATTGATAAATTATAGTTTAAAATATATTGCCAACTTGGATATACC
gi|17968486|gb|BM275164.1|BM275 AAAATTGATAAATTATAGTTTAAAATATATTGCCAACTTGGATATACC
gi|17967557|gb|BM274251.1|BM274 AAAATTGATAAATTATAGTTTAAAATATATTGCCAACTTGGATATACC
gi|17969539|gb|BM276187.1|BM276 AAAATTGATAAATTATAGTTTAAAATATATTGCCAACTTGGATATACC
gi|27155784|gb|CA854535.1|CA854 AAAATTGATAAATTATAGTTTAAAATATATTGCCAACTTGGATATACC
gi|27157947|gb|CA855826.1|CA855 AAAATTGATAAATTATAGTTTAAAATATATTGCCAACTTGGATATACC

PF10_0169                       AAAGAAAAGGTTTCCATTAAAATGCACAAATAAAAAAAATAAAACAAT
MAL10|PF10_0169                 AAAGAAAAG---------------------------------------
su_gi_contig_779                AAAGAAAAG---------------------------------------
gi|17969243|gb|BM275899.1|BM275 AAAGAAAAG---------------------------------------
gi|27155808|gb|CA854550.1|CA854 AAAGAAAAG---------------------------------------
gi|27158554|gb|CA856203.1|CA856 AAAGAAAAG---------------------------------------
gi|17968427|gb|BM275106.1|BM275 AAAGAAAAG---------------------------------------
gi|17968486|gb|BM275164.1|BM275 AAAGAAAAG---------------------------------------
gi|17967557|gb|BM274251.1|BM274 AAAAAAAAG---------------------------------------
gi|17969539|gb|BM276187.1|BM276 AAAGAAAAG---------------------------------------
gi|27155784|gb|CA854535.1|CA854 AAAGAAAAG---------------------------------------
gi|27157947|gb|CA855826.1|CA855 AAAGAAAAG---------------------------------------

PF10_0169                       AAATAAACAATAAATAAATAAATATACATATATATATACTTGCATATA
MAL10|PF10_0169                 ------------------------------------------------
su_gi_contig_779                ------------------------------------------------
gi|17969243|gb|BM275899.1|BM275 ------------------------------------------------
gi|27155808|gb|CA854550.1|CA854 ------------------------------------------------
gi|27158554|gb|CA856203.1|CA856 ------------------------------------------------
gi|17968427|gb|BM275106.1|BM275 ------------------------------------------------
gi|17968486|gb|BM275164.1|BM275 ------------------------------------------------
gi|17967557|gb|BM274251.1|BM274 ------------------------------------------------
gi|17969539|gb|BM276187.1|BM276 ------------------------------------------------
gi|27155784|gb|CA854535.1|CA854 ------------------------------------------------
gi|27157947|gb|CA855826.1|CA855 ------------------------------------------------

PF10_0169                       TTTGTACCTTTTTAGAGGAACCTTTATAGAGTTAAGGAACGGAATAAT
MAL10|PF10_0169                 ---------------AGGAACCTTTATAGAGTTAAGGAACGGAATAAT
su_gi_contig_779                ---------------AGGAACCTTTATAGAGTTAAGGAACGGAATAAT
gi|17969243|gb|BM275899.1|BM275 ---------------AGGAACCTTTATAGAGTTAAGGAACGGAATAAT
gi|27155808|gb|CA854550.1|CA854 ---------------AGGAACCTTTATAGAGTTAAGGAACGGAATAAT
gi|27158554|gb|CA856203.1|CA856 ---------------AGGAACCTTTATAGAGTTAAGGAACGGAATAAT
gi|17968427|gb|BM275106.1|BM275 ---------------AGGAACCTTTATAGAGTTAAGGAACGGAATAAT
gi|17968486|gb|BM275164.1|BM275 ---------------AGGAACCTTTATAGAGTTAAGGAACGGAATAAT
gi|17967557|gb|BM274251.1|BM274 ---------------AGGAACCCTTATAGAGTTAAGGAACGGAATAAT
gi|17969539|gb|BM276187.1|BM276 ---------------AGGAACCTTTATAGAGTTAAGGAACGGAATAAT
gi|27155784|gb|CA854535.1|CA854 ---------------AGGAACCTTTATAGAGTTAAGGAACGGAATAAT
gi|27157947|gb|CA855826.1|CA855 ---------------AGGAACCTTTATAGAGTTAAGGAACGGAATAAT

PF10_0169                       TAATATAAGCCCCATCGGTAGAAATTGTAGTCAAGAAGAAAGAGATGA
MAL10|PF10_0169                 TAATATAAGCCCCATCGGTAGAAATTGTAGTCAAGAAGAAAGAGATGA
su_gi_contig_779                TAATATAAGCCCCATCGGTAGAAATTGTAGTCAAGAAGAAAGAGATGA
gi|17969243|gb|BM275899.1|BM275 TAATATAAGCCCCATCGGTAGAAATTGTAGTCAAGAA-----------
gi|27155808|gb|CA854550.1|CA854 TAATATAAGCCCCATCGGTAGAAATTGTAGTCAAGAAAAAAGAGATGA
gi|27158554|gb|CA856203.1|CA856 TAATATAAGCCCCATCGGTAGAAATTGTAGTCAAGAAGAAAGAGATGA
gi|17968427|gb|BM275106.1|BM275 TAATATAAGCCCCATCGGTAGAAATTGTAGTCAAGAAGAAAGAGATGA
gi|17968486|gb|BM275164.1|BM275 TAATATAAGCCCCATCGGTAGAAATTGTAGTCAAGAAGAAAGAGATGA
gi|17967557|gb|BM274251.1|BM274 TAATATAAGCCCCATCGGTAGAAATTGTAGTCAAGAAGAAAGAGATGA
gi|17969539|gb|BM276187.1|BM276 TAATATAAGCCCCATCGGTAGAAATTGTAGTCAAGAAGAAAGAGATGA
gi|27155784|gb|CA854535.1|CA854 TAATATAAGCCCCATCGGTAGAAATTGTAGTCAAGAAGAAAGAGATGA
gi|27157947|gb|CA855826.1|CA855 TAATATAAGCCCCATCGGTAGAAATTGTAGTCAAGAAGAAAGAGATGA

PF10_0169                       ATTCTTTCGTTATAATTTAAAAAATAATACTATTGAAAAATTTCGTGA
MAL10|PF10_0169                 ATTCTTTCGTTATAATTTAAAAAATAATACTATTGAAAAATTTCGTGA
su_gi_contig_779                ATTCTTTCGTTATAATTTAAAAAATAATACTATTGAAAAATTTCGTGA
gi|17969243|gb|BM275899.1|BM275 ------------------------------------------------
gi|27155808|gb|CA854550.1|CA854 ATTCTTTCGTTATAATTTAAAAAATAATACTATTGAAAAATTTCGGGA
gi|27158554|gb|CA856203.1|CA856 ATTCTTTCGTTATAATTTAAAAAATAATACTATTGAAAAATTTCGTGA
gi|17968427|gb|BM275106.1|BM275 ATTCTTTCGTTATAATTTAAAAAATAATACTATTGAAAAATTTCGTGA
gi|17968486|gb|BM275164.1|BM275 ATTCTTTCGTTATAATTTAAAAAATAATACTATTGAAAAATTTCGTGA
gi|17967557|gb|BM274251.1|BM274 AATCTTTCGCTATAATTTACAAAATAATACTATTGAAAAATTTCGGGA
gi|17969539|gb|BM276187.1|BM276 ATTCTTTCGTTATAATTTAAAAAATAATACTATTGAAAAATTTCGTGA
gi|27155784|gb|CA854535.1|CA854 ATTCTTTCGTTATAATTTAAAAAATAATACTATTGAAAAATTTCGTGA
gi|27157947|gb|CA855826.1|CA855 ATTCTTTCGTTATAATTTAAAAAATAATACTATTGAAAAATTTCGTGA

PF10_0169                       TAATTTATCCAAAGAGTAAACAGAAAATATAACTATATATATATATAT
MAL10|PF10_0169                 TAATTTATCCAAAGA---------------------------------
su_gi_contig_779                TAATTTATCCAAAGA---------------------------------
gi|17969243|gb|BM275899.1|BM275 ------------------------------------------------
gi|27155808|gb|CA854550.1|CA854 TAATTTATCCAAAGA---------------------------------
gi|27158554|gb|CA856203.1|CA856 TAATTTATCCAAAGA---------------------------------
gi|17968427|gb|BM275106.1|BM275 TAATTTATCCAAAGA---------------------------------
gi|17968486|gb|BM275164.1|BM275 TAATTTATCCAAAGA---------------------------------
gi|17967557|gb|BM274251.1|BM274 AAATTTATCCAAAGA---------------------------------
gi|17969539|gb|BM276187.1|BM276 TAATTTATCCAAAGA---------------------------------
gi|27155784|gb|CA854535.1|CA854 TAATTTATCCAAAGA---------------------------------
gi|27157947|gb|CA855826.1|CA855 TAATTTATCCAAAGA---------------------------------

PF10_0169                       ATATATATATATATATATATATATATAATAAAATAAATAATAAAAAAT
MAL10|PF10_0169                 ------------------------------------------------
su_gi_contig_779                ------------------------------------------------
gi|17969243|gb|BM275899.1|BM275 ------------------------------------------------
gi|27155808|gb|CA854550.1|CA854 ------------------------------------------------
gi|27158554|gb|CA856203.1|CA856 ------------------------------------------------
gi|17968427|gb|BM275106.1|BM275 ------------------------------------------------
gi|17968486|gb|BM275164.1|BM275 ------------------------------------------------
gi|17967557|gb|BM274251.1|BM274 ------------------------------------------------
gi|17969539|gb|BM276187.1|BM276 ------------------------------------------------
gi|27155784|gb|CA854535.1|CA854 ------------------------------------------------
gi|27157947|gb|CA855826.1|CA855 ------------------------------------------------

PF10_0169                       TCGTAGTATTTTAGACATGATAAATGATCAATAAATAAATATATCTAT
MAL10|PF10_0169                 ------------------------------------------------
su_gi_contig_779                ------------------------------------------------
gi|17969243|gb|BM275899.1|BM275 ------------------------------------------------
gi|27155808|gb|CA854550.1|CA854 ------------------------------------------------
gi|27158554|gb|CA856203.1|CA856 ------------------------------------------------
gi|17968427|gb|BM275106.1|BM275 ------------------------------------------------
gi|17968486|gb|BM275164.1|BM275 ------------------------------------------------
gi|17967557|gb|BM274251.1|BM274 ------------------------------------------------
gi|17969539|gb|BM276187.1|BM276 ------------------------------------------------
gi|27155784|gb|CA854535.1|CA854 ------------------------------------------------
gi|27157947|gb|CA855826.1|CA855 ------------------------------------------------

PF10_0169                       ATATATATATAATTTATATCTTTTCTATTTTAATTTCGAAAGGTTTGA
MAL10|PF10_0169                 ------------------------------------------GTTTGA
su_gi_contig_779                ------------------------------------------GTTTGA
gi|17969243|gb|BM275899.1|BM275 ------------------------------------------------
gi|27155808|gb|CA854550.1|CA854 ------------------------------------------GTTTGA
gi|27158554|gb|CA856203.1|CA856 ------------------------------------------GTTTGA
gi|17968427|gb|BM275106.1|BM275 ------------------------------------------GTTTGA
gi|17968486|gb|BM275164.1|BM275 ------------------------------------------GTTTGA
gi|17967557|gb|BM274251.1|BM274 ------------------------------------------------
gi|17969539|gb|BM276187.1|BM276 ------------------------------------------GTTTGA
gi|27155784|gb|CA854535.1|CA854 ------------------------------------------GTTTGA
gi|27157947|gb|CA855826.1|CA855 ------------------------------------------GTTTGA

PF10_0169                       AGATTTTGATTTAAATTTTTCCATGGGGGGACAAATATCCATAGATTG
MAL10|PF10_0169                 AGATTTTGATTTAAATTTTTCCATGGGGGGACAAATATCCATAGATTG
su_gi_contig_779                AGATTTTGATTTAAATTTTTCCATGGGGGGACAAATATCCATAGATTG
gi|17969243|gb|BM275899.1|BM275 ------------------------------------------------
gi|27155808|gb|CA854550.1|CA854 AGATTTTGATTTAAATTTTTCC--------------------------
gi|27158554|gb|CA856203.1|CA856 AGATTTTGATTTAAATTTTTCCATGGGGGGACAAATATCCATAGATTG
gi|17968427|gb|BM275106.1|BM275 AGATTTTGATTTAAATTTTTCCATGGGGGGACAAATATCCATAGATTG
gi|17968486|gb|BM275164.1|BM275 AGATTTTGATTTAAATTTTTCCATGGGGGGACAAATATCCATAGATTG
gi|17967557|gb|BM274251.1|BM274 ------------------------------------------------
gi|17969539|gb|BM276187.1|BM276 AGATTTTGATTTAAATTTTTCCATGGGGGGACAAATATCCATAGATTG
gi|27155784|gb|CA854535.1|CA854 AGATTTTGATTTAAATTTTTCCATGGGGGGACAAATATCCATAGATTG
gi|27157947|gb|CA855826.1|CA855 AGATTTTGATTTAAATTTTTCCATGGGGGGACAAATATCCATAGATTG

PF10_0169                       TTTTCCAAAAGTAATACCAAAAAAATAATTAAAAAGAAAAAAAAATAA
MAL10|PF10_0169                 TTTTCCAAAA--------------------------------------
su_gi_contig_779                TTTTCCAAAA--------------------------------------
gi|17969243|gb|BM275899.1|BM275 ------------------------------------------------
gi|27155808|gb|CA854550.1|CA854 ------------------------------------------------
gi|27158554|gb|CA856203.1|CA856 TTTTCCAAAA--------------------------------------
gi|17968427|gb|BM275106.1|BM275 TTTTCCANAA--------------------------------------
gi|17968486|gb|BM275164.1|BM275 TTTTCCAAAA--------------------------------------
gi|17967557|gb|BM274251.1|BM274 ------------------------------------------------
gi|17969539|gb|BM276187.1|BM276 TTTTTCAAAA--------------------------------------
gi|27155784|gb|CA854535.1|CA854 TTTTCCAAAA--------------------------------------
gi|27157947|gb|CA855826.1|CA855 TTTTCCAAAA--------------------------------------

PF10_0169                       AATATATATACATATATACATATATATAATATGTATATTCTTTTATCT
MAL10|PF10_0169                 ------------------------------------------------
su_gi_contig_779                ------------------------------------------------
gi|17969243|gb|BM275899.1|BM275 ------------------------------------------------
gi|27155808|gb|CA854550.1|CA854 ------------------------------------------------
gi|27158554|gb|CA856203.1|CA856 ------------------------------------------------
gi|17968427|gb|BM275106.1|BM275 ------------------------------------------------
gi|17968486|gb|BM275164.1|BM275 ------------------------------------------------
gi|17967557|gb|BM274251.1|BM274 ------------------------------------------------
gi|17969539|gb|BM276187.1|BM276 ------------------------------------------------
gi|27155784|gb|CA854535.1|CA854 ------------------------------------------------
gi|27157947|gb|CA855826.1|CA855 ------------------------------------------------

PF10_0169                       TTCTGTATATGAGTAAAAAATAAATTTGTAAATTTAAAAATTTAGGGA
MAL10|PF10_0169                 ------------------------------------------------
su_gi_contig_779                ---------------------------------------------GGA
gi|17969243|gb|BM275899.1|BM275 ------------------------------------------------
gi|27155808|gb|CA854550.1|CA854 ------------------------------------------------
gi|27158554|gb|CA856203.1|CA856 ---------------------------------------------GGA
gi|17968427|gb|BM275106.1|BM275 --------------------------------------------AGGA
gi|17968486|gb|BM275164.1|BM275 ---------------------------------------------GGA
gi|17967557|gb|BM274251.1|BM274 ------------------------------------------------
gi|17969539|gb|BM276187.1|BM276 ---------------------------------------------GGA
gi|27155784|gb|CA854535.1|CA854 ---------------------------------------------GGA
gi|27157947|gb|CA855826.1|CA855 ---------------------------------------------GGA

PF10_0169                       TGGGATAAAACCTTTTGTTTAAAACATTTAGAAAATAAATTTGACGAA
MAL10|PF10_0169                 ------------------------------------------------
su_gi_contig_779                TGGGATAAAACCTTTTGTTTAAAACATTTAGAAAATAAATTTGACGAA
gi|17969243|gb|BM275899.1|BM275 ------------------------------------------------
gi|27155808|gb|CA854550.1|CA854 ------------------------------------------------
gi|27158554|gb|CA856203.1|CA856 TGGGATAAAACCTTTTGTTTAAAA------------------------
gi|17968427|gb|BM275106.1|BM275 TGGGATAAAACCTTTTG-------------------------------
gi|17968486|gb|BM275164.1|BM275 TGGGATAAAACCTTTTG-------------------------------
gi|17967557|gb|BM274251.1|BM274 ------------------------------------------------
gi|17969539|gb|BM276187.1|BM276 TGGGATAAAACCTTTTGTTTAAAACATTTAG-AAATAAATTTGACGAA
gi|27155784|gb|CA854535.1|CA854 TGGGATAAAACCTTTTGTTTAAAACATTTAGAAAATAAATTTGACGAA
gi|27157947|gb|CA855826.1|CA855 TGGGATAAAACCTTTTGTTTAAAACATTTAGAAAATAAATTTGACGAA

PF10_0169                       ATTTACTTTTTTGGTGATCGCACAGATAAGGTATATCAAATAAAATAA
MAL10|PF10_0169                 ------------------------------------------------
su_gi_contig_779                ATTTACTTTTTTGGTGATCGCACAGATAAG------------------
gi|17969243|gb|BM275899.1|BM275 ------------------------------------------------
gi|27155808|gb|CA854550.1|CA854 ------------------------------------------------
gi|27158554|gb|CA856203.1|CA856 ------------------------------------------------
gi|17968427|gb|BM275106.1|BM275 ------------------------------------------------
gi|17968486|gb|BM275164.1|BM275 ------------------------------------------------
gi|17967557|gb|BM274251.1|BM274 ------------------------------------------------
gi|17969539|gb|BM276187.1|BM276 ATTTACTTTTTTTGTGATCGCACAGATAAGGN----------------
gi|27155784|gb|CA854535.1|CA854 ATTTACTTTTTTGGTGATCGCACAGATAAGG-----------------
gi|27157947|gb|CA855826.1|CA855 ATTTACTTTTTTGGTGATCGCACAGATAAG------------------

PF10_0169                       AATAAAATATATGTATATATTTATTTATTCATTTACTTAGGTATATAT
MAL10|PF10_0169                 ------------------------------------------------
su_gi_contig_779                ------------------------------------------------
gi|17969243|gb|BM275899.1|BM275 ------------------------------------------------
gi|27155808|gb|CA854550.1|CA854 ------------------------------------------------
gi|27158554|gb|CA856203.1|CA856 ------------------------------------------------
gi|17968427|gb|BM275106.1|BM275 ------------------------------------------------
gi|17968486|gb|BM275164.1|BM275 ------------------------------------------------
gi|17967557|gb|BM274251.1|BM274 ------------------------------------------------
gi|17969539|gb|BM276187.1|BM276 ------------------------------------------------
gi|27155784|gb|CA854535.1|CA854 ------------------------------------------------
gi|27157947|gb|CA855826.1|CA855 ------------------------------------------------

PF10_0169                       TTTGTGTCTATATTTCATATGTAATAATTTATTTTGTTTTTTCGTTTC
MAL10|PF10_0169                 ------------------------------------------------
su_gi_contig_779                ------------------------------------------------
gi|17969243|gb|BM275899.1|BM275 ------------------------------------------------
gi|27155808|gb|CA854550.1|CA854 ------------------------------------------------
gi|27158554|gb|CA856203.1|CA856 ------------------------------------------------
gi|17968427|gb|BM275106.1|BM275 ------------------------------------------------
gi|17968486|gb|BM275164.1|BM275 ------------------------------------------------
gi|17967557|gb|BM274251.1|BM274 ------------------------------------------------
gi|17969539|gb|BM276187.1|BM276 ------------------------------------------------
gi|27155784|gb|CA854535.1|CA854 ------------------------------------------------
gi|27157947|gb|CA855826.1|CA855 ------------------------------------------------

PF10_0169                       TTGTCATTATAAAATATATTTTTACTTTATTGAAGGGGGGAAATGATT
MAL10|PF10_0169                 -----------------------------------GGGGGAAATGATT
su_gi_contig_779                -----------------------------------GGGGGAAATGATT
gi|17969243|gb|BM275899.1|BM275 ------------------------------------------------
gi|27155808|gb|CA854550.1|CA854 ------------------------------------------------
gi|27158554|gb|CA856203.1|CA856 ------------------------------------------------
gi|17968427|gb|BM275106.1|BM275 ------------------------------------------------
gi|17968486|gb|BM275164.1|BM275 ------------------------------------------------
gi|17967557|gb|BM274251.1|BM274 ------------------------------------------------
gi|17969539|gb|BM276187.1|BM276 ------------------------------------GGGGAAATGATT
gi|27155784|gb|CA854535.1|CA854 ------------------------------------GGGGAAATGATT
gi|27157947|gb|CA855826.1|CA855 -----------------------------------GGGGGAAATGATT

PF10_0169                       ACGAACTTTTCTGTGACAAAAGAGTAAAAGGATATAAAGTTAAAAATC
MAL10|PF10_0169                 ACGAACTTTTCTGTGACAAAAGAGTAAAAGGATATAAAGTTAAAAATC
su_gi_contig_779                ACGAACTTTTCTGTGACAAAAGAGTAAAAGGATATAAAGTTAAAAATC
gi|17969243|gb|BM275899.1|BM275 ------------------------------------------------
gi|27155808|gb|CA854550.1|CA854 ------------------------------------------------
gi|27158554|gb|CA856203.1|CA856 ------------------------------------------------
gi|17968427|gb|BM275106.1|BM275 ------------------------------------------------
gi|17968486|gb|BM275164.1|BM275 ------------------------------------------------
gi|17967557|gb|BM274251.1|BM274 ------------------------------------------------
gi|17969539|gb|BM276187.1|BM276 ACGAACTTTTC-------------------------------------
gi|27155784|gb|CA854535.1|CA854 ACGAACTTTTCTGTGACAAAAGAGTAAAAAGATATAAAGTTAAAAATC
gi|27157947|gb|CA855826.1|CA855 ACGAACTTTTC-------------------------------------

PF10_0169                       CAAACGACACCGTTAAAATTTTAAGAGAGAATTTCTTGTAAAATGGTT
MAL10|PF10_0169                 CAAACGACACCGTTAAAATTTTAAGAGAGAATTTCTTGTAA-------
su_gi_contig_779                CAAACGACACCGTTAAAATTTTAAGAGAGAATTTCTTGTAAAATGGTT
gi|17969243|gb|BM275899.1|BM275 ------------------------------------------------
gi|27155808|gb|CA854550.1|CA854 ------------------------------------------------
gi|27158554|gb|CA856203.1|CA856 ------------------------------------------------
gi|17968427|gb|BM275106.1|BM275 ------------------------------------------------
gi|17968486|gb|BM275164.1|BM275 ------------------------------------------------
gi|17967557|gb|BM274251.1|BM274 ------------------------------------------------
gi|17969539|gb|BM276187.1|BM276 ------------------------------------------------
gi|27155784|gb|CA854535.1|CA854 CAAACGACACC-------------------------------------
gi|27157947|gb|CA855826.1|CA855 ------------------------------------------------

PF10_0169                       ATTTTTTCATTTCCTTTCTTTTTTTTTTTTTTTGTGTGTCTGTGTTAC
MAL10|PF10_0169                 ------------------------------------------------
su_gi_contig_779                ATTTTTTCATTTCCTTTCTTTTTTTTTTTTTTTGTGTGTCTGTGTTAC
gi|17969243|gb|BM275899.1|BM275 ------------------------------------------------
gi|27155808|gb|CA854550.1|CA854 ------------------------------------------------
gi|27158554|gb|CA856203.1|CA856 ------------------------------------------------
gi|17968427|gb|BM275106.1|BM275 ------------------------------------------------
gi|17968486|gb|BM275164.1|BM275 ------------------------------------------------
gi|17967557|gb|BM274251.1|BM274 ------------------------------------------------
gi|17969539|gb|BM276187.1|BM276 ------------------------------------------------
gi|27155784|gb|CA854535.1|CA854 ------------------------------------------------
gi|27157947|gb|CA855826.1|CA855 ------------------------------------------------

PF10_0169                       TAATATTTTATATTGAATATATATATTCAGAATATATATATAATTTTA
MAL10|PF10_0169                 ------------------------------------------------
su_gi_contig_779                TAATATTTTATATTGAATATATATATTCAGAATATATATATAATTTTA
gi|17969243|gb|BM275899.1|BM275 ------------------------------------------------
gi|27155808|gb|CA854550.1|CA854 ------------------------------------------------
gi|27158554|gb|CA856203.1|CA856 ------------------------------------------------
gi|17968427|gb|BM275106.1|BM275 ------------------------------------------------
gi|17968486|gb|BM275164.1|BM275 ------------------------------------------------
gi|17967557|gb|BM274251.1|BM274 ------------------------------------------------
gi|17969539|gb|BM276187.1|BM276 ------------------------------------------------
gi|27155784|gb|CA854535.1|CA854 ------------------------------------------------
gi|27157947|gb|CA855826.1|CA855 ------------------------------------------------

PF10_0169                       AACAAAATTGGGAACAATATATATATATATATATGTATAAGATGATGA
MAL10|PF10_0169                 ------------------------------------------------
su_gi_contig_779                AACAAAATTGGGAACAATATATATATATATATATGTATAAGATGATGA
gi|17969243|gb|BM275899.1|BM275 ------------------------------------------------
gi|27155808|gb|CA854550.1|CA854 ------------------------------------------------
gi|27158554|gb|CA856203.1|CA856 ------------------------------------------------
gi|17968427|gb|BM275106.1|BM275 ------------------------------------------------
gi|17968486|gb|BM275164.1|BM275 ------------------------------------------------
gi|17967557|gb|BM274251.1|BM274 ------------------------------------------------
gi|17969539|gb|BM276187.1|BM276 ------------------------------------------------
gi|27155784|gb|CA854535.1|CA854 ------------------------------------------------
gi|27157947|gb|CA855826.1|CA855 ------------------------------------------------

PF10_0169                       AATAAAAAATAACAGTTTATATTTTACAAAAATATATAATCTTCCTAA
MAL10|PF10_0169                 ------------------------------------------------
su_gi_contig_779                AATAAAAAATAACAGTTTATATTTTACAAAAATATATAATCTTCCTAA
gi|17969243|gb|BM275899.1|BM275 ------------------------------------------------
gi|27155808|gb|CA854550.1|CA854 ------------------------------------------------
gi|27158554|gb|CA856203.1|CA856 ------------------------------------------------
gi|17968427|gb|BM275106.1|BM275 ------------------------------------------------
gi|17968486|gb|BM275164.1|BM275 ------------------------------------------------
gi|17967557|gb|BM274251.1|BM274 ------------------------------------------------
gi|17969539|gb|BM276187.1|BM276 ------------------------------------------------
gi|27155784|gb|CA854535.1|CA854 ------------------------------------------------
gi|27157947|gb|CA855826.1|CA855 ------------------------------------------------

PF10_0169                       -CTTAACAACAAAACCATTTTTTGTTCAATGAATAAATATAATTTTTT
MAL10|PF10_0169                 ------------------------------------------------
su_gi_contig_779                CCTTAACAACAAAACCATTTTTTGTTCAATGAATAAATATAATTTTTT
gi|17969243|gb|BM275899.1|BM275 ------------------------------------------------
gi|27155808|gb|CA854550.1|CA854 ------------------------------------------------
gi|27158554|gb|CA856203.1|CA856 ------------------------------------------------
gi|17968427|gb|BM275106.1|BM275 ------------------------------------------------
gi|17968486|gb|BM275164.1|BM275 ------------------------------------------------
gi|17967557|gb|BM274251.1|BM274 ------------------------------------------------
gi|17969539|gb|BM276187.1|BM276 ------------------------------------------------
gi|27155784|gb|CA854535.1|CA854 ------------------------------------------------
gi|27157947|gb|CA855826.1|CA855 ------------------------------------------------

PF10_0169                       CAAAAGTATTATTTTAATAAAAATGACCTTATTTGGGCTGTATTTGAT
MAL10|PF10_0169                 ------------------------------------------------
su_gi_contig_779                CAAAAGTATTATTTTAATAAAAATGACCTTATTTGGGCTGTATTTGAT
gi|17969243|gb|BM275899.1|BM275 ------------------------------------------------
gi|27155808|gb|CA854550.1|CA854 ------------------------------------------------
gi|27158554|gb|CA856203.1|CA856 ------------------------------------------------
gi|17968427|gb|BM275106.1|BM275 ------------------------------------------------
gi|17968486|gb|BM275164.1|BM275 ------------------------------------------------
gi|17967557|gb|BM274251.1|BM274 ------------------------------------------------
gi|17969539|gb|BM276187.1|BM276 ------------------------------------------------
gi|27155784|gb|CA854535.1|CA854 ------------------------------------------------
gi|27157947|gb|CA855826.1|CA855 ------------------------------------------------

PF10_0169                       AAGAACATGAAGGCATTACTTCTTTTTTTTTATTTATTAAATCAAATT
MAL10|PF10_0169                 ------------------------------------------------
su_gi_contig_779                AAGAACATGAAGGCATTACTTCTTTTTTTTTATTTATTAAATCAAATT
gi|17969243|gb|BM275899.1|BM275 ------------------------------------------------
gi|27155808|gb|CA854550.1|CA854 ------------------------------------------------
gi|27158554|gb|CA856203.1|CA856 ------------------------------------------------
gi|17968427|gb|BM275106.1|BM275 ------------------------------------------------
gi|17968486|gb|BM275164.1|BM275 ------------------------------------------------
gi|17967557|gb|BM274251.1|BM274 ------------------------------------------------
gi|17969539|gb|BM276187.1|BM276 ------------------------------------------------
gi|27155784|gb|CA854535.1|CA854 ------------------------------------------------
gi|27157947|gb|CA855826.1|CA855 ------------------------------------------------

PF10_0169                       GGTAATATATATATTTATATATATATATATATATTATTTTAATATTTT
MAL10|PF10_0169                 ------------------------------------------------
su_gi_contig_779                GG----------------------------------------------
gi|17969243|gb|BM275899.1|BM275 ------------------------------------------------
gi|27155808|gb|CA854550.1|CA854 ------------------------------------------------
gi|27158554|gb|CA856203.1|CA856 ------------------------------------------------
gi|17968427|gb|BM275106.1|BM275 ------------------------------------------------
gi|17968486|gb|BM275164.1|BM275 ------------------------------------------------
gi|17967557|gb|BM274251.1|BM274 ------------------------------------------------
gi|17969539|gb|BM276187.1|BM276 ------------------------------------------------
gi|27155784|gb|CA854535.1|CA854 ------------------------------------------------
gi|27157947|gb|CA855826.1|CA855 ------------------------------------------------

PF10_0169                       TTTCCTTGTTGTTTTCATGTTATTTTTTGTGGTATATAAAAATTCCTT
MAL10|PF10_0169                 ------------------------------------------------
su_gi_contig_779                ------------------------------------------------
gi|17969243|gb|BM275899.1|BM275 ------------------------------------------------
gi|27155808|gb|CA854550.1|CA854 ------------------------------------------------
gi|27158554|gb|CA856203.1|CA856 ------------------------------------------------
gi|17968427|gb|BM275106.1|BM275 ------------------------------------------------
gi|17968486|gb|BM275164.1|BM275 ------------------------------------------------
gi|17967557|gb|BM274251.1|BM274 ------------------------------------------------
gi|17969539|gb|BM276187.1|BM276 ------------------------------------------------
gi|27155784|gb|CA854535.1|CA854 ------------------------------------------------
gi|27157947|gb|CA855826.1|CA855 ------------------------------------------------

PF10_0169                       CTATAATTTTCATTTGTAAAATTAATTTTATGAAATATAATTTTTTTT
MAL10|PF10_0169                 ------------------------------------------------
su_gi_contig_779                ------------------------------------------------
gi|17969243|gb|BM275899.1|BM275 ------------------------------------------------
gi|27155808|gb|CA854550.1|CA854 ------------------------------------------------
gi|27158554|gb|CA856203.1|CA856 ------------------------------------------------
gi|17968427|gb|BM275106.1|BM275 ------------------------------------------------
gi|17968486|gb|BM275164.1|BM275 ------------------------------------------------
gi|17967557|gb|BM274251.1|BM274 ------------------------------------------------
gi|17969539|gb|BM276187.1|BM276 ------------------------------------------------
gi|27155784|gb|CA854535.1|CA854 ------------------------------------------------
gi|27157947|gb|CA855826.1|CA855 ------------------------------------------------

PF10_0169                       TAAATATAAATTAATTATATAATTTATTTATTATTATTTTATTATATA
MAL10|PF10_0169                 ------------------------------------------------
su_gi_contig_779                ------------------------------------------------
gi|17969243|gb|BM275899.1|BM275 ------------------------------------------------
gi|27155808|gb|CA854550.1|CA854 ------------------------------------------------
gi|27158554|gb|CA856203.1|CA856 ------------------------------------------------
gi|17968427|gb|BM275106.1|BM275 ------------------------------------------------
gi|17968486|gb|BM275164.1|BM275 ------------------------------------------------
gi|17967557|gb|BM274251.1|BM274 ------------------------------------------------
gi|17969539|gb|BM276187.1|BM276 ------------------------------------------------
gi|27155784|gb|CA854535.1|CA854 ------------------------------------------------
gi|27157947|gb|CA855826.1|CA855 ------------------------------------------------

PF10_0169                       TATATATATATATATATATATATGTATGTATATATTTGTTTTGTTTTG
MAL10|PF10_0169                 ------------------------------------------------
su_gi_contig_779                ------------------------------------------------
gi|17969243|gb|BM275899.1|BM275 ------------------------------------------------
gi|27155808|gb|CA854550.1|CA854 ------------------------------------------------
gi|27158554|gb|CA856203.1|CA856 ------------------------------------------------
gi|17968427|gb|BM275106.1|BM275 ------------------------------------------------
gi|17968486|gb|BM275164.1|BM275 ------------------------------------------------
gi|17967557|gb|BM274251.1|BM274 ------------------------------------------------
gi|17969539|gb|BM276187.1|BM276 ------------------------------------------------
gi|27155784|gb|CA854535.1|CA854 ------------------------------------------------
gi|27157947|gb|CA855826.1|CA855 ------------------------------------------------

PF10_0169                       TGGAACCTAATTCTTCGTCAACTAAAATATAACGAACTGAACATATTA
MAL10|PF10_0169                 ------------------------------------------------
su_gi_contig_779                ------------------------------------------------
gi|17969243|gb|BM275899.1|BM275 ------------------------------------------------
gi|27155808|gb|CA854550.1|CA854 ------------------------------------------------
gi|27158554|gb|CA856203.1|CA856 ------------------------------------------------
gi|17968427|gb|BM275106.1|BM275 ------------------------------------------------
gi|17968486|gb|BM275164.1|BM275 ------------------------------------------------
gi|17967557|gb|BM274251.1|BM274 ------------------------------------------------
gi|17969539|gb|BM276187.1|BM276 ------------------------------------------------
gi|27155784|gb|CA854535.1|CA854 ------------------------------------------------
gi|27157947|gb|CA855826.1|CA855 ------------------------------------------------

PF10_0169                       TTTTCCATATGTAAAAAAAAAAAAAAAAAAATAACTTTTTATTAAAAA
MAL10|PF10_0169                 ------------------------------------------------
su_gi_contig_779                ------------------------------------------------
gi|17969243|gb|BM275899.1|BM275 ------------------------------------------------
gi|27155808|gb|CA854550.1|CA854 ------------------------------------------------
gi|27158554|gb|CA856203.1|CA856 ------------------------------------------------
gi|17968427|gb|BM275106.1|BM275 ------------------------------------------------
gi|17968486|gb|BM275164.1|BM275 ------------------------------------------------
gi|17967557|gb|BM274251.1|BM274 ------------------------------------------------
gi|17969539|gb|BM276187.1|BM276 ------------------------------------------------
gi|27155784|gb|CA854535.1|CA854 ------------------------------------------------
gi|27157947|gb|CA855826.1|CA855 ------------------------------------------------

PF10_0169                       TATATCATTTTAATATGAATATACATTTATAATATATTTATGTATGTG
MAL10|PF10_0169                 ------------------------------------------------
su_gi_contig_779                ------------------------------------------------
gi|17969243|gb|BM275899.1|BM275 ------------------------------------------------
gi|27155808|gb|CA854550.1|CA854 ------------------------------------------------
gi|27158554|gb|CA856203.1|CA856 ------------------------------------------------
gi|17968427|gb|BM275106.1|BM275 ------------------------------------------------
gi|17968486|gb|BM275164.1|BM275 ------------------------------------------------
gi|17967557|gb|BM274251.1|BM274 ------------------------------------------------
gi|17969539|gb|BM276187.1|BM276 ------------------------------------------------
gi|27155784|gb|CA854535.1|CA854 ------------------------------------------------
gi|27157947|gb|CA855826.1|CA855 ------------------------------------------------

PF10_0169                       TGCGTTTGATGATATTATGTTTTTTTATTTTTTTTTATTTTATTTTAT
MAL10|PF10_0169                 ------------------------------------------------
su_gi_contig_779                ------------------------------------------------
gi|17969243|gb|BM275899.1|BM275 ------------------------------------------------
gi|27155808|gb|CA854550.1|CA854 ------------------------------------------------
gi|27158554|gb|CA856203.1|CA856 ------------------------------------------------
gi|17968427|gb|BM275106.1|BM275 ------------------------------------------------
gi|17968486|gb|BM275164.1|BM275 ------------------------------------------------
gi|17967557|gb|BM274251.1|BM274 ------------------------------------------------
gi|17969539|gb|BM276187.1|BM276 ------------------------------------------------
gi|27155784|gb|CA854535.1|CA854 ------------------------------------------------
gi|27157947|gb|CA855826.1|CA855 ------------------------------------------------

PF10_0169                       TTTTTTTTTATCATAATATTATATTTTTTTTCTATATTTATAGAAGTA
MAL10|PF10_0169                 ------------------------------------------------
su_gi_contig_779                ------------------------------------------------
gi|17969243|gb|BM275899.1|BM275 ------------------------------------------------
gi|27155808|gb|CA854550.1|CA854 ------------------------------------------------
gi|27158554|gb|CA856203.1|CA856 ------------------------------------------------
gi|17968427|gb|BM275106.1|BM275 ------------------------------------------------
gi|17968486|gb|BM275164.1|BM275 ------------------------------------------------
gi|17967557|gb|BM274251.1|BM274 ------------------------------------------------
gi|17969539|gb|BM276187.1|BM276 ------------------------------------------------
gi|27155784|gb|CA854535.1|CA854 ------------------------------------------------
gi|27157947|gb|CA855826.1|CA855 ------------------------------------------------

PF10_0169                       TTATATATATAAAAAAAAAAAAAAAAAAAAATTCATATTGTACTTTTA
MAL10|PF10_0169                 ------------------------------------------------
su_gi_contig_779                ------------------------------------------------
gi|17969243|gb|BM275899.1|BM275 ------------------------------------------------
gi|27155808|gb|CA854550.1|CA854 ------------------------------------------------
gi|27158554|gb|CA856203.1|CA856 ------------------------------------------------
gi|17968427|gb|BM275106.1|BM275 ------------------------------------------------
gi|17968486|gb|BM275164.1|BM275 ------------------------------------------------
gi|17967557|gb|BM274251.1|BM274 ------------------------------------------------
gi|17969539|gb|BM276187.1|BM276 ------------------------------------------------
gi|27155784|gb|CA854535.1|CA854 ------------------------------------------------
gi|27157947|gb|CA855826.1|CA855 ------------------------------------------------

PF10_0169                       AATTAAAGAAAAGATATTATTGAGGCATTACTTAAATGGTAATAATAT
MAL10|PF10_0169                 ------------------------------------------------
su_gi_contig_779                ------------------------------------------------
gi|17969243|gb|BM275899.1|BM275 ------------------------------------------------
gi|27155808|gb|CA854550.1|CA854 ------------------------------------------------
gi|27158554|gb|CA856203.1|CA856 ------------------------------------------------
gi|17968427|gb|BM275106.1|BM275 ------------------------------------------------
gi|17968486|gb|BM275164.1|BM275 ------------------------------------------------
gi|17967557|gb|BM274251.1|BM274 ------------------------------------------------
gi|17969539|gb|BM276187.1|BM276 ------------------------------------------------
gi|27155784|gb|CA854535.1|CA854 ------------------------------------------------
gi|27157947|gb|CA855826.1|CA855 ------------------------------------------------

PF10_0169                       ATTTACCCATTTTTTTATTTAATTTTTTTTTTTTTTTTTTTTTTTTTT
MAL10|PF10_0169                 ------------------------------------------------
su_gi_contig_779                ------------------------------------------------
gi|17969243|gb|BM275899.1|BM275 ------------------------------------------------
gi|27155808|gb|CA854550.1|CA854 ------------------------------------------------
gi|27158554|gb|CA856203.1|CA856 ------------------------------------------------
gi|17968427|gb|BM275106.1|BM275 ------------------------------------------------
gi|17968486|gb|BM275164.1|BM275 ------------------------------------------------
gi|17967557|gb|BM274251.1|BM274 ------------------------------------------------
gi|17969539|gb|BM276187.1|BM276 ------------------------------------------------
gi|27155784|gb|CA854535.1|CA854 ------------------------------------------------
gi|27157947|gb|CA855826.1|CA855 ------------------------------------------------

PF10_0169                       TTTGTGCAAAATTCGGTATGTTATATAATATATAAATATTTATATATA
MAL10|PF10_0169                 ------------------------------------------------
su_gi_contig_779                ------------------------------------------------
gi|17969243|gb|BM275899.1|BM275 ------------------------------------------------
gi|27155808|gb|CA854550.1|CA854 ------------------------------------------------
gi|27158554|gb|CA856203.1|CA856 ------------------------------------------------
gi|17968427|gb|BM275106.1|BM275 ------------------------------------------------
gi|17968486|gb|BM275164.1|BM275 ------------------------------------------------
gi|17967557|gb|BM274251.1|BM274 ------------------------------------------------
gi|17969539|gb|BM276187.1|BM276 ------------------------------------------------
gi|27155784|gb|CA854535.1|CA854 ------------------------------------------------
gi|27157947|gb|CA855826.1|CA855 ------------------------------------------------

PF10_0169                       TAAATATAATATTTATTCATTTATTTATTTATTATTGTATATATAATG
MAL10|PF10_0169                 ------------------------------------------------
su_gi_contig_779                ------------------------------------------------
gi|17969243|gb|BM275899.1|BM275 ------------------------------------------------
gi|27155808|gb|CA854550.1|CA854 ------------------------------------------------
gi|27158554|gb|CA856203.1|CA856 ------------------------------------------------
gi|17968427|gb|BM275106.1|BM275 ------------------------------------------------
gi|17968486|gb|BM275164.1|BM275 ------------------------------------------------
gi|17967557|gb|BM274251.1|BM274 ------------------------------------------------
gi|17969539|gb|BM276187.1|BM276 ------------------------------------------------
gi|27155784|gb|CA854535.1|CA854 ------------------------------------------------
gi|27157947|gb|CA855826.1|CA855 ------------------------------------------------

PF10_0169                       ATCTATAAAATATTTCTTTTATAAAATATTATTTTACATCAAAAAAAA
MAL10|PF10_0169                 ------------------------------------------------
su_gi_contig_779                ------------------------------------------------
gi|17969243|gb|BM275899.1|BM275 ------------------------------------------------
gi|27155808|gb|CA854550.1|CA854 ------------------------------------------------
gi|27158554|gb|CA856203.1|CA856 ------------------------------------------------
gi|17968427|gb|BM275106.1|BM275 ------------------------------------------------
gi|17968486|gb|BM275164.1|BM275 ------------------------------------------------
gi|17967557|gb|BM274251.1|BM274 ------------------------------------------------
gi|17969539|gb|BM276187.1|BM276 ------------------------------------------------
gi|27155784|gb|CA854535.1|CA854 ------------------------------------------------
gi|27157947|gb|CA855826.1|CA855 ------------------------------------------------

PF10_0169                       AAAAAAAAAAAAAAAATTCCAGAGGTTAAAAAAGCTGAATGGTTTAAA
MAL10|PF10_0169                 ------------------------------------------------
su_gi_contig_779                ------------------------------------------------
gi|17969243|gb|BM275899.1|BM275 ------------------------------------------------
gi|27155808|gb|CA854550.1|CA854 ------------------------------------------------
gi|27158554|gb|CA856203.1|CA856 ------------------------------------------------
gi|17968427|gb|BM275106.1|BM275 ------------------------------------------------
gi|17968486|gb|BM275164.1|BM275 ------------------------------------------------
gi|17967557|gb|BM274251.1|BM274 ------------------------------------------------
gi|17969539|gb|BM276187.1|BM276 ------------------------------------------------
gi|27155784|gb|CA854535.1|CA854 ------------------------------------------------
gi|27157947|gb|CA855826.1|CA855 ------------------------------------------------

PF10_0169                       AAAGATATTTTTTTTTTTTTTTTTTTTTTTTTTTCAAGTTCCGTTGTT
MAL10|PF10_0169                 ------------------------------------------------
su_gi_contig_779                ------------------------------------------------
gi|17969243|gb|BM275899.1|BM275 ------------------------------------------------
gi|27155808|gb|CA854550.1|CA854 ------------------------------------------------
gi|27158554|gb|CA856203.1|CA856 ------------------------------------------------
gi|17968427|gb|BM275106.1|BM275 ------------------------------------------------
gi|17968486|gb|BM275164.1|BM275 ------------------------------------------------
gi|17967557|gb|BM274251.1|BM274 ------------------------------------------------
gi|17969539|gb|BM276187.1|BM276 ------------------------------------------------
gi|27155784|gb|CA854535.1|CA854 ------------------------------------------------
gi|27157947|gb|CA855826.1|CA855 ------------------------------------------------

PF10_0169                       TATTATTATTATTATTATTATTTATTTATTTAAGAAATATAAACTAGA
MAL10|PF10_0169                 ------------------------------------------------
su_gi_contig_779                ------------------------------------------------
gi|17969243|gb|BM275899.1|BM275 ------------------------------------------------
gi|27155808|gb|CA854550.1|CA854 ------------------------------------------------
gi|27158554|gb|CA856203.1|CA856 ------------------------------------------------
gi|17968427|gb|BM275106.1|BM275 ------------------------------------------------
gi|17968486|gb|BM275164.1|BM275 ------------------------------------------------
gi|17967557|gb|BM274251.1|BM274 ------------------------------------------------
gi|17969539|gb|BM276187.1|BM276 ------------------------------------------------
gi|27155784|gb|CA854535.1|CA854 ------------------------------------------------
gi|27157947|gb|CA855826.1|CA855 ------------------------------------------------

PF10_0169                       TATAAAATGGGAGCAGGACAAACGAAGGAAATTATGGGTGGTAATCAT
MAL10|PF10_0169                 ------------------------------------------------
su_gi_contig_779                ------------------------------------------------
gi|17969243|gb|BM275899.1|BM275 ------------------------------------------------
gi|27155808|gb|CA854550.1|CA854 ------------------------------------------------
gi|27158554|gb|CA856203.1|CA856 ------------------------------------------------
gi|17968427|gb|BM275106.1|BM275 ------------------------------------------------
gi|17968486|gb|BM275164.1|BM275 ------------------------------------------------
gi|17967557|gb|BM274251.1|BM274 ------------------------------------------------
gi|17969539|gb|BM276187.1|BM276 ------------------------------------------------
gi|27155784|gb|CA854535.1|CA854 ------------------------------------------------
gi|27157947|gb|CA855826.1|CA855 ------------------------------------------------

PF10_0169                       AATTAGAATAAGATAAATATATACTTGTAATACTTTTTTGAAATAAAT
MAL10|PF10_0169                 ------------------------------------------------
su_gi_contig_779                ------------------------------------------------
gi|17969243|gb|BM275899.1|BM275 ------------------------------------------------
gi|27155808|gb|CA854550.1|CA854 ------------------------------------------------
gi|27158554|gb|CA856203.1|CA856 ------------------------------------------------
gi|17968427|gb|BM275106.1|BM275 ------------------------------------------------
gi|17968486|gb|BM275164.1|BM275 ------------------------------------------------
gi|17967557|gb|BM274251.1|BM274 ------------------------------------------------
gi|17969539|gb|BM276187.1|BM276 ------------------------------------------------
gi|27155784|gb|CA854535.1|CA854 ------------------------------------------------
gi|27157947|gb|CA855826.1|CA855 ------------------------------------------------

PF10_0169                       AAATATATATATATATATATTTATATATATGTTTATACATATGTATAA
MAL10|PF10_0169                 ------------------------------------------------
su_gi_contig_779                ------------------------------------------------
gi|17969243|gb|BM275899.1|BM275 ------------------------------------------------
gi|27155808|gb|CA854550.1|CA854 ------------------------------------------------
gi|27158554|gb|CA856203.1|CA856 ------------------------------------------------
gi|17968427|gb|BM275106.1|BM275 ------------------------------------------------
gi|17968486|gb|BM275164.1|BM275 ------------------------------------------------
gi|17967557|gb|BM274251.1|BM274 ------------------------------------------------
gi|17969539|gb|BM276187.1|BM276 ------------------------------------------------
gi|27155784|gb|CA854535.1|CA854 ------------------------------------------------
gi|27157947|gb|CA855826.1|CA855 ------------------------------------------------

PF10_0169                       TACATATTGCTTATATATCATGTTGCTTTCTTACCTTTTTATAGGATA
MAL10|PF10_0169                 ------------------------------------------------
su_gi_contig_779                ------------------------------------------------
gi|17969243|gb|BM275899.1|BM275 ------------------------------------------------
gi|27155808|gb|CA854550.1|CA854 ------------------------------------------------
gi|27158554|gb|CA856203.1|CA856 ------------------------------------------------
gi|17968427|gb|BM275106.1|BM275 ------------------------------------------------
gi|17968486|gb|BM275164.1|BM275 ------------------------------------------------
gi|17967557|gb|BM274251.1|BM274 ------------------------------------------------
gi|17969539|gb|BM276187.1|BM276 ------------------------------------------------
gi|27155784|gb|CA854535.1|CA854 ------------------------------------------------
gi|27157947|gb|CA855826.1|CA855 ------------------------------------------------

PF10_0169                       TAGAATTCTTAGGATATCAGAAAATAGCCCTTGTTCCAATGTTGGTTT
MAL10|PF10_0169                 ------------------------------------------------
su_gi_contig_779                ------------------------------------------------
gi|17969243|gb|BM275899.1|BM275 ------------------------------------------------
gi|27155808|gb|CA854550.1|CA854 ------------------------------------------------
gi|27158554|gb|CA856203.1|CA856 ------------------------------------------------
gi|17968427|gb|BM275106.1|BM275 ------------------------------------------------
gi|17968486|gb|BM275164.1|BM275 ------------------------------------------------
gi|17967557|gb|BM274251.1|BM274 ------------------------------------------------
gi|17969539|gb|BM276187.1|BM276 ------------------------------------------------
gi|27155784|gb|CA854535.1|CA854 ------------------------------------------------
gi|27157947|gb|CA855826.1|CA855 ------------------------------------------------

PF10_0169                       AGAAAT
MAL10|PF10_0169                 ------
su_gi_contig_779                ------
gi|17969243|gb|BM275899.1|BM275 ------
gi|27155808|gb|CA854550.1|CA854 ------
gi|27158554|gb|CA856203.1|CA856 ------
gi|17968427|gb|BM275106.1|BM275 ------
gi|17968486|gb|BM275164.1|BM275 ------
gi|17967557|gb|BM274251.1|BM274 ------
gi|17969539|gb|BM276187.1|BM276 ------
gi|27155784|gb|CA854535.1|CA854 ------
gi|27157947|gb|CA855826.1|CA855 ------

;

endblock;
