# Supplementary material for: cDNA sequences reveal considerable gene prediction inaccuracy in the Plasmodium falciparum genome
Source: BMC Genomics. 2007 Jul 27;8:255. doi: 10.1186/1471-2164-8-255 (PMC1978503; doi:10.1186/1471-2164-8-255)
Supplement: Additional file 3 — Genes with cDNA sequences not matching predicted CDS perfectly. Aligned cDNA and predicted CDS sequences can be viewed by double clicking the hyper-linked gene names in the Excel file. [file 1471-2164-8-255-S3.zip › PF10_0188.TXT]

#NEXUS

[!This data assembled using Sequencher, from Gene Codes Corporation.]
begin data;
   dimensions ntax=4 nchar=9587;
   format datatype=dna gap=- interleave=yes;
   matrix

PF10_0188                       TATATGTGTGTGTTTTATTTTATCTCCATTTTGTAATAAAGACAACGG
MAL10|PF10_0188                 ------------------------------------------------
su_gi_contig_6499               ------------------------------------------------
gi|27156116|gb|CA854746.1|CA854 ------------------------------------------------

PF10_0188                       ATAGATTAGCATAGATAAAAGTTACCAAAAATATTTTGTTTCAAAAAA
MAL10|PF10_0188                 ------------------------------------------------
su_gi_contig_6499               ------------------------------------------------
gi|27156116|gb|CA854746.1|CA854 ------------------------------------------------

PF10_0188                       ATAAAAAAATAAATAAATAATATTTTATAAAAAAAAAGTAAATTCTTC
MAL10|PF10_0188                 ------------------------------------------------
su_gi_contig_6499               ------------------------------------------------
gi|27156116|gb|CA854746.1|CA854 ------------------------------------------------

PF10_0188                       CTAGTTATATTATTTAAATGAAATAATAAAAAAATCAAATAATGATTA
MAL10|PF10_0188                 ------------------------------------------------
su_gi_contig_6499               ------------------------------------------------
gi|27156116|gb|CA854746.1|CA854 ------------------------------------------------

PF10_0188                       TAAATATAAATATACATATATATAATATATAAATTATTATTATTTTTC
MAL10|PF10_0188                 ------------------------------------------------
su_gi_contig_6499               ------------------------------------------------
gi|27156116|gb|CA854746.1|CA854 ------------------------------------------------

PF10_0188                       ATTATTATTTTTTTTTTTTTTAAACAAATAAATATAATTATAATTGCA
MAL10|PF10_0188                 ------------------------------------------------
su_gi_contig_6499               ------------------------------------------------
gi|27156116|gb|CA854746.1|CA854 ------------------------------------------------

PF10_0188                       TATGAACATAAGAAGGGGAATATTAATATATATATATATATATATATA
MAL10|PF10_0188                 ------------------------------------------------
su_gi_contig_6499               ------------------------------------------------
gi|27156116|gb|CA854746.1|CA854 ------------------------------------------------

PF10_0188                       TATTATGCATATGAGAAAAAGTATAATATATATATTATATATATATTT
MAL10|PF10_0188                 ------------------------------------------------
su_gi_contig_6499               ------------------------------------------------
gi|27156116|gb|CA854746.1|CA854 ------------------------------------------------

PF10_0188                       ATATACACGATCATATTGTATATATATATATATATATATATATATATA
MAL10|PF10_0188                 ------------------------------------------------
su_gi_contig_6499               ------------------------------------------------
gi|27156116|gb|CA854746.1|CA854 ------------------------------------------------

PF10_0188                       ATACTTTCCCTTCTTTTTTTTTTTTTTCTTTTTTTTTTTTTTCTTTTT
MAL10|PF10_0188                 ------------------------------------------------
su_gi_contig_6499               ------------------------------------------------
gi|27156116|gb|CA854746.1|CA854 ------------------------------------------------

PF10_0188                       TTTTTTTTTCTTTTTTTTTTTTTTTTCTTTTTTTTTTTCTTATATAAA
MAL10|PF10_0188                 ------------------------------------------------
su_gi_contig_6499               ------------------------------------------------
gi|27156116|gb|CA854746.1|CA854 ------------------------------------------------

PF10_0188                       ATGTATTCTCTCATGCACACTTTCTTTAAGGGACCCTTTTTTTTTTTT
MAL10|PF10_0188                 ------------------------------------------------
su_gi_contig_6499               ------------------------------------------------
gi|27156116|gb|CA854746.1|CA854 ------------------------------------------------

PF10_0188                       TCATTTTTCTATTTTATATTTTCTATTTTCTTTTATTTTATCTTTGTT
MAL10|PF10_0188                 ------------------------------------------------
su_gi_contig_6499               ------------------------------------------------
gi|27156116|gb|CA854746.1|CA854 ------------------------------------------------

PF10_0188                       TATTTTTTAAAATGAAGAATTAAGGTGTGCATATAGAGCAATAAAAGT
MAL10|PF10_0188                 ------------------------------------------------
su_gi_contig_6499               ------------------------------------------------
gi|27156116|gb|CA854746.1|CA854 ------------------------------------------------

PF10_0188                       AAATAATTTATTTTATATTTTTCTTTTTTTTTATTTTGTTTTTATTAT
MAL10|PF10_0188                 ------------------------------------------------
su_gi_contig_6499               ------------------------------------------------
gi|27156116|gb|CA854746.1|CA854 ------------------------------------------------

PF10_0188                       ATTGTATTATATTAGTTCTTACAATCAAAGTTATATAATGAAATGAAT
MAL10|PF10_0188                 ------------------------------------------------
su_gi_contig_6499               ------------------------------------------------
gi|27156116|gb|CA854746.1|CA854 ------------------------------------------------

PF10_0188                       AAAGCTATGGATTTAATAGACGATGCATACTTTTGCAATCTTATAAAA
MAL10|PF10_0188                 ------------------------------------------------
su_gi_contig_6499               ------------------------------------------------
gi|27156116|gb|CA854746.1|CA854 ------------------------------------------------

PF10_0188                       AATGAGCTACGGGTATTATATATATATATATGATATGTTTATATAATA
MAL10|PF10_0188                 ------------------------------------------------
su_gi_contig_6499               ------------------------------------------------
gi|27156116|gb|CA854746.1|CA854 ------------------------------------------------

PF10_0188                       TTATATTATTATATTTATATATAATATCAAAATTAAAAAAATATATGT
MAL10|PF10_0188                 ------------------------------------------------
su_gi_contig_6499               ------------------------------------------------
gi|27156116|gb|CA854746.1|CA854 ------------------------------------------------

PF10_0188                       ATTTATTTTGTCATTATCGTTGAAAAAGATGTTGTAATATTCTTTTTT
MAL10|PF10_0188                 ------------------------------------------------
su_gi_contig_6499               ------------------------------------------------
gi|27156116|gb|CA854746.1|CA854 ------------------------------------------------

PF10_0188                       TTTTTTTTTTTTAATTGCATAAATAAATAATATGCTAACATTGTTGTT
MAL10|PF10_0188                 ------------------------------------------------
su_gi_contig_6499               ------------------------------------------------
gi|27156116|gb|CA854746.1|CA854 ------------------------------------------------

PF10_0188                       AATACACTTGTTGGGTTATTTCTACACCGACAAAAATAAATAAATAAA
MAL10|PF10_0188                 ------------------------------------------------
su_gi_contig_6499               ------------------------------------------------
gi|27156116|gb|CA854746.1|CA854 ------------------------------------------------

PF10_0188                       TAAATAAATGAAATGATATGACATATAAATAGATATACACAGAAAGAG
MAL10|PF10_0188                 ------------------------------------------------
su_gi_contig_6499               ------------------------------------------------
gi|27156116|gb|CA854746.1|CA854 ------------------------------------------------

PF10_0188                       TACTCATAATTGAATATATATATATATATATATATATATATATATATA
MAL10|PF10_0188                 ------------------------------------------------
su_gi_contig_6499               ------------------------------------------------
gi|27156116|gb|CA854746.1|CA854 ------------------------------------------------

PF10_0188                       TATGATTTTTTTTTTTTTTTTTTTTTTTTTTTTTTTTTTTTTTTTGTT
MAL10|PF10_0188                 ------------------------------------------------
su_gi_contig_6499               ------------------------------------------------
gi|27156116|gb|CA854746.1|CA854 ------------------------------------------------

PF10_0188                       TCATTTGGACTATAGAACTTAACAGACGAATACGAAAAGAAAATAAAA
MAL10|PF10_0188                 ------------------------------------------------
su_gi_contig_6499               ------------CGGAACTTAACAGACGAATACGAAAAGAAAATAAAA
gi|27156116|gb|CA854746.1|CA854 ------------CGGAACTTAACAGACGAATACGAAAAGAAAATAAAA

PF10_0188                       AAAATTTTCTTGTTTGAATATTTATATAAAACAGAAGGTTTTCTTATA
MAL10|PF10_0188                 ------------------------------------------------
su_gi_contig_6499               AAAATTTTCTTGTTTGAATATTTATATAAAACAGAAGGTTTTCTTATA
gi|27156116|gb|CA854746.1|CA854 AAAATTTTCTTGTTTGAATATTTATATAAAACAGAAGGTTTTCTTATA

PF10_0188                       TCTCTTTTTTTAATACCATTGTTAATAGGATTCATATTTTTAAAAGGT
MAL10|PF10_0188                 ------------------------------------------------
su_gi_contig_6499               TCTCTTTTTTTAATACCATTGTTAATAGGATTCATATTTTTAAAAG--
gi|27156116|gb|CA854746.1|CA854 TCTCTTTTTTTAATACCATTGTTAATAGGATTCATATTTTTAAAAG--

PF10_0188                       AAGGGAATAAATATATAAATATATATATTGTGAATGTTGAGATATTGG
MAL10|PF10_0188                 ------------------------------------------------
su_gi_contig_6499               ------------------------------------------------
gi|27156116|gb|CA854746.1|CA854 ------------------------------------------------

PF10_0188                       GTTTGCCTTCATATATAATACACAAATATAAACACACATAAATAAATA
MAL10|PF10_0188                 ------------------------------------------------
su_gi_contig_6499               ------------------------------------------------
gi|27156116|gb|CA854746.1|CA854 ------------------------------------------------

PF10_0188                       AATATATAAATAAATAAAAAAAAATATATATATATATATATATATTAC
MAL10|PF10_0188                 ------------------------------------------------
su_gi_contig_6499               ------------------------------------------------
gi|27156116|gb|CA854746.1|CA854 ------------------------------------------------

PF10_0188                       ATATGTTTTAGATGATGATATTATCAGCACTCATTATTTGGGTGCCTT
MAL10|PF10_0188                 -----------ATGATGATATTATCAGCACTCATTATTTGG-------
su_gi_contig_6499               -----------ATGATGATATTATCAGCACTCATTATTTGGGTGCCTT
gi|27156116|gb|CA854746.1|CA854 -----------ATGATGATATTATCAGCACTCATTATTTGGGTGCCTT

PF10_0188                       AATTTTATTCCTATCATCCTTGTTATTGTTATTTACATTTCTTTATTA
MAL10|PF10_0188                 ------------------------------------------------
su_gi_contig_6499               AATTTTATTCCTATCATCCTTGTTATTGTTATTTACATTTCTTTATTA
gi|27156116|gb|CA854746.1|CA854 AATTTTATTCCTATCATCCTTGTTATTGTTATTTACATTTCTTTATTA

PF10_0188                       CGAAATTGAAAAGTCTCAGGTAAGATTTATGAAAATATAAAGACAGAT
MAL10|PF10_0188                 ------------------------------------------------
su_gi_contig_6499               CGAAATTGAAAAGTCTCAG-----------------------------
gi|27156116|gb|CA854746.1|CA854 CGAAATTGAAAAGTCTCAG-----------------------------

PF10_0188                       AAACACACACACACACATGAATGTATATATACACATATACATATGCAT
MAL10|PF10_0188                 ------------------------------------------------
su_gi_contig_6499               ------------------------------------------------
gi|27156116|gb|CA854746.1|CA854 ------------------------------------------------

PF10_0188                       TTTCTAACATATATTTTTCTCATTTTAATAGAACAATGAATTTTTAAA
MAL10|PF10_0188                 -------------------------------AACAATGAATTTTTAAA
su_gi_contig_6499               -------------------------------AACAATGAATTTTTAAA
gi|27156116|gb|CA854746.1|CA854 -------------------------------AACAATGAATTTTTAAA

PF10_0188                       TAAAATAAATCAAGCCAAAAAATATTTGTCATCTAAAAGTTTTGCAAA
MAL10|PF10_0188                 TAAAATAAATCAAGCCAAAAAATATTTGTCATCTAAAAGTTTTGCAAA
su_gi_contig_6499               TAAAATAAATCAAGCCAAAAAATATTTGTCATCTAAAAGTTTTGCAAA
gi|27156116|gb|CA854746.1|CA854 TAAAATAAATCAAGCCAAAAAATATTTGTCATCTAAAAGTTTTGCAAA

PF10_0188                       GGGGAAAAAGGAAGACTTTCCTTTTAATTATTTATCGAATGTTGATTT
MAL10|PF10_0188                 GGGGAAAAAGGAAGACTTTCCTTTTAATTATTTATCGAAT--------
su_gi_contig_6499               GGGGAAAAAGGAAGACTTTCCTTTTAATTATTTATCGAATGTTGATTT
gi|27156116|gb|CA854746.1|CA854 GGGGAAAAAGGAAGACTTTCCTTTTAATTATTTATCGAATGTTGATTT

PF10_0188                       TATTTTTATTTGGAGAAATCAGCGATGGGAACTGTTACCTCCAAATCT
MAL10|PF10_0188                 ------------------------------------------------
su_gi_contig_6499               TATTTTTATTTGGAGAAATCAGCGATGGGAACTGTTACCTCCAAATCT
gi|27156116|gb|CA854746.1|CA854 TATTTTTATTTGGAGAAATCAGCGATGGGAACTGTTACCTCCAAATCT

PF10_0188                       GGTACAAATAAAATAAGGAATATATATATATATATATATATATATTGT
MAL10|PF10_0188                 ------------------------------------------------
su_gi_contig_6499               G-----------------------------------------------
gi|27156116|gb|CA854746.1|CA854 G-----------------------------------------------

PF10_0188                       GTGCATATTTTTTTTTGGAGGAAAAAATTGATTTTAATGATGCTCATT
MAL10|PF10_0188                 ------------------------------------------------
su_gi_contig_6499               ------------------------------------------------
gi|27156116|gb|CA854746.1|CA854 ------------------------------------------------

PF10_0188                       TTTAATAGCATTAAATATATATATATATATTTATGATAGCTTATAAAG
MAL10|PF10_0188                 ---------------------------------------CTTATAAAG
su_gi_contig_6499               ---------------------------------------CTTATAAAG
gi|27156116|gb|CA854746.1|CA854 ---------------------------------------CTTATAAAG

PF10_0188                       CAGGACATTTTTTTGTTGCGCGCTGGGGATTTAATTCCTTGTAATTGT
MAL10|PF10_0188                 CAGGACATTTTTTTGTTGCGCGCTGGGGATTTAATTCCTTGTAATTGT
su_gi_contig_6499               CAGGACATTTTTTTG---------------------------------
gi|27156116|gb|CA854746.1|CA854 CAGGACATTTTTTTG---------------------------------

PF10_0188                       ATAGAGTATAATATCACTGATAAAGGTAAAATAGTGTGTAATTTGTAG
MAL10|PF10_0188                 ATAGAGTATAATATCACTGATAAAGGTAAAATAG--------------
su_gi_contig_6499               ------------------------------------------------
gi|27156116|gb|CA854746.1|CA854 ------------------------------------------------

PF10_0188                       TATTTGTAATTTTATATATATATATATTTTTTTTTTTTTTTTATCTTA
MAL10|PF10_0188                 ------------------------------------------------
su_gi_contig_6499               ------------------------------------------------
gi|27156116|gb|CA854746.1|CA854 ------------------------------------------------

PF10_0188                       TTTTTCCTTTTTTAGTTTATGGGAAGGAATATAAAAAACACGAGGTGT
MAL10|PF10_0188                 ---------------------------AATATAAAAAACACGAGGTGT
su_gi_contig_6499               ------------------------------------------------
gi|27156116|gb|CA854746.1|CA854 ------------------------------------------------

PF10_0188                       TTCTGCCCATGGACAAAAATAAGATTAACATGAATTTATTAACAAAAT
MAL10|PF10_0188                 TTCTGCCCATGGACAAAAATAAGATTAACATGAATTTATTAACAAAAT
su_gi_contig_6499               ------------------------------------------------
gi|27156116|gb|CA854746.1|CA854 ------------------------------------------------

PF10_0188                       ATTCCAAAGATGAGAAGAGAGTATATATGCCATCGTTTCACTTATACT
MAL10|PF10_0188                 ATTCCAAAGATGAGAAGAGAGTATATATGCCATCGTTTCACTTATACT
su_gi_contig_6499               ------------------------------------------------
gi|27156116|gb|CA854746.1|CA854 ------------------------------------------------

PF10_0188                       CCTTTGTGTCTTTTGACAATGTGTCCATTTCAATGATAAGAAAATATA
MAL10|PF10_0188                 CCTTTGTGTCTTTTGACAATGTGTCCATTTCAATGATAAGAAAATATA
su_gi_contig_6499               ------------------------------------------------
gi|27156116|gb|CA854746.1|CA854 ------------------------------------------------

PF10_0188                       TCCATGATAATATAGATAATAATCGTAGTGCAAAAAATAAGGAAAATT
MAL10|PF10_0188                 TCCATGATAATATAGATAATAATCGTAGTGCAAAAAATAAGGAAAATT
su_gi_contig_6499               ------------------------------------------------
gi|27156116|gb|CA854746.1|CA854 ------------------------------------------------

PF10_0188                       TAAGAAATGTTATACTTACAGATCGTATACACAAATTTTATGTCTACA
MAL10|PF10_0188                 TAAGAAATGTTATACTTACAGATCGTATACACAAATTTTATGTCTACA
su_gi_contig_6499               ------------------------------------------------
gi|27156116|gb|CA854746.1|CA854 ------------------------------------------------

PF10_0188                       CGTGGATGTTGCTTTTTTGTATATCTACCATTCTGTCAATAATATAGT
MAL10|PF10_0188                 CGTGGATGTTGCTTTTTTGTATATCTACCATTCT--------------
su_gi_contig_6499               ------------------------------------------------
gi|27156116|gb|CA854746.1|CA854 ------------------------------------------------

PF10_0188                       AAGTAAATAAATAAATAAATAAATAAATATATATATATATATATATAT
MAL10|PF10_0188                 ------------------------------------------------
su_gi_contig_6499               ------------------------------------------------
gi|27156116|gb|CA854746.1|CA854 ------------------------------------------------

PF10_0188                       ATATATATGTATGTATATTCTATTTTATTGTAATTCTCATATTTATTT
MAL10|PF10_0188                 ------------------------------------------------
su_gi_contig_6499               ------------------------------------------------
gi|27156116|gb|CA854746.1|CA854 ------------------------------------------------

PF10_0188                       ATTATTTTTTTTTTTTTCATTATCCCATTTAGCTACCTGGAAATAAAA
MAL10|PF10_0188                 --------------------------------CTACCTGGAAATAAAA
su_gi_contig_6499               ------------------------------------------------
gi|27156116|gb|CA854746.1|CA854 ------------------------------------------------

PF10_0188                       AAAATCATAGAAGTTCCTGACTTTGTCATAATTTATTTTTTAATTTAT
MAL10|PF10_0188                 AAAATCATAGAAGTTCCTGACTTTGTCATAATTTATTTTTTAATTTAT
su_gi_contig_6499               ------------------------------------------------
gi|27156116|gb|CA854746.1|CA854 ------------------------------------------------

PF10_0188                       ATTGTTTTAATGTCCATTACAATACTTCCCTTTTTTCACAGGTTAAAT
MAL10|PF10_0188                 ATTGTTTTAATGTCCATTACAATACTTCCCTTTTTTCACAG-------
su_gi_contig_6499               ------------------------------------------------
gi|27156116|gb|CA854746.1|CA854 ------------------------------------------------

PF10_0188                       AAAGGATATAAACAAATAAACAAACAAATGAATACATATAAATAAATA
MAL10|PF10_0188                 ------------------------------------------------
su_gi_contig_6499               ------------------------------------------------
gi|27156116|gb|CA854746.1|CA854 ------------------------------------------------

PF10_0188                       CATACACACACATATATATATATATATATATATATATATATATATATT
MAL10|PF10_0188                 ------------------------------------------------
su_gi_contig_6499               ------------------------------------------------
gi|27156116|gb|CA854746.1|CA854 ------------------------------------------------

PF10_0188                       TATATTTATATATATTTTTATATATGTGCCACATTTGTGTAGAATTTT
MAL10|PF10_0188                 ------------------------------------------AATTTT
su_gi_contig_6499               ------------------------------------------------
gi|27156116|gb|CA854746.1|CA854 ------------------------------------------------

PF10_0188                       TTCTGAATTAATTTATGGCTATTGCTCGTCCCTAAATATGGTATATGA
MAL10|PF10_0188                 TTCTGAATTAATTTATGGCTATTGCTCGTCCCTAAATATGGTATATGA
su_gi_contig_6499               ------------------------------------------------
gi|27156116|gb|CA854746.1|CA854 ------------------------------------------------

PF10_0188                       AAATTATTTTAACGACATAAAAAATTATGAAAAAAGTAATATATCTTC
MAL10|PF10_0188                 AAATTATTTTAACGACATAAAAAATTATGAAAAAAGTAATATATCTTC
su_gi_contig_6499               ------------------------------------------------
gi|27156116|gb|CA854746.1|CA854 ------------------------------------------------

PF10_0188                       ATCATTCGACTTTTCATCTACAACTGATGATAGTTCGTCTTATGTGGA
MAL10|PF10_0188                 ATCATTCGACTTTTCATCTACAACTGATGATAGTTCGTCTTATGTGGA
su_gi_contig_6499               ------------------------------------------------
gi|27156116|gb|CA854746.1|CA854 ------------------------------------------------

PF10_0188                       CAAAAAGAAGATAGGGTTGTTTTATACCTTGAGAAATATCCTATCCTT
MAL10|PF10_0188                 CAAAAAGAAGATAGGGTTGTTTTATACCTTGAGAAATATCCTATCCTT
su_gi_contig_6499               ------------------------------------------------
gi|27156116|gb|CA854746.1|CA854 ------------------------------------------------

PF10_0188                       GATTATCAGGGTAAAAAAAAAAAAAAAAAAAAAAAAATATATATATAT
MAL10|PF10_0188                 GATTATCAGGG-------------------------------------
su_gi_contig_6499               ------------------------------------------------
gi|27156116|gb|CA854746.1|CA854 ------------------------------------------------

PF10_0188                       ATATATATATATATATGTAGACCTTATTACGAATTAAAATGTTATAAT
MAL10|PF10_0188                 ------------------------------------------------
su_gi_contig_6499               ------------------------------------------------
gi|27156116|gb|CA854746.1|CA854 ------------------------------------------------

PF10_0188                       TGTTGATATATATATATATATTTATTTATTTATTATTTTTTTTTTTTA
MAL10|PF10_0188                 ------------------------------------------------
su_gi_contig_6499               ------------------------------------------------
gi|27156116|gb|CA854746.1|CA854 ------------------------------------------------

PF10_0188                       GGGTGTAAAAATTGACAAGTGTTATTTAAATATCTTAAGTGATTGCTC
MAL10|PF10_0188                 --GTGTAAAAATTGACAAGTGTTATTTAAATATCTTAAGTGATTGCTC
su_gi_contig_6499               ------------------------------------------------
gi|27156116|gb|CA854746.1|CA854 ------------------------------------------------

PF10_0188                       AGTCTTATGTTTTTTGGATAATAGCGGAATTCTCGTAAATACTAATCA
MAL10|PF10_0188                 AGTCTTATGTTTTTTGGATAATAGCGGAATTCTCGTAAATACTAATCA
su_gi_contig_6499               ------------------------------------------------
gi|27156116|gb|CA854746.1|CA854 ------------------------------------------------

PF10_0188                       TAGTATTAAGGAAATATGTATTTATAACAGTCTAAATAATAAGAAAGA
MAL10|PF10_0188                 TAGTATTAAGGAAATATGTATTTATAACAGTCTAAATAATAAGAAAGA
su_gi_contig_6499               ------------------------------------------------
gi|27156116|gb|CA854746.1|CA854 ------------------------------------------------

PF10_0188                       TGTCTCTATAAATAATGGTGTAAAGAATTTTCCAAAGAATTATAATTA
MAL10|PF10_0188                 TGTCTCTATAAATAATGGTGTAAAGAATTTTCCAAAGAATTATAATTA
su_gi_contig_6499               ------------------------------------------------
gi|27156116|gb|CA854746.1|CA854 ------------------------------------------------

PF10_0188                       TCTATTAACAGTTATTGATATATTTATGGATAACAAAAGTATGTATGC
MAL10|PF10_0188                 TCTATTAACAGTTATTGATATATTTATGGATAACAAAAGTATGTATGC
su_gi_contig_6499               ------------------------------------------------
gi|27156116|gb|CA854746.1|CA854 ------------------------------------------------

PF10_0188                       TTATCAACGTATAAAAAATATTAAGCTGTTGCATTCCTTATTTTTGTT
MAL10|PF10_0188                 TTATCAACGTATAAAAAATATTAAGCTGTTGCATTCCTTATTTTTGTT
su_gi_contig_6499               ------------------------------------------------
gi|27156116|gb|CA854746.1|CA854 ------------------------------------------------

PF10_0188                       ATCGTATTATACTCAAATACCAAAATACCTTCGGTAATCAATATAAAG
MAL10|PF10_0188                 ATCGTATTATACTCAAATACCAAAATACCTTCGG--------------
su_gi_contig_6499               ------------------------------------------------
gi|27156116|gb|CA854746.1|CA854 ------------------------------------------------

PF10_0188                       AAATGGAAACAAATAAATAAATAAAATATATATATATATATATATATA
MAL10|PF10_0188                 ------------------------------------------------
su_gi_contig_6499               ------------------------------------------------
gi|27156116|gb|CA854746.1|CA854 ------------------------------------------------

PF10_0188                       TATATATATATATATACATATGTTATTTTTTTTTCATGTCCATATAGG
MAL10|PF10_0188                 ------------------------------------------------
su_gi_contig_6499               ------------------------------------------------
gi|27156116|gb|CA854746.1|CA854 ------------------------------------------------

PF10_0188                       GTACTAGACGAATTTAAGAATAACATTTTGAATTATATGAACCAATGT
MAL10|PF10_0188                 GTACTAGACGAATTTAAGAATAACATTTTGAATTATATGAACCAATGT
su_gi_contig_6499               ------------------------------------------------
gi|27156116|gb|CA854746.1|CA854 ------------------------------------------------

PF10_0188                       GATTATAGTTACTTGTATATTTGTATGTGTGATATTGGAAATATTTCA
MAL10|PF10_0188                 GATTATAGTTACTTGTATATTTGTATGTGTGATATTGGAAATATTTCA
su_gi_contig_6499               ------------------------------------------------
gi|27156116|gb|CA854746.1|CA854 ------------------------------------------------

PF10_0188                       TTCCCATACAACAAATTTGTCTTTCACATGTAAGGAAAATAAATATAT
MAL10|PF10_0188                 TTCCCATACAACAAATTTGTCTTTCACATG------------------
su_gi_contig_6499               ------------------------------------------------
gi|27156116|gb|CA854746.1|CA854 ------------------------------------------------

PF10_0188                       GTATTATCAGGATGATATTATTATGTTTTTATTTTATTTTATTTTTTA
MAL10|PF10_0188                 ------------------------------------------------
su_gi_contig_6499               ------------------------------------------------
gi|27156116|gb|CA854746.1|CA854 ------------------------------------------------

PF10_0188                       TTTTTTATTTTATTTTTTATTTTATTTTTTATTTTATTTTTTACTTTA
MAL10|PF10_0188                 ------------------------------------------------
su_gi_contig_6499               ------------------------------------------------
gi|27156116|gb|CA854746.1|CA854 ------------------------------------------------

PF10_0188                       TTTTTTACTTTATTTTTTACTTTATTTTTTATTTTTTTTTATTTTTTA
MAL10|PF10_0188                 ------------------------------------------------
su_gi_contig_6499               ------------------------------------------------
gi|27156116|gb|CA854746.1|CA854 ------------------------------------------------

PF10_0188                       TTTTTTTATTTTTTATTTTTGTGTAGGCTCTTTTTTTGTATTGAAAAC
MAL10|PF10_0188                 ---------------------------CTCTTTTTTTGTATTGAAAAC
su_gi_contig_6499               ------------------------------------------------
gi|27156116|gb|CA854746.1|CA854 ------------------------------------------------

PF10_0188                       AAAAGCGATTATGAGTTGTACAAGAGGAAAAACTCAGAGATAAAAAAG
MAL10|PF10_0188                 AAAAGCGATTATGAGTTGTACAAGAGGAAAAACTCAGAGATAAAAAAG
su_gi_contig_6499               ------------------------------------------------
gi|27156116|gb|CA854746.1|CA854 ------------------------------------------------

PF10_0188                       CATAAAAAGATAGATATTTCAAAAAATGAAATACCTTACGATGTAAAT
MAL10|PF10_0188                 CATAAAAAGATAGATATTTCAAAAAATGAAATACCTTACGATGTAAAT
su_gi_contig_6499               ------------------------------------------------
gi|27156116|gb|CA854746.1|CA854 ------------------------------------------------

PF10_0188                       GATAGTTCATTGGGGATAAATATTTATGATAATTTAATATCTAGGGAT
MAL10|PF10_0188                 GATAGTTCATTGGGGATAAATATTTATGATAATTTAATATCTAGGGAT
su_gi_contig_6499               ------------------------------------------------
gi|27156116|gb|CA854746.1|CA854 ------------------------------------------------

PF10_0188                       AATTTTGTTTTTATATTTATTTTCCATGAAAAAAAAAAGGAGAAATAT
MAL10|PF10_0188                 AATTTTGTTTTTATATTTATTTTCCATGAAAAAAAAAAGGAGAAATAT
su_gi_contig_6499               ------------------------------------------------
gi|27156116|gb|CA854746.1|CA854 ------------------------------------------------

PF10_0188                       CACATGTTTCTCAAGGTAACAAATAAGAAGCTGAGATATGTCATCTTA
MAL10|PF10_0188                 CACATGTTTCTCAAGG--------------------------------
su_gi_contig_6499               ------------------------------------------------
gi|27156116|gb|CA854746.1|CA854 ------------------------------------------------

PF10_0188                       TGTGTGTGTATAAATAATATGCATACATACAAACATATATATATATAT
MAL10|PF10_0188                 ------------------------------------------------
su_gi_contig_6499               ------------------------------------------------
gi|27156116|gb|CA854746.1|CA854 ------------------------------------------------

PF10_0188                       ATATATATATATATACATATTTGTAATATTACATATTCAAATGAAACA
MAL10|PF10_0188                 ------------------------------------------------
su_gi_contig_6499               ------------------------------------------------
gi|27156116|gb|CA854746.1|CA854 ------------------------------------------------

PF10_0188                       ATGTTTTTCTTAATTTTTGTCTTATCTTGTTATGTAGGGACAACTAGA
MAL10|PF10_0188                 --------------------------------------GACAACTAGA
su_gi_contig_6499               ------------------------------------------------
gi|27156116|gb|CA854746.1|CA854 ------------------------------------------------

PF10_0188                       AGCTTTGGTTAATAAGTGCATGTTTTATTACGATGGGAAAGCAATAAA
MAL10|PF10_0188                 AGCTTTGGTTAATAAGTGCATGTTTTATTACGATGGGAAAGCAATAAA
su_gi_contig_6499               ------------------------------------------------
gi|27156116|gb|CA854746.1|CA854 ------------------------------------------------

PF10_0188                       AAAATTAAAAAGGAGGAAGAAAAAAGTTTTGAGAATTTTAAACATGCA
MAL10|PF10_0188                 AAAATTAAAAAGGAGGAAGAAAAAAGTTTTGAGAATTTTAAACATGCA
su_gi_contig_6499               ------------------------------------------------
gi|27156116|gb|CA854746.1|CA854 ------------------------------------------------

PF10_0188                       ATGGATTTCATCAGGT-TATAAAACATAATGTGTTTTTTTATA-TTTT
MAL10|PF10_0188                 ATGGATTTCATCAGGTATTGAAAGCAT-CTG-CTTTGCCTACAGGCCA
su_gi_contig_6499               ------------------------------------------------
gi|27156116|gb|CA854746.1|CA854 ------------------------------------------------

PF10_0188                       GT-AG-TATACATATACATCTTCTTTAATA-TTCCTTATATGATTAAG
MAL10|PF10_0188                 CTGAGTTCAAGCGAAGTAACTTATTTAAAAGAAAATTTCAGCAAAAAT
su_gi_contig_6499               ------------------------------------------------
gi|27156116|gb|CA854746.1|CA854 ------------------------------------------------

PF10_0188                       TAGTATGCTGT-ACAATTCATTTTGTGTGTCATGTGGAATATATCAAA
MAL10|PF10_0188                 ATTTATGTTATAACGATT-A-ATAAAAAG-AAGGTGTATAATATCAAA
su_gi_contig_6499               ------------------------------------------------
gi|27156116|gb|CA854746.1|CA854 ------------------------------------------------

PF10_0188                       AA---A-A-AAAAAAAAATCA-TACACAT-ATA-AATA-TATAT----
MAL10|PF10_0188                 AATTTTTATAATGAAAAGCCATTTCCAATAAGAGAAAACGAAAAGTTT
su_gi_contig_6499               ------------------------------------------------
gi|27156116|gb|CA854746.1|CA854 ------------------------------------------------

PF10_0188                       ------------------------------------------------
MAL10|PF10_0188                 TTATCTCATTTGTTATCTACAACTATATTTATTGGCAACTCTGCGGTC
su_gi_contig_6499               ------------------------------------------------
gi|27156116|gb|CA854746.1|CA854 ------------------------------------------------

PF10_0188                       ------------------------------------------------
MAL10|PF10_0188                 AAACTTTTGACGAACAACGAAATTCAAACCAGGATAAATGATTTTTAC
su_gi_contig_6499               ------------------------------------------------
gi|27156116|gb|CA854746.1|CA854 ------------------------------------------------

PF10_0188                       ------------------------------------------------
MAL10|PF10_0188                 GATGCAGGAATAAGGTTTGTATATTTTAGTAAGACTGATCAAATAAAT
su_gi_contig_6499               ------------------------------------------------
gi|27156116|gb|CA854746.1|CA854 ------------------------------------------------

PF10_0188                       ------------------------------------------------
MAL10|PF10_0188                 ACTAGGAATGTAGCCAACTTACTTGGAATGGAGACAAATTGGAATACA
su_gi_contig_6499               ------------------------------------------------
gi|27156116|gb|CA854746.1|CA854 ------------------------------------------------

PF10_0188                       ------------------------------------------------
MAL10|PF10_0188                 TCCATTTCGTTGAGCCTTAATGATAAGCCCAGCTTCAAAAACAGAGAC
su_gi_contig_6499               ------------------------------------------------
gi|27156116|gb|CA854746.1|CA854 ------------------------------------------------

PF10_0188                       ------------------------------------------------
MAL10|PF10_0188                 GGCAAAGTTGTCATTCCAAGTGGAATAAATAATATAAAGACACACATA
su_gi_contig_6499               ------------------------------------------------
gi|27156116|gb|CA854746.1|CA854 ------------------------------------------------

PF10_0188                       ------------------------------------------------
MAL10|PF10_0188                 AAAGAGGTTGACGATATTCCGTTGCGTGTTTCTTCCTACTCAGGATGC
su_gi_contig_6499               ------------------------------------------------
gi|27156116|gb|CA854746.1|CA854 ------------------------------------------------

PF10_0188                       ------------------------------------------------
MAL10|PF10_0188                 AATCAGTTTAACACAGCTGAGATGATAAAGATTTTGTTGGAAAACAAT
su_gi_contig_6499               ------------------------------------------------
gi|27156116|gb|CA854746.1|CA854 ------------------------------------------------

PF10_0188                       ------------------------------------------------
MAL10|PF10_0188                 GAAATAATAACATGTGTAGGAAATAGTTTAAATTGTAGTAACTTTGAA
su_gi_contig_6499               ------------------------------------------------
gi|27156116|gb|CA854746.1|CA854 ------------------------------------------------

PF10_0188                       ------------------------------------------------
MAL10|PF10_0188                 CTTTACAATTTGTGTAATTACTCAATATCTGTAGATTGTTATGGCAAA
su_gi_contig_6499               ------------------------------------------------
gi|27156116|gb|CA854746.1|CA854 ------------------------------------------------

PF10_0188                       ------------------------------------------------
MAL10|PF10_0188                 AAAGAAAAGACGAACCCTTTTGAAAATCAATCATCAAAAAACAACCCC
su_gi_contig_6499               ------------------------------------------------
gi|27156116|gb|CA854746.1|CA854 ------------------------------------------------

PF10_0188                       ------------------------------------------------
MAL10|PF10_0188                 TTAATGTTATACTCATCTTTTATAAATAGTTTCCCATGCAACTTAATT
su_gi_contig_6499               ------------------------------------------------
gi|27156116|gb|CA854746.1|CA854 ------------------------------------------------

PF10_0188                       ------------------------------------------------
MAL10|PF10_0188                 ATTGAAAAAAACAATTTATCTCAAAACGTGATGGAATTGGTTTATAAG
su_gi_contig_6499               ------------------------------------------------
gi|27156116|gb|CA854746.1|CA854 ------------------------------------------------

PF10_0188                       ------------------------------------------------
MAL10|PF10_0188                 TTATTAAAGAGTTCAAGAATTCACAAAAAAAATGTGTCTTTAATGATA
su_gi_contig_6499               ------------------------------------------------
gi|27156116|gb|CA854746.1|CA854 ------------------------------------------------

PF10_0188                       ------------------------------------------------
MAL10|PF10_0188                 TTTTTTTTTTACTTTTACTATTCATATTTATCTTTTTTAGTATTTATA
su_gi_contig_6499               ------------------------------------------------
gi|27156116|gb|CA854746.1|CA854 ------------------------------------------------

PF10_0188                       ------------------------------------------------
MAL10|PF10_0188                 ATATCAATGTTTTTCCTACCTCCATTCATATCGGTAGTTGATTATCTT
su_gi_contig_6499               ------------------------------------------------
gi|27156116|gb|CA854746.1|CA854 ------------------------------------------------

PF10_0188                       ------------------------------------------------
MAL10|PF10_0188                 TTATTTATTTTGTTAATCATACCCATGCTATCCATATGTTTGTTGAGA
su_gi_contig_6499               ------------------------------------------------
gi|27156116|gb|CA854746.1|CA854 ------------------------------------------------

PF10_0188                       ------------------------------------------------
MAL10|PF10_0188                 AACAATAATAACTCAACCATTATGAACGACATACCGGACAAAGTTATA
su_gi_contig_6499               ------------------------------------------------
gi|27156116|gb|CA854746.1|CA854 ------------------------------------------------

PF10_0188                       -------------------------------ATGATTTTTTTTTTTTT
MAL10|PF10_0188                 TCGAAACAGTTCTTAACAAAAAAGATGATTTTT--TTTTTG-------
su_gi_contig_6499               ------------------------------------------------
gi|27156116|gb|CA854746.1|CA854 ------------------------------------------------

PF10_0188                       TTTTTTTTTTTTTTTTTTTTTTTGCATTATTTTATTTTAGGTATTGAA
MAL10|PF10_0188                 ------------------------------------------------
su_gi_contig_6499               ------------------------------------------------
gi|27156116|gb|CA854746.1|CA854 ------------------------------------------------

PF10_0188                       AGCATCTGCTTTGCCTACAGGCCACTGAGTTCAAGCGAAGTAACTTAT
MAL10|PF10_0188                 ------------------------------------------------
su_gi_contig_6499               ------------------------------------------------
gi|27156116|gb|CA854746.1|CA854 ------------------------------------------------

PF10_0188                       TTAAAAGAAAATTTCAGCAAAAATATTTATGTTATAACGATTAATAAA
MAL10|PF10_0188                 ------------------------------------------------
su_gi_contig_6499               ------------------------------------------------
gi|27156116|gb|CA854746.1|CA854 ------------------------------------------------

PF10_0188                       AAGAAGGTGTATAATATCAAAAATTTTTATAATGAAAAGCCATTTCCA
MAL10|PF10_0188                 ------------------------------------------------
su_gi_contig_6499               ------------------------------------------------
gi|27156116|gb|CA854746.1|CA854 ------------------------------------------------

PF10_0188                       ATAAGAGAAAACGAAAAGTTTTTATCTCATTTGTTATCTACAACTATA
MAL10|PF10_0188                 ------------------------------------------------
su_gi_contig_6499               ------------------------------------------------
gi|27156116|gb|CA854746.1|CA854 ------------------------------------------------

PF10_0188                       TTTATTGGTAATATATAAATAATATAAATATGTTTTGTAATAATTGTA
MAL10|PF10_0188                 ------------------------------------------------
su_gi_contig_6499               ------------------------------------------------
gi|27156116|gb|CA854746.1|CA854 ------------------------------------------------

PF10_0188                       TATTAAATGTTAAAAGTATACAATAAATAAATAAATATAAATAAATAT
MAL10|PF10_0188                 ------------------------------------------------
su_gi_contig_6499               ------------------------------------------------
gi|27156116|gb|CA854746.1|CA854 ------------------------------------------------

PF10_0188                       ATAAATATATATATATATATATATATATATATATATATATATGTGTTC
MAL10|PF10_0188                 ------------------------------------------------
su_gi_contig_6499               ------------------------------------------------
gi|27156116|gb|CA854746.1|CA854 ------------------------------------------------

PF10_0188                       ATCTCATTTTTTTGACATTTCATAGGCAACTCTGCGGTCAAACTTTTG
MAL10|PF10_0188                 ------------------------------------------------
su_gi_contig_6499               ------------------------------------------------
gi|27156116|gb|CA854746.1|CA854 ------------------------------------------------

PF10_0188                       ACGAACAACGAAATTCAAACCAGGATAAATGATTTTTACGATGTAAAA
MAL10|PF10_0188                 ------------------------------------------------
su_gi_contig_6499               ------------------------------------------------
gi|27156116|gb|CA854746.1|CA854 ------------------------------------------------

PF10_0188                       AAAAAAAAAATATATTTTTTTAAATATACTAAATGAAATATTGAAATG
MAL10|PF10_0188                 ------------------------------------------------
su_gi_contig_6499               ------------------------------------------------
gi|27156116|gb|CA854746.1|CA854 ------------------------------------------------

PF10_0188                       TTTGTAGACAATGGGTTACATTACAAATTATATGATAAATAAATAAAT
MAL10|PF10_0188                 ------------------------------------------------
su_gi_contig_6499               ------------------------------------------------
gi|27156116|gb|CA854746.1|CA854 ------------------------------------------------

PF10_0188                       AACATACATTTATTATTTTTTTTTTTTTTTTTTTTTTTTTCATAGGCA
MAL10|PF10_0188                 ------------------------------------------------
su_gi_contig_6499               ------------------------------------------------
gi|27156116|gb|CA854746.1|CA854 ------------------------------------------------

PF10_0188                       GGAATAAGGTTTGTATATTTTAGTAAGACTGATCAAATAAATACTAGG
MAL10|PF10_0188                 ------------------------------------------------
su_gi_contig_6499               ------------------------------------------------
gi|27156116|gb|CA854746.1|CA854 ------------------------------------------------

PF10_0188                       AATGTAGCCAACTTACTTGGAATGGAGACAAATTGGAATACATCCATT
MAL10|PF10_0188                 ------------------------------------------------
su_gi_contig_6499               ------------------------------------------------
gi|27156116|gb|CA854746.1|CA854 ------------------------------------------------

PF10_0188                       TCGTTGAGCCTTAATGATAAGTAATAAAAGAAAACATTAAATGGATAA
MAL10|PF10_0188                 ------------------------------------------------
su_gi_contig_6499               ------------------------------------------------
gi|27156116|gb|CA854746.1|CA854 ------------------------------------------------

PF10_0188                       AAAATAAAAAAAAAAATAAAAAAAATATATATGTATGTTTTTATATAT
MAL10|PF10_0188                 ------------------------------------------------
su_gi_contig_6499               ------------------------------------------------
gi|27156116|gb|CA854746.1|CA854 ------------------------------------------------

PF10_0188                       ATATATATTTTTTTTTTTATAAATAAGTTTATTTTTATTTTCATTTGA
MAL10|PF10_0188                 ------------------------------------------------
su_gi_contig_6499               ------------------------------------------------
gi|27156116|gb|CA854746.1|CA854 ------------------------------------------------

PF10_0188                       ATTTATTTTATTTTTTAATTTTTTTCAGGCCCAGCTTCAAAAACAGAG
MAL10|PF10_0188                 ------------------------------------------------
su_gi_contig_6499               ------------------------------------------------
gi|27156116|gb|CA854746.1|CA854 ------------------------------------------------

PF10_0188                       ACGGCAAAGTTGTCATTCCAAGTGGAATAAATAATATAAAGACACACA
MAL10|PF10_0188                 ------------------------------------------------
su_gi_contig_6499               ------------------------------------------------
gi|27156116|gb|CA854746.1|CA854 ------------------------------------------------

PF10_0188                       TAAAAGAGGTTAAAAAAAATAATAATAAATAAATAAAGATAAATAAAT
MAL10|PF10_0188                 ------------------------------------------------
su_gi_contig_6499               ------------------------------------------------
gi|27156116|gb|CA854746.1|CA854 ------------------------------------------------

PF10_0188                       ATATATATTTATACATACATTTAACAATTTTAATCTCATAAAACATGT
MAL10|PF10_0188                 ------------------------------------------------
su_gi_contig_6499               ------------------------------------------------
gi|27156116|gb|CA854746.1|CA854 ------------------------------------------------

PF10_0188                       GTAAAATAAATATGTCTTATAAACATATACATTTTCTTTTAACATATT
MAL10|PF10_0188                 ------------------------------------------------
su_gi_contig_6499               ------------------------------------------------
gi|27156116|gb|CA854746.1|CA854 ------------------------------------------------

PF10_0188                       AGGTTGACGATATTCCGTTGCGTGTTTCTTCCTACTCAGGATGCAATC
MAL10|PF10_0188                 ------------------------------------------------
su_gi_contig_6499               ------------------------------------------------
gi|27156116|gb|CA854746.1|CA854 ------------------------------------------------

PF10_0188                       AGTTTAACACAGCTGAGATGATAAAGATTTTGTTGGTATGAATAATTA
MAL10|PF10_0188                 ------------------------------------------------
su_gi_contig_6499               ------------------------------------------------
gi|27156116|gb|CA854746.1|CA854 ------------------------------------------------

PF10_0188                       AATAATGATACCTTAGAAATTATATTAATGTTTATAATATTAACAGAT
MAL10|PF10_0188                 ------------------------------------------------
su_gi_contig_6499               ------------------------------------------------
gi|27156116|gb|CA854746.1|CA854 ------------------------------------------------

PF10_0188                       TGGTCTATATATAAATGATTGTGCATATATATATATATATATATATAC
MAL10|PF10_0188                 ------------------------------------------------
su_gi_contig_6499               ------------------------------------------------
gi|27156116|gb|CA854746.1|CA854 ------------------------------------------------

PF10_0188                       ATATATTTTATTTTTTTCTCCTACTTTTAGGAAAACAATGAAATAATA
MAL10|PF10_0188                 ------------------------------------------------
su_gi_contig_6499               ------------------------------------------------
gi|27156116|gb|CA854746.1|CA854 ------------------------------------------------

PF10_0188                       ACATGTGTAGGAAATAGTTTAAATTGTAGTAACTTTGAACTTTACAAT
MAL10|PF10_0188                 ------------------------------------------------
su_gi_contig_6499               ------------------------------------------------
gi|27156116|gb|CA854746.1|CA854 ------------------------------------------------

PF10_0188                       TTGTGTAATTACTCAATATCTGTGTTATTACCTTTTAATACTATTTGC
MAL10|PF10_0188                 ------------------------------------------------
su_gi_contig_6499               ------------------------------------------------
gi|27156116|gb|CA854746.1|CA854 ------------------------------------------------

PF10_0188                       AAGTATAAACATATAAATTAACATAATTAAGATGAAATAAAATGAAAT
MAL10|PF10_0188                 ------------------------------------------------
su_gi_contig_6499               ------------------------------------------------
gi|27156116|gb|CA854746.1|CA854 ------------------------------------------------

PF10_0188                       AAAATGATAAGAGAGAAAGGTTTTATACACATACATATATATATTTAT
MAL10|PF10_0188                 ------------------------------------------------
su_gi_contig_6499               ------------------------------------------------
gi|27156116|gb|CA854746.1|CA854 ------------------------------------------------

PF10_0188                       ATATATATATATTTTTTTTTTTTTTTTATGTACACATTTCAACTATAC
MAL10|PF10_0188                 ------------------------------------------------
su_gi_contig_6499               ------------------------------------------------
gi|27156116|gb|CA854746.1|CA854 ------------------------------------------------

PF10_0188                       AGAGATTGTTATGGCAAAAAAGAAAAGACGAACCCTTTTGAAAATCAA
MAL10|PF10_0188                 ------------------------------------------------
su_gi_contig_6499               ------------------------------------------------
gi|27156116|gb|CA854746.1|CA854 ------------------------------------------------

PF10_0188                       TCATCAAAAAACAACCCCTTAATGTTATACTCATCTTTTATAAATAGT
MAL10|PF10_0188                 ------------------------------------------------
su_gi_contig_6499               ------------------------------------------------
gi|27156116|gb|CA854746.1|CA854 ------------------------------------------------

PF10_0188                       TTCCCATGCAACTTAATTATTGAAAAAAACAGTTTGGGTATGTTCTAT
MAL10|PF10_0188                 ------------------------------------------------
su_gi_contig_6499               ------------------------------------------------
gi|27156116|gb|CA854746.1|CA854 ------------------------------------------------

PF10_0188                       CAGCATAAAAAATAATATACACATTATATATATATATATATGTGTTAA
MAL10|PF10_0188                 ------------------------------------------------
su_gi_contig_6499               ------------------------------------------------
gi|27156116|gb|CA854746.1|CA854 ------------------------------------------------

PF10_0188                       AAAAAAAAAAAAAAAACATGATACCATTTAATATTATTTTATTTTTCT
MAL10|PF10_0188                 ------------------------------------------------
su_gi_contig_6499               ------------------------------------------------
gi|27156116|gb|CA854746.1|CA854 ------------------------------------------------

PF10_0188                       CATTTTTTCAGATTTATCTCAAAACGTGATGGAATTGGTTTATAAGTT
MAL10|PF10_0188                 ------------------------------------------------
su_gi_contig_6499               ------------------------------------------------
gi|27156116|gb|CA854746.1|CA854 ------------------------------------------------

PF10_0188                       ATTAAAGAGTTCAAGAATTCACAAAAAAAATGTGTCTTTAATGATATT
MAL10|PF10_0188                 ------------------------------------------------
su_gi_contig_6499               ------------------------------------------------
gi|27156116|gb|CA854746.1|CA854 ------------------------------------------------

PF10_0188                       TTTTTTTTACTTTTACTATTCATATTTATCTTTTTTAGTATTTATAAT
MAL10|PF10_0188                 ------------------------------------------------
su_gi_contig_6499               ------------------------------------------------
gi|27156116|gb|CA854746.1|CA854 ------------------------------------------------

PF10_0188                       ATCAATGTTTTTCCTACCTCCATTCATATCGGTAAGTAAAAAATAAAA
MAL10|PF10_0188                 ------------------------------------------------
su_gi_contig_6499               ------------------------------------------------
gi|27156116|gb|CA854746.1|CA854 ------------------------------------------------

PF10_0188                       TATATAAATAAATAAATAAATATATATACATTTACCATTTTCACCGTT
MAL10|PF10_0188                 ------------------------------------------------
su_gi_contig_6499               ------------------------------------------------
gi|27156116|gb|CA854746.1|CA854 ------------------------------------------------

PF10_0188                       AGGTAGTTGATTATCTTTTATTTATTTTGTTAATCATACCCATGCTAT
MAL10|PF10_0188                 ------------------------------------------------
su_gi_contig_6499               ------------------------------------------------
gi|27156116|gb|CA854746.1|CA854 ------------------------------------------------

PF10_0188                       CCATATGTTTGTTGAGAAACAATAATAACTCAACCATTATGAACGACA
MAL10|PF10_0188                 ------------------------------------------------
su_gi_contig_6499               ------------------------------------------------
gi|27156116|gb|CA854746.1|CA854 ------------------------------------------------

PF10_0188                       TACCGGACAAAGTTATATCGAAACAGTTCTTAACAAAAAAGATGGTAT
MAL10|PF10_0188                 ------------------------------------------------
su_gi_contig_6499               ------------------------------------------------
gi|27156116|gb|CA854746.1|CA854 ------------------------------------------------

PF10_0188                       TGTCATAAAAGGTTTAAAATATATGCACATATATATATATATATATAT
MAL10|PF10_0188                 ------------------------------------------------
su_gi_contig_6499               ------------------------------------------------
gi|27156116|gb|CA854746.1|CA854 ------------------------------------------------

PF10_0188                       ATTTATTTATTTATTTATTTGTTTATTTATTTATATTACTTTTTGATA
MAL10|PF10_0188                 ------------------------------------------------
su_gi_contig_6499               ------------------------------------------------
gi|27156116|gb|CA854746.1|CA854 ------------------------------------------------

PF10_0188                       TTGGTCAGATTTTTTTTTTGATAAAATGGATCCCCATGCTCGTTTTTT
MAL10|PF10_0188                 --------------------ATAAAATGGATCCCCATGCTCGTTTTTT
su_gi_contig_6499               ------------------------------------------------
gi|27156116|gb|CA854746.1|CA854 ------------------------------------------------

PF10_0188                       CAATCATCCTGTCGTGCTATTACTTACAACTGATAAACAAAAATTTCG
MAL10|PF10_0188                 CAATCATCCTGTCGTGCTATTACTTACAACTGATAAACAAAAATTTCG
su_gi_contig_6499               ------------------------------------------------
gi|27156116|gb|CA854746.1|CA854 ------------------------------------------------

PF10_0188                       TCAGAAATTATATAATTAGGGGATCCCTGAATACTTATAATATGAGTC
MAL10|PF10_0188                 TCAGAAATTATATAATTAGGGGATCCCTGAATACTTATAATATGAGTC
su_gi_contig_6499               ------------------------------------------------
gi|27156116|gb|CA854746.1|CA854 ------------------------------------------------

PF10_0188                       AGGATTTGAAAAGAAAGCTCTTGAAAGACATAAATTACTACTGCAACG
MAL10|PF10_0188                 AGGATTTGAAAAGAAAGCTCTTGAAAGACATAAATTACTACTGCAACG
su_gi_contig_6499               ------------------------------------------------
gi|27156116|gb|CA854746.1|CA854 ------------------------------------------------

PF10_0188                       ATAATATATATTTACGTAATTAAGAAAAAAAATAAAAATTAGTAAATG
MAL10|PF10_0188                 ATAATATATATTTACGTAATTAA-------------------------
su_gi_contig_6499               ------------------------------------------------
gi|27156116|gb|CA854746.1|CA854 ------------------------------------------------

PF10_0188                       TATTTTTGTAGTTTGCATAGGTGCATATTATAAGAGTGCATTTTATTT
MAL10|PF10_0188                 ------------------------------------------------
su_gi_contig_6499               ------------------------------------------------
gi|27156116|gb|CA854746.1|CA854 ------------------------------------------------

PF10_0188                       GGACTTATTATCTTATAATTTACCCGTTCATATATAAATATAAAAAAT
MAL10|PF10_0188                 ------------------------------------------------
su_gi_contig_6499               ------------------------------------------------
gi|27156116|gb|CA854746.1|CA854 ------------------------------------------------

PF10_0188                       ATATATATATATATATATTTATTTATTTATATTTATGTGTTCCTTTTT
MAL10|PF10_0188                 ------------------------------------------------
su_gi_contig_6499               ------------------------------------------------
gi|27156116|gb|CA854746.1|CA854 ------------------------------------------------

PF10_0188                       TGTTTTTCTTCAGTTGGATCCTTTTACAAGTGCCAATTATTAATTTAT
MAL10|PF10_0188                 ------------------------------------------------
su_gi_contig_6499               ------------------------------------------------
gi|27156116|gb|CA854746.1|CA854 ------------------------------------------------

PF10_0188                       AGTTTCTATAAAAATGACAGTATGGAAAACGTGAATATGGTTGATACA
MAL10|PF10_0188                 ------------------------------------------------
su_gi_contig_6499               ------------------------------------------------
gi|27156116|gb|CA854746.1|CA854 ------------------------------------------------

PF10_0188                       ATGATTAAGCAATCTCAAATTTTTTTCTTCTTTTATTTTTCTCTTTTT
MAL10|PF10_0188                 ------------------------------------------------
su_gi_contig_6499               ------------------------------------------------
gi|27156116|gb|CA854746.1|CA854 ------------------------------------------------

PF10_0188                       TTTTTCGTTTCCTCTCTATCAAACAGCGATAAGTATAAAAAAAAAAAA
MAL10|PF10_0188                 ------------------------------------------------
su_gi_contig_6499               ------------------------------------------------
gi|27156116|gb|CA854746.1|CA854 ------------------------------------------------

PF10_0188                       AAAAAAAAAAAAAAAAAATATATATATATAAAATATTCTGAACTGTTC
MAL10|PF10_0188                 ------------------------------------------------
su_gi_contig_6499               ------------------------------------------------
gi|27156116|gb|CA854746.1|CA854 ------------------------------------------------

PF10_0188                       ATAATTTATGTATAATAATTTGTCTAGCCAAAATCATAAATAAAATAT
MAL10|PF10_0188                 ------------------------------------------------
su_gi_contig_6499               ------------------------------------------------
gi|27156116|gb|CA854746.1|CA854 ------------------------------------------------

PF10_0188                       ATGTTCATAAATAAATAAATAAATATATATGTATGTATATATATATAT
MAL10|PF10_0188                 ------------------------------------------------
su_gi_contig_6499               ------------------------------------------------
gi|27156116|gb|CA854746.1|CA854 ------------------------------------------------

PF10_0188                       ATATATATATATATATATAATTTCCTTATTAATTTATTTTTTTTTTTT
MAL10|PF10_0188                 ------------------------------------------------
su_gi_contig_6499               ------------------------------------------------
gi|27156116|gb|CA854746.1|CA854 ------------------------------------------------

PF10_0188                       TTTAAGATTTGAACCACTTTACAAATTAAGTTGCTTTCAAAATTCCAA
MAL10|PF10_0188                 ------------------------------------------------
su_gi_contig_6499               ------------------------------------------------
gi|27156116|gb|CA854746.1|CA854 ------------------------------------------------

PF10_0188                       GACGTATTTTTCTTGTTTGTTTTTATTTCTTGTTTTAAGTTTTCTTTA
MAL10|PF10_0188                 ------------------------------------------------
su_gi_contig_6499               ------------------------------------------------
gi|27156116|gb|CA854746.1|CA854 ------------------------------------------------

PF10_0188                       CGTGATCTTCAGAATATATATGCTTCCTTTGGAGTTTTTGAAGCAGGT
MAL10|PF10_0188                 ------------------------------------------------
su_gi_contig_6499               ------------------------------------------------
gi|27156116|gb|CA854746.1|CA854 ------------------------------------------------

PF10_0188                       ATTAAAAAAATTTGTGTTTATAAATATGTAGGAACTTGTACATAAAGA
MAL10|PF10_0188                 ------------------------------------------------
su_gi_contig_6499               ------------------------------------------------
gi|27156116|gb|CA854746.1|CA854 ------------------------------------------------

PF10_0188                       AAAAAAAAAAAAAAAAAGAGAGAGAGAGAGCAAAAAGACAACAAATAT
MAL10|PF10_0188                 ------------------------------------------------
su_gi_contig_6499               ------------------------------------------------
gi|27156116|gb|CA854746.1|CA854 ------------------------------------------------

PF10_0188                       ATGTATATATTATTTACATGATTATTTTGTATACATAAAGATTTAACA
MAL10|PF10_0188                 ------------------------------------------------
su_gi_contig_6499               ------------------------------------------------
gi|27156116|gb|CA854746.1|CA854 ------------------------------------------------

PF10_0188                       TAAAGATATATAGATTTACATATATATACACAACTTGTTCTTTTTTTC
MAL10|PF10_0188                 ------------------------------------------------
su_gi_contig_6499               ------------------------------------------------
gi|27156116|gb|CA854746.1|CA854 ------------------------------------------------

PF10_0188                       CTCCCTTATGTTAGTATCCTGATACCGTTTTAATAACCCTAATGGTTA
MAL10|PF10_0188                 ------------------------------------------------
su_gi_contig_6499               ------------------------------------------------
gi|27156116|gb|CA854746.1|CA854 ------------------------------------------------

PF10_0188                       TATTCAATGTTGTGATATTAATAATAAATGAAATATTGAAAAAGGTTG
MAL10|PF10_0188                 ------------------------------------------------
su_gi_contig_6499               ------------------------------------------------
gi|27156116|gb|CA854746.1|CA854 ------------------------------------------------

PF10_0188                       AAGAGAGAATAAAAATCAATCGACAGAAATATCTCAAAGTTTTATTTG
MAL10|PF10_0188                 ------------------------------------------------
su_gi_contig_6499               ------------------------------------------------
gi|27156116|gb|CA854746.1|CA854 ------------------------------------------------

PF10_0188                       GTACTCGTTTGGGAATGTGGAGTCCAAAATGAAAGAAAAAAGATATAA
MAL10|PF10_0188                 ------------------------------------------------
su_gi_contig_6499               ------------------------------------------------
gi|27156116|gb|CA854746.1|CA854 ------------------------------------------------

PF10_0188                       ATAAATAAATGAATGAATAAATAAATTAAATGGTATTATTATGTTCAT
MAL10|PF10_0188                 ------------------------------------------------
su_gi_contig_6499               ------------------------------------------------
gi|27156116|gb|CA854746.1|CA854 ------------------------------------------------

PF10_0188                       ATATACAAACATATACATAAATATATATATATATATATATATATTTTT
MAL10|PF10_0188                 ------------------------------------------------
su_gi_contig_6499               ------------------------------------------------
gi|27156116|gb|CA854746.1|CA854 ------------------------------------------------

PF10_0188                       TTTTTTTTTTTTTTTTTGAATAATTGTGTAACACTTTTATGTGTACAT
MAL10|PF10_0188                 ------------------------------------------------
su_gi_contig_6499               ------------------------------------------------
gi|27156116|gb|CA854746.1|CA854 ------------------------------------------------

PF10_0188                       TATGGAAAATCCAAATGTAGACATATATTTCAATGGCTTAGGAACATT
MAL10|PF10_0188                 ------------------------------------------------
su_gi_contig_6499               ------------------------------------------------
gi|27156116|gb|CA854746.1|CA854 ------------------------------------------------

PF10_0188                       TATAAAAACATAGATAAAAATTAATATTAAATATTTTGTTAAACAAAC
MAL10|PF10_0188                 ------------------------------------------------
su_gi_contig_6499               ------------------------------------------------
gi|27156116|gb|CA854746.1|CA854 ------------------------------------------------

PF10_0188                       AAGACGATATGATAATAATATTCTATACATCATATATTTTAATGTGAT
MAL10|PF10_0188                 ------------------------------------------------
su_gi_contig_6499               ------------------------------------------------
gi|27156116|gb|CA854746.1|CA854 ------------------------------------------------

PF10_0188                       ACACATAGCTGTTATCAACCATTAAATATAAATATAAATAAATAAATA
MAL10|PF10_0188                 ------------------------------------------------
su_gi_contig_6499               ------------------------------------------------
gi|27156116|gb|CA854746.1|CA854 ------------------------------------------------

PF10_0188                       AATAAATATATATATATATATATATATATATATATATTTTTTTATATT
MAL10|PF10_0188                 ------------------------------------------------
su_gi_contig_6499               ------------------------------------------------
gi|27156116|gb|CA854746.1|CA854 ------------------------------------------------

PF10_0188                       TCATTTAGATTAAAATAATTCTAATGATGTTTTTT
MAL10|PF10_0188                 -----------------------------------
su_gi_contig_6499               -----------------------------------
gi|27156116|gb|CA854746.1|CA854 -----------------------------------

;

endblock;
