# Supplementary material for: cDNA sequences reveal considerable gene prediction inaccuracy in the Plasmodium falciparum genome
Source: BMC Genomics. 2007 Jul 27;8:255. doi: 10.1186/1471-2164-8-255 (PMC1978503; doi:10.1186/1471-2164-8-255)
Supplement: Additional file 3 — Genes with cDNA sequences not matching predicted CDS perfectly. Aligned cDNA and predicted CDS sequences can be viewed by double clicking the hyper-linked gene names in the Excel file. [file 1471-2164-8-255-S3.zip › PF10_0190.TXT]

#NEXUS

[!This data assembled using Sequencher, from Gene Codes Corporation.]
begin data;
   dimensions ntax=5 nchar=3248;
   format datatype=dna gap=- interleave=yes;
   matrix

SU_CLEAN_contig_2734      AAGGAAAAGTCTTTTTCTTATCATGTATAAATCTGAACGACATAAAGA
PF10_0190g                ----------------------ATGTATAAATCTGAACGACATAAAGA
Pfa3D7|chr10|PF10_0190|Pf ----------------------ATGTATAAATCTGAACGACATAAAGA
SU_CLEAN_contig_1491      ------------------------------------------------
SU_CLEAN_contig_1544      ------------------------------------------------

SU_CLEAN_contig_2734      TATCACTCATTCAAATAGGACCAAAAGAAATGAACAAAAAAATTCTGA
PF10_0190g                TATCACTCATTCAAATAGGACCAAAAGAAATGAACAAAAAAATTCTGA
Pfa3D7|chr10|PF10_0190|Pf TATCACTCATTCAAATAGGACCAAAAGAAATGAACAAAAAAATTCTGA
SU_CLEAN_contig_1491      ------------------------------------------------
SU_CLEAN_contig_1544      ------------------------------------------------

SU_CLEAN_contig_2734      TATTTTGAATAAAGTATCCAATGAAAAATGTCTTGAAAACAATACTAA
PF10_0190g                TATTTTGAATAAAGTATCCAATGAAAAATGTCTTGAAAACAATACTAA
Pfa3D7|chr10|PF10_0190|Pf TATTTTGAATAAAGTATCCAATGAAAAATGTCTTGAAAACAATACTAA
SU_CLEAN_contig_1491      ------------------------------------------------
SU_CLEAN_contig_1544      ------------------------------------------------

SU_CLEAN_contig_2734      TGAATCGTTATGTAACAAAATGGATAATTGTATAAACAAACAAAATAA
PF10_0190g                TGAATCGTTATGTAACAAAATGGATAATTGTATAAACAAACAAAATAA
Pfa3D7|chr10|PF10_0190|Pf TGAATCGTTATGTAACAAAATGGATAATTGTATAAACAAACAAAATAA
SU_CLEAN_contig_1491      ------------------------------------------------
SU_CLEAN_contig_1544      ------------------------------------------------

SU_CLEAN_contig_2734      TATAAACAGACAAAATGATATAAACAGACAAAATGATATAAATAGCCA
PF10_0190g                TATAAACAGACAAAATGATATAAACAGACAAAATGATATAAATAGCCA
Pfa3D7|chr10|PF10_0190|Pf TATAAACAGACAAAATGATATAAACAGACAAAATGATATAAATAGCCA
SU_CLEAN_contig_1491      ------------------------------------------------
SU_CLEAN_contig_1544      ------------------------------------------------

SU_CLEAN_contig_2734      AAATAGTGTAGGTAGCCAAAATAATAGAAATCACAAAAAGTGTGTTAA
PF10_0190g                AAATAGTGTAGGTAGCCAAAATAATAGAAATCACAAAAAGTGTGTTAA
Pfa3D7|chr10|PF10_0190|Pf AAATAGTGTAGGTAGCCAAAATAATAGAAATCACAAAAAGTGTGTTAA
SU_CLEAN_contig_1491      ------------------------------------------------
SU_CLEAN_contig_1544      ------------------------------------------------

SU_CLEAN_contig_2734      TAAAAGTAGGCAAAAATATAATAAGATAGAGAGAAAAAA---------
PF10_0190g                TAAAAGTAGGCAAAAATATAATAAGATAGAGAGAAAAAAAAAAAAAAA
Pfa3D7|chr10|PF10_0190|Pf TAAAAGTAGGCAAAAATATAATAAGATAGAGAGAAAAAAAAAAAAAAA
SU_CLEAN_contig_1491      ------------------------------------------------
SU_CLEAN_contig_1544      ------------------------------------------------

SU_CLEAN_contig_2734      ------------------------------------------------
PF10_0190g                TGCGAGTAGTTTATTGGGAGATAATTGTGTGCAAGAAACAGAGGATAC
Pfa3D7|chr10|PF10_0190|Pf TGCGAGTAGTTTATTGGGAGATAATTGTGTGCAAGAAACAGAGGATAC
SU_CLEAN_contig_1491      ------------------------------------------------
SU_CLEAN_contig_1544      ------------------------------------------------

SU_CLEAN_contig_2734      ------------------------------------------------
PF10_0190g                TCACCATGAAAAAAGTTTAAATGACGATTGTTTAAATATGGAACAGAA
Pfa3D7|chr10|PF10_0190|Pf TCACCATGAAAAAAGTTTAAATGACGATTGTTTAAATATGGAACAGAA
SU_CLEAN_contig_1491      ------------------------------------------------
SU_CLEAN_contig_1544      ------------------------------------------------

SU_CLEAN_contig_2734      ------------------------------------------------
PF10_0190g                TAAAGAAATTGTAAATGATCATTTGAAGGAAATCGAAAAAAAAAATAG
Pfa3D7|chr10|PF10_0190|Pf TAAAGAAATTGTAAATGATCATTTGAAGGAAATCGAAAAAAAAAATAG
SU_CLEAN_contig_1491      ------------------------------------------------
SU_CLEAN_contig_1544      -------------------CATTTGAAGGAAATCGAAAAAAAAAATAG

SU_CLEAN_contig_2734      ------------------------------------------------
PF10_0190g                CGATAATGAAATAAAAGCAGATATAAATGATGAAAAGTTACAGTTGGA
Pfa3D7|chr10|PF10_0190|Pf CGATAATGAAATAAAAGCAGATATAAATGATGAAAAGTTACAGTTGGA
SU_CLEAN_contig_1491      ------------------------------------------------
SU_CLEAN_contig_1544      CGATAATGAAATAAAAGCAGATATAAATGATGAAAAGTTACAGTTGGA

SU_CLEAN_contig_2734      ------------------------------------------------
PF10_0190g                AAGGGATTATGTTATAGAAGCTGCTGATCAAAATAAAGATGCCTTAAC
Pfa3D7|chr10|PF10_0190|Pf AAGGGATTATGTTATAGAAGCTGCTGATCAAAATAAAGATGCCTTAAC
SU_CLEAN_contig_1491      ------------------------------------------------
SU_CLEAN_contig_1544      AAGGGATTATGTTATAGAAGCTGCTGATCAAAATAAAGATGCCTTAAC

SU_CLEAN_contig_2734      ------------------------------------------------
PF10_0190g                ATTGTGTGTTTGTGTAGAGGACGATAGAAAGAAGTATGTGACAAAAGA
Pfa3D7|chr10|PF10_0190|Pf ATTGTGTGTTTGTGTAGAGGACGATAGAAAGAAGTATGTGACAAAAGA
SU_CLEAN_contig_1491      ------------------------------------------------
SU_CLEAN_contig_1544      ATTGTGTGTTTGTGTAGAGGACGATAGAAAGAAGTATGTGACAAAAGA

SU_CLEAN_contig_2734      ------------------------------------------------
PF10_0190g                GAAAGTAAATGAAAAGGATATGAAAGGTGATAATAATGAAAAGGATAT
Pfa3D7|chr10|PF10_0190|Pf GAAAGTAAATGAAAAGGATATGAAAGGTGATAATAATGAAAAGGATAT
SU_CLEAN_contig_1491      ------------------------------------------------
SU_CLEAN_contig_1544      GAAAGTAAATGAAAAGGATATGAAAGGTGATAATAATGAAAAGGATAT

SU_CLEAN_contig_2734      ------------------------------------------------
PF10_0190g                GGAATATGATAATAATAAAAAGGATATGGAATATGATCAAGATGAAAA
Pfa3D7|chr10|PF10_0190|Pf GGAATATGATAATAATAAAAAGGATATGGAATATGATCAAGATGAAAA
SU_CLEAN_contig_1491      ------------------------------------------------
SU_CLEAN_contig_1544      GGAATATGATAATAATAAAAAGGATATGGAATATGATCAAGAT-AAAA

SU_CLEAN_contig_2734      ------------------------------------------------
PF10_0190g                AGATATGGAATATGATCAAGATGTTAAAGATATTGAAGGTGATAATAA
Pfa3D7|chr10|PF10_0190|Pf AGATATGGAATATGATCAAGATGTTAAAGATATTGAAGGTGATAATAA
SU_CLEAN_contig_1491      ------------------------------------------------
SU_CLEAN_contig_1544      AGATATGGAATAT-----------------------------------

SU_CLEAN_contig_2734      ------------------------------------------------
PF10_0190g                TAAAAAGGATATGGAAGATGATAAAAATGAAAAGGATATGGAAAATGA
Pfa3D7|chr10|PF10_0190|Pf TAAAAAGGATATGGAAGATGATAAAAATGAAAAGGATATGGAAAATGA
SU_CLEAN_contig_1491      ------------------------------------------------
SU_CLEAN_contig_1544      ------------------------------------------------

SU_CLEAN_contig_2734      ------------------------------------------------
PF10_0190g                TAATAATAAAAAGGATATGGAAGGTGATCAAGATAAAAAAGATATGGA
Pfa3D7|chr10|PF10_0190|Pf TAATAATAAAAAGGATATGGAAGGTGATCAAGATAAAAAAGATATGGA
SU_CLEAN_contig_1491      -----------------------------AAGCTAAAAAAGCTATGGA
SU_CLEAN_contig_1544      ------------------------------------------------

SU_CLEAN_contig_2734      ------------------------------------------------
PF10_0190g                AGGTGATCAAGATAAAAAAGATATGGAAGGTGATAATAATAAAAAGGA
Pfa3D7|chr10|PF10_0190|Pf AGGTGATCAAGATAAAAAAGATATGGAAGGTGATAATAATAAAAAGGA
SU_CLEAN_contig_1491      AGGTGATCAAGATAAAAAAGATATGGAAGGTGATAATAATAAAAAGGA
SU_CLEAN_contig_1544      ------------------------------------------------

SU_CLEAN_contig_2734      ------------------------------------------------
PF10_0190g                TATGGAAGGTGATAAAAATGAAAAGGATATGGAAGGTGATAATAATAA
Pfa3D7|chr10|PF10_0190|Pf TATGGAAGGTGATAAAAATGAAAAGGATATGGAAGGTGATAATAATAA
SU_CLEAN_contig_1491      TATGGAAGGTGATAAAAATGAAAAGGATATGGAAGGTGATAATAATAA
SU_CLEAN_contig_1544      ------------------------------------------------

SU_CLEAN_contig_2734      ------------------------------------------------
PF10_0190g                AAAGGATATGGAAGGTGATAAAAATGAAAAGGATATGGAAGGTGATAA
Pfa3D7|chr10|PF10_0190|Pf AAAGGATATGGAAGGTGATAAAAATGAAAAGGATATGGAAGGTGATAA
SU_CLEAN_contig_1491      AAAGGATATGGAAGGTGATAAAAATGAAAAGGATATGGAAGGTGATAA
SU_CLEAN_contig_1544      ------------------------------------------------

SU_CLEAN_contig_2734      ------------------------------------------------
PF10_0190g                TAATAAAAAGGATATGGAAGGTGATAAAAATGAAAAGGATATGGAAGG
Pfa3D7|chr10|PF10_0190|Pf TAATAAAAAGGATATGGAAGGTGATAAAAATGAAAAGGATATGGAAGG
SU_CLEAN_contig_1491      TAATAAAAAGGATATGGAAGGTGATAAAAATGAAAAGGATATGGAAGG
SU_CLEAN_contig_1544      ------------------------------------------------

SU_CLEAN_contig_2734      ------------------------------------------------
PF10_0190g                TGATAATAATAAAAAGGATATGGAAGGTGATAATAATAAAAAGGATAT
Pfa3D7|chr10|PF10_0190|Pf TGATAATAATAAAAAGGATATGGAAGGTGATAATAATAAAAAGGATAT
SU_CLEAN_contig_1491      TGATAATAATAAAAAGGATATGGAAGGTGATAATAATAAAAAGGATAT
SU_CLEAN_contig_1544      ------------------------------------------------

SU_CLEAN_contig_2734      ------------------------------------------------
PF10_0190g                GGAAGGTGATAAAGATGCAAAAGATATAATATGTGATAATAATATTAC
Pfa3D7|chr10|PF10_0190|Pf GGAAGGTGATAAAGATGCAAAAGATATAATATGTGATAATAATATTAC
SU_CLEAN_contig_1491      GGAAGGTGATACAGATGCAAAAGATATAATATGTGATAATAATATTAC
SU_CLEAN_contig_1544      ------------------------------------------------

SU_CLEAN_contig_2734      ------------------------------------------------
PF10_0190g                ACTTAAGAATAAGATTCCTATTAATAATTTGAATGATAATAATATAGT
Pfa3D7|chr10|PF10_0190|Pf ACTTAAGAATAAGATTCCTATTAATAATTTGAATGATAATAATATAGT
SU_CLEAN_contig_1491      ACTTAAGAATAAGATTCCTATTAATAATTTGAATGCTAATAATATAGT
SU_CLEAN_contig_1544      ------------------------------------------------

SU_CLEAN_contig_2734      ------------------------------------------------
PF10_0190g                GTGTAATTATAAGCATAGAGATACGATAGAAGAAGCTGATAATAATTA
Pfa3D7|chr10|PF10_0190|Pf GTGTAATTATAAGCATAGAGATACGATAGAAGAAGCTGATAATAATTA
SU_CLEAN_contig_1491      GTGTACTTATAAGCATAGAGATACGATAGAAGAAGCTGATAATAATTA
SU_CLEAN_contig_1544      ------------------------------------------------

SU_CLEAN_contig_2734      ------------------------------------------------
PF10_0190g                TGTTGTAGAAAATATTACACAAGTGAATAATATTGATGAAATAAAATT
Pfa3D7|chr10|PF10_0190|Pf TGTTGTAGAAAATATTACACAAGTGAATAATATTGATGAAATAAAATT
SU_CLEAN_contig_1491      TGTTGTAGAAAATATTACACAAGTGAATAATATTGATGAAATAAAATT
SU_CLEAN_contig_1544      ------------------------------------------------

SU_CLEAN_contig_2734      ------------------------------------------------
PF10_0190g                AAAAAGAAAAAGAAAAAGAAAAAATAATTTTTCTGAATATATACAAGA
Pfa3D7|chr10|PF10_0190|Pf AAAAAGAAAAAGAAAAAGAAAAAATAATTTTTCTGAATATATACAAGA
SU_CLEAN_contig_1491      AAAAAGAGAAAGAAAAAGAAAAAATAATTTTTCTGAATATATACAAGA
SU_CLEAN_contig_1544      ------------------------------------------------

SU_CLEAN_contig_2734      ------------------------------------------------
PF10_0190g                AGAACGAGAAGATAATTTTATAAAAGATAAAAATTATAATGCATTGAA
Pfa3D7|chr10|PF10_0190|Pf AGAACGAGAAGATAATTTTATAAAAGATAAAAATTATAATGCATTGAA
SU_CLEAN_contig_1491      AGAACGAGAAGATAATTTTATAAAAGATAAAAATTATAATGCATTGAA
SU_CLEAN_contig_1544      ------------------------------------------------

SU_CLEAN_contig_2734      ------------------------------------------------
PF10_0190g                AACCCTTAAGGATAGTAAAAGAATCCTTCTTAATTGTAATAAATATAT
Pfa3D7|chr10|PF10_0190|Pf AACCCTTAAGGATAGTAAAAGAATCCTTCTTAATTGTAATAAATATAT
SU_CLEAN_contig_1491      AACCCTTAAGGATAGTAAAAGAATCCTTCTTAATTGTAATAAATATAT
SU_CLEAN_contig_1544      ------------------------------------------------

SU_CLEAN_contig_2734      ------------------------------------------------
PF10_0190g                AGAGGATAATAATATGTATAAAATAGAAGATAATGTCCAGAATAATAA
Pfa3D7|chr10|PF10_0190|Pf AGAGGATAATAATATGTATAAAATAGAAGATAATGTCCAGAATAATAA
SU_CLEAN_contig_1491      AGAGGATAATAATATGTATAAAATAGAAGATAATGTCCAGAATAATAA
SU_CLEAN_contig_1544      ------------------------------------------------

SU_CLEAN_contig_2734      ------------------------------------------------
PF10_0190g                TGTGTGTGGAAATTTATTATGTGAAGAAAAATGTAATAATTATAGACA
Pfa3D7|chr10|PF10_0190|Pf TGTGTGTGGAAATTTATTATGTGAAGAAAAATGTAATAATTATAGACA
SU_CLEAN_contig_1491      TGTGTGTGGAAATTTATTATGTGAAGAAAAATGTAATAATTATAGACA
SU_CLEAN_contig_1544      ------------------------------------------------

SU_CLEAN_contig_2734      ------------------------------------------------
PF10_0190g                AATAGATAAAAATGAAAAATATGAAAAAAATGAAAAAAATGATAAATA
Pfa3D7|chr10|PF10_0190|Pf AATAGATAAAAATGAAAAATATGAAAAAAATGAAAAAAATGATAAATA
SU_CLEAN_contig_1491      AATAGATAAAAATGAAAAATATGAAAAAAATGAAAAAAATGATAAATA
SU_CLEAN_contig_1544      ------------------------------------------------

SU_CLEAN_contig_2734      ------------------------------------------------
PF10_0190g                TGACAAATACGAAAAATATGACAAATATGAAAACTATGACAAATACGA
Pfa3D7|chr10|PF10_0190|Pf TGACAAATACGAAAAATATGACAAATATGAAAACTATGACAAATACGA
SU_CLEAN_contig_1491      TGACAAATACGAAAAATATGACAAATATGAAAACTATGACAAATACGA
SU_CLEAN_contig_1544      ------------------------------------------------

SU_CLEAN_contig_2734      ------------------------------------------------
PF10_0190g                AAAATATGACAAATACGAAAAATATGACAAATACGAAAACTATGACAA
Pfa3D7|chr10|PF10_0190|Pf AAAATATGACAAATACGAAAAATATGACAAATACGAAAACTATGACAA
SU_CLEAN_contig_1491      AAAATATGACAAATACGAAAAATATGACAAATACGAAAACTATGACAA
SU_CLEAN_contig_1544      ------------------------------------------------

SU_CLEAN_contig_2734      ------------------------------------------------
PF10_0190g                ATACGAAAAATATGACAAATACGAAAAATATGACAAATACGAAAAATA
Pfa3D7|chr10|PF10_0190|Pf ATACGAAAAATATGACAAATACGAAAAATATGACAAATACGAAAAATA
SU_CLEAN_contig_1491      ATACGAAAAATATGACAAATACGAAAAATATGACAAATACGAAAAATA
SU_CLEAN_contig_1544      ------------------------------------------------

SU_CLEAN_contig_2734      ------------------------------------------------
PF10_0190g                TGACAAATACGAAAAATATGACAAATACGAAAAAAATGATGATAGTAG
Pfa3D7|chr10|PF10_0190|Pf TGACAAATACGAAAAATATGACAAATACGAAAAAAATGATGATAGTAG
SU_CLEAN_contig_1491      TGACAAATACGAAAAATATGACAAATACGAAAAAAATGATGATAGTAG
SU_CLEAN_contig_1544      ------------------------------------------------

SU_CLEAN_contig_2734      ------------------------------------------------
PF10_0190g                AAAGGATAATATTGATATATGTAACAAAATAAATTTACCAAGAGTTTA
Pfa3D7|chr10|PF10_0190|Pf AAAGGATAATATTGATATATGTAACAAAATAAATTTACCAAGAGTTTA
SU_CLEAN_contig_1491      AAAGGATAATATTGATATATGTAACAAAATAAATTTACCAAGAGTTTA
SU_CLEAN_contig_1544      ------------------------------------------------

SU_CLEAN_contig_2734      ------------------------------------------------
PF10_0190g                TGATAATATTATCCAGAGTGATAGTAACAATTTAAATAAATATAAAGG
Pfa3D7|chr10|PF10_0190|Pf TGATAATATTATCCAGAGTGATAGTAACAATTTAAATAAATATAAAG-
SU_CLEAN_contig_1491      TGATAATATTATCCAGAGTGATAGTAACACTTTAAATAAATATAAAGG
SU_CLEAN_contig_1544      ------------------------------------------------

SU_CLEAN_contig_2734      ------------------------------------------------
PF10_0190g                TTCTTCTTTTGCATTAATTATACATGAGATATCCGATTTGCTATCATT
Pfa3D7|chr10|PF10_0190|Pf ------------------------------------------------
SU_CLEAN_contig_1491      TTCTTCTTTTGCATTAATTATACATGAGATATCCGATTTGCTATCATT
SU_CLEAN_contig_1544      ------------------------------------------------

SU_CLEAN_contig_2734      ------------------------------------------------
PF10_0190g                AATAACTACTGTAGATAAAAGTAAAAATAAAAATAAAAT-AAAGCTAG
Pfa3D7|chr10|PF10_0190|Pf ------------------------------------------------
SU_CLEAN_contig_1491      AATAACTACTGTGGATAAAAGTAAAAATAAAAATAAAATTAAAGCTAG
SU_CLEAN_contig_1544      ------------------------------------------------

SU_CLEAN_contig_2734      ------------------------------------------------
PF10_0190g                TTAATATTGGACATAAACTTAATACTCTTATGAGATCACATTATGAAC
Pfa3D7|chr10|PF10_0190|Pf ------------------------------------------------
SU_CLEAN_contig_1491      TTAATATTGGACATAAACTTAATACTCTTATGAGATCCA---------
SU_CLEAN_contig_1544      ------------------------------------------------

SU_CLEAN_contig_2734      ------------------------------------------------
PF10_0190g                GTATTTATGATTGTGACAATTCGCTTGTTTCCATTATAAATAAAATAA
Pfa3D7|chr10|PF10_0190|Pf ------------------------------------------------
SU_CLEAN_contig_1491      ------------------------------------------------
SU_CLEAN_contig_1544      ------------------------------------------------

SU_CLEAN_contig_2734      ------------------------------------------------
PF10_0190g                AAAAATTATATAAATGTTATAGAAGTATGGAGGAGAAATATTTAAAAA
Pfa3D7|chr10|PF10_0190|Pf ------------------------------------------------
SU_CLEAN_contig_1491      ------------------------------------------------
SU_CLEAN_contig_1544      ------------------------------------------------

SU_CLEAN_contig_2734      ------------------------------------------------
PF10_0190g                AAACAAAAAAACAAAATATAAATATAAATATAAATACAAATACAAATA
Pfa3D7|chr10|PF10_0190|Pf ------------------------------------------------
SU_CLEAN_contig_1491      ------------------------------------------------
SU_CLEAN_contig_1544      ------------------------------------------------

SU_CLEAN_contig_2734      ------------------------------------------------
PF10_0190g                CAAATACAAATACAAATAAGATAGAAAAAGAGAACGTTGCAGGTAATA
Pfa3D7|chr10|PF10_0190|Pf ------------------------------------------------
SU_CLEAN_contig_1491      ------------------------------------------------
SU_CLEAN_contig_1544      ------------------------------------------------

SU_CLEAN_contig_2734      ------------------------------------------------
PF10_0190g                ATGATGAGGAAGACCCTAATGATGGTATTAATATATTACATGATGATT
Pfa3D7|chr10|PF10_0190|Pf ------------------------------------------------
SU_CLEAN_contig_1491      ------------------------------------------------
SU_CLEAN_contig_1544      ------------------------------------------------

SU_CLEAN_contig_2734      ------------------------------------------------
PF10_0190g                TATTAAAGGAAGAAATAAATAATATAGATAATAATATTAAAAATGATA
Pfa3D7|chr10|PF10_0190|Pf ---------------------------ATAATAATATTAAAAATGATA
SU_CLEAN_contig_1491      ------------------------------------------------
SU_CLEAN_contig_1544      ------------------------------------------------

SU_CLEAN_contig_2734      ------------------------------------------------
PF10_0190g                TAAATAAATATACAATAAAATGTAACAATAATAATGAAAAATTAATTC
Pfa3D7|chr10|PF10_0190|Pf TAAATAAATATACAATAAAATGTAACAATAATAATGAAAAATTAATTC
SU_CLEAN_contig_1491      ------------------------------------------------
SU_CLEAN_contig_1544      ------------------------------------------------

SU_CLEAN_contig_2734      ------------------------------------------------
PF10_0190g                AAGATCCTTTTTTTCAAAATGAGTTTGTACAAGGAATAGATAATTACA
Pfa3D7|chr10|PF10_0190|Pf AAGATCCTTTTTTTCAAAATGAGTTTGTACAAGGAATAGATAATTACA
SU_CLEAN_contig_1491      ------------------------------------------------
SU_CLEAN_contig_1544      ------------------------------------------------

SU_CLEAN_contig_2734      ------------------------------------------------
PF10_0190g                TAAATCAAAAGGATGAAAACAATTGTCATGACAATATAAAAGATAAAA
Pfa3D7|chr10|PF10_0190|Pf TAAATCAAAAGGATGAAAACAATTGTCATGACAATATAAAAGATAAAA
SU_CLEAN_contig_1491      ------------------------------------------------
SU_CLEAN_contig_1544      ------------------------------------------------

SU_CLEAN_contig_2734      ------------------------------------------------
PF10_0190g                TAGATACACTCAATTGTTATATAAATGAAAAATTAAATATGGATTGTC
Pfa3D7|chr10|PF10_0190|Pf TAGATACACTCAATTGTTATATAAATGAAAAATTAAATATGGATTGTC
SU_CLEAN_contig_1491      ------------------------------------------------
SU_CLEAN_contig_1544      ------------------------------------------------

SU_CLEAN_contig_2734      ------------------------------------------------
PF10_0190g                AGAATATTTTTATTCAAAAAGGAGATTATAAAAAGGTTTTAAATCAGA
Pfa3D7|chr10|PF10_0190|Pf AGAATATTTTTATTCAAAAAGGAGATTATAAAAAGGTTTTAAATCAGA
SU_CLEAN_contig_1491      ------------------------------------------------
SU_CLEAN_contig_1544      ------------------------------------------------

SU_CLEAN_contig_2734      ------------------------------------------------
PF10_0190g                TGGGTGAGAAGGCAATCTATGAGGGAAATGAAAAAGATAATCACAAGG
Pfa3D7|chr10|PF10_0190|Pf TGGGTGAGAAGGCAATCTATGAGGGAAATGAAAAAGATAATCACAAGG
SU_CLEAN_contig_1491      ------------------------------------------------
SU_CLEAN_contig_1544      ------------------------------------------------

SU_CLEAN_contig_2734      ------------------------------------------------
PF10_0190g                GAAATAATACAATGGAACATATAAAAATAAATGATGATAATAAAACAA
Pfa3D7|chr10|PF10_0190|Pf GAAATAATACAATGGAACATATAAAAATAAATGATGATAATAAAACAA
SU_CLEAN_contig_1491      ------------------------------------------------
SU_CLEAN_contig_1544      ------------------------------------------------

SU_CLEAN_contig_2734      ------------------------------------------------
PF10_0190g                TGGAACATATAAAAATAAATGATGAGAATAAAACAATGGAACATATAA
Pfa3D7|chr10|PF10_0190|Pf TGGAACATATAAAAATAAATGATGAGAATAAAACAATGGAACATATAA
SU_CLEAN_contig_1491      ------------------------------------------------
SU_CLEAN_contig_1544      ------------------------------------------------

SU_CLEAN_contig_2734      ------------------------------------------------
PF10_0190g                AAATAAATGATGAAAATAATACAATGGAACATATAAAAATAAATGATG
Pfa3D7|chr10|PF10_0190|Pf AAATAAATGATGAAAATAATACAATGGAACATATAAAAATAAATGATG
SU_CLEAN_contig_1491      ------------------------------------------------
SU_CLEAN_contig_1544      ------------------------------------------------

SU_CLEAN_contig_2734      ------------------------------------------------
PF10_0190g                AAAATAATACAATGGAACATATAAAAATAAATGATGAGAATAAAACAA
Pfa3D7|chr10|PF10_0190|Pf AAAATAATACAATGGAACATATAAAAATAAATGATGAGAATAAAACAA
SU_CLEAN_contig_1491      ------------------------------------------------
SU_CLEAN_contig_1544      ------------------------------------------------

SU_CLEAN_contig_2734      ------------------------------------------------
PF10_0190g                TGGAACATATAAAAATAAATGATGAGAATAAAACAATGGAACATATAA
Pfa3D7|chr10|PF10_0190|Pf TGGAACATATAAAAATAAATGATGAGAATAAAACAATGGAACATATAA
SU_CLEAN_contig_1491      ------------------------------------------------
SU_CLEAN_contig_1544      ------------------------------------------------

SU_CLEAN_contig_2734      ------------------------------------------------
PF10_0190g                ATATAAATGATGAAAATAATACAATGGAACATATAAAAATAAATGATG
Pfa3D7|chr10|PF10_0190|Pf ATATAAATGATGAAAATAATACAATGGAACATATAAAAATAAATGATG
SU_CLEAN_contig_1491      ------------------------------------------------
SU_CLEAN_contig_1544      ------------------------------------------------

SU_CLEAN_contig_2734      ------------------------------------------------
PF10_0190g                AGAATAAAACAATGGAACATATAAATATAAATGATGAAAATAATACAA
Pfa3D7|chr10|PF10_0190|Pf AGAATAAAACAATGGAACATATAAATATAAATGATGAAAATAATACAA
SU_CLEAN_contig_1491      ------------------------------------------------
SU_CLEAN_contig_1544      ------------------------------------------------

SU_CLEAN_contig_2734      ------------------------------------------------
PF10_0190g                TGGAACATATAAAAATAAATGATGAAAATAATACAATGGAACATATAA
Pfa3D7|chr10|PF10_0190|Pf TGGAACATATAAAAATAAATGATGAAAATAATACAATGGAACATATAA
SU_CLEAN_contig_1491      ------------------------------------------------
SU_CLEAN_contig_1544      ------------------------------------------------

SU_CLEAN_contig_2734      ------------------------------------------------
PF10_0190g                ACAAAAGTATTATTAAAAATATTGGAAGTATGGAATCTAAATCCACAG
Pfa3D7|chr10|PF10_0190|Pf ACAAAAGTATTATTAAAAATATTGGAAGTATGGAATCTAAATCCACAG
SU_CLEAN_contig_1491      ------------------------------------------------
SU_CLEAN_contig_1544      ------------------------------------------------

SU_CLEAN_contig_2734      ------------------------------------------------
PF10_0190g                CTGTCACTTATAAAGAATGTGAGTTATCATTAAAAGAAGAAAAGGAAG
Pfa3D7|chr10|PF10_0190|Pf CTGTCACTTATAAAGAATGTGAGTTATCATTAAAAGAAGAAAAGGAAG
SU_CLEAN_contig_1491      ------------------------------------------------
SU_CLEAN_contig_1544      ------------------------------------------------

SU_CLEAN_contig_2734      ------------------------------------------------
PF10_0190g                AATATATTGAGTATTTAAAAAAAAAGAAAAAAATTCTTAAAGAATTAG
Pfa3D7|chr10|PF10_0190|Pf AATATATTGAGTATTTAAAAAAAAAGAAAAAAATTCTTAAAGAATTAG
SU_CLEAN_contig_1491      ------------------------------------------------
SU_CLEAN_contig_1544      ------------------------------------------------

SU_CLEAN_contig_2734      ------------------------------------------------
PF10_0190g                ACAAATGCAATTCTCATTTTTTTTTTACATATTTTCATAAAGGCGAAC
Pfa3D7|chr10|PF10_0190|Pf ACAAATGCAATTCTCATTTTTTTTTTACATATTTTCATAAAGGCGAAC
SU_CLEAN_contig_1491      ------------------------------------------------
SU_CLEAN_contig_1544      ------------------------------------------------

SU_CLEAN_contig_2734      ------------------------------------------------
PF10_0190g                TTATTGAATATCTGCATAACCAAATCAATATGCACATTGTAGAATTTG
Pfa3D7|chr10|PF10_0190|Pf TTATTGAATATCTGCATAACCAAATCAATATGCACATTGTAGAATTTG
SU_CLEAN_contig_1491      ------------------------------------------------
SU_CLEAN_contig_1544      ------------------------------------------------

SU_CLEAN_contig_2734      --------------------------------
PF10_0190g                ATAAAATATACCAACTGTATATATCACATTGA
Pfa3D7|chr10|PF10_0190|Pf ATAAAATATACCAACTGTATATATCACATTGA
SU_CLEAN_contig_1491      --------------------------------
SU_CLEAN_contig_1544      --------------------------------

;

endblock;
