# Supplementary material for: cDNA sequences reveal considerable gene prediction inaccuracy in the Plasmodium falciparum genome
Source: BMC Genomics. 2007 Jul 27;8:255. doi: 10.1186/1471-2164-8-255 (PMC1978503; doi:10.1186/1471-2164-8-255)
Supplement: Additional file 3 — Genes with cDNA sequences not matching predicted CDS perfectly. Aligned cDNA and predicted CDS sequences can be viewed by double clicking the hyper-linked gene names in the Excel file. [file 1471-2164-8-255-S3.zip › PF10_0205.TXT]

#NEXUS

[!This data assembled using Sequencher, from Gene Codes Corporation.]
begin data;
   dimensions ntax=5 nchar=9494;
   format datatype=dna gap=- interleave=yes;
   matrix

PF10_0205         TAATGATAATAATAACAATAATGTTGTTGAAGAAACGCCGTTGGAAAA
MAL10|PF10_0205   ------------------------------------------------
su_gi_contig_3460 ------------------------------------------------
E09_2163_17.ab1   ------------------------------------------------
E10_2163_510.ab1  ------------------------------------------------

PF10_0205         GGCTAAAAGAATAGCAAGAGAAAAGAAAAAGCAGCTTATGAATAATCG
MAL10|PF10_0205   ------------------------------------------------
su_gi_contig_3460 ------------------------------------------------
E09_2163_17.ab1   ------------------------------------------------
E10_2163_510.ab1  ------------------------------------------------

PF10_0205         CGTTAAAATAATATAAATATATAAAATTATGTATACATAACATATATA
MAL10|PF10_0205   ------------------------------------------------
su_gi_contig_3460 ------------------------------------------------
E09_2163_17.ab1   ------------------------------------------------
E10_2163_510.ab1  ------------------------------------------------

PF10_0205         TATATATATATATATATATATATATATTTACGTTCATTAATTATTTTA
MAL10|PF10_0205   ------------------------------------------------
su_gi_contig_3460 ------------------------------------------------
E09_2163_17.ab1   ------------------------------------------------
E10_2163_510.ab1  ------------------------------------------------

PF10_0205         TATCTATCTTTTTTATGTGAAGTGAAATTATTGGAATCTTCTTTTTAT
MAL10|PF10_0205   ------------------------------------------------
su_gi_contig_3460 ------------------------------------------------
E09_2163_17.ab1   ------------------------------------------------
E10_2163_510.ab1  ------------------------------------------------

PF10_0205         TTCTTATTTTTTCAAATCTTTACAAAATATAATTAATATGACCTTTTT
MAL10|PF10_0205   ------------------------------------------------
su_gi_contig_3460 ------------------------------------------------
E09_2163_17.ab1   ------------------------------------------------
E10_2163_510.ab1  ------------------------------------------------

PF10_0205         GTTAAAATTATTTTTTTTTTTTTTTTTTTTTTTTTTTTTTTTTTTTTT
MAL10|PF10_0205   ------------------------------------------------
su_gi_contig_3460 ------------------------------------------------
E09_2163_17.ab1   ------------------------------------------------
E10_2163_510.ab1  ------------------------------------------------

PF10_0205         TAATAAATAAAATTAATCTTTGCTCTACATTTAAATATGAAATAAAAA
MAL10|PF10_0205   ------------------------------------------------
su_gi_contig_3460 ------------------------------------------------
E09_2163_17.ab1   ------------------------------------------------
E10_2163_510.ab1  ------------------------------------------------

PF10_0205         ATAATATATTTATAAAAATATAATACATTTAACTTTTTATAATATATA
MAL10|PF10_0205   ------------------------------------------------
su_gi_contig_3460 ------------------------------------------------
E09_2163_17.ab1   ------------------------------------------------
E10_2163_510.ab1  ------------------------------------------------

PF10_0205         GGGAAACAAAAAAAATAAATAAACCGTTGTGAGTTGTGAAGCGTATTA
MAL10|PF10_0205   ------------------------------------------------
su_gi_contig_3460 ------------------------------------------------
E09_2163_17.ab1   ------------------------------------------------
E10_2163_510.ab1  ------------------------------------------------

PF10_0205         TATATAAAAAGATATAAAAAATAATTATATAATATAATATAATAAATA
MAL10|PF10_0205   ------------------------------------------------
su_gi_contig_3460 ------------------------------------------------
E09_2163_17.ab1   ------------------------------------------------
E10_2163_510.ab1  ------------------------------------------------

PF10_0205         CATATATATAACCCTTGTATACATAATAAAATAATATCATTAAAAAGA
MAL10|PF10_0205   ------------------------------------------------
su_gi_contig_3460 ------------------------------------------------
E09_2163_17.ab1   ------------------------------------------------
E10_2163_510.ab1  ------------------------------------------------

PF10_0205         AAACAATTTTAAGACAATAAACTAAAAAAATTTATAAAGTGAAATCTA
MAL10|PF10_0205   ------------------------------------------------
su_gi_contig_3460 ------------------------------------------------
E09_2163_17.ab1   ------------------------------------------------
E10_2163_510.ab1  ------------------------------------------------

PF10_0205         TAATATATAATAGAAAAAATAAAACAAAATAAATAAATATTAAATATA
MAL10|PF10_0205   ------------------------------------------------
su_gi_contig_3460 ------------------------------------------------
E09_2163_17.ab1   ------------------------------------------------
E10_2163_510.ab1  ------------------------------------------------

PF10_0205         TATTATATTATAAAATACTCAATATTATTGAATGCATTAAAAAATTAT
MAL10|PF10_0205   ------------------------------------------------
su_gi_contig_3460 ------------------------------------------------
E09_2163_17.ab1   ------------------------------------------------
E10_2163_510.ab1  ------------------------------------------------

PF10_0205         ATATTATATATAATATATATAATATAATATATATATAATATTTATAAT
MAL10|PF10_0205   ------------------------------------------------
su_gi_contig_3460 ------------------------------------------------
E09_2163_17.ab1   ------------------------------------------------
E10_2163_510.ab1  ------------------------------------------------

PF10_0205         TTTATATATTTTTTAAAAAAAAATAATAAGATATAATATAATAATTAT
MAL10|PF10_0205   ------------------------------------------------
su_gi_contig_3460 ------------------------------------------------
E09_2163_17.ab1   ------------------------------------------------
E10_2163_510.ab1  ------------------------------------------------

PF10_0205         AATATATATATATATATTATATATATATAATATTATAATAAAAATAAT
MAL10|PF10_0205   ------------------------------------------------
su_gi_contig_3460 ------------------------------------------------
E09_2163_17.ab1   ------------------------------------------------
E10_2163_510.ab1  ------------------------------------------------

PF10_0205         ACATATTCTTTATATATATGTACAAAAGAAAAAAAATACGAATTTTAT
MAL10|PF10_0205   ------------------------------------------------
su_gi_contig_3460 ------------------------------------------------
E09_2163_17.ab1   ------------------------------------------------
E10_2163_510.ab1  ------------------------------------------------

PF10_0205         ATTTTTAATATTTTCATTTATAATTTTTATTCAAACTGAAATTATAAA
MAL10|PF10_0205   ------------------------------------------------
su_gi_contig_3460 ------------------------------------------------
E09_2163_17.ab1   ------------------------------------------------
E10_2163_510.ab1  ------------------------------------------------

PF10_0205         AAAAAAAAAAAATTTTAAGTATAAATATAATAATAATAAGAAATAGTC
MAL10|PF10_0205   ------------------------------------------------
su_gi_contig_3460 ------------------------------------------------
E09_2163_17.ab1   ------------------------------------------------
E10_2163_510.ab1  ------------------------------------------------

PF10_0205         CTGTTTTTTTTTTCTTTTTTCTTTTCTTTTCTTTTTATTTCTTTTTTA
MAL10|PF10_0205   ------------------------------------------------
su_gi_contig_3460 ------------------------------------------------
E09_2163_17.ab1   ------------------------------------------------
E10_2163_510.ab1  ------------------------------------------------

PF10_0205         TATATATAATTATAAATTCTATAATATATATTTGTAATACAAGATATG
MAL10|PF10_0205   ------------------------------------------------
su_gi_contig_3460 ------------------------------------------------
E09_2163_17.ab1   ------------------------------------------------
E10_2163_510.ab1  ------------------------------------------------

PF10_0205         TATTTATTTTTATATATTTTATTTTTATGATTTAAATTATACAAATAT
MAL10|PF10_0205   ------------------------------------------------
su_gi_contig_3460 ------------------------------------------------
E09_2163_17.ab1   ------------------------------------------------
E10_2163_510.ab1  ------------------------------------------------

PF10_0205         TTTATAATATATATTAAATATATATATATATATATATATATAATATAT
MAL10|PF10_0205   ------------------------------------------------
su_gi_contig_3460 ------------------------------------------------
E09_2163_17.ab1   ------------------------------------------------
E10_2163_510.ab1  ------------------------------------------------

PF10_0205         TTTTTTTATATATTTATTTTATTTATGAACGCATAAATTTTTTACTTT
MAL10|PF10_0205   ------------------------------------------------
su_gi_contig_3460 ------------------------------------------------
E09_2163_17.ab1   ------------------------------------------------
E10_2163_510.ab1  ------------------------------------------------

PF10_0205         TGGATATTTTGGAATTACTATAAATTTGTATTAAAAATAAAAAAAAGG
MAL10|PF10_0205   ------------------------------------------------
su_gi_contig_3460 ------------------------------------------------
E09_2163_17.ab1   ------------------------------------------------
E10_2163_510.ab1  ------------------------------------------------

PF10_0205         ACGATGTAAATATTTATATATGTTATTTTTGTATTTTTAATATTTAAA
MAL10|PF10_0205   ------------------------------------------------
su_gi_contig_3460 ------------------------------------------------
E09_2163_17.ab1   ------------------------------------------------
E10_2163_510.ab1  ------------------------------------------------

PF10_0205         AAAACAACATATGAACATTAAAATATAATAAATATATACATATATATA
MAL10|PF10_0205   ------------------------------------------------
su_gi_contig_3460 ------------------------------------------------
E09_2163_17.ab1   ------------------------------------------------
E10_2163_510.ab1  ------------------------------------------------

PF10_0205         TATATATATTTCGTTTCATTTCATTTTTGTGGTATGATATAAAATATA
MAL10|PF10_0205   ------------------------------------------------
su_gi_contig_3460 ------------------------------------------------
E09_2163_17.ab1   ------------------------------------------------
E10_2163_510.ab1  ------------------------------------------------

PF10_0205         TTTTTGTGTTTTATAATATATACGGACTTAGGAATTTTTTTATTATAA
MAL10|PF10_0205   ------------------------------------------------
su_gi_contig_3460 ------------------------------------------------
E09_2163_17.ab1   ------------------------------------------------
E10_2163_510.ab1  ------------------------------------------------

PF10_0205         TTATTGAGACGATGGAAGAAAAATCAGAGAATTTAATGATTAAAAGTA
MAL10|PF10_0205   -----------ATGGAAGAAAAATCAGAGAATTTAATGATTAAAAGTA
su_gi_contig_3460 ------------------------------------------------
E09_2163_17.ab1   ------------------------------------------------
E10_2163_510.ab1  ------------------------------------------------

PF10_0205         AAGAGCTTTGTGAGATATTTTTGAGGTCTTTAAAGAATGACCAGGGTA
MAL10|PF10_0205   AAGAGCTTTGTGAGATATTTTTGAGGTCTTTAAAGAATGACCAGGGTA
su_gi_contig_3460 ------------------------------------------------
E09_2163_17.ab1   ------------------------------------------------
E10_2163_510.ab1  ------------------------------------------------

PF10_0205         GCGTAAAATATTTGAATGAATGTAAAAATGTAGATATATGTGAATATT
MAL10|PF10_0205   GCGTAAAATATTTGAATGAATGTAAAAATGTAGATATATGTGAATATT
su_gi_contig_3460 ------------------------------------------------
E09_2163_17.ab1   ------------------------------------------------
E10_2163_510.ab1  ------------------------------------------------

PF10_0205         ATGGTGTGTTTAATCTTGTATATTCGAATATAATTAATAATGATAATA
MAL10|PF10_0205   ATGGTGTGTTTAATCTTGTATATTCGAATATAATTAATAATGATAATA
su_gi_contig_3460 ------------------------------------------------
E09_2163_17.ab1   ------------------------------------------------
E10_2163_510.ab1  ------------------------------------------------

PF10_0205         ACATGGTTATGTATAAAGATCATTTATTATTTCTCTCCTTTTGTTATA
MAL10|PF10_0205   ACATGGTTATGTATAAAGATCATTTATTATTTCTCTCCTTTTGTTATA
su_gi_contig_3460 ------------------------------------------------
E09_2163_17.ab1   ------------------------------------------------
E10_2163_510.ab1  ------------------------------------------------

PF10_0205         TGAATAAATTAATTGAAAAATATTATAATATATATTCAAATGATGAGA
MAL10|PF10_0205   TGAATAAATTAATTGAAAAATATTATAATATATATTCAAATGATGAGA
su_gi_contig_3460 ------------------------------------------------
E09_2163_17.ab1   ------------------------------------------------
E10_2163_510.ab1  ------------------------------------------------

PF10_0205         AAATAAATATAAGAAATAGTTTTATAAATATTTTATTTTCATTACCAA
MAL10|PF10_0205   AAATAAATATAAGAAATAGTTTTATAAATATTTTATTTTCATTACCAA
su_gi_contig_3460 ------------------------------------------------
E09_2163_17.ab1   ------------------------------------------------
E10_2163_510.ab1  ------------------------------------------------

PF10_0205         TAAATTATAATCATATTTTGGATAATGATATATTAAATTTAAAAGTAA
MAL10|PF10_0205   TAAATTATAATCATATTTTGGATAATGATATATTAAATTTAAAAGTAA
su_gi_contig_3460 ------------------------------------------------
E09_2163_17.ab1   ------------------------------------------------
E10_2163_510.ab1  ------------------------------------------------

PF10_0205         AATCGAATGAGATGTTGAAAACAAAGTTAATTAATGAGTTTCTAAATC
MAL10|PF10_0205   AATCGAATGAGATGTTGAAAACAAAGTTAATTAATGAGTTTCTAAATC
su_gi_contig_3460 ------------------------------------------------
E09_2163_17.ab1   ------------------------------------------------
E10_2163_510.ab1  ------------------------------------------------

PF10_0205         AACAAACATGTTTAATGAATTCCTATTTTAACAAAAATGATATGTATA
MAL10|PF10_0205   AACAAACATGTTTAATGAATTCCTATTTTAACAAAAATGATATGTATA
su_gi_contig_3460 ------------------------------------------------
E09_2163_17.ab1   ------------------------------------------------
E10_2163_510.ab1  ------------------------------------------------

PF10_0205         TGATAAGTACATATATGAATTCTACAAGAAATAAAATATCTCAAATAT
MAL10|PF10_0205   TGATAAGTACATATATGAATTCTACAAGAAATAAAATATCTCAAATAT
su_gi_contig_3460 ------------------------------------------------
E09_2163_17.ab1   ------------------------------------------------
E10_2163_510.ab1  ------------------------------------------------

PF10_0205         TAAGTATTATATGTTTGTATAATGAACCTATATATTTCCGATATCTAT
MAL10|PF10_0205   TAAGTATTATATGTTTGTATAATGAACCTATATATTTCCGATATCTAT
su_gi_contig_3460 ------------------------------------------------
E09_2163_17.ab1   ------------------------------------------------
E10_2163_510.ab1  ------------------------------------------------

PF10_0205         TAAATTTTCTTATTTTTTTTGTTTGTGAATATATAAATAGAATAATAT
MAL10|PF10_0205   TAAATTTTCTTATTTTTTTTGTTTGTGAATATATAAATAGAATAATAT
su_gi_contig_3460 ------------------------------------------------
E09_2163_17.ab1   ------------------------------------------------
E10_2163_510.ab1  ------------------------------------------------

PF10_0205         TATATAAATCTAAAGAAAATAATGTAGTTATGAATCAGACTAATAATA
MAL10|PF10_0205   TATATAAATCTAAAGAAAATAATGTAGTTATGAATCAGACTAATAATA
su_gi_contig_3460 ------------------------------------------------
E09_2163_17.ab1   ------------------------------------------------
E10_2163_510.ab1  ------------------------------------------------

PF10_0205         TGTTTATGTCAGGTGGTTTAAAAAATAAAAGTTTAAAAGATGAAAAGA
MAL10|PF10_0205   TGTTTATGTCAGGTGGTTTAAAAAATAAAAGTTTAAAAGATGAAAAGA
su_gi_contig_3460 ------------------------------------------------
E09_2163_17.ab1   ------------------------------------------------
E10_2163_510.ab1  ------------------------------------------------

PF10_0205         GTGGTATGCATAACGACAATAATAATAATAATAATAATAATATCCATA
MAL10|PF10_0205   GTGGTATGCATAACGACAATAATAATAATAATAATAATAATATCCATA
su_gi_contig_3460 ------------------------------------------------
E09_2163_17.ab1   ------------------------------------------------
E10_2163_510.ab1  ------------------------------------------------

PF10_0205         TAAATCGTTTCAATAATAATAATAATAATAATATCCATATAAATCGTT
MAL10|PF10_0205   TAAATCGTTTCAATAATAATAATAATAATAATATCCATATAAATCGTT
su_gi_contig_3460 ------------------------------------------------
E09_2163_17.ab1   ------------------------------------------------
E10_2163_510.ab1  ------------------------------------------------

PF10_0205         TCAGTAATAATAATAATATAAATGATGAGAATTATTATTTTAATTGTG
MAL10|PF10_0205   TCAGTAATAATAATAATATAAATGATGAGAATTATTATTTTAATTGTG
su_gi_contig_3460 ------------------------------------------------
E09_2163_17.ab1   ------------------------------------------------
E10_2163_510.ab1  ------------------------------------------------

PF10_0205         TTTTACAAATTAGTATAAACTTTTTAAAAGAAATTTTTTATAATATAA
MAL10|PF10_0205   TTTTACAAATTAGTATAAACTTTTTAAAAGAAATTTTTTATAATATAA
su_gi_contig_3460 ------------------------------------------------
E09_2163_17.ab1   ------------------------------------------------
E10_2163_510.ab1  ------------------------------------------------

PF10_0205         GTAATGAGAATTATTCAAATATGTTAAATAAACAACAATTAAATGTAT
MAL10|PF10_0205   GTAATGAGAATTATTCAAATATGTTAAATAAACAACAATTAAATGTAT
su_gi_contig_3460 ------------------------------------------------
E09_2163_17.ab1   ------------------------------------------------
E10_2163_510.ab1  ------------------------------------------------

PF10_0205         TTCGTACCATTATAATTACAGATATAAATATAATATTTCATTTGATTT
MAL10|PF10_0205   TTCGTACCATTATAATTACAGATATAAATATAATATTTCATTTGATTT
su_gi_contig_3460 ------------------------------------------------
E09_2163_17.ab1   ------------------------------------------------
E10_2163_510.ab1  ------------------------------------------------

PF10_0205         CTCTTGTTTTTTATTATTGTTTATGTTATAACAAAAAAAACGAATTCT
MAL10|PF10_0205   CTCTTGTTTTTTATTATTGTTTATGTTATAACAAAAAAAACGAATTCT
su_gi_contig_3460 ------------------------------------------------
E09_2163_17.ab1   ------------------------------------------------
E10_2163_510.ab1  ------------------------------------------------

PF10_0205         CTTTATTAATTGAAGGAATAAAAGAATTGTCTTTTTTTTTCCCAGCAC
MAL10|PF10_0205   CTTTATTAATTGAAGGAATAAAAGAATTGTCTTTTTTTTTCCCAGCAC
su_gi_contig_3460 ------------------------------------------------
E09_2163_17.ab1   ------------------------------------------------
E10_2163_510.ab1  ------------------------------------------------

PF10_0205         ATATTTTTTTTAATGAATCAAATTCACCTATAAAATTTTTGCTCAATA
MAL10|PF10_0205   ATATTTTTTTTAATGAATCAAATTCACCTATAAAATTTTTGCTCAATA
su_gi_contig_3460 ------------------------------------------------
E09_2163_17.ab1   ------------------------------------------------
E10_2163_510.ab1  ------------------------------------------------

PF10_0205         TTTTAATTTTATGTTTTAAAAAAGACAAATCTGAAATAAACGAATTAA
MAL10|PF10_0205   TTTTAATTTTATGTTTTAAAAAAGACAAATCTGAAATAAACGAATTAA
su_gi_contig_3460 ------------------------------------------------
E09_2163_17.ab1   ------------------------------------------------
E10_2163_510.ab1  ------------------------------------------------

PF10_0205         ATCCAAATAATAATTTACTTTATGATAATATGCCACTGAACCATTTCG
MAL10|PF10_0205   ATCCAAATAATAATTTACTTTATGATAATATGCCACTGAACCATTTCG
su_gi_contig_3460 ------------------------------------------------
E09_2163_17.ab1   ------------------------------------------------
E10_2163_510.ab1  ------------------------------------------------

PF10_0205         AAATATTGTATAAAAATTATATATCATCGAATCAATTAAACGACTCAA
MAL10|PF10_0205   AAATATTGTATAAAAATTATATATCATCGAATCAATTAAACGACTCAA
su_gi_contig_3460 ------------------------------------------------
E09_2163_17.ab1   ------------------------------------------------
E10_2163_510.ab1  ------------------------------------------------

PF10_0205         GTATAACACATCTGTTACATAATTTTCTAGAAGATGTAGATGTAGAAG
MAL10|PF10_0205   GTATAACACATCTGTTACATAATTTTCTAGAAGATGTAGATGTAGAAG
su_gi_contig_3460 ------------------------------------------------
E09_2163_17.ab1   ------------------------------------------------
E10_2163_510.ab1  ------------------------------------------------

PF10_0205         AGATATTATTAATTATATTTTTAAATATCATTGAATATATATGTAAAA
MAL10|PF10_0205   AGATATTATTAATTATATTTTTAAATATCATTGAATATATATGTAAAA
su_gi_contig_3460 ------------------------------------------------
E09_2163_17.ab1   ------------------------------------------------
E10_2163_510.ab1  ------------------------------------------------

PF10_0205         TTAATAATAAAACATTTGTACAATTAAATGAAGATGAATTTATGTTAT
MAL10|PF10_0205   TTAATAATAAAACATTTGTACAATTAAATGAAGATGAATTTATGTTAT
su_gi_contig_3460 ------------------------------------------------
E09_2163_17.ab1   ------------------------------------------------
E10_2163_510.ab1  ------------------------------------------------

PF10_0205         TTTTAGATACACATTTTAATATAAATTTAAATTTCTATGATATAGAAC
MAL10|PF10_0205   TTTTAGATACACATTTTAATATAAATTTAAATTTCTATGATATAGAAC
su_gi_contig_3460 ------------------------------------------------
E09_2163_17.ab1   ------------------------------------------------
E10_2163_510.ab1  ------------------------------------------------

PF10_0205         ATTATAATTTTCAAAAGATATATATAAAAATGATTATGAACTTATCTT
MAL10|PF10_0205   ATTATAATTTTCAAAAGATATATATAAAAATGATTATGAACTTATCTT
su_gi_contig_3460 ------------------------------------------------
E09_2163_17.ab1   ------------------------------------------------
E10_2163_510.ab1  ------------------------------------------------

PF10_0205         GTATACCTATATCAAATTATTTACATAAAAAAGAAAATAAATTAAAAT
MAL10|PF10_0205   GTATACCTATATCAAATTATTTACATAAAAAAGAAAATAAATTAAAAT
su_gi_contig_3460 ------------------------------------------------
E09_2163_17.ab1   ------------------------------------------------
E10_2163_510.ab1  ------------------------------------------------

PF10_0205         GTCTACATATATATATAATTAATATATTTAAAAATATATATCATCCGA
MAL10|PF10_0205   GTCTACATATATATATAATTAATATATTTAAAAATATATATCATCCGA
su_gi_contig_3460 ------------------------------------------------
E09_2163_17.ab1   ------------------------------------------------
E10_2163_510.ab1  ------------------------------------------------

PF10_0205         ATATGAAAATATTAATTAATATATTAACCATATGTAAAAACATATTCG
MAL10|PF10_0205   ATATGAAAATATTAATTAATATATTAACCATATGTAAAAACATATTCG
su_gi_contig_3460 ------------------------------------------------
E09_2163_17.ab1   ------------------------------------------------
E10_2163_510.ab1  ------------------------------------------------

PF10_0205         ATAATAATAAAGATTTAATATATATAAATAATAAATATAATATAGAAG
MAL10|PF10_0205   ATAATAATAAAGATTTAATATATATAAATAATAAATATAATATAGAAG
su_gi_contig_3460 ------------------------------------------------
E09_2163_17.ab1   ------------------------------------------------
E10_2163_510.ab1  ------------------------------------------------

PF10_0205         AAAGTAAAATATATAACATATATAAAATCGATAGAGAAAATTTGTTGA
MAL10|PF10_0205   AAAGTAAAATATATAACATATATAAAATCGATAGAGAAAATTTGTTGA
su_gi_contig_3460 ------------------------------------------------
E09_2163_17.ab1   ------------------------------------------------
E10_2163_510.ab1  ------------------------------------------------

PF10_0205         ATGAAAATAATGAAAAGGATTATAATAATAATCAATTAATAATATCAT
MAL10|PF10_0205   ATGAAAATAATGAAAAGGATTATAATAATAATCAATTAATAATATCAT
su_gi_contig_3460 ------------------------------------------------
E09_2163_17.ab1   ------------------------------------------------
E10_2163_510.ab1  ------------------------------------------------

PF10_0205         GTGATGATTTAAAAAAATTGTTTATTTTGATGTTTATAAGATTTATAA
MAL10|PF10_0205   GTGATGATTTAAAAAAATTGTTTATTTTGATGTTTATAAGATTTATAA
su_gi_contig_3460 ------------------------------------------------
E09_2163_17.ab1   ------------------------------------------------
E10_2163_510.ab1  ------------------------------------------------

PF10_0205         AAATACCCATGTATGACCATAACATGGATACTAATACAAATAATAATA
MAL10|PF10_0205   AAATACCCATGTATGACCATAACATGGATACTAATACAAATAATAATA
su_gi_contig_3460 ------------------------------------------------
E09_2163_17.ab1   ------------------------------------------------
E10_2163_510.ab1  ------------------------------------------------

PF10_0205         CAAATAATAATACAAATAATAATGCAAATAATAATGCAAATAATAATG
MAL10|PF10_0205   CAAATAATAATACAAATAATAATGCAAATAATAATGCAAATAATAATG
su_gi_contig_3460 ------------------------------------------------
E09_2163_17.ab1   ------------------------------------------------
E10_2163_510.ab1  ------------------------------------------------

PF10_0205         CAAATAATAATGCAAATAGTAATGCAAATAATAATGCAAATTATAATA
MAL10|PF10_0205   CAAATAATAATGCAAATAGTAATGCAAATAATAATGCAAATTATAATA
su_gi_contig_3460 ------------------------------------------------
E09_2163_17.ab1   ------------------------------------------------
E10_2163_510.ab1  ------------------------------------------------

PF10_0205         CAAATAGTAATGCAAATAGTAATGCAAATTATAATACAAATAATAATA
MAL10|PF10_0205   CAAATAGTAATGCAAATAGTAATGCAAATTATAATACAAATAATAATA
su_gi_contig_3460 ------------------------------------------------
E09_2163_17.ab1   ------------------------------------------------
E10_2163_510.ab1  ------------------------------------------------

PF10_0205         CAAATAATAATAATAATAATAATAATAATAATATTAATGATAACCATT
MAL10|PF10_0205   CAAATAATAATAATAATAATAATAATAATAATATTAATGATAACCATT
su_gi_contig_3460 ------------------------------------------------
E09_2163_17.ab1   ------------------------------------------------
E10_2163_510.ab1  ------------------------------------------------

PF10_0205         TTGGTGTTTCTAAAAATAACGAGAATGAACAAAATTTTTTAAAAATCT
MAL10|PF10_0205   TTGGTGTTTCTAAAAATAACGAGAATGAACAAAATTTTTTAAAAATCT
su_gi_contig_3460 ------------------------------------------------
E09_2163_17.ab1   ------------------------------------------------
E10_2163_510.ab1  ------------------------------------------------

PF10_0205         CCAAAGATGGAAAACAATCAGAATCAATATTATCATGTACAAATTCTT
MAL10|PF10_0205   CCAAAGATGGAAAACAATCAGAATCAATATTATCATGTACAAATTCTT
su_gi_contig_3460 ------------------------------------------------
E09_2163_17.ab1   ------------------------------------------------
E10_2163_510.ab1  ------------------------------------------------

PF10_0205         CTATGAATAAAAAATTAATGATTGAATTTATTAATAATTATATAAGTG
MAL10|PF10_0205   CTATGAATAAAAAATTAATGATTGAATTTATTAATAATTATATAAGTG
su_gi_contig_3460 ------------------------------------------------
E09_2163_17.ab1   ------------------------------------------------
E10_2163_510.ab1  ------------------------------------------------

PF10_0205         AATATAACGAAGAATGGTTTCATATTTATTATAAATATATGAATGAAG
MAL10|PF10_0205   AATATAACGAAGAATGGTTTCATATTTATTATAAATATATGAATGAAG
su_gi_contig_3460 ------------------------------------------------
E09_2163_17.ab1   ------------------------------------------------
E10_2163_510.ab1  ------------------------------------------------

PF10_0205         AATATGAAGAAAATGATACAAATAATATAAATGAATATGATGATAATG
MAL10|PF10_0205   AATATGAAGAAAATGATACAAATAATATAAATGAATATGATGATAATG
su_gi_contig_3460 ------------------------------------------------
E09_2163_17.ab1   ------------------------------------------------
E10_2163_510.ab1  ------------------------------------------------

PF10_0205         AAAATATTTTAAAACAAAAAATATTTAATTTTATTAAAGTATTATTAG
MAL10|PF10_0205   AAAATATTTTAAAACAAAAAATATTTAATTTTATTAAAGTATTATTAG
su_gi_contig_3460 ------------------------------------------------
E09_2163_17.ab1   ------------------------------------------------
E10_2163_510.ab1  ------------------------------------------------

PF10_0205         GATATAATCATGAAATATATCATATAATGATTGATGTGTTTAATGAAT
MAL10|PF10_0205   GATATAATCATGAAATATATCATATAATGATTGATGTGTTTAATGAAT
su_gi_contig_3460 ------------------------------------------------
E09_2163_17.ab1   ------------------------------------------------
E10_2163_510.ab1  ------------------------------------------------

PF10_0205         TCTTCAAATATTATGATACTATTATTACTATAAATAATTTATGTAATG
MAL10|PF10_0205   TCTTCAAATATTATGATACTATTATTACTATAAATAATTTATGTAATG
su_gi_contig_3460 ------------------------------------------------
E09_2163_17.ab1   ------------------------------------------------
E10_2163_510.ab1  ------------------------------------------------

PF10_0205         AAACATTAAAGGTACAAGATTATTTTATATATGTTTTATTAAGAGCAT
MAL10|PF10_0205   AAACATTAAAGGTACAAGATTATTTTATATATGTTTTATTAAGAGCAT
su_gi_contig_3460 ------------------------------------------------
E09_2163_17.ab1   ------------------------------------------------
E10_2163_510.ab1  ------------------------------------------------

PF10_0205         ATTTTCAATTATTATCATTCTTTATAAATACATTGAAAGAATTAAAAA
MAL10|PF10_0205   ATTTTCAATTATTATCATTCTTTATAAATACATTGAAAGAATTAAAAA
su_gi_contig_3460 ------------------------------------------------
E09_2163_17.ab1   ------------------------------------------------
E10_2163_510.ab1  ------------------------------------------------

PF10_0205         ATATTGTTACCAATGGGAATAAGCAAGTTAATGAAAATATTTTTTCGT
MAL10|PF10_0205   ATATTGTTACCAATGGGAATAAGCAAGTTAATGAAAATATTTTTTCGT
su_gi_contig_3460 ------------------------------------------------
E09_2163_17.ab1   ------------------------------------------------
E10_2163_510.ab1  ------------------------------------------------

PF10_0205         ATCAGATGAATTGTACAGGTGAAAGAGAGAAAGAGCTTAAAGAAGCTT
MAL10|PF10_0205   ATCAGATGAATTGTACAGGTGAAAGAGAGAAAGAGCTTAAAGAAGCTT
su_gi_contig_3460 ------------------------------------------------
E09_2163_17.ab1   ------------------------------------------------
E10_2163_510.ab1  ------------------------------------------------

PF10_0205         ATATTCAAAATAAAATTAATATAAAAAATAATCTAGAAGAAAAAATAA
MAL10|PF10_0205   ATATTCAAAATAAAATTAATATAAAAAATAATCTAGAAGAAAAAATAA
su_gi_contig_3460 ------------------------------------------------
E09_2163_17.ab1   ------------------------------------------------
E10_2163_510.ab1  ------------------------------------------------

PF10_0205         TACAAATGAATAATAATAACATTGAACTTGAAAATAATCATAACATTA
MAL10|PF10_0205   TACAAATGAATAATAATAACATTGAACTTGAAAATAATCATAACATTA
su_gi_contig_3460 ------------------------------------------------
E09_2163_17.ab1   ------------------------------------------------
E10_2163_510.ab1  ------------------------------------------------

PF10_0205         ATATTATTAATAATAATAATAATAATAATAATAATAACAGTGGTAGTA
MAL10|PF10_0205   ATATTATTAATAATAATAATAATAATAATAATAATAACAGTGGTAGTA
su_gi_contig_3460 ------------------------------------------------
E09_2163_17.ab1   ------------------------------------------------
E10_2163_510.ab1  ------------------------------------------------

PF10_0205         TTTCAAATATGTCTAGTAATACCTATAATTTAGATATGTTAAAAAGGG
MAL10|PF10_0205   TTTCAAATATGTCTAGTAATACCTATAATTTAGATATGTTAAAAAGGG
su_gi_contig_3460 ------------------------------------------------
E09_2163_17.ab1   ------------------------------------------------
E10_2163_510.ab1  ------------------------------------------------

PF10_0205         AAAAGGAAAATATTGAATTAGAACTATTTATTATAAAATGTATAGAAA
MAL10|PF10_0205   AAAAGGAAAATATTGAATTAGAACTATTTATTATAAAATGTATAGAAA
su_gi_contig_3460 ------------------------------------------------
E09_2163_17.ab1   ------------------------------------------------
E10_2163_510.ab1  ------------------------------------------------

PF10_0205         AATATAAAGGTTCACCTTATTACGAAATTAATAATAAATGTATTAATA
MAL10|PF10_0205   AATATAAAGGTTCACCTTATTACGAAATTAATAATAAATGTATTAATA
su_gi_contig_3460 ------------------------------------------------
E09_2163_17.ab1   ------------------------------------------------
E10_2163_510.ab1  ------------------------------------------------

PF10_0205         ATTTATTAAATTTTTTTAAAATAATATTACAAAAAGATTTTATGGGAT
MAL10|PF10_0205   ATTTATTAAATTTTTTTAAAATAATATTACAAAAAGATTTTATGGGAT
su_gi_contig_3460 ------------------------------------------------
E09_2163_17.ab1   ------------------------------------------------
E10_2163_510.ab1  ------------------------------------------------

PF10_0205         TTAGTAAAATATCAACAAATTTTCTTCTTTTTGAAATCAAAAGATTAC
MAL10|PF10_0205   TTAGTAAAATATCAACAAATTTTCTTCTTTTTGAAATCAAAAGATTAC
su_gi_contig_3460 ------------------------------------------------
E09_2163_17.ab1   ------------------------------------------------
E10_2163_510.ab1  ------------------------------------------------

PF10_0205         AACATATTTCTGAATGTACTTATATTTTAAATTATAATAAAGATTATG
MAL10|PF10_0205   AACATATTTCTGAATGTACTTATATTTTAAATTATAATAAAGATTATG
su_gi_contig_3460 ------------------------------------------------
E09_2163_17.ab1   ------------------------------------------------
E10_2163_510.ab1  ------------------------------------------------

PF10_0205         CTTATTTTATTATGGATAATTTAATGAAAACAATAATTGAAAGTACAG
MAL10|PF10_0205   CTTATTTTATTATGGATAATTTAATGAAAACAATAATTGAAAGTACAG
su_gi_contig_3460 ------------------------------------------------
E09_2163_17.ab1   ------------------------------------------------
E10_2163_510.ab1  ------------------------------------------------

PF10_0205         AAGATATATCTTTTGAATTAAAAAAAAATTATCTAGCAATTTTTACAT
MAL10|PF10_0205   AAGATATATCTTTTGAATTAAAAAAAAATTATCTAGCAATTTTTACAT
su_gi_contig_3460 ------------------------------------------------
E09_2163_17.ab1   ------------------------------------------------
E10_2163_510.ab1  ------------------------------------------------

PF10_0205         CCATAATAATGAATTTAGAAAGCTTCTTATCAAATGATATTATACAAA
MAL10|PF10_0205   CCATAATAATGAATTTAGAAAGCTTCTTATCAAATGATATTATACAAA
su_gi_contig_3460 ------------------------------------------------
E09_2163_17.ab1   ------------------------------------------------
E10_2163_510.ab1  ------------------------------------------------

PF10_0205         AAATTTTGAAAACATTTTTAGATTATAAAAAATCCACAAATATCTTTA
MAL10|PF10_0205   AAATTTTGAAAACATTTTTAGATTATAAAAAATCCACAAATATCTTTA
su_gi_contig_3460 ------------------------------------------------
E09_2163_17.ab1   ------------------------------------------------
E10_2163_510.ab1  ------------------------------------------------

PF10_0205         AATATAATAAAGAATTTAGTATATTCCTTTTAACACTTATATCTGTTT
MAL10|PF10_0205   AATATAATAAAGAATTTAGTATATTCCTTTTAACACTTATATCTGTTT
su_gi_contig_3460 ------------------------------------------------
E09_2163_17.ab1   ------------------------------------------------
E10_2163_510.ab1  ------------------------------------------------

PF10_0205         TAAAAGTAGAGAATGTAAATCAGAAGGTTCCATATATTAAATTAGTTT
MAL10|PF10_0205   TAAAAGTAGAGAATGTAAATCAGAAGGTTCCATATATTAAATTAGTTT
su_gi_contig_3460 ------------------------------------------------
E09_2163_17.ab1   ------------------------------------------------
E10_2163_510.ab1  ------------------------------------------------

PF10_0205         TAGAAGATACCTATGAATTTTTAACATATTTTAATAAAAATATAAATA
MAL10|PF10_0205   TAGAAGATACCTATGAATTTTTAACATATTTTAATAAAAATATAAATA
su_gi_contig_3460 ------------------------------------------------
E09_2163_17.ab1   ------------------------------------------------
E10_2163_510.ab1  ------------------------------------------------

PF10_0205         CATTTCAAAAGTTGTATGACCTTTTCTATGTACACCAAGCAAATGATA
MAL10|PF10_0205   CATTTCAAAAGTTGTATGACCTTTTCTATGTACACCAAGCAAATGATA
su_gi_contig_3460 ------------------------------------------------
E09_2163_17.ab1   ------------------------------------------------
E10_2163_510.ab1  ------------------------------------------------

PF10_0205         CAATGTTACAAGTAGCAACCTTTGATTCTATTCATAAAAAAGAAGACA
MAL10|PF10_0205   CAATGTTACAAGTAGCAACCTTTGATTCTATTCATAAAAAAGAAGACA
su_gi_contig_3460 ------------------------------------------------
E09_2163_17.ab1   ------------------------------------------------
E10_2163_510.ab1  ------------------------------------------------

PF10_0205         TGGTACATTCATTATTTGATTCATATAAAATTGTGCACGCGTGTTTTT
MAL10|PF10_0205   TGGTACATTCATTATTTGATTCATATAAAATTGTGCACGCGTGTTTTT
su_gi_contig_3460 ------------------------------------------------
E09_2163_17.ab1   ------------------------------------------------
E10_2163_510.ab1  ------------------------------------------------

PF10_0205         CCTTATTTTCGTATGAAAAAATTGATATAAGTATGAAGACCAAATTAC
MAL10|PF10_0205   CCTTATTTTCGTATGAAAAAATTGATATAAGTATGAAGACCAAATTAC
su_gi_contig_3460 ------------------------------------------------
E09_2163_17.ab1   ------------------------------------------------
E10_2163_510.ab1  ------------------------------------------------

PF10_0205         AAAGAAGCGCATTAAGTCAAGCATCAAATAATAACACTAATGATCATA
MAL10|PF10_0205   AAAGAAGCGCATTAAGTCAAGCATCAAATAATAACACTAATGATCATA
su_gi_contig_3460 ------------------------------------------------
E09_2163_17.ab1   ------------------------------------------------
E10_2163_510.ab1  ------------------------------------------------

PF10_0205         TGAGTAGTAGTAATAATAATAATAATAATAATAGTAATAGTAGTAGTA
MAL10|PF10_0205   TGAGTAGTAGTAATAATAATAATAATAATAATAGTAATAGTAGTAGTA
su_gi_contig_3460 ------------------------------------------------
E09_2163_17.ab1   ------------------------------------------------
E10_2163_510.ab1  ------------------------------------------------

PF10_0205         ATAATAAAATAGGAACACATGCCAATTTTGGAGATGAAAATATGTATT
MAL10|PF10_0205   ATAATAAAATAGGAACACATGCCAATTTTGGAGATGAAAATATGTATT
su_gi_contig_3460 ------------------------------------------------
E09_2163_17.ab1   ------------------------------------------------
E10_2163_510.ab1  ------------------------------------------------

PF10_0205         ATAATTTAATGAATGATAATAATGCATTAATAAATGATAATGAATTTT
MAL10|PF10_0205   ATAATTTAATGAATGATAATAATGCATTAATAAATGATAATGAATTTT
su_gi_contig_3460 ------------------------------------------------
E09_2163_17.ab1   ------------------------------------------------
E10_2163_510.ab1  ------------------------------------------------

PF10_0205         TACATTTATTTATAAACCTTTTCGAAAATGTTCTGTTGATATATTCAT
MAL10|PF10_0205   TACATTTATTTATAAACCTTTTCGAAAATGTTCTGTTGATATATTCAT
su_gi_contig_3460 ------------------------------------------------
E09_2163_17.ab1   ------------------------------------------------
E10_2163_510.ab1  ------------------------------------------------

PF10_0205         TATTTAATGATATGATAAGAACTAATTATTCTTTTGAAAAATATCCAA
MAL10|PF10_0205   TATTTAATGATATGATAAGAACTAATTATTCTTTTGAAAAATATCCAA
su_gi_contig_3460 ------------------------------------------------
E09_2163_17.ab1   ------------------------------------------------
E10_2163_510.ab1  ------------------------------------------------

PF10_0205         AAATGTGTGTGGAAGTTAATTATTTTCACCTGACTGGTCAGGAAAAAG
MAL10|PF10_0205   AAATGTGTGTGGAAGTTAATTATTTTCACCTGACTGGTCAGGAAAAAG
su_gi_contig_3460 ------------------------------------------------
E09_2163_17.ab1   ------------------------------------------------
E10_2163_510.ab1  ------------------------------------------------

PF10_0205         ATGTTGTGTGTATGTACAATATGAACAAGAAGAAAAACAGTATTGATA
MAL10|PF10_0205   ATGTTGTGTGTATGTACAATATGAACAAGAAGAAAAACAGTATTGATA
su_gi_contig_3460 ------------------------------------------------
E09_2163_17.ab1   ------------------------------------------------
E10_2163_510.ab1  ------------------------------------------------

PF10_0205         ATATGGAACATATGAAAAATATGAAAGATGTGAATAATATGAATAATA
MAL10|PF10_0205   ATATGGAACATATGAAAAATATGAAAGATGTGAATAATATGAATAATA
su_gi_contig_3460 ------------------------------------------------
E09_2163_17.ab1   ------------------------------------------------
E10_2163_510.ab1  ------------------------------------------------

PF10_0205         TGATTAGTATGAATTATAATGAGAATATGAAGAATATGTCTGGTTCTT
MAL10|PF10_0205   TGATTAGTATGAATTATAATGAGAATATGAAGAATATGTCTGGTTCTT
su_gi_contig_3460 ------------------------------------------------
E09_2163_17.ab1   ------------------------------------------------
E10_2163_510.ab1  ------------------------------------------------

PF10_0205         CTGAATTGTTATATATGAAAAATAATGTTTGTACAGAAGGGAAAAAAT
MAL10|PF10_0205   CTGAATTGTTATATATGAAAAATAATGTTTGTACAGAAGGGAAAAAAT
su_gi_contig_3460 ------------------------------------------------
E09_2163_17.ab1   ------------------------------------------------
E10_2163_510.ab1  ------------------------------------------------

PF10_0205         GGAATTATTATACGATAAGATTATTACATGAAAATATATGTAATGTTA
MAL10|PF10_0205   GGAATTATTATACGATAAGATTATTACATGAAAATATATGTAATGTTA
su_gi_contig_3460 ------------------------------------------------
E09_2163_17.ab1   ------------------------------------------------
E10_2163_510.ab1  ------------------------------------------------

PF10_0205         TTAAAAAGTTTATAAAAGAAAGTTATTTCTTCCTATATAATGATTTAA
MAL10|PF10_0205   TTAAAAAGTTTATAAAAGAAAGTTATTTCTTCCTATATAATGATTTAA
su_gi_contig_3460 ------------------------------------------------
E09_2163_17.ab1   ------------------------------------------------
E10_2163_510.ab1  ------------------------------------------------

PF10_0205         CAAATATATTTAATAATATATTATGTAATAGTTTAGAATATATTCCAT
MAL10|PF10_0205   CAAATATATTTAATAATATATTATGTAATAGTTTAGAATATATTCCAT
su_gi_contig_3460 ------------------------------------------------
E09_2163_17.ab1   ------------------------------------------------
E10_2163_510.ab1  ------------------------------------------------

PF10_0205         ATGATTATATTAATAATAATATATTATTAGTTTATGTTTGTTTAAGTG
MAL10|PF10_0205   ATGATTATATTAATAATAATATATTATTAGTTTATGTTTGTTTAAGTG
su_gi_contig_3460 ------------------------------------------------
E09_2163_17.ab1   ------------------------------------------------
E10_2163_510.ab1  ------------------------------------------------

PF10_0205         AAAAATTAAAATATTTAATAAATAATAAATTAATCAATCAATTAATTA
MAL10|PF10_0205   AAAAATTAAAATATTTAATAAATAATAAATTAATCAATCAATTAATTA
su_gi_contig_3460 ------------------------------------------------
E09_2163_17.ab1   ------------------------------------------------
E10_2163_510.ab1  ------------------------------------------------

PF10_0205         TACAATGGTTTTTTAAAATTTTTTCCGTATTTTTAGAAAAACATTTTC
MAL10|PF10_0205   TACAATGGTTTTTTAAAATTTTTTCCGTATTTTTAGAAAAACATTTTC
su_gi_contig_3460 ------------------------------------------------
E09_2163_17.ab1   ------------------------------------------------
E10_2163_510.ab1  ------------------------------------------------

PF10_0205         ATTATTTTCGAGAAGAGTATGAACATATAAAAAAAGTAAATTCAGAAT
MAL10|PF10_0205   ATTATTTTCGAGAAGAGTATGAACATATAAAAAAAGTAAATTCAGAAT
su_gi_contig_3460 ------------------------------------------------
E09_2163_17.ab1   ------------------------------------------------
E10_2163_510.ab1  ------------------------------------------------

PF10_0205         TAAATTCAGAAATATGCATGAAAGAAGATGATTATAGTTTGTATTATG
MAL10|PF10_0205   TAAATTCAGAAATATGCATGAAAGAAGATGATTATAGTTTGTATTATG
su_gi_contig_3460 ------------------------------------------------
E09_2163_17.ab1   ------------------------------------------------
E10_2163_510.ab1  ------------------------------------------------

PF10_0205         ATATGTTATATAAAAATAAAAATTATATTTTAAATTATTTAAAAATAT
MAL10|PF10_0205   ATATGTTATATAAAAATAAAAATTATATTTTAAATTATTTAAAAATAT
su_gi_contig_3460 ------------------------------------------------
E09_2163_17.ab1   ------------------------------------------------
E10_2163_510.ab1  ------------------------------------------------

PF10_0205         GTAAAAATATATTTGTTGTACCAAATGAATATAAAAATAATCAAGAAC
MAL10|PF10_0205   GTAAAAATATATTTGTTGTACCAAATGAATATAAAAATAATCAAGAAC
su_gi_contig_3460 ------------------------------------------------
E09_2163_17.ab1   ------------------------------------------------
E10_2163_510.ab1  ------------------------------------------------

PF10_0205         ATAAAATGTTTTTTCAATATATATATAATGATGAAAAAACGGTTCTTT
MAL10|PF10_0205   ATAAAATGTTTTTTCAATATATATATAATGATGAAAAAACGGTTCTTT
su_gi_contig_3460 ------------------------------------------------
E09_2163_17.ab1   ------------------------------------------------
E10_2163_510.ab1  ------------------------------------------------

PF10_0205         TAAATTCACTTCTTTCTACTATAGAATATTTATTAAATAGTTATGATT
MAL10|PF10_0205   TAAATTCACTTCTTTCTACTATAGAATATTTATTAAATAGTTATGATT
su_gi_contig_3460 ------------------------------------------------
E09_2163_17.ab1   ------------------------------------------------
E10_2163_510.ab1  ------------------------------------------------

PF10_0205         GTGATATTACCAAAAAATGTTTAAACTTTCTTGTAGATTCATCCGAAT
MAL10|PF10_0205   GTGATATTACCAAAAAATGTTTAAACTTTCTTGTAGATTCATCCGAAT
su_gi_contig_3460 ------------------------------------------------
E09_2163_17.ab1   ------------------------------------------------
E10_2163_510.ab1  ------------------------------------------------

PF10_0205         CTGTTACTTTTTTAACTTTCAATTCACCCCATTTCTACTTTTTTTTAC
MAL10|PF10_0205   CTGTTACTTTTTTAACTTTCAATTCACCCCATTTCTACTTTTTTTTAC
su_gi_contig_3460 ------------------------------------------------
E09_2163_17.ab1   ------------------------------------------------
E10_2163_510.ab1  ------------------------------------------------

PF10_0205         AAATTATTAAAGTACTTTTGAAAACATTCTTTTTATATAATCCACTTA
MAL10|PF10_0205   AAATTATTAAAGTACTTTTGAAAACATTCTTTTTATATAATCCACTTA
su_gi_contig_3460 ------------------------------------------------
E09_2163_17.ab1   ------------------------------------------------
E10_2163_510.ab1  ------------------------------------------------

PF10_0205         TATTAACACTAAGACAAAAAAAAGAAGAAAATGAAATCAGTAATATAA
MAL10|PF10_0205   TATTAACACTAAGACAAAAAAAAGAAGAAAATGAAATCAGTAATATAA
su_gi_contig_3460 ------------------------------------------------
E09_2163_17.ab1   ------------------------------------------------
E10_2163_510.ab1  ------------------------------------------------

PF10_0205         TTCTTAATGAATATACAGAAGAAAAAATACAAGTCTATATTGGAGAAA
MAL10|PF10_0205   TTCTTAATGAATATACAGAAGAAAAAATACAAGTCTATATTGGAGAAA
su_gi_contig_3460 ------------------------------------------------
E09_2163_17.ab1   ------------------------------------------------
E10_2163_510.ab1  ------------------------------------------------

PF10_0205         TGAACTTATTCATGAAAAATGATCCATTAGAAGCAAACTCTTTTCTAA
MAL10|PF10_0205   TGAACTTATTCATGAAAAATGATCCATTAGAAGCAAACTCTTTTCTAA
su_gi_contig_3460 ------------------------------------------------
E09_2163_17.ab1   ------------------------------------------------
E10_2163_510.ab1  ------------------------------------------------

PF10_0205         ACGTTTTTACTAATGCAATTATCAAAATAAGTAAACATTATTTCTTTT
MAL10|PF10_0205   ACGTTTTTACTAATGCAATTATCAAAATAAGTAAACATTATTTCTTTT
su_gi_contig_3460 ------------------------------------------------
E09_2163_17.ab1   ------------------------------------------------
E10_2163_510.ab1  ------------------------------------------------

PF10_0205         TACAAAAAAAAATTTATAATATTGCAGAAAATATTTCTATCAACGATT
MAL10|PF10_0205   TACAAAAAAAAATTTATAATATTGCAGAAAATATTTCTATCAACGATT
su_gi_contig_3460 ------------------------------------------------
E09_2163_17.ab1   ------------------------------------------------
E10_2163_510.ab1  ------------------------------------------------

PF10_0205         TATTAAATATTGATAGTGTTAAACATTTCTTATTATTATTTGAAAACA
MAL10|PF10_0205   TATTAAATATTGATAGTGTTAAACATTTCTTATTATTATTTGAAAACA
su_gi_contig_3460 ------------------------------------------------
E09_2163_17.ab1   ------------------------------------------------
E10_2163_510.ab1  ------------------------------------------------

PF10_0205         TAGAAAATTCAAGCACATTTAATTTTCATACTATTCTCTCAGATTTGT
MAL10|PF10_0205   TAGAAAATTCAAGCACATTTAATTTTCATACTATTCTCTCAGATTTGT
su_gi_contig_3460 ------------------------------------------------
E09_2163_17.ab1   ------------------------------------------------
E10_2163_510.ab1  ------------------------------------------------

PF10_0205         TGCATCAAAATAATTCACAATATTTTAAAAATTTATTGATTCAGTATA
MAL10|PF10_0205   TGCATCAAAATAATTCACAATATTTTAAAAATTTATTGATTCA-----
su_gi_contig_3460 ------------------------------------------------
E09_2163_17.ab1   ------------------------------------------------
E10_2163_510.ab1  ------------------------------------------------

PF10_0205         GATTACACAAAACATAAAAATTAATTTAATAGGAATATGAAAAACGGA
MAL10|PF10_0205   ------------------------------------------------
su_gi_contig_3460 ------------------------------------------------
E09_2163_17.ab1   ------------------------------------------------
E10_2163_510.ab1  ------------------------------------------------

PF10_0205         ATTATTTATAAATTCATTTTATATGTCACATTATAAAGTATATATAAA
MAL10|PF10_0205   ------------------------------------------------
su_gi_contig_3460 ------------------------------------------------
E09_2163_17.ab1   ------------------------------------------------
E10_2163_510.ab1  ------------------------------------------------

PF10_0205         TATATTACATATATTTAGCCCATGGTTATTATATATTTCCACTTTATT
MAL10|PF10_0205   ------------------------------------------------
su_gi_contig_3460 ------------------------------------------------
E09_2163_17.ab1   ------------------------------------------------
E10_2163_510.ab1  ------------------------------------------------

PF10_0205         ATTTTTTTTAATTCATTTTTTAATTATGAATAAATACACAAAGGAATG
MAL10|PF10_0205   ------------------------------------------------
su_gi_contig_3460 ------------------------------------------------
E09_2163_17.ab1   ------------------------------------------------
E10_2163_510.ab1  ------------------------------------------------

PF10_0205         TTTAATTTTTGTACTTTTATATATATAACGCATATGTGTTCTTATTAT
MAL10|PF10_0205   ------------------------------------------------
su_gi_contig_3460 ------------------------------------------------
E09_2163_17.ab1   ------------------------------------------------
E10_2163_510.ab1  ------------------------------------------------

PF10_0205         ATTATATTATATTATATTATATATTATATATATATATGTATATATCCT
MAL10|PF10_0205   ------------------------------------------------
su_gi_contig_3460 ------------------------------------------------
E09_2163_17.ab1   ------------------------------------------------
E10_2163_510.ab1  ------------------------------------------------

PF10_0205         TTTTTTCATGTTTGTTCCTTTTTAAAAACTTTTTAAAACCCATTAACT
MAL10|PF10_0205   ------------------------------------------------
su_gi_contig_3460 ------------------------------------------------
E09_2163_17.ab1   ------------------------------------------------
E10_2163_510.ab1  ------------------------------------------------

PF10_0205         TAAAATAATATTATAATATGGATGTATTTTTGTATTTTATTTTATTTT
MAL10|PF10_0205   ------------------------------------------------
su_gi_contig_3460 ------------------------------------------------
E09_2163_17.ab1   ------------------------------------------------
E10_2163_510.ab1  ------------------------------------------------

PF10_0205         TAATTAAAATTATTTCGACGATAAAATGTAAGTAAACATACAAAATAA
MAL10|PF10_0205   ------------------------------------------------
su_gi_contig_3460 ------------------------------------------------
E09_2163_17.ab1   ------------------------------------------------
E10_2163_510.ab1  ------------------------------------------------

PF10_0205         ATATATATAAAAGAATTATATTTTAAAAATGATGTATATGTGATTATA
MAL10|PF10_0205   ------------------------------------------------
su_gi_contig_3460 ------------------------------------------------
E09_2163_17.ab1   ------------------------------------------------
E10_2163_510.ab1  ------------------------------------------------

PF10_0205         ATTTTTTTTTTTTTTTTTTTTTTTTTTTTTTTTTTTTTTTTATTTTAA
MAL10|PF10_0205   ------------------------------------------------
su_gi_contig_3460 ------------------------------------------------
E09_2163_17.ab1   ------------------------------------------------
E10_2163_510.ab1  ------------------------------------------------

PF10_0205         TTTATTTTGTATCAAAGATTGTATAACAATTTTGATTATATCATATGG
MAL10|PF10_0205   -----------------ATTGTATAACAATTTTGATTATATCATATGG
su_gi_contig_3460 --------------------------------------------ATGG
E09_2163_17.ab1   ------------------------------------------------
E10_2163_510.ab1  ------------------------------------------------

PF10_0205         CCTTTATTTGGTATATTTTTATATTATACATATACCATGTTAATTTTT
MAL10|PF10_0205   CCTTTATTTGGTATATTTTTATATTATACATATACCATGTTAATTTTT
su_gi_contig_3460 CCTTTATTTGGTATATTTTTATATTATACATATACCATGTTAATTTTT
E09_2163_17.ab1   ------------------------------------------------
E10_2163_510.ab1  ------------------------------------------------

PF10_0205         TTAAAATATGTGGATCGTAAATTTCTAATATCAATCGTTCTTTTCTTT
MAL10|PF10_0205   TTAAAATATGTGGATCGTAAATTTCTAATATCAATCGTTCTTTTCTTT
su_gi_contig_3460 TTAAAATATGTGGATCGTAAATTTCTAATATCAATCGTTCTTTTCTTT
E09_2163_17.ab1   ------------------------------------------------
E10_2163_510.ab1  ------------------------------------------------

PF10_0205         TGTTCTCATACGTTTGTTGAGAATTATAATATTCATAAGAAAAGGAAA
MAL10|PF10_0205   TGTTCTCATACGTTTGTTGAGAATTATAATATTCATAAGAAAAGGAAA
su_gi_contig_3460 TGTTCTCATACGTTTGTTGAGAATTATAATATTCATAAGAAAAGGAAA
E09_2163_17.ab1   -------ATACGTTTGTTGAGAATTATAATATTCATAAGAAAAGGAAA
E10_2163_510.ab1  ------------------------------------------------

PF10_0205         ACATTCATATTACCACCAAGGCTTAAGAAATCATTTTCATATAAGCCT
MAL10|PF10_0205   ACATTCATATTACCACCAAGGCTTAAGAAATCATTTTCATATAAGCCT
su_gi_contig_3460 ACATTCATATTACCACCAAGGCTTAAGAAATCATTTTCATATAAGCCT
E09_2163_17.ab1   ACATTCATATTACCACCAAGGCTTAAGAAATCATTTTCATATAAGCCT
E10_2163_510.ab1  ------------------------------------------------

PF10_0205         AATAAAGTGATTAACACATTTGAAATAGGATTAAAGGCGGATGAAGAA
MAL10|PF10_0205   AATAAAGTGATTAACACATTTGAAATAGGATTAAAGGCGGATGAAGAA
su_gi_contig_3460 AATAAAGTGATTAACACATTTGAAATAGGATTAAAGGCGGATGAAGAA
E09_2163_17.ab1   AATAAAGTGATTAACACATTTGAAATAGGATTAAAGGCGGATGAAGAA
E10_2163_510.ab1  ------------------------------------------------

PF10_0205         TTGGATGATTATAAATATTTCACGGAGGAGGAGTAATAAGTGTTCCAT
MAL10|PF10_0205   TTGGATGATTATAAATATTTCACGGAGGAGGA----------------
su_gi_contig_3460 TTGGATGATTATAAATATTTCACGGAGGAGGAGTAATAAGTGTTCCAT
E09_2163_17.ab1   TTGGATGATTATAAATATTTCACGGAGGAGGAGTAATAAGTGTTCCAT
E10_2163_510.ab1  ------------------------------------------------

PF10_0205         AAATAAATAAATAAATAAAAATATATATATATATAATGTATATATATT
MAL10|PF10_0205   ------------------------------------------------
su_gi_contig_3460 AAATAAATAAATAAATAAAAATATATATATATATAATGTATATATATT
E09_2163_17.ab1   AAATAAATAAATAAATAAAAATATATATATATA---------------
E10_2163_510.ab1  ------------------------------------------------

PF10_0205         TACCATTTAAATGCTACGAATTCTTCATATATTTTGTTATTTCTTTTT
MAL10|PF10_0205   ------------------------------------------------
su_gi_contig_3460 TACCATTTAAATGCTACGAATTCTTCATATATTTTGTTATTTCTTTTT
E09_2163_17.ab1   ------------------------------------------------
E10_2163_510.ab1  ------------------------------------------------

PF10_0205         TCTTTCTTTTTTTTTATTACACTTTAGGTACATTCCTCCACTACCACC
MAL10|PF10_0205   ---------------------------GTACATTCCTCCACTACCACC
su_gi_contig_3460 TCTTTCTTTTTTTTTATTACACTTTAGGTACATTCCTCCACTACCACC
E09_2163_17.ab1   ------------------------------------------------
E10_2163_510.ab1  ------------------------------------------------

PF10_0205         TGTCGAAACGTGGGAAGATTTAATACTCAAAGAAGAGATAAGAAACAA
MAL10|PF10_0205   TGTCGAAACGTGGGAAGATTTAATACTCAAAGAAGAGATAAGAAACAA
su_gi_contig_3460 TGTCGAAACGTGGGAAGATTTAATACTCAAAGAAGAGATAAGAAACAA
E09_2163_17.ab1   ------------------------------------------------
E10_2163_510.ab1  ------------------------------------------------

PF10_0205         AAAAGAAGACCCAAAAAGAAATGCTGACGATTATACATTAACACACGA
MAL10|PF10_0205   AAAAGAAGACCCAAAAAGAAATGCTGACGATTATACATTAACACACGA
su_gi_contig_3460 AAAAGAAGACCCAAAAAGAAATGCTGACGATTATACATTAACACACGA
E09_2163_17.ab1   ------------------------------------------------
E10_2163_510.ab1  ------------------------------------------------

PF10_0205         AAGTAGAGAAAAAGTACTGGATATTATACGACAAACACGTTTAATAAA
MAL10|PF10_0205   AAGTAGAGAAAAAGTACTGGATATTATACGACAAACACGTTTAATAAA
su_gi_contig_3460 AAGTAGAGAAAAAGTACTGGATATTATACGACAAACACGTTTAATAAA
E09_2163_17.ab1   ------------------------------------------------
E10_2163_510.ab1  -----------------------TTATACGACAAACACGTTTAATAAA

PF10_0205         TCACTGTAACTATGAAATTCAAAAAAACAAACAAAAAAATATTCTCTA
MAL10|PF10_0205   TCACTGTAACTATGAAATTCAAAAAAACAAACAAAAAAATATTCTCTA
su_gi_contig_3460 TCACTGTAACTATGAAATTCAAAAAAACAAACAAAAAAATATTCTCTA
E09_2163_17.ab1   ------------------------------------------------
E10_2163_510.ab1  TCACTGTAACTATGAAATTCAAAAAAACAAACAAAAAAATATTCTCTA

PF10_0205         TTTTGTAACACCCAAAATTGGTTAGCTGCAATTTTATTACATGAACAT
MAL10|PF10_0205   TTTTGTAACACCCAAAATTGGTTAG-----------------------
su_gi_contig_3460 TTTTGTAACACCCAAAATTGGTTAGCTGCAATTTTATTACATGAACAT
E09_2163_17.ab1   ------------------------------------------------
E10_2163_510.ab1  TTTTGTAACACCCAAAATTGGTTAGCTGCAATTTTATTACATGAACAT

PF10_0205         GTTCATAA-TTTTTTTTCTAAAAATTTGCACTTTTTTTAGCTAGCAAA
MAL10|PF10_0205   ------------------------------------------------
su_gi_contig_3460 GTTCATAATTTTTTTTTCTAAAAATTTGCACTTTTTTTAGCTAGCAAA
E09_2163_17.ab1   ------------------------------------------------
E10_2163_510.ab1  GTTCATAATTTTTTTTTCTAAAAATTTGCACTTTTTTTAGCTAGCAAA

PF10_0205         AAAAGAAACATATTTAAACACACACACAAAAAAAAAAAAAAAAAAAAT
MAL10|PF10_0205   ------------------------------------------------
su_gi_contig_3460 AAAAGAAACATATTTAAACACACACAC---------------------
E09_2163_17.ab1   ------------------------------------------------
E10_2163_510.ab1  AAAAGAAACATATTTAAACACACACAC---------------------

PF10_0205         ATATAAATAAATAAATATATATATATATATATATATATATATATATAT
MAL10|PF10_0205   ------------------------------------------------
su_gi_contig_3460 ------------------------------------------------
E09_2163_17.ab1   ------------------------------------------------
E10_2163_510.ab1  ------------------------------------------------

PF10_0205         GTGAAGAATACACAAAGTGCATATATAATAAACATTATACACATTTTT
MAL10|PF10_0205   ------------------------------------------------
su_gi_contig_3460 ------------------------------------------------
E09_2163_17.ab1   ------------------------------------------------
E10_2163_510.ab1  ------------------------------------------------

PF10_0205         CCTTTTTTTTTTTTTTTTTTTTTTTTTTTTTTCTTAGGACCGTATTGT
MAL10|PF10_0205   ------------------------------------------------
su_gi_contig_3460 ------------------------------------------------
E09_2163_17.ab1   ------------------------------------------------
E10_2163_510.ab1  ------------------------------------------------

PF10_0205         AAACTGATGGAATACGATAAAGAAAAGATGGAGAGCTTAGTTAGCAAG
MAL10|PF10_0205   ------------------------------------------------
su_gi_contig_3460 ------------------------------------------------
E09_2163_17.ab1   ------------------------------------------------
E10_2163_510.ab1  ------------------------------------------------

PF10_0205         GTTAAAGAAAAGTTTGGTAAGAAAGTAGAAATTGTTAATTTAAAGTTG
MAL10|PF10_0205   ------------------------------------------------
su_gi_contig_3460 ------------------------------------------------
E09_2163_17.ab1   ------------------------------------------------
E10_2163_510.ab1  ------------------------------------------------

PF10_0205         GATGTAAAGATGCCTTTATTTGAGATTTTTTTACAAGCAAGTATTCAC
MAL10|PF10_0205   ------------------------------------------------
su_gi_contig_3460 ------------------------------------------------
E09_2163_17.ab1   ------------------------------------------------
E10_2163_510.ab1  ------------------------------------------------

PF10_0205         ACACAAATAAAAATTTTTTATGCTCGTGGTAGAACCTTACAATATAGA
MAL10|PF10_0205   ------------------------------------------------
su_gi_contig_3460 ------------------------------------------------
E09_2163_17.ab1   ------------------------------------------------
E10_2163_510.ab1  ------------------------------------------------

PF10_0205         TTACCACCTGTATTTTGGACTAGGTGCAAAATATTAAAGGAAAATAAA
MAL10|PF10_0205   ------------------------------------------------
su_gi_contig_3460 ------------------------------------------------
E09_2163_17.ab1   ------------------------------------------------
E10_2163_510.ab1  ------------------------------------------------

PF10_0205         ATATTACAAGAAAAATATGGTGGAGAATGTGCCCCTGGATTATTCCCA
MAL10|PF10_0205   ------------------------------------------------
su_gi_contig_3460 ------------------------------------------------
E09_2163_17.ab1   ------------------------------------------------
E10_2163_510.ab1  ------------------------------------------------

PF10_0205         CAATATGATGAATATAATATAATGCAAATTATGACTGAATGTGTATAT
MAL10|PF10_0205   ------------------------------------------------
su_gi_contig_3460 ------------------------------------------------
E09_2163_17.ab1   ------------------------------------------------
E10_2163_510.ab1  ------------------------------------------------

PF10_0205         AATGATAAATATAATTTTTATGTTTATGATGTTAATTTAGAATGGGAA
MAL10|PF10_0205   ------------------------------------------------
su_gi_contig_3460 ------------------------------------------------
E09_2163_17.ab1   ------------------------------------------------
E10_2163_510.ab1  ------------------------------------------------

PF10_0205         AATTTATGTGCTCTTACACCTGAAAATAGAGAATTGAGAAAAATAGTT
MAL10|PF10_0205   ------------------------------------------------
su_gi_contig_3460 ------------------------------------------------
E09_2163_17.ab1   ------------------------------------------------
E10_2163_510.ab1  ------------------------------------------------

PF10_0205         CATCAAAACGTTCATGTCCCAACAAGGTTGGCAGTGATTAAGGCATTC
MAL10|PF10_0205   ------------------------------------------------
su_gi_contig_3460 ------------------------------------------------
E09_2163_17.ab1   ------------------------------------------------
E10_2163_510.ab1  ------------------------------------------------

PF10_0205         GAGCAAGGTAAAAAAATAAATAATATATATATATATATATATATATAT
MAL10|PF10_0205   ------------------------------------------------
su_gi_contig_3460 ------------------------------------------------
E09_2163_17.ab1   ------------------------------------------------
E10_2163_510.ab1  ------------------------------------------------

PF10_0205         AACATTGAATTTATCCTTTTATTTTATTTTATTTTATTTATTTACAGG
MAL10|PF10_0205   ------------------------------------------------
su_gi_contig_3460 ------------------------------------------------
E09_2163_17.ab1   ------------------------------------------------
E10_2163_510.ab1  ------------------------------------------------

PF10_0205         TGTAGAAGACTTTAGAGATGTTATTCGAGAAGAATATCTTATTATGCT
MAL10|PF10_0205   ------------------------------------------------
su_gi_contig_3460 ------------------------------------------------
E09_2163_17.ab1   ------------------------------------------------
E10_2163_510.ab1  ------------------------------------------------

PF10_0205         CAGAGAGCAAAGAAAATTAAAAGAAAATAAAAAATATAAATTTTAAAA
MAL10|PF10_0205   ------------------------------------------------
su_gi_contig_3460 ------------------------------------------------
E09_2163_17.ab1   ------------------------------------------------
E10_2163_510.ab1  ------------------------------------------------

PF10_0205         TAATCCGTATATTCAAACGTAAATTTTTTTTTTTTTTTTTTTTTCATT
MAL10|PF10_0205   ------------------------------------------------
su_gi_contig_3460 ------------------------------------------------
E09_2163_17.ab1   ------------------------------------------------
E10_2163_510.ab1  ------------------------------------------------

PF10_0205         AAGTTGTTTGATATTATATATATATTAACAATACACACGTGTATACCT
MAL10|PF10_0205   ------------------------------------------------
su_gi_contig_3460 ------------------------------------------------
E09_2163_17.ab1   ------------------------------------------------
E10_2163_510.ab1  ------------------------------------------------

PF10_0205         TATTGTCTAATTTTTTTTAGACTTCCTTTTTTTTTGTTCATTCAATAA
MAL10|PF10_0205   ------------------------------------------------
su_gi_contig_3460 ------------------------------------------------
E09_2163_17.ab1   ------------------------------------------------
E10_2163_510.ab1  ------------------------------------------------

PF10_0205         TAAAAAAAATATATATATATATATATATATATGTATATTTGTTAATTT
MAL10|PF10_0205   ------------------------------------------------
su_gi_contig_3460 ------------------------------------------------
E09_2163_17.ab1   ------------------------------------------------
E10_2163_510.ab1  ------------------------------------------------

PF10_0205         TTAACATGTATTACCTCAACCAAAGGATTAATACAACAAAACATTATT
MAL10|PF10_0205   ------------------------------------------------
su_gi_contig_3460 ------------------------------------------------
E09_2163_17.ab1   ------------------------------------------------
E10_2163_510.ab1  ------------------------------------------------

PF10_0205         TTATTTTATTTTATTTTATTTTATTTTTTAAATATATGAACAATTATA
MAL10|PF10_0205   ------------------------------------------------
su_gi_contig_3460 ------------------------------------------------
E09_2163_17.ab1   ------------------------------------------------
E10_2163_510.ab1  ------------------------------------------------

PF10_0205         TGTTTTATACTAATTACAAATAAATATTAAACCTATTATTTTTTTTTT
MAL10|PF10_0205   ------------------------------------------------
su_gi_contig_3460 ------------------------------------------------
E09_2163_17.ab1   ------------------------------------------------
E10_2163_510.ab1  ------------------------------------------------

PF10_0205         TTTTTTGTAATGAGAAAACAATTACACTTGATGTCAGTATTTTTTTTT
MAL10|PF10_0205   ------------------------------------------------
su_gi_contig_3460 ------------------------------------------------
E09_2163_17.ab1   ------------------------------------------------
E10_2163_510.ab1  ------------------------------------------------

PF10_0205         TTTAATAATTATAAAAGTATAAAATATATTGTTACGGATTTATATTTC
MAL10|PF10_0205   ------------------------------------------------
su_gi_contig_3460 ------------------------------------------------
E09_2163_17.ab1   ------------------------------------------------
E10_2163_510.ab1  ------------------------------------------------

PF10_0205         AAGATTTTTTACATTTTTATAAAAATATAAATATATATATGAGATCGA
MAL10|PF10_0205   ------------------------------------------------
su_gi_contig_3460 ------------------------------------------------
E09_2163_17.ab1   ------------------------------------------------
E10_2163_510.ab1  ------------------------------------------------

PF10_0205         AATATGAAAATTAACTACTACTTTATATGAAGATAATATATATATTCT
MAL10|PF10_0205   ------------------------------------------------
su_gi_contig_3460 ------------------------------------------------
E09_2163_17.ab1   ------------------------------------------------
E10_2163_510.ab1  ------------------------------------------------

PF10_0205         TTAAAGCATAATAAATTTAAATAAAATACACATTTTAT
MAL10|PF10_0205   --------------------------------------
su_gi_contig_3460 --------------------------------------
E09_2163_17.ab1   --------------------------------------
E10_2163_510.ab1  --------------------------------------

;

endblock;
