# Supplementary material for: cDNA sequences reveal considerable gene prediction inaccuracy in the Plasmodium falciparum genome
Source: BMC Genomics. 2007 Jul 27;8:255. doi: 10.1186/1471-2164-8-255 (PMC1978503; doi:10.1186/1471-2164-8-255)
Supplement: Additional file 3 — Genes with cDNA sequences not matching predicted CDS perfectly. Aligned cDNA and predicted CDS sequences can be viewed by double clicking the hyper-linked gene names in the Excel file. [file 1471-2164-8-255-S3.zip › PF10_0212.TXT]

#NEXUS

[!This data assembled using Sequencher, from Gene Codes Corporation.]
begin data;
   dimensions ntax=5 nchar=19192;
   format datatype=dna gap=- interleave=yes;
   matrix

PF10_0212                       AAGTATACATAATATTTATATGTGTGTATTTTTCCCTTTAAGCGATAA
MAL10|PF10_0212                 ------------------------------------------------
su_gi_contig_4098               ------------------------------------------------
gi|22793570|gb|BU497376.1|BU497 ------------------------------------------------
gi|22791771|gb|BU495577.1|BU495 ------------------------------------------------

PF10_0212                       CATTATATATATATATATATATATATGTATATAATAAAAACTTAGAAG
MAL10|PF10_0212                 ------------------------------------------------
su_gi_contig_4098               ------------------------------------------------
gi|22793570|gb|BU497376.1|BU497 ------------------------------------------------
gi|22791771|gb|BU495577.1|BU495 ------------------------------------------------

PF10_0212                       AAAAAAAAAAAAAAGAATAAAGTAAAAAAATATATATATTATATATGT
MAL10|PF10_0212                 ------------------------------------------------
su_gi_contig_4098               ------------------------------------------------
gi|22793570|gb|BU497376.1|BU497 ------------------------------------------------
gi|22791771|gb|BU495577.1|BU495 ------------------------------------------------

PF10_0212                       ATATTTTGTACGTATTTATTTACATGATTGTATTTAAATAAATAAATA
MAL10|PF10_0212                 ------------------------------------------------
su_gi_contig_4098               ------------------------------------------------
gi|22793570|gb|BU497376.1|BU497 ------------------------------------------------
gi|22791771|gb|BU495577.1|BU495 ------------------------------------------------

PF10_0212                       TAAATATATATAAATATATATATATATATATATATATATATATATATA
MAL10|PF10_0212                 ------------------------------------------------
su_gi_contig_4098               ------------------------------------------------
gi|22793570|gb|BU497376.1|BU497 ------------------------------------------------
gi|22791771|gb|BU495577.1|BU495 ------------------------------------------------

PF10_0212                       TGTGTGTGTATTTTTTTTTTTTTTTTTTTTTTTTTGTCTTTTATTATC
MAL10|PF10_0212                 ------------------------------------------------
su_gi_contig_4098               ------------------------------------------------
gi|22793570|gb|BU497376.1|BU497 ------------------------------------------------
gi|22791771|gb|BU495577.1|BU495 ------------------------------------------------

PF10_0212                       ATTAAAATTACATGAACAGTTCATAAAAAAAAAAAATAATACTACCCC
MAL10|PF10_0212                 ------------------------------------------------
su_gi_contig_4098               ------------------------------------------------
gi|22793570|gb|BU497376.1|BU497 ------------------------------------------------
gi|22791771|gb|BU495577.1|BU495 ------------------------------------------------

PF10_0212                       TCCACCTCTTCAGAAAAAAAAAAAAAAAGATCAGTAAGAATTATTTAT
MAL10|PF10_0212                 ------------------------------------------------
su_gi_contig_4098               ------------------------------------------------
gi|22793570|gb|BU497376.1|BU497 ------------------------------------------------
gi|22791771|gb|BU495577.1|BU495 ------------------------------------------------

PF10_0212                       AATAAAAATATATATAAATTATATGAAATGTTTCAATTCTTATGTACA
MAL10|PF10_0212                 ------------------------------------------------
su_gi_contig_4098               ------------------------------------------------
gi|22793570|gb|BU497376.1|BU497 ------------------------------------------------
gi|22791771|gb|BU495577.1|BU495 ------------------------------------------------

PF10_0212                       ATCATTTATGTATTAATTCATCTTCTATACCAAAGATAAAAAGCTTGA
MAL10|PF10_0212                 ------------------------------------------------
su_gi_contig_4098               ------------------------------------------------
gi|22793570|gb|BU497376.1|BU497 ------------------------------------------------
gi|22791771|gb|BU495577.1|BU495 ------------------------------------------------

PF10_0212                       AAATATTAAGAAAAAGAAAAATTATATATATTATATAATATATTAAAA
MAL10|PF10_0212                 ------------------------------------------------
su_gi_contig_4098               ------------------------------------------------
gi|22793570|gb|BU497376.1|BU497 ------------------------------------------------
gi|22791771|gb|BU495577.1|BU495 ------------------------------------------------

PF10_0212                       CCTAGTGCATTTGTACATATTTCAATTTTAAATTCACAAAAAATATTA
MAL10|PF10_0212                 ------------------------------------------------
su_gi_contig_4098               ------------------------------------------------
gi|22793570|gb|BU497376.1|BU497 ------------------------------------------------
gi|22791771|gb|BU495577.1|BU495 ------------------------------------------------

PF10_0212                       TATGATATTGGAAATAAAGCCACATATAATTCTTGTACTTGTCTAAAG
MAL10|PF10_0212                 ------------------------------------------------
su_gi_contig_4098               ------------------------------------------------
gi|22793570|gb|BU497376.1|BU497 ------------------------------------------------
gi|22791771|gb|BU495577.1|BU495 ------------------------------------------------

PF10_0212                       GTTGTAAATATAAAATACACATCAAAAAAAATTATATACATATATATA
MAL10|PF10_0212                 ------------------------------------------------
su_gi_contig_4098               ------------------------------------------------
gi|22793570|gb|BU497376.1|BU497 ------------------------------------------------
gi|22791771|gb|BU495577.1|BU495 ------------------------------------------------

PF10_0212                       TATATATATGTATATATATGTATATGTATATATATGTATATATATGTA
MAL10|PF10_0212                 ------------------------------------------------
su_gi_contig_4098               ------------------------------------------------
gi|22793570|gb|BU497376.1|BU497 ------------------------------------------------
gi|22791771|gb|BU495577.1|BU495 ------------------------------------------------

PF10_0212                       TATGTATATATATGTATATGTATTATATATATATAAATATAATATAAT
MAL10|PF10_0212                 ------------------------------------------------
su_gi_contig_4098               ------------------------------------------------
gi|22793570|gb|BU497376.1|BU497 ------------------------------------------------
gi|22791771|gb|BU495577.1|BU495 ------------------------------------------------

PF10_0212                       TATTTTTTACACATAATGTATACATTTTATTATATGTATACAAATTGG
MAL10|PF10_0212                 ------------------------------------------------
su_gi_contig_4098               ------------------------------------------------
gi|22793570|gb|BU497376.1|BU497 ------------------------------------------------
gi|22791771|gb|BU495577.1|BU495 ------------------------------------------------

PF10_0212                       CTATTTGATAGTTTATTAAAAATATATTGATATTATATATATATATAT
MAL10|PF10_0212                 ------------------------------------------------
su_gi_contig_4098               ------------------------------------------------
gi|22793570|gb|BU497376.1|BU497 ------------------------------------------------
gi|22791771|gb|BU495577.1|BU495 ------------------------------------------------

PF10_0212                       ATATATATATCATGATAATATAAAAACCAAGAAGGATTTATATTATAT
MAL10|PF10_0212                 ------------------------------------------------
su_gi_contig_4098               ------------------------------------------------
gi|22793570|gb|BU497376.1|BU497 ------------------------------------------------
gi|22791771|gb|BU495577.1|BU495 ------------------------------------------------

PF10_0212                       ATATATGTATATATATATAATCAAAATTATTACATATATTTAATTTTT
MAL10|PF10_0212                 ------------------------------------------------
su_gi_contig_4098               ------------------------------------------------
gi|22793570|gb|BU497376.1|BU497 ------------------------------------------------
gi|22791771|gb|BU495577.1|BU495 ------------------------------------------------

PF10_0212                       CCTTGTGATTTTTTTCGTTTTTTTGTTTAAAAAAGTTGCAATATTTTA
MAL10|PF10_0212                 ------------------------------------------------
su_gi_contig_4098               ------------------------------------------------
gi|22793570|gb|BU497376.1|BU497 ------------------------------------------------
gi|22791771|gb|BU495577.1|BU495 ------------------------------------------------

PF10_0212                       GCACTGAATAAATGAAATGAAAAAAAAAAAACACACTAAAAAAATATA
MAL10|PF10_0212                 ------------------------------------------------
su_gi_contig_4098               ------------------------------------------------
gi|22793570|gb|BU497376.1|BU497 ------------------------------------------------
gi|22791771|gb|BU495577.1|BU495 ------------------------------------------------

PF10_0212                       TAAATAAAATGAAAAAAAAAAAAAAAAAAAAAGGAAAAATATAAAAGT
MAL10|PF10_0212                 ------------------------------------------------
su_gi_contig_4098               ------------------------------------------------
gi|22793570|gb|BU497376.1|BU497 ------------------------------------------------
gi|22791771|gb|BU495577.1|BU495 ------------------------------------------------

PF10_0212                       AAAATATAATATACAATATATAAAATACATTCAATATAAAAATATTAC
MAL10|PF10_0212                 ------------------------------------------------
su_gi_contig_4098               ------------------------------------------------
gi|22793570|gb|BU497376.1|BU497 ------------------------------------------------
gi|22791771|gb|BU495577.1|BU495 ------------------------------------------------

PF10_0212                       GAAAATTTATACAATATAAATATGCACATTTATTTATTTTTATTTTTT
MAL10|PF10_0212                 ------------------------------------------------
su_gi_contig_4098               ------------------------------------------------
gi|22793570|gb|BU497376.1|BU497 ------------------------------------------------
gi|22791771|gb|BU495577.1|BU495 ------------------------------------------------

PF10_0212                       TTTTTTGAAAAAAAGTAAATTTATTTTATTTCTTATTTTTTTACCTTA
MAL10|PF10_0212                 ------------------------------------------------
su_gi_contig_4098               ------------------------------------------------
gi|22793570|gb|BU497376.1|BU497 ------------------------------------------------
gi|22791771|gb|BU495577.1|BU495 ------------------------------------------------

PF10_0212                       TAAATATATTAATTAAAATAATATTTCAGTGTTATTTACATTTTTTAT
MAL10|PF10_0212                 ------------------------------------------------
su_gi_contig_4098               ------------------------------------------------
gi|22793570|gb|BU497376.1|BU497 ------------------------------------------------
gi|22791771|gb|BU495577.1|BU495 ------------------------------------------------

PF10_0212                       ATATTTTAACACAAAAAAATATATAATGAAATATACCATTTTAGTAGT
MAL10|PF10_0212                 ------------------------------------------------
su_gi_contig_4098               ------------------------------------------------
gi|22793570|gb|BU497376.1|BU497 ------------------------------------------------
gi|22791771|gb|BU495577.1|BU495 ------------------------------------------------

PF10_0212                       ATATTATATGTAATTATTAAATAAAAAAAAAATTACAAATAATTGTGA
MAL10|PF10_0212                 ------------------------------------------------
su_gi_contig_4098               ------------------------------------------------
gi|22793570|gb|BU497376.1|BU497 ------------------------------------------------
gi|22791771|gb|BU495577.1|BU495 ------------------------------------------------

PF10_0212                       TTATATTATTTTATTTTATTCTGTTCTGTTCTATTTTTTTTTTTTTTT
MAL10|PF10_0212                 ------------------------------------------------
su_gi_contig_4098               ------------------------------------------------
gi|22793570|gb|BU497376.1|BU497 ------------------------------------------------
gi|22791771|gb|BU495577.1|BU495 ------------------------------------------------

PF10_0212                       TTTTTTTTTTTTTATAAATTAATTTTTATAATGACTGTTTTAAAAACA
MAL10|PF10_0212                 ------------------------------------------------
su_gi_contig_4098               ------------------------------------------------
gi|22793570|gb|BU497376.1|BU497 ------------------------------------------------
gi|22791771|gb|BU495577.1|BU495 ------------------------------------------------

PF10_0212                       AATAAAAAAGTATGATGGAAAATAAATACCCAAATGAATTATTCTGTT
MAL10|PF10_0212                 -----------ATGATGGAAAATAAATACCCAAATGAATTATTCTGTT
su_gi_contig_4098               ------------------------------------------------
gi|22793570|gb|BU497376.1|BU497 ------------------------------------------------
gi|22791771|gb|BU495577.1|BU495 ------------------------------------------------

PF10_0212                       ATATAAATAGATATAATATAAACGAAATAATAGAAAATGGAGAAGAGA
MAL10|PF10_0212                 ATATAAATAGATATAATATAAACGAAATAATAGAAAATGGAGAAGAGA
su_gi_contig_4098               ------------------------------------------------
gi|22793570|gb|BU497376.1|BU497 ------------------------------------------------
gi|22791771|gb|BU495577.1|BU495 ------------------------------------------------

PF10_0212                       AGTATGTAAATGAATATGATGAAGATAAGAATATGTCAATAAATCATA
MAL10|PF10_0212                 AGTATGTAAATGAATATGATGAAGATAAGAATATGTCAATAAATCATA
su_gi_contig_4098               ------------------------------------------------
gi|22793570|gb|BU497376.1|BU497 ------------------------------------------------
gi|22791771|gb|BU495577.1|BU495 ------------------------------------------------

PF10_0212                       TGAATGAAAACGATGGTATATGTGAATATGAAATACCATTTTTATTAG
MAL10|PF10_0212                 TGAATGAAAACGATGGTATATGTGAATATGAAATACCATTTTTATTAG
su_gi_contig_4098               ------------------------------------------------
gi|22793570|gb|BU497376.1|BU497 ------------------------------------------------
gi|22791771|gb|BU495577.1|BU495 ------------------------------------------------

PF10_0212                       ACTATGTGGATGATAGTAATAAAGAAGATTCAGAGAAAAATTCATTAA
MAL10|PF10_0212                 ACTATGTGGATGATAGTAATAAAGAAGATTCAGAGAAAAATTCATTAA
su_gi_contig_4098               ------------------------------------------------
gi|22793570|gb|BU497376.1|BU497 ------------------------------------------------
gi|22791771|gb|BU495577.1|BU495 ------------------------------------------------

PF10_0212                       AGAGTTATCTCGATGATGGTGCATCCACTATCCTTTCAAAACCAGATG
MAL10|PF10_0212                 AGAGTTATCTCGATGATGGTGCATCCACTATCCTTTCAAAACCAGATG
su_gi_contig_4098               ------------------------------------------------
gi|22793570|gb|BU497376.1|BU497 ------------------------------------------------
gi|22791771|gb|BU495577.1|BU495 ------------------------------------------------

PF10_0212                       AACTGGAAAATTATAATAAACAAAATGAAAATGAATTTGACGAAAATA
MAL10|PF10_0212                 AACTGGAAAATTATAATAAACAAAATGAAAATGAATTTGACGAAAATA
su_gi_contig_4098               ------------------------------------------------
gi|22793570|gb|BU497376.1|BU497 ------------------------------------------------
gi|22791771|gb|BU495577.1|BU495 ------------------------------------------------

PF10_0212                       ATAATAATAAAAATAATAAAATTGACCAATTGAAGGAAAAAATAAATA
MAL10|PF10_0212                 ATAATAATAAAAATAATAAAATTGACCAATTGAAGGAAAAAATAAATA
su_gi_contig_4098               ------------------------------------------------
gi|22793570|gb|BU497376.1|BU497 ------------------------------------------------
gi|22791771|gb|BU495577.1|BU495 ------------------------------------------------

PF10_0212                       TTATAATAATACCAAATAAAGGTGTTATAAACAATTTTGAAGAGATAT
MAL10|PF10_0212                 TTATAATAATACCAAATAAAGGTGTTATAAACAATTTTGAAGAGATAT
su_gi_contig_4098               ------------------------------------------------
gi|22793570|gb|BU497376.1|BU497 ------------------------------------------------
gi|22791771|gb|BU495577.1|BU495 ------------------------------------------------

PF10_0212                       TAAGCATGGCAAATCGTAATGATAAAAATATAGAGAAAAAGTTGAATG
MAL10|PF10_0212                 TAAGCATGGCAAATCGTAATGATAAAAATATAGAGAAAAAGTTGAATG
su_gi_contig_4098               ------------------------------------------------
gi|22793570|gb|BU497376.1|BU497 ------------------------------------------------
gi|22791771|gb|BU495577.1|BU495 ------------------------------------------------

PF10_0212                       ATAGATTTTATCAAATATGTTGTAAAAGTATAGCTGATATAAACACAC
MAL10|PF10_0212                 ATAGATTTTATCAAATATGTTGTAAAAGTATAGCTGATATAAACACAC
su_gi_contig_4098               ------------------------------------------------
gi|22793570|gb|BU497376.1|BU497 ------------------------------------------------
gi|22791771|gb|BU495577.1|BU495 ------------------------------------------------

PF10_0212                       ACAATTTAAATAAAATTAAAGATTTGAAAAAAAAAAAAAATAATAAAG
MAL10|PF10_0212                 ACAATTTAAATAAAATTAAAGATTTGAAAAAAAAAAAAAATAATAAAG
su_gi_contig_4098               ------------------------------------------------
gi|22793570|gb|BU497376.1|BU497 ------------------------------------------------
gi|22791771|gb|BU495577.1|BU495 ------------------------------------------------

PF10_0212                       GATCCTTAAATATTGAACATATAGATTATGGAGATATTTTTCTTACTA
MAL10|PF10_0212                 GATCCTTAAATATTGAACATATAGATTATGGAGATATTTTTCTTACTA
su_gi_contig_4098               ------------------------------------------------
gi|22793570|gb|BU497376.1|BU497 ------------------------------------------------
gi|22791771|gb|BU495577.1|BU495 ------------------------------------------------

PF10_0212                       TACATGATACATTAAAAAGTAATAATAAAATAAAAGGAAACAATAAAA
MAL10|PF10_0212                 TACATGATACATTAAAAAGTAATAATAAAATAAAAGGAAACAATAAAA
su_gi_contig_4098               ------------------------------------------------
gi|22793570|gb|BU497376.1|BU497 ------------------------------------------------
gi|22791771|gb|BU495577.1|BU495 ------------------------------------------------

PF10_0212                       CTAACTTATTACACGATTCTTCTTATGAAATAAAAAAGAAAACAAGAA
MAL10|PF10_0212                 CTAACTTATTACACGATTCTTCTTATGAAATAAAAAAGAAAACAAGAA
su_gi_contig_4098               ------------------------------------------------
gi|22793570|gb|BU497376.1|BU497 ------------------------------------------------
gi|22791771|gb|BU495577.1|BU495 ------------------------------------------------

PF10_0212                       GAGGAACAAATATATATAAAAATCCATTTCATCATAGAGGTTCCTATT
MAL10|PF10_0212                 GAGGAACAAATATATATAAAAATCCATTTCATCATAGAGGTTCCTATT
su_gi_contig_4098               ------------------------------------------------
gi|22793570|gb|BU497376.1|BU497 ------------------------------------------------
gi|22791771|gb|BU495577.1|BU495 ------------------------------------------------

PF10_0212                       TAACTTCGTATGAAAATCAAAAGGATATCATTTACCTTAATAATTTAA
MAL10|PF10_0212                 TAACTTCGTATGAAAATCAAAAGGATATCATTTACCTTAATAATTTAA
su_gi_contig_4098               ------------------------------------------------
gi|22793570|gb|BU497376.1|BU497 ------------------------------------------------
gi|22791771|gb|BU495577.1|BU495 ------------------------------------------------

PF10_0212                       ACAACATTATGATGGATAAATATAGTAATTGTAGTGATTCACGAAAAA
MAL10|PF10_0212                 ACAACATTATGATGGATAAATATAGTAATTGTAGTGATTCACGAAAAA
su_gi_contig_4098               ------------------------------------------------
gi|22793570|gb|BU497376.1|BU497 ------------------------------------------------
gi|22791771|gb|BU495577.1|BU495 ------------------------------------------------

PF10_0212                       AGGAATATTCGCATTTCAATTCGCAGGAGTTTTCATATGATAAATATA
MAL10|PF10_0212                 AGGAATATTCGCATTTCAATTCGCAGGAGTTTTCATATGATAAATATA
su_gi_contig_4098               ------------------------------------------------
gi|22793570|gb|BU497376.1|BU497 ------------------------------------------------
gi|22791771|gb|BU495577.1|BU495 ------------------------------------------------

PF10_0212                       GTATGAAAGACAGAATGTTTCTCAAAAATTTGTATATGAAACAAAATA
MAL10|PF10_0212                 GTATGAAAGACAGAATGTTTCTCAAAAATTTGTATATGAAACAAAATA
su_gi_contig_4098               ------------------------------------------------
gi|22793570|gb|BU497376.1|BU497 ------------------------------------------------
gi|22791771|gb|BU495577.1|BU495 ------------------------------------------------

PF10_0212                       GATTAAGAGATAAAAGGGGGAAATATCACAAATTGGGAGATTATCAAA
MAL10|PF10_0212                 GATTAAGAGATAAAAGGGGGAAATATCACAAATTGGGAGATTATCAAA
su_gi_contig_4098               ------------------------------------------------
gi|22793570|gb|BU497376.1|BU497 ------------------------------------------------
gi|22791771|gb|BU495577.1|BU495 ------------------------------------------------

PF10_0212                       ATATTGAAAACTATCGTAAAACGGGTGAACATAGTTTTGATTGTATGA
MAL10|PF10_0212                 ATATTGAAAACTATCGTAAAACGGGTGAACATAGTTTTGATTGTATGA
su_gi_contig_4098               ------------------------------------------------
gi|22793570|gb|BU497376.1|BU497 ------------------------------------------------
gi|22791771|gb|BU495577.1|BU495 ------------------------------------------------

PF10_0212                       ATATGTCAGATATTATGCATTCAAATAAAATGAGCCATGTTAATATCA
MAL10|PF10_0212                 ATATGTCAGATATTATGCATTCAAATAAAATGAGCCATGTTAATATCA
su_gi_contig_4098               ------------------------------------------------
gi|22793570|gb|BU497376.1|BU497 ------------------------------------------------
gi|22791771|gb|BU495577.1|BU495 ------------------------------------------------

PF10_0212                       TGGATCATATGATATATAAAGATAATAACAATATGAGCAAACTAGTAG
MAL10|PF10_0212                 TGGATCATATGATATATAAAGATAATAACAATATGAGCAAACTAGTAG
su_gi_contig_4098               ------------------------------------------------
gi|22793570|gb|BU497376.1|BU497 ------------------------------------------------
gi|22791771|gb|BU495577.1|BU495 ------------------------------------------------

PF10_0212                       ATACAATAAATTCTCGTGAAAAGGATGTAAAAAATTATGACGATAACT
MAL10|PF10_0212                 ATACAATAAATTCTCGTGAAAAGGATGTAAAAAATTATGACGATAACT
su_gi_contig_4098               ------------------------------------------------
gi|22793570|gb|BU497376.1|BU497 ------------------------------------------------
gi|22791771|gb|BU495577.1|BU495 ------------------------------------------------

PF10_0212                       TTGAAAGCTATAATAATTTTTTTAAGAATAATAATGATGAACAACATA
MAL10|PF10_0212                 TTGAAAGCTATAATAATTTTTTTAAGAATAATAATGATGAACAACATA
su_gi_contig_4098               ------------------------------------------------
gi|22793570|gb|BU497376.1|BU497 ------------------------------------------------
gi|22791771|gb|BU495577.1|BU495 ------------------------------------------------

PF10_0212                       TATGTTTGGAGTATGACGATACATATAACTTAAAAGATACAGTTAAAA
MAL10|PF10_0212                 TATGTTTGGAGTATGACGATACATATAACTTAAAAGATACAGTTAAAA
su_gi_contig_4098               ------------------------------------------------
gi|22793570|gb|BU497376.1|BU497 ------------------------------------------------
gi|22791771|gb|BU495577.1|BU495 ------------------------------------------------

PF10_0212                       ATATTATTGTTGAAGAAGAACAATGTGGTAAGGGTGTTGCTTGTATAT
MAL10|PF10_0212                 ATATTATTGTTGAAGAAGAACAATGTGGTAAGGGTGTTGCTTGTATAT
su_gi_contig_4098               ------------------------------------------------
gi|22793570|gb|BU497376.1|BU497 ------------------------------------------------
gi|22791771|gb|BU495577.1|BU495 ------------------------------------------------

PF10_0212                       GTGATAAGAACGAAGATGTTGACGATTTGTTTGTTTCAAAGAAAACGA
MAL10|PF10_0212                 GTGATAAGAACGAAGATGTTGACGATTTGTTTGTTTCAAAGAAAACGA
su_gi_contig_4098               ------------------------------------------------
gi|22793570|gb|BU497376.1|BU497 ------------------------------------------------
gi|22791771|gb|BU495577.1|BU495 ------------------------------------------------

PF10_0212                       ATTATTCTTCTAATAAAAAAAGAGAAGATTATGAGAAAGTATTTCTTG
MAL10|PF10_0212                 ATTATTCTTCTAATAAAAAAAGAGAAGATTATGAGAAAGTATTTCTTG
su_gi_contig_4098               ------------------------------------------------
gi|22793570|gb|BU497376.1|BU497 ------------------------------------------------
gi|22791771|gb|BU495577.1|BU495 ------------------------------------------------

PF10_0212                       AAGATAATTTACATTTAAAACAAACTCCATCAAAAAGAACAAAAATTA
MAL10|PF10_0212                 AAGATAATTTACATTTAAAACAAACTCCATCAAAAAGAACAAAAATTA
su_gi_contig_4098               ------------------------------------------------
gi|22793570|gb|BU497376.1|BU497 ------------------------------------------------
gi|22791771|gb|BU495577.1|BU495 ------------------------------------------------

PF10_0212                       ATATAATCCCAGATTATTATGATAACAATAGAAGTAATAAGAGTTATA
MAL10|PF10_0212                 ATATAATCCCAGATTATTATGATAACAATAGAAGTAATAAGAGTTATA
su_gi_contig_4098               ------------------------------------------------
gi|22793570|gb|BU497376.1|BU497 ------------------------------------------------
gi|22791771|gb|BU495577.1|BU495 ------------------------------------------------

PF10_0212                       AGGAAAATGAAGAGGATGCTTTGTTTGAGGTATGTGGTAGTTTAAAAA
MAL10|PF10_0212                 AGGAAAATGAAGAGGATGCTTTGTTTGAGGTATGTGGTAGTTTAAAAA
su_gi_contig_4098               ------------------------------------------------
gi|22793570|gb|BU497376.1|BU497 ------------------------------------------------
gi|22791771|gb|BU495577.1|BU495 ------------------------------------------------

PF10_0212                       ACGATGATATATTGTATAAAGATAATAAGTTGAATGTCATAAATGAAG
MAL10|PF10_0212                 ACGATGATATATTGTATAAAGATAATAAGTTGAATGTCATAAATGAAG
su_gi_contig_4098               ------------------------------------------------
gi|22793570|gb|BU497376.1|BU497 ------------------------------------------------
gi|22791771|gb|BU495577.1|BU495 ------------------------------------------------

PF10_0212                       ATAATATAAAGGAAGAGGATGACAAAGAAAGTGTTGTTCATTTAGATA
MAL10|PF10_0212                 ATAATATAAAGGAAGAGGATGACAAAGAAAGTGTTGTTCATTTAGATA
su_gi_contig_4098               ------------------------------------------------
gi|22793570|gb|BU497376.1|BU497 ------------------------------------------------
gi|22791771|gb|BU495577.1|BU495 ------------------------------------------------

PF10_0212                       ATGATGAGGATAAAAAAGAAGAAATGTATAAAGATGTATATCCCAATG
MAL10|PF10_0212                 ATGATGAGGATAAAAAAGAAGAAATGTATAAAGATGTATATCCCAATG
su_gi_contig_4098               ------------------------------------------------
gi|22793570|gb|BU497376.1|BU497 ------------------------------------------------
gi|22791771|gb|BU495577.1|BU495 ------------------------------------------------

PF10_0212                       TATTGTCTTGTGAAAAAGAAACGATTAGGAGGAATGAAAAGTATAACA
MAL10|PF10_0212                 TATTGTCTTGTGAAAAAGAAACGATTAGGAGGAATGAAAAGTATAACA
su_gi_contig_4098               ------------------------------------------------
gi|22793570|gb|BU497376.1|BU497 ------------------------------------------------
gi|22791771|gb|BU495577.1|BU495 ------------------------------------------------

PF10_0212                       AATCATTGAACAGTACAAGTAGCTTTGAAAAAATTGATAATCCAAGTG
MAL10|PF10_0212                 AATCATTGAACAGTACAAGTAGCTTTGAAAAAATTGATAATCCAAGTG
su_gi_contig_4098               ------------------------------------------------
gi|22793570|gb|BU497376.1|BU497 ------------------------------------------------
gi|22791771|gb|BU495577.1|BU495 ------------------------------------------------

PF10_0212                       AAATTAATGTTGAAAGTAAGGAAGATACAGAATATTTTGATTTATTAA
MAL10|PF10_0212                 AAATTAATGTTGAAAGTAAGGAAGATACAGAATATTTTGATTTATTAA
su_gi_contig_4098               ------------------------------------------------
gi|22793570|gb|BU497376.1|BU497 ------------------------------------------------
gi|22791771|gb|BU495577.1|BU495 ------------------------------------------------

PF10_0212                       TAAAAAAATATGAGGATACAAAAATAAACGTATATGATAATGAATCTC
MAL10|PF10_0212                 TAAAAAAATATGAGGATACAAAAATAAACGTATATGATAATGAATCTC
su_gi_contig_4098               ------------------------------------------------
gi|22793570|gb|BU497376.1|BU497 ------------------------------------------------
gi|22791771|gb|BU495577.1|BU495 ------------------------------------------------

PF10_0212                       TTTTATTGGATCTTAGTAATGAGCTACGTGAAGAAATGGCCAAGGGGG
MAL10|PF10_0212                 TTTTATTGGATCTTAGTAATGAGCTACGTGAAGAAATGGCCAAGGGGG
su_gi_contig_4098               ------------------------------------------------
gi|22793570|gb|BU497376.1|BU497 ------------------------------------------------
gi|22791771|gb|BU495577.1|BU495 ------------------------------------------------

PF10_0212                       ATTCTAATAAAAATGTAAATAAAGTGGAAGATAATGATAATAAAAAGG
MAL10|PF10_0212                 ATTCTAATAAAAATGTAAATAAAGTGGAAGATAATGATAATAAAAAGG
su_gi_contig_4098               ------------------------------------------------
gi|22793570|gb|BU497376.1|BU497 ------------------------------------------------
gi|22791771|gb|BU495577.1|BU495 ------------------------------------------------

PF10_0212                       AAAATATTTGTCATGATAATATCATGGAAGATATTTGTCATAATAATA
MAL10|PF10_0212                 AAAATATTTGTCATGATAATATCATGGAAGATATTTGTCATAATAATA
su_gi_contig_4098               ------------------------------------------------
gi|22793570|gb|BU497376.1|BU497 ------------------------------------------------
gi|22791771|gb|BU495577.1|BU495 ------------------------------------------------

PF10_0212                       ACGTGGAAGATATGTATCGTAATAATAACGTGGAAGATATGTATCGTA
MAL10|PF10_0212                 ACGTGGAAGATATGTATCGTAATAATAACGTGGAAGATATGTATCGTA
su_gi_contig_4098               ------------------------------------------------
gi|22793570|gb|BU497376.1|BU497 ------------------------------------------------
gi|22791771|gb|BU495577.1|BU495 ------------------------------------------------

PF10_0212                       ATAATAACGTGGAAGATATGTATCGTAATAATAACGTGGAAGATATGT
MAL10|PF10_0212                 ATAATAACGTGGAAGATATGTATCGTAATAATAACGTGGAAGATATGT
su_gi_contig_4098               ------------------------------------------------
gi|22793570|gb|BU497376.1|BU497 ------------------------------------------------
gi|22791771|gb|BU495577.1|BU495 ------------------------------------------------

PF10_0212                       ATCGTAATAATAACGTGGAAGATGTTTGTCATAATAATAACGTGGAAG
MAL10|PF10_0212                 ATCGTAATAATAACGTGGAAGATGTTTGTCATAATAATAACGTGGAAG
su_gi_contig_4098               ------------------------------------------------
gi|22793570|gb|BU497376.1|BU497 ------------------------------------------------
gi|22791771|gb|BU495577.1|BU495 ------------------------------------------------

PF10_0212                       ATGTTTGTCATAATAATAACGTGGAAGATGTTTGTCATAATAATAACG
MAL10|PF10_0212                 ATGTTTGTCATAATAATAACGTGGAAGATGTTTGTCATAATAATAACG
su_gi_contig_4098               ------------------------------------------------
gi|22793570|gb|BU497376.1|BU497 ------------------------------------------------
gi|22791771|gb|BU495577.1|BU495 ------------------------------------------------

PF10_0212                       TGGAAGATGTTTATCATAATAATAACGTGGAAGATATGTATCATGATA
MAL10|PF10_0212                 TGGAAGATGTTTATCATAATAATAACGTGGAAGATATGTATCATGATA
su_gi_contig_4098               ------------------------------------------------
gi|22793570|gb|BU497376.1|BU497 ------------------------------------------------
gi|22791771|gb|BU495577.1|BU495 ------------------------------------------------

PF10_0212                       ATAACATTGAAGATGTTTGTCATAATAATAACGTGGAAGATGTTTGTC
MAL10|PF10_0212                 ATAACATTGAAGATGTTTGTCATAATAATAACGTGGAAGATGTTTGTC
su_gi_contig_4098               ------------------------------------------------
gi|22793570|gb|BU497376.1|BU497 ------------------------------------------------
gi|22791771|gb|BU495577.1|BU495 ------------------------------------------------

PF10_0212                       ATAATAATAACGTGGAAGACCATGTTAATTATGATAATGAAGAATTGA
MAL10|PF10_0212                 ATAATAATAACGTGGAAGACCATGTTAATTATGATAATGAAGAATTGA
su_gi_contig_4098               ------------------------------------------------
gi|22793570|gb|BU497376.1|BU497 ------------------------------------------------
gi|22791771|gb|BU495577.1|BU495 ------------------------------------------------

PF10_0212                       ATAAAAAAATGGATGAGATGAAAGAAGAAAAGGAAGAAAGAAACGAGG
MAL10|PF10_0212                 ATAAAAAAATGGATGAGATGAAAGAAGAAAAGGAAGAAAGAAACGAGG
su_gi_contig_4098               ------------------------------------------------
gi|22793570|gb|BU497376.1|BU497 ------------------------------------------------
gi|22791771|gb|BU495577.1|BU495 ------------------------------------------------

PF10_0212                       ATAGAGGAATATACGATGAATTATTAGAAAATGATATGTGTGATTTAT
MAL10|PF10_0212                 ATAGAGGAATATACGATGAATTATTAGAAAATGATATGTGTGATTTAT
su_gi_contig_4098               ------------------------------------------------
gi|22793570|gb|BU497376.1|BU497 ------------------------------------------------
gi|22791771|gb|BU495577.1|BU495 ------------------------------------------------

PF10_0212                       ACAATTTAAAAATGCATGATTTGCATAATTTAAAATCCTATGATTTTG
MAL10|PF10_0212                 ACAATTTAAAAATGCATGATTTGCATAATTTAAAATCCTATGATTTTG
su_gi_contig_4098               ------------------------------------------------
gi|22793570|gb|BU497376.1|BU497 ------------------------------------------------
gi|22791771|gb|BU495577.1|BU495 ------------------------------------------------

PF10_0212                       GATTATCTAAAGATTTATTAAAAAAGGATATTTTTATATATAGTAATA
MAL10|PF10_0212                 GATTATCTAAAGATTTATTAAAAAAGGATATTTTTATATATAGTAATA
su_gi_contig_4098               ------------------------------------------------
gi|22793570|gb|BU497376.1|BU497 ------------------------------------------------
gi|22791771|gb|BU495577.1|BU495 ------------------------------------------------

PF10_0212                       ATTTGAAAAATGATGATATGGATGATGATGATAATAATAATATGAATG
MAL10|PF10_0212                 ATTTGAAAAATGATGATATGGATGATGATGATAATAATAATATGAATG
su_gi_contig_4098               ------------------------------------------------
gi|22793570|gb|BU497376.1|BU497 ------------------------------------------------
gi|22791771|gb|BU495577.1|BU495 ------------------------------------------------

PF10_0212                       ATATTGCTATAGGTGAAAATGTAATATATGAAAATGATATACATGAAA
MAL10|PF10_0212                 ATATTGCTATAGGTGAAAATGTAATATATGAAAATGATATACATGAAA
su_gi_contig_4098               ------------------------------------------------
gi|22793570|gb|BU497376.1|BU497 ------------------------------------------------
gi|22791771|gb|BU495577.1|BU495 ------------------------------------------------

PF10_0212                       ATAATATAGATGATAATGATATGTATAATAATTACGTGAATGGAAATG
MAL10|PF10_0212                 ATAATATAGATGATAATGATATGTATAATAATTACGTGAATGGAAATG
su_gi_contig_4098               ------------------------------------------------
gi|22793570|gb|BU497376.1|BU497 ------------------------------------------------
gi|22791771|gb|BU495577.1|BU495 ------------------------------------------------

PF10_0212                       ATTTATATATTAACAATATGCAGGATGATGCCATGGACGATATTGTAT
MAL10|PF10_0212                 ATTTATATATTAACAATATGCAGGATGATGCCATGGACGATATTGTAT
su_gi_contig_4098               ------------------------------------------------
gi|22793570|gb|BU497376.1|BU497 ------------------------------------------------
gi|22791771|gb|BU495577.1|BU495 ------------------------------------------------

PF10_0212                       ATGATGAGGAAGAAATTAAAAGCTTCCTAGATAAATTAAAATCTGATA
MAL10|PF10_0212                 ATGATGAGGAAGAAATTAAAAGCTTCCTAGATAAATTAAAATCTGATA
su_gi_contig_4098               ------------------------------------------------
gi|22793570|gb|BU497376.1|BU497 ------------------------------------------------
gi|22791771|gb|BU495577.1|BU495 ------------------------------------------------

PF10_0212                       TATCAAATCAAATGAATGTAAAAAATGGAAATGTCGAAGTTACAGGAA
MAL10|PF10_0212                 TATCAAATCAAATGAATGTAAAAAATGGAAATGTCGAAGTTACAGGAA
su_gi_contig_4098               ------------------------------------------------
gi|22793570|gb|BU497376.1|BU497 ------------------------------------------------
gi|22791771|gb|BU495577.1|BU495 ------------------------------------------------

PF10_0212                       ATGGTGGTAATGAAGAAATGTCTTATATAAATAATGATGAAAATTTAC
MAL10|PF10_0212                 ATGGTGGTAATGAAGAAATGTCTTATATAAATAATGATGAAAATTTAC
su_gi_contig_4098               ------------------------------------------------
gi|22793570|gb|BU497376.1|BU497 ------------------------------------------------
gi|22791771|gb|BU495577.1|BU495 ------------------------------------------------

PF10_0212                       AAGCTTTTGATTTGTTAGATAATTTCCATATGGATGATTATGGTAATA
MAL10|PF10_0212                 AAGCTTTTGATTTGTTAGATAATTTCCATATGGATGATTATGGTAATA
su_gi_contig_4098               ------------------------------------------------
gi|22793570|gb|BU497376.1|BU497 ------------------------------------------------
gi|22791771|gb|BU495577.1|BU495 ------------------------------------------------

PF10_0212                       ATTATAATGATAATGAAGAAGATGGGGATGGGGATGGGGATGACGATG
MAL10|PF10_0212                 ATTATAATGATAATGAAGAAGATGGGGATGGGGATGGGGATGACGATG
su_gi_contig_4098               ------------------------------------------------
gi|22793570|gb|BU497376.1|BU497 ------------------------------------------------
gi|22791771|gb|BU495577.1|BU495 ------------------------------------------------

PF10_0212                       AACAGAAGAAAAGAAAACAAAAAGAGTTACATAATGTAAATGGAAAAT
MAL10|PF10_0212                 AACAGAAGAAAAGAAAACAAAAAGAGTTACATAATGTAAATGGAAAAT
su_gi_contig_4098               ------------------------------------------------
gi|22793570|gb|BU497376.1|BU497 ------------------------------------------------
gi|22791771|gb|BU495577.1|BU495 ------------------------------------------------

PF10_0212                       TAAACTTATCAGATTTAAATGAATTAAATGTAGATGATATAAATAATA
MAL10|PF10_0212                 TAAACTTATCAGATTTAAATGAATTAAATGTAGATGATATAAATAATA
su_gi_contig_4098               ------------------------------------------------
gi|22793570|gb|BU497376.1|BU497 ------------------------------------------------
gi|22791771|gb|BU495577.1|BU495 ------------------------------------------------

PF10_0212                       ATTTCTATATGTCAACTCCTCGAAAATCTATAGATGAACGTAAAGATA
MAL10|PF10_0212                 ATTTCTATATGTCAACTCCTCGAAAATCTATAGATGAACGTAAAGATA
su_gi_contig_4098               ------------------------------------------------
gi|22793570|gb|BU497376.1|BU497 ------------------------------------------------
gi|22791771|gb|BU495577.1|BU495 ------------------------------------------------

PF10_0212                       CGGAATGTCAAACAGATTTTCCATTATTAGATGTATCAAGGAATACTA
MAL10|PF10_0212                 CGGAATGTCAAACAGATTTTCCATTATTAGATGTATCAAGGAATACTA
su_gi_contig_4098               ------------------------------------------------
gi|22793570|gb|BU497376.1|BU497 ------------------------------------------------
gi|22791771|gb|BU495577.1|BU495 ------------------------------------------------

PF10_0212                       ATAGGACTCCTAGAAGAAAAAGTGTGGAAGTAATACTTGTAGAAAAAA
MAL10|PF10_0212                 ATAGGACTCCTAGAAGAAAAAGTGTGGAAGTAATACTTGTAGAAAAAA
su_gi_contig_4098               ------------------------------------------------
gi|22793570|gb|BU497376.1|BU497 ------------------------------------------------
gi|22791771|gb|BU495577.1|BU495 ------------------------------------------------

PF10_0212                       AATTAAAAAAAAAAAAACAGAAATGTATGGATAAATATACAGATGCAA
MAL10|PF10_0212                 AATTAAAAAAAAAAAAACAGAAATGTATGGATAAATATACAGATGCAA
su_gi_contig_4098               ------------------------------------------------
gi|22793570|gb|BU497376.1|BU497 ------------------------------------------------
gi|22791771|gb|BU495577.1|BU495 ------------------------------------------------

PF10_0212                       ATGAGGATAGTAATAGAAGATATCCCAAAAGAAATCGAATTAAAACTT
MAL10|PF10_0212                 ATGAGGATAGTAATAGAAGATATCCCAAAAGAAATCGAATTAAAACTT
su_gi_contig_4098               ------------------------------------------------
gi|22793570|gb|BU497376.1|BU497 ------------------------------------------------
gi|22791771|gb|BU495577.1|BU495 ------------------------------------------------

PF10_0212                       TGCGTTATTGGATAGGAGAAAGAGAGTTAACTGAAAGAAACCCTTACA
MAL10|PF10_0212                 TGCGTTATTGGATAGGAGAAAGAGAGTTAACTGAAAGAAACCCTTACA
su_gi_contig_4098               ------------------------------------GAAACCCTTACA
gi|22793570|gb|BU497376.1|BU497 ------------------------------------GAAACCCTTACA
gi|22791771|gb|BU495577.1|BU495 ------------------------------------GAAACCCTTACA

PF10_0212                       CAGGAGAAATAGATGTTGTAGGATTTAGTGAGTGTAAAAATTTGCAAG
MAL10|PF10_0212                 CAGGAGAAATAGATGTTGTAGGATTTAGTGAGTGTAAAAATTTGCAAG
su_gi_contig_4098               CAGGAGAAATAGATGTTGTAGGATTTAGTGAGTGTAAAAATTTGCAAG
gi|22793570|gb|BU497376.1|BU497 CAGGAGAAATAGATGTTGTAGGATTTAGTGAGTGTAAAAATTTGCAAG
gi|22791771|gb|BU495577.1|BU495 CAGGAGAAATAGATGTTGTAGGATTTAGTGAGTGTAAAAATTTGCAAG

PF10_0212                       ATTTGTCACCTCATATTATTGGTCCGATTGAATATAAAAAAATATATT
MAL10|PF10_0212                 ATTTGTCACCTCATATTATTGGTCCGATTGAATATAAAAAAATATATT
su_gi_contig_4098               ATTTGTCACCTCATATTATTGGTCCGATTGAATATAAAAAAATATATT
gi|22793570|gb|BU497376.1|BU497 ATTTGTCACCTCATATTATTGGTCCGATTGAATATAAAAAAATATATT
gi|22791771|gb|BU495577.1|BU495 ATTTGTCACCTCATATTATTGGTCCGATTGAATATAAAAAAATATATT

PF10_0212                       TGAAAAATCTTAATAGTAATGAACATGAGGAAAATGAAGATAATAATG
MAL10|PF10_0212                 TGAAAAATCTTAATAGTAATGAACATGAGGAAAATGAAGATAATAATG
su_gi_contig_4098               TGAAAAATCTTAATAGTAATGAACATGAGGAAAATGAAGATAATAATG
gi|22793570|gb|BU497376.1|BU497 TGAAAAATCTTAATAGTAATGAACATGAGGAAAATGAAGATAATAATG
gi|22791771|gb|BU495577.1|BU495 TGAAAAATCTTAATAGTAATGAACATGAGGAAAATGAAGATAATAATG

PF10_0212                       GAGACATTATTGAAAATAATAATGGGGACGTTATTGAAAATAATAATG
MAL10|PF10_0212                 GAGACATTATTGAAAATAATAATGGGGACGTTATTGAAAATAATAATG
su_gi_contig_4098               GAGACATTATTGAAAATAATAATGGGGACGTTATTGAAAATAATAATG
gi|22793570|gb|BU497376.1|BU497 GAGACATTATTGAAAATAATAATGGGGACGTTATTGAAAATAATAATG
gi|22791771|gb|BU495577.1|BU495 GAGACATTATTGAAAATAATAATGGGGACGTTATTGAAAATAATAATG

PF10_0212                       GAGACATTATTGAAG-TAATAATGCAAACGAAAAAAATCATAATAATC
MAL10|PF10_0212                 GAGACATTATTGAA----------------------------------
su_gi_contig_4098               GAGACATTATTGAAGATAATAATGCAAACGAAAAAAATCATAATAATC
gi|22793570|gb|BU497376.1|BU497 GAGACATTATTGAAGATAATAATGCAAACGAAAAAAATCATAATAATC
gi|22791771|gb|BU495577.1|BU495 GAGACATTATTGAAGATAATAATGCAAACGAAAAAAATCATAATAATC

PF10_0212                       TTGAATCTGAAGGTAAGGGTATCGTATATGATGATGTAAATAATTTAC
MAL10|PF10_0212                 -----------------GGTATCGTATATGATGATGTAAATAATTTAC
su_gi_contig_4098               TTGAATCTGAAGGTAAGGGTATCGTATATGATGATGTAAATAATTTAC
gi|22793570|gb|BU497376.1|BU497 TTGAATCTGAAGGTAAGGGTATCGTATATGATGATGTAAATAATTTAC
gi|22791771|gb|BU495577.1|BU495 TTGAATCTGAAGGTAAGGGTATCGTATATGATGATGTAAATAATTTAC

PF10_0212                       ATGTTCACACAAACAGTGATAATAGTGCTCATTCGAAGAAAATAAAGG
MAL10|PF10_0212                 ATGTTCACACAAACAGTGATAATAGTGCTCATTCGAAGAAAATAAAGG
su_gi_contig_4098               ATGTTCACACAAACAGTGATAATAGTGCTCATTCGAAGAAAATAAAGG
gi|22793570|gb|BU497376.1|BU497 ATGTTCACACAAACAGTGATAATAGTGCTCATTCGAAGAAAATAAAGG
gi|22791771|gb|BU495577.1|BU495 ATGTTCACACAAACAGTGATAATAGTGCTCATTCGAAGAAAATAAAGG

PF10_0212                       GAGCCCCCAGTAGGTTTAGTAATACAAATAATGGAAGGAAGAAACGAA
MAL10|PF10_0212                 GAGCCCCCAGTAGGTTTAGTAATACAAATAATGGAAGGAAGAAACGAA
su_gi_contig_4098               GAGCCCCCAGTAGGTTTAGTAATACAAATAATGGAAGGAAGAAACGAA
gi|22793570|gb|BU497376.1|BU497 GAGCCCCCAGTAGGTTTAGTAATACAAATAATGGAAGGAAGAAACGAA
gi|22791771|gb|BU495577.1|BU495 GAGCCCCCAGTAGGTTTAGTAATACAAATAATGGAAGGAAGAAACGAA

PF10_0212                       GAAGGAGAAAATTCATCAATGTAGTTAATTATATAAAGAAGAAGAAAA
MAL10|PF10_0212                 GAAGGAGAAAATTCATCAATGTAGTTAATTATATAAAGAAGAAGAAAA
su_gi_contig_4098               GAAGGAGAAAATTCATCAATGTAGTTAATTATATAAAGAAAAAAAAAA
gi|22793570|gb|BU497376.1|BU497 GAAGGAGAAAATTCATCAATGTAGTTAAT-------------------
gi|22791771|gb|BU495577.1|BU495 GAAGGAGAAAATTCATCAATGTAGTTAATTATATAAAGAAAAAAAAAA

PF10_0212                       AGAAGAAACTGATAAAAAGTATGGATAATATGGAGGTTACAGATAATT
MAL10|PF10_0212                 AGAAGAAACTGATAAAAAGTATGGATAATATGGAGGTTACAGATAATT
su_gi_contig_4098               AAAAAAAA----------------------------------------
gi|22793570|gb|BU497376.1|BU497 ------------------------------------------------
gi|22791771|gb|BU495577.1|BU495 AAAAAAAA----------------------------------------

PF10_0212                       TTAAGAATGATATGAGTGATGAAAATAAACAAAGTGGTGATGAAAATA
MAL10|PF10_0212                 TTAAGAATGATATGAGTGATGAAAATAAACAAAGTGGTGATGAAAATA
su_gi_contig_4098               ------------------------------------------------
gi|22793570|gb|BU497376.1|BU497 ------------------------------------------------
gi|22791771|gb|BU495577.1|BU495 ------------------------------------------------

PF10_0212                       AACAAAGTGGTGATGAAAATAAACAAAGTGGTGATGAAAATAAACAAA
MAL10|PF10_0212                 AACAAAGTGGTGATGAAAATAAACAAAGTGGTGATGAAAATAAACAAA
su_gi_contig_4098               ------------------------------------------------
gi|22793570|gb|BU497376.1|BU497 ------------------------------------------------
gi|22791771|gb|BU495577.1|BU495 ------------------------------------------------

PF10_0212                       GTGGTGATGAAAATAAACAAACTAATAATGATATTAAACAGAGTGATA
MAL10|PF10_0212                 GTGGTGATGAAAATAAACAAACTAATAATGATATTAAACAGAGTGATA
su_gi_contig_4098               ------------------------------------------------
gi|22793570|gb|BU497376.1|BU497 ------------------------------------------------
gi|22791771|gb|BU495577.1|BU495 ------------------------------------------------

PF10_0212                       ATGATATTAAACAGAGTGATGATATTTACATGAATGAAGATATGAATT
MAL10|PF10_0212                 ATGATATTAAACAGAGTGATGATATTTACATGAATGAAGATATGAATT
su_gi_contig_4098               ------------------------------------------------
gi|22793570|gb|BU497376.1|BU497 ------------------------------------------------
gi|22791771|gb|BU495577.1|BU495 ------------------------------------------------

PF10_0212                       TGTTCAATGATTTAAATGATAACTTCGATAACAATGAATATTTCATAA
MAL10|PF10_0212                 TGTTCAATGATTTAAATGATAACTTCGATAACAATGAATATTTCATAA
su_gi_contig_4098               ------------------------------------------------
gi|22793570|gb|BU497376.1|BU497 ------------------------------------------------
gi|22791771|gb|BU495577.1|BU495 ------------------------------------------------

PF10_0212                       ACAATGGTGATAAGGATTCTCATGCTGAAGAAGAAATGGCCATAGAAA
MAL10|PF10_0212                 ACAATGGTGATAAGGATTCTCATGCTGAAGAAGAAATGGCCATAGAAA
su_gi_contig_4098               ------------------------------------------------
gi|22793570|gb|BU497376.1|BU497 ------------------------------------------------
gi|22791771|gb|BU495577.1|BU495 ------------------------------------------------

PF10_0212                       ATATTCAAAGTAAAAGTATAGAAAAGGATATTTTAAATAATGAAGAGC
MAL10|PF10_0212                 ATATTCAAAGTAAAAGTATAGAAAAGGATATTTTAAATAATGAAGAGC
su_gi_contig_4098               ------------------------------------------------
gi|22793570|gb|BU497376.1|BU497 ------------------------------------------------
gi|22791771|gb|BU495577.1|BU495 ------------------------------------------------

PF10_0212                       AGGATAATAATAACATCTTTGATATTGATAATGAACTTATAGATATGA
MAL10|PF10_0212                 AGGATAATAATAACATCTTTGATATTGATAATGAACTTATAGATATGA
su_gi_contig_4098               ------------------------------------------------
gi|22793570|gb|BU497376.1|BU497 ------------------------------------------------
gi|22791771|gb|BU495577.1|BU495 ------------------------------------------------

PF10_0212                       AGGATGGAAATGTAGATGAAATGGAAAGTGATGAAAAATTAAAAACTT
MAL10|PF10_0212                 AGGATGGAAATGTAGATGAAATGGAAAGTGATGAAAAATTAAAAACTT
su_gi_contig_4098               ------------------------------------------------
gi|22793570|gb|BU497376.1|BU497 ------------------------------------------------
gi|22791771|gb|BU495577.1|BU495 ------------------------------------------------

PF10_0212                       TTGAAAAATTGGAAAGTTTGAAAAGTACAACACATTTAAACAATACCG
MAL10|PF10_0212                 TTGAAAAATTGGAAAGTTTGAAAAGTACAACACATTTAAACAATACCG
su_gi_contig_4098               ------------------------------------------------
gi|22793570|gb|BU497376.1|BU497 ------------------------------------------------
gi|22791771|gb|BU495577.1|BU495 ------------------------------------------------

PF10_0212                       ATAATTGTGATGTAAATTTGAGTGAACAGACCAATGAAATAAATTATG
MAL10|PF10_0212                 ATAATTGTGATGTAAATTTGAGTGAACAGACCAATGAAATAAATTATG
su_gi_contig_4098               ------------------------------------------------
gi|22793570|gb|BU497376.1|BU497 ------------------------------------------------
gi|22791771|gb|BU495577.1|BU495 ------------------------------------------------

PF10_0212                       ATGAGGAAAAAAAAGTTAATAAAAAAACAAATCATGAAAAAATGAAGA
MAL10|PF10_0212                 ATGAGGAAAAAAAAGTTAATAAAAAAACAAATCATGAAAAAATGAAGA
su_gi_contig_4098               ------------------------------------------------
gi|22793570|gb|BU497376.1|BU497 ------------------------------------------------
gi|22791771|gb|BU495577.1|BU495 ------------------------------------------------

PF10_0212                       AGAAGAAGAAGAAAAAAAAAAAAAAAAAGAAAAAGAAGAAGAAAGAAA
MAL10|PF10_0212                 AGAAGAAGAAGAAAAAAAAAAAAAAAAAGAAAAAGAAGAAGAAAGAAA
su_gi_contig_4098               ------------------------------------------------
gi|22793570|gb|BU497376.1|BU497 ------------------------------------------------
gi|22791771|gb|BU495577.1|BU495 ------------------------------------------------

PF10_0212                       AAAAACAAATAGATATTATGTACAAAAATTTGTCCAGACTTAATTTAA
MAL10|PF10_0212                 AAAAACAAATAGATATTATGTACAAAAATTTGTCCAGACTTAATTTAA
su_gi_contig_4098               ------------------------------------------------
gi|22793570|gb|BU497376.1|BU497 ------------------------------------------------
gi|22791771|gb|BU495577.1|BU495 ------------------------------------------------

PF10_0212                       ATTTGTTACTTCCAACCAAAAAAAAAGTTAAGAAATCGAAAAACTCAT
MAL10|PF10_0212                 ATTTGTTACTTCCAACCAAAAAAAAAGTTAAGAAATCGAAAAACTCAT
su_gi_contig_4098               ------------------------------------------------
gi|22793570|gb|BU497376.1|BU497 ------------------------------------------------
gi|22791771|gb|BU495577.1|BU495 ------------------------------------------------

PF10_0212                       TTAAAAAAGAGGAAGAAAAACAAAAGAAGAAAAATAAAAAAGTTAAAA
MAL10|PF10_0212                 TTAAAAAAGAGGAAGAAAAACAAAAGAAGAAAAATAAAAAAGTTAAAA
su_gi_contig_4098               ------------------------------------------------
gi|22793570|gb|BU497376.1|BU497 ------------------------------------------------
gi|22791771|gb|BU495577.1|BU495 ------------------------------------------------

PF10_0212                       AAATCAAAGGTATTAACAAGGGGGAAAAAATAAAAAGTAATAAGAAAG
MAL10|PF10_0212                 AAATCAAAGGTATTAACAAGGGGGAAAAAATAAAAAGTAATAAGAAAG
su_gi_contig_4098               ------------------------------------------------
gi|22793570|gb|BU497376.1|BU497 ------------------------------------------------
gi|22791771|gb|BU495577.1|BU495 ------------------------------------------------

PF10_0212                       AAAATAAGGACAATAATAATGATAGTAGTACAGAATGTGTTGTAGAAG
MAL10|PF10_0212                 AAAATAAGGACAATAATAATGATAGTAGTACAGAATGTGTTGTAGAAG
su_gi_contig_4098               ------------------------------------------------
gi|22793570|gb|BU497376.1|BU497 ------------------------------------------------
gi|22791771|gb|BU495577.1|BU495 ------------------------------------------------

PF10_0212                       GAGAAAAAGGAAAAGATTTACATGAGTTTAATAAAAATGGAAATCTTG
MAL10|PF10_0212                 GAGAAAAAGGAAAAGATTTACATGAGTTTAATAAAAATGGAAATCTTG
su_gi_contig_4098               ------------------------------------------------
gi|22793570|gb|BU497376.1|BU497 ------------------------------------------------
gi|22791771|gb|BU495577.1|BU495 ------------------------------------------------

PF10_0212                       AAGATGAACAAATGGATGTTGATATTTCTATGAATATTTCAAGTATAA
MAL10|PF10_0212                 AAGATGAACAAATGGATGTTGATATTTCTATGAATATTTCAAGTATAA
su_gi_contig_4098               ------------------------------------------------
gi|22793570|gb|BU497376.1|BU497 ------------------------------------------------
gi|22791771|gb|BU495577.1|BU495 ------------------------------------------------

PF10_0212                       ATTGTGAAAGTGATAATAAAAATGTGAGTAAGGAAGGAGAGGAAGAAA
MAL10|PF10_0212                 ATTGTGAAAGTGATAATAAAAATGTGAGTAAGGAAGGAGAGGAAGAAA
su_gi_contig_4098               ------------------------------------------------
gi|22793570|gb|BU497376.1|BU497 ------------------------------------------------
gi|22791771|gb|BU495577.1|BU495 ------------------------------------------------

PF10_0212                       AAAAAGACATAGCTGAAAACAAAGAAGAGGTGGATAAAAACAAAGAAG
MAL10|PF10_0212                 AAAAAGACATAGCTGAAAACAAAGAAGAGGTGGATAAAAACAAAGAAG
su_gi_contig_4098               ------------------------------------------------
gi|22793570|gb|BU497376.1|BU497 ------------------------------------------------
gi|22791771|gb|BU495577.1|BU495 ------------------------------------------------

PF10_0212                       AGGTATATATGGACAAACATGAGATGGATTTGAACAATGAAGAGGTAT
MAL10|PF10_0212                 AGGTATATATGGACAAACATGAGATGGATTTGAACAATGAAGAGGTAT
su_gi_contig_4098               ------------------------------------------------
gi|22793570|gb|BU497376.1|BU497 ------------------------------------------------
gi|22791771|gb|BU495577.1|BU495 ------------------------------------------------

PF10_0212                       ATATGGACAAAAATGAGATGGATTTGAACAATGAAGAGGTATATATGG
MAL10|PF10_0212                 ATATGGACAAAAATGAGATGGATTTGAACAATGAAGAGGTATATATGG
su_gi_contig_4098               ------------------------------------------------
gi|22793570|gb|BU497376.1|BU497 ------------------------------------------------
gi|22791771|gb|BU495577.1|BU495 ------------------------------------------------

PF10_0212                       ACAAACATGAGATGGATTTGAACAATGAAGAGGTATATATGGACAAAC
MAL10|PF10_0212                 ACAAACATGAGATGGATTTGAACAATGAAGAGGTATATATGGACAAAC
su_gi_contig_4098               ------------------------------------------------
gi|22793570|gb|BU497376.1|BU497 ------------------------------------------------
gi|22791771|gb|BU495577.1|BU495 ------------------------------------------------

PF10_0212                       ATGAAATGGATTTGAACAATGAAGAGGTATATATGGACAAACATGAAA
MAL10|PF10_0212                 ATGAAATGGATTTGAACAATGAAGAGGTATATATGGACAAACATGAAA
su_gi_contig_4098               ------------------------------------------------
gi|22793570|gb|BU497376.1|BU497 ------------------------------------------------
gi|22791771|gb|BU495577.1|BU495 ------------------------------------------------

PF10_0212                       TGGATTTGAACAAAGAAGAGGTATATATGGACAAACATGAGATGGATT
MAL10|PF10_0212                 TGGATTTGAACAAAGAAGAGGTATATATGGACAAACATGAGATGGATT
su_gi_contig_4098               ------------------------------------------------
gi|22793570|gb|BU497376.1|BU497 ------------------------------------------------
gi|22791771|gb|BU495577.1|BU495 ------------------------------------------------

PF10_0212                       TGAACAATGAAGAGGTAGATAAAGAAAACGAATATGATGAAAATATAC
MAL10|PF10_0212                 TGAACAATGAAGAGGTAGATAAAGAAAACGAATATGATGAAAATATAC
su_gi_contig_4098               ------------------------------------------------
gi|22793570|gb|BU497376.1|BU497 ------------------------------------------------
gi|22791771|gb|BU495577.1|BU495 ------------------------------------------------

PF10_0212                       TTAGTGATAACATAATATATAATGAAAACAATTCATTTGGAAACAATA
MAL10|PF10_0212                 TTAGTGATAACATAATATATAATGAAAACAATTCATTTGGAAACAATA
su_gi_contig_4098               ------------------------------------------------
gi|22793570|gb|BU497376.1|BU497 ------------------------------------------------
gi|22791771|gb|BU495577.1|BU495 ------------------------------------------------

PF10_0212                       AGAACTCTTTTTTTAATAATACAAGTCCATTAAAAACAGAAATAATAA
MAL10|PF10_0212                 AGAACTCTTTTTTTAATAATACAAGTCCATTAAAAACAGAAATAATAA
su_gi_contig_4098               ------------------------------------------------
gi|22793570|gb|BU497376.1|BU497 ------------------------------------------------
gi|22791771|gb|BU495577.1|BU495 ------------------------------------------------

PF10_0212                       ATGAAGAGGAAAATAGTTTGAACGAAATGAAAGAAGACATAAATGAAT
MAL10|PF10_0212                 ATGAAGAGGAAAATAGTTTGAACGAAATGAAAGAAGACATAAATGAAT
su_gi_contig_4098               ------------------------------------------------
gi|22793570|gb|BU497376.1|BU497 ------------------------------------------------
gi|22791771|gb|BU495577.1|BU495 ------------------------------------------------

PF10_0212                       ACGTTGAAATGGAAAACAAGTTGGATACGGAAAAAATAAAAGATTCAG
MAL10|PF10_0212                 ACGTTGAAATGGAAAACAAGTTGGATACGGAAAAAATAAAAGATTCAG
su_gi_contig_4098               ------------------------------------------------
gi|22793570|gb|BU497376.1|BU497 ------------------------------------------------
gi|22791771|gb|BU495577.1|BU495 ------------------------------------------------

PF10_0212                       AAAAAATAGGTGGAAAAATAGAGGTAGATAATAAAATGATTTCTCCTA
MAL10|PF10_0212                 AAAAAATAGGTGGAAAAATAGAGGTAGATAATAAAATGATTTCTCCTA
su_gi_contig_4098               ------------------------------------------------
gi|22793570|gb|BU497376.1|BU497 ------------------------------------------------
gi|22791771|gb|BU495577.1|BU495 ------------------------------------------------

PF10_0212                       TTAATAGACATAATTTTTATTTAACAATTCTTGAAGGAATGAATAAGA
MAL10|PF10_0212                 TTAATAGACATAATTTTTATTTAACAATTCTTGAAGGAATGAATAAGA
su_gi_contig_4098               ------------------------------------------------
gi|22793570|gb|BU497376.1|BU497 ------------------------------------------------
gi|22791771|gb|BU495577.1|BU495 ------------------------------------------------

PF10_0212                       ATTTTCCTAGGCAATGGAATAAAAATAATATAACTTTATCAAAAAATC
MAL10|PF10_0212                 ATTTTCCTAGGCAATGGAATAAAAATAATATAACTTTATCAAAAAATC
su_gi_contig_4098               ------------------------------------------------
gi|22793570|gb|BU497376.1|BU497 ------------------------------------------------
gi|22791771|gb|BU495577.1|BU495 ------------------------------------------------

PF10_0212                       AAGGACAAATTTATAAAGGAAGGAAAGAAAAGAAAAGAAAACGTTCCT
MAL10|PF10_0212                 AAGGACAAATTTATAAAGGAAGGAAAGAAAAGAAAAGAAAACGTTCCT
su_gi_contig_4098               ------------------------------------------------
gi|22793570|gb|BU497376.1|BU497 ------------------------------------------------
gi|22791771|gb|BU495577.1|BU495 ------------------------------------------------

PF10_0212                       ATAGAAATGATGAAAAATTACTTGATCATAGTATATTAAATGATATCA
MAL10|PF10_0212                 ATAGAAATGATGAAAAATTACTTGATCATAGTATATTAAATGATATCA
su_gi_contig_4098               ------------------------------------------------
gi|22793570|gb|BU497376.1|BU497 ------------------------------------------------
gi|22791771|gb|BU495577.1|BU495 ------------------------------------------------

PF10_0212                       ATATAAGTGACAAAATGGATGAAAGAAATGAATTATTAGAGAGTATAA
MAL10|PF10_0212                 ATATAAGTGACAAAATGGATGAAAGAAATGAATTATTAGAGAGTATAA
su_gi_contig_4098               ------------------------------------------------
gi|22793570|gb|BU497376.1|BU497 ------------------------------------------------
gi|22791771|gb|BU495577.1|BU495 ------------------------------------------------

PF10_0212                       AATCTAATAGTACTATAAATAATGTATTAGAAATTATAAAATATGATA
MAL10|PF10_0212                 AATCTAATAGTACTATAAATAATGTATTAGAAATTATAAAATATGATA
su_gi_contig_4098               ------------------------------------------------
gi|22793570|gb|BU497376.1|BU497 ------------------------------------------------
gi|22791771|gb|BU495577.1|BU495 ------------------------------------------------

PF10_0212                       ATAGGAAAAAAATAAAGAAGAATGATACAAACAAGGAAATAATCAAAT
MAL10|PF10_0212                 ATAGGAAAAAAATAAAGAAGAATGATACAAACAAGGAAATAATCAAAT
su_gi_contig_4098               ------------------------------------------------
gi|22793570|gb|BU497376.1|BU497 ------------------------------------------------
gi|22791771|gb|BU495577.1|BU495 ------------------------------------------------

PF10_0212                       ATGATAACTTCACATCTAAATATAATAATAAAAGTAATGATATTCAAT
MAL10|PF10_0212                 ATGATAACTTCACATCTAAATATAATAATAAAAGTAATGATATTCAAT
su_gi_contig_4098               ------------------------------------------------
gi|22793570|gb|BU497376.1|BU497 ------------------------------------------------
gi|22791771|gb|BU495577.1|BU495 ------------------------------------------------

PF10_0212                       TGAATGGTGGAATATATATAAATAAATTCAAACTTTCTTTAGATATGC
MAL10|PF10_0212                 TGAATGGTGGAATATATATAAATAAATTCAAACTTTCTTTAGATATGC
su_gi_contig_4098               ------------------------------------------------
gi|22793570|gb|BU497376.1|BU497 ------------------------------------------------
gi|22791771|gb|BU495577.1|BU495 ------------------------------------------------

PF10_0212                       CTATAAATAAATTAGCGGTATCTTCAAATCTTGGACCTCCATCATCTA
MAL10|PF10_0212                 CTATAAATAAATTAGCGGTATCTTCAAATCTTGGACCTCCATCATCTA
su_gi_contig_4098               ------------------------------------------------
gi|22793570|gb|BU497376.1|BU497 ------------------------------------------------
gi|22791771|gb|BU495577.1|BU495 ------------------------------------------------

PF10_0212                       TAGGATCAACAGAAATACAGCCTATTCAAAAGGTAACAAAAAAAAAAA
MAL10|PF10_0212                 TAGGATCAACAGAAATACAGCCTATTCAAAAG----------------
su_gi_contig_4098               ------------------------------------------------
gi|22793570|gb|BU497376.1|BU497 ------------------------------------------------
gi|22791771|gb|BU495577.1|BU495 ------------------------------------------------

PF10_0212                       AAATATATATATATATATATATATATATATATATTTATATTTATGTGT
MAL10|PF10_0212                 ------------------------------------------------
su_gi_contig_4098               ------------------------------------------------
gi|22793570|gb|BU497376.1|BU497 ------------------------------------------------
gi|22791771|gb|BU495577.1|BU495 ------------------------------------------------

PF10_0212                       ATATCTTATAATCTCTTCATTGTTTTTTTTCAATTTTTTAGAATTTCA
MAL10|PF10_0212                 -----------------------------------------AATTTCA
su_gi_contig_4098               ------------------------------------------------
gi|22793570|gb|BU497376.1|BU497 ------------------------------------------------
gi|22791771|gb|BU495577.1|BU495 ------------------------------------------------

PF10_0212                       ACGATTTCAAAATGAATATTAACGTGTACTGTATTAGGATGGAGCCGC
MAL10|PF10_0212                 ACGATTTCAAAATGAATATTAACGTGTACTGTATTAGGATGGAGCCGC
su_gi_contig_4098               ------------------------------------------------
gi|22793570|gb|BU497376.1|BU497 ------------------------------------------------
gi|22791771|gb|BU495577.1|BU495 ------------------------------------------------

PF10_0212                       ATGAAAAATACAGCTCATATAGCCATAAAAATAATTTAGTAATGACAA
MAL10|PF10_0212                 ATGAAAAATACAGCTCATATAGCCATAAAAATAATTTAG---------
su_gi_contig_4098               ------------------------------------------------
gi|22793570|gb|BU497376.1|BU497 ------------------------------------------------
gi|22791771|gb|BU495577.1|BU495 ------------------------------------------------

PF10_0212                       AAAAAAAAAAAAAAAAAAAAAAAAAATTATATATAATATATATAATTA
MAL10|PF10_0212                 ------------------------------------------------
su_gi_contig_4098               ------------------------------------------------
gi|22793570|gb|BU497376.1|BU497 ------------------------------------------------
gi|22791771|gb|BU495577.1|BU495 ------------------------------------------------

PF10_0212                       TACCTTTTCAATTCCAAGTGAACTTATATGGATTATATATTGTATTTA
MAL10|PF10_0212                 ------------------------------------------------
su_gi_contig_4098               ------------------------------------------------
gi|22793570|gb|BU497376.1|BU497 ------------------------------------------------
gi|22791771|gb|BU495577.1|BU495 ------------------------------------------------

PF10_0212                       TTAATATATTAACACATTTTTCTTTTCTTTTCTTTTCCTTTTTTATTA
MAL10|PF10_0212                 ------------------------------------------------
su_gi_contig_4098               ------------------------------------------------
gi|22793570|gb|BU497376.1|BU497 ------------------------------------------------
gi|22791771|gb|BU495577.1|BU495 ------------------------------------------------

PF10_0212                       AAACTTGCAGGTTGTATATATTGATAAGGGAGAAAAAATTAACATAAT
MAL10|PF10_0212                 ------------------------------------------------
su_gi_contig_4098               ------------------------------------------------
gi|22793570|gb|BU497376.1|BU497 ------------------------------------------------
gi|22791771|gb|BU495577.1|BU495 ------------------------------------------------

PF10_0212                       AATCAACATGTCAAAGACTTATGAAAAAGGTGATTTTTTTTACATACC
MAL10|PF10_0212                 ------------------------------------------------
su_gi_contig_4098               ------------------------------------------------
gi|22793570|gb|BU497376.1|BU497 ------------------------------------------------
gi|22791771|gb|BU495577.1|BU495 ------------------------------------------------

PF10_0212                       TAGATTTTCTAACTTCCAAATAATTAATGATAGCAGGTATATAAAAAA
MAL10|PF10_0212                 ------------------------------------------------
su_gi_contig_4098               ------------------------------------------------
gi|22793570|gb|BU497376.1|BU497 ------------------------------------------------
gi|22791771|gb|BU495577.1|BU495 ------------------------------------------------

PF10_0212                       TAAATATAAATATAAATAAATAAATAAATAAATATATATATATATATA
MAL10|PF10_0212                 ------------------------------------------------
su_gi_contig_4098               ------------------------------------------------
gi|22793570|gb|BU497376.1|BU497 ------------------------------------------------
gi|22791771|gb|BU495577.1|BU495 ------------------------------------------------

PF10_0212                       TATATATATATATATATATATATATATTTGAAACAATGGAAAAATATT
MAL10|PF10_0212                 ------------------------------------------------
su_gi_contig_4098               ------------------------------------------------
gi|22793570|gb|BU497376.1|BU497 ------------------------------------------------
gi|22791771|gb|BU495577.1|BU495 ------------------------------------------------

PF10_0212                       ATTACCTATTAAAATAAATTTATATTTTAATAAAATATACAATTAAGT
MAL10|PF10_0212                 ------------------------------------------------
su_gi_contig_4098               ------------------------------------------------
gi|22793570|gb|BU497376.1|BU497 ------------------------------------------------
gi|22791771|gb|BU495577.1|BU495 ------------------------------------------------

PF10_0212                       ATAATACACAATTTTTAAAAAAAGAAAATGTTTAAAAATAATTATAAA
MAL10|PF10_0212                 ------------------------------------------------
su_gi_contig_4098               ------------------------------------------------
gi|22793570|gb|BU497376.1|BU497 ------------------------------------------------
gi|22791771|gb|BU495577.1|BU495 ------------------------------------------------

PF10_0212                       TATGTATATTATTTATTTATTTTATTTTTTTTTTTTTTTTTTTCAGAT
MAL10|PF10_0212                 ------------------------------------------------
su_gi_contig_4098               ------------------------------------------------
gi|22793570|gb|BU497376.1|BU497 ------------------------------------------------
gi|22791771|gb|BU495577.1|BU495 ------------------------------------------------

PF10_0212                       GTGATTGTGTTTTATATGTTTGTCCTTTAATTTAAAATTATTATTGAA
MAL10|PF10_0212                 ------------------------------------------------
su_gi_contig_4098               ------------------------------------------------
gi|22793570|gb|BU497376.1|BU497 ------------------------------------------------
gi|22791771|gb|BU495577.1|BU495 ------------------------------------------------

PF10_0212                       TGTCGGTAATACGATAATTTTAAAAATAGAAGGCACTAATATATATAT
MAL10|PF10_0212                 ------------------------------------------------
su_gi_contig_4098               ------------------------------------------------
gi|22793570|gb|BU497376.1|BU497 ------------------------------------------------
gi|22791771|gb|BU495577.1|BU495 ------------------------------------------------

PF10_0212                       AATTATATATATTAAACAAGTTATAAAGAAAATAGGACAATTTTTGTA
MAL10|PF10_0212                 ------------------------------------------------
su_gi_contig_4098               ------------------------------------------------
gi|22793570|gb|BU497376.1|BU497 ------------------------------------------------
gi|22791771|gb|BU495577.1|BU495 ------------------------------------------------

PF10_0212                       TAAATTGATAATTGAATAAAAAGACGAAATAAAATTTGTGAAATCTTA
MAL10|PF10_0212                 ------------------------------------------------
su_gi_contig_4098               ------------------------------------------------
gi|22793570|gb|BU497376.1|BU497 ------------------------------------------------
gi|22791771|gb|BU495577.1|BU495 ------------------------------------------------

PF10_0212                       AACCAAACAAAAAAAAAAAAAAAAATTTCATTTTTATGGTGTTACATA
MAL10|PF10_0212                 ------------------------------------------------
su_gi_contig_4098               ------------------------------------------------
gi|22793570|gb|BU497376.1|BU497 ------------------------------------------------
gi|22791771|gb|BU495577.1|BU495 ------------------------------------------------

PF10_0212                       TATATATATATAATTAACTCATATGTATTTTAATTTTTTTTTTTTTTT
MAL10|PF10_0212                 ------------------------------------------------
su_gi_contig_4098               ------------------------------------------------
gi|22793570|gb|BU497376.1|BU497 ------------------------------------------------
gi|22791771|gb|BU495577.1|BU495 ------------------------------------------------

PF10_0212                       TTCTTTTTCTTTCTTTCTAGAATAATAATAATATATATATTTATATAT
MAL10|PF10_0212                 ------------------------------------------------
su_gi_contig_4098               ------------------------------------------------
gi|22793570|gb|BU497376.1|BU497 ------------------------------------------------
gi|22791771|gb|BU495577.1|BU495 ------------------------------------------------

PF10_0212                       ATGTATTAAAAAATTTATATAAAAGAAAAAAAAAAGAAATGAAGATAA
MAL10|PF10_0212                 ------------------------------------------------
su_gi_contig_4098               ------------------------------------------------
gi|22793570|gb|BU497376.1|BU497 ------------------------------------------------
gi|22791771|gb|BU495577.1|BU495 ------------------------------------------------

PF10_0212                       TTTGTAAAAATATACATATATATATATATATATATATATATATATAAT
MAL10|PF10_0212                 ------------------------------------------------
su_gi_contig_4098               ------------------------------------------------
gi|22793570|gb|BU497376.1|BU497 ------------------------------------------------
gi|22791771|gb|BU495577.1|BU495 ------------------------------------------------

PF10_0212                       TATGGAGAAATAGAAACTACGTGTGTATATATATGTATATAATATATT
MAL10|PF10_0212                 ------------------------------------------------
su_gi_contig_4098               ------------------------------------------------
gi|22793570|gb|BU497376.1|BU497 ------------------------------------------------
gi|22791771|gb|BU495577.1|BU495 ------------------------------------------------

PF10_0212                       ATATTTATTCCTTTGATTTTTTTTTTTTTTTTTTATTACCTTTTTTTT
MAL10|PF10_0212                 ------------------------------------------------
su_gi_contig_4098               ------------------------------------------------
gi|22793570|gb|BU497376.1|BU497 ------------------------------------------------
gi|22791771|gb|BU495577.1|BU495 ------------------------------------------------

PF10_0212                       TTTTGGGGGGTGTGCATATATTTTTTCCCAATTTTACAAAAAAAAAAT
MAL10|PF10_0212                 ------------------------------------------------
su_gi_contig_4098               ------------------------------------------------
gi|22793570|gb|BU497376.1|BU497 ------------------------------------------------
gi|22791771|gb|BU495577.1|BU495 ------------------------------------------------

PF10_0212                       TGTTCCGTGAATTTTTTTTTTTACATACATTATTATTCTTTTTTCTTC
MAL10|PF10_0212                 ------------------------------------------------
su_gi_contig_4098               ------------------------------------------------
gi|22793570|gb|BU497376.1|BU497 ------------------------------------------------
gi|22791771|gb|BU495577.1|BU495 ------------------------------------------------

PF10_0212                       TTTTTTTTTAGTTACAGTTTATAATGTTATATATATATATATATATTA
MAL10|PF10_0212                 ------------------------------------------------
su_gi_contig_4098               ------------------------------------------------
gi|22793570|gb|BU497376.1|BU497 ------------------------------------------------
gi|22791771|gb|BU495577.1|BU495 ------------------------------------------------

PF10_0212                       TATGTATTATTTTTATAGATATTAAAAATTTACTAATTTTTTTTTTTT
MAL10|PF10_0212                 ------------------------------------------------
su_gi_contig_4098               ------------------------------------------------
gi|22793570|gb|BU497376.1|BU497 ------------------------------------------------
gi|22791771|gb|BU495577.1|BU495 ------------------------------------------------

PF10_0212                       TTTTTTTCCACAACATAAGAAATTTTCTATATTATCTAAAAAAAAAAA
MAL10|PF10_0212                 ------------------------------------------------
su_gi_contig_4098               ------------------------------------------------
gi|22793570|gb|BU497376.1|BU497 ------------------------------------------------
gi|22791771|gb|BU495577.1|BU495 ------------------------------------------------

PF10_0212                       TATATATAAATATAAATAAATAAATATATATATATATATATATATATA
MAL10|PF10_0212                 ------------------------------------------------
su_gi_contig_4098               ------------------------------------------------
gi|22793570|gb|BU497376.1|BU497 ------------------------------------------------
gi|22791771|gb|BU495577.1|BU495 ------------------------------------------------

PF10_0212                       TATATATGTATAAACAAAAAAAAAATTAAACACAAAAAGAATAAATAT
MAL10|PF10_0212                 ------------------------------------------------
su_gi_contig_4098               ------------------------------------------------
gi|22793570|gb|BU497376.1|BU497 ------------------------------------------------
gi|22791771|gb|BU495577.1|BU495 ------------------------------------------------

PF10_0212                       AAAATTAAAGTATTTATATATATATATAATATATATGTATAATATATA
MAL10|PF10_0212                 ------------------------------------------------
su_gi_contig_4098               ------------------------------------------------
gi|22793570|gb|BU497376.1|BU497 ------------------------------------------------
gi|22791771|gb|BU495577.1|BU495 ------------------------------------------------

PF10_0212                       TATATATATATATATTTATTATATATTGAAAATTTTGTAAATAATTTT
MAL10|PF10_0212                 ------------------------------------------------
su_gi_contig_4098               ------------------------------------------------
gi|22793570|gb|BU497376.1|BU497 ------------------------------------------------
gi|22791771|gb|BU495577.1|BU495 ------------------------------------------------

PF10_0212                       TTTTCCCCCTCCTCTAACTTTTTACTACATAGTGTAATATTCCTTCTT
MAL10|PF10_0212                 ------------------------------------------------
su_gi_contig_4098               ------------------------------------------------
gi|22793570|gb|BU497376.1|BU497 ------------------------------------------------
gi|22791771|gb|BU495577.1|BU495 ------------------------------------------------

PF10_0212                       ACTATTTTAAATTAAAAAAACAATTTTTTTTTTTTTTTTTAATTTTCC
MAL10|PF10_0212                 ------------------------------------------------
su_gi_contig_4098               ------------------------------------------------
gi|22793570|gb|BU497376.1|BU497 ------------------------------------------------
gi|22791771|gb|BU495577.1|BU495 ------------------------------------------------

PF10_0212                       AAAAAAAATAAAGAATAATTTTTTTTTTTATATTCATTATTTGAAAAT
MAL10|PF10_0212                 ------------------------------------------------
su_gi_contig_4098               ------------------------------------------------
gi|22793570|gb|BU497376.1|BU497 ------------------------------------------------
gi|22791771|gb|BU495577.1|BU495 ------------------------------------------------

PF10_0212                       ATATGGCATGTACTTTTTTTTTTTTTTTTTTTTTTCCTTCATATTAAT
MAL10|PF10_0212                 ------------------------------------------------
su_gi_contig_4098               ------------------------------------------------
gi|22793570|gb|BU497376.1|BU497 ------------------------------------------------
gi|22791771|gb|BU495577.1|BU495 ------------------------------------------------

PF10_0212                       TTTTCCATATTTTACAATTCTATTATAAAAATATATATGATAAATTTG
MAL10|PF10_0212                 ------------------------------------------------
su_gi_contig_4098               ------------------------------------------------
gi|22793570|gb|BU497376.1|BU497 ------------------------------------------------
gi|22791771|gb|BU495577.1|BU495 ------------------------------------------------

PF10_0212                       ATATAGTTTTATATAATATATATATATATATATATATATATATAATAT
MAL10|PF10_0212                 ------------------------------------------------
su_gi_contig_4098               ------------------------------------------------
gi|22793570|gb|BU497376.1|BU497 ------------------------------------------------
gi|22791771|gb|BU495577.1|BU495 ------------------------------------------------

PF10_0212                       GTTATATGAAACGTTTATAATAATAATAAAATTATTATTATATTTTAA
MAL10|PF10_0212                 ------------------------------------------------
su_gi_contig_4098               ------------------------------------------------
gi|22793570|gb|BU497376.1|BU497 ------------------------------------------------
gi|22791771|gb|BU495577.1|BU495 ------------------------------------------------

PF10_0212                       ATATAATTTAATTTTTTTTTTGTTTTAATTTATAAATTTGTAATAATT
MAL10|PF10_0212                 ------------------------------------------------
su_gi_contig_4098               ------------------------------------------------
gi|22793570|gb|BU497376.1|BU497 ------------------------------------------------
gi|22791771|gb|BU495577.1|BU495 ------------------------------------------------

PF10_0212                       TCATTGAAAAGAATTTTTTTATAAATATTATTATATATATATATATAT
MAL10|PF10_0212                 ------------------------------------------------
su_gi_contig_4098               ------------------------------------------------
gi|22793570|gb|BU497376.1|BU497 ------------------------------------------------
gi|22791771|gb|BU495577.1|BU495 ------------------------------------------------

PF10_0212                       ATATATATATGTGAATTAATAAATCTCTATCTATAATGTATGTATATA
MAL10|PF10_0212                 ------------------------------------------------
su_gi_contig_4098               ------------------------------------------------
gi|22793570|gb|BU497376.1|BU497 ------------------------------------------------
gi|22791771|gb|BU495577.1|BU495 ------------------------------------------------

PF10_0212                       TAAATATATATATATATTATATATATATTATATATATTATGTAATAAT
MAL10|PF10_0212                 ------------------------------------------------
su_gi_contig_4098               ------------------------------------------------
gi|22793570|gb|BU497376.1|BU497 ------------------------------------------------
gi|22791771|gb|BU495577.1|BU495 ------------------------------------------------

PF10_0212                       TTAAAATTTTTTTTTTATTTTTTTTTACCGTTGTTAATGAATATAAAG
MAL10|PF10_0212                 ------------------------------------------------
su_gi_contig_4098               ------------------------------------------------
gi|22793570|gb|BU497376.1|BU497 ------------------------------------------------
gi|22791771|gb|BU495577.1|BU495 ------------------------------------------------

PF10_0212                       TAGAAAAATCATTTCATATATATATATATATATATATTTTTTTTTTTT
MAL10|PF10_0212                 ------------------------------------------------
su_gi_contig_4098               ------------------------------------------------
gi|22793570|gb|BU497376.1|BU497 ------------------------------------------------
gi|22791771|gb|BU495577.1|BU495 ------------------------------------------------

PF10_0212                       TTTTTTTTTTTTTTTTTTTTTCTATATTTTTATTATTATTATTCCGCT
MAL10|PF10_0212                 ------------------------------------------------
su_gi_contig_4098               ------------------------------------------------
gi|22793570|gb|BU497376.1|BU497 ------------------------------------------------
gi|22791771|gb|BU495577.1|BU495 ------------------------------------------------

PF10_0212                       TGATTATAATACATATATAATATATATTATTCATAAATATATGAACGT
MAL10|PF10_0212                 ------------------------------------------------
su_gi_contig_4098               ------------------------------------------------
gi|22793570|gb|BU497376.1|BU497 ------------------------------------------------
gi|22791771|gb|BU495577.1|BU495 ------------------------------------------------

PF10_0212                       ATATATAATTATGTCGATTTATAGATACACATAATTATATATAAACTT
MAL10|PF10_0212                 ------------------------------------------------
su_gi_contig_4098               ------------------------------------------------
gi|22793570|gb|BU497376.1|BU497 ------------------------------------------------
gi|22791771|gb|BU495577.1|BU495 ------------------------------------------------

PF10_0212                       TATTGATAATGTAATACGTTTAATATGTGAATCATATATAATATGTAG
MAL10|PF10_0212                 ------------------------------------------------
su_gi_contig_4098               ------------------------------------------------
gi|22793570|gb|BU497376.1|BU497 ------------------------------------------------
gi|22791771|gb|BU495577.1|BU495 ------------------------------------------------

PF10_0212                       ATGTATATATTATGATATTTCATATGTTACTTTTTTTATTTTATTATT
MAL10|PF10_0212                 ------------------------------------------------
su_gi_contig_4098               ------------------------------------------------
gi|22793570|gb|BU497376.1|BU497 ------------------------------------------------
gi|22791771|gb|BU495577.1|BU495 ------------------------------------------------

PF10_0212                       ATTTATTTTTTTTTTTTGTCTAATGTAAGAAATGTAGAAAAAAAAAAA
MAL10|PF10_0212                 ------------------------------------------------
su_gi_contig_4098               ------------------------------------------------
gi|22793570|gb|BU497376.1|BU497 ------------------------------------------------
gi|22791771|gb|BU495577.1|BU495 ------------------------------------------------

PF10_0212                       AAAAAAAAGAAGAACAACCTTTGAATGTTTCTTCTTTGTTTTAACGTT
MAL10|PF10_0212                 ------------------------------------------------
su_gi_contig_4098               ------------------------------------------------
gi|22793570|gb|BU497376.1|BU497 ------------------------------------------------
gi|22791771|gb|BU495577.1|BU495 ------------------------------------------------

PF10_0212                       TAAATTTCAGAATAAAATATTTATATATGTTTATATATGTGACAATTA
MAL10|PF10_0212                 ------------------------------------------------
su_gi_contig_4098               ------------------------------------------------
gi|22793570|gb|BU497376.1|BU497 ------------------------------------------------
gi|22791771|gb|BU495577.1|BU495 ------------------------------------------------

PF10_0212                       AATGTGTAAAAAAAAAAAAAAAATAAAAATAAAATAAAATAAAAAAAA
MAL10|PF10_0212                 ------------------------------------------------
su_gi_contig_4098               ------------------------------------------------
gi|22793570|gb|BU497376.1|BU497 ------------------------------------------------
gi|22791771|gb|BU495577.1|BU495 ------------------------------------------------

PF10_0212                       AAAAGTTGTAAATAATGATAAAGGCATTATACAAAAGTATTGTAAATT
MAL10|PF10_0212                 ------------------------CATTATACAAAAGTATTGTAAATT
su_gi_contig_4098               ------------------------------------------------
gi|22793570|gb|BU497376.1|BU497 ------------------------------------------------
gi|22791771|gb|BU495577.1|BU495 ------------------------------------------------

PF10_0212                       TTTTATTGTCATCCTTTTTTGAAAACATTGAAGAAAAACAATTACAAA
MAL10|PF10_0212                 TTTTATTGTCATCCTTTTTTGAAAACATTGAAGAAAAACAATTACAAA
su_gi_contig_4098               ------------------------------------------------
gi|22793570|gb|BU497376.1|BU497 ------------------------------------------------
gi|22791771|gb|BU495577.1|BU495 ------------------------------------------------

PF10_0212                       CATCATTAATACGAGGAAAAGTTCATTTGCAAAATGTAAAAATAAAAA
MAL10|PF10_0212                 CATCATTAATACGAGGAAAAGTTCATTTGCAAAATGTAAAAATAAAAA
su_gi_contig_4098               ------------------------------------------------
gi|22793570|gb|BU497376.1|BU497 ------------------------------------------------
gi|22791771|gb|BU495577.1|BU495 ------------------------------------------------

PF10_0212                       AATTTTTTTGTGATTTTATATATTTACCTTATACTATCAAATATGGTT
MAL10|PF10_0212                 AATTTTTTTGTGATTTTATATATTTACCTTATACTATCAAATATGGTT
su_gi_contig_4098               ------------------------------------------------
gi|22793570|gb|BU497376.1|BU497 ------------------------------------------------
gi|22791771|gb|BU495577.1|BU495 ------------------------------------------------

PF10_0212                       ATATTCGTTCCTTGGACTTACAAGTAAGCATGACTATAACTAACGAGT
MAL10|PF10_0212                 ATATTCGTTCCTTGGACTTACAA-------------------------
su_gi_contig_4098               ------------------------------------------------
gi|22793570|gb|BU497376.1|BU497 ------------------------------------------------
gi|22791771|gb|BU495577.1|BU495 ------------------------------------------------

PF10_0212                       TATTCATATGAAAGATGCAAAATTATGAGGATCACATAATTTGATTTT
MAL10|PF10_0212                 ------------------------------------------------
su_gi_contig_4098               ------------------------------------------------
gi|22793570|gb|BU497376.1|BU497 ------------------------------------------------
gi|22791771|gb|BU495577.1|BU495 ------------------------------------------------

PF10_0212                       TTATAAATAAAAGTAAATATATATATATATATATATATTTACATATAT
MAL10|PF10_0212                 ------------------------------------------------
su_gi_contig_4098               ------------------------------------------------
gi|22793570|gb|BU497376.1|BU497 ------------------------------------------------
gi|22791771|gb|BU495577.1|BU495 ------------------------------------------------

PF10_0212                       ATATATTTTTTTTTTTTTTTTTTTTTTTTTTTTTTAGATACCACTCTT
MAL10|PF10_0212                 -------------------------------------ATACCACTCTT
su_gi_contig_4098               ------------------------------------------------
gi|22793570|gb|BU497376.1|BU497 ------------------------------------------------
gi|22791771|gb|BU495577.1|BU495 ------------------------------------------------

PF10_0212                       GTATTTGTTTCAAAAAGCTTCTTTAAAAGTAAGCGACGTTGTAATAGT
MAL10|PF10_0212                 GTATTTGTTTCAAAAAGCTTCTTTAAAAGTAAGCGACGTTGTAATAGT
su_gi_contig_4098               ------------------------------------------------
gi|22793570|gb|BU497376.1|BU497 ------------------------------------------------
gi|22791771|gb|BU495577.1|BU495 ------------------------------------------------

PF10_0212                       TTTGAAGGAAAAACATTTCAGCGAATATAACATAGAAGAAGAAATAAA
MAL10|PF10_0212                 TTTGAAGGAAAAACATTTCAGCGAATATAACATAGAAGAAGAAATAAA
su_gi_contig_4098               ------------------------------------------------
gi|22793570|gb|BU497376.1|BU497 ------------------------------------------------
gi|22791771|gb|BU495577.1|BU495 ------------------------------------------------

PF10_0212                       TGGAATAAAAGGAGGGAAAAAGAATAATTTAAAACTTGAAGATTATAA
MAL10|PF10_0212                 TGGAATAAAAGGAGGGAAAAAGAATAATTTAAAACTTGAAGATTATAA
su_gi_contig_4098               ------------------------------------------------
gi|22793570|gb|BU497376.1|BU497 ------------------------------------------------
gi|22791771|gb|BU495577.1|BU495 ------------------------------------------------

PF10_0212                       TTATAATAGTAATGATGTGAATCAGAAAATTAATAAAGGCTTAAATTA
MAL10|PF10_0212                 TTATAATAGTAATGATGTGAATCAGAAAATTAATAAAGGCTTAAATTA
su_gi_contig_4098               ------------------------------------------------
gi|22793570|gb|BU497376.1|BU497 ------------------------------------------------
gi|22791771|gb|BU495577.1|BU495 ------------------------------------------------

PF10_0212                       TTTATTTTATGAATTATATAATAATATGTCTATTGATATTGAAAATGT
MAL10|PF10_0212                 TTTATTTTATGAATTATATAATAATATGTCTATTGATATTGAAAATGT
su_gi_contig_4098               ------------------------------------------------
gi|22793570|gb|BU497376.1|BU497 ------------------------------------------------
gi|22791771|gb|BU495577.1|BU495 ------------------------------------------------

PF10_0212                       AGAAATTATATTAGAAAGTTCTGAAAAGACTACTAATGTTATTGGATT
MAL10|PF10_0212                 AGAAATTATATTAGAAAGTTCTGAAAAGACTACTAATGTTATTGGATT
su_gi_contig_4098               ------------------------------------------------
gi|22793570|gb|BU497376.1|BU497 ------------------------------------------------
gi|22791771|gb|BU495577.1|BU495 ------------------------------------------------

PF10_0212                       GTTTGTAAAAAAAATAAGTAGTGTTAAAACTCATAATTGTACAAATAA
MAL10|PF10_0212                 GTTTGTAAAAAAAATAAGTAGTGTTAAAACTCATAATTGTACAAATAA
su_gi_contig_4098               ------------------------------------------------
gi|22793570|gb|BU497376.1|BU497 ------------------------------------------------
gi|22791771|gb|BU495577.1|BU495 ------------------------------------------------

PF10_0212                       AATAATAAAAGATTTTTCTTTTGTGGATGCTATTTTTTATATGAATGA
MAL10|PF10_0212                 AATAATAAAAGATTTTTCTTTTGTGGATGCTATTTTTTATATGAATGA
su_gi_contig_4098               ------------------------------------------------
gi|22793570|gb|BU497376.1|BU497 ------------------------------------------------
gi|22791771|gb|BU495577.1|BU495 ------------------------------------------------

PF10_0212                       TGAAAAAGCGAAATATGCAATTAATAAAATTATAAAAAAAGAAGAAAA
MAL10|PF10_0212                 TGAAAAAGCGAAATATGCAATTAATAAAATTATAAAAAAAGAAGAAAA
su_gi_contig_4098               ------------------------------------------------
gi|22793570|gb|BU497376.1|BU497 ------------------------------------------------
gi|22791771|gb|BU495577.1|BU495 ------------------------------------------------

PF10_0212                       GAAAAAGAAAAATAAAAGAAATATTAATGAAGAAGATATATATAATAA
MAL10|PF10_0212                 GAAAAAGAAAAATAAAAGAAATATTAATGAAGAAGATATATATAATAA
su_gi_contig_4098               ------------------------------------------------
gi|22793570|gb|BU497376.1|BU497 ------------------------------------------------
gi|22791771|gb|BU495577.1|BU495 ------------------------------------------------

PF10_0212                       AATTAAATATATTTGTAATAATTTACATAAAAAAAAATATATAATTTC
MAL10|PF10_0212                 AATTAAATATATTTGTAATAATTTACATAAAAAAAAATATATAATTTC
su_gi_contig_4098               ------------------------------------------------
gi|22793570|gb|BU497376.1|BU497 ------------------------------------------------
gi|22791771|gb|BU495577.1|BU495 ------------------------------------------------

PF10_0212                       AGAAATACCATCCATTGTTTTAAGTACAAGTATGTATGTTAGTAATAG
MAL10|PF10_0212                 AGAAATACCATCCATTGTTTTAAGTACAAGTATGTATGTTAGTAATAG
su_gi_contig_4098               ------------------------------------------------
gi|22793570|gb|BU497376.1|BU497 ------------------------------------------------
gi|22791771|gb|BU495577.1|BU495 ------------------------------------------------

PF10_0212                       TACTGATTATTATTATCATAATTCAAAATTTCTTTTTAAAAAAAATAG
MAL10|PF10_0212                 TACTGATTATTATTATCATAATTCAAAATTTCTTTTTAAAAAAAATAG
su_gi_contig_4098               ------------------------------------------------
gi|22793570|gb|BU497376.1|BU497 ------------------------------------------------
gi|22791771|gb|BU495577.1|BU495 ------------------------------------------------

PF10_0212                       CTATTTTAATATTACATGTACACATTGTGATAAATATCTTTTTCAATG
MAL10|PF10_0212                 CTATTTTAATATTACATGTACACATTGTGATAAATATCTTTTTCAATG
su_gi_contig_4098               ------------------------------------------------
gi|22793570|gb|BU497376.1|BU497 ------------------------------------------------
gi|22791771|gb|BU495577.1|BU495 ------------------------------------------------

PF10_0212                       TAAAGAAGTGAAAAAAGATAAATCGATATTTCAAAATATATTCATAAA
MAL10|PF10_0212                 TAAAGAAGTGAAAAAAGATAAATCGATATTTCAAAATATATTCATAAA
su_gi_contig_4098               ------------------------------------------------
gi|22793570|gb|BU497376.1|BU497 ------------------------------------------------
gi|22791771|gb|BU495577.1|BU495 ------------------------------------------------

PF10_0212                       GAAAGAAAAAATTCAACAAAGAAATAAACAGCTCTATAGTGAAATTAA
MAL10|PF10_0212                 GAAAGAAAAAATTCAACAAAGAAATAAACAGCTCTATAGTGAAATTAA
su_gi_contig_4098               ------------------------------------------------
gi|22793570|gb|BU497376.1|BU497 ------------------------------------------------
gi|22791771|gb|BU495577.1|BU495 ------------------------------------------------

PF10_0212                       TTGTAAATGTATGAAAAATAATAAAAATATTTTCCAGAAAGATCAAAA
MAL10|PF10_0212                 TTGTAAATGTATGAAAAATAATAAAAATATTTTCCAGAAAGATCAAAA
su_gi_contig_4098               ------------------------------------------------
gi|22793570|gb|BU497376.1|BU497 ------------------------------------------------
gi|22791771|gb|BU495577.1|BU495 ------------------------------------------------

PF10_0212                       TACAAATTGTACGTATAATTCAGATCATGTACCTGAGAACTCTCTTAA
MAL10|PF10_0212                 TACAAATTGTACGTATAATTCAGATCATGTACCTGAGAACTCTCTTAA
su_gi_contig_4098               ------------------------------------------------
gi|22793570|gb|BU497376.1|BU497 ------------------------------------------------
gi|22791771|gb|BU495577.1|BU495 ------------------------------------------------

PF10_0212                       GGGTACTAATGAAATGAATAAAAATATTCCCCCTGATCTTGACAGTAT
MAL10|PF10_0212                 GGGTACTAATGAAATGAATAAAAATATTCCCCCTGATCTTGACAGTAT
su_gi_contig_4098               ------------------------------------------------
gi|22793570|gb|BU497376.1|BU497 ------------------------------------------------
gi|22791771|gb|BU495577.1|BU495 ------------------------------------------------

PF10_0212                       AAATGTGGGACACCCCAAGATTGATGATGATAATGAAAAAAATAACCA
MAL10|PF10_0212                 AAATGTGGGACACCCCAAGATTGATGATGATAATGAAAAAAATAACCA
su_gi_contig_4098               ------------------------------------------------
gi|22793570|gb|BU497376.1|BU497 ------------------------------------------------
gi|22791771|gb|BU495577.1|BU495 ------------------------------------------------

PF10_0212                       TGAAAATAATAGTCATAATGATAATCATAATAATAGTCATAATGATAA
MAL10|PF10_0212                 TGAAAATAATAGTCATAATGATAATCATAATAATAGTCATAATGATAA
su_gi_contig_4098               ------------------------------------------------
gi|22793570|gb|BU497376.1|BU497 ------------------------------------------------
gi|22791771|gb|BU495577.1|BU495 ------------------------------------------------

PF10_0212                       TCATAATAATAGTCATAATGATAATCATAATAATAGTCATAATGATAA
MAL10|PF10_0212                 TCATAATAATAGTCATAATGATAATCATAATAATAGTCATAATGATAA
su_gi_contig_4098               ------------------------------------------------
gi|22793570|gb|BU497376.1|BU497 ------------------------------------------------
gi|22791771|gb|BU495577.1|BU495 ------------------------------------------------

PF10_0212                       TCATAATGATAATCATAATAATAATCATAATGATAATCACAATCTTAA
MAL10|PF10_0212                 TCATAATGATAATCATAATAATAATCATAATGATAATCACAATCTTAA
su_gi_contig_4098               ------------------------------------------------
gi|22793570|gb|BU497376.1|BU497 ------------------------------------------------
gi|22791771|gb|BU495577.1|BU495 ------------------------------------------------

PF10_0212                       ACATAAACGTAATTATAATCATCGTAATGGTGGTGTCGGACAAAATAA
MAL10|PF10_0212                 ACATAAACGTAATTATAATCATCGTAATGGTGGTGTCGGACAAAATAA
su_gi_contig_4098               ------------------------------------------------
gi|22793570|gb|BU497376.1|BU497 ------------------------------------------------
gi|22791771|gb|BU495577.1|BU495 ------------------------------------------------

PF10_0212                       TACTGGTGATAACAACCTTTTAAATAATACATTTAATAAACATAACGA
MAL10|PF10_0212                 TACTGGTGATAACAACCTTTTAAATAATACATTTAATAAACATAACGA
su_gi_contig_4098               ------------------------------------------------
gi|22793570|gb|BU497376.1|BU497 ------------------------------------------------
gi|22791771|gb|BU495577.1|BU495 ------------------------------------------------

PF10_0212                       AGAAAGAACCGTACAAGAGAAAGATGAAAAAAAAAGTGAAGATTGCAT
MAL10|PF10_0212                 AGAAAGAACCGTACAAGAGAAAGATGAAAAAAAAAGTGAAGATTGCAT
su_gi_contig_4098               ------------------------------------------------
gi|22793570|gb|BU497376.1|BU497 ------------------------------------------------
gi|22791771|gb|BU495577.1|BU495 ------------------------------------------------

PF10_0212                       TGATTGTAATTGTAAAAAAAATATTAGTGAAGATCTTGATAATTGTTT
MAL10|PF10_0212                 TGATTGTAATTGTAAAAAAAATATTAGTGAAGATCTTGATAATTGTTT
su_gi_contig_4098               ------------------------------------------------
gi|22793570|gb|BU497376.1|BU497 ------------------------------------------------
gi|22791771|gb|BU495577.1|BU495 ------------------------------------------------

PF10_0212                       ATATTGTAGGATTAATAATAAAAATCAATCGTATATTGAAAAATTTCA
MAL10|PF10_0212                 ATATTGTAGGATTAATAATAAAAATCAATCGTATATTGAAAAATTTCA
su_gi_contig_4098               ------------------------------------------------
gi|22793570|gb|BU497376.1|BU497 ------------------------------------------------
gi|22791771|gb|BU495577.1|BU495 ------------------------------------------------

PF10_0212                       TATGTTAGAAGAAAATATAAATTTAAAAGAAAATGAATATATGACCTT
MAL10|PF10_0212                 TATGTTAGAAGAAAATATAAATTTAAAAGAAAATGAATATATGACCTT
su_gi_contig_4098               ------------------------------------------------
gi|22793570|gb|BU497376.1|BU497 ------------------------------------------------
gi|22791771|gb|BU495577.1|BU495 ------------------------------------------------

PF10_0212                       TGAATTGAATGTAGATAAAATAGATTTAATATTATCATTCAAACAATT
MAL10|PF10_0212                 TGAATTGAATGTAGATAAAATAGATTTAATATTATCATTCAAACAATT
su_gi_contig_4098               ------------------------------------------------
gi|22793570|gb|BU497376.1|BU497 ------------------------------------------------
gi|22791771|gb|BU495577.1|BU495 ------------------------------------------------

PF10_0212                       CTATTATATCTTAGATATTGTAAATTATTATTTTATATATAGTTGTCT
MAL10|PF10_0212                 CTATTATATCTTAGATATTGTAAATTATTATTTTATATATAGTTGTCT
su_gi_contig_4098               ------------------------------------------------
gi|22793570|gb|BU497376.1|BU497 ------------------------------------------------
gi|22791771|gb|BU495577.1|BU495 ------------------------------------------------

PF10_0212                       TGTTAATGGTTTGTGTATAGAAGAATGGTTAAATATCCCAGAAATTAA
MAL10|PF10_0212                 TGTTAATGGTTTGTGTATAGAAGAATGGTTAAATATCCCAGAAATTAA
su_gi_contig_4098               ------------------------------------------------
gi|22793570|gb|BU497376.1|BU497 ------------------------------------------------
gi|22791771|gb|BU495577.1|BU495 ------------------------------------------------

PF10_0212                       TGATATATTAATTTATAAAAGAGAATTAATAAAAAAAAAGAAAAAAGA
MAL10|PF10_0212                 TGATATATTAATTTATAAAAGAGAATTAATAAAAAAAAAGAAAAAAGA
su_gi_contig_4098               ------------------------------------------------
gi|22793570|gb|BU497376.1|BU497 ------------------------------------------------
gi|22791771|gb|BU495577.1|BU495 ------------------------------------------------

PF10_0212                       AAAATTTGATAAAGATTTTATAGATAAATTTGAATATACACATAGCTT
MAL10|PF10_0212                 AAAATTTGATAAAGATTTTATAGATAAATTTGAATATACACATAGCTT
su_gi_contig_4098               ------------------------------------------------
gi|22793570|gb|BU497376.1|BU497 ------------------------------------------------
gi|22791771|gb|BU495577.1|BU495 ------------------------------------------------

PF10_0212                       TCAAATTATTTCAAATATAAAAAAACATGTCGAAGAATATTCTTTAGA
MAL10|PF10_0212                 TCAAATTATTTCAAATATAAAAAAACATGTCGAAGAATATTCTTTAGA
su_gi_contig_4098               ------------------------------------------------
gi|22793570|gb|BU497376.1|BU497 ------------------------------------------------
gi|22791771|gb|BU495577.1|BU495 ------------------------------------------------

PF10_0212                       CAATAATAAAAGGAAAAAAAGTATAAGAGGAACAGGCGAAGATTTATC
MAL10|PF10_0212                 CAATAATAAAAGGAAAAAAAGTATAAGAGGAACAGGCGAAGATTTATC
su_gi_contig_4098               ------------------------------------------------
gi|22793570|gb|BU497376.1|BU497 ------------------------------------------------
gi|22791771|gb|BU495577.1|BU495 ------------------------------------------------

PF10_0212                       AACACTTCTGAATAGTAATCATAACAATGAATATAATTATAAAAATGA
MAL10|PF10_0212                 AACACTTCTGAATAGTAATCATAACAATGAATATAATTATAAAAATGA
su_gi_contig_4098               ------------------------------------------------
gi|22793570|gb|BU497376.1|BU497 ------------------------------------------------
gi|22791771|gb|BU495577.1|BU495 ------------------------------------------------

PF10_0212                       ACATAATCGTCACAATGAACATAATCATCACAATGAACATGATAATAA
MAL10|PF10_0212                 ACATAATCGTCACAATGAACATAATCATCACAATGAACATGATAATAA
su_gi_contig_4098               ------------------------------------------------
gi|22793570|gb|BU497376.1|BU497 ------------------------------------------------
gi|22791771|gb|BU495577.1|BU495 ------------------------------------------------

PF10_0212                       TAATAATAAGGTGACAAAATCACAATCCGCGTCGTCTCATTTGTCAAA
MAL10|PF10_0212                 TAATAATAAGGTGACAAAATCACAATCCGCGTCGTCTCATTTGTCAAA
su_gi_contig_4098               ------------------------------------------------
gi|22793570|gb|BU497376.1|BU497 ------------------------------------------------
gi|22791771|gb|BU495577.1|BU495 ------------------------------------------------

PF10_0212                       CGTATCAACATGGAATAAACCTTTTTTTGTATATAATAAAAAAATTTC
MAL10|PF10_0212                 CGTATCAACATGGAATAAACCTTTTTTTGTATATAATAAAAAAATTTC
su_gi_contig_4098               ------------------------------------------------
gi|22793570|gb|BU497376.1|BU497 ------------------------------------------------
gi|22791771|gb|BU495577.1|BU495 ------------------------------------------------

PF10_0212                       AGTAAATTGTTCATTTAACATTTTAATTAAAAAATTAAATTTTTGTTT
MAL10|PF10_0212                 AGTAAATTGTTCATTTAACATTTTAATTAAAAAATTAAATTTTTGTTT
su_gi_contig_4098               ------------------------------------------------
gi|22793570|gb|BU497376.1|BU497 ------------------------------------------------
gi|22791771|gb|BU495577.1|BU495 ------------------------------------------------

PF10_0212                       ATGTAGTGGGGATAAAATAAATAAAATCATACAAATTAATACGGATGA
MAL10|PF10_0212                 ATGTAGTGGGGATAAAATAAATAAAATCATACAAATTAATACGGATGA
su_gi_contig_4098               ------------------------------------------------
gi|22793570|gb|BU497376.1|BU497 ------------------------------------------------
gi|22791771|gb|BU495577.1|BU495 ------------------------------------------------

PF10_0212                       TTTTAATTTTAATGTTAAATCTTATATTAATGCTGATTTTGCATATTC
MAL10|PF10_0212                 TTTTAATTTTAATGTTAAATCTTATATTAATGCTGATTTTGCATATTC
su_gi_contig_4098               ------------------------------------------------
gi|22793570|gb|BU497376.1|BU497 ------------------------------------------------
gi|22791771|gb|BU495577.1|BU495 ------------------------------------------------

PF10_0212                       CTTATTGTTAAAAGATATTAGTGTTTTCTTTATACATAAAGATAAAAA
MAL10|PF10_0212                 CTTATTGTTAAAAGATATTAGTGTTTTCTTTATACATAAAGATAAAAA
su_gi_contig_4098               ------------------------------------------------
gi|22793570|gb|BU497376.1|BU497 ------------------------------------------------
gi|22791771|gb|BU495577.1|BU495 ------------------------------------------------

PF10_0212                       ATATCCTTTGTTTGAATTATTTAATGTTAATGAACATAATAAAAAAGA
MAL10|PF10_0212                 ATATCCTTTGTTTGAATTATTTAATGTTAATGAACATAATAAAAAAGA
su_gi_contig_4098               ------------------------------------------------
gi|22793570|gb|BU497376.1|BU497 ------------------------------------------------
gi|22791771|gb|BU495577.1|BU495 ------------------------------------------------

PF10_0212                       AGATAAGAAAAAAGAGAATATGAAAGTAAATAAAAGAAAAAGTAAAAC
MAL10|PF10_0212                 AGATAAGAAAAAAGAGAATATGAAAGTAAATAAAAGAAAAAGTAAAAC
su_gi_contig_4098               ------------------------------------------------
gi|22793570|gb|BU497376.1|BU497 ------------------------------------------------
gi|22791771|gb|BU495577.1|BU495 ------------------------------------------------

PF10_0212                       TTATATATTCAATACACACTTATGTAATGATGCGATGACTTCTTTTAA
MAL10|PF10_0212                 TTATATATTCAATACACACTTATGTAATGATGCGATGACTTCTTTTAA
su_gi_contig_4098               ------------------------------------------------
gi|22793570|gb|BU497376.1|BU497 ------------------------------------------------
gi|22791771|gb|BU495577.1|BU495 ------------------------------------------------

PF10_0212                       AAGCGTTTCATCTATAAAAAATGTTCCAGGTAATATGAATAATATTAC
MAL10|PF10_0212                 AAGCGTTTCATCTATAAAAAATGTTCCAGGTAATATGAATAATATTAC
su_gi_contig_4098               ------------------------------------------------
gi|22793570|gb|BU497376.1|BU497 ------------------------------------------------
gi|22791771|gb|BU495577.1|BU495 ------------------------------------------------

PF10_0212                       AGATAATATGAAAAATGATAATTATAATAATATATATAAGAATAATGA
MAL10|PF10_0212                 AGATAATATGAAAAATGATAATTATAATAATATATATAAGAATAATGA
su_gi_contig_4098               ------------------------------------------------
gi|22793570|gb|BU497376.1|BU497 ------------------------------------------------
gi|22791771|gb|BU495577.1|BU495 ------------------------------------------------

PF10_0212                       AAAAAATGTGGAAAATGGAAAGAAATGTAGTAAATATGTTGAGTCTAG
MAL10|PF10_0212                 AAAAAATGTGGAAAATGGAAAGAAATGTAGTAAATATGTTGAGTCTAG
su_gi_contig_4098               ------------------------------------------------
gi|22793570|gb|BU497376.1|BU497 ------------------------------------------------
gi|22791771|gb|BU495577.1|BU495 ------------------------------------------------

PF10_0212                       AAATTTAGTGGAAATAAATAATAGACATAATGAATATTCAAAAGAAAA
MAL10|PF10_0212                 AAATTTAGTGGAAATAAATAATAGACATAATGAATATTCAAAAGAAAA
su_gi_contig_4098               ------------------------------------------------
gi|22793570|gb|BU497376.1|BU497 ------------------------------------------------
gi|22791771|gb|BU495577.1|BU495 ------------------------------------------------

PF10_0212                       GAAAAATATAACAAATATAAAGAATGACAATATTAATAATAATGAAAA
MAL10|PF10_0212                 GAAAAATATAACAAATATAAAGAATGACAATATTAATAATAATGAAAA
su_gi_contig_4098               ------------------------------------------------
gi|22793570|gb|BU497376.1|BU497 ------------------------------------------------
gi|22791771|gb|BU495577.1|BU495 ------------------------------------------------

PF10_0212                       TAATAATTATGATAATAATATTAATAATAAAGAAGAATATGCAATATC
MAL10|PF10_0212                 TAATAATTATGATAATAATATTAATAATAAAGAAGAATATGCAATATC
su_gi_contig_4098               ------------------------------------------------
gi|22793570|gb|BU497376.1|BU497 ------------------------------------------------
gi|22791771|gb|BU495577.1|BU495 ------------------------------------------------

PF10_0212                       ATTATTAACATTTACTAAATATGAAACTACACAAGCTAAAACATTTAT
MAL10|PF10_0212                 ATTATTAACATTTACTAAATATGAAACTACACAAGCTAAAACATTTAT
su_gi_contig_4098               ------------------------------------------------
gi|22793570|gb|BU497376.1|BU497 ------------------------------------------------
gi|22791771|gb|BU495577.1|BU495 ------------------------------------------------

PF10_0212                       AAAATTTAATAAAAATATTCTTATAACATTAAGTGTTAAAGAAATTTA
MAL10|PF10_0212                 AAAATTTAATAAAAATATTCTTATAACATTAAGTGTTAAAGAAATTTA
su_gi_contig_4098               ------------------------------------------------
gi|22793570|gb|BU497376.1|BU497 ------------------------------------------------
gi|22791771|gb|BU495577.1|BU495 ------------------------------------------------

PF10_0212                       TAATATTTTAAATATGAACTGTGATTATAAACCAGTCGATTTAGAAAA
MAL10|PF10_0212                 TAATATTTTAAATATGAACTGTGATTATAAACCAGTCGATTTAGAAAA
su_gi_contig_4098               ------------------------------------------------
gi|22793570|gb|BU497376.1|BU497 ------------------------------------------------
gi|22791771|gb|BU495577.1|BU495 ------------------------------------------------

PF10_0212                       AAAATTGAAATCTTATAAAATTTTATTTTATTATTATCTTCTAGGAAA
MAL10|PF10_0212                 AAAATTGAAATCTTATAAAATTTTATTTTATTATTATCTTCTAGGAAA
su_gi_contig_4098               ------------------------------------------------
gi|22793570|gb|BU497376.1|BU497 ------------------------------------------------
gi|22791771|gb|BU495577.1|BU495 ------------------------------------------------

PF10_0212                       AAAATATTGTAAAGAATTATATATGGCATCAGATAAAAATTTTGAGGA
MAL10|PF10_0212                 AAAATATTGTAAAGAATTATATATGGCATCAGATAAAAATTTTGAGGA
su_gi_contig_4098               ------------------------------------------------
gi|22793570|gb|BU497376.1|BU497 ------------------------------------------------
gi|22791771|gb|BU495577.1|BU495 ------------------------------------------------

PF10_0212                       TATGAATATACATTTTATGCATAATATTTATTTTAATATAATAATTAA
MAL10|PF10_0212                 TATGAATATACATTTTATGCATAATATTTATTTTAATATAATAATTAA
su_gi_contig_4098               ------------------------------------------------
gi|22793570|gb|BU497376.1|BU497 ------------------------------------------------
gi|22791771|gb|BU495577.1|BU495 ------------------------------------------------

PF10_0212                       TAAAAAATATAATTTATTATTTAAAATGAAAAAGGGACTTGTAAATTC
MAL10|PF10_0212                 TAAAAAATATAATTTATTATTTAAAATGAAAAAGGGACTTGTAAATTC
su_gi_contig_4098               ------------------------------------------------
gi|22793570|gb|BU497376.1|BU497 ------------------------------------------------
gi|22791771|gb|BU495577.1|BU495 ------------------------------------------------

PF10_0212                       TTTCTTCTTTACAAAAATGTATTTACATTGTGATTTGAAGAAACTAAC
MAL10|PF10_0212                 TTTCTTCTTTACAAAAATGTATTTACATTGTGATTTGAAGAAACTAAC
su_gi_contig_4098               ------------------------------------------------
gi|22793570|gb|BU497376.1|BU497 ------------------------------------------------
gi|22791771|gb|BU495577.1|BU495 ------------------------------------------------

PF10_0212                       TATGATAACAGACCATAATGATATGCAACAAAATATGGATAACAAATT
MAL10|PF10_0212                 TATGATAACAGACCATAATGATATGCAACAAAATATGGATAACAAATT
su_gi_contig_4098               ------------------------------------------------
gi|22793570|gb|BU497376.1|BU497 ------------------------------------------------
gi|22791771|gb|BU495577.1|BU495 ------------------------------------------------

PF10_0212                       AGTTGATCAATATACTGAACAAATGAAAGAAAACTCTTCATATCAGAA
MAL10|PF10_0212                 AGTTGATCAATATACTGAACAAATGAAAGAAAACTCTTCATATCAGAA
su_gi_contig_4098               ------------------------------------------------
gi|22793570|gb|BU497376.1|BU497 ------------------------------------------------
gi|22791771|gb|BU495577.1|BU495 ------------------------------------------------

PF10_0212                       TAGTCAAAGTTGTAGTAATACAAGTAGTGTGGGCTTTACAAATGAGGA
MAL10|PF10_0212                 TAGTCAAAGTTGTAGTAATACAAGTAGTGTGGGCTTTACAAATGAGGA
su_gi_contig_4098               ------------------------------------------------
gi|22793570|gb|BU497376.1|BU497 ------------------------------------------------
gi|22791771|gb|BU495577.1|BU495 ------------------------------------------------

PF10_0212                       CCCAACGAAAAGAAGAAATAAAGAAAAAAATAATCTAAATATAAATAT
MAL10|PF10_0212                 CCCAACGAAAAGAAGAAATAAAGAAAAAAATAATCTAAATATAAATAT
su_gi_contig_4098               ------------------------------------------------
gi|22793570|gb|BU497376.1|BU497 ------------------------------------------------
gi|22791771|gb|BU495577.1|BU495 ------------------------------------------------

PF10_0212                       AAATTTAAATTTAAGTACGAATGACGATGTAATAATTAATAAAAATGA
MAL10|PF10_0212                 AAATTTAAATTTAAGTACGAATGACGATGTAATAATTAATAAAAATGA
su_gi_contig_4098               ------------------------------------------------
gi|22793570|gb|BU497376.1|BU497 ------------------------------------------------
gi|22791771|gb|BU495577.1|BU495 ------------------------------------------------

PF10_0212                       AGAAAAAGAAAATGAAAATAAAGAAAGTAATAGGACAGAGCATATAAA
MAL10|PF10_0212                 AGAAAAAGAAAATGAAAATAAAGAAAGTAATAGGACAGAGCATATAAA
su_gi_contig_4098               ------------------------------------------------
gi|22793570|gb|BU497376.1|BU497 ------------------------------------------------
gi|22791771|gb|BU495577.1|BU495 ------------------------------------------------

PF10_0212                       ACGTGATAATTCTATACATTCGAATGATAATTGTAGTATAGGTACTCA
MAL10|PF10_0212                 ACGTGATAATTCTATACATTCGAATGATAATTGTAGTATAGGTACTCA
su_gi_contig_4098               ------------------------------------------------
gi|22793570|gb|BU497376.1|BU497 ------------------------------------------------
gi|22791771|gb|BU495577.1|BU495 ------------------------------------------------

PF10_0212                       TAGTGAGCTTTTTAAAAATTCGGAATATAATTCTATGATTAATAATAA
MAL10|PF10_0212                 TAGTGAGCTTTTTAAAAATTCGGAATATAATTCTATGATTAATAATAA
su_gi_contig_4098               ------------------------------------------------
gi|22793570|gb|BU497376.1|BU497 ------------------------------------------------
gi|22791771|gb|BU495577.1|BU495 ------------------------------------------------

PF10_0212                       TAATAATAATAACTCTTTTATAAATAATGATAATACAAGTATTGATAA
MAL10|PF10_0212                 TAATAATAATAACTCTTTTATAAATAATGATAATACAAGTATTGATAA
su_gi_contig_4098               ------------------------------------------------
gi|22793570|gb|BU497376.1|BU497 ------------------------------------------------
gi|22791771|gb|BU495577.1|BU495 ------------------------------------------------

PF10_0212                       TAAGGTGTCAATGCAATGTAGAAAGTATTATCAGGAGTTTTTAAAAAT
MAL10|PF10_0212                 TAAGGTGTCAATGCAATGTAGAAAGTATTATCAGGAGTTTTTAAAAAT
su_gi_contig_4098               ------------------------------------------------
gi|22793570|gb|BU497376.1|BU497 ------------------------------------------------
gi|22791771|gb|BU495577.1|BU495 ------------------------------------------------

PF10_0212                       GAATAATTTAGAAGATATTAAAACAATTAGAAAAATAGAAAAAAGGGC
MAL10|PF10_0212                 GAATAATTTAGAAGATATTAAAACAATTAGAAAAATAGAAAAAAGGGC
su_gi_contig_4098               ------------------------------------------------
gi|22793570|gb|BU497376.1|BU497 ------------------------------------------------
gi|22791771|gb|BU495577.1|BU495 ------------------------------------------------

PF10_0212                       AAACCAAAATAACACAAGCAATAATAATACTATAAATAATATACACAA
MAL10|PF10_0212                 AAACCAAAATAACACAAGCAATAATAATACTATAAATAATATACACAA
su_gi_contig_4098               ------------------------------------------------
gi|22793570|gb|BU497376.1|BU497 ------------------------------------------------
gi|22791771|gb|BU495577.1|BU495 ------------------------------------------------

PF10_0212                       TATAAATAATGTACACAATGTAAATAATATACACAATGTAAATAATAT
MAL10|PF10_0212                 TATAAATAATGTACACAATGTAAATAATATACACAATGTAAATAATAT
su_gi_contig_4098               ------------------------------------------------
gi|22793570|gb|BU497376.1|BU497 ------------------------------------------------
gi|22791771|gb|BU495577.1|BU495 ------------------------------------------------

PF10_0212                       ACACAATGTAAATAATATACACAATGTAAATAATATACACAATGTAAA
MAL10|PF10_0212                 ACACAATGTAAATAATATACACAATGTAAATAATATACACAATGTAAA
su_gi_contig_4098               ------------------------------------------------
gi|22793570|gb|BU497376.1|BU497 ------------------------------------------------
gi|22791771|gb|BU495577.1|BU495 ------------------------------------------------

PF10_0212                       TAATATACACAATGTAAATAATGTACACAATATAAATAATAATTATTA
MAL10|PF10_0212                 TAATATACACAATGTAAATAATGTACACAATATAAATAATAATTATTA
su_gi_contig_4098               ------------------------------------------------
gi|22793570|gb|BU497376.1|BU497 ------------------------------------------------
gi|22791771|gb|BU495577.1|BU495 ------------------------------------------------

PF10_0212                       TGATCATATTTATAGTCATAACAATATCCATATTAATAATCATGCGAT
MAL10|PF10_0212                 TGATCATATTTATAGTCATAACAATATCCATATTAATAATCATGCGAT
su_gi_contig_4098               ------------------------------------------------
gi|22793570|gb|BU497376.1|BU497 ------------------------------------------------
gi|22791771|gb|BU495577.1|BU495 ------------------------------------------------

PF10_0212                       TATCCACAATAACAGCCATTATAATAATAAAAAAACAAACATTATTCT
MAL10|PF10_0212                 TATCCACAATAACAGCCATTATAATAATAAAAAAACAAACATTATTCT
su_gi_contig_4098               ------------------------------------------------
gi|22793570|gb|BU497376.1|BU497 ------------------------------------------------
gi|22791771|gb|BU495577.1|BU495 ------------------------------------------------

PF10_0212                       GAACAACAACAAATATGATGAATATAATGATAAACACAGTTTTCATAG
MAL10|PF10_0212                 GAACAACAACAAATATGATGAATATAATGATAAACACAGTTTTCATAG
su_gi_contig_4098               ------------------------------------------------
gi|22793570|gb|BU497376.1|BU497 ------------------------------------------------
gi|22791771|gb|BU495577.1|BU495 ------------------------------------------------

PF10_0212                       CGAAAATACAAATTCTTATAGTAATTCAAATAAGGATGATTATTTAAA
MAL10|PF10_0212                 CGAAAATACAAATTCTTATAGTAATTCAAATAAGGATGATTATTTAAA
su_gi_contig_4098               ------------------------------------------------
gi|22793570|gb|BU497376.1|BU497 ------------------------------------------------
gi|22791771|gb|BU495577.1|BU495 ------------------------------------------------

PF10_0212                       TGAAGATTTAAATTTATATAAAGATCATATGTATATACAAAATTGTAT
MAL10|PF10_0212                 TGAAGATTTAAATTTATATAAAGATCATATGTATATACAAAATTGTAT
su_gi_contig_4098               ------------------------------------------------
gi|22793570|gb|BU497376.1|BU497 ------------------------------------------------
gi|22791771|gb|BU495577.1|BU495 ------------------------------------------------

PF10_0212                       AACGGAAAAAGAAGATAATATAATTACTACAATTTATCAGAAAAGAAC
MAL10|PF10_0212                 AACGGAAAAAGAAGATAATATAATTACTACAATTTATCAGAAAAGAAC
su_gi_contig_4098               ------------------------------------------------
gi|22793570|gb|BU497376.1|BU497 ------------------------------------------------
gi|22791771|gb|BU495577.1|BU495 ------------------------------------------------

PF10_0212                       AAATTTTGAACTTTCTCTTTTTATTCTTAAAAATAAAAATAATGAAAA
MAL10|PF10_0212                 AAATTTTGAACTTTCTCTTTTTATTCTTAAAAATAAAAATAATGAAAA
su_gi_contig_4098               ------------------------------------------------
gi|22793570|gb|BU497376.1|BU497 ------------------------------------------------
gi|22791771|gb|BU495577.1|BU495 ------------------------------------------------

PF10_0212                       GATACAAAATATATTATCTCATAAAAATAAAATAAATAAGAAATATAT
MAL10|PF10_0212                 GATACAAAATATATTATCTCATAAAAATAAAATAAATAAGAAATATAT
su_gi_contig_4098               ------------------------------------------------
gi|22793570|gb|BU497376.1|BU497 ------------------------------------------------
gi|22791771|gb|BU495577.1|BU495 ------------------------------------------------

PF10_0212                       ATTAAAACCATTAAAAATATATATTGATGAAATTACATATAATTTTAA
MAL10|PF10_0212                 ATTAAAACCATTAAAAATATATATTGATGAAATTACATATAATTTTAA
su_gi_contig_4098               ------------------------------------------------
gi|22793570|gb|BU497376.1|BU497 ------------------------------------------------
gi|22791771|gb|BU495577.1|BU495 ------------------------------------------------

PF10_0212                       AAATTCGAGTGATAAGAAAATAACCTTTTTTCATACTAATAATTATAA
MAL10|PF10_0212                 AAATTCGAGTGATAAGAAAATAACCTTTTTTCATACTAATAATTATAA
su_gi_contig_4098               ------------------------------------------------
gi|22793570|gb|BU497376.1|BU497 ------------------------------------------------
gi|22791771|gb|BU495577.1|BU495 ------------------------------------------------

PF10_0212                       AAACTATCTAAATTTTACACTTGATGATAAAATTATATTCAAACTTAT
MAL10|PF10_0212                 AAACTATCTAAATTTTACACTTGATGATAAAATTATATTCAAACTTAT
su_gi_contig_4098               ------------------------------------------------
gi|22793570|gb|BU497376.1|BU497 ------------------------------------------------
gi|22791771|gb|BU495577.1|BU495 ------------------------------------------------

PF10_0212                       TTTCTTTTATTATCATTATAAAGATTATGTTGATCATATTTTTGAAAA
MAL10|PF10_0212                 TTTCTTTTATTATCATTATAAAGATTATGTTGATCATATTTTTGAAAA
su_gi_contig_4098               ------------------------------------------------
gi|22793570|gb|BU497376.1|BU497 ------------------------------------------------
gi|22791771|gb|BU495577.1|BU495 ------------------------------------------------

PF10_0212                       GTTTGAAAGCAAAGATGAATCCAACTATTTAAATTTAAATACAATAGA
MAL10|PF10_0212                 GTTTGAAAGCAAAGATGAATCCAACTATTTAAATTTAAATACAATAGA
su_gi_contig_4098               ------------------------------------------------
gi|22793570|gb|BU497376.1|BU497 ------------------------------------------------
gi|22791771|gb|BU495577.1|BU495 ------------------------------------------------

PF10_0212                       TGTACGTAGTTATAAAACTTTACAAATTTTATTAGATAATGCTGTTCA
MAL10|PF10_0212                 TGTACGTAGTTATAAAACTTTACAAATTTTATTAGATAATGCTGTTCA
su_gi_contig_4098               ------------------------------------------------
gi|22793570|gb|BU497376.1|BU497 ------------------------------------------------
gi|22791771|gb|BU495577.1|BU495 ------------------------------------------------

PF10_0212                       TAATAAGAATGATCACTGGTTCAATGAACAGAAGGATGTTCATGATAA
MAL10|PF10_0212                 TAATAAGAATGATCACTGGTTCAATGAACAGAAGGATGTTCATGATAA
su_gi_contig_4098               ------------------------------------------------
gi|22793570|gb|BU497376.1|BU497 ------------------------------------------------
gi|22791771|gb|BU495577.1|BU495 ------------------------------------------------

PF10_0212                       AGATGAGCAGAATAAAGGAACAATATATTATGAACAAAATGAACATGA
MAL10|PF10_0212                 AGATGAGCAGAATAAAGGAACAATATATTATGAACAAAATGAACATGA
su_gi_contig_4098               ------------------------------------------------
gi|22793570|gb|BU497376.1|BU497 ------------------------------------------------
gi|22791771|gb|BU495577.1|BU495 ------------------------------------------------

PF10_0212                       TATCAAAATTGATGATAATAATGAGGAGGAGAATAACGACCACACAGA
MAL10|PF10_0212                 TATCAAAATTGATGATAATAATGAGGAGGAGAATAACGACCACACAGA
su_gi_contig_4098               ------------------------------------------------
gi|22793570|gb|BU497376.1|BU497 ------------------------------------------------
gi|22791771|gb|BU495577.1|BU495 ------------------------------------------------

PF10_0212                       TAATAATAATAAAAACAATAATAATAATAATAATAACAATAATAATAA
MAL10|PF10_0212                 TAATAATAATAAAAACAATAATAATAATAATAATAACAATAATAATAA
su_gi_contig_4098               ------------------------------------------------
gi|22793570|gb|BU497376.1|BU497 ------------------------------------------------
gi|22791771|gb|BU495577.1|BU495 ------------------------------------------------

PF10_0212                       AAACAATAATAATAATAACAATAATAATAAAAACAATATGGTGGATGG
MAL10|PF10_0212                 AAACAATAATAATAATAACAATAATAATAAAAACAATATGGTGGATGG
su_gi_contig_4098               ------------------------------------------------
gi|22793570|gb|BU497376.1|BU497 ------------------------------------------------
gi|22791771|gb|BU495577.1|BU495 ------------------------------------------------

PF10_0212                       TCAAATCGAATGTAATGAAAATGTTACAGAAAAAGAGATACCAAGTAA
MAL10|PF10_0212                 TCAAATCGAATGTAATGAAAATGTTACAGAAAAAGAGATACCAAGTAA
su_gi_contig_4098               ------------------------------------------------
gi|22793570|gb|BU497376.1|BU497 ------------------------------------------------
gi|22791771|gb|BU495577.1|BU495 ------------------------------------------------

PF10_0212                       TGTACCCAATTCAAATAACTTAACAAATGAAAGTTCAAATGATAATCA
MAL10|PF10_0212                 TGTACCCAATTCAAATAACTTAACAAATGAAAGTTCAAATGATAATCA
su_gi_contig_4098               ------------------------------------------------
gi|22793570|gb|BU497376.1|BU497 ------------------------------------------------
gi|22791771|gb|BU495577.1|BU495 ------------------------------------------------

PF10_0212                       TAATAAAACAACTATTGAACATAATAATAATTTTTGTGAAGAACAGAA
MAL10|PF10_0212                 TAATAAAACAACTATTGAACATAATAATAATTTTTGTGAAGAACAGAA
su_gi_contig_4098               ------------------------------------------------
gi|22793570|gb|BU497376.1|BU497 ------------------------------------------------
gi|22791771|gb|BU495577.1|BU495 ------------------------------------------------

PF10_0212                       CAAAAATGATTTAATAAAAACATCCTTTAATATTACTCATTGTGAAGA
MAL10|PF10_0212                 CAAAAATGATTTAATAAAAACATCCTTTAATATTACTCATTGTGAAGA
su_gi_contig_4098               ------------------------------------------------
gi|22793570|gb|BU497376.1|BU497 ------------------------------------------------
gi|22791771|gb|BU495577.1|BU495 ------------------------------------------------

PF10_0212                       AGAAAATGCAAATAAAAATAAATACACGGAGGAAGATAAAAAGGAAAT
MAL10|PF10_0212                 AGAAAATGCAAATAAAAATAAATACACGGAGGAAGATAAAAAGGAAAT
su_gi_contig_4098               ------------------------------------------------
gi|22793570|gb|BU497376.1|BU497 ------------------------------------------------
gi|22791771|gb|BU495577.1|BU495 ------------------------------------------------

PF10_0212                       AAAAGGAAATGATAAAAAAAATGTTGAAATGTGTAGAAAAGATACATT
MAL10|PF10_0212                 AAAAGGAAATGATAAAAAAAATGTTGAAATGTGTAGAAAAGATACATT
su_gi_contig_4098               ------------------------------------------------
gi|22793570|gb|BU497376.1|BU497 ------------------------------------------------
gi|22791771|gb|BU495577.1|BU495 ------------------------------------------------

PF10_0212                       AGATTATGTAAAAGAAGATATAAATAAATATAAGATGTATATTAATGA
MAL10|PF10_0212                 AGATTATGTAAAAGAAGATATAAATAAATATAAGATGTATATTAATGA
su_gi_contig_4098               ------------------------------------------------
gi|22793570|gb|BU497376.1|BU497 ------------------------------------------------
gi|22791771|gb|BU495577.1|BU495 ------------------------------------------------

PF10_0212                       AAATAATAATAAAAAAGAAGAAGAATATTCACATAATAATAATAATCA
MAL10|PF10_0212                 AAATAATAATAAAAAAGAAGAAGAATATTCACATAATAATAATAATCA
su_gi_contig_4098               ------------------------------------------------
gi|22793570|gb|BU497376.1|BU497 ------------------------------------------------
gi|22791771|gb|BU495577.1|BU495 ------------------------------------------------

PF10_0212                       TCATCATCATTACCATCATAATAATATGTTGAAAGATGATACATCAAA
MAL10|PF10_0212                 TCATCATCATTACCATCATAATAATATGTTGAAAGATGATACATCAAA
su_gi_contig_4098               ------------------------------------------------
gi|22793570|gb|BU497376.1|BU497 ------------------------------------------------
gi|22791771|gb|BU495577.1|BU495 ------------------------------------------------

PF10_0212                       TTATAACCATGTACAATATTTCCATGGAGAAAAAAAAGAAATAATATG
MAL10|PF10_0212                 TTATAACCATGTACAATATTTCCATGGAGAAAAAAAAGAAATAATATG
su_gi_contig_4098               ------------------------------------------------
gi|22793570|gb|BU497376.1|BU497 ------------------------------------------------
gi|22791771|gb|BU495577.1|BU495 ------------------------------------------------

PF10_0212                       TTTTATAAATAAAAGTAAAATACATTTTAATAATTATAAAAAAAGTAA
MAL10|PF10_0212                 TTTTATAAATAAAAGTAAAATACATTTTAATAATTATAAAAAAAGTAA
su_gi_contig_4098               ------------------------------------------------
gi|22793570|gb|BU497376.1|BU497 ------------------------------------------------
gi|22791771|gb|BU495577.1|BU495 ------------------------------------------------

PF10_0212                       AAGAATGATATCGATACATTTATCAGATGTCCTAATGTATTTATTTAG
MAL10|PF10_0212                 AAGAATGATATCGATACATTTATCAGATGTCCTAATGTATTTATTTAG
su_gi_contig_4098               ------------------------------------------------
gi|22793570|gb|BU497376.1|BU497 ------------------------------------------------
gi|22791771|gb|BU495577.1|BU495 ------------------------------------------------

PF10_0212                       TGATAATAATATTACAAACTTTTTATTTAATTTAAAAAAAATTAATAT
MAL10|PF10_0212                 TGATAATAATATTACAAACTTTTTATTTAATTTAAAAAAAATTAATAT
su_gi_contig_4098               ------------------------------------------------
gi|22793570|gb|BU497376.1|BU497 ------------------------------------------------
gi|22791771|gb|BU495577.1|BU495 ------------------------------------------------

PF10_0212                       ATTAAATTGTTTATCTCATGAAGATAGTTATAATAGTTTCTTTTCATA
MAL10|PF10_0212                 ATTAAATTGTTTATCTCATGAAGATAGTTATAATAGTTTCTTTTCATA
su_gi_contig_4098               ------------------------------------------------
gi|22793570|gb|BU497376.1|BU497 ------------------------------------------------
gi|22791771|gb|BU495577.1|BU495 ------------------------------------------------

PF10_0212                       TATACAACATAAAAAATTTTCTACACATAAAATAAGTAAAAAAGGATC
MAL10|PF10_0212                 TATACAACATAAAAAATTTTCTACACATAAAATAAGTAAAAAAGGATC
su_gi_contig_4098               ------------------------------------------------
gi|22793570|gb|BU497376.1|BU497 ------------------------------------------------
gi|22791771|gb|BU495577.1|BU495 ------------------------------------------------

PF10_0212                       AAAATTAAGTGATAAAAGAAAGAGTTCAAATGTTAATGGAATTTATTT
MAL10|PF10_0212                 AAAATTAAGTGATAAAAGAAAGAGTTCAAATGTTAATGGAATTTATTT
su_gi_contig_4098               ------------------------------------------------
gi|22793570|gb|BU497376.1|BU497 ------------------------------------------------
gi|22791771|gb|BU495577.1|BU495 ------------------------------------------------

PF10_0212                       TTATAATAGTGTTTTTAAATTAATTCAAAACGGTACCTTTCTTTTAAA
MAL10|PF10_0212                 TTATAATAGTGTTTTTAAATTAATTCAAAACGGTACCTTTCTTTTAAA
su_gi_contig_4098               ------------------------------------------------
gi|22793570|gb|BU497376.1|BU497 ------------------------------------------------
gi|22791771|gb|BU495577.1|BU495 ------------------------------------------------

PF10_0212                       ATATTCATCAAAGAATAATATTTCATGCTTATCTTCCATACATCTAAA
MAL10|PF10_0212                 ATATTCATCAAAGAATAATATTTCATGCTTATCTTCCATACATCTAAA
su_gi_contig_4098               ------------------------------------------------
gi|22793570|gb|BU497376.1|BU497 ------------------------------------------------
gi|22791771|gb|BU495577.1|BU495 ------------------------------------------------

PF10_0212                       CCCAAATCATAATCATTATATAGAAAATAATAATTCAAAAGAAAAAAA
MAL10|PF10_0212                 CCCAAATCATAATCATTATATAGAAAATAATAATTCAAAAGAAAAAAA
su_gi_contig_4098               ------------------------------------------------
gi|22793570|gb|BU497376.1|BU497 ------------------------------------------------
gi|22791771|gb|BU495577.1|BU495 ------------------------------------------------

PF10_0212                       TTATTTTCTAAACAACAATAATAATAATAATAATAAAATGGAAATAGA
MAL10|PF10_0212                 TTATTTTCTAAACAACAATAATAATAATAATAATAAAATGGAAATAGA
su_gi_contig_4098               ------------------------------------------------
gi|22793570|gb|BU497376.1|BU497 ------------------------------------------------
gi|22791771|gb|BU495577.1|BU495 ------------------------------------------------

PF10_0212                       AGAAACTACTGAATTTAGATATTTTAATACAAATAATTTTGAACAACT
MAL10|PF10_0212                 AGAAACTACTGAATTTAGATATTTTAATACAAATAATTTTGAACAACT
su_gi_contig_4098               ------------------------------------------------
gi|22793570|gb|BU497376.1|BU497 ------------------------------------------------
gi|22791771|gb|BU495577.1|BU495 ------------------------------------------------

PF10_0212                       AAATAATACATCAGGAAATAAATCTATTGATGGATCCAACGTGAAAAT
MAL10|PF10_0212                 AAATAATACATCAGGAAATAAATCTATTGATGGATCCAACGTGAAAAT
su_gi_contig_4098               ------------------------------------------------
gi|22793570|gb|BU497376.1|BU497 ------------------------------------------------
gi|22791771|gb|BU495577.1|BU495 ------------------------------------------------

PF10_0212                       TAATAATAGTCTTGATTTTGTTCATAAAAATTATTATAATAATTTGAA
MAL10|PF10_0212                 TAATAATAGTCTTGATTTTGTTCATAAAAATTATTATAATAATTTGAA
su_gi_contig_4098               ------------------------------------------------
gi|22793570|gb|BU497376.1|BU497 ------------------------------------------------
gi|22791771|gb|BU495577.1|BU495 ------------------------------------------------

PF10_0212                       TAATGACTATTTTAATTTTAATGTACCTCAGGATTCTAATAAACGAAA
MAL10|PF10_0212                 TAATGACTATTTTAATTTTAATGTACCTCAGGATTCTAATAAACGAAA
su_gi_contig_4098               ------------------------------------------------
gi|22793570|gb|BU497376.1|BU497 ------------------------------------------------
gi|22791771|gb|BU495577.1|BU495 ------------------------------------------------

PF10_0212                       GGATGCCACAAGTTCTCCAAGTAATGTTAGTAATAAAAGTGGGGAAAT
MAL10|PF10_0212                 GGATGCCACAAGTTCTCCAAGTAATGTTAGTAATAAAAGTGGGGAAAT
su_gi_contig_4098               ------------------------------------------------
gi|22793570|gb|BU497376.1|BU497 ------------------------------------------------
gi|22791771|gb|BU495577.1|BU495 ------------------------------------------------

PF10_0212                       CAAAAGTAGTCACAAGAAGGAACAAAGGAAAGATAATCATATGAATGA
MAL10|PF10_0212                 CAAAAGTAGTCACAAGAAGGAACAAAGGAAAGATAATCATATGAATGA
su_gi_contig_4098               ------------------------------------------------
gi|22793570|gb|BU497376.1|BU497 ------------------------------------------------
gi|22791771|gb|BU495577.1|BU495 ------------------------------------------------

PF10_0212                       AAATATTAGAGGTAGTCATAGAAGTTATAGTACTCATCAAAGTTATAG
MAL10|PF10_0212                 AAATATTAGAGGTAGTCATAGAAGTTATAGTACTCATCAAAGTTATAG
su_gi_contig_4098               ------------------------------------------------
gi|22793570|gb|BU497376.1|BU497 ------------------------------------------------
gi|22791771|gb|BU495577.1|BU495 ------------------------------------------------

PF10_0212                       AACCCATCAAAGTTATAAACGTCATGCTAATAATAGTAATATACGATG
MAL10|PF10_0212                 AACCCATCAAAGTTATAAACGTCATGCTAATAATAGTAATATACGATG
su_gi_contig_4098               ------------------------------------------------
gi|22793570|gb|BU497376.1|BU497 ------------------------------------------------
gi|22791771|gb|BU495577.1|BU495 ------------------------------------------------

PF10_0212                       TAGTAGCAGCCCAAGCGAAAGAACACACATCTCCAAAAAAGATGAAAT
MAL10|PF10_0212                 TAGTAGCAGCCCAAGCGAAAGAACACACATCTCCAAAAAAGATGAAAT
su_gi_contig_4098               ------------------------------------------------
gi|22793570|gb|BU497376.1|BU497 ------------------------------------------------
gi|22791771|gb|BU495577.1|BU495 ------------------------------------------------

PF10_0212                       AAAATTCAATAAAGAAAACATTATGACATTGTTAAATGATTGTACAAA
MAL10|PF10_0212                 AAAATTCAATAAAGAAAACATTATGACATTGTTAAATGATTGTACAAA
su_gi_contig_4098               ------------------------------------------------
gi|22793570|gb|BU497376.1|BU497 ------------------------------------------------
gi|22791771|gb|BU495577.1|BU495 ------------------------------------------------

PF10_0212                       TAATGAAGGAGAAAATCATCATGTTAAAATAACGAACAAACAAATCAA
MAL10|PF10_0212                 TAATGAAGGAGAAAATCATCATGTTAAAATAACGAACAAACAAATCAA
su_gi_contig_4098               ------------------------------------------------
gi|22793570|gb|BU497376.1|BU497 ------------------------------------------------
gi|22791771|gb|BU495577.1|BU495 ------------------------------------------------

PF10_0212                       AAGAAGTAAAAGTAAAGAACAATTTGAAGATATAATAAATAGTAATAC
MAL10|PF10_0212                 AAGAAGTAAAAGTAAAGAACAATTTGAAGATATAATAAATAGTAATAC
su_gi_contig_4098               ------------------------------------------------
gi|22793570|gb|BU497376.1|BU497 ------------------------------------------------
gi|22791771|gb|BU495577.1|BU495 ------------------------------------------------

PF10_0212                       AAAAAAAACAAATGATATAGAACATATTTGGGATGAACAAAATAATCA
MAL10|PF10_0212                 AAAAAAAACAAATGATATAGAACATATTTGGGATGAACAAAATAATCA
su_gi_contig_4098               ------------------------------------------------
gi|22793570|gb|BU497376.1|BU497 ------------------------------------------------
gi|22791771|gb|BU495577.1|BU495 ------------------------------------------------

PF10_0212                       AAACAATAAAGAAAATGATAATGTTGTAAATAGAGTTGAGAAAAAAAG
MAL10|PF10_0212                 AAACAATAAAGAAAATGATAATGTTGTAAATAGAGTTGAGAAAAAAAG
su_gi_contig_4098               ------------------------------------------------
gi|22793570|gb|BU497376.1|BU497 ------------------------------------------------
gi|22791771|gb|BU495577.1|BU495 ------------------------------------------------

PF10_0212                       TATTATTACGGAAAATTATATACCTTATAAAAGTTGTATAGAACAAAT
MAL10|PF10_0212                 TATTATTACGGAAAATTATATACCTTATAAAAGTTGTATAGAACAAAT
su_gi_contig_4098               ------------------------------------------------
gi|22793570|gb|BU497376.1|BU497 ------------------------------------------------
gi|22791771|gb|BU495577.1|BU495 ------------------------------------------------

PF10_0212                       TGATGATATTGATTATAATAAAGAATCGTTACAACATGAAAAAAACAT
MAL10|PF10_0212                 TGATGATATTGATTATAATAAAGAATCGTTACAACATGAAAAAAACAT
su_gi_contig_4098               ------------------------------------------------
gi|22793570|gb|BU497376.1|BU497 ------------------------------------------------
gi|22791771|gb|BU495577.1|BU495 ------------------------------------------------

PF10_0212                       AGATGGAAAAACAAATATTATATATCATAATAATAATAATAATAATGA
MAL10|PF10_0212                 AGATGGAAAAACAAATATTATATATCATAATAATAATAATAATAATGA
su_gi_contig_4098               ------------------------------------------------
gi|22793570|gb|BU497376.1|BU497 ------------------------------------------------
gi|22791771|gb|BU495577.1|BU495 ------------------------------------------------

PF10_0212                       TCATATAAATATGAATACTACTACTTGTATTCCTATAAATGAAAAGAA
MAL10|PF10_0212                 TCATATAAATATGAATACTACTACTTGTATTCCTATAAATGAAAAGAA
su_gi_contig_4098               ------------------------------------------------
gi|22793570|gb|BU497376.1|BU497 ------------------------------------------------
gi|22791771|gb|BU495577.1|BU495 ------------------------------------------------

PF10_0212                       CTTTGTTATACAAAGAAATAAAAAAATTTCTCATTACTATAATGCAAA
MAL10|PF10_0212                 CTTTGTTATACAAAGAAATAAAAAAATTTCTCATTACTATAATGCAAA
su_gi_contig_4098               ------------------------------------------------
gi|22793570|gb|BU497376.1|BU497 ------------------------------------------------
gi|22791771|gb|BU495577.1|BU495 ------------------------------------------------

PF10_0212                       AGAATATAATGATTCAAATAAAAGGAGAAGAAATAATTATATATTAAC
MAL10|PF10_0212                 AGAATATAATGATTCAAATAAAAGGAGAAGAAATAATTATATATTAAC
su_gi_contig_4098               ------------------------------------------------
gi|22793570|gb|BU497376.1|BU497 ------------------------------------------------
gi|22791771|gb|BU495577.1|BU495 ------------------------------------------------

PF10_0212                       TGGAGAGGTAAATAATATAAAAGGTTATAATAAAGATGATATGCATTC
MAL10|PF10_0212                 TGGAGAGGTAAATAATATAAAAGGTTATAATAAAGATGATATGCATTC
su_gi_contig_4098               ------------------------------------------------
gi|22793570|gb|BU497376.1|BU497 ------------------------------------------------
gi|22791771|gb|BU495577.1|BU495 ------------------------------------------------

PF10_0212                       ATCACATGTTAATAATATGAATAATTCATTATGCTCATCAGCTTATCA
MAL10|PF10_0212                 ATCACATGTTAATAATATGAATAATTCATTATGCTCATCAGCTTATCA
su_gi_contig_4098               ------------------------------------------------
gi|22793570|gb|BU497376.1|BU497 ------------------------------------------------
gi|22791771|gb|BU495577.1|BU495 ------------------------------------------------

PF10_0212                       TAATATGAAATATGAAAAATATGTAGATATTGAGAAATATAGAAATGA
MAL10|PF10_0212                 TAATATGAAATATGAAAAATATGTAGATATTGAGAAATATAGAAATGA
su_gi_contig_4098               ------------------------------------------------
gi|22793570|gb|BU497376.1|BU497 ------------------------------------------------
gi|22791771|gb|BU495577.1|BU495 ------------------------------------------------

PF10_0212                       TGACGAATTTTATGAAGCTGAAGATGATGAAGATGAAGAAAATGATAT
MAL10|PF10_0212                 TGACGAATTTTATGAAGCTGAAGATGATGAAGATGAAGAAAATGATAT
su_gi_contig_4098               ------------------------------------------------
gi|22793570|gb|BU497376.1|BU497 ------------------------------------------------
gi|22791771|gb|BU495577.1|BU495 ------------------------------------------------

PF10_0212                       AGATAATCAAGAAGAAGAATATATTGATATGAAAAAAAAAGAAAATGA
MAL10|PF10_0212                 AGATAATCAAGAAGAAGAATATATTGATATGAAAAAAAAAGAAAATGA
su_gi_contig_4098               ------------------------------------------------
gi|22793570|gb|BU497376.1|BU497 ------------------------------------------------
gi|22791771|gb|BU495577.1|BU495 ------------------------------------------------

PF10_0212                       AAATATTAGTAGTATTGAATTTCATATGATTAATAGTGAATTTATTGT
MAL10|PF10_0212                 AAATATTAGTAGTATTGAATTTCATATGATTAATAGTGAATTTATTGT
su_gi_contig_4098               ------------------------------------------------
gi|22793570|gb|BU497376.1|BU497 ------------------------------------------------
gi|22791771|gb|BU495577.1|BU495 ------------------------------------------------

PF10_0212                       AGATTATTTATATTTTATATATTTATTTAAATGGATTAATAAATTATA
MAL10|PF10_0212                 AGATTATTTATATTTTATATATTTATTTAAATGGATTAATAAATTATA
su_gi_contig_4098               ------------------------------------------------
gi|22793570|gb|BU497376.1|BU497 ------------------------------------------------
gi|22791771|gb|BU495577.1|BU495 ------------------------------------------------

PF10_0212                       TAGAAAATATGAAAAAATTAAACAATTGTCAGATTTTGCATATTCAAA
MAL10|PF10_0212                 TAGAAAATATGAAAAAATTAAACAATTGTCAGATTTTGCATATTCAAA
su_gi_contig_4098               ------------------------------------------------
gi|22793570|gb|BU497376.1|BU497 ------------------------------------------------
gi|22791771|gb|BU495577.1|BU495 ------------------------------------------------

PF10_0212                       TAATAATAGTACAGATGATGAAGAAAGTAATATAAATGTATCAAAATG
MAL10|PF10_0212                 TAATAATAGTACAGATGATGAAGAAAGTAATATAAATGTATCAAAATG
su_gi_contig_4098               ------------------------------------------------
gi|22793570|gb|BU497376.1|BU497 ------------------------------------------------
gi|22791771|gb|BU495577.1|BU495 ------------------------------------------------

PF10_0212                       TAATTATATTCTTTTCTTACAAAATAATAAAATTTATGTACCAATATA
MAL10|PF10_0212                 TAATTATATTCTTTTCTTACAAAATAATAAAATTTATGTACCAATATA
su_gi_contig_4098               ------------------------------------------------
gi|22793570|gb|BU497376.1|BU497 ------------------------------------------------
gi|22791771|gb|BU495577.1|BU495 ------------------------------------------------

PF10_0212                       TAATTATTCAATATCACAATATAAGTATTATAATAGTTTAAAGGGAAC
MAL10|PF10_0212                 TAATTATTCAATATCACAATATAAGTATTATAATAGTTTAAAGGGAAC
su_gi_contig_4098               ------------------------------------------------
gi|22793570|gb|BU497376.1|BU497 ------------------------------------------------
gi|22791771|gb|BU495577.1|BU495 ------------------------------------------------

PF10_0212                       CTCTTATGTATCCTTATTACCTGTATTAGAGTTACATTTCTCATGTTC
MAL10|PF10_0212                 CTCTTATGTATCCTTATTACCTGTATTAGAGTTACATTTCTCATGTTC
su_gi_contig_4098               ------------------------------------------------
gi|22793570|gb|BU497376.1|BU497 ------------------------------------------------
gi|22791771|gb|BU495577.1|BU495 ------------------------------------------------

PF10_0212                       CTACAAATCTATGAACGGTAACACATAAAAAATGTTAAAACGGGTTAT
MAL10|PF10_0212                 CTACAAATCTATGAACGGTAACACATAA--------------------
su_gi_contig_4098               ------------------------------------------------
gi|22793570|gb|BU497376.1|BU497 ------------------------------------------------
gi|22791771|gb|BU495577.1|BU495 ------------------------------------------------

PF10_0212                       ACATATGTATGTACATAAAGGTGTAAAAATGTATAAATATAAAAATGT
MAL10|PF10_0212                 ------------------------------------------------
su_gi_contig_4098               ------------------------------------------------
gi|22793570|gb|BU497376.1|BU497 ------------------------------------------------
gi|22791771|gb|BU495577.1|BU495 ------------------------------------------------

PF10_0212                       ATATATTTTTATATATATATGTTTATATATATATGTTTATATATATAT
MAL10|PF10_0212                 ------------------------------------------------
su_gi_contig_4098               ------------------------------------------------
gi|22793570|gb|BU497376.1|BU497 ------------------------------------------------
gi|22791771|gb|BU495577.1|BU495 ------------------------------------------------

PF10_0212                       TTTTTTATATATATTTTTTTATATATATGTTTATATATATATTTTTTT
MAL10|PF10_0212                 ------------------------------------------------
su_gi_contig_4098               ------------------------------------------------
gi|22793570|gb|BU497376.1|BU497 ------------------------------------------------
gi|22791771|gb|BU495577.1|BU495 ------------------------------------------------

PF10_0212                       ATATATATATGTTTATATATATATGTTTATATATATATGTTTATATAT
MAL10|PF10_0212                 ------------------------------------------------
su_gi_contig_4098               ------------------------------------------------
gi|22793570|gb|BU497376.1|BU497 ------------------------------------------------
gi|22791771|gb|BU495577.1|BU495 ------------------------------------------------

PF10_0212                       ATATTTTTTTATATATATTTTTTTATATATATGTTTATATATATATTT
MAL10|PF10_0212                 ------------------------------------------------
su_gi_contig_4098               ------------------------------------------------
gi|22793570|gb|BU497376.1|BU497 ------------------------------------------------
gi|22791771|gb|BU495577.1|BU495 ------------------------------------------------

PF10_0212                       TTTTATATATATATGTTTATATATATATGTGTACATTATATTGTATTA
MAL10|PF10_0212                 ------------------------------------------------
su_gi_contig_4098               ------------------------------------------------
gi|22793570|gb|BU497376.1|BU497 ------------------------------------------------
gi|22791771|gb|BU495577.1|BU495 ------------------------------------------------

PF10_0212                       TATTGCGCTACCTTTTTATGCTGTGATTATACTTTTAATTTATCCCTT
MAL10|PF10_0212                 ------------------------------------------------
su_gi_contig_4098               ------------------------------------------------
gi|22793570|gb|BU497376.1|BU497 ------------------------------------------------
gi|22791771|gb|BU495577.1|BU495 ------------------------------------------------

PF10_0212                       TTTTTTTTGTTTATTTTCCTACCTTTATCTTAGAAAACGATGAAAATG
MAL10|PF10_0212                 ------------------------------------------------
su_gi_contig_4098               ------------------------------------------------
gi|22793570|gb|BU497376.1|BU497 ------------------------------------------------
gi|22791771|gb|BU495577.1|BU495 ------------------------------------------------

PF10_0212                       TAAAGTCGATAAACGTGCGAAATTTGGGAAGCGCTCTTGTCATTCCAA
MAL10|PF10_0212                 ------------------------------------------------
su_gi_contig_4098               ------------------------------------------------
gi|22793570|gb|BU497376.1|BU497 ------------------------------------------------
gi|22791771|gb|BU495577.1|BU495 ------------------------------------------------

PF10_0212                       GTATTAACATTTACAAACATAAAAAAAACAAGAAAAGCAATATATGTG
MAL10|PF10_0212                 ------------------------------------------------
su_gi_contig_4098               ------------------------------------------------
gi|22793570|gb|BU497376.1|BU497 ------------------------------------------------
gi|22791771|gb|BU495577.1|BU495 ------------------------------------------------

PF10_0212                       TAATAACGTTTAATAGGAAGGATAAGAATAATGAAAGTATCATTAACG
MAL10|PF10_0212                 ------------------------------------------------
su_gi_contig_4098               ------------------------------------------------
gi|22793570|gb|BU497376.1|BU497 ------------------------------------------------
gi|22791771|gb|BU495577.1|BU495 ------------------------------------------------

PF10_0212                       ATTTAAGATTTCAAATAAATATGAGAAGAAATTATAATTATGAAATTA
MAL10|PF10_0212                 ------------------------------------------------
su_gi_contig_4098               ------------------------------------------------
gi|22793570|gb|BU497376.1|BU497 ------------------------------------------------
gi|22791771|gb|BU495577.1|BU495 ------------------------------------------------

PF10_0212                       TAGAAAATGAAGATGATAATAGTAGTAGTTGTAATAATATGGAGATTC
MAL10|PF10_0212                 ------------------------------------------------
su_gi_contig_4098               ------------------------------------------------
gi|22793570|gb|BU497376.1|BU497 ------------------------------------------------
gi|22791771|gb|BU495577.1|BU495 ------------------------------------------------

PF10_0212                       CATATTATGAACCTAAATATACATCATTAAATACATATTGCACGGTTA
MAL10|PF10_0212                 ------------------------------------------------
su_gi_contig_4098               ------------------------------------------------
gi|22793570|gb|BU497376.1|BU497 ------------------------------------------------
gi|22791771|gb|BU495577.1|BU495 ------------------------------------------------

PF10_0212                       TATCTAAAGAGCAGATGTATTCAGAAAAGAACAAGAATAAAAATAATA
MAL10|PF10_0212                 ------------------------------------------------
su_gi_contig_4098               ------------------------------------------------
gi|22793570|gb|BU497376.1|BU497 ------------------------------------------------
gi|22791771|gb|BU495577.1|BU495 ------------------------------------------------

PF10_0212                       ATATTAACAACAATAATAATGATAATAATATAATTATGTATGATAATA
MAL10|PF10_0212                 ------------------------------------------------
su_gi_contig_4098               ------------------------------------------------
gi|22793570|gb|BU497376.1|BU497 ------------------------------------------------
gi|22791771|gb|BU495577.1|BU495 ------------------------------------------------

PF10_0212                       ATATGTATAATTATCATGGTTACCATACTAAAACAGGATCATATCCAA
MAL10|PF10_0212                 ------------------------------------------------
su_gi_contig_4098               ------------------------------------------------
gi|22793570|gb|BU497376.1|BU497 ------------------------------------------------
gi|22791771|gb|BU495577.1|BU495 ------------------------------------------------

PF10_0212                       AAAAGATTATTAGTTTCCATTGTGATCCTATAATTTTAAATTTTTCAA
MAL10|PF10_0212                 ------------------------------------------------
su_gi_contig_4098               ------------------------------------------------
gi|22793570|gb|BU497376.1|BU497 ------------------------------------------------
gi|22791771|gb|BU495577.1|BU495 ------------------------------------------------

PF10_0212                       AAGATATATTAAAAAATGTACTTATATTTTATAATACATTTTGTTATT
MAL10|PF10_0212                 ------------------------------------------------
su_gi_contig_4098               ------------------------------------------------
gi|22793570|gb|BU497376.1|BU497 ------------------------------------------------
gi|22791771|gb|BU495577.1|BU495 ------------------------------------------------

PF10_0212                       TTATAAATAATTGTAGTAAAAACGATGATACAGGTAATGATAGTAATA
MAL10|PF10_0212                 ------------------------------------------------
su_gi_contig_4098               ------------------------------------------------
gi|22793570|gb|BU497376.1|BU497 ------------------------------------------------
gi|22791771|gb|BU495577.1|BU495 ------------------------------------------------

PF10_0212                       TGATTAGAGATATGTTATATTATTTATACAACCAAAGTAGTGATATAT
MAL10|PF10_0212                 ------------------------------------------------
su_gi_contig_4098               ------------------------------------------------
gi|22793570|gb|BU497376.1|BU497 ------------------------------------------------
gi|22791771|gb|BU495577.1|BU495 ------------------------------------------------

PF10_0212                       TATTTGAATATTTTCTTGATGATATACGTTTAAATTGTTATGATGGTA
MAL10|PF10_0212                 ------------------------------------------------
su_gi_contig_4098               ------------------------------------------------
gi|22793570|gb|BU497376.1|BU497 ------------------------------------------------
gi|22791771|gb|BU495577.1|BU495 ------------------------------------------------

PF10_0212                       ATATTAATCGAAATGTACCATTGATAGTAGTTAGTTTGTTTAATTTAA
MAL10|PF10_0212                 ------------------------------------------------
su_gi_contig_4098               ------------------------------------------------
gi|22793570|gb|BU497376.1|BU497 ------------------------------------------------
gi|22791771|gb|BU495577.1|BU495 ------------------------------------------------

PF10_0212                       AATTCTTTTTACAAAAGGATATAATAAGTATATATAATTTTTTGAATT
MAL10|PF10_0212                 ------------------------------------------------
su_gi_contig_4098               ------------------------------------------------
gi|22793570|gb|BU497376.1|BU497 ------------------------------------------------
gi|22791771|gb|BU495577.1|BU495 ------------------------------------------------

PF10_0212                       TTTATTTAAATATAGATATATATGATAGTTATAAAATATTATATGATA
MAL10|PF10_0212                 ------------------------------------------------
su_gi_contig_4098               ------------------------------------------------
gi|22793570|gb|BU497376.1|BU497 ------------------------------------------------
gi|22791771|gb|BU495577.1|BU495 ------------------------------------------------

PF10_0212                       CGTTATTAGAAAAGATGGAAATATATTTAACTTTTGAAAATAATAGAA
MAL10|PF10_0212                 ------------------------------------------------
su_gi_contig_4098               ------------------------------------------------
gi|22793570|gb|BU497376.1|BU497 ------------------------------------------------
gi|22791771|gb|BU495577.1|BU495 ------------------------------------------------

PF10_0212                       ATAAATTGAATATATTAAATTTAACATTAGAAACATCTTATATTAATA
MAL10|PF10_0212                 ------------------------------------------------
su_gi_contig_4098               ------------------------------------------------
gi|22793570|gb|BU497376.1|BU497 ------------------------------------------------
gi|22791771|gb|BU495577.1|BU495 ------------------------------------------------

PF10_0212                       TTTTATATACAAATAAAAGTAAAAATATATTAATAAATTTCCTTGAGC
MAL10|PF10_0212                 ------------------------------------------------
su_gi_contig_4098               ------------------------------------------------
gi|22793570|gb|BU497376.1|BU497 ------------------------------------------------
gi|22791771|gb|BU495577.1|BU495 ------------------------------------------------

PF10_0212                       CAATATTAAATAAAAATTTTTATTATTTCAGTTCATCATATTATAATA
MAL10|PF10_0212                 ------------------------------------------------
su_gi_contig_4098               ------------------------------------------------
gi|22793570|gb|BU497376.1|BU497 ------------------------------------------------
gi|22791771|gb|BU495577.1|BU495 ------------------------------------------------

PF10_0212                       ATTTGGATATTACAAAAAATAAAAGAAGAAAACGAAGTATTTATCATC
MAL10|PF10_0212                 ------------------------------------------------
su_gi_contig_4098               ------------------------------------------------
gi|22793570|gb|BU497376.1|BU497 ------------------------------------------------
gi|22791771|gb|BU495577.1|BU495 ------------------------------------------------

PF10_0212                       ATCATAATCATAATTATCATCATGAATGTTATGAAAATAA
MAL10|PF10_0212                 ----------------------------------------
su_gi_contig_4098               ----------------------------------------
gi|22793570|gb|BU497376.1|BU497 ----------------------------------------
gi|22791771|gb|BU495577.1|BU495 ----------------------------------------

;

endblock;
