# Supplementary material for: cDNA sequences reveal considerable gene prediction inaccuracy in the Plasmodium falciparum genome
Source: BMC Genomics. 2007 Jul 27;8:255. doi: 10.1186/1471-2164-8-255 (PMC1978503; doi:10.1186/1471-2164-8-255)
Supplement: Additional file 3 — Genes with cDNA sequences not matching predicted CDS perfectly. Aligned cDNA and predicted CDS sequences can be viewed by double clicking the hyper-linked gene names in the Excel file. [file 1471-2164-8-255-S3.zip › PF10_0213.TXT]

#NEXUS

[!This data assembled using Sequencher, from Gene Codes Corporation.]
begin data;
   dimensions ntax=5 nchar=9872;
   format datatype=dna gap=- interleave=yes;
   matrix

PF10_0213                       AAAAAAAAAATAATATAATAACATAAAATAAAATAAAAAAAAATAAAA
MAL10|PF10_0213                 ------------------------------------------------
su_gi_contig_4132               ------------------------------------------------
gi|22793203|gb|BU497009.1|BU497 ------------------------------------------------
gi|21255084|gb|BQ451972.1|BQ451 ------------------------------------------------

PF10_0213                       ATTATAAAAAAAAAAAAAAAAAAACCTTAATTATATTTTATATAAAAT
MAL10|PF10_0213                 ------------------------------------------------
su_gi_contig_4132               ------------------------------------------------
gi|22793203|gb|BU497009.1|BU497 ------------------------------------------------
gi|21255084|gb|BQ451972.1|BQ451 ------------------------------------------------

PF10_0213                       GAAATTTATACATATAAATGAAATGTTATAATTAATGTTATATATTTA
MAL10|PF10_0213                 ------------------------------------------------
su_gi_contig_4132               ------------------------------------------------
gi|22793203|gb|BU497009.1|BU497 ------------------------------------------------
gi|21255084|gb|BQ451972.1|BQ451 ------------------------------------------------

PF10_0213                       TTATGATATTATATCTTGTGTATATAATATAATGTGTATAAGATGTGA
MAL10|PF10_0213                 ------------------------------------------------
su_gi_contig_4132               ------------------------------------------------
gi|22793203|gb|BU497009.1|BU497 ------------------------------------------------
gi|21255084|gb|BQ451972.1|BQ451 ------------------------------------------------

PF10_0213                       ATATTATAATATAATTATGTTATATTATAAATATGATACATTCAAATA
MAL10|PF10_0213                 ------------------------------------------------
su_gi_contig_4132               ------------------------------------------------
gi|22793203|gb|BU497009.1|BU497 ------------------------------------------------
gi|21255084|gb|BQ451972.1|BQ451 ------------------------------------------------

PF10_0213                       TAATAAATATGATATTTAACCAATGTGATATATTAATAATAGAAATAT
MAL10|PF10_0213                 ------------------------------------------------
su_gi_contig_4132               ------------------------------------------------
gi|22793203|gb|BU497009.1|BU497 ------------------------------------------------
gi|21255084|gb|BQ451972.1|BQ451 ------------------------------------------------

PF10_0213                       ATATATATATATATATATAAATATAATTAAATGTTTGTCATATATATT
MAL10|PF10_0213                 ------------------------------------------------
su_gi_contig_4132               ------------------------------------------------
gi|22793203|gb|BU497009.1|BU497 ------------------------------------------------
gi|21255084|gb|BQ451972.1|BQ451 ------------------------------------------------

PF10_0213                       ATATATATATATATATATATATATATAATATATTAAATGTTTGTAATA
MAL10|PF10_0213                 ------------------------------------------------
su_gi_contig_4132               ------------------------------------------------
gi|22793203|gb|BU497009.1|BU497 ------------------------------------------------
gi|21255084|gb|BQ451972.1|BQ451 ------------------------------------------------

PF10_0213                       TATATATATATATATATATATAATATAATATATATACAGTTTATTAAA
MAL10|PF10_0213                 ------------------------------------------------
su_gi_contig_4132               ------------------------------------------------
gi|22793203|gb|BU497009.1|BU497 ------------------------------------------------
gi|21255084|gb|BQ451972.1|BQ451 ------------------------------------------------

PF10_0213                       ATATAAAAAAAAAAAAGAACTATTAATATAAGAAAATTGAATATATGA
MAL10|PF10_0213                 ------------------------------------------------
su_gi_contig_4132               ------------------------------------------------
gi|22793203|gb|BU497009.1|BU497 ------------------------------------------------
gi|21255084|gb|BQ451972.1|BQ451 ------------------------------------------------

PF10_0213                       TATATTATATTAATTGCCGTACTACAATATTCATGTGTGCCCATTTTA
MAL10|PF10_0213                 ------------------------------------------------
su_gi_contig_4132               ------------------------------------------------
gi|22793203|gb|BU497009.1|BU497 ------------------------------------------------
gi|21255084|gb|BQ451972.1|BQ451 ------------------------------------------------

PF10_0213                       TAATTTTATGAAAAATTATACTAATATAATATATGTATATATATATAT
MAL10|PF10_0213                 ------------------------------------------------
su_gi_contig_4132               ------------------------------------------------
gi|22793203|gb|BU497009.1|BU497 ------------------------------------------------
gi|21255084|gb|BQ451972.1|BQ451 ------------------------------------------------

PF10_0213                       ATATATATTTATATCTTGAATAAAAAAAAAAAAAAAAAAAAAAAAAAA
MAL10|PF10_0213                 ------------------------------------------------
su_gi_contig_4132               ------------------------------------------------
gi|22793203|gb|BU497009.1|BU497 ------------------------------------------------
gi|21255084|gb|BQ451972.1|BQ451 ------------------------------------------------

PF10_0213                       ATAAATAAATAATATCAAATAATAAAAAAAAAAAAAAAAAAAAATAAA
MAL10|PF10_0213                 ------------------------------------------------
su_gi_contig_4132               ------------------------------------------------
gi|22793203|gb|BU497009.1|BU497 ------------------------------------------------
gi|21255084|gb|BQ451972.1|BQ451 ------------------------------------------------

PF10_0213                       TAATATCAAATAAAAAAACAATATAAAAATAATATATAAATAAAATAA
MAL10|PF10_0213                 ------------------------------------------------
su_gi_contig_4132               ------------------------------------------------
gi|22793203|gb|BU497009.1|BU497 ------------------------------------------------
gi|21255084|gb|BQ451972.1|BQ451 ------------------------------------------------

PF10_0213                       AAACACAATAAGAATATGTTAAGAAAGAAAAAAAAATATTCATATTTT
MAL10|PF10_0213                 ------------------------------------------------
su_gi_contig_4132               ------------------------------------------------
gi|22793203|gb|BU497009.1|BU497 ------------------------------------------------
gi|21255084|gb|BQ451972.1|BQ451 ------------------------------------------------

PF10_0213                       TATATTCCTTTCAAATAATCTGAATAAATAAAAAGAATATATTTATAT
MAL10|PF10_0213                 ------------------------------------------------
su_gi_contig_4132               ------------------------------------------------
gi|22793203|gb|BU497009.1|BU497 ------------------------------------------------
gi|21255084|gb|BQ451972.1|BQ451 ------------------------------------------------

PF10_0213                       ATATTTATTATATATAAAATTGTGTAATATAAAAAATAATTACATTTT
MAL10|PF10_0213                 ------------------------------------------------
su_gi_contig_4132               ------------------------------------------------
gi|22793203|gb|BU497009.1|BU497 ------------------------------------------------
gi|21255084|gb|BQ451972.1|BQ451 ------------------------------------------------

PF10_0213                       ATCATTTTGTACAACAATATTTAAGTGTGTTCCTTTAAAAAATTGAAT
MAL10|PF10_0213                 ------------------------------------------------
su_gi_contig_4132               ------------------------------------------------
gi|22793203|gb|BU497009.1|BU497 ------------------------------------------------
gi|21255084|gb|BQ451972.1|BQ451 ------------------------------------------------

PF10_0213                       TGTTTATATTTATTTGTTCGTAAATTGATAATAAATGTTTTATATTTA
MAL10|PF10_0213                 ------------------------------------------------
su_gi_contig_4132               ------------------------------------------------
gi|22793203|gb|BU497009.1|BU497 ------------------------------------------------
gi|21255084|gb|BQ451972.1|BQ451 ------------------------------------------------

PF10_0213                       TTATCATACTTGATTATTATATATATATATATATATATAAACAATTTT
MAL10|PF10_0213                 ------------------------------------------------
su_gi_contig_4132               ------------------------------------------------
gi|22793203|gb|BU497009.1|BU497 ------------------------------------------------
gi|21255084|gb|BQ451972.1|BQ451 ------------------------------------------------

PF10_0213                       GTTTTATTTATATATATATATAAAATTTTTTACATATGTACATGTAAA
MAL10|PF10_0213                 ------------------------------------------------
su_gi_contig_4132               ------------------------------------------------
gi|22793203|gb|BU497009.1|BU497 ------------------------------------------------
gi|21255084|gb|BQ451972.1|BQ451 ------------------------------------------------

PF10_0213                       AATATACGTATGAAAAGTATTTTACATATATATATATATATATATATT
MAL10|PF10_0213                 ------------------------------------------------
su_gi_contig_4132               ------------------------------------------------
gi|22793203|gb|BU497009.1|BU497 ------------------------------------------------
gi|21255084|gb|BQ451972.1|BQ451 ------------------------------------------------

PF10_0213                       TATATGTAATATAAATATTTTACATAGAACGTTTAAAATATTTTACAT
MAL10|PF10_0213                 ------------------------------------------------
su_gi_contig_4132               ------------------------------------------------
gi|22793203|gb|BU497009.1|BU497 ------------------------------------------------
gi|21255084|gb|BQ451972.1|BQ451 ------------------------------------------------

PF10_0213                       AAACATATAAATATTTTATATAGAACGTTTAAAATAAATTACGTAAAT
MAL10|PF10_0213                 ------------------------------------------------
su_gi_contig_4132               ------------------------------------------------
gi|22793203|gb|BU497009.1|BU497 ------------------------------------------------
gi|21255084|gb|BQ451972.1|BQ451 ------------------------------------------------

PF10_0213                       ATGTAAATATTTCATTTAAACATTTAAATTTTCCACGCAAATATTTTA
MAL10|PF10_0213                 ------------------------------------------------
su_gi_contig_4132               ------------------------------------------------
gi|22793203|gb|BU497009.1|BU497 ------------------------------------------------
gi|21255084|gb|BQ451972.1|BQ451 ------------------------------------------------

PF10_0213                       ATTTTTTACTTACACATGTAAATATTTTGCATACACATGCAAATATTT
MAL10|PF10_0213                 ------------------------------------------------
su_gi_contig_4132               ------------------------------------------------
gi|22793203|gb|BU497009.1|BU497 ------------------------------------------------
gi|21255084|gb|BQ451972.1|BQ451 ------------------------------------------------

PF10_0213                       TTTACATATCTATTTTTTTTTTTTTTTCTTTAATTTTTAAGTTACAAG
MAL10|PF10_0213                 ------------------------------------------------
su_gi_contig_4132               ------------------------------------------------
gi|22793203|gb|BU497009.1|BU497 ------------------------------------------------
gi|21255084|gb|BQ451972.1|BQ451 ------------------------------------------------

PF10_0213                       AAATCAACTTATAAGTATACGTATCATCACATATATATATATATATAT
MAL10|PF10_0213                 ------------------------------------------------
su_gi_contig_4132               ------------------------------------------------
gi|22793203|gb|BU497009.1|BU497 ------------------------------------------------
gi|21255084|gb|BQ451972.1|BQ451 ------------------------------------------------

PF10_0213                       ATATATTACGAGTGTATTTAGGTAACTTTTAATCACATTTAAATGTTA
MAL10|PF10_0213                 ------------------------------------------------
su_gi_contig_4132               ------------------------------------------------
gi|22793203|gb|BU497009.1|BU497 ------------------------------------------------
gi|21255084|gb|BQ451972.1|BQ451 ------------------------------------------------

PF10_0213                       CAAGAGAGATATCCATTGTTCCAATCGGTTGTGAAAAATAAAGTTTCT
MAL10|PF10_0213                 ------------------------------------------------
su_gi_contig_4132               ------AGATATCCATTGTTCCAATCGGTTGTGAAAAATAAAGTTTCT
gi|22793203|gb|BU497009.1|BU497 ------------------------------------------------
gi|21255084|gb|BQ451972.1|BQ451 ------AGATATCCATTGTTCCAATCGGTTGTGAAAAATAAAGTTTCT

PF10_0213                       CTTTTCTGAAAATGACATTAGAGAAAAGTTTAGATCAAGAAAAAAACA
MAL10|PF10_0213                 -----------ATGACATTAGAGAAAAGTTTAGATCAAGAAAAAAACA
su_gi_contig_4132               CTTTTCTGAAAATGACATTAGAGAAAAGTTTAGATCAAGAAAAAAACA
gi|22793203|gb|BU497009.1|BU497 ------------------------------------------------
gi|21255084|gb|BQ451972.1|BQ451 CTTTTCTGAAAATGACATTAGAGAAAAGTTTAGATCAAGAAAAAAACA

PF10_0213                       AAACAGAAATAGAAAATACTGGAAGTAAGAGTATACCTAATGATAGTA
MAL10|PF10_0213                 AAACAGAAATAGAAAATACTGGAAGTAAGAGTATACCTAATGATAGTA
su_gi_contig_4132               AAACAGAAATAGAAAATACTGGAAGTAAGAGTATACCTAATGATAGTA
gi|22793203|gb|BU497009.1|BU497 ------------------------------------------------
gi|21255084|gb|BQ451972.1|BQ451 AAACAGAAATAGAAAATACTGGAAGTAAGAGTATACCTAATGATAGTA

PF10_0213                       ATGAAGGTGCGAATAATAAAGTAGATAAGAATGATGGAAATGAAAATG
MAL10|PF10_0213                 ATGAAGGTGCGAATAATAAAGTAGATAAGAATGATGGAAATGAAAATG
su_gi_contig_4132               ATGAAGGTGCGAATAATAAAGTAGATAAGAATGATGGAAATGAAAATG
gi|22793203|gb|BU497009.1|BU497 ------------------------------------------------
gi|21255084|gb|BQ451972.1|BQ451 ATGAAGGTGCGAATAATAAAGTAGATAAGAATGATGGAAATGAAAATG

PF10_0213                       TAATGAAAAAAAATGAGGGCGATAAAAATAAGGTATATAATGGTACGG
MAL10|PF10_0213                 TAATGAAAAAAAATGAGGGCGATAAAAATAAGGTATATAATGGTACGG
su_gi_contig_4132               TAATGAAAAAAAATGAGGGCGATAAAAATAAGGTATATAATGGTACGG
gi|22793203|gb|BU497009.1|BU497 ------------------------------------------------
gi|21255084|gb|BQ451972.1|BQ451 TAATGAAAAAAAATGAGGGCGATAAAAATAAGGTATATAATGGTACGG

PF10_0213                       CTGATAATAATAAAGTAGATAATAACAAAGTAGATAATAACAAAGTAG
MAL10|PF10_0213                 CTGATAATAATAAAGTAGATAATAACAAAGTAGATAATAACAAAGTAG
su_gi_contig_4132               CTGATAATAAT-------------------------------------
gi|22793203|gb|BU497009.1|BU497 ------------------------------------------------
gi|21255084|gb|BQ451972.1|BQ451 CTGATAATAATAAAGTAGATAATAACAAAGTAGATAATAACAAAGTAG

PF10_0213                       ATAATAATAAAGGAGATAATAACAAAGTAGATAATAATAAAGGAGATA
MAL10|PF10_0213                 ATAATAATAAAGGAGATAATAACAAAGTAGATAATAATAAAGGAGATA
su_gi_contig_4132               ------------------------------------------------
gi|22793203|gb|BU497009.1|BU497 ------------------------------------------------
gi|21255084|gb|BQ451972.1|BQ451 ATAATAATAAAGGAGATAATAACAAAGTAGATAATAATAAAGGAGATA

PF10_0213                       ATAATAAAGTAAATAATAATAAAGGAGATAATAACAAAGTAGATAATA
MAL10|PF10_0213                 ATAATAAAGTAAATAATAATAAAGGAGATAATAACAAAGTAGATAATA
su_gi_contig_4132               -----------------------------------AAAGTAGATAATA
gi|22793203|gb|BU497009.1|BU497 ------------------------------------------------
gi|21255084|gb|BQ451972.1|BQ451 ATAATAAAGTAAATAATAATAAAGGAGATAATAACAAAGTAGATAATA

PF10_0213                       ACAAAGTAGATAATAACAAAGTAGATAATAACAAAGTAGATAATAACA
MAL10|PF10_0213                 ACAAAGTAGATAATAACAAAGTAGATAATAACAAAGTAGATAATAACA
su_gi_contig_4132               ACAAAGTAGATAATAACAAAGTAGATAATAACAAAGGAGATAATAACA
gi|22793203|gb|BU497009.1|BU497 ACAAAGTAGATAATAACAAAGTAGATAATAACAAAGTAGATAATAACA
gi|21255084|gb|BQ451972.1|BQ451 ACAAAGTAGATAATAACAAAGTAGATAATAACAAAGTAGATAATAACA

PF10_0213                       AAGTAGATAATAATAAAGGAGATAATAACAAAGTAGATAATAATAAAG
MAL10|PF10_0213                 AAGTAGATAATAATAAAGGAGATAATAACAAAGTAGATAATAATAAAG
su_gi_contig_4132               AAGTAGATAATAATAAAGGAGATAATAACAAAGTAAATAATAATAAAG
gi|22793203|gb|BU497009.1|BU497 AAGTAGATAATAATAAAGGAGATAATAACAAAGTAGATAATAATAAAG
gi|21255084|gb|BQ451972.1|BQ451 AAGTAGATAATAATAAAGGAGATAATA---------------------

PF10_0213                       GAGATAATAACAAAGTAGATAATAACAAAGTAAATAATAACAAAGTAA
MAL10|PF10_0213                 GAGATAATAACAAAGTAGATAATAACAAAGTAAATAATAACAAAGTAA
su_gi_contig_4132               GAGATAATAACAAAGTAGATAATAACAAAGTAAATAATAACAAAGTAA
gi|22793203|gb|BU497009.1|BU497 GAGATAATAACAAAGTAGATAATAACAAAGTAAATAATAACAAAGTAA
gi|21255084|gb|BQ451972.1|BQ451 ------------------------------------------------

PF10_0213                       ATAATAACAAGTTAGTTAATAATAAGGTTTTTAATAATAAGTTTAATA
MAL10|PF10_0213                 ATAATAACAAGTTAGTTAATAATAAGGTTTTTAATAATAAGTTTAATA
su_gi_contig_4132               ATAATAACAAGTTAGTTAATAATAAGGTTTTTAATAATAAGTTTATTA
gi|22793203|gb|BU497009.1|BU497 ATAATAACAAGTTAGTTAATAATAAGGTTTTTAATAATAAGTTTATTA
gi|21255084|gb|BQ451972.1|BQ451 ------------------------------------------------

PF10_0213                       ATAATAATATAAAGAATAATAGAGATAACAATAAACATACAAAAAATA
MAL10|PF10_0213                 ATAATAATATAAAGAATAATAGAGATAACAATAAACATACAAAAAATA
su_gi_contig_4132               ATAATAATATAAAGAATAATAGAGATAACAATAAACATACAAAAAATA
gi|22793203|gb|BU497009.1|BU497 ATAATAATATAAAGAATAATAGAGATAACAATAAACATACAAAAAATA
gi|21255084|gb|BQ451972.1|BQ451 ------------------------------------------------

PF10_0213                       ATCGTGCGGATTATCACAAAGTTGAAAATACACAAATACATATATCAA
MAL10|PF10_0213                 ATCGTGCGGATTATCACAAAGTTGAAAATACACAAATACATATATCAA
su_gi_contig_4132               ATCGTGCGGATTATCACAAAGTTGAAAATACACAAATACATATATCAA
gi|22793203|gb|BU497009.1|BU497 ATCGTGCGGATTATCACAAAGTTGAAAATACACAAATACATATATCAA
gi|21255084|gb|BQ451972.1|BQ451 ------------------------------------------------

PF10_0213                       ATAAATTCCAAGGAAATGGAAAAGGTTATAATATGAATTATATAAACA
MAL10|PF10_0213                 ATAAATTCCAAGGAAATGGAAAAGGTTATAATATGAATTATATAAACA
su_gi_contig_4132               ATAAATTCCAAGGAAATGGAAAAGGTTATAATATGAATTATATAAACA
gi|22793203|gb|BU497009.1|BU497 ATAAATTCCAAGGAAATGGAAAAGGTTATAATATGAATTATATAAACA
gi|21255084|gb|BQ451972.1|BQ451 ------------------------------------------------

PF10_0213                       AGAAAGATGCAAATCATGAAAAAGGATATAAAAATAATTATGAGAATA
MAL10|PF10_0213                 AGAAAGATGCAAATCATGAAAAAGGATATAAAAATAATTATGAGAATA
su_gi_contig_4132               AGAAAGATGCAAATCATGAAAAAGGATATAAAAATAATTATGAGAATA
gi|22793203|gb|BU497009.1|BU497 AGAAAGATGCAAATCATGAAAAAGGATATAAAAATAATTATGAGAATA
gi|21255084|gb|BQ451972.1|BQ451 ------------------------------------------------

PF10_0213                       ATAGGAGTTTATCTTATTTTTATTCCAAAAAAAACTACAATGAGCATT
MAL10|PF10_0213                 ATAGGAGTTTATCTTATTTTTATTCCAAAAAAAACTACAATGAGCATT
su_gi_contig_4132               ATAGGAGTTTATCTTATTTTTATTCCAAAAAAAACTACAATGAGCATT
gi|22793203|gb|BU497009.1|BU497 ATAGGAGTTTATCTTATTTTTATTCCAAAAAAAACTACAATGAGCATT
gi|21255084|gb|BQ451972.1|BQ451 ------------------------------------------------

PF10_0213                       TTATGCCTGTGAATAATGTACCTTTTAAAAAGAGAGGTAGCGACCTAT
MAL10|PF10_0213                 TTATGCCTGTGAATAATGTACCTTTTAAAAAGAGAGGTAGCGACCTAT
su_gi_contig_4132               TTATGCCTGTGAATAATGTACCTTTTAAAAAGAGAGGTAGCGACCTAT
gi|22793203|gb|BU497009.1|BU497 TTATGCCTGTGAATAATGTACCTTTTAAAAAGAGAGGTAGCGACCTAT
gi|21255084|gb|BQ451972.1|BQ451 ------------------------------------------------

PF10_0213                       ATAATAACTCTAAAAAGGAAAGTGCAAATGATTACACAAATGATAACC
MAL10|PF10_0213                 ATAATAACTCTAAAAAGGAAAGTGCAAATGATTACACAAATGATAACC
su_gi_contig_4132               ATAATAACTCTAAAAAGGAAAGTGCAAATGATTACACAAATGATAACC
gi|22793203|gb|BU497009.1|BU497 ATAATAACTCTAAAAAGGAAAGTGCAAATGATTACACAAATGATAACC
gi|21255084|gb|BQ451972.1|BQ451 ------------------------------------------------

PF10_0213                       AAATGAATAATAATACAAAAAATAACAACCAATTAAATAATAACATCA
MAL10|PF10_0213                 AAATGAATAATAATACAAAAAATAACAACCAATTAAATAATAACATCA
su_gi_contig_4132               AAATGAATAATAATACAAAAAATAACAACCAATTAAATAATAACATCA
gi|22793203|gb|BU497009.1|BU497 AAATGAATAATAATACAAAAAATAACAACCAATTAAATAATAACATCA
gi|21255084|gb|BQ451972.1|BQ451 ------------------------------------------------

PF10_0213                       AAAATAATAACAAATTAAATAATACCACAAAAAATAACAACCAATCAA
MAL10|PF10_0213                 AAAATAATAACAAATTAAATAATACCACAAAAAATAACAACCAATCAA
su_gi_contig_4132               ------------------------------------------------
gi|22793203|gb|BU497009.1|BU497 ------------------------------------------------
gi|21255084|gb|BQ451972.1|BQ451 ------------------------------------------------

PF10_0213                       ATAATAACACAAAAAATAATACCACAAAAAATAACAATCAAATTAATA
MAL10|PF10_0213                 ATAATAACACAAAAAATAATACCACAAAAAATAACAATCAAATTAATA
su_gi_contig_4132               ------------------------------------------------
gi|22793203|gb|BU497009.1|BU497 ------------------------------------------------
gi|21255084|gb|BQ451972.1|BQ451 ------------------------------------------------

PF10_0213                       AAAATTACAATAAGAATACCAAATTAAATGAACAAGTAGAACAAAGAG
MAL10|PF10_0213                 AAAATTACAATAAGAATACCAAATTAAATGAACAAGTAGAACAAAGAG
su_gi_contig_4132               ------------------------------------------------
gi|22793203|gb|BU497009.1|BU497 ------------------------------------------------
gi|21255084|gb|BQ451972.1|BQ451 ------------------------------------------------

PF10_0213                       AAAAAAATGCTAATTTATCTTTAAAAAATAATGAAGAAAAACAAGTAG
MAL10|PF10_0213                 AAAAAAATGCTAATTTATCTTTAAAAAATAATGAAGAAAAACAAGTAG
su_gi_contig_4132               ------------------------------------------------
gi|22793203|gb|BU497009.1|BU497 ------------------------------------------------
gi|21255084|gb|BQ451972.1|BQ451 ------------------------------------------------

PF10_0213                       AAAATGTGAAAAATATAAATAAGAATAATTATTCGGGTTCTAAAAACG
MAL10|PF10_0213                 AAAATGTGAAAAATATAAATAAGAATAATTATTCGGGTTCTAAAAACG
su_gi_contig_4132               ------------------------------------------------
gi|22793203|gb|BU497009.1|BU497 ------------------------------------------------
gi|21255084|gb|BQ451972.1|BQ451 ------------------------------------------------

PF10_0213                       CATGGATTAAAAATGAAGGTACCAATAATATGAATAGAACATGTAAGA
MAL10|PF10_0213                 CATGGATTAAAAATGAAGGTACCAATAATATGAATAGAACATGTAAGA
su_gi_contig_4132               ------------------------------------------------
gi|22793203|gb|BU497009.1|BU497 ------------------------------------------------
gi|21255084|gb|BQ451972.1|BQ451 ------------------------------------------------

PF10_0213                       GTGGTATTCATAATGGTAATAAGAACAATAATAACAACATTAATATCA
MAL10|PF10_0213                 GTGGTATTCATAATGGTAATAAGAACAATAATAACAACATTAATATCA
su_gi_contig_4132               ------------------------------------------------
gi|22793203|gb|BU497009.1|BU497 ------------------------------------------------
gi|21255084|gb|BQ451972.1|BQ451 ------------------------------------------------

PF10_0213                       CTAATAAGGATGATAATAATAATAATAATAATAATAATAATAATAATA
MAL10|PF10_0213                 CTAATAAGGATGATAATAATAATAATAATAATAATAATAATAATAATA
su_gi_contig_4132               ------------------------------------------------
gi|22793203|gb|BU497009.1|BU497 ------------------------------------------------
gi|21255084|gb|BQ451972.1|BQ451 ------------------------------------------------

PF10_0213                       ATGATAATAATAATAATAATAATAATAATAATAATAATAGCGAAAATG
MAL10|PF10_0213                 ATGATAATAATAATAATAATAATAATAATAATAATAATAGCGAAAATG
su_gi_contig_4132               ------------------------------------------------
gi|22793203|gb|BU497009.1|BU497 ------------------------------------------------
gi|21255084|gb|BQ451972.1|BQ451 ------------------------------------------------

PF10_0213                       TAAATAAGAAGAAAAATAAAAAGAAAAATAAAAAAAAAACAAACCAAG
MAL10|PF10_0213                 TAAATAAGAAGAAAAATAAAAAGAAAAATAAAAAAAAAACAAACCAAG
su_gi_contig_4132               ------------------------------------------------
gi|22793203|gb|BU497009.1|BU497 ------------------------------------------------
gi|21255084|gb|BQ451972.1|BQ451 ------------------------------------------------

PF10_0213                       TTAGTACAAATGCTTGGACAAATGACAAAAATAGTAATTTAGAACATA
MAL10|PF10_0213                 TTAGTACAAATGCTTGGACAAATGACAAAAATAGTAATTTAGAACATA
su_gi_contig_4132               ------------------------------------------------
gi|22793203|gb|BU497009.1|BU497 ------------------------------------------------
gi|21255084|gb|BQ451972.1|BQ451 ------------------------------------------------

PF10_0213                       TCATTAGGAATAATCAAAAGAAAGGCACTAACCCTAATACAGAGAATG
MAL10|PF10_0213                 TCATTAGGAATAATCAAAAGAAAGGCACTAACCCTAATACAGAGAATG
su_gi_contig_4132               ------------------------------------------------
gi|22793203|gb|BU497009.1|BU497 ------------------------------------------------
gi|21255084|gb|BQ451972.1|BQ451 ------------------------------------------------

PF10_0213                       ATCATCATAATGAAAATGCAAGTATCACTACGGCCATTAGTATTAATT
MAL10|PF10_0213                 ATCATCATAATGAAAATGCAAGTATCACTACGGCCATTAGTATTAATT
su_gi_contig_4132               ------------------------------------------------
gi|22793203|gb|BU497009.1|BU497 ------------------------------------------------
gi|21255084|gb|BQ451972.1|BQ451 ------------------------------------------------

PF10_0213                       CGAATGTAACTGATACACAAACAAAAAAACATATGAATTATGGATCTA
MAL10|PF10_0213                 CGAATGTAACTGATACACAAACAAAAAAACATATGAATTATGGATCTA
su_gi_contig_4132               ------------------------------------------------
gi|22793203|gb|BU497009.1|BU497 ------------------------------------------------
gi|21255084|gb|BQ451972.1|BQ451 ------------------------------------------------

PF10_0213                       CTAATCAAAAAGAACAAAAAAAAAGAGTACAAGCAAACTCAAAAGTTA
MAL10|PF10_0213                 CTAATCAAAAAGAACAAAAAAAAAGAGTACAAGCAAACTCAAAAGTTA
su_gi_contig_4132               ------------------------------------------------
gi|22793203|gb|BU497009.1|BU497 ------------------------------------------------
gi|21255084|gb|BQ451972.1|BQ451 ------------------------------------------------

PF10_0213                       GTACTAATATGAAGGAAGATAACAAGGCAAATATAGAAATAACCAATT
MAL10|PF10_0213                 GTACTAATATGAAGGAAGATAACAAGGCAAATATAGAAATAACCAATT
su_gi_contig_4132               ------------------------------------------------
gi|22793203|gb|BU497009.1|BU497 ------------------------------------------------
gi|21255084|gb|BQ451972.1|BQ451 ------------------------------------------------

PF10_0213                       TTAATAATGCAAATAAAAGTTATTCTACAAATAACAACCCATCCCCAA
MAL10|PF10_0213                 TTAATAATGCAAATAAAAGTTATTCTACAAATAACAACCCATCCCCAA
su_gi_contig_4132               ------------------------------------------------
gi|22793203|gb|BU497009.1|BU497 ------------------------------------------------
gi|21255084|gb|BQ451972.1|BQ451 ------------------------------------------------

PF10_0213                       ATGACAACTTAAATAAAGGTAATGTGAAAAATAAAAAAAAAAGTAAAA
MAL10|PF10_0213                 ATGACAACTTAAATAAAGGTAATGTGAAAAATAAAAAAAAAAGTAAAA
su_gi_contig_4132               ------------------------------------------------
gi|22793203|gb|BU497009.1|BU497 ------------------------------------------------
gi|21255084|gb|BQ451972.1|BQ451 ------------------------------------------------

PF10_0213                       AAAATAAGAACAACAATAATGATAGTAATAACAATAATGATAATAATA
MAL10|PF10_0213                 AAAATAAGAACAACAATAATGATAGTAATAACAATAATGATAATAATA
su_gi_contig_4132               ------------------------------------------------
gi|22793203|gb|BU497009.1|BU497 ------------------------------------------------
gi|21255084|gb|BQ451972.1|BQ451 ------------------------------------------------

PF10_0213                       ATAATAATATTATGAATGAAAATAAGAAAGATATAAATGACAACAAAA
MAL10|PF10_0213                 ATAATAATATTATGAATGAAAATAAGAAAGATATAAATGACAACAAAA
su_gi_contig_4132               ------------------------------------------------
gi|22793203|gb|BU497009.1|BU497 ------------------------------------------------
gi|21255084|gb|BQ451972.1|BQ451 ------------------------------------------------

PF10_0213                       TTATTAATAATAATAATAATAATAATAATAATAATCTTAATGCCACAA
MAL10|PF10_0213                 TTATTAATAATAATAATAATAATAATAATAATAATCTTAATGCCACAA
su_gi_contig_4132               ------------------------------------------------
gi|22793203|gb|BU497009.1|BU497 ------------------------------------------------
gi|21255084|gb|BQ451972.1|BQ451 ------------------------------------------------

PF10_0213                       AGAAAAATAACACCATTAATATTAATAATACTATTATTGATAAGAATA
MAL10|PF10_0213                 AGAAAAATAACACCATTAATATTAATAATACTATTATTGATAAGAATA
su_gi_contig_4132               ------------------------------------------------
gi|22793203|gb|BU497009.1|BU497 ------------------------------------------------
gi|21255084|gb|BQ451972.1|BQ451 ------------------------------------------------

PF10_0213                       ATAATATAGAAAACAATTTTGCATTTGTCAATAATTTAAACGAGAATT
MAL10|PF10_0213                 ATAATATAGAAAACAATTTTGCATTTGTCAATAATTTAAACGAGAATT
su_gi_contig_4132               ------------------------------------------------
gi|22793203|gb|BU497009.1|BU497 ------------------------------------------------
gi|21255084|gb|BQ451972.1|BQ451 ------------------------------------------------

PF10_0213                       TGGAACACAATTCTATGAAACTCATAGGTAATAATTATCCCATGAATT
MAL10|PF10_0213                 TGGAACACAATTCTATGAAACTCATAGGTAATAATTATCCCATGAATT
su_gi_contig_4132               ------------------------------------------------
gi|22793203|gb|BU497009.1|BU497 ------------------------------------------------
gi|21255084|gb|BQ451972.1|BQ451 ------------------------------------------------

PF10_0213                       TCGAAAATAACGAAATAAAAAAAAAAAACATTACAGCATCAAAAAATG
MAL10|PF10_0213                 TCGAAAATAACGAAATAAAAAAAAAAAACATTACAGCATCAAAAAATG
su_gi_contig_4132               ------------------------------------------------
gi|22793203|gb|BU497009.1|BU497 ------------------------------------------------
gi|21255084|gb|BQ451972.1|BQ451 ------------------------------------------------

PF10_0213                       TTCCCAATAAATATAATTATGATATGATCAACCAAGGAAATTTAAATT
MAL10|PF10_0213                 TTCCCAATAAATATAATTATGATATGATCAACCAAGGAAATTTAAATT
su_gi_contig_4132               ------------------------------------------------
gi|22793203|gb|BU497009.1|BU497 ------------------------------------------------
gi|21255084|gb|BQ451972.1|BQ451 ------------------------------------------------

PF10_0213                       ACATGTACAATCCATTAAATTATTATAATATGAACAAATATTATGATA
MAL10|PF10_0213                 ACATGTACAATCCATTAAATTATTATAATATGAACAAATATTATGATA
su_gi_contig_4132               ------------------------------------------------
gi|22793203|gb|BU497009.1|BU497 ------------------------------------------------
gi|21255084|gb|BQ451972.1|BQ451 ------------------------------------------------

PF10_0213                       TGCCATTTATCGATAATATTGCAAATAATTTAAATCCCATGTATTTTG
MAL10|PF10_0213                 TGCCATTTATCGATAATATTGCAAATAATTTAAATCCCATGTATTTTG
su_gi_contig_4132               ------------------------------------------------
gi|22793203|gb|BU497009.1|BU497 ------------------------------------------------
gi|21255084|gb|BQ451972.1|BQ451 ------------------------------------------------

PF10_0213                       ACAATGATATGCAAAGAAATCATATGATGGAAAATATCATCAACTATC
MAL10|PF10_0213                 ACAATGATATGCAAAGAAATCATATGATGGAAAATATCATCAACTATC
su_gi_contig_4132               ------------------------------------------------
gi|22793203|gb|BU497009.1|BU497 ------------------------------------------------
gi|21255084|gb|BQ451972.1|BQ451 ------------------------------------------------

PF10_0213                       AAGGCATGTATAATATGAATAATATTTATAATACAAATAATAATATGG
MAL10|PF10_0213                 AAGGCATGTATAATATGAATAATATTTATAATACAAATAATAATATGG
su_gi_contig_4132               ------------------------------------------------
gi|22793203|gb|BU497009.1|BU497 ------------------------------------------------
gi|21255084|gb|BQ451972.1|BQ451 ------------------------------------------------

PF10_0213                       AACAAAATACCAATAATAATAATATGTATAACCATAATTCATATGCCA
MAL10|PF10_0213                 AACAAAATACCAATAATAATAATATGTATAACCATAATTCATATGCCA
su_gi_contig_4132               ------------------------------------------------
gi|22793203|gb|BU497009.1|BU497 ------------------------------------------------
gi|21255084|gb|BQ451972.1|BQ451 ------------------------------------------------

PF10_0213                       ATTATAAACACGAACACTTATCATTGAATGTCTACGAAGGACCATTAG
MAL10|PF10_0213                 ATTATAAACACGAACACTTATCATTGAATGTCTACGAAGGACCATTAG
su_gi_contig_4132               ------------------------------------------------
gi|22793203|gb|BU497009.1|BU497 ------------------------------------------------
gi|21255084|gb|BQ451972.1|BQ451 ------------------------------------------------

PF10_0213                       AGAAAAATAACGAATGGGGAAAAAAGAAAATGAATAAAAAAAACAACC
MAL10|PF10_0213                 AGAAAAATAACGAATGGGGAAAAAAGAAAATGAATAAAAAAAACAACC
su_gi_contig_4132               ------------------------------------------------
gi|22793203|gb|BU497009.1|BU497 ------------------------------------------------
gi|21255084|gb|BQ451972.1|BQ451 ------------------------------------------------

PF10_0213                       AAAGTGGTATGAACCAACAGAATGTTATGAACCAACAAAAAGTTATGA
MAL10|PF10_0213                 AAAGTGGTATGAACCAACAGAATGTTATGAACCAACAAAAAGTTATGA
su_gi_contig_4132               ------------------------------------------------
gi|22793203|gb|BU497009.1|BU497 ------------------------------------------------
gi|21255084|gb|BQ451972.1|BQ451 ------------------------------------------------

PF10_0213                       ACCAACCAAATGCTATGAACTTCCCCAATAATATGAACCACCCCAATA
MAL10|PF10_0213                 ACCAACCAAATGCTATGAACTTCCCCAATAATATGAACCACCCCAATA
su_gi_contig_4132               ------------------------------------------------
gi|22793203|gb|BU497009.1|BU497 ------------------------------------------------
gi|21255084|gb|BQ451972.1|BQ451 ------------------------------------------------

PF10_0213                       ATATGAACCACCCCAATAATATGAACCACCCCAATAATATGAACCACC
MAL10|PF10_0213                 ATATGAACCACCCCAATAATATGAACCACCCCAATAATATGAACCACC
su_gi_contig_4132               ------------------------------------------------
gi|22793203|gb|BU497009.1|BU497 ------------------------------------------------
gi|21255084|gb|BQ451972.1|BQ451 ------------------------------------------------

PF10_0213                       CCAATAATATGAACCACCCCAATAATATGAACCACCCCAATAATATGA
MAL10|PF10_0213                 CCAATAATATGAACCACCCCAATAATATGAACCACCCCAATAATATGA
su_gi_contig_4132               ------------------------------------------------
gi|22793203|gb|BU497009.1|BU497 ------------------------------------------------
gi|21255084|gb|BQ451972.1|BQ451 ------------------------------------------------

PF10_0213                       ACCACCCCAATAATATGAATCACCTCAATAATATGAACCACCCCAATA
MAL10|PF10_0213                 ACCACCCCAATAATATGAATCACCTCAATAATATGAACCACCCCAATA
su_gi_contig_4132               ------------------------------------------------
gi|22793203|gb|BU497009.1|BU497 ------------------------------------------------
gi|21255084|gb|BQ451972.1|BQ451 ------------------------------------------------

PF10_0213                       ATATAAATCAGCCAAATTTAATAAATTATCAATACCCCATGAATCATG
MAL10|PF10_0213                 ATATAAATCAGCCAAATTTAATAAATTATCAATACCCCATGAATCATG
su_gi_contig_4132               ------------------------------------------------
gi|22793203|gb|BU497009.1|BU497 ------------------------------------------------
gi|21255084|gb|BQ451972.1|BQ451 ------------------------------------------------

PF10_0213                       TACAGCACATCAATCATCCTGATAATAGAAACAAAATGAATAATCCTA
MAL10|PF10_0213                 TACAGCACATCAATCATCCTGATAATAGAAACAAAATGAATAATCCTA
su_gi_contig_4132               ------------------------------------------------
gi|22793203|gb|BU497009.1|BU497 ------------------------------------------------
gi|21255084|gb|BQ451972.1|BQ451 ------------------------------------------------

PF10_0213                       ATATTCCTAATTACCCAAATGTCAACGTTTCTGCTCCTGAAACAAAAC
MAL10|PF10_0213                 ATATTCCTAATTACCCAAATGTCAACGTTTCTGCTCCTGAAACAAAAC
su_gi_contig_4132               ------------------------------------------------
gi|22793203|gb|BU497009.1|BU497 ------------------------------------------------
gi|21255084|gb|BQ451972.1|BQ451 ------------------------------------------------

PF10_0213                       AAGACACCAAAATAATTCCTAATAAAGAAAAGAAAAAAATTATAAATA
MAL10|PF10_0213                 AAGACACCAAAATAATTCCTAATAAAGAAAAGAAAAAAATTATAAATA
su_gi_contig_4132               ------------------------------------------------
gi|22793203|gb|BU497009.1|BU497 ------------------------------------------------
gi|21255084|gb|BQ451972.1|BQ451 ------------------------------------------------

PF10_0213                       ATGAAGGAACAGTACTTCAACCCTTAAAAAATAATGTAGAGCATAATA
MAL10|PF10_0213                 ATGAAGGAACAGTACTTCAACCCTTAAAAAATAATGTAGAGCATAATA
su_gi_contig_4132               ------------------------------------------------
gi|22793203|gb|BU497009.1|BU497 ------------------------------------------------
gi|21255084|gb|BQ451972.1|BQ451 ------------------------------------------------

PF10_0213                       AGGCGAATAATTTATTAACTTCTAAAAAGCACAACACGAATGTAAATA
MAL10|PF10_0213                 AGGCGAATAATTTATTAACTTCTAAAAAGCACAACACGAATGTAAATA
su_gi_contig_4132               ------------------------------------------------
gi|22793203|gb|BU497009.1|BU497 ------------------------------------------------
gi|21255084|gb|BQ451972.1|BQ451 ------------------------------------------------

PF10_0213                       ATAAGAAAAAATCTAAGAATGTTCAACAAGAAACCCCCATAAAGCATC
MAL10|PF10_0213                 ATAAGAAAAAATCTAAGAATGTTCAACAAGAAACCCCCATAAAGCATC
su_gi_contig_4132               ------------------------------------------------
gi|22793203|gb|BU497009.1|BU497 ------------------------------------------------
gi|21255084|gb|BQ451972.1|BQ451 ------------------------------------------------

PF10_0213                       TTCCGAATGAGGAAGAAAATATGAAACAAGGAAAAACAAAAAACAGCA
MAL10|PF10_0213                 TTCCGAATGAGGAAGAAAATATGAAACAAGGAAAAACAAAAAACAGCA
su_gi_contig_4132               ------------------------------------------------
gi|22793203|gb|BU497009.1|BU497 ------------------------------------------------
gi|21255084|gb|BQ451972.1|BQ451 ------------------------------------------------

PF10_0213                       ACAACAAAAACAACAACAACAAAAACAACAAAAACAAAAACAACAACA
MAL10|PF10_0213                 ACAACAAAAACAACAACAACAAAAACAACAAAAACAAAAACAACAACA
su_gi_contig_4132               ------------------------------------------------
gi|22793203|gb|BU497009.1|BU497 ------------------------------------------------
gi|21255084|gb|BQ451972.1|BQ451 ------------------------------------------------

PF10_0213                       ACAATAATAATAATAATAATTTGGAGAGTATCACGAAAAACAAAAATA
MAL10|PF10_0213                 ACAATAATAATAATAATAATTTGGAGAGTATCACGAAAAACAAAAATA
su_gi_contig_4132               ------------------------------------------------
gi|22793203|gb|BU497009.1|BU497 ------------------------------------------------
gi|21255084|gb|BQ451972.1|BQ451 ------------------------------------------------

PF10_0213                       ATTCACAATACATTTCAACAAATGTAGAAAATGAAAATTTAAATAAAA
MAL10|PF10_0213                 ATTCACAATACATTTCAACAAATGTAGAAAATGAAAATTTAAATAAAA
su_gi_contig_4132               ------------------------------------------------
gi|22793203|gb|BU497009.1|BU497 ------------------------------------------------
gi|21255084|gb|BQ451972.1|BQ451 ------------------------------------------------

PF10_0213                       ATGAACAAAAGGGAAAAATGAACAAAATGAAAACAAAGACACAACGTT
MAL10|PF10_0213                 ATGAACAAAAGGGAAAAATGAACAAAATGAAAACAAAGACACAACGTT
su_gi_contig_4132               ------------------------------------------------
gi|22793203|gb|BU497009.1|BU497 ------------------------------------------------
gi|21255084|gb|BQ451972.1|BQ451 ------------------------------------------------

PF10_0213                       TTAATAAAGAAGAACAAAATGAAACGAACAATTTTACAAATAATAATA
MAL10|PF10_0213                 TTAATAAAGAAGAACAAAATGAAACGAACAATTTTACAAATAATAATA
su_gi_contig_4132               ------------------------------------------------
gi|22793203|gb|BU497009.1|BU497 ------------------------------------------------
gi|21255084|gb|BQ451972.1|BQ451 ------------------------------------------------

PF10_0213                       AAAAAGGATCTAATCGTTATCAACAAAATAAAAAAGGACAATTTAAAA
MAL10|PF10_0213                 AAAAAGGATCTAATCGTTATCAACAAAATAAAAAAGGACAATTTAAAA
su_gi_contig_4132               ------------------------------------------------
gi|22793203|gb|BU497009.1|BU497 ------------------------------------------------
gi|21255084|gb|BQ451972.1|BQ451 ------------------------------------------------

PF10_0213                       ATTCTAATATGAACTACAATTCATGGATAAATAATCAGCAAGGAAATG
MAL10|PF10_0213                 ATTCTAATATGAACTACAATTCATGGATAAATAATCAGCAAGGAAATG
su_gi_contig_4132               ------------------------------------------------
gi|22793203|gb|BU497009.1|BU497 ------------------------------------------------
gi|21255084|gb|BQ451972.1|BQ451 ------------------------------------------------

PF10_0213                       ATCAACAACATTTGAATACAAATGTAGATAAGGATAAAAATAAAGATT
MAL10|PF10_0213                 ATCAACAACATTTGAATACAAATGTAGATAAGGATAAAAATAAAGATT
su_gi_contig_4132               ------------------------------------------------
gi|22793203|gb|BU497009.1|BU497 ------------------------------------------------
gi|21255084|gb|BQ451972.1|BQ451 ------------------------------------------------

PF10_0213                       TTGAAGTGAATCATGAAATTCATAAGTTTATTGATTATTGTTTAAAAA
MAL10|PF10_0213                 TTGAAGTGAATCATGAAATTCATAAGTTTATTGATTATTGTTTAAAAA
su_gi_contig_4132               ------------------------------------------------
gi|22793203|gb|BU497009.1|BU497 ------------------------------------------------
gi|21255084|gb|BQ451972.1|BQ451 ------------------------------------------------

PF10_0213                       ATTATGGAAATAGAAATATAATGGATGTCTTAAATGAATTCTCATCAT
MAL10|PF10_0213                 ATTATGGAAATAGAAATATAATGGATGTCTTAAATGAATTCTCATCAT
su_gi_contig_4132               ------------------------------------------------
gi|22793203|gb|BU497009.1|BU497 ------------------------------------------------
gi|21255084|gb|BQ451972.1|BQ451 ------------------------------------------------

PF10_0213                       CAAATGGAATGAATGAAAATTTTGATGAATTGAAAAATATATTTCAAA
MAL10|PF10_0213                 CAAATGGAATGAATGAAAATTTTGATGAATTGAAAAATATATTTCAAA
su_gi_contig_4132               ------------------------------------------------
gi|22793203|gb|BU497009.1|BU497 ------------------------------------------------
gi|21255084|gb|BQ451972.1|BQ451 ------------------------------------------------

PF10_0213                       TACAATTAAATGAAGAAAATTTTAATGCCCTTGCAGCATTAGAAAATG
MAL10|PF10_0213                 TACAATTAAATGAAGAAAATTTTAATGCCCTTGCAGCATTAGAAAATG
su_gi_contig_4132               ------------------------------------------------
gi|22793203|gb|BU497009.1|BU497 ------------------------------------------------
gi|21255084|gb|BQ451972.1|BQ451 ------------------------------------------------

PF10_0213                       AAGCTCAAACAAATAAATTTCATTTTATAAATGAAAAGAATATGAATG
MAL10|PF10_0213                 AAGCTCAAACAAATAAATTTCATTTTATAAATGAAAAGAATATGAATG
su_gi_contig_4132               ------------------------------------------------
gi|22793203|gb|BU497009.1|BU497 ------------------------------------------------
gi|21255084|gb|BQ451972.1|BQ451 ------------------------------------------------

PF10_0213                       AAACCATAGAAAAGGGTATTGAGGAAATTTTTGAAGATACAAATAAGG
MAL10|PF10_0213                 AAACCATAGAAAAGGGTATTGAGGAAATTTTTGAAGATACAAATAAGG
su_gi_contig_4132               ------------------------------------------------
gi|22793203|gb|BU497009.1|BU497 ------------------------------------------------
gi|21255084|gb|BQ451972.1|BQ451 ------------------------------------------------

PF10_0213                       ATATAATTGAGGAATATGATAAATTTAAAAAAATGTTGAGTGAAAGCA
MAL10|PF10_0213                 ATATAATTGAGGAATATGATAAATTTAAAAAAATGTTGAGTGAAAGCA
su_gi_contig_4132               ------------------------------------------------
gi|22793203|gb|BU497009.1|BU497 ------------------------------------------------
gi|21255084|gb|BQ451972.1|BQ451 ------------------------------------------------

PF10_0213                       TGGATGAAAGTTCAATGAGAAAAATACAAATAGAAAATAAAGAAATAA
MAL10|PF10_0213                 TGGATGAAAGTTCAATGAGAAAAATACAAATAGAAAATAAAGAAATAA
su_gi_contig_4132               ------------------------------------------------
gi|22793203|gb|BU497009.1|BU497 ------------------------------------------------
gi|21255084|gb|BQ451972.1|BQ451 ------------------------------------------------

PF10_0213                       GTGACAATAAAGAAATAAGTGACAATAAAGAAATAAGTGATAATAAAG
MAL10|PF10_0213                 GTGACAATAAAGAAATAAGTGACAATAAAGAAATAAGTGATAATAAAG
su_gi_contig_4132               ------------------------------------------------
gi|22793203|gb|BU497009.1|BU497 ------------------------------------------------
gi|21255084|gb|BQ451972.1|BQ451 ------------------------------------------------

PF10_0213                       AAATAAGTGATAATAAAAAAATAAGTGATAATAAAGAAATAAACGATA
MAL10|PF10_0213                 AAATAAGTGATAATAAAAAAATAAGTGATAATAAAGAAATAAACGATA
su_gi_contig_4132               ------------------------------------------------
gi|22793203|gb|BU497009.1|BU497 ------------------------------------------------
gi|21255084|gb|BQ451972.1|BQ451 ------------------------------------------------

PF10_0213                       ATAAAGAAATAAACGATAATGAAAAAATAAACGATAATAAAAAAATAA
MAL10|PF10_0213                 ATAAAGAAATAAACGATAATGAAAAAATAAACGATAATAAAAAAATAA
su_gi_contig_4132               ------------------------------------------------
gi|22793203|gb|BU497009.1|BU497 ------------------------------------------------
gi|21255084|gb|BQ451972.1|BQ451 ------------------------------------------------

PF10_0213                       ACGATAATAAAGACAACAATGAAAAGATTGAAGAAAAGAAAGAACTTG
MAL10|PF10_0213                 ACGATAATAAAGACAACAATGAAAAGATTGAAGAAAAGAAAGAACTTG
su_gi_contig_4132               ------------------------------------------------
gi|22793203|gb|BU497009.1|BU497 ------------------------------------------------
gi|21255084|gb|BQ451972.1|BQ451 ------------------------------------------------

PF10_0213                       TTGAAAACAATACAAAAAATATGTTTGAAGAAAATAACAAAATTAATA
MAL10|PF10_0213                 TTGAAAACAATACAAAAAATATGTTTGAAGAAAATAACAAAATTAATA
su_gi_contig_4132               ------------------------------------------------
gi|22793203|gb|BU497009.1|BU497 ------------------------------------------------
gi|21255084|gb|BQ451972.1|BQ451 ------------------------------------------------

PF10_0213                       TAACCATACCCCCAGGTTTAAGTTTACCAGATATTAACAGAGCTTTAT
MAL10|PF10_0213                 TAACCATACCCCCAGGTTTAAGTTTACCAGATATTAACAGAGCTTTAT
su_gi_contig_4132               ------------------------------------------------
gi|22793203|gb|BU497009.1|BU497 ------------------------------------------------
gi|21255084|gb|BQ451972.1|BQ451 ------------------------------------------------

PF10_0213                       TGCATAGTGCTTATTTAGATAATATAACAGTAGTAAAAAAGTGTCTTG
MAL10|PF10_0213                 TGCATAGTGCTTATTTAGATAATATAACAGTAGTAAAAAAGTGTCTTG
su_gi_contig_4132               ------------------------------------------------
gi|22793203|gb|BU497009.1|BU497 ------------------------------------------------
gi|21255084|gb|BQ451972.1|BQ451 ------------------------------------------------

PF10_0213                       AAAAAAAAGCAGATATTAATTATTTAGACAAAATTGGAAGAAGTGCTT
MAL10|PF10_0213                 AAAAAAAAGCAGATATTAATTATTTAGACAAAATTGGAAGAAGTGCTT
su_gi_contig_4132               ------------------------------------------------
gi|22793203|gb|BU497009.1|BU497 ------------------------------------------------
gi|21255084|gb|BQ451972.1|BQ451 ------------------------------------------------

PF10_0213                       TACATTATGCATGTGCAGGTGGATATTTTGATATTTGTGAATTGTTAA
MAL10|PF10_0213                 TACATTATGCATGTGCAGGTGGATATTTTGATATTTGTGAATTGTTAA
su_gi_contig_4132               ------------------------------------------------
gi|22793203|gb|BU497009.1|BU497 ------------------------------------------------
gi|21255084|gb|BQ451972.1|BQ451 ------------------------------------------------

PF10_0213                       TAAAAAATGGTGCAAAAGTAAATGTATCTGACTACAAAAATTGGACAC
MAL10|PF10_0213                 TAAAAAATGGTGCAAAAGTAAATGTATCTGACTACAAAAATTGGACAC
su_gi_contig_4132               ------------------------------------------------
gi|22793203|gb|BU497009.1|BU497 ------------------------------------------------
gi|21255084|gb|BQ451972.1|BQ451 ------------------------------------------------

PF10_0213                       CTTTACATATTGCAATTACAAAGATGCATAAAGATATAACTGAATTGT
MAL10|PF10_0213                 CTTTACATATTGCAATTACAAAGATGCATAAAGATATAACTGAATTGT
su_gi_contig_4132               ------------------------------------------------
gi|22793203|gb|BU497009.1|BU497 ------------------------------------------------
gi|21255084|gb|BQ451972.1|BQ451 ------------------------------------------------

PF10_0213                       TATTAAAAAATGATGCAAATATACATGCTTTATTACCACATTCTTTAT
MAL10|PF10_0213                 TATTAAAAAATGATGCAAATATACATGCTTTATTACCACATTCTTTAT
su_gi_contig_4132               ------------------------------------------------
gi|22793203|gb|BU497009.1|BU497 ------------------------------------------------
gi|21255084|gb|BQ451972.1|BQ451 ------------------------------------------------

PF10_0213                       CACCTAATAGAGGAAAAACAACCGCTAGTATGGGTATCCATTTTGCTG
MAL10|PF10_0213                 CACCTAATAGAGGAAAAACAACCGCTAGTATGGGTATCCATTTTGCTG
su_gi_contig_4132               ------------------------------------------------
gi|22793203|gb|BU497009.1|BU497 ------------------------------------------------
gi|21255084|gb|BQ451972.1|BQ451 ------------------------------------------------

PF10_0213                       CTATTAAAGGTAATAAAGAAATAACCAAATTATTATTACAATATGGAG
MAL10|PF10_0213                 CTATTAAAGGTAATAAAGAAATAACCAAATTATTATTACAATATGGAG
su_gi_contig_4132               ------------------------------------------------
gi|22793203|gb|BU497009.1|BU497 ------------------------------------------------
gi|21255084|gb|BQ451972.1|BQ451 ------------------------------------------------

PF10_0213                       CTAAAATTGATGACACAGATTTATCTAATAGAAGTGCTCTTCATTATG
MAL10|PF10_0213                 CTAAAATTGATGACACAGATTTATCTAATAGAAGTGCTCTTCATTATG
su_gi_contig_4132               ------------------------------------------------
gi|22793203|gb|BU497009.1|BU497 ------------------------------------------------
gi|21255084|gb|BQ451972.1|BQ451 ------------------------------------------------

PF10_0213                       CTGTATATCGAAACAATTGTGATTATGTGAAATTTTTAATATATGAAG
MAL10|PF10_0213                 CTGTATATCGAAACAATTGTGATTATGTGAAATTTTTAATATATGAAG
su_gi_contig_4132               ------------------------------------------------
gi|22793203|gb|BU497009.1|BU497 ------------------------------------------------
gi|21255084|gb|BQ451972.1|BQ451 ------------------------------------------------

PF10_0213                       AAAAGGCAAATGTGAACATATTAGATATACACAATAGATTACCTATTC
MAL10|PF10_0213                 AAAAGGCAAATGTGAACATATTAGATATACACAATAGATTACCTATTC
su_gi_contig_4132               ------------------------------------------------
gi|22793203|gb|BU497009.1|BU497 ------------------------------------------------
gi|21255084|gb|BQ451972.1|BQ451 ------------------------------------------------

PF10_0213                       ATTCAGCTTGTTTAGGAGGAGTATTAGAAAATGTAAAAATATTAGTGG
MAL10|PF10_0213                 ATTCAGCTTGTTTAGGAGGAGTATTAGAAAATGTAAAAATATTAGTGG
su_gi_contig_4132               ------------------------------------------------
gi|22793203|gb|BU497009.1|BU497 ------------------------------------------------
gi|21255084|gb|BQ451972.1|BQ451 ------------------------------------------------

PF10_0213                       AAAATAAAAGTTATGTTCACAAAAAAGATATATATAATATGAGTCCAT
MAL10|PF10_0213                 AAAATAAAAGTTATGTTCACAAAAAAGATATATATAATATGAGTCCAT
su_gi_contig_4132               ------------------------------------------------
gi|22793203|gb|BU497009.1|BU497 ------------------------------------------------
gi|21255084|gb|BQ451972.1|BQ451 ------------------------------------------------

PF10_0213                       TAGATATAGTACAAATTAAAAAATTTAAAGATATCAAAAATTATTTAA
MAL10|PF10_0213                 TAGATATAGTACAAATTAAAAAATTTAAAGATATCAAAAATTATTTAA
su_gi_contig_4132               ------------------------------------------------
gi|22793203|gb|BU497009.1|BU497 ------------------------------------------------
gi|21255084|gb|BQ451972.1|BQ451 ------------------------------------------------

PF10_0213                       CCAAATGTATGAATCAAAACTTTTCACCCATTTCAAGTGATCATTTAA
MAL10|PF10_0213                 CCAAATGTATGAATCAAAACTTTTCACCCATTTCAAGTGATCATTTAA
su_gi_contig_4132               ------------------------------------------------
gi|22793203|gb|BU497009.1|BU497 ------------------------------------------------
gi|21255084|gb|BQ451972.1|BQ451 ------------------------------------------------

PF10_0213                       AAAAAAATGATGAAGAGAAAGAAAATGAAATAAAAAATATTGACGATT
MAL10|PF10_0213                 AAAAAAATGATGAAGAGAAAGAAAATGAAATAAAAAATATTGACGATT
su_gi_contig_4132               ------------------------------------------------
gi|22793203|gb|BU497009.1|BU497 ------------------------------------------------
gi|21255084|gb|BQ451972.1|BQ451 ------------------------------------------------

PF10_0213                       TTTCAAATGAAAAGAATGAAGGGGAACAAAAAAAAAAAAATATGAAAA
MAL10|PF10_0213                 TTTCAAATGAAAAGAATGAAGGGGAACAAAAAAAAAAAAATATGAAAA
su_gi_contig_4132               ------------------------------------------------
gi|22793203|gb|BU497009.1|BU497 ------------------------------------------------
gi|21255084|gb|BQ451972.1|BQ451 ------------------------------------------------

PF10_0213                       ATTATGAAAATATCAAAAAAGAAAATAAAGATATTATGTTAAATATGG
MAL10|PF10_0213                 ATTATGAAAATATCAAAAAAGAAAATAAAGATATTATGTTAAATATGG
su_gi_contig_4132               ------------------------------------------------
gi|22793203|gb|BU497009.1|BU497 ------------------------------------------------
gi|21255084|gb|BQ451972.1|BQ451 ------------------------------------------------

PF10_0213                       ATAAACAAAAAACCAATGATCTTGAAATGTTTAATGATAAATTTGAAT
MAL10|PF10_0213                 ATAAACAAAAAACCAATGATCTTGAAATGTTTAATGATAAATTTGAAT
su_gi_contig_4132               ------------------------------------------------
gi|22793203|gb|BU497009.1|BU497 ------------------------------------------------
gi|21255084|gb|BQ451972.1|BQ451 ------------------------------------------------

PF10_0213                       TAAATGATGAGGCTAAAACAATGGATCCTAAAGAATTTTATAATGACA
MAL10|PF10_0213                 TAAATGATGAGGCTAAAACAATGGATCCTAAAGAATTTTATAATGACA
su_gi_contig_4132               ------------------------------------------------
gi|22793203|gb|BU497009.1|BU497 ------------------------------------------------
gi|21255084|gb|BQ451972.1|BQ451 ------------------------------------------------

PF10_0213                       ATCAAATGATTAAAGATATGTTAACCACAACTATTAGTACAGTTTTGA
MAL10|PF10_0213                 ATCAAATGATTAAAGATATGTTAACCACAACTATTAGTACAGTTTTGA
su_gi_contig_4132               ------------------------------------------------
gi|22793203|gb|BU497009.1|BU497 ------------------------------------------------
gi|21255084|gb|BQ451972.1|BQ451 ------------------------------------------------

PF10_0213                       ATGAACGAAATAAAAATCAAATAAAACGAGTAGTAGATGCATTAGGTG
MAL10|PF10_0213                 ATGAACGAAATAAAAATCAAATAAAACGAGTAGTAGATGCATTAGGTG
su_gi_contig_4132               ------------------------------------------------
gi|22793203|gb|BU497009.1|BU497 ------------------------------------------------
gi|21255084|gb|BQ451972.1|BQ451 ------------------------------------------------

PF10_0213                       TATATATATCCTTAAGTTTATTGGAAAAAACTATTTTGATTCAAAATT
MAL10|PF10_0213                 TATATATATCCTTAAGTTTATTGGAAAAAACTATTTTGATTCAAAATT
su_gi_contig_4132               ------------------------------------------------
gi|22793203|gb|BU497009.1|BU497 ------------------------------------------------
gi|21255084|gb|BQ451972.1|BQ451 ------------------------------------------------

PF10_0213                       ATGGAGGTATTGATATGGTTAACCAAAAAGGTAAAAGAAGTACGGGAG
MAL10|PF10_0213                 ATGGAGGTATTGATATGGTTAACCAAAAAGGTAAAAGAAGTACGGGAG
su_gi_contig_4132               ------------------------------------------------
gi|22793203|gb|BU497009.1|BU497 ------------------------------------------------
gi|21255084|gb|BQ451972.1|BQ451 ------------------------------------------------

PF10_0213                       GTGTTTTCTTCTATTTAATAAAATATATGTACAAAAATGATATTATAT
MAL10|PF10_0213                 GTGTTTTCTTCTATTTAATAAAATATATGTACAAAAATGATATTATAT
su_gi_contig_4132               ------------------------------------------------
gi|22793203|gb|BU497009.1|BU497 ------------------------------------------------
gi|21255084|gb|BQ451972.1|BQ451 ------------------------------------------------

PF10_0213                       CTAAATTTAAATATGATTACATTATCGAGGAAGAAAAGGAAAAAAAAA
MAL10|PF10_0213                 CTAAATTTAAATATGATTACATTATCGAGGAAGAAAAGGAAAAAAAAA
su_gi_contig_4132               ------------------------------------------------
gi|22793203|gb|BU497009.1|BU497 ------------------------------------------------
gi|21255084|gb|BQ451972.1|BQ451 ------------------------------------------------

PF10_0213                       AAACATACAGGAAATTGAAAAAGAAATTATTACAAGATGAAGAAAATT
MAL10|PF10_0213                 AAACATACAGGAAATTGAAAAAGAAATTATTACAAGATGAAGAAAATT
su_gi_contig_4132               ------------------------------------------------
gi|22793203|gb|BU497009.1|BU497 ------------------------------------------------
gi|21255084|gb|BQ451972.1|BQ451 ------------------------------------------------

PF10_0213                       TTAAAAATAATGAAACCTTTGTTACCAAGAAAAATGAGGAAAATGGGT
MAL10|PF10_0213                 TTAAAAATAATGAAACCTTTGTTACCAAGAAAAATGAGGAAAATGGGT
su_gi_contig_4132               ------------------------------------------------
gi|22793203|gb|BU497009.1|BU497 ------------------------------------------------
gi|21255084|gb|BQ451972.1|BQ451 ------------------------------------------------

PF10_0213                       GTATAGAAGACAAATGTGTTGATGATGATAAGGAAGTAAAAGGAAATA
MAL10|PF10_0213                 GTATAGAAGACAAATGTGTTGATGATGATAAGGAAGTAAAAGGAAATA
su_gi_contig_4132               ------------------------------------------------
gi|22793203|gb|BU497009.1|BU497 ------------------------------------------------
gi|21255084|gb|BQ451972.1|BQ451 ------------------------------------------------

PF10_0213                       ATGTTGGAACACATACTACTTTATTGAGAAAGGGAAAAAAAAATTTTA
MAL10|PF10_0213                 ATGTTGGAACACATACTACTTTATTGAGAAAGGGAAAAAAAAATTTTA
su_gi_contig_4132               ------------------------------------------------
gi|22793203|gb|BU497009.1|BU497 ------------------------------------------------
gi|21255084|gb|BQ451972.1|BQ451 ------------------------------------------------

PF10_0213                       AATTTATAGATGAAACGAAAAATAAGAACAAGTATAGCAACAACAATA
MAL10|PF10_0213                 AATTTATAGATGAAACGAAAAATAAGAACAAGTATAGCAACAACAATA
su_gi_contig_4132               ------------------------------------------------
gi|22793203|gb|BU497009.1|BU497 ------------------------------------------------
gi|21255084|gb|BQ451972.1|BQ451 ------------------------------------------------

PF10_0213                       ATAATAATGAAAATAAAAATAATGAAAATAAAAATAATGAAAATAATA
MAL10|PF10_0213                 ATAATAATGAAAATAAAAATAATGAAAATAAAAATAATGAAAATAATA
su_gi_contig_4132               ------------------------------------------------
gi|22793203|gb|BU497009.1|BU497 ------------------------------------------------
gi|21255084|gb|BQ451972.1|BQ451 ------------------------------------------------

PF10_0213                       ATAATAATAAAAATAATAATAATGAAAATAAAAAAAATAATAATAAAA
MAL10|PF10_0213                 ATAATAATAAAAATAATAATAATGAAAATAAAAAAAATAATAATAAAA
su_gi_contig_4132               ------------------------------------------------
gi|22793203|gb|BU497009.1|BU497 ------------------------------------------------
gi|21255084|gb|BQ451972.1|BQ451 ------------------------------------------------

PF10_0213                       AAAATAATAACAATAATAACAATAATAATAACAATAATAACAATAAAA
MAL10|PF10_0213                 AAAATAATAACAATAATAACAATAATAATAACAATAATAACAATAAAA
su_gi_contig_4132               ------------------------------------------------
gi|22793203|gb|BU497009.1|BU497 ------------------------------------------------
gi|21255084|gb|BQ451972.1|BQ451 ------------------------------------------------

PF10_0213                       ACAATAATATTAACAACAACAACAATAATAATAATAATCCCCAGGTGC
MAL10|PF10_0213                 ACAATAATATTAACAACAACAACAATAATAATAATAATCCCCAGGTGC
su_gi_contig_4132               ------------------------------------------------
gi|22793203|gb|BU497009.1|BU497 ------------------------------------------------
gi|21255084|gb|BQ451972.1|BQ451 ------------------------------------------------

PF10_0213                       ATAATAAAAAAAATGAAAAAAAATCAGGATGCAATATCAAAACAAAAG
MAL10|PF10_0213                 ATAATAAAAAAAATGAAAAAAAATCAGGATGCAATATCAAAACAAAAG
su_gi_contig_4132               ------------------------------------------------
gi|22793203|gb|BU497009.1|BU497 ------------------------------------------------
gi|21255084|gb|BQ451972.1|BQ451 ------------------------------------------------

PF10_0213                       AACAAAATAATAATAAGAACACTAATAATATGAAAAAACAAAACTTGA
MAL10|PF10_0213                 AACAAAATAATAATAAGAACACTAATAATATGAAAAAACAAAACTTGA
su_gi_contig_4132               ------------------------------------------------
gi|22793203|gb|BU497009.1|BU497 ------------------------------------------------
gi|21255084|gb|BQ451972.1|BQ451 ------------------------------------------------

PF10_0213                       AAAATGAAATTCGAAATAATTATCAAATGATAATAGAGGATGAAAAAA
MAL10|PF10_0213                 AAAATGAAATTCGAAATAATTATCAAATGATAATAGAGGATGAAAAAA
su_gi_contig_4132               ------------------------------------------------
gi|22793203|gb|BU497009.1|BU497 ------------------------------------------------
gi|21255084|gb|BQ451972.1|BQ451 ------------------------------------------------

PF10_0213                       AAAACTTTATAAAAAATGATAACAAAGTATTAAATTATGATAAAAATC
MAL10|PF10_0213                 AAAACTTTATAAAAAATGATAACAAAGTATTAAATTATGATAAAAATC
su_gi_contig_4132               ------------------------------------------------
gi|22793203|gb|BU497009.1|BU497 ------------------------------------------------
gi|21255084|gb|BQ451972.1|BQ451 ------------------------------------------------

PF10_0213                       TTTTACAAAACAATAATTGTAATATGAATATAAGAAATTATAATAATT
MAL10|PF10_0213                 TTTTACAAAACAATAATTGTAATATGAATATAAGAAATTATAATAATT
su_gi_contig_4132               ------------------------------------------------
gi|22793203|gb|BU497009.1|BU497 ------------------------------------------------
gi|21255084|gb|BQ451972.1|BQ451 ------------------------------------------------

PF10_0213                       CTTCTCAAAATTATAATAATGAATATTATAATGCCAGTATGGCAAATA
MAL10|PF10_0213                 CTTCTCAAAATTATAATAATGAATATTATAATGCCAGTATGGCAAATA
su_gi_contig_4132               ------------------------------------------------
gi|22793203|gb|BU497009.1|BU497 ------------------------------------------------
gi|21255084|gb|BQ451972.1|BQ451 ------------------------------------------------

PF10_0213                       ATAATAATTATTATTATAATAGTAACCAATATAATGAACATAATTATA
MAL10|PF10_0213                 ATAATAATTATTATTATAATAGTAACCAATATAATGAACATAATTATA
su_gi_contig_4132               ------------------------------------------------
gi|22793203|gb|BU497009.1|BU497 ------------------------------------------------
gi|21255084|gb|BQ451972.1|BQ451 ------------------------------------------------

PF10_0213                       ACCATAACAACAATTATAATGATAATAATTTTAATAACAATAACTACA
MAL10|PF10_0213                 ACCATAACAACAATTATAATGATAATAATTTTAATAACAATAACTACA
su_gi_contig_4132               ------------------------------------------------
gi|22793203|gb|BU497009.1|BU497 ------------------------------------------------
gi|21255084|gb|BQ451972.1|BQ451 ------------------------------------------------

PF10_0213                       ATCTTAATAATTTTAATAATAATTATAATGAATTTATATCACAAAATC
MAL10|PF10_0213                 ATCTTAATAATTTTAATAATAATTATAATGAATTTATATCACAAAATC
su_gi_contig_4132               ------------------------------------------------
gi|22793203|gb|BU497009.1|BU497 ------------------------------------------------
gi|21255084|gb|BQ451972.1|BQ451 ------------------------------------------------

PF10_0213                       CAGGAAATGCACATATGTTTAATGGCCAAAATAATTACATTCCAATTG
MAL10|PF10_0213                 CAGGAAATGCACATATGTTTAATGGCCAAAATAATTACATTCCAATTG
su_gi_contig_4132               ------------------------------------------------
gi|22793203|gb|BU497009.1|BU497 ------------------------------------------------
gi|21255084|gb|BQ451972.1|BQ451 ------------------------------------------------

PF10_0213                       AACAATTAGCAGTAAATATACCAACGGATGATAAAAGTGTGAAAAAAA
MAL10|PF10_0213                 AACAATTAGCAGTAAATATACCAACGGATGATAAAAGTGTGAAAAAAA
su_gi_contig_4132               ------------------------------------------------
gi|22793203|gb|BU497009.1|BU497 ------------------------------------------------
gi|21255084|gb|BQ451972.1|BQ451 ------------------------------------------------

PF10_0213                       AAAATAAAAAGAAAAAAAATAATAAAAATAGTACCCAAATCATTATAG
MAL10|PF10_0213                 AAAATAAAAAGAAAAAAAATAATAAAAATAGTACCCAAATCATTATAG
su_gi_contig_4132               ------------------------------------------------
gi|22793203|gb|BU497009.1|BU497 ------------------------------------------------
gi|21255084|gb|BQ451972.1|BQ451 ------------------------------------------------

PF10_0213                       AAAATAATAAAAATAATGATACTACTTATATTTCCAAAGATAATGTTG
MAL10|PF10_0213                 AAAATAATAAAAATAATGATACTACTTATATTTCCAAAGATAATGTTG
su_gi_contig_4132               ------------------------------------------------
gi|22793203|gb|BU497009.1|BU497 ------------------------------------------------
gi|21255084|gb|BQ451972.1|BQ451 ------------------------------------------------

PF10_0213                       AACCTTCATTTGTAAATAGAATGCAAGATTCTTATGGAAACTTTCACA
MAL10|PF10_0213                 AACCTTCATTTGTAAATAGAATGCAAGATTCTTATGGAAACTTTCACA
su_gi_contig_4132               ------------------------------------------------
gi|22793203|gb|BU497009.1|BU497 ------------------------------------------------
gi|21255084|gb|BQ451972.1|BQ451 ------------------------------------------------

PF10_0213                       ATGTGCATGATATAGCACAACAGAAGAAACATTTTTATCAAATGAATA
MAL10|PF10_0213                 ATGTGCATGATATAGCACAACAGAAGAAACATTTTTATCAAATGAATA
su_gi_contig_4132               ------------------------------------------------
gi|22793203|gb|BU497009.1|BU497 ------------------------------------------------
gi|21255084|gb|BQ451972.1|BQ451 ------------------------------------------------

PF10_0213                       CTGCTCCTACAACTAATAGTAATAATACTAATAATAATATAAATGGAC
MAL10|PF10_0213                 CTGCTCCTACAACTAATAGTAATAATACTAATAATAATATAAATGGAC
su_gi_contig_4132               ------------------------------------------------
gi|22793203|gb|BU497009.1|BU497 ------------------------------------------------
gi|21255084|gb|BQ451972.1|BQ451 ------------------------------------------------

PF10_0213                       TTGAAAATTTTAAATTAAATAATAACTATAACAAAGAAATGATGAATT
MAL10|PF10_0213                 TTGAAAATTTTAAATTAAATAATAACTATAACAAAGAAATGATGAATT
su_gi_contig_4132               ------------------------------------------------
gi|22793203|gb|BU497009.1|BU497 ------------------------------------------------
gi|21255084|gb|BQ451972.1|BQ451 ------------------------------------------------

PF10_0213                       ATCAGAATAATGTTATGTCATCTTATTTAAATAATACAAGAAATAATG
MAL10|PF10_0213                 ATCAGAATAATGTTATGTCATCTTATTTAAATAATACAAGAAATAATG
su_gi_contig_4132               ------------------------------------------------
gi|22793203|gb|BU497009.1|BU497 ------------------------------------------------
gi|21255084|gb|BQ451972.1|BQ451 ------------------------------------------------

PF10_0213                       CATATGATTATATGTTACGCTCAAAAAACAATTTTCCGAATTATATGA
MAL10|PF10_0213                 CATATGATTATATGTTACGCTCAAAAAACAATTTTCCGAATTATATGA
su_gi_contig_4132               ------------------------------------------------
gi|22793203|gb|BU497009.1|BU497 ------------------------------------------------
gi|21255084|gb|BQ451972.1|BQ451 ------------------------------------------------

PF10_0213                       ATAATCCAAATATGTCCATGTTAAATGATTTAAATAAATATTATGGAA
MAL10|PF10_0213                 ATAATCCAAATATGTCCATGTTAAATGATTTAAATAAATATTATGGAA
su_gi_contig_4132               ------------------------------------------------
gi|22793203|gb|BU497009.1|BU497 ------------------------------------------------
gi|21255084|gb|BQ451972.1|BQ451 ------------------------------------------------

PF10_0213                       ATAATAACCAAAAGTTCCCTTTAAATAATATGGAATATATGTATTATA
MAL10|PF10_0213                 ATAATAACCAAAAGTTCCCTTTAAATAATATGGAATATATGTATTATA
su_gi_contig_4132               ------------------------------------------------
gi|22793203|gb|BU497009.1|BU497 ------------------------------------------------
gi|21255084|gb|BQ451972.1|BQ451 ------------------------------------------------

PF10_0213                       ACAATTATAGTAAATTGTGAATTGTATGAGCGTATACAAGATTAAAGG
MAL10|PF10_0213                 ACAATTATAGTAAATTGTGA----------------------------
su_gi_contig_4132               ------------------------------------------------
gi|22793203|gb|BU497009.1|BU497 ------------------------------------------------
gi|21255084|gb|BQ451972.1|BQ451 ------------------------------------------------

PF10_0213                       GGTTTTCGAATTTCATATATATATGTGTCTTAAATATACATATATATA
MAL10|PF10_0213                 ------------------------------------------------
su_gi_contig_4132               ------------------------------------------------
gi|22793203|gb|BU497009.1|BU497 ------------------------------------------------
gi|21255084|gb|BQ451972.1|BQ451 ------------------------------------------------

PF10_0213                       TAAATATTTATCTATACAAAAATATATTTTTATATATTAATATGATTG
MAL10|PF10_0213                 ------------------------------------------------
su_gi_contig_4132               ------------------------------------------------
gi|22793203|gb|BU497009.1|BU497 ------------------------------------------------
gi|21255084|gb|BQ451972.1|BQ451 ------------------------------------------------

PF10_0213                       TATATTTTTTTTATTTTTATTTTAATTTAAATTTTTTTTTTTTTTATA
MAL10|PF10_0213                 ------------------------------------------------
su_gi_contig_4132               ------------------------------------------------
gi|22793203|gb|BU497009.1|BU497 ------------------------------------------------
gi|21255084|gb|BQ451972.1|BQ451 ------------------------------------------------

PF10_0213                       TTAAAATATATAAGTATATATATATATATAATAGCTAGATAGCTTTTT
MAL10|PF10_0213                 ------------------------------------------------
su_gi_contig_4132               ------------------------------------------------
gi|22793203|gb|BU497009.1|BU497 ------------------------------------------------
gi|21255084|gb|BQ451972.1|BQ451 ------------------------------------------------

PF10_0213                       TTTTTTTTTTTCTTTATTTTTATTTTTATTTTTTTGATATTAAAGCTT
MAL10|PF10_0213                 ------------------------------------------------
su_gi_contig_4132               ------------------------------------------------
gi|22793203|gb|BU497009.1|BU497 ------------------------------------------------
gi|21255084|gb|BQ451972.1|BQ451 ------------------------------------------------

PF10_0213                       CATATTTTCTTTTAAGAAGCCCATAAGAAAATTTATATTTTTGTATGA
MAL10|PF10_0213                 ------------------------------------------------
su_gi_contig_4132               ------------------------------------------------
gi|22793203|gb|BU497009.1|BU497 ------------------------------------------------
gi|21255084|gb|BQ451972.1|BQ451 ------------------------------------------------

PF10_0213                       TTTAAGTTTTAATTTTAATATTTCCCATACACGTTGTACAATGTACAG
MAL10|PF10_0213                 ------------------------------------------------
su_gi_contig_4132               ------------------------------------------------
gi|22793203|gb|BU497009.1|BU497 ------------------------------------------------
gi|21255084|gb|BQ451972.1|BQ451 ------------------------------------------------

PF10_0213                       AAAGTATACATAATATTTATATGTGTGTATTTTTCCCTTTAAGCGATA
MAL10|PF10_0213                 ------------------------------------------------
su_gi_contig_4132               ------------------------------------------------
gi|22793203|gb|BU497009.1|BU497 ------------------------------------------------
gi|21255084|gb|BQ451972.1|BQ451 ------------------------------------------------

PF10_0213                       ACATTATATATATATATATATATATATGTATATAATAAAAACTTAGAA
MAL10|PF10_0213                 ------------------------------------------------
su_gi_contig_4132               ------------------------------------------------
gi|22793203|gb|BU497009.1|BU497 ------------------------------------------------
gi|21255084|gb|BQ451972.1|BQ451 ------------------------------------------------

PF10_0213                       GAAAAAAAAAAAAAAGAATAAAGTAAAAAAATATATATATTATATATG
MAL10|PF10_0213                 ------------------------------------------------
su_gi_contig_4132               ------------------------------------------------
gi|22793203|gb|BU497009.1|BU497 ------------------------------------------------
gi|21255084|gb|BQ451972.1|BQ451 ------------------------------------------------

PF10_0213                       TATATTTTGTACGTATTTATTTACATGATTGTATTTAAATAAATAAAT
MAL10|PF10_0213                 ------------------------------------------------
su_gi_contig_4132               ------------------------------------------------
gi|22793203|gb|BU497009.1|BU497 ------------------------------------------------
gi|21255084|gb|BQ451972.1|BQ451 ------------------------------------------------

PF10_0213                       ATAAATATATATAAATATATATATATATATATATATATATATATATAT
MAL10|PF10_0213                 ------------------------------------------------
su_gi_contig_4132               ------------------------------------------------
gi|22793203|gb|BU497009.1|BU497 ------------------------------------------------
gi|21255084|gb|BQ451972.1|BQ451 ------------------------------------------------

PF10_0213                       ATGTGTGTGTATTTTTTTTTTTTTTTTTTTTTTTTTGTCTTTTATTAT
MAL10|PF10_0213                 ------------------------------------------------
su_gi_contig_4132               ------------------------------------------------
gi|22793203|gb|BU497009.1|BU497 ------------------------------------------------
gi|21255084|gb|BQ451972.1|BQ451 ------------------------------------------------

PF10_0213                       CATTAAAATTACATGAACAGTTCATAAAAAAAAAAAATAATACTACCC
MAL10|PF10_0213                 ------------------------------------------------
su_gi_contig_4132               ------------------------------------------------
gi|22793203|gb|BU497009.1|BU497 ------------------------------------------------
gi|21255084|gb|BQ451972.1|BQ451 ------------------------------------------------

PF10_0213                       CTCCACCTCTTCAGAAAAAAAAAAAAAAAGATCAGTAAGAATTATTTA
MAL10|PF10_0213                 ------------------------------------------------
su_gi_contig_4132               ------------------------------------------------
gi|22793203|gb|BU497009.1|BU497 ------------------------------------------------
gi|21255084|gb|BQ451972.1|BQ451 ------------------------------------------------

PF10_0213                       TAATAAAAATATATATAAATTATATGAAATGTTTCAATTCTTATGTAC
MAL10|PF10_0213                 ------------------------------------------------
su_gi_contig_4132               ------------------------------------------------
gi|22793203|gb|BU497009.1|BU497 ------------------------------------------------
gi|21255084|gb|BQ451972.1|BQ451 ------------------------------------------------

PF10_0213                       AATCATTTATGTATTAATTCATCTTCTATACCAAAGATAAAAAGCTTG
MAL10|PF10_0213                 ------------------------------------------------
su_gi_contig_4132               ------------------------------------------------
gi|22793203|gb|BU497009.1|BU497 ------------------------------------------------
gi|21255084|gb|BQ451972.1|BQ451 ------------------------------------------------

PF10_0213                       AAAATATTAAGAAAAAGAAAAATTATATATATTATATAATATATTAAA
MAL10|PF10_0213                 ------------------------------------------------
su_gi_contig_4132               ------------------------------------------------
gi|22793203|gb|BU497009.1|BU497 ------------------------------------------------
gi|21255084|gb|BQ451972.1|BQ451 ------------------------------------------------

PF10_0213                       ACCTAGTGCATTTGTACATATTTCAATTTTAAATTCACAAAAAATATT
MAL10|PF10_0213                 ------------------------------------------------
su_gi_contig_4132               ------------------------------------------------
gi|22793203|gb|BU497009.1|BU497 ------------------------------------------------
gi|21255084|gb|BQ451972.1|BQ451 ------------------------------------------------

PF10_0213                       ATATGATATTGGAAATAAAGCCACATATAATTCTTGTACTTGTCTAAA
MAL10|PF10_0213                 ------------------------------------------------
su_gi_contig_4132               ------------------------------------------------
gi|22793203|gb|BU497009.1|BU497 ------------------------------------------------
gi|21255084|gb|BQ451972.1|BQ451 ------------------------------------------------

PF10_0213                       GGTTGTAAATATAAAATACACATCAAAAAAAATTATATACATATATAT
MAL10|PF10_0213                 ------------------------------------------------
su_gi_contig_4132               ------------------------------------------------
gi|22793203|gb|BU497009.1|BU497 ------------------------------------------------
gi|21255084|gb|BQ451972.1|BQ451 ------------------------------------------------

PF10_0213                       ATATATATATGTATATATATGTATATGTATATATATGTATATATATGT
MAL10|PF10_0213                 ------------------------------------------------
su_gi_contig_4132               ------------------------------------------------
gi|22793203|gb|BU497009.1|BU497 ------------------------------------------------
gi|21255084|gb|BQ451972.1|BQ451 ------------------------------------------------

PF10_0213                       ATATGTATATATATGTATATGTATTATATATATATAAATATAATATAA
MAL10|PF10_0213                 ------------------------------------------------
su_gi_contig_4132               ------------------------------------------------
gi|22793203|gb|BU497009.1|BU497 ------------------------------------------------
gi|21255084|gb|BQ451972.1|BQ451 ------------------------------------------------

PF10_0213                       TTATTTTTTACACATAATGTATACATTTTATTATATGTATACAAATTG
MAL10|PF10_0213                 ------------------------------------------------
su_gi_contig_4132               ------------------------------------------------
gi|22793203|gb|BU497009.1|BU497 ------------------------------------------------
gi|21255084|gb|BQ451972.1|BQ451 ------------------------------------------------

PF10_0213                       GCTATTTGATAGTTTATTAAAAATATATTGATATTATATATATATATA
MAL10|PF10_0213                 ------------------------------------------------
su_gi_contig_4132               ------------------------------------------------
gi|22793203|gb|BU497009.1|BU497 ------------------------------------------------
gi|21255084|gb|BQ451972.1|BQ451 ------------------------------------------------

PF10_0213                       TATATATATATCATGATAATATAAAAACCAAGAAGGATTTATATTATA
MAL10|PF10_0213                 ------------------------------------------------
su_gi_contig_4132               ------------------------------------------------
gi|22793203|gb|BU497009.1|BU497 ------------------------------------------------
gi|21255084|gb|BQ451972.1|BQ451 ------------------------------------------------

PF10_0213                       TATATATGTATATATATATAATCAAAATTATTACATATATTTAATTTT
MAL10|PF10_0213                 ------------------------------------------------
su_gi_contig_4132               ------------------------------------------------
gi|22793203|gb|BU497009.1|BU497 ------------------------------------------------
gi|21255084|gb|BQ451972.1|BQ451 ------------------------------------------------

PF10_0213                       TCCTTGTGATTTTTTTCGTTTTTTTGTTTAAAAAAGTTGCAATATTTT
MAL10|PF10_0213                 ------------------------------------------------
su_gi_contig_4132               ------------------------------------------------
gi|22793203|gb|BU497009.1|BU497 ------------------------------------------------
gi|21255084|gb|BQ451972.1|BQ451 ------------------------------------------------

PF10_0213                       AGCACTGAATAAATGAAATGAAAAAAAAAAAACACACTAAAAAAATAT
MAL10|PF10_0213                 ------------------------------------------------
su_gi_contig_4132               ------------------------------------------------
gi|22793203|gb|BU497009.1|BU497 ------------------------------------------------
gi|21255084|gb|BQ451972.1|BQ451 ------------------------------------------------

PF10_0213                       ATAAATAAAATGAAAAAAAAAAAAAAAAAAAAAGGAAAAATATAAAAG
MAL10|PF10_0213                 ------------------------------------------------
su_gi_contig_4132               ------------------------------------------------
gi|22793203|gb|BU497009.1|BU497 ------------------------------------------------
gi|21255084|gb|BQ451972.1|BQ451 ------------------------------------------------

PF10_0213                       TAAAATATAATATACAATATATAAAATACATT
MAL10|PF10_0213                 --------------------------------
su_gi_contig_4132               --------------------------------
gi|22793203|gb|BU497009.1|BU497 --------------------------------
gi|21255084|gb|BQ451972.1|BQ451 --------------------------------

;

endblock;
