# Supplementary material for: cDNA sequences reveal considerable gene prediction inaccuracy in the Plasmodium falciparum genome
Source: BMC Genomics. 2007 Jul 27;8:255. doi: 10.1186/1471-2164-8-255 (PMC1978503; doi:10.1186/1471-2164-8-255)
Supplement: Additional file 3 — Genes with cDNA sequences not matching predicted CDS perfectly. Aligned cDNA and predicted CDS sequences can be viewed by double clicking the hyper-linked gene names in the Excel file. [file 1471-2164-8-255-S3.zip › PF10_0226.TXT]

#NEXUS

[!This data assembled using Sequencher, from Gene Codes Corporation.]
begin data;
   dimensions ntax=4 nchar=3938;
   format datatype=dna gap=- interleave=yes;
   matrix

PF10_0226                       ATATAATTTGGCTCGTTATTATCAGATATGTTCATACTCTTTAGAATC
MAL10|PF10_0226                 ------------------------------------------------
su_gi_contig_8348               ------------------------------------------------
gi|16250653|gb|BI936181.1|BI936 ------------------------------------------------

PF10_0226                       TTTTTCTCAAATACATCTAAATCTTAATATAATTAAAAAAAAAGAAAA
MAL10|PF10_0226                 ------------------------------------------------
su_gi_contig_8348               ------------------------------------------------
gi|16250653|gb|BI936181.1|BI936 ------------------------------------------------

PF10_0226                       AAACAGAAAATATTTGAAGGCATAAAAATAAAACATATAACAAAATAT
MAL10|PF10_0226                 ------------------------------------------------
su_gi_contig_8348               ------------------------------------------------
gi|16250653|gb|BI936181.1|BI936 ------------------------------------------------

PF10_0226                       ATATACATATTAAACATATTAAACATATACATATATATATATATATAT
MAL10|PF10_0226                 ------------------------------------------------
su_gi_contig_8348               ------------------------------------------------
gi|16250653|gb|BI936181.1|BI936 ------------------------------------------------

PF10_0226                       ATATTTATTTATTTATTTATTTATATTTCCTACTGTCGTATGATATTA
MAL10|PF10_0226                 ------------------------------------------------
su_gi_contig_8348               ------------------------------------------------
gi|16250653|gb|BI936181.1|BI936 ------------------------------------------------

PF10_0226                       ATTCCCAGTCATCTTTCAAGTTGTCATTTACAGTAGTGTTGGTTTCAC
MAL10|PF10_0226                 ------------------------------------------------
su_gi_contig_8348               ------------------------------------------------
gi|16250653|gb|BI936181.1|BI936 ------------------------------------------------

PF10_0226                       AATCTCTCAAAAAATCAAAAGATATTTCAAACGTTTTTTCTAATATTC
MAL10|PF10_0226                 ------------------------------------------------
su_gi_contig_8348               ------------------------------------------------
gi|16250653|gb|BI936181.1|BI936 ------------------------------------------------

PF10_0226                       AAAGAAAAAATAATAAGTTAATAGGGATATACTTTTATATTTTATGAA
MAL10|PF10_0226                 ------------------------------------------------
su_gi_contig_8348               ------------------------------------------------
gi|16250653|gb|BI936181.1|BI936 ------------------------------------------------

PF10_0226                       TTTTTAATATTATTTTATTTTCTACCTTCATCATAGTTTTCATATATC
MAL10|PF10_0226                 ------------------------------------------------
su_gi_contig_8348               ------------------------------------------------
gi|16250653|gb|BI936181.1|BI936 ------------------------------------------------

PF10_0226                       TGCATTTCTACATATGTAAAAAAATCCCATATAAATTGTTCTAAGGAT
MAL10|PF10_0226                 ------------------------------------------------
su_gi_contig_8348               ------------------------------------------------
gi|16250653|gb|BI936181.1|BI936 ------------------------------------------------

PF10_0226                       AAATAATTAAATGGAATGTTATAACTTTTGTAGAATTGCTCAAATTCA
MAL10|PF10_0226                 ------------------------------------------------
su_gi_contig_8348               ------------------------------------------------
gi|16250653|gb|BI936181.1|BI936 ------------------------------------------------

PF10_0226                       ATAGTATATATTTTTAATATTTCATTTTCCAAATTTTTTAAAATTATT
MAL10|PF10_0226                 ------------------------------------------------
su_gi_contig_8348               ------------------------------------------------
gi|16250653|gb|BI936181.1|BI936 ------------------------------------------------

PF10_0226                       CTGTATTTATATAAACTTTTATTTGACAAAAATTTGCTTATAGGATAT
MAL10|PF10_0226                 ------------------------------------------------
su_gi_contig_8348               ------------------------------------------------
gi|16250653|gb|BI936181.1|BI936 ------------------------------------------------

PF10_0226                       AACGCCTAAGAAAAAAAAAAAAAATATATATATATATATATATAAGTA
MAL10|PF10_0226                 ------------------------------------------------
su_gi_contig_8348               ------------------------------------------------
gi|16250653|gb|BI936181.1|BI936 ------------------------------------------------

PF10_0226                       CATTTGTATTGTATATATTATATTTTTATTTTTTATATATTTTTTCTT
MAL10|PF10_0226                 ------------------------------------------------
su_gi_contig_8348               ------------------------------------------------
gi|16250653|gb|BI936181.1|BI936 ------------------------------------------------

PF10_0226                       TTTTTTTTTGTGTGTGTGTGTATGTTTGTAGAGATATATTAACCTGTT
MAL10|PF10_0226                 ------------------------------------------------
su_gi_contig_8348               ------------------------------------------------
gi|16250653|gb|BI936181.1|BI936 ------------------------------------------------

PF10_0226                       GTATATATTCTTCTACTCGTTTATTTGTACAGTGCCTACATAAAAAAT
MAL10|PF10_0226                 ------------------------------------------------
su_gi_contig_8348               ------------------------------------------------
gi|16250653|gb|BI936181.1|BI936 ------------------------------------------------

PF10_0226                       ATGAAAAGTTCAAAATTCTCTATATAATATGCACACACATAAATATAT
MAL10|PF10_0226                 ------------------------------------------------
su_gi_contig_8348               ------------------------------------------------
gi|16250653|gb|BI936181.1|BI936 ------------------------------------------------

PF10_0226                       ATATATATATATATATATATTTATTTATTTATTTATTTATATGTAGAA
MAL10|PF10_0226                 ------------------------------------------------
su_gi_contig_8348               ------------------------------------------------
gi|16250653|gb|BI936181.1|BI936 ------------------------------------------------

PF10_0226                       AATATATTTTATTTTAGTTCTTTTCATTATTTGTTTATTTTTTATTTT
MAL10|PF10_0226                 ------------------------------------------------
su_gi_contig_8348               ------------------------------------------------
gi|16250653|gb|BI936181.1|BI936 ------------------------------------------------

PF10_0226                       TCCCCCCTATATACAATGACATATTATTAAAAAATTAAAAATTATATG
MAL10|PF10_0226                 ------------------------------------------------
su_gi_contig_8348               ------------------------------------------------
gi|16250653|gb|BI936181.1|BI936 ------------------------------------------------

PF10_0226                       TAACAGGGATTAAGTATTATTTGGTACATATGTTATTATTTTTACATT
MAL10|PF10_0226                 ------------------------------------------------
su_gi_contig_8348               ------------------------------------------------
gi|16250653|gb|BI936181.1|BI936 ------------------------------------------------

PF10_0226                       TTTTTTTTTTTTTTTTAAAGAACATATATACATATATATATATATATA
MAL10|PF10_0226                 ------------------------------------------------
su_gi_contig_8348               ------------------------------------------------
gi|16250653|gb|BI936181.1|BI936 ------------------------------------------------

PF10_0226                       TATATAATGATCATATAATTTTTATATATTTAAAATATAAGAAAAAAT
MAL10|PF10_0226                 ------------------------------------------------
su_gi_contig_8348               ------------------------------------------------
gi|16250653|gb|BI936181.1|BI936 ------------------------------------------------

PF10_0226                       ATAAAAGTTTTCATTATTTTCATAAAGTGTAATATTTTTTTTCTTTTT
MAL10|PF10_0226                 ------------------------------------------------
su_gi_contig_8348               ------------------------------------------------
gi|16250653|gb|BI936181.1|BI936 ------------------------------------------------

PF10_0226                       TCTTCCTTTCGTCATTATTTTTTTTAATCTTAATTTGATTTTATTTGT
MAL10|PF10_0226                 ------------------------------------------------
su_gi_contig_8348               ------------------------------------------------
gi|16250653|gb|BI936181.1|BI936 ------------------------------------------------

PF10_0226                       ATTTACCAAACTAAAGTATTGAATTTTCTTTTCTTTTCAAAATATTCT
MAL10|PF10_0226                 ------------------------------------------------
su_gi_contig_8348               ------------------------------------------------
gi|16250653|gb|BI936181.1|BI936 ------------------------------------------------

PF10_0226                       GTAAAGAAAAAGGAAACAAAAAAAAAAAAAAAAAAAAAAAATTAAATA
MAL10|PF10_0226                 ------------------------------------------------
su_gi_contig_8348               ------------------------------------------------
gi|16250653|gb|BI936181.1|BI936 ------------------------------------------------

PF10_0226                       TTTATAAATAAACAAGTTTCCTTTATTTACATATTATTAAAATTTTTT
MAL10|PF10_0226                 ------------------------------------------------
su_gi_contig_8348               TTTATAAATAAACAAGTTTCCTTTATTTACATATTATTAAAATTTTTT
gi|16250653|gb|BI936181.1|BI936 TTTATAAATAAACAAGTTTCCTTTATTTACATATTATTAAAATTTTTT

PF10_0226                       TATTTCTTAAACCTGAAGAATAAACATTTGTTAAATAAAGTATCAGAT
MAL10|PF10_0226                 ------------------------------------------------
su_gi_contig_8348               TATTTCTTAAACCTGAAGAATAAACATTTGTTAAATAAAGTATCAGAT
gi|16250653|gb|BI936181.1|BI936 TATTTCTTAAACCTGAAGAATAAACATTTGTTAAATAAAGTATCAGAT

PF10_0226                       GAGTAAAAGCCTCAATAAAATCTACTAAATAAGTTTCCATTTATGCTT
MAL10|PF10_0226                 ------------------------------------------------
su_gi_contig_8348               GAGTAAAAGCCTCAATAAAATCTACTAAATAAGTTTCCATTTATGCTT
gi|16250653|gb|BI936181.1|BI936 GAGTAAAAGCCTCAATAAAATCTACTAAATAAGTTTCCATTTATGCTT

PF10_0226                       TTTATTGAAAGATGGAGGTATATAACATATATATATATATATATATAT
MAL10|PF10_0226                 -----------ATGGAG-------------------------------
su_gi_contig_8348               TTTATTGAAAGATGGAGG------------------------------
gi|16250653|gb|BI936181.1|BI936 TTTATTGAAAGATGGAGG------------------------------

PF10_0226                       ATATATATATATATATATATTTTTATATTAAAAGCAGTATATTTCTTT
MAL10|PF10_0226                 ------------------------------------------------
su_gi_contig_8348               ------------------------------------------------
gi|16250653|gb|BI936181.1|BI936 ------------------------------------------------

PF10_0226                       TAGTATATGAAAAGGAAAAAAAGAAAAAGAAAATATCATATTTATATG
MAL10|PF10_0226                 ------------------------------------------------
su_gi_contig_8348               ------------------------------------------------
gi|16250653|gb|BI936181.1|BI936 ------------------------------------------------

PF10_0226                       TTTTGCTATTTCCATTTTTATATGTTATATAAATATGTGTAAATCATG
MAL10|PF10_0226                 ------------------------------------------------
su_gi_contig_8348               ------------------------------------------------
gi|16250653|gb|BI936181.1|BI936 ------------------------------------------------

PF10_0226                       TGGTATATATAATATATATATATAATTTTTTTTTTGTTTTTTCTTACT
MAL10|PF10_0226                 ------------------------------------------------
su_gi_contig_8348               ------------------------------------------------
gi|16250653|gb|BI936181.1|BI936 ------------------------------------------------

PF10_0226                       AATTAAGGGTCAAAGGAGTTTAAAAAAAGTAAATGTTTATAAGCGTCT
MAL10|PF10_0226                 -------GGTCAAAGGAGTTTAAAAAAAGTAAATGTTTATAAGCGTCT
su_gi_contig_8348               --------GTCAAAGGAGTTTAAAAAAAGTAAATGTTTATAATCGTCT
gi|16250653|gb|BI936181.1|BI936 --------GTCAAAGGAGTTTAAAAAAAGTAAATGTTTATAATCGTCT

PF10_0226                       ACCATATTTGTACATAGGAATGTTTTTTATTGGAGGCTTACTTGAAGT
MAL10|PF10_0226                 ACCATATTTGTACATAGGAATGTTTTTTATTGGAGGCTTACTTGAAGT
su_gi_contig_8348               ACCATATTTGTACATAGGAATGTTTTTTATTGGAGGCTTACTTGAAGT
gi|16250653|gb|BI936181.1|BI936 ACCATATTTGTACATAGGAATGTTTTTTATTGGAGGCTTACTTGAAGT

PF10_0226                       AGTTTTTTGTTCAACCAATTATTATCAAGTTTATAATATTGGTATGTG
MAL10|PF10_0226                 AGTTTTTT----------------------------------------
su_gi_contig_8348               AGTTTTTTGTTCAACCAATTATTATCAAGTTTATAATATTG-------
gi|16250653|gb|BI936181.1|BI936 AGTTTTTTGTTCAACCAATTATTATCAAGTTTATAATATTG-------

PF10_0226                       AAGAATATGAGCTTATATATATATATATATATATATATATATATATAT
MAL10|PF10_0226                 ------------------------------------------------
su_gi_contig_8348               ------------------------------------------------
gi|16250653|gb|BI936181.1|BI936 ------------------------------------------------

PF10_0226                       ATATATAATATATTTGTATATATATTTATTTTTGTTTTATATTATTAA
MAL10|PF10_0226                 ------------------------------------------------
su_gi_contig_8348               ------------------------------------------------
gi|16250653|gb|BI936181.1|BI936 ------------------------------------------------

PF10_0226                       TTTTTTGTTTTATTTTTTTATACTATCTATTTTATAAATATAAACATA
MAL10|PF10_0226                 ------------------------------------------------
su_gi_contig_8348               ------------------------------------------------
gi|16250653|gb|BI936181.1|BI936 ------------------------------------------------

PF10_0226                       TATATATAATATATATATATATTTTTTTTTTATTTATGAACATGCAAT
MAL10|PF10_0226                 ------------------------------------------------
su_gi_contig_8348               ------------------------------------------------
gi|16250653|gb|BI936181.1|BI936 ------------------------------------------------

PF10_0226                       GATTTGATAAATACATAATATAATATATATATATATGATATATATATA
MAL10|PF10_0226                 ------------------------------------------------
su_gi_contig_8348               ------------------------------------------------
gi|16250653|gb|BI936181.1|BI936 ------------------------------------------------

PF10_0226                       TAATATATTATATTATATTATATTATATGTATGTATAAAGAGTGCACT
MAL10|PF10_0226                 ------------------------------------------------
su_gi_contig_8348               ------------------------------------------------
gi|16250653|gb|BI936181.1|BI936 ------------------------------------------------

PF10_0226                       ATATTTTATAATCCCTGCCAATATTTATCCTATAATTTTATTTTATTA
MAL10|PF10_0226                 ------------------------------------------------
su_gi_contig_8348               ------------------------------------------------
gi|16250653|gb|BI936181.1|BI936 ------------------------------------------------

PF10_0226                       TTTTTTTTTTGTATATACCCTAATAATTTCCTATATATATTTTTTGAA
MAL10|PF10_0226                 ------------------------------------------------
su_gi_contig_8348               ------------------------------------------------
gi|16250653|gb|BI936181.1|BI936 ------------------------------------------------

PF10_0226                       TTTTTTTTTTTTTTTTTTATTTTGAAGGTGAAAGTGAAAAGAAATTAG
MAL10|PF10_0226                 ---------------------------GTGAAAGTGAAAAGAAATTAG
su_gi_contig_8348               ---------------------------GTGAAAGTGAAAAGAAATTAG
gi|16250653|gb|BI936181.1|BI936 ---------------------------GTGAAAGTGAAAAGAAATTAG

PF10_0226                       AAGGTGACGTAACAGAACTTATGAAAAGATATGAGCTTAGACAAAAAA
MAL10|PF10_0226                 AAGGTGACGTAACAGAACTTATGAAAAGATATGAGCTTAGACAAAAAA
su_gi_contig_8348               AAGGTGACGTAACAGAACTTATGAAAAGATATGAGCTTAGACAAAAAA
gi|16250653|gb|BI936181.1|BI936 AAGGTGACGTAACAGAACTTATGAAAAGATATGAGCTTAGACAAAAAA

PF10_0226                       TGAAAGAAAGTATAGAAAAAAAATATATATATGTGTATAATATTACAT
MAL10|PF10_0226                 TGAAAGAAAGTATAGAAAAAAAATATATATATGTGTATAATATTACAT
su_gi_contig_8348               TGAAAGAAA---------------------------------------
gi|16250653|gb|BI936181.1|BI936 TGAAAGAAA---------------------------------------

PF10_0226                       ATTTTTTAATAATATTTCTACACTTGTTATATATATAATACATAATAT
MAL10|PF10_0226                 ATTTTTTAATAATATTTCTACACTTGTTATATATATAA----------
su_gi_contig_8348               ------------------------------------------------
gi|16250653|gb|BI936181.1|BI936 ------------------------------------------------

PF10_0226                       AAATGATCTATGTAGAAATATAAAGAACATATATTTTTTTTACGTAGA
MAL10|PF10_0226                 ------------------------------------------------
su_gi_contig_8348               ------------------------------------------------
gi|16250653|gb|BI936181.1|BI936 ------------------------------------------------

PF10_0226                       ATATGTGAGCATTTTATTATATGTAGTATATGCTTTTATTTATTATAT
MAL10|PF10_0226                 ------------------------------------------------
su_gi_contig_8348               ------------------------------------------------
gi|16250653|gb|BI936181.1|BI936 ------------------------------------------------

PF10_0226                       TATTTTTTTTTATTTTTTTTGTCATTTTATAGAGGCTACACAAATATC
MAL10|PF10_0226                 ------------------------------------------------
su_gi_contig_8348               --------------------------------AGGCTACACAAATATC
gi|16250653|gb|BI936181.1|BI936 --------------------------------AGGCTACACAAATATC

PF10_0226                       GGAAGAATGATTTTTTAAATTATAGGGAATTGTTATTTGTACCTTAAA
MAL10|PF10_0226                 ------------------------------------------------
su_gi_contig_8348               GGAAGAATGATTTTTTAAATTATAGGGAATTGTTATTTGTACCTTA--
gi|16250653|gb|BI936181.1|BI936 GGAAGAATGATTTTTTAAATTATAGGGAATTGTTATTTGTACCTTA--

PF10_0226                       AAAATAAAAAAAAAAAAAAAAAAATTTTATATTAAATTATGAACGTTC
MAL10|PF10_0226                 ------------------------------------------------
su_gi_contig_8348               ------------------------------------------------
gi|16250653|gb|BI936181.1|BI936 ------------------------------------------------

PF10_0226                       ATAATTTTTTAATTTTTTTTTTCAATATTTGCACACGATTATAATATT
MAL10|PF10_0226                 ------------------------------------------------
su_gi_contig_8348               ------------------------------------------------
gi|16250653|gb|BI936181.1|BI936 ------------------------------------------------

PF10_0226                       TAATAAGAACAAGTATATGTAATATATAATATTTAGTGTATTATATAT
MAL10|PF10_0226                 ------------------------------------------------
su_gi_contig_8348               ------------------------------------------------
gi|16250653|gb|BI936181.1|BI936 ------------------------------------------------

PF10_0226                       ATATATATATATATTTATATATACATTCATATATATATACATTCATAT
MAL10|PF10_0226                 ------------------------------------------------
su_gi_contig_8348               ------------------------------------------------
gi|16250653|gb|BI936181.1|BI936 ------------------------------------------------

PF10_0226                       ATCATATCGTAACATATCATATCATTTTATTTTTAATTTTTTTGTATT
MAL10|PF10_0226                 ------------------------------------------------
su_gi_contig_8348               ------------------------------------------------
gi|16250653|gb|BI936181.1|BI936 ------------------------------------------------

PF10_0226                       TAATTATGATATATCCCATATGTTATTGTCTGGGTGGGATTTTGTACG
MAL10|PF10_0226                 ------------------------------------------------
su_gi_contig_8348               ------------------------------------------------
gi|16250653|gb|BI936181.1|BI936 ------------------------------------------------

PF10_0226                       TTTTTTTTTGGTGTAGCCTTTCTTGCTGTTATTGTATATATAAAGTTA
MAL10|PF10_0226                 ------------------------------------------------
su_gi_contig_8348               ------------------------------------------------
gi|16250653|gb|BI936181.1|BI936 ------------------------------------------------

PF10_0226                       TGTATTTTTCCTTATCAAAATATTTAGCATACAAATATGGATAAGGTG
MAL10|PF10_0226                 ------------------------------------------------
su_gi_contig_8348               ------------------------------------------------
gi|16250653|gb|BI936181.1|BI936 ------------------------------------------------

PF10_0226                       ATCTATTTAAGAGTAATGTGTGAAGCATTCGAAAGAAATAATTAAAAA
MAL10|PF10_0226                 ------------------------------------------------
su_gi_contig_8348               ------------------------------------------------
gi|16250653|gb|BI936181.1|BI936 ------------------------------------------------

PF10_0226                       CGAAACAAAACAAAAGAAAAGAAAAATTTGGTATAATTCGAACTAATC
MAL10|PF10_0226                 ------------------------------------------------
su_gi_contig_8348               ------------------------------------------------
gi|16250653|gb|BI936181.1|BI936 ------------------------------------------------

PF10_0226                       TGAGGAGATAAAAAAATATATATATATATATATATATATATATGTGAA
MAL10|PF10_0226                 ------------------------------------------------
su_gi_contig_8348               ------------------------------------------------
gi|16250653|gb|BI936181.1|BI936 ------------------------------------------------

PF10_0226                       AATGTAAGTAAATAAATATGAAGTTTTTTTTTTTTTTTGAAGTTCATA
MAL10|PF10_0226                 ------------------------------------------------
su_gi_contig_8348               ------------------------------------------------
gi|16250653|gb|BI936181.1|BI936 ------------------------------------------------

PF10_0226                       TACAATTATAATGATTTCATTTTAATTAGTATAAAGGAAATATTCCTT
MAL10|PF10_0226                 ------------------------------------------------
su_gi_contig_8348               ------------------------------------------------
gi|16250653|gb|BI936181.1|BI936 ------------------------------------------------

PF10_0226                       AAATCAAGTATACACCAGAAAAAAAAAAAAAAAATAATAAAATAAAAA
MAL10|PF10_0226                 ------------------------------------------------
su_gi_contig_8348               ------------------------------------------------
gi|16250653|gb|BI936181.1|BI936 ------------------------------------------------

PF10_0226                       AATAAAAAAAAAACACAAATATGTTATATGTTCAAATGTTTATAGATT
MAL10|PF10_0226                 ------------------------------------------------
su_gi_contig_8348               ------------------------------------------------
gi|16250653|gb|BI936181.1|BI936 ------------------------------------------------

PF10_0226                       TAATTTTTTTTTTTTTTTTTTTTTTTTACTGAACAAAACTTTTCATTC
MAL10|PF10_0226                 ------------------------------------------------
su_gi_contig_8348               ------------------------------------------------
gi|16250653|gb|BI936181.1|BI936 ------------------------------------------------

PF10_0226                       ATATAATTATAAAATTTTTTAAGATCAACCAAAAAAAAAATATACAAA
MAL10|PF10_0226                 ------------------------------------------------
su_gi_contig_8348               ------------------------------------------------
gi|16250653|gb|BI936181.1|BI936 ------------------------------------------------

PF10_0226                       ATAGTAAGTAATAAATAAATAAATATATATATATATATATATATCATT
MAL10|PF10_0226                 ------------------------------------------------
su_gi_contig_8348               ------------------------------------------------
gi|16250653|gb|BI936181.1|BI936 ------------------------------------------------

PF10_0226                       TAACATTTAACATTTAATCTTAGAGATAGATTTTTACAACCCATTTGT
MAL10|PF10_0226                 ------------------------------------------------
su_gi_contig_8348               ------------------------------------------------
gi|16250653|gb|BI936181.1|BI936 ------------------------------------------------

PF10_0226                       TTATTATATAATTATTTTTTTTTTTTTTTTTTTTTTTTTTTTTTTTTA
MAL10|PF10_0226                 ------------------------------------------------
su_gi_contig_8348               ------------------------------------------------
gi|16250653|gb|BI936181.1|BI936 ------------------------------------------------

PF10_0226                       AAAAAGGGTAAAAAGTTATTTTACATTTTACGATTCCATATTTTGCTT
MAL10|PF10_0226                 ------------------------------------------------
su_gi_contig_8348               ------------------------------------------------
gi|16250653|gb|BI936181.1|BI936 ------------------------------------------------

PF10_0226                       TAAGATTGCATTAATCTGATCGTAATACATTTGAGCTGCTTTTTGAGG
MAL10|PF10_0226                 ------------------------------------------------
su_gi_contig_8348               ------------------------------------------------
gi|16250653|gb|BI936181.1|BI936 ------------------------------------------------

PF10_0226                       GTATGGATTTTTTGTTATAGCTCTTCCAATATTTATAAGAATTTTTTC
MAL10|PF10_0226                 ------------------------------------------------
su_gi_contig_8348               ------------------------------------------------
gi|16250653|gb|BI936181.1|BI936 ------------------------------------------------

PF10_0226                       ATAACTTTTATGATATCCATTTGTTAAGGTTTTATGTAAGTCTCCATT
MAL10|PF10_0226                 ------------------------------------------------
su_gi_contig_8348               ------------------------------------------------
gi|16250653|gb|BI936181.1|BI936 ------------------------------------------------

PF10_0226                       TTGAGCTCCTATTCCTGGTGATAAAATATAACAATTTGGAAAATAAGT
MAL10|PF10_0226                 ------------------------------------------------
su_gi_contig_8348               ------------------------------------------------
gi|16250653|gb|BI936181.1|BI936 ------------------------------------------------

PF10_0226                       TCGTATATAATTCATTTCATCATAACTATTTGCTCCAACAACAAAACC
MAL10|PF10_0226                 ------------------------------------------------
su_gi_contig_8348               ------------------------------------------------
gi|16250653|gb|BI936181.1|BI936 ------------------------------------------------

PF10_0226                       TATAAATTCATTATTTTGTTCTAGATTTAAGTAACTGGACATATTTAA
MAL10|PF10_0226                 ------------------------------------------------
su_gi_contig_8348               ------------------------------------------------
gi|16250653|gb|BI936181.1|BI936 ------------------------------------------------

PF10_0226                       AG
MAL10|PF10_0226                 --
su_gi_contig_8348               --
gi|16250653|gb|BI936181.1|BI936 --

;

endblock;
