# Supplementary material for: cDNA sequences reveal considerable gene prediction inaccuracy in the Plasmodium falciparum genome
Source: BMC Genomics. 2007 Jul 27;8:255. doi: 10.1186/1471-2164-8-255 (PMC1978503; doi:10.1186/1471-2164-8-255)
Supplement: Additional file 3 — Genes with cDNA sequences not matching predicted CDS perfectly. Aligned cDNA and predicted CDS sequences can be viewed by double clicking the hyper-linked gene names in the Excel file. [file 1471-2164-8-255-S3.zip › PF10_0229.TXT]

#NEXUS

[!This data assembled using Sequencher, from Gene Codes Corporation.]
begin data;
   dimensions ntax=4 nchar=3849;
   format datatype=dna gap=- interleave=yes;
   matrix

PF10_0229                       GGTTATTTCCTATCTTTACTTTTATTTTTGTTTTATATTCACATTTAT
MAL10|PF10_0229                 ------------------------------------------------
su_gi_contig_6477               ------------------------------------------------
gi|27156503|gb|CA854973.1|CA854 ------------------------------------------------

PF10_0229                       CACTCGATTCACATTTTATTAATTCTTCTTTGTAACTAGAAACCCCTT
MAL10|PF10_0229                 ------------------------------------------------
su_gi_contig_6477               ------------------------------------------------
gi|27156503|gb|CA854973.1|CA854 ------------------------------------------------

PF10_0229                       TCTCTTTTCTTTGACCACTAAAAGAATAATTTTTATCTTCAAAGCTCA
MAL10|PF10_0229                 ------------------------------------------------
su_gi_contig_6477               ------------------------------------------------
gi|27156503|gb|CA854973.1|CA854 ------------------------------------------------

PF10_0229                       TCGTACGACCTTCTAAAGCATACAGGGATGGGTGGAAAAATAAATACA
MAL10|PF10_0229                 ------------------------------------------------
su_gi_contig_6477               ------------------------------------------------
gi|27156503|gb|CA854973.1|CA854 ------------------------------------------------

PF10_0229                       AAAAGGAATATATATATATAAAATATGGATGTATGTATATATATATAT
MAL10|PF10_0229                 ------------------------------------------------
su_gi_contig_6477               ------------------------------------------------
gi|27156503|gb|CA854973.1|CA854 ------------------------------------------------

PF10_0229                       ATATATATATATTATGTTATATTATATATATGTGCATTCTTTTTTTTT
MAL10|PF10_0229                 ------------------------------------------------
su_gi_contig_6477               ------------------------------------------------
gi|27156503|gb|CA854973.1|CA854 ------------------------------------------------

PF10_0229                       TTTTTTTTTTTTTTTTTTTTTTTTTTTTTTTACAAAAGCACCCTAATT
MAL10|PF10_0229                 ------------------------------------------------
su_gi_contig_6477               ------------------------------------------------
gi|27156503|gb|CA854973.1|CA854 ------------------------------------------------

PF10_0229                       TTACTATACCCTATTATCGCGTTATAGAAAAAAAAAAAGAAGATATAA
MAL10|PF10_0229                 ------------------------------------------------
su_gi_contig_6477               ------------------------------------------------
gi|27156503|gb|CA854973.1|CA854 ------------------------------------------------

PF10_0229                       TTCCCTGGATATAATATTATATATATATAATATATATATATATATTTT
MAL10|PF10_0229                 ------------------------------------------------
su_gi_contig_6477               ------------------------------------------------
gi|27156503|gb|CA854973.1|CA854 ------------------------------------------------

PF10_0229                       ATTATTTTATATTATTGTTTTGATATAATACAAAACTTATGATTAGAT
MAL10|PF10_0229                 ------------------------------------------------
su_gi_contig_6477               ------------------------------------------------
gi|27156503|gb|CA854973.1|CA854 ------------------------------------------------

PF10_0229                       TGTGATGTAATTAACTATTTTCCTTATTTTAAAATTCTCTTTATATAT
MAL10|PF10_0229                 ------------------------------------------------
su_gi_contig_6477               ------------------------------------------------
gi|27156503|gb|CA854973.1|CA854 ------------------------------------------------

PF10_0229                       ATTATATATATATTGTATATTTTTTTTTTTTTTTTTCCTTTTATTTCC
MAL10|PF10_0229                 ------------------------------------------------
su_gi_contig_6477               ------------------------------------------------
gi|27156503|gb|CA854973.1|CA854 ------------------------------------------------

PF10_0229                       ACTGTTAGAATTCTCTCTCTTTTGTCCTTTTTTTTTCCTTTCGTAAAA
MAL10|PF10_0229                 ------------------------------------------------
su_gi_contig_6477               ------------------------------------------------
gi|27156503|gb|CA854973.1|CA854 ------------------------------------------------

PF10_0229                       ATAGAATTATATAATATATATATATATATATATATATATATATATATG
MAL10|PF10_0229                 ------------------------------------------------
su_gi_contig_6477               ------------------------------------------------
gi|27156503|gb|CA854973.1|CA854 ------------------------------------------------

PF10_0229                       TCTAGGTTATATGAATGTATATTATATAATTAGAAAGGTTACTAACTA
MAL10|PF10_0229                 ------------------------------------------------
su_gi_contig_6477               ------------------------------------------------
gi|27156503|gb|CA854973.1|CA854 ------------------------------------------------

PF10_0229                       TTAACATCATAACTAAATAAATAAATAAATAAATAAATATATATATAT
MAL10|PF10_0229                 ------------------------------------------------
su_gi_contig_6477               ------------------------------------------------
gi|27156503|gb|CA854973.1|CA854 ------------------------------------------------

PF10_0229                       ATATATATATATATTTTCCATCCACAGTGATTATATATGTCTTTGTCT
MAL10|PF10_0229                 ------------------------------------------------
su_gi_contig_6477               ------------------------------------------------
gi|27156503|gb|CA854973.1|CA854 ------------------------------------------------

PF10_0229                       TTTTATTTTTATTTTATAAAATTATTTACTATATAATATGAAGATAAA
MAL10|PF10_0229                 ------------------------------------------------
su_gi_contig_6477               ------------------------------------------------
gi|27156503|gb|CA854973.1|CA854 ------------------------------------------------

PF10_0229                       AAATGTAAAGATGTATTTTGTAATAAAAACATAAAAACATAATAATAT
MAL10|PF10_0229                 ------------------------------------------------
su_gi_contig_6477               ------------------------------------------------
gi|27156503|gb|CA854973.1|CA854 ------------------------------------------------

PF10_0229                       TTCAATATATATATATATATATATGAGAATAAGAAGGAAAAAATAAAA
MAL10|PF10_0229                 ------------------------------------------------
su_gi_contig_6477               --------------------------------------ACCAGTAAAA
gi|27156503|gb|CA854973.1|CA854 --------------------------------------ACCAGTAAAA

PF10_0229                       ACCTAAAAAGCATTAAACTATTAAGTATATATATATATATATATATAT
MAL10|PF10_0229                 ------------------------------------------------
su_gi_contig_6477               ACCTAAAAAGCATTAAACTATTAAGTATATATATATATATATATATAT
gi|27156503|gb|CA854973.1|CA854 ACCTAAAAAGCATTAAACTATTAAGTATATATATATATATATATATAT

PF10_0229                       TTATTTATTTATATATGTATGTATTTATTTCATGCTTACATAAAGGGT
MAL10|PF10_0229                 ------------------------------------------------
su_gi_contig_6477               TTATTTATTTATATATGTATGTATTTATTTCATGCTTACATAAAGGGT
gi|27156503|gb|CA854973.1|CA854 TTATTTATTTATATATGTATGTATTTATTTCATGCTTACATAAAGGGT

PF10_0229                       ACTATATCATCTCTTCATTCAATAATCCATTTTCATTTTCTTTAAATC
MAL10|PF10_0229                 ------------------------------------------------
su_gi_contig_6477               ACTATATCATCTCTTCATTCAATAATCCATTTTCATTTTCTTTAAATC
gi|27156503|gb|CA854973.1|CA854 ACTATATCATCTCTTCATTCAATAATCCATTTTCATTTTCTTTAAATC

PF10_0229                       ACCTTAAGAACGTACAAACAGAAAAAAATTAGTCAGACAATGAGCGAA
MAL10|PF10_0229                 ------------------------------------------------
su_gi_contig_6477               ACCTTAAGAACGTACAAACAGAAAAAAATTAGTCAGACAATGAGCGAA
gi|27156503|gb|CA854973.1|CA854 ACCTTAAGAACGTACAAACAGAAAAAAATTAGTCAGACAATGAGCGAA

PF10_0229                       GATGATTTTTATAATGTTAAAATTTATATTACGTTATTTTAAAAAATA
MAL10|PF10_0229                 ------------------------------------------------
su_gi_contig_6477               GATGATTTTTATAAT---------------------------------
gi|27156503|gb|CA854973.1|CA854 GATGATTTTTATAAT---------------------------------

PF10_0229                       ATAATAATATAATAAATAGATTAAACCATTTTATGAAATGACAAATAT
MAL10|PF10_0229                 ------------------------------------------------
su_gi_contig_6477               ------------------------------------------------
gi|27156503|gb|CA854973.1|CA854 ------------------------------------------------

PF10_0229                       TTTGTGAACATTTTTTATTCTTTCTCATTTTGTAGAATCTAGAGAATT
MAL10|PF10_0229                 ------------------------------------------------
su_gi_contig_6477               -----------------------------------AATCTAGAGAATT
gi|27156503|gb|CA854973.1|CA854 -----------------------------------AATCTAGAGAATT

PF10_0229                       TTATCGAAGAATCTAAAAAGAGAGTAATATATAATAAAAAACAGAGAC
MAL10|PF10_0229                 ------------------------------------------------
su_gi_contig_6477               TTATCGAAGAATCTAAAAAGAGA-------------------------
gi|27156503|gb|CA854973.1|CA854 TTATCGAAGAATCTAAAAAGAGA-------------------------

PF10_0229                       ATACAGAAAAATTATTTCATAAAAAAAAATATATATATATATATATAT
MAL10|PF10_0229                 ------------------------------------------------
su_gi_contig_6477               ------------------------------------------------
gi|27156503|gb|CA854973.1|CA854 ------------------------------------------------

PF10_0229                       ATGTATGTATGTTTTTTTTTATTTTGAAGATTATAGAAAAAGAAAAAT
MAL10|PF10_0229                 ------------------------------------------------
su_gi_contig_6477               -----------------------------ATTATAGAAAAAGAAAAAT
gi|27156503|gb|CA854973.1|CA854 -----------------------------ATTATAGAAAAAGAAAAAT

PF10_0229                       TAATTACAAGCGAAAATGGTTATTAATATATATATATATATATATATA
MAL10|PF10_0229                 ------------------------------------------------
su_gi_contig_6477               TAATTACAAGCGAAAATG------------------------------
gi|27156503|gb|CA854973.1|CA854 TAATTACAAGCGAAAATG------------------------------

PF10_0229                       TATATATATGTATGTATCCAAAAAATGAATTACAAGTACTTAATATTT
MAL10|PF10_0229                 -----------ATGTATCCAAAAAATGAATTACAAGTACTTAATATTT
su_gi_contig_6477               ------------------------------------------------
gi|27156503|gb|CA854973.1|CA854 ------------------------------------------------

PF10_0229                       TATATATCATCATCTACTCATTTTTTGTAGATGAAGAAATAGATAATA
MAL10|PF10_0229                 TATATATCATCATCTACTCATTTTTTGTAGATGAAGAAATAGATAATA
su_gi_contig_6477               ------------------------------ATGAAGAAATAGATAATA
gi|27156503|gb|CA854973.1|CA854 ------------------------------ATGAAGAAATAGATAATA

PF10_0229                       TTAAAGATGAAACACAAGAAATTCAAGCATATAATTATACTAGTTTAA
MAL10|PF10_0229                 TTAAAGATGAAACACAAGAAATTCAAGCATATAATTATACTAGTTTAA
su_gi_contig_6477               TTAAAGATGAAACACAAGAAATTCAAGCATATAATTATACTAGTTTAA
gi|27156503|gb|CA854973.1|CA854 TTAAAGATGAAACACAAGAAATTCAAGCATATAATTATACTAGTTTAA

PF10_0229                       TGATCCCATCTGATGTAAGTTCAGAGAATAATTCTGATACAAAGTATT
MAL10|PF10_0229                 TGATCCCATCTGATGTAAGTTCAGAGAATAATTCTGATACAAA-----
su_gi_contig_6477               TGATCCCATCTGATGTAAGTTCAGAGAATAATTCTGATACAAA-----
gi|27156503|gb|CA854973.1|CA854 TGATCCCATCTGATGTAAGTTCAGAGAATAATTCTGATACAAA-----

PF10_0229                       TCAAAAATAAAAAAATAAAAAATATGAAAATAATATGACAAGTAAATT
MAL10|PF10_0229                 ------------------------------------------------
su_gi_contig_6477               ------------------------------------------------
gi|27156503|gb|CA854973.1|CA854 ------------------------------------------------

PF10_0229                       ATATATGTATACATACATACATACATACATACATACATACATACATAT
MAL10|PF10_0229                 ------------------------------------------------
su_gi_contig_6477               ------------------------------------------------
gi|27156503|gb|CA854973.1|CA854 ------------------------------------------------

PF10_0229                       ATATATATATATATATATATATATATATATATATATAGACATTTCTCC
MAL10|PF10_0229                 --------------------------------------ACATTTCTCC
su_gi_contig_6477               ------------------------------------------------
gi|27156503|gb|CA854973.1|CA854 ------------------------------------------------

PF10_0229                       GTTGTAACAATTTCATTTTTTATCCTATATAGTGAAAATATAAAGCAA
MAL10|PF10_0229                 GTTGTAACAATTTCATTTTTTATCCTATATAGTGAAAATATAAAGCAA
su_gi_contig_6477               --------------------------------TGAAAATATAAAGCAA
gi|27156503|gb|CA854973.1|CA854 --------------------------------TGAAAATATAAAGCAA

PF10_0229                       GTGCTTAACCTTCAAGAAAGCATAGATATACAAAAAATAAAAGAAAAG
MAL10|PF10_0229                 GTGCTTAACCTTCAAGAAAGCATAGATATACAAAAAATAAAAGAAAAG
su_gi_contig_6477               GTGCTTAACCTTCAAGAAAGCATAGATATACAAAAAATAAAAGAAAAG
gi|27156503|gb|CA854973.1|CA854 GTGCTTAACCTTCAAGAAAGCATAGATATACAAAAAATAAAAGAAAAG

PF10_0229                       AAAGAAAAGAAAAAAAAACAAGAAGTATTTAAAGATATTATGTGTAGT
MAL10|PF10_0229                 AAAGAAAAGAAAAAAAAACAAGAAGTATTTAAAGATATTATGTGTAGT
su_gi_contig_6477               AAAG--------------------------------------------
gi|27156503|gb|CA854973.1|CA854 AAAG--------------------------------------------

PF10_0229                       GATATCAAATATGAAAAGAAAATAAAAAGAAAGAAAAAAAAAATATTT
MAL10|PF10_0229                 GATATCAAATATGAAAAGAAAATAAAAAGAAAGAAAAAAAAAATATTT
su_gi_contig_6477               ------------------------------------------------
gi|27156503|gb|CA854973.1|CA854 ------------------------------------------------

PF10_0229                       GAAAATAAGAGATCTTCAAAAAAAAATAAAAATAATATAAGAGATTTT
MAL10|PF10_0229                 GAAAATAAGAGATCTTCAAAAAAAAATAAAAATAATATAAGAGATTTT
su_gi_contig_6477               ------------------------------------------------
gi|27156503|gb|CA854973.1|CA854 ------------------------------------------------

PF10_0229                       ATTAATTTAGAAAAAGATATAATTATTACAAAGACATTAATGTATAAT
MAL10|PF10_0229                 ATTAATTTAGAAAAAGATATAATTATTACAAAGACATTAATGTATAAT
su_gi_contig_6477               ------------------------------------------------
gi|27156503|gb|CA854973.1|CA854 ------------------------------------------------

PF10_0229                       AAAAAAAAAAAACTTGATGATATATATAAATATACTAGTAAAAAAGAA
MAL10|PF10_0229                 AAAAAAAAAAAACTTGATGATATATATAAATATACTAGTAAAAAAGAA
su_gi_contig_6477               ------------------------------------------------
gi|27156503|gb|CA854973.1|CA854 ------------------------------------------------

PF10_0229                       AAAACTATAAACAACTTAAATAAAAACATGATTAAAGAAGCAGCACAT
MAL10|PF10_0229                 AAAACTATAAACAACTTAAATAAAAACATGATTAAAGAAGCAGCACAT
su_gi_contig_6477               ------------------------------------------------
gi|27156503|gb|CA854973.1|CA854 ------------------------------------------------

PF10_0229                       ATGCAAGAATTGTTAATAGAGAACTTTAAAAAAACCGAGGATCTAATC
MAL10|PF10_0229                 ATGCAAGAATTGTTAATAGAGAACTTTAAAAAAACCGAGGATCTAATC
su_gi_contig_6477               ------------------------------------------------
gi|27156503|gb|CA854973.1|CA854 ------------------------------------------------

PF10_0229                       AAAGTAAGGAGGGGAGGGGGGAAAATCAAAAAGAAAGAAAAAACACAA
MAL10|PF10_0229                 AAAGTAAGGAGGGGAGGGGGGAAAATCAAAAAGAAAGAAAAAACACAA
su_gi_contig_6477               ------------------------------------------------
gi|27156503|gb|CA854973.1|CA854 ------------------------------------------------

PF10_0229                       CGGATATATATACATATATATATACATATATATATACATATATAGATA
MAL10|PF10_0229                 CGGATATATATACATATATATATACATATATATATACATATATAG---
su_gi_contig_6477               ------------------------------------------------
gi|27156503|gb|CA854973.1|CA854 ------------------------------------------------

PF10_0229                       CATATATAGATACATATATACATATATACATACATATATACATACATA
MAL10|PF10_0229                 ------------------------------------------------
su_gi_contig_6477               ------------------------------------------------
gi|27156503|gb|CA854973.1|CA854 ------------------------------------------------

PF10_0229                       TATATATATGTGCACATGTCGATGTATTCATCTGATCCCATTTTGCTA
MAL10|PF10_0229                 ------------------------------------------------
su_gi_contig_6477               ------------------------------------------------
gi|27156503|gb|CA854973.1|CA854 ------------------------------------------------

PF10_0229                       TGTCAGAAATTTGAAGATATTAGCTCCAAGAAAAAAAAAAAAAAAAAT
MAL10|PF10_0229                 ------------------------------------------------
su_gi_contig_6477               ------------------------------------------------
gi|27156503|gb|CA854973.1|CA854 ------------------------------------------------

PF10_0229                       CAAGTACAGTCCCTGAACATTGAAATAAGTAAATTAGAAGTGGAATTG
MAL10|PF10_0229                 ------------------------------------------------
su_gi_contig_6477               ------------------------------------------------
gi|27156503|gb|CA854973.1|CA854 ------------------------------------------------

PF10_0229                       GAAAAAAAAGAAGAAAAAATAAAAGAGCTAGATAAATATAAATTTTTT
MAL10|PF10_0229                 ------------------------------------------------
su_gi_contig_6477               ------------------------------------------------
gi|27156503|gb|CA854973.1|CA854 ------------------------------------------------

PF10_0229                       TTAAACAAATTAGCGAATTGTGAAAAAAGTGATGATACAGAGTCCACT
MAL10|PF10_0229                 ------------------------------------------------
su_gi_contig_6477               ------------------------------------------------
gi|27156503|gb|CA854973.1|CA854 ------------------------------------------------

PF10_0229                       GAAAAAAAAAAAAAATATATTGATGATAATGATGATGATAAAAATGAA
MAL10|PF10_0229                 ------------------------------------------------
su_gi_contig_6477               ------------------------------------------------
gi|27156503|gb|CA854973.1|CA854 ------------------------------------------------

PF10_0229                       CAATCCACAATTAACGATATGAATAAGAACATAAAAGAAGAAGACACA
MAL10|PF10_0229                 ------------------------------------------------
su_gi_contig_6477               ------------------------------------------------
gi|27156503|gb|CA854973.1|CA854 ------------------------------------------------

PF10_0229                       ATTTTTTCCAAAAAAATGAAAAAATATATTAATAATTCTCAATTATTA
MAL10|PF10_0229                 ------------------------------------------------
su_gi_contig_6477               ------------------------------------------------
gi|27156503|gb|CA854973.1|CA854 ------------------------------------------------

PF10_0229                       ATAGACAATTTTAATTTATTAGAAGAAAAACATTTACAATTAATTGAT
MAL10|PF10_0229                 ------------------------------------------------
su_gi_contig_6477               ------------------------------------------------
gi|27156503|gb|CA854973.1|CA854 ------------------------------------------------

PF10_0229                       GATACTCAAAATGCTGAATATGAATTAGAAGAATATGAAAAGAAATAT
MAL10|PF10_0229                 ------------------------------------------------
su_gi_contig_6477               ------------------------------------------------
gi|27156503|gb|CA854973.1|CA854 ------------------------------------------------

PF10_0229                       GAAGATAAAAAAAAAGCATATGATATAAAATATAAAGAAATAGATAAA
MAL10|PF10_0229                 ------------------------------------------------
su_gi_contig_6477               ------------------------------------------------
gi|27156503|gb|CA854973.1|CA854 ------------------------------------------------

PF10_0229                       AAAATTGAAAATATAAATAATTTTATTAATGAACATAATAATAAAATT
MAL10|PF10_0229                 ------------------------------------------------
su_gi_contig_6477               ------------------------------------------------
gi|27156503|gb|CA854973.1|CA854 ------------------------------------------------

PF10_0229                       ATCGAATATGAAATCCTTATGAAAAATAAAACAGATCATATATCATTC
MAL10|PF10_0229                 ------------------------------------------------
su_gi_contig_6477               ------------------------------------------------
gi|27156503|gb|CA854973.1|CA854 ------------------------------------------------

PF10_0229                       AATAATATAAATAATAAAATCGATTTTATCTGTACACAATTTTCTTAT
MAL10|PF10_0229                 ------------------------------------------------
su_gi_contig_6477               ------------------------------------------------
gi|27156503|gb|CA854973.1|CA854 ------------------------------------------------

PF10_0229                       GATATTATCAATACAAATGAAATAATGAAAAAATTACAACTATTAGAA
MAL10|PF10_0229                 ------------------------------------------------
su_gi_contig_6477               ------------------------------------------------
gi|27156503|gb|CA854973.1|CA854 ------------------------------------------------

PF10_0229                       AATAAAATTTATTCATATATTACAACACTCACAAAATATACAGGTAAT
MAL10|PF10_0229                 ------------------------------------------------
su_gi_contig_6477               ------------------------------------------------
gi|27156503|gb|CA854973.1|CA854 ------------------------------------------------

PF10_0229                       TTTATGTCAAATGGGAAATGTATAAAATAAATAAGGGTTGATATATAT
MAL10|PF10_0229                 ------------------------------------------------
su_gi_contig_6477               ------------------------------------------------
gi|27156503|gb|CA854973.1|CA854 ------------------------------------------------

PF10_0229                       ATATATATATATATATATGTGTATTTATTTGTTTATATTTATATATAT
MAL10|PF10_0229                 ------------------------------------------------
su_gi_contig_6477               ------------------------------------------------
gi|27156503|gb|CA854973.1|CA854 ------------------------------------------------

PF10_0229                       ATATATATATAATTTTTTTTTTTTTTTTTTTTTTTTTTTTTGTATTTG
MAL10|PF10_0229                 ------------------------------------------------
su_gi_contig_6477               ------------------------------------------------
gi|27156503|gb|CA854973.1|CA854 ------------------------------------------------

PF10_0229                       TCATAATTTATTATTTCCCTTTTGCCATAAAGTTTTGTTATTTTTTTT
MAL10|PF10_0229                 ------------------------------------------------
su_gi_contig_6477               ------------------------------------------------
gi|27156503|gb|CA854973.1|CA854 ------------------------------------------------

PF10_0229                       TTTATGTATTTTTTTTTTTTTAATAATAATATAATACATATACAATTA
MAL10|PF10_0229                 ------------------------------------------------
su_gi_contig_6477               ------------------------------------------------
gi|27156503|gb|CA854973.1|CA854 ------------------------------------------------

PF10_0229                       TATATCCATATATCACATATAAATTGTTTTATTTATCCATTCTTTTAT
MAL10|PF10_0229                 ------------------------------------------------
su_gi_contig_6477               ------------------------------------------------
gi|27156503|gb|CA854973.1|CA854 ------------------------------------------------

PF10_0229                       TTTTTAAAGAGGAAAATAGCCAACTTGTGTATGAGTATCAAAGGGAAA
MAL10|PF10_0229                 ------------------------------------------------
su_gi_contig_6477               ------------------------------------------------
gi|27156503|gb|CA854973.1|CA854 ------------------------------------------------

PF10_0229                       GAGAGCAAGAAAGGAGGAAGCAAATGAGATTTGAAATAAATTTGGATA
MAL10|PF10_0229                 ------------------------------------------------
su_gi_contig_6477               ------------------------------------------------
gi|27156503|gb|CA854973.1|CA854 ------------------------------------------------

PF10_0229                       GAAAAGGAAATAATCAAAATAAACAATTAATGAATAAAAAAGTGAATA
MAL10|PF10_0229                 ------------------------------------------------
su_gi_contig_6477               ------------------------------------------------
gi|27156503|gb|CA854973.1|CA854 ------------------------------------------------

PF10_0229                       ATAAAAATTTTAACACAAACCCAAAAGATGTAAGTCAACAAAATGTAT
MAL10|PF10_0229                 ------------------------------------------------
su_gi_contig_6477               ------------------------------------------------
gi|27156503|gb|CA854973.1|CA854 ------------------------------------------------

PF10_0229                       AATATATGTATAAATCTATGTATCCATGTATTATGTATCTATTTAATA
MAL10|PF10_0229                 ------------------------------------------------
su_gi_contig_6477               ------------------------------------------------
gi|27156503|gb|CA854973.1|CA854 ------------------------------------------------

PF10_0229                       TATATTAAACATATTTATAAAATGCTCATGTTAAATTTTATTTTCCAT
MAL10|PF10_0229                 ------------------------------------------------
su_gi_contig_6477               ------------------------------------------------
gi|27156503|gb|CA854973.1|CA854 ------------------------------------------------

PF10_0229                       TAACGTGGATAAATGGAAAAATACATTTGAATACTTTAAGAATAAATC
MAL10|PF10_0229                 ------------------------------------------------
su_gi_contig_6477               ------------------------------------------------
gi|27156503|gb|CA854973.1|CA854 ------------------------------------------------

PF10_0229                       AAAGAATTTATACATCCTTTTTTATTATTTTATTATTTTATTATTTCA
MAL10|PF10_0229                 ------------------------------------------------
su_gi_contig_6477               ------------------------------------------------
gi|27156503|gb|CA854973.1|CA854 ------------------------------------------------

PF10_0229                       TTATTTTAT
MAL10|PF10_0229                 ---------
su_gi_contig_6477               ---------
gi|27156503|gb|CA854973.1|CA854 ---------

;

endblock;
