# Supplementary material for: cDNA sequences reveal considerable gene prediction inaccuracy in the Plasmodium falciparum genome
Source: BMC Genomics. 2007 Jul 27;8:255. doi: 10.1186/1471-2164-8-255 (PMC1978503; doi:10.1186/1471-2164-8-255)
Supplement: Additional file 3 — Genes with cDNA sequences not matching predicted CDS perfectly. Aligned cDNA and predicted CDS sequences can be viewed by double clicking the hyper-linked gene names in the Excel file. [file 1471-2164-8-255-S3.zip › PF10_0242.TXT]

#NEXUS

[!This data assembled using Sequencher, from Gene Codes Corporation.]
begin data;
   dimensions ntax=4 nchar=8688;
   format datatype=dna gap=- interleave=yes;
   matrix

PF10_0242                  TAAAAAATGTTCATATAACATCCTTTTTTCATAATTATTTTGTAAATA
MAL10|PF10_0242            ------------------------------------------------
su_gi_contig_288           ------------------------------------------------
F12_Pf_Sau3A_T3_M_P20r.ab1 ------------------------------------------------

PF10_0242                  ATGAGAATATAAATGATACACTGAAAGATACATTTTTACAATATTGTG
MAL10|PF10_0242            ------------------------------------------------
su_gi_contig_288           ------------------------------------------------
F12_Pf_Sau3A_T3_M_P20r.ab1 ------------------------------------------------

PF10_0242                  ATAAATATAATCAACATAATGAACACCATAAATATATTCAACAAGATA
MAL10|PF10_0242            ------------------------------------------------
su_gi_contig_288           ------------------------------------------------
F12_Pf_Sau3A_T3_M_P20r.ab1 ------------------------------------------------

PF10_0242                  ATCATGTCCATAAAGAAAAAAACTATTTTGTTCATAATAATCATCCAA
MAL10|PF10_0242            ------------------------------------------------
su_gi_contig_288           ------------------------------------------------
F12_Pf_Sau3A_T3_M_P20r.ab1 ------------------------------------------------

PF10_0242                  ATACTTTTTTAAAAACATACGAATATATAAGAGAATGGTATGTAATAA
MAL10|PF10_0242            ------------------------------------------------
su_gi_contig_288           ------------------------------------------------
F12_Pf_Sau3A_T3_M_P20r.ab1 ------------------------------------------------

PF10_0242                  ATAATGATTACACCATATCTTATATATCCAAGGATAAATGGAAACAAT
MAL10|PF10_0242            ------------------------------------------------
su_gi_contig_288           ------------------------------------------------
F12_Pf_Sau3A_T3_M_P20r.ab1 ------------------------------------------------

PF10_0242                  AAAATTATAATACATAAAAAAATATATATATATATATATTATATATAT
MAL10|PF10_0242            ------------------------------------------------
su_gi_contig_288           ------------------------------------------------
F12_Pf_Sau3A_T3_M_P20r.ab1 ------------------------------------------------

PF10_0242                  ATATATATATTTTATTTAAATGTATTAATGTTTCATTTTCCTTTTAAT
MAL10|PF10_0242            ------------------------------------------------
su_gi_contig_288           ------------------------------------------------
F12_Pf_Sau3A_T3_M_P20r.ab1 ------------------------------------------------

PF10_0242                  TATTTAAAAAAAAAAAAAAAAAAAAATTCATTTTTACATTATAATATA
MAL10|PF10_0242            ------------------------------------------------
su_gi_contig_288           ------------------------------------------------
F12_Pf_Sau3A_T3_M_P20r.ab1 ------------------------------------------------

PF10_0242                  TTCTACATTTATATGTTCATTTATATTTTTAATTGGTTCATTTTCTAT
MAL10|PF10_0242            ------------------------------------------------
su_gi_contig_288           ------------------------------------------------
F12_Pf_Sau3A_T3_M_P20r.ab1 ------------------------------------------------

PF10_0242                  TAAAGTTTGTTTGTATTCGTGTTTGTAATATATATATGTAATATATAC
MAL10|PF10_0242            ------------------------------------------------
su_gi_contig_288           ------------------------------------------------
F12_Pf_Sau3A_T3_M_P20r.ab1 ------------------------------------------------

PF10_0242                  ATATATATAATTTTTTTCTTTTTTTTTTTTTTCTTTCCTTAAAACACA
MAL10|PF10_0242            ------------------------------------------------
su_gi_contig_288           ------------------------------------------------
F12_Pf_Sau3A_T3_M_P20r.ab1 ------------------------------------------------

PF10_0242                  ATTACATGAAAATTATTACTCATATATATTGTATAATAATAATATCAC
MAL10|PF10_0242            ------------------------------------------------
su_gi_contig_288           ------------------------------------------------
F12_Pf_Sau3A_T3_M_P20r.ab1 ------------------------------------------------

PF10_0242                  ATAATAGTATGAAAAAAAAAAAAAAAAAAAAAAAAAAATATTTAATAT
MAL10|PF10_0242            ------------------------------------------------
su_gi_contig_288           ------------------------------------------------
F12_Pf_Sau3A_T3_M_P20r.ab1 ------------------------------------------------

PF10_0242                  GAATTATATTACTTTTGTACAAGAATAATGGTAAACTATAATACTGGA
MAL10|PF10_0242            ------------------------------------------------
su_gi_contig_288           ------------------------------------------------
F12_Pf_Sau3A_T3_M_P20r.ab1 ------------------------------------------------

PF10_0242                  GGCAAAAAAAAAAAAAAGAAAAAAAAAAAACATACATACATATATATA
MAL10|PF10_0242            ------------------------------------------------
su_gi_contig_288           ------------------------------------------------
F12_Pf_Sau3A_T3_M_P20r.ab1 ------------------------------------------------

PF10_0242                  TATATATAATAATAATAAACATTTTATGTATGAATTTCTATTTCGTTT
MAL10|PF10_0242            ------------------------------------------------
su_gi_contig_288           ------------------------------------------------
F12_Pf_Sau3A_T3_M_P20r.ab1 ------------------------------------------------

PF10_0242                  GATTTTCATTATTCGTTTTTTTAATCTAATAAAATATAATTATATATA
MAL10|PF10_0242            ------------------------------------------------
su_gi_contig_288           ------------------------------------------------
F12_Pf_Sau3A_T3_M_P20r.ab1 ------------------------------------------------

PF10_0242                  TAATATATATTTATATTTATACTGTATACACATTTTTTTTTTTTTTTG
MAL10|PF10_0242            ------------------------------------------------
su_gi_contig_288           ------------------------------------------------
F12_Pf_Sau3A_T3_M_P20r.ab1 ------------------------------------------------

PF10_0242                  CAAAATAATTATATAAAATGTATTTATTATGATATATATATATAAATA
MAL10|PF10_0242            ------------------------------------------------
su_gi_contig_288           ------------------------------------------------
F12_Pf_Sau3A_T3_M_P20r.ab1 ------------------------------------------------

PF10_0242                  TTATGCATTATGAAAGATTCGAATTTTTTTTTTTTTGTATGAATTATA
MAL10|PF10_0242            ------------------------------------------------
su_gi_contig_288           ------------------------------------------------
F12_Pf_Sau3A_T3_M_P20r.ab1 ------------------------------------------------

PF10_0242                  AAAAAAAAAAAAAAATAAATAAAATAAAATAAAATAAAAATAAAAATA
MAL10|PF10_0242            ------------------------------------------------
su_gi_contig_288           ------------------------------------------------
F12_Pf_Sau3A_T3_M_P20r.ab1 ------------------------------------------------

PF10_0242                  AAAATAAAATAAAATAATTATTACTCAAAAATATCAGGGTATAATATT
MAL10|PF10_0242            ------------------------------------------------
su_gi_contig_288           ------------------------------------------------
F12_Pf_Sau3A_T3_M_P20r.ab1 ------------------------------------------------

PF10_0242                  ATAGTGTTAAATTTTTTTTTTTTTTTTTTTTTTTTTTTTTTTTAAATC
MAL10|PF10_0242            ------------------------------------------------
su_gi_contig_288           ------------------------------------------------
F12_Pf_Sau3A_T3_M_P20r.ab1 ------------------------------------------------

PF10_0242                  AAGGTATAAACTACTAAAATAATGAAATATTAAGGATATAAAAAAAAA
MAL10|PF10_0242            ------------------------------------------------
su_gi_contig_288           ------------------------------------------------
F12_Pf_Sau3A_T3_M_P20r.ab1 ------------------------------------------------

PF10_0242                  ATTATATAAATTATAAAAACATAAATATAATATTTCATATTACTAAAT
MAL10|PF10_0242            ------------------------------------------------
su_gi_contig_288           ------------------------------------------------
F12_Pf_Sau3A_T3_M_P20r.ab1 ------------------------------------------------

PF10_0242                  TCGATATGTATATAATACAGATGATCAAAATTGTACAGAGTTATATTA
MAL10|PF10_0242            ------------------------------------------------
su_gi_contig_288           ------------------------------------------------
F12_Pf_Sau3A_T3_M_P20r.ab1 ------------------------------------------------

PF10_0242                  TATTATATTATATATATATATATTTTTATTTTTTTATTTTAATATTTT
MAL10|PF10_0242            ------------------------------------------------
su_gi_contig_288           ------------------------------------------------
F12_Pf_Sau3A_T3_M_P20r.ab1 ------------------------------------------------

PF10_0242                  TTATTAAATGGAAAAAATAGCTATTAATTTATAAGCACACAATATAAA
MAL10|PF10_0242            ------------------------------------------------
su_gi_contig_288           ------------------------------------------------
F12_Pf_Sau3A_T3_M_P20r.ab1 ------------------------------------------------

PF10_0242                  TATATATAATATTACATATATATTTGTATGTGTCTCTTCAGTGTTTTA
MAL10|PF10_0242            ------------------------------------------------
su_gi_contig_288           ------------------------------------------------
F12_Pf_Sau3A_T3_M_P20r.ab1 ------------------------------------------------

PF10_0242                  TATTGTTTATTTTATTTTTGTTTATTTATGTTTATTTATGTTTATTTT
MAL10|PF10_0242            ------------------------------------------------
su_gi_contig_288           ------------------------------------------------
F12_Pf_Sau3A_T3_M_P20r.ab1 ------------------------------------------------

PF10_0242                  ATTTTTTTGAATTAAGAACTTAACCATGGAGCTGGTATTCCGGAAACA
MAL10|PF10_0242            ------------------------------------------------
su_gi_contig_288           ------------------------------------------------
F12_Pf_Sau3A_T3_M_P20r.ab1 ------------------------------------------------

PF10_0242                  ACAGGAATTTCTTCTCTATCCTTAAAGGATAAAACAACATCATGCTTA
MAL10|PF10_0242            ------------------------------------------------
su_gi_contig_288           ------------------------------------------------
F12_Pf_Sau3A_T3_M_P20r.ab1 ------------------------------------------------

PF10_0242                  TCACCTATTTTTTTTTTCATAACAGATGCATATACCTTTATAGCAATA
MAL10|PF10_0242            ------------------------------------------------
su_gi_contig_288           ------------------------------------------------
F12_Pf_Sau3A_T3_M_P20r.ab1 ------------------------------------------------

PF10_0242                  CTTACTAATAAAGCAAGGCATACAGATATTAAACAAAGTATTATAAAT
MAL10|PF10_0242            ------------------------------------------------
su_gi_contig_288           ------------------------------------------------
F12_Pf_Sau3A_T3_M_P20r.ab1 ------------------------------------------------

PF10_0242                  ATAAATAATTTCTCCCTAAAATTGCTTGTTACTTGATTATCCGATATT
MAL10|PF10_0242            ------------------------------------------------
su_gi_contig_288           ------------------------------------------------
F12_Pf_Sau3A_T3_M_P20r.ab1 ------------------------------------------------

PF10_0242                  GTACCTTTTAATAAATTTCCATTTTTATTTGTACTATCA---------
MAL10|PF10_0242            ---------------------------------------TTAAGAACT
su_gi_contig_288           ------------------------------------------------
F12_Pf_Sau3A_T3_M_P20r.ab1 ------------------------------------------------

PF10_0242                  ------------------------------------------------
MAL10|PF10_0242            TAACCATGGAGCTGGTATTCCGGAAACAACAGGAATTTCTTCTCTATC
su_gi_contig_288           ------------------------------------------------
F12_Pf_Sau3A_T3_M_P20r.ab1 ------------------------------------------------

PF10_0242                  ------------------------------------------------
MAL10|PF10_0242            CTTAAAGGATAAAACAACATCATGCTTATCACCTATTTTTTTTTTCAT
su_gi_contig_288           ------------------------------------------------
F12_Pf_Sau3A_T3_M_P20r.ab1 ------------------------------------------------

PF10_0242                  ------------------------------------------------
MAL10|PF10_0242            AACAGATGCATATACCTTTATAGCAATACTTACTAATAAAGCAAGGCA
su_gi_contig_288           ------------------------------------------------
F12_Pf_Sau3A_T3_M_P20r.ab1 ------------------------------------------------

PF10_0242                  ------------------------------------------------
MAL10|PF10_0242            TACAGATATTAAACAAAGTATTATAAATATAAATAATTTCTCCCTAAA
su_gi_contig_288           ------------------------------------------------
F12_Pf_Sau3A_T3_M_P20r.ab1 ------------------------------------------------

PF10_0242                  ------------------------------------------------
MAL10|PF10_0242            ATTGCTTGTTACTTGATTATCCGATATTGTACCTTTTAATAAATTTCC
su_gi_contig_288           ------------------------------------------------
F12_Pf_Sau3A_T3_M_P20r.ab1 ------------------------------------------------

PF10_0242                  -------------------TCATCATCATCATCATCATCGTCGTCGTC
MAL10|PF10_0242            ATTTTTATTTGTACTATCATCATCATCATCATCATCATCGTCGTCGTC
su_gi_contig_288           ------------------------------------------------
F12_Pf_Sau3A_T3_M_P20r.ab1 ------------------------------------------------

PF10_0242                  ATTATTATCATTATTATCATTATTATCAATATTCTTTTTTTTAATATT
MAL10|PF10_0242            ATTATTATCATTATTATCATTATTATCAATATTCTTTTTTTTAATATT
su_gi_contig_288           ------------------------------------------------
F12_Pf_Sau3A_T3_M_P20r.ab1 ------------------------------------------------

PF10_0242                  GTTTTCATTATTTCGTTCTACATTATTTTCTACGTCTTTTATATATTC
MAL10|PF10_0242            GTTTTCATTATTTCGTTCTACATTATTTTCTACGTCTTTTATATATTC
su_gi_contig_288           ------------------------------------------------
F12_Pf_Sau3A_T3_M_P20r.ab1 ------------------------------------------------

PF10_0242                  TTGTGTTTGACCACTTGAACCTTGAGCTATAATATCTGCATCTTGCTC
MAL10|PF10_0242            TTGTGTTTGACCACTTGAACCTTGAGCTATAATATCTGCATCTTGCTC
su_gi_contig_288           ------------------------------------------------
F12_Pf_Sau3A_T3_M_P20r.ab1 ------------------------------------------------

PF10_0242                  ATTCTCTTTAATATCATTATTTAAAACGTTGAATGTTCCGTCATAAAA
MAL10|PF10_0242            ATTCTCTTTAATATCATTATTTAAAACGTTGAATGTTCCGTCATAAAA
su_gi_contig_288           ------------------------------------------------
F12_Pf_Sau3A_T3_M_P20r.ab1 ------------------------------------------------

PF10_0242                  TGGATCGTTTGGTCCATTATCATCAACATCTTTTGGTTGTGAAGTTGT
MAL10|PF10_0242            TGGATCGTTTGGTCCATTATCATCAACATCTTTTGGTTGTGAAGTTGT
su_gi_contig_288           ------------------------------------------------
F12_Pf_Sau3A_T3_M_P20r.ab1 ------------------------------------------------

PF10_0242                  TTGTACATTTTCTTTATTTAAAACGTTGAATGTTCCGTCATAAAATGG
MAL10|PF10_0242            TTGTACATTTTCTTTATTTAAAACGTTGAATGTTCCGTCATAAAATGG
su_gi_contig_288           ------------------------------------------------
F12_Pf_Sau3A_T3_M_P20r.ab1 ------------------------------------------------

PF10_0242                  ATCGTTTGGTCCATTATCATCAACATCTTTTGGTTGTGAAGTTGTTTG
MAL10|PF10_0242            ATCGTTTGGTCCATTATCATCAACATCTTTTGGTTGTGAAGTTGTTTG
su_gi_contig_288           ------------------------------------------------
F12_Pf_Sau3A_T3_M_P20r.ab1 ------------------------------------------------

PF10_0242                  TACATTTTCTTTATTTAAAACGTTGAATGTTCCATCGTAAAATGGATC
MAL10|PF10_0242            TACATTTTCTTTATTTAAAACGTTGAATGTTCCATCGTAAAATGGATC
su_gi_contig_288           ------------------------------------------------
F12_Pf_Sau3A_T3_M_P20r.ab1 ------------------------------------------------

PF10_0242                  GTTTGGTCCATTATCATCAACATCTTTTGGTTGTGAAGTTGTTTGTAC
MAL10|PF10_0242            GTTTGGTCCATTATCATCAACATCTTTTGGTTGTGAAGTTGTTTGTAC
su_gi_contig_288           ------------------------------------------------
F12_Pf_Sau3A_T3_M_P20r.ab1 ------------------------------------------------

PF10_0242                  ATTTTCTTTATTTAAAACGTTGAATGTTCCATCGTAAAATGGATCATT
MAL10|PF10_0242            ATTTTCTTTATTTAAAACGTTGAATGTTCCATCGTAAAATGGATCATT
su_gi_contig_288           ------------------------------------------------
F12_Pf_Sau3A_T3_M_P20r.ab1 ------------------------------------------------

PF10_0242                  TGGTCCATTATCATCAACATCTTTTGGTTGTGAAGTTGTTTGTACATT
MAL10|PF10_0242            TGGTCCATTATCATCAACATCTTTTGGTTGTGAAGTTGTTTGTACATT
su_gi_contig_288           ------------------------------------------------
F12_Pf_Sau3A_T3_M_P20r.ab1 ------------------------------------------------

PF10_0242                  TTCTTTATTTAAAACGTTGAATGTTCCATCGTAAAATGGATCATTTGG
MAL10|PF10_0242            TTCTTTATTTAAAACGTTGAATGTTCCATCGTAAAATGGATCATTTGG
su_gi_contig_288           ------------------------------------------------
F12_Pf_Sau3A_T3_M_P20r.ab1 ------------------------------------------------

PF10_0242                  TCCATTATCATCAACATCTTTTGGTTGTGAAGTTGTTTGTACATTTTC
MAL10|PF10_0242            TCCATTATCATCAACATCTTTTGGTTGTGAAGTTGTTTGTACATTTTC
su_gi_contig_288           ------------------------------------------------
F12_Pf_Sau3A_T3_M_P20r.ab1 ------------------------------------------------

PF10_0242                  TTTATTTAAAACGTTGAATGTTCCATCGTAAAATGGATCATTTGGTCC
MAL10|PF10_0242            TTTATTTAAAACGTTGAATGTTCCATCGTAAAATGGATCATTTGGTCC
su_gi_contig_288           ------------------------------------------------
F12_Pf_Sau3A_T3_M_P20r.ab1 ------------------------------------------------

PF10_0242                  ATTATCATCAACATCTTTTGGTTGTGAAGTTGTCTCTTCTTCTTTTTC
MAL10|PF10_0242            ATTATCATCAACATCTTTTGGTTGTGAAGTTGTCTCTTCTTCTTTTTC
su_gi_contig_288           ---------------------------AGTTGTCTCTTCTTCTTTTTC
F12_Pf_Sau3A_T3_M_P20r.ab1 ---------------------------AGTTGTCTCTTCTTCTTTTTC

PF10_0242                  TTCCTCATCGTCTTCTTTTTCTTCTTCATCGTCTTCTATTTCTTGTTT
MAL10|PF10_0242            TTCCTCATCGTCTTCTTTTTCTTCTTCATCGTCTTCTATTTCTTGTTT
su_gi_contig_288           TTCCTCATCGTCTTCTTTTTCTTCTTCATCGTCTTCTATTTCTTGTTT
F12_Pf_Sau3A_T3_M_P20r.ab1 TTCCTCATCGTCTTCTTTTTCTTCTTCATCGTCTTCTATTTCTTGTTT

PF10_0242                  TTCATCTTCTTCATCTTGTGCTTCATTATCTTCATCGGGAACATGGGT
MAL10|PF10_0242            TTCATCTTCTTCATCTTGTGCTTCATTATCTTCATCGGGAACATGGGT
su_gi_contig_288           TTCATCTTCTTCATCTTGTGCTTCATTATCTTCATCGGGAACATGGGT
F12_Pf_Sau3A_T3_M_P20r.ab1 TTCATCTTCTTCATCTTGTGCTTCATTATCTTCATCGGGAACATGGGT

PF10_0242                  ACTATCACTATGGTAATCATTTAGGTAAGCATAGGTAGTATTATTTTC
MAL10|PF10_0242            ACTATCACTATGGTAATCATTTAGGTAAGCATAGGTAGTATTATTTTC
su_gi_contig_288           ACTATCACTATGGTAATCATTTAGGTAAGCATAGGTAGTATTATTTTC
F12_Pf_Sau3A_T3_M_P20r.ab1 ACTATCACTATGGTAATCATTTAGGTAAGCATAGGTAGTATTATTTTC

PF10_0242                  ATTCGACATATTATCTTCTTCATCATTATTATTTGATATGTCCTTCGG
MAL10|PF10_0242            ATTCGACATATTATCTTCTTCATCATTATTATTTGATATGTCCTTCGG
su_gi_contig_288           ATTCGACATATT------------------------------------
F12_Pf_Sau3A_T3_M_P20r.ab1 ATTCGACATATTATCTTCTT----------------------------

PF10_0242                  TGTTACAATATTATACATTTTACCGCTAGCATATGCTTTCATTGCATG
MAL10|PF10_0242            TGTTACAATATTATACATTTTACCGCTAGCATATGCTTTCATTGCATG
su_gi_contig_288           ------------------------------------------------
F12_Pf_Sau3A_T3_M_P20r.ab1 ------------------------------------------------

PF10_0242                  CAATCCTTTATTTAATATATCAACAACAAGATATGGATGTATATCTTG
MAL10|PF10_0242            CAATCCTTTATTTAATATATCAACAACAAGATATGGATGTATATCTTG
su_gi_contig_288           ------------------------------------------------
F12_Pf_Sau3A_T3_M_P20r.ab1 ------------------------------------------------

PF10_0242                  TAAGTTCAATAAATTATATTTTGGATTTTCTAAAACGAAAACATTCAA
MAL10|PF10_0242            TAAGTTCAATAAATTATATTTTGGATTTTCTAAAACGAAAACATTCAA
su_gi_contig_288           ------------------------------------------------
F12_Pf_Sau3A_T3_M_P20r.ab1 ------------------------------------------------

PF10_0242                  AGGATATCTATATTCAGACATATCTTTTTCAGGTATATCTCTCCACAA
MAL10|PF10_0242            AGGATATCTATATTCAGACATATCTTTTTCAGGTATATCTCTCCACAA
su_gi_contig_288           ------------------------------------------------
F12_Pf_Sau3A_T3_M_P20r.ab1 ------------------------------------------------

PF10_0242                  TCCAATACTTTGACATTTACAATTTGCTTGAGCTAATATAACTTCTTC
MAL10|PF10_0242            TCCAATACTTTGACATTTACAATTTGCTTGAGCTAATATAACTTCTTC
su_gi_contig_288           ------------------------------------------------
F12_Pf_Sau3A_T3_M_P20r.ab1 ------------------------------------------------

PF10_0242                  GAATGTTTCTTTCATAATATCATCATGTTGTTCATATGTAGGTTCAAC
MAL10|PF10_0242            GAATGTTTCTTTCATAATATCATCATGTTGTTCATATGTAGGTTCAAC
su_gi_contig_288           ------------------------------------------------
F12_Pf_Sau3A_T3_M_P20r.ab1 ------------------------------------------------

PF10_0242                  ATAATTCATGTTCTTTAGATGGATGGCGCCACCAAATTCAAACCAACC
MAL10|PF10_0242            ATAATTCATGTTCTTTAGATGGATGGCGCCACCAAATTCAAACCAACC
su_gi_contig_288           ------------------------------------------------
F12_Pf_Sau3A_T3_M_P20r.ab1 ------------------------------------------------

PF10_0242                  TCCATATTTATGATGTATAGAAATATTATTAACACATCTATCTGAAAT
MAL10|PF10_0242            TCCATATTTATGATGTATAGAAATATTATTAACACATCTATCTGAAAT
su_gi_contig_288           ------------------------------------------------
F12_Pf_Sau3A_T3_M_P20r.ab1 ------------------------------------------------

PF10_0242                  ATTAGGAAAATCTTCACATCTTAGATGTTTCGTAATTCCAGCAATCTC
MAL10|PF10_0242            ATTAGGAAAATCTTCACATCTTAGATGTTTCGTAATTCCAGCAATCTC
su_gi_contig_288           ------------------------------------------------
F12_Pf_Sau3A_T3_M_P20r.ab1 ------------------------------------------------

PF10_0242                  TCCAAGAACATGAGGATTTATTTTTTTATAATTCGATTTATCCGTAAG
MAL10|PF10_0242            TCCAAGAACATGAGGATTTATTTTTTTATAATTCGATTTATCCGTAAG
su_gi_contig_288           ------------------------------------------------
F12_Pf_Sau3A_T3_M_P20r.ab1 ------------------------------------------------

PF10_0242                  ATAATTGTAAAAGGTAGCAACCGGACGTTCAGTTGGCAAATTATCATC
MAL10|PF10_0242            ATAATTGTAAAAGGTAGCAACCGGACGTTCAGTTGGCAAATTATCATC
su_gi_contig_288           ------------------------------------------------
F12_Pf_Sau3A_T3_M_P20r.ab1 ------------------------------------------------

PF10_0242                  ATGGTCATCATCATCATGGTTATCATCATCATGGTTATCATCATCATG
MAL10|PF10_0242            ATGGTCATCATCATCATGGTTATCATCATCATGGTTATCATCATCATG
su_gi_contig_288           ------------------------------------------------
F12_Pf_Sau3A_T3_M_P20r.ab1 ------------------------------------------------

PF10_0242                  GTTATCATCATGATTATTATTATTATCATTGTTGTTGTCGTCAACAGG
MAL10|PF10_0242            GTTATCATCATGATTATTATTATTATCATTGTTGTTGTCGTCAACAGG
su_gi_contig_288           ------------------------------------------------
F12_Pf_Sau3A_T3_M_P20r.ab1 ------------------------------------------------

PF10_0242                  ACAATATTTATGCTTCAAATCATCCAATAATTTTTCCAAATCTTCCAT
MAL10|PF10_0242            ACAATATTTATGCTTCAAATCATCCAATAATTTTTCCAAATCTTCCAT
su_gi_contig_288           ------------------------------------------------
F12_Pf_Sau3A_T3_M_P20r.ab1 ------------------------------------------------

PF10_0242                  TATTTCTTTTATTTTATCACAGAAGTAATTTTTTTTGGCTTGTTCATA
MAL10|PF10_0242            TATTTCTTTTATTTTATCACAGAAGTAATTTTTTTTGGCTTGTTCATA
su_gi_contig_288           ------------------------------------------------
F12_Pf_Sau3A_T3_M_P20r.ab1 ------------------------------------------------

PF10_0242                  ATTTGAACTTTTCATAAACTCATCAACAAAAAAGTTTTTGTTTAACAA
MAL10|PF10_0242            ATTTGAACTTTTCATAAACTCATCAACAAAAAAGTTTTTGTTTAACAA
su_gi_contig_288           ------------------------------------------------
F12_Pf_Sau3A_T3_M_P20r.ab1 ------------------------------------------------

PF10_0242                  GATTAAGAAGATATATCCATGTCCATTATTATTTTTATCATCATAATT
MAL10|PF10_0242            GATTAAGAAGATATATCCATGTCCATTATTATTTTTATCATCATAATT
su_gi_contig_288           ------------------------------------------------
F12_Pf_Sau3A_T3_M_P20r.ab1 ------------------------------------------------

PF10_0242                  AAAAATATCATTGTTTTGTTCATTATCAACATAATAATCATCTTCATT
MAL10|PF10_0242            AAAAATATCATTGTTTTGTTCATTATCAACATAATAATCATCTTCATT
su_gi_contig_288           ------------------------------------------------
F12_Pf_Sau3A_T3_M_P20r.ab1 ------------------------------------------------

PF10_0242                  ATTTATGTTATTCAAATAATCTTCTTCAGATACGAGAGCAACATCAAA
MAL10|PF10_0242            ATTTATGTTATTCAAATAATCTTCTTCAGATACGAGAGCAACATCAAA
su_gi_contig_288           ------------------------------------------------
F12_Pf_Sau3A_T3_M_P20r.ab1 ------------------------------------------------

PF10_0242                  ACCTGGATGTTTTCTAACAATGTTTTTAACTTGTTCAGGCCATACATT
MAL10|PF10_0242            ACCTGGATGTTTTCTAACAATGTTTTTAACTTGTTCAGGCCATACATT
su_gi_contig_288           ------------------------------------------------
F12_Pf_Sau3A_T3_M_P20r.ab1 ------------------------------------------------

PF10_0242                  TAATAACATATTATAATAATTATTATCTTTTATCTTTTTCGTTTGTAC
MAL10|PF10_0242            TAATAACATATTATAATAATTATTATCTTTTATCTTTTTCGTTTGTAC
su_gi_contig_288           ------------------------------------------------
F12_Pf_Sau3A_T3_M_P20r.ab1 ------------------------------------------------

PF10_0242                  ATGAAGAAAATCACTATTGTTATTATTGTGTATCATCATGTTGTTATT
MAL10|PF10_0242            ATGAAGAAAATCACTATTGTTATTATTGTGTATCATCATGTTGTTATT
su_gi_contig_288           ------------------------------------------------
F12_Pf_Sau3A_T3_M_P20r.ab1 ------------------------------------------------

PF10_0242                  AGTAATCATACCATCAGACGCTTGAACAACCTTCATGTCAGTATCTTC
MAL10|PF10_0242            AGTAATCATACCATCAGACGCTTGAACAACCTTCATGTCAGTATCTTC
su_gi_contig_288           ------------------------------------------------
F12_Pf_Sau3A_T3_M_P20r.ab1 ------------------------------------------------

PF10_0242                  TTGTTTTCCATTTGAATATAATGCATTCATATTTTTATTATATGTCAT
MAL10|PF10_0242            TTGTTTTCCATTTGAATATAATGCATTCATATTTTTATTATATGTCAT
su_gi_contig_288           ------------------------------------------------
F12_Pf_Sau3A_T3_M_P20r.ab1 ------------------------------------------------

PF10_0242                  TATTAATTTGGCAGGGTGTGGTAATTCATGTGGTAAGACATTTAATAG
MAL10|PF10_0242            TATTAATTTGGCAGGGTGTGGTAATTCATGTGGTAAGACATTTAATAG
su_gi_contig_288           ------------------------------------------------
F12_Pf_Sau3A_T3_M_P20r.ab1 ------------------------------------------------

PF10_0242                  ATCCCATAAAAACAATTCAACAGAAAATCTCCATGGCAAAAAGGTATT
MAL10|PF10_0242            ATCCCATAAAAACAATTCAACAGAAAATCTCCATGGCAAAAAGGTATT
su_gi_contig_288           ------------------------------------------------
F12_Pf_Sau3A_T3_M_P20r.ab1 ------------------------------------------------

PF10_0242                  TCTTGGGAAATCTCTCCATAGACCTACTACATATCCACTATGATAATC
MAL10|PF10_0242            TCTTGGGAAATCTCTCCATAGACCTACTACATATCCACTATGATAATC
su_gi_contig_288           ------------------------------------------------
F12_Pf_Sau3A_T3_M_P20r.ab1 ------------------------------------------------

PF10_0242                  ATCATGTTTTTTATTTACTAATTCTTTAAATTCATGTATCATATGTTT
MAL10|PF10_0242            ATCATGTTTTTTATTTACTAATTCTTTAAATTCATGTATCATATGTTT
su_gi_contig_288           ------------------------------------------------
F12_Pf_Sau3A_T3_M_P20r.ab1 ------------------------------------------------

PF10_0242                  TGGAATAACTTGTACTTTTTCAGCATTCGTATTTTTTTCATATATATT
MAL10|PF10_0242            TGGAATAACTTGTACTTTTTCAGCATTCGTATTTTTTTCATATATATT
su_gi_contig_288           ------------------------------------------------
F12_Pf_Sau3A_T3_M_P20r.ab1 ------------------------------------------------

PF10_0242                  ACAATTATATCCGTTAATAACCATAATACCTAAGAAATGAAACCAGCC
MAL10|PF10_0242            ACAATTATATCCGTTAATAACCATAATACCTAAGAAATGAAACCAGCC
su_gi_contig_288           ------------------------------------------------
F12_Pf_Sau3A_T3_M_P20r.ab1 ------------------------------------------------

PF10_0242                  ACCATATAATTTATGCATGCTAACTTTTCTTTTTTCGAAATCACCTAG
MAL10|PF10_0242            ACCATATAATTTATGCATGCTAACTTTTCTTTTTTCGAAATCACCTAG
su_gi_contig_288           ------------------------------------------------
F12_Pf_Sau3A_T3_M_P20r.ab1 ------------------------------------------------

PF10_0242                  ATGTATAGTCTGAGTTACTCTAGATATTTCTCCTAATAAATCCATATC
MAL10|PF10_0242            ATGTATAGTCTGAGTTACTCTAGATATTTCTCCTAATAAATCCATATC
su_gi_contig_288           ------------------------------------------------
F12_Pf_Sau3A_T3_M_P20r.ab1 ------------------------------------------------

PF10_0242                  TAATAATCTTCTTGTAGAATCATAAGCAAAGGAATCATCTTTAAATAA
MAL10|PF10_0242            TAATAATCTTCTTGTAGAATCATAAGCAAAGGAATCATCTTTAAATAA
su_gi_contig_288           ------------------------------------------------
F12_Pf_Sau3A_T3_M_P20r.ab1 ------------------------------------------------

PF10_0242                  ATATTGATACTGATAATTTCTAAAGAAAATTTTCTTTTTTAAATTACG
MAL10|PF10_0242            ATATTGATACTGATAATTTCTAAAGAAAATTTTCTTTTTTAAATTACG
su_gi_contig_288           ------------------------------------------------
F12_Pf_Sau3A_T3_M_P20r.ab1 ------------------------------------------------

PF10_0242                  AATTAAGTAATTCATGGCAAATGTAAACTTTCTTTTTACTGATAAATA
MAL10|PF10_0242            AATTAAGTAATTCATGGCAAATGTAAACTTTCTTTTTACTGATAAATA
su_gi_contig_288           ------------------------------------------------
F12_Pf_Sau3A_T3_M_P20r.ab1 ------------------------------------------------

PF10_0242                  TTTATTATTAGAATATATGAGATCTTGAAAAAAAAACTTATTCGCTGT
MAL10|PF10_0242            TTTATTATTAGAATATATGAGATCTTGAAAAAAAAACTTATTCGCTGT
su_gi_contig_288           ------------------------------------------------
F12_Pf_Sau3A_T3_M_P20r.ab1 ------------------------------------------------

PF10_0242                  TATTACAAAAATTAATGTATTTTCTGGTAATTTAATATATGCATATCT
MAL10|PF10_0242            TATTACAAAAATTAATGTATTTTCTGGTAATTTAATATATGCATATCT
su_gi_contig_288           ------------------------------------------------
F12_Pf_Sau3A_T3_M_P20r.ab1 ------------------------------------------------

PF10_0242                  CTTCGTATCTACTAATTTATTATATTCACCTACAGTAGTTGGACTAAA
MAL10|PF10_0242            CTTCGTATCTACTAATTTATTATATTCACCTACAGTAGTTGGACTAAA
su_gi_contig_288           ------------------------------------------------
F12_Pf_Sau3A_T3_M_P20r.ab1 ------------------------------------------------

PF10_0242                  ATATAAACCATTTCTAAAAGAAAATTCATTTTGTATCTCCTTTCTAAA
MAL10|PF10_0242            ATATAAACCATTTCTAAAAGAAAATTCATTTTGTATCTCCTTTCTAAA
su_gi_contig_288           ------------------------------------------------
F12_Pf_Sau3A_T3_M_P20r.ab1 ------------------------------------------------

PF10_0242                  ATAATTTACATTATTAATAAATCGAGAATTATTCTTTCTAAATAAATT
MAL10|PF10_0242            ATAATTTACATTATTAATAAATCGAGAATTATTCTTTCTAAATAAATT
su_gi_contig_288           ------------------------------------------------
F12_Pf_Sau3A_T3_M_P20r.ab1 ------------------------------------------------

PF10_0242                  AAATATACTATTCCATGTATTATTTATATTTGATATCATATGACCATT
MAL10|PF10_0242            AAATATACTATTCCATGTATTATTTATATTTGATATCATATGACCATT
su_gi_contig_288           ------------------------------------------------
F12_Pf_Sau3A_T3_M_P20r.ab1 ------------------------------------------------

PF10_0242                  TTGTTGATGTTCTCTATACTCATCTTCATTTCTTTCTTTACCATCTTC
MAL10|PF10_0242            TTGTTGATGTTCTCTATACTCATCTTCATTTCTTTCTTTACCATCTTC
su_gi_contig_288           ------------------------------------------ATCTTC
F12_Pf_Sau3A_T3_M_P20r.ab1 ------------------------------------------------

PF10_0242                  TTCTATATTATATTTATAATCATTTTCATTATTTCTGGATAATTCGTC
MAL10|PF10_0242            TTCTATATTATATTTATAATCATTTTCATTATTTCTGGATAATTCGTC
su_gi_contig_288           TTCTATATTATATTTATAATCATTTTCATTATTTCTGGATAATTC---
F12_Pf_Sau3A_T3_M_P20r.ab1 --CTATATTATATTTATAATCATTTTCATTATTTCTGGATAATTC---

PF10_0242                  TTTTATAGAATCTTGTGATATTTTCCTCTTTCCTAATAATGATATATT
MAL10|PF10_0242            TTTTATAGAATCTTGTGATATTTTCCTCTTTCCTAATAATGATATATT
su_gi_contig_288           ------------------------------------------------
F12_Pf_Sau3A_T3_M_P20r.ab1 ------------------------------------------------

PF10_0242                  ATCACTGTTCTTATTTTTCTTCTCTCTATTATCTTTATTCACATGATA
MAL10|PF10_0242            ATCACTGTTCTTATTTTTCTTCTCTCTATTATCTTTATTCACATGATA
su_gi_contig_288           ------------------------------------------------
F12_Pf_Sau3A_T3_M_P20r.ab1 ------------------------------------------------

PF10_0242                  CTCTTCATCATCATCTTCATCATCATCTTCATCATCATCATCATCTTC
MAL10|PF10_0242            CTCTTCATCATCATCTTCATCATCATCTTCATCATCATCATCATCTTC
su_gi_contig_288           ------------------------------------------------
F12_Pf_Sau3A_T3_M_P20r.ab1 ------------------------------------------------

PF10_0242                  GTCTTCATCATCGTCGTTGTTATCGTCATTGTTATCGTCATTGTTATC
MAL10|PF10_0242            GTCTTCATCATCGTCGTTGTTATCGTCATTGTTATCGTCATTGTTATC
su_gi_contig_288           ------------------------------------------------
F12_Pf_Sau3A_T3_M_P20r.ab1 ------------------------------------------------

PF10_0242                  GTCATTGTTATCGTCATTGTTATCGTCATTGTTATCGTCATTGTTATC
MAL10|PF10_0242            GTCATTGTTATCGTCATTGTTATCGTCATTGTTATCGTCATTGTTATC
su_gi_contig_288           ------------------------------------------------
F12_Pf_Sau3A_T3_M_P20r.ab1 ------------------------------------------------

PF10_0242                  GTCATTGTTATCGTCATTATTTTCGTCATTGTTATCGTCATTGTTATC
MAL10|PF10_0242            GTCATTGTTATCGTCATTATTTTCGTCATTGTTATCGTCATTGTTATC
su_gi_contig_288           ------------------------------------------------
F12_Pf_Sau3A_T3_M_P20r.ab1 ------------------------------------------------

PF10_0242                  GTCATTATTTTCGTTATCATTACCATCACTTGTGCTTAACAAATCTCC
MAL10|PF10_0242            GTCATTATTTTCGTTATCATTACCATCACTTGTGCTTAACAAATCTCC
su_gi_contig_288           ------------------------------------------------
F12_Pf_Sau3A_T3_M_P20r.ab1 ------------------------------------------------

PF10_0242                  TTTGTCTTCTTGCTTCATGTTTTTATTCTCCTCTTCTTCATCGACAAA
MAL10|PF10_0242            TTTGTCTTCTTGCTTCATGTTTTTATTCTCCTCTTCTTCATCGACAAA
su_gi_contig_288           ------------------------------------------------
F12_Pf_Sau3A_T3_M_P20r.ab1 ------------------------------------------------

PF10_0242                  AACAATTTCCTTGTTCATCTTTTCGTCAACGTCTTTCTTTAAATTGGC
MAL10|PF10_0242            AACAATTTCCTTGTTCATCTTTTCGTCAACGTCTTTCTTTAAATTGGC
su_gi_contig_288           ------------------------------------------------
F12_Pf_Sau3A_T3_M_P20r.ab1 ------------------------------------------------

PF10_0242                  GTCAAAGAACAAGGCGCTTACACCTTGGTCTACGTCGAAACCAGTAGC
MAL10|PF10_0242            GTCAAAGAACAAGGCGCTTACACCTTGGTCTACGTCGAAACCAGTAGC
su_gi_contig_288           ------------------------------------------------
F12_Pf_Sau3A_T3_M_P20r.ab1 ------------------------------------------------

PF10_0242                  TTCTTCTTTTTTATTAACGGTTATATTATCACCTTCTTGAACTTTTAA
MAL10|PF10_0242            TTCTTCTTTTTTATTAACGGTTATATTATCACCTTCTTGAACTTTTAA
su_gi_contig_288           ------------------------------------------------
F12_Pf_Sau3A_T3_M_P20r.ab1 ------------------------------------------------

PF10_0242                  ATAATATTCATGGTCTTTTTCTTCATTATCATCTTGTTTATTCTCTAC
MAL10|PF10_0242            ATAATATTCATGGTCTTTTTCTTCATTATCATCTTGTTTATTCTCTAC
su_gi_contig_288           ------------------------------------------------
F12_Pf_Sau3A_T3_M_P20r.ab1 ------------------------------------------------

PF10_0242                  AAATATGTTGGTATTGGTTTCGTACACATTAGTGTTATCACTAAAATG
MAL10|PF10_0242            AAATATGTTGGTATTGGTTTCGTACACATTAGTGTTATCACTAAAATG
su_gi_contig_288           ------------------------------------------------
F12_Pf_Sau3A_T3_M_P20r.ab1 ------------------------------------------------

PF10_0242                  TTTTGAATCATCATCATAAGAATCCTCTTCCGATTTAACAATATCTTG
MAL10|PF10_0242            TTTTGAATCATCATCATAAGAATCCTCTTCCGATTTAACAATATCTTG
su_gi_contig_288           ------------------------------------------------
F12_Pf_Sau3A_T3_M_P20r.ab1 ------------------------------------------------

PF10_0242                  TGCGTTATCCTCATCATGTGCATCTTCTTCATTCTTTGGATTTTCCTC
MAL10|PF10_0242            TGCGTTATCCTCATCATGTGCATCTTCTTCATTCTTTGGATTTTCCTC
su_gi_contig_288           ------------------------------------------------
F12_Pf_Sau3A_T3_M_P20r.ab1 ------------------------------------------------

PF10_0242                  AAAATACATCTTATCTTCGTTATCTAGATCTTCTTCGATATTATTATT
MAL10|PF10_0242            AAAATACATCTTATCTTCGTTATCTAGATCTTCTTCGATATTATTATT
su_gi_contig_288           ------------------------------------------------
F12_Pf_Sau3A_T3_M_P20r.ab1 ------------------------------------------------

PF10_0242                  ATCATCATCATCATCATCCTTTTCTTCGTTATGGAGATTTTCATCTTG
MAL10|PF10_0242            ATCATCATCATCATCATCCTTTTCTTCGTTATGGAGATTTTCATCTTG
su_gi_contig_288           ------------------------------------------------
F12_Pf_Sau3A_T3_M_P20r.ab1 ------------------------------------------------

PF10_0242                  TTGAGCGTTATCTTCGTGATGGGAATTTTCATCATCCTTATTAAAAAC
MAL10|PF10_0242            TTGAGCGTTATCTTCGTGATGGGAATTTTCATCATCCTTATTAAAAAC
su_gi_contig_288           ------------------------------------------------
F12_Pf_Sau3A_T3_M_P20r.ab1 ------------------------------------------------

PF10_0242                  ATCCAAACTATTTTTTTCCTCATTCTCTTTATTATCTACAGCATCGTC
MAL10|PF10_0242            ATCCAAACTATTTTTTTCCTCATTCTCTTTATTATCTACAGCATCGTC
su_gi_contig_288           ------------------------------------------------
F12_Pf_Sau3A_T3_M_P20r.ab1 ------------------------------------------------

PF10_0242                  CTTCTTTATTATGTCTATATTATCGGCAGAATTCTTTCCTTCGTTATT
MAL10|PF10_0242            CTTCTTTATTATGTCTATATTATCGGCAGAATTCTTTCCTTCGTTATT
su_gi_contig_288           ------------------------------------------------
F12_Pf_Sau3A_T3_M_P20r.ab1 ------------------------------------------------

PF10_0242                  TTCATCATTATTATTATTTACATAATAATTATAATTATTGTTACTAAA
MAL10|PF10_0242            TTCATCATTATTATTATTTACATAATAATTATAATTATTGTTACTAAA
su_gi_contig_288           ------------------------------------------------
F12_Pf_Sau3A_T3_M_P20r.ab1 ------------------------------------------------

PF10_0242                  ATTATTCTTGTCATATATTATATTGTTTAACTTTAACTCTACACGCTC
MAL10|PF10_0242            ATTATTCTTGTCATATATTATATTGTTTAACTTTAACTCTACACGCTC
su_gi_contig_288           ------------------------------------------------
F12_Pf_Sau3A_T3_M_P20r.ab1 ------------------------------------------------

PF10_0242                  AAAATTTAAAAATACAAATAATATAACCAAATTAAAAAAAACTAAAAA
MAL10|PF10_0242            AAAATTTAAAAATACAAATAATATAACCAAATTAAAAAAAACTAAAAA
su_gi_contig_288           ------------------------------------------------
F12_Pf_Sau3A_T3_M_P20r.ab1 ------------------------------------------------

PF10_0242                  TTTTGTTGGGATTTGCATCTTATTAAATAATATTATAATCAAAAAAAA
MAL10|PF10_0242            TTTTGTTGGGATTTGCATCTTATTAAATAATATTATAATCAAAAAAAA
su_gi_contig_288           ------------------------------------------------
F12_Pf_Sau3A_T3_M_P20r.ab1 ------------------------------------------------

PF10_0242                  AAGGGTAGCATAAAGTAAAAAAAAAAAAAAAAAGAAAAAAGAAATAAA
MAL10|PF10_0242            AAGGGTAGCATAAA----------------------------------
su_gi_contig_288           ------------------------------------------------
F12_Pf_Sau3A_T3_M_P20r.ab1 ------------------------------------------------

PF10_0242                  AATAAAAATAAAAATAAAAAAAAAAAAAAAAGAGTAAATTAAATTAAA
MAL10|PF10_0242            ------------------------------------------------
su_gi_contig_288           ------------------------------------------------
F12_Pf_Sau3A_T3_M_P20r.ab1 ------------------------------------------------

PF10_0242                  CAAAATAAAGTAAAATATGATATAATGTGATAAGATGAGCCAAGAGGC
MAL10|PF10_0242            ------------------------------------------------
su_gi_contig_288           ------------------------------------------------
F12_Pf_Sau3A_T3_M_P20r.ab1 ------------------------------------------------

PF10_0242                  TATGGAAAAAATTAAATCAAAAAAAAAAAAAAAAAAAAAAATAGGAAA
MAL10|PF10_0242            ------------------------------------------------
su_gi_contig_288           ------------------------------------------------
F12_Pf_Sau3A_T3_M_P20r.ab1 ------------------------------------------------

PF10_0242                  TACTAATAAAATAATACATATACATATATATATATATATATATATATA
MAL10|PF10_0242            ------------------------------------------------
su_gi_contig_288           ------------------------------------------------
F12_Pf_Sau3A_T3_M_P20r.ab1 ------------------------------------------------

PF10_0242                  TATATATATTTATATTTATATTATATATATGTATGAGTAAAAAAAAAA
MAL10|PF10_0242            ------------------------------------------------
su_gi_contig_288           ------------------------------------------------
F12_Pf_Sau3A_T3_M_P20r.ab1 ------------------------------------------------

PF10_0242                  TCTAATTATATATACACATCTTAAAGAATTTGTAAAAAAAAAAAAAAA
MAL10|PF10_0242            --GTAAAAAAAAAAAAAAAAAGAAAAAAGAAATAAAAATAAAAATAAA
su_gi_contig_288           ------------------------------------------------
F12_Pf_Sau3A_T3_M_P20r.ab1 ------------------------------------------------

PF10_0242                  AATATCTATAATATATATATATTATATATTATTCATATTTATTATACA
MAL10|PF10_0242            ------------------------------------------------
su_gi_contig_288           ------------------------------------------------
F12_Pf_Sau3A_T3_M_P20r.ab1 ------------------------------------------------

PF10_0242                  ATCAATATAAAGATATAATAAATAATACATATATATATTATAAATAAA
MAL10|PF10_0242            ------------------------------------------------
su_gi_contig_288           ------------------------------------------------
F12_Pf_Sau3A_T3_M_P20r.ab1 ------------------------------------------------

PF10_0242                  TAATCGGCAAATCATATATAGAAGAAAAATATATTAATTAAACTCAAA
MAL10|PF10_0242            ------------------------------------------------
su_gi_contig_288           ------------------------------------------------
F12_Pf_Sau3A_T3_M_P20r.ab1 ------------------------------------------------

PF10_0242                  AACATAAAAAATTTTTACATTTATAAAAATGAAGTATATATATATATA
MAL10|PF10_0242            ------------------------------------------------
su_gi_contig_288           ------------------------------------------------
F12_Pf_Sau3A_T3_M_P20r.ab1 ------------------------------------------------

PF10_0242                  TATATATATATATGTGATAAATACACGTAATATAAAACTACAATTAAT
MAL10|PF10_0242            ------------------------------------------------
su_gi_contig_288           ------------------------------------------------
F12_Pf_Sau3A_T3_M_P20r.ab1 ------------------------------------------------

PF10_0242                  ATCAAATATATTTATATATATATATATATATATTTATTTATTTATTTA
MAL10|PF10_0242            ------------------------------------------------
su_gi_contig_288           ------------------------------------------------
F12_Pf_Sau3A_T3_M_P20r.ab1 ------------------------------------------------

PF10_0242                  TTTTTATATTTTCCTTTGTTTTTTTTTTTTTACAATATATATATATAT
MAL10|PF10_0242            ------------------------------------------------
su_gi_contig_288           ------------------------------------------------
F12_Pf_Sau3A_T3_M_P20r.ab1 ------------------------------------------------

PF10_0242                  ATATATATAATTATATATATATATATATATATCACAAGTTCTTCAATT
MAL10|PF10_0242            ------------------------------------------------
su_gi_contig_288           ------------------------------------------------
F12_Pf_Sau3A_T3_M_P20r.ab1 ------------------------------------------------

PF10_0242                  ATCGGTATAAAAAATACATACATATATAGGTATATACATACATATATA
MAL10|PF10_0242            ------------------------------------------------
su_gi_contig_288           ------------------------------------------------
F12_Pf_Sau3A_T3_M_P20r.ab1 ------------------------------------------------

PF10_0242                  TATATATATATATATATATATATATATAATATATATATAATATGTATC
MAL10|PF10_0242            ------------------------------------------------
su_gi_contig_288           ------------------------------------------------
F12_Pf_Sau3A_T3_M_P20r.ab1 ------------------------------------------------

PF10_0242                  AGCTAATCATATCTCTAAGGTTAAAACCATATATACAGTTATATTTAA
MAL10|PF10_0242            ------------------------------------------------
su_gi_contig_288           ------------------------------------------------
F12_Pf_Sau3A_T3_M_P20r.ab1 ------------------------------------------------

PF10_0242                  TTTTTCTGAATACTTATAATATTATATATAATATAATATTTTTTATAT
MAL10|PF10_0242            ------------------------------------------------
su_gi_contig_288           ------------------------------------------------
F12_Pf_Sau3A_T3_M_P20r.ab1 ------------------------------------------------

PF10_0242                  AATTTTAAAAATTCTTATCAATATATATATTATTATATAAATCTATTT
MAL10|PF10_0242            ------------------------------------------------
su_gi_contig_288           ------------------------------------------------
F12_Pf_Sau3A_T3_M_P20r.ab1 ------------------------------------------------

PF10_0242                  CTGTATACATATCATATTAACTATTTTATATATATATAATATATATTA
MAL10|PF10_0242            ------------------------------------------------
su_gi_contig_288           ------------------------------------------------
F12_Pf_Sau3A_T3_M_P20r.ab1 ------------------------------------------------

PF10_0242                  CTTTATTATTTTTTCTTTATATTTATTTTGATTTAATATATACATATA
MAL10|PF10_0242            ------------------------------------------------
su_gi_contig_288           ------------------------------------------------
F12_Pf_Sau3A_T3_M_P20r.ab1 ------------------------------------------------

PF10_0242                  ATTATCATATATATATATATATATATAAGAATGAAAAAAAAAAACCGA
MAL10|PF10_0242            ------------------------------------------------
su_gi_contig_288           ------------------------------------------------
F12_Pf_Sau3A_T3_M_P20r.ab1 ------------------------------------------------

PF10_0242                  AATCTCTAGCATCCAATTTTTTTTTTTTTTTAGATATAATGAATTAAA
MAL10|PF10_0242            ------------------------------------------------
su_gi_contig_288           ------------------------------------------------
F12_Pf_Sau3A_T3_M_P20r.ab1 ------------------------------------------------

PF10_0242                  AAAAAAAAAAAAAAAAAGGAAATAAAAATAGCATATCTTTTTTATATA
MAL10|PF10_0242            ------------------------------------------------
su_gi_contig_288           ------------------------------------------------
F12_Pf_Sau3A_T3_M_P20r.ab1 ------------------------------------------------

PF10_0242                  TAATAAAATATATTATAATATAATATATAATATATAATTATATATATA
MAL10|PF10_0242            ------------------------------------------------
su_gi_contig_288           ------------------------------------------------
F12_Pf_Sau3A_T3_M_P20r.ab1 ------------------------------------------------

PF10_0242                  TAATATTTACAATAAAAAAAAATATA-TAAGTTTTTTTTTTTTTTTTT
MAL10|PF10_0242            -----AATAAAAAAAAAAAAAAAAGAGTAAATTAAATTAAACAAAATA
su_gi_contig_288           ------------------------------------------------
F12_Pf_Sau3A_T3_M_P20r.ab1 ------------------------------------------------

PF10_0242                  TTTTTTTTTTTTATAT-ATAT-ATTATAT-AAAAATAATAATAATATA
MAL10|PF10_0242            AAGTAAAATATGATATAATGTGATAAGATGAGCCAAGAGGCTATGGAA
su_gi_contig_288           ------------------------------------------------
F12_Pf_Sau3A_T3_M_P20r.ab1 ------------------------------------------------

PF10_0242                  ATAAATATATTATATAATAAAAAAAAAAAAAAA---------------
MAL10|PF10_0242            AAAATTAAATCAAAAAAAAAAAAAAAAAAAAAAATAGGAAATAATATC
su_gi_contig_288           ------------------------------------------------
F12_Pf_Sau3A_T3_M_P20r.ab1 ------------------------------------------------

PF10_0242                  --GGAATGTAAAATAATATATATTTTATATATGTTTAATTATTATATA
MAL10|PF10_0242            AT----------------------------------------------
su_gi_contig_288           ------------------------------------------------
F12_Pf_Sau3A_T3_M_P20r.ab1 ------------------------------------------------

PF10_0242                  TTTATATATATATTATATATTTTTTTTTTTTAAATGTACTTATCAACT
MAL10|PF10_0242            ------------------------------------------------
su_gi_contig_288           ------------------------------------------------
F12_Pf_Sau3A_T3_M_P20r.ab1 ------------------------------------------------

PF10_0242                  TTTATATTTGTTTATAAATATATACACGTGGTATTTTGCGAGTATTTT
MAL10|PF10_0242            ------------------------------------------------
su_gi_contig_288           ------------------------------------------------
F12_Pf_Sau3A_T3_M_P20r.ab1 ------------------------------------------------

PF10_0242                  TTTTTTTTTTTTTATAAATAATAATATAAATATTATTATATATATATT
MAL10|PF10_0242            ------------------------------------------------
su_gi_contig_288           ------------------------------------------------
F12_Pf_Sau3A_T3_M_P20r.ab1 ------------------------------------------------

PF10_0242                  ATATATATATATATATATATAAATGTATGTATATATATATATAAAATA
MAL10|PF10_0242            ------------------------------------------------
su_gi_contig_288           ------------------------------------------------
F12_Pf_Sau3A_T3_M_P20r.ab1 ------------------------------------------------

PF10_0242                  ATATTTATTTCAAGAATTATTATTAGAAGTCATAGAGAAGAAAAAAAA
MAL10|PF10_0242            ------------------------------------------------
su_gi_contig_288           ------------------------------------------------
F12_Pf_Sau3A_T3_M_P20r.ab1 ------------------------------------------------

PF10_0242                  AAAAAAAAGATAAATTTTAAAAGAAAAATAAAAAGAATACTCCTTATA
MAL10|PF10_0242            ------------------------------------------------
su_gi_contig_288           ------------------------------------------------
F12_Pf_Sau3A_T3_M_P20r.ab1 ------------------------------------------------

PF10_0242                  AAATATTATATATGATGTTTTTTTATTATATACATATAATATATATAT
MAL10|PF10_0242            ------------------------------------------------
su_gi_contig_288           ------------------------------------------------
F12_Pf_Sau3A_T3_M_P20r.ab1 ------------------------------------------------

PF10_0242                  ATATATATATAATATATATATATACATAACATACATAATAAATATATA
MAL10|PF10_0242            ------------------------------------------------
su_gi_contig_288           ------------------------------------------------
F12_Pf_Sau3A_T3_M_P20r.ab1 ------------------------------------------------

PF10_0242                  TATATTATTATATTTTATAATATTATGTAGATAATTATATATGTATAT
MAL10|PF10_0242            ------------------------------------------------
su_gi_contig_288           ------------------------------------------------
F12_Pf_Sau3A_T3_M_P20r.ab1 ------------------------------------------------

PF10_0242                  ATGTAAATTGATATTATAGTTTTTTATATATTTATATGCGTAGGATTT
MAL10|PF10_0242            ------------------------------------------------
su_gi_contig_288           ------------------------------------------------
F12_Pf_Sau3A_T3_M_P20r.ab1 ------------------------------------------------

PF10_0242                  ATATATTTATTTTATTTTACTTTCTTTTTTTTTTTTTTTTTTTATAAA
MAL10|PF10_0242            ------------------------------------------------
su_gi_contig_288           ------------------------------------------------
F12_Pf_Sau3A_T3_M_P20r.ab1 ------------------------------------------------

PF10_0242                  ATTAAAGGAATATAATATGTAGTCTTTTGATGTATGCACGGAATTTGA
MAL10|PF10_0242            ------------------------------------------------
su_gi_contig_288           ------------------------------------------------
F12_Pf_Sau3A_T3_M_P20r.ab1 ------------------------------------------------

PF10_0242                  GGGTTTGATTAAAAAAAAAAAAAAAAATATATTAATATATATATATTA
MAL10|PF10_0242            ------------------------------------------------
su_gi_contig_288           ------------------------------------------------
F12_Pf_Sau3A_T3_M_P20r.ab1 ------------------------------------------------

PF10_0242                  TGTATGTAGTAATATATAGTATATATAAAACATATATATGTATAATTT
MAL10|PF10_0242            ------------------------------------------------
su_gi_contig_288           ------------------------------------------------
F12_Pf_Sau3A_T3_M_P20r.ab1 ------------------------------------------------

PF10_0242                  ATACATTTTTTAATTTTTTTTTTTTAAACATTTTTTATAAAACATATA
MAL10|PF10_0242            ------------------------------------------------
su_gi_contig_288           ------------------------------------------------
F12_Pf_Sau3A_T3_M_P20r.ab1 ------------------------------------------------

PF10_0242                  TATATATATATATATATAATAATATTGTATGTATTTTTATTTAATGTA
MAL10|PF10_0242            ------------------------------------------------
su_gi_contig_288           ------------------------------------------------
F12_Pf_Sau3A_T3_M_P20r.ab1 ------------------------------------------------

PF10_0242                  TATTTTTAATGATGCTCTTGAACTTTTTTTTTTTTTTTTTTTTTTTTT
MAL10|PF10_0242            ------------------------------------------------
su_gi_contig_288           ------------------------------------------------
F12_Pf_Sau3A_T3_M_P20r.ab1 ------------------------------------------------

PF10_0242                  TTTTTTTTTTTTTCTTTCTATTGTTTAATTAACAAAATATATGTATCA
MAL10|PF10_0242            ------------------------------------------------
su_gi_contig_288           ------------------------------------------------
F12_Pf_Sau3A_T3_M_P20r.ab1 ------------------------------------------------

PF10_0242                  CATTATTTTAATTTTTTTCAAGTTATATTTTCATTAAACATGAAAAAA
MAL10|PF10_0242            ------------------------------------------------
su_gi_contig_288           ------------------------------------------------
F12_Pf_Sau3A_T3_M_P20r.ab1 ------------------------------------------------

PF10_0242                  AAAAGAAAAAAAAAAATATATTATGTTTATATATATTATATATTTTTT
MAL10|PF10_0242            ------------------------------------------------
su_gi_contig_288           ------------------------------------------------
F12_Pf_Sau3A_T3_M_P20r.ab1 ------------------------------------------------

PF10_0242                  ATATAGTTTAAGACGATGCTTTTTTTGTATTATAATAAAAGATTGTAT
MAL10|PF10_0242            ------------------------------------------------
su_gi_contig_288           ------------------------------------------------
F12_Pf_Sau3A_T3_M_P20r.ab1 ------------------------------------------------

PF10_0242                  ATATTATATATATATATAATATAATAACATATATTTTTTTACATATTA
MAL10|PF10_0242            ------------------------------------------------
su_gi_contig_288           ------------------------------------------------
F12_Pf_Sau3A_T3_M_P20r.ab1 ------------------------------------------------

PF10_0242                  
MAL10|PF10_0242            
su_gi_contig_288           
F12_Pf_Sau3A_T3_M_P20r.ab1 

;

endblock;
