# Supplementary material for: cDNA sequences reveal considerable gene prediction inaccuracy in the Plasmodium falciparum genome
Source: BMC Genomics. 2007 Jul 27;8:255. doi: 10.1186/1471-2164-8-255 (PMC1978503; doi:10.1186/1471-2164-8-255)
Supplement: Additional file 3 — Genes with cDNA sequences not matching predicted CDS perfectly. Aligned cDNA and predicted CDS sequences can be viewed by double clicking the hyper-linked gene names in the Excel file. [file 1471-2164-8-255-S3.zip › PF10_0247.TXT]

#NEXUS

[!This data assembled using Sequencher, from Gene Codes Corporation.]
begin data;
   dimensions ntax=8 nchar=5553;
   format datatype=dna gap=- interleave=yes;
   matrix

PF10_0247                       ATTTATTTATTTTATTTTGTAGATTGCAAGTTAAGAAATATGCCACTC
MAL10|PF10_0247                 ------------------------------------------------
su_gi_contig_1545               ------------------------------------------------
gi|15906176|gb|BI813932.1|BI813 ------------------------------------------------
B04_1695_554.ab1                ------------------------------------------------
B03_1695_153.ab1                ------------------------------------------------
E03_1382_153.ab1                ------------------------------------------------
gi|22794247|gb|BU498053.1|BU498 ------------------------------------------------

PF10_0247                       TGGTTAAAAATAAAGGAATATCTTTTCTTCTTTCAAGTAAAAAAAAAA
MAL10|PF10_0247                 ------------------------------------------------
su_gi_contig_1545               ------------------------------------------------
gi|15906176|gb|BI813932.1|BI813 ------------------------------------------------
B04_1695_554.ab1                ------------------------------------------------
B03_1695_153.ab1                ------------------------------------------------
E03_1382_153.ab1                ------------------------------------------------
gi|22794247|gb|BU498053.1|BU498 ------------------------------------------------

PF10_0247                       AATAAATAAATAAATACACACATACATACATACATATATATATACATT
MAL10|PF10_0247                 ------------------------------------------------
su_gi_contig_1545               ------------------------------------------------
gi|15906176|gb|BI813932.1|BI813 ------------------------------------------------
B04_1695_554.ab1                ------------------------------------------------
B03_1695_153.ab1                ------------------------------------------------
E03_1382_153.ab1                ------------------------------------------------
gi|22794247|gb|BU498053.1|BU498 ------------------------------------------------

PF10_0247                       ACAACAATATATGTGTGGTTTTATTTATTCAACATAATATAGGTGAAT
MAL10|PF10_0247                 ------------------------------------------------
su_gi_contig_1545               ------------------------------------------------
gi|15906176|gb|BI813932.1|BI813 ------------------------------------------------
B04_1695_554.ab1                ------------------------------------------------
B03_1695_153.ab1                ------------------------------------------------
E03_1382_153.ab1                ------------------------------------------------
gi|22794247|gb|BU498053.1|BU498 ------------------------------------------------

PF10_0247                       AAAAAATTAAACAAACAAAAGATGTTTATATCTGACGAAAAAAATATA
MAL10|PF10_0247                 ------------------------------------------------
su_gi_contig_1545               ------------------------------------------------
gi|15906176|gb|BI813932.1|BI813 ------------------------------------------------
B04_1695_554.ab1                ------------------------------------------------
B03_1695_153.ab1                ------------------------------------------------
E03_1382_153.ab1                ------------------------------------------------
gi|22794247|gb|BU498053.1|BU498 ------------------------------------------------

PF10_0247                       AAAAATATGAGTATCCTAAAATTTTCTAATATATCTTGCTTCGGCCTT
MAL10|PF10_0247                 ------------------------------------------------
su_gi_contig_1545               ------------------------------------------------
gi|15906176|gb|BI813932.1|BI813 ------------------------------------------------
B04_1695_554.ab1                ------------------------------------------------
B03_1695_153.ab1                ------------------------------------------------
E03_1382_153.ab1                ------------------------------------------------
gi|22794247|gb|BU498053.1|BU498 ------------------------------------------------

PF10_0247                       TTTTTTATTTTTTTAATTTTAAAAATAAATTTTGATCAAAGCTCATAT
MAL10|PF10_0247                 ------------------------------------------------
su_gi_contig_1545               ------------------------------------------------
gi|15906176|gb|BI813932.1|BI813 ------------------------------------------------
B04_1695_554.ab1                ------------------------------------------------
B03_1695_153.ab1                ------------------------------------------------
E03_1382_153.ab1                ------------------------------------------------
gi|22794247|gb|BU498053.1|BU498 ------------------------------------------------

PF10_0247                       GATCATATTAATAAAAAGTACAACCTTCTATTAAAGGAGTATTTTTTA
MAL10|PF10_0247                 ------------------------------------------------
su_gi_contig_1545               ------------------------------------------------
gi|15906176|gb|BI813932.1|BI813 ------------------------------------------------
B04_1695_554.ab1                ------------------------------------------------
B03_1695_153.ab1                ------------------------------------------------
E03_1382_153.ab1                ------------------------------------------------
gi|22794247|gb|BU498053.1|BU498 ------------------------------------------------

PF10_0247                       ACAGACACAAATATGGTAAAACGGAAGACATATTAACATGTTGTATTA
MAL10|PF10_0247                 ------------------------------------------------
su_gi_contig_1545               ------------------------------------------------
gi|15906176|gb|BI813932.1|BI813 ------------------------------------------------
B04_1695_554.ab1                ------------------------------------------------
B03_1695_153.ab1                ------------------------------------------------
E03_1382_153.ab1                ------------------------------------------------
gi|22794247|gb|BU498053.1|BU498 ------------------------------------------------

PF10_0247                       TCTATAAATTTATAAATAAAATATACATAAATATATACATACACACAC
MAL10|PF10_0247                 ------------------------------------------------
su_gi_contig_1545               ------------------------------------------------
gi|15906176|gb|BI813932.1|BI813 ------------------------------------------------
B04_1695_554.ab1                ------------------------------------------------
B03_1695_153.ab1                ------------------------------------------------
E03_1382_153.ab1                ------------------------------------------------
gi|22794247|gb|BU498053.1|BU498 ------------------------------------------------

PF10_0247                       ATATATATATATATATATATATATATATGTATATTCCTTTTTGTAGGA
MAL10|PF10_0247                 ------------------------------------------------
su_gi_contig_1545               ------------------------------------------------
gi|15906176|gb|BI813932.1|BI813 ------------------------------------------------
B04_1695_554.ab1                ------------------------------------------------
B03_1695_153.ab1                ------------------------------------------------
E03_1382_153.ab1                ------------------------------------------------
gi|22794247|gb|BU498053.1|BU498 ------------------------------------------------

PF10_0247                       GAAATCATATGATACTTTTACCTATTCAGCTGATTACTACAACTTTTT
MAL10|PF10_0247                 ------------------------------------------------
su_gi_contig_1545               ------------------------------------------------
gi|15906176|gb|BI813932.1|BI813 ------------------------------------------------
B04_1695_554.ab1                ------------------------------------------------
B03_1695_153.ab1                ------------------------------------------------
E03_1382_153.ab1                ------------------------------------------------
gi|22794247|gb|BU498053.1|BU498 ------------------------------------------------

PF10_0247                       AAACTCCATAGTCATAAAGAATATCATGAGAAATAAAAAAGATTTGCA
MAL10|PF10_0247                 ------------------------------------------------
su_gi_contig_1545               ------------------------------------------------
gi|15906176|gb|BI813932.1|BI813 ------------------------------------------------
B04_1695_554.ab1                ------------------------------------------------
B03_1695_153.ab1                ------------------------------------------------
E03_1382_153.ab1                ------------------------------------------------
gi|22794247|gb|BU498053.1|BU498 ------------------------------------------------

PF10_0247                       AAATAAAAATTTATTCGATATTAATTTGAATTTAAATGATTACAATAT
MAL10|PF10_0247                 ------------------------------------------------
su_gi_contig_1545               ------------------------------------------------
gi|15906176|gb|BI813932.1|BI813 ------------------------------------------------
B04_1695_554.ab1                ------------------------------------------------
B03_1695_153.ab1                ------------------------------------------------
E03_1382_153.ab1                ------------------------------------------------
gi|22794247|gb|BU498053.1|BU498 ------------------------------------------------

PF10_0247                       TTCTATATATGATGATTTTTTTAATCATTTTCCATATGACGTCTTTCT
MAL10|PF10_0247                 ------------------------------------------------
su_gi_contig_1545               ------------------------------------------------
gi|15906176|gb|BI813932.1|BI813 ------------------------------------------------
B04_1695_554.ab1                ------------------------------------------------
B03_1695_153.ab1                ------------------------------------------------
E03_1382_153.ab1                ------------------------------------------------
gi|22794247|gb|BU498053.1|BU498 ------------------------------------------------

PF10_0247                       AAAATTTAGCGGCAACAACCAAAGTAGTCCACACATAAGAAAAATGAA
MAL10|PF10_0247                 ------------------------------------------------
su_gi_contig_1545               ------------------------------------------------
gi|15906176|gb|BI813932.1|BI813 ------------------------------------------------
B04_1695_554.ab1                ------------------------------------------------
B03_1695_153.ab1                ------------------------------------------------
E03_1382_153.ab1                ------------------------------------------------
gi|22794247|gb|BU498053.1|BU498 ------------------------------------------------

PF10_0247                       AAAAAAAAAATAAATATATTTATATATATGTATATTTATTTATATATC
MAL10|PF10_0247                 ------------------------------------------------
su_gi_contig_1545               ------------------------------------------------
gi|15906176|gb|BI813932.1|BI813 ------------------------------------------------
B04_1695_554.ab1                ------------------------------------------------
B03_1695_153.ab1                ------------------------------------------------
E03_1382_153.ab1                ------------------------------------------------
gi|22794247|gb|BU498053.1|BU498 ------------------------------------------------

PF10_0247                       ATATATAATTTTTTTTTTTTTTTTTTTTTTTTTTTTTTTTTAAGTATC
MAL10|PF10_0247                 ------------------------------------------------
su_gi_contig_1545               ------------------------------------------------
gi|15906176|gb|BI813932.1|BI813 ------------------------------------------------
B04_1695_554.ab1                ------------------------------------------------
B03_1695_153.ab1                ------------------------------------------------
E03_1382_153.ab1                ------------------------------------------------
gi|22794247|gb|BU498053.1|BU498 ------------------------------------------------

PF10_0247                       CGATGAAATAACTATAGCCAATCCGTTACTTGCACACGAATCCAACAC
MAL10|PF10_0247                 ------------------------------------------------
su_gi_contig_1545               ------------------------------------------------
gi|15906176|gb|BI813932.1|BI813 ------------------------------------------------
B04_1695_554.ab1                ------------------------------------------------
B03_1695_153.ab1                ------------------------------------------------
E03_1382_153.ab1                ------------------------------------------------
gi|22794247|gb|BU498053.1|BU498 ------------------------------------------------

PF10_0247                       TGGTACATCAACACATAAAAAATATATATATATATATATATATATATA
MAL10|PF10_0247                 ------------------------------------------------
su_gi_contig_1545               ------------------------------------------------
gi|15906176|gb|BI813932.1|BI813 ------------------------------------------------
B04_1695_554.ab1                ------------------------------------------------
B03_1695_153.ab1                ------------------------------------------------
E03_1382_153.ab1                ------------------------------------------------
gi|22794247|gb|BU498053.1|BU498 ------------------------------------------------

PF10_0247                       ATAAAACATAATAATGTGTATATATTTATGTACATATATAAATATATT
MAL10|PF10_0247                 ------------------------------------------------
su_gi_contig_1545               ------------------------------------------------
gi|15906176|gb|BI813932.1|BI813 ------------------------------------------------
B04_1695_554.ab1                ------------------------------------------------
B03_1695_153.ab1                ------------------------------------------------
E03_1382_153.ab1                ------------------------------------------------
gi|22794247|gb|BU498053.1|BU498 ------------------------------------------------

PF10_0247                       CCTTTTAGATAGTACCAAATTAGAGAATTATAAAAGTATCATAGAGGA
MAL10|PF10_0247                 ------------------------------------------------
su_gi_contig_1545               ------------------------------------------------
gi|15906176|gb|BI813932.1|BI813 ------------------------------------------------
B04_1695_554.ab1                ------------------------------------------------
B03_1695_153.ab1                ------------------------------------------------
E03_1382_153.ab1                ------------------------------------------------
gi|22794247|gb|BU498053.1|BU498 ------------------------------------------------

PF10_0247                       TAATAAGGGAAGGATAAAATATTACGACGCTTATTCGATTCTTTACAA
MAL10|PF10_0247                 ------------------------------------------------
su_gi_contig_1545               ------------------------------------------------
gi|15906176|gb|BI813932.1|BI813 ------------------------------------------------
B04_1695_554.ab1                ------------------------------------------------
B03_1695_153.ab1                ------------------------------------------------
E03_1382_153.ab1                ------------------------------------------------
gi|22794247|gb|BU498053.1|BU498 ------------------------------------------------

PF10_0247                       CTTTGAATACTCCCTATCTTTATTAATAAGGGTAAGTGTATAAAATAT
MAL10|PF10_0247                 ------------------------------------------------
su_gi_contig_1545               ------------------------------------------------
gi|15906176|gb|BI813932.1|BI813 ------------------------------------------------
B04_1695_554.ab1                ------------------------------------------------
B03_1695_153.ab1                ------------------------------------------------
E03_1382_153.ab1                ------------------------------------------------
gi|22794247|gb|BU498053.1|BU498 ------------------------------------------------

PF10_0247                       AAAAAATGAAAAAAGAAACATTAAATGTAAAAAACGTAAAACATGAAT
MAL10|PF10_0247                 ------------------------------------------------
su_gi_contig_1545               ------------------------------------------------
gi|15906176|gb|BI813932.1|BI813 ------------------------------------------------
B04_1695_554.ab1                ------------------------------------------------
B03_1695_153.ab1                ------------------------------------------------
E03_1382_153.ab1                ------------------------------------------------
gi|22794247|gb|BU498053.1|BU498 ------------------------------------------------

PF10_0247                       ACTATAAATATGTAATATATATATGTTGCATATATATATTCGCCTTTT
MAL10|PF10_0247                 ------------------------------------------------
su_gi_contig_1545               ------------------------------------------------
gi|15906176|gb|BI813932.1|BI813 ------------------------------------------------
B04_1695_554.ab1                ------------------------------------------------
B03_1695_153.ab1                ------------------------------------------------
E03_1382_153.ab1                ------------------------------------------------
gi|22794247|gb|BU498053.1|BU498 ------------------------------------------------

PF10_0247                       AGACATCGTTTAAGGTGCAGCATTATGGTGTGTTTAAAAAAGATAAAG
MAL10|PF10_0247                 ------------------------------------------------
su_gi_contig_1545               ------------------------------------------------
gi|15906176|gb|BI813932.1|BI813 ------------------------------------------------
B04_1695_554.ab1                ------------------------------------------------
B03_1695_153.ab1                ------------------------------------------------
E03_1382_153.ab1                ------------------------------------------------
gi|22794247|gb|BU498053.1|BU498 ------------------------------------------------

PF10_0247                       AAATTTTTGTTCATGAGATATATGAAGATAATTATAATAACATGTATA
MAL10|PF10_0247                 ------------------------------------------------
su_gi_contig_1545               ------------------------------------------------
gi|15906176|gb|BI813932.1|BI813 ------------------------------------------------
B04_1695_554.ab1                ------------------------------------------------
B03_1695_153.ab1                ------------------------------------------------
E03_1382_153.ab1                ------------------------------------------------
gi|22794247|gb|BU498053.1|BU498 ------------------------------------------------

PF10_0247                       ATTATAAATATATTTTATTAATAATTATGTTTATCATAACAATAATAT
MAL10|PF10_0247                 ------------------------------------------------
su_gi_contig_1545               ------------------------------------------------
gi|15906176|gb|BI813932.1|BI813 ------------------------------------------------
B04_1695_554.ab1                ------------------------------------------------
B03_1695_153.ab1                ------------------------------------------------
E03_1382_153.ab1                ------------------------------------------------
gi|22794247|gb|BU498053.1|BU498 ------------------------------------------------

PF10_0247                       ATTTAATTTTAACGATATTTATGGTGTATTATATAAGAAGCAAGATTT
MAL10|PF10_0247                 ------------------------------------------------
su_gi_contig_1545               ------------------------------------------------
gi|15906176|gb|BI813932.1|BI813 ------------------------------------------------
B04_1695_554.ab1                ------------------------------------------------
B03_1695_153.ab1                ------------------------------------------------
E03_1382_153.ab1                ------------------------------------------------
gi|22794247|gb|BU498053.1|BU498 ------------------------------------------------

PF10_0247                       ATATTTCTTTTTTTTCCTTTTTTTTCTTAAATTTCTTCTTTTTTTTCT
MAL10|PF10_0247                 ------------------------------------------------
su_gi_contig_1545               ------------------------------------------------
gi|15906176|gb|BI813932.1|BI813 ------------------------------------------------
B04_1695_554.ab1                ------------------------------------------------
B03_1695_153.ab1                ------------------------------------------------
E03_1382_153.ab1                ------------------------------------------------
gi|22794247|gb|BU498053.1|BU498 ------------------------------------------------

PF10_0247                       TATTTCATTTTATGAGCTTCACACCAGTTAGCTATTTTTATGATTATA
MAL10|PF10_0247                 -----------ATGAGCTTCACACCAGTTAGCTATTTTTATGATTATA
su_gi_contig_1545               ------------------------------------------------
gi|15906176|gb|BI813932.1|BI813 ------------------------------------------------
B04_1695_554.ab1                ------------------------------------------------
B03_1695_153.ab1                ------------------------------------------------
E03_1382_153.ab1                ------------------------------------------------
gi|22794247|gb|BU498053.1|BU498 ------------------------------------------------

PF10_0247                       TTAACGACATAAAGGAAAATCAAATATCCGAAATATTTAATAACATGA
MAL10|PF10_0247                 TTAACGACATAAAGGAAAATCAAATATCCGAAATATTTAATAACATGA
su_gi_contig_1545               ------------------------------------------------
gi|15906176|gb|BI813932.1|BI813 ------------------------------------------------
B04_1695_554.ab1                ------------------------------------------------
B03_1695_153.ab1                ------------------------------------------------
E03_1382_153.ab1                ------------------------------------------------
gi|22794247|gb|BU498053.1|BU498 ------------------------------------------------

PF10_0247                       ATAAACAAGACAATTTTAGATCCTTATTATTTGATTTATTAAAAATAA
MAL10|PF10_0247                 ATAAACAAGACAATTTTAGATCCTTATTATTTGATTTATTAAAAATAA
su_gi_contig_1545               ------------------------------------------------
gi|15906176|gb|BI813932.1|BI813 ------------------------------------------------
B04_1695_554.ab1                ------------------------------------------------
B03_1695_153.ab1                ------------------------------------------------
E03_1382_153.ab1                ------------------------------------------------
gi|22794247|gb|BU498053.1|BU498 ------------------------------------------------

PF10_0247                       AATGGTATAAATTTTATGCAAATTTATTTTCTTATATCATTATTCTTA
MAL10|PF10_0247                 AATGGTATAAATTTTATGCAAATTTATTTTCTTATATCATTATTCTTA
su_gi_contig_1545               ------------------------------------------------
gi|15906176|gb|BI813932.1|BI813 ------------------------------------------------
B04_1695_554.ab1                ------------------------------------------------
B03_1695_153.ab1                ------------------------------------------------
E03_1382_153.ab1                ------------------------------------------------
gi|22794247|gb|BU498053.1|BU498 ------------------------------------------------

PF10_0247                       CATCCTTATTAAATTTCTTTTTTCTTTTTTTTATAAATCATATTTCAT
MAL10|PF10_0247                 CATCCTTATTAAATTTCTTTTTTCTTTTTTTTATAAATCATATTTCAT
su_gi_contig_1545               ------------------------------------------------
gi|15906176|gb|BI813932.1|BI813 ------------------------------------------------
B04_1695_554.ab1                ------------------------------------------------
B03_1695_153.ab1                ------------------------------------------------
E03_1382_153.ab1                ------------------------------------------------
gi|22794247|gb|BU498053.1|BU498 ------------------------------------------------

PF10_0247                       TTTTAATAAAGCATAAAAAAAAATTTCTATTAGTAAGCATACCTATAT
MAL10|PF10_0247                 TTTTAATAAAGCATAAAAAAAAATTTCTATTAGTAAGCATACCTATAT
su_gi_contig_1545               ------------------------------------------------
gi|15906176|gb|BI813932.1|BI813 ------------------------------------------------
B04_1695_554.ab1                ------------------------------------------------
B03_1695_153.ab1                ------------------------------------------------
E03_1382_153.ab1                ------------------------------------------------
gi|22794247|gb|BU498053.1|BU498 ------------------------------------------------

PF10_0247                       GGATCTCCGTTTTTTTCATGTCCTTAATAGGTACAAAATAAAAAAGAT
MAL10|PF10_0247                 GGATCTCCGTTTTTTTCATGTCCTTAATAGG-----------------
su_gi_contig_1545               ------------------------------------------------
gi|15906176|gb|BI813932.1|BI813 ------------------------------------------------
B04_1695_554.ab1                ------------------------------------------------
B03_1695_153.ab1                ------------------------------------------------
E03_1382_153.ab1                ------------------------------------------------
gi|22794247|gb|BU498053.1|BU498 ------------------------------------------------

PF10_0247                       TATGTATAATCTATTTATTTGAATAATTTTACATTTGTTAAACGTGTA
MAL10|PF10_0247                 ------------------------------------------------
su_gi_contig_1545               ------------------------------------------------
gi|15906176|gb|BI813932.1|BI813 ------------------------------------------------
B04_1695_554.ab1                ------------------------------------------------
B03_1695_153.ab1                ------------------------------------------------
E03_1382_153.ab1                ------------------------------------------------
gi|22794247|gb|BU498053.1|BU498 ------------------------------------------------

PF10_0247                       CACATGTGTATATAGTTATGTAGTAAACACGTAATTTTTTTTTTTTTT
MAL10|PF10_0247                 ------------------------------------------------
su_gi_contig_1545               ------------------------------------------------
gi|15906176|gb|BI813932.1|BI813 ------------------------------------------------
B04_1695_554.ab1                ------------------------------------------------
B03_1695_153.ab1                ------------------------------------------------
E03_1382_153.ab1                ------------------------------------------------
gi|22794247|gb|BU498053.1|BU498 ------------------------------------------------

PF10_0247                       TTTGTTTGTTTGAACATGATAAATGAATGTAATATATATATATATATA
MAL10|PF10_0247                 ------------------------------------------------
su_gi_contig_1545               ------------------------------------------------
gi|15906176|gb|BI813932.1|BI813 ------------------------------------------------
B04_1695_554.ab1                ------------------------------------------------
B03_1695_153.ab1                ------------------------------------------------
E03_1382_153.ab1                ------------------------------------------------
gi|22794247|gb|BU498053.1|BU498 ------------------------------------------------

PF10_0247                       TATATATTATTTTTAATAGGATCTTATTTTCCATGTAATATCCAGAAG
MAL10|PF10_0247                 --------------------ATCTTATTTTCCATGTAATATCCAGAAG
su_gi_contig_1545               ------------------------------------------------
gi|15906176|gb|BI813932.1|BI813 ------------------------------------------------
B04_1695_554.ab1                ------------------------------------------------
B03_1695_153.ab1                ------------------------------------------------
E03_1382_153.ab1                ------------------------------------------------
gi|22794247|gb|BU498053.1|BU498 ------------------------------------------------

PF10_0247                       AACATTTTTAAGTGGATACTTTTATTTTATCAAATTCAAACAAACCAG
MAL10|PF10_0247                 AACATTTTTAAGTGGATACTTTTATTTTATCAAATTCAAACAAACCAG
su_gi_contig_1545               ------------------------------------------------
gi|15906176|gb|BI813932.1|BI813 ------------------------------------------------
B04_1695_554.ab1                ------------------------------------------------
B03_1695_153.ab1                ------------------------------------------------
E03_1382_153.ab1                ------------------------------------------------
gi|22794247|gb|BU498053.1|BU498 ------------------------------------------------

PF10_0247                       AATTCTTTCCCTTACGAAGTCTTAAACAAATTTATTTTTGTTTTCTTC
MAL10|PF10_0247                 AATTCTTTCCCTTACGAAGTCTTAAACAAATTTATTTTTGTTTTCTTC
su_gi_contig_1545               ------------------------------------------------
gi|15906176|gb|BI813932.1|BI813 ------------------------------------------------
B04_1695_554.ab1                ------------------------------------------------
B03_1695_153.ab1                ------------------------------------------------
E03_1382_153.ab1                ------------------------------------------------
gi|22794247|gb|BU498053.1|BU498 ------------------------------------------------

PF10_0247                       TTATTTTACCTTACCTCCATATTCCTATTTATTTATGTAAAGAAAAAA
MAL10|PF10_0247                 TTATTTTACCTTACCTCCATATTCCTATTTATTTATGTAAAGAAAAAA
su_gi_contig_1545               ------------------------------------------------
gi|15906176|gb|BI813932.1|BI813 ------------------------------------------------
B04_1695_554.ab1                ------------------------------------------------
B03_1695_153.ab1                ------------------------------------------------
E03_1382_153.ab1                ------------------------------------------------
gi|22794247|gb|BU498053.1|BU498 ------------------------------------------------

PF10_0247                       CCAAACATAATTAAACTAAAAAGACGTAATTATCAAAATGATAAAGAC
MAL10|PF10_0247                 CCAAACATAATTAAACTAAAAAGACGTAATTATCAAAATGATAAAGAC
su_gi_contig_1545               ------------------------------------------------
gi|15906176|gb|BI813932.1|BI813 ------------------------------------------------
B04_1695_554.ab1                ------------------------------------------------
B03_1695_153.ab1                ------------------------------------------------
E03_1382_153.ab1                ------------------------------------------------
gi|22794247|gb|BU498053.1|BU498 ------------------------------------------------

PF10_0247                       CCTAAACAGGTACCTTTTAATAACACCAACATATGCGAAAACTATGAT
MAL10|PF10_0247                 CCTAAACAGGTACCTTTTAATAACACCAACATATGCGAAAACTATGAT
su_gi_contig_1545               ------------------------------------------------
gi|15906176|gb|BI813932.1|BI813 ------------------------------------------------
B04_1695_554.ab1                ------------------------------------------------
B03_1695_153.ab1                ------------------------------------------------
E03_1382_153.ab1                ------------------------------------------------
gi|22794247|gb|BU498053.1|BU498 ------------------------------------------------

PF10_0247                       ATCCTACTATACTTTAAAGCCCTTTTATATTCATTAGATAAAACTTTT
MAL10|PF10_0247                 ATCCTACTATACTTTAAAGCCCTTTTATATTCATTAGATAAAACTTTT
su_gi_contig_1545               ------------------------------------------------
gi|15906176|gb|BI813932.1|BI813 ------------------------------------------------
B04_1695_554.ab1                ------------------------------------------------
B03_1695_153.ab1                ------------------------------------------------
E03_1382_153.ab1                ------------------------------------------------
gi|22794247|gb|BU498053.1|BU498 ------------------------------------------------

PF10_0247                       GAAAAGGTACAATTATTGAAAGAAAAAAATAAGTTTTCTCAAATGCTT
MAL10|PF10_0247                 GAAAAGGTACAATTATTGAAAGAAAAAAATAAGTTTTCTCAAATGCTT
su_gi_contig_1545               ------------------------------------------------
gi|15906176|gb|BI813932.1|BI813 ------------------------------------------------
B04_1695_554.ab1                ------------------------------------------------
B03_1695_153.ab1                ------------------------------------------------
E03_1382_153.ab1                ------------------------------------------------
gi|22794247|gb|BU498053.1|BU498 ------------------------------------------------

PF10_0247                       AATCTTCAGATTAATATGTATAATATGTATGAACAACAAAAAATGATG
MAL10|PF10_0247                 AATCTTCAGATTAATATGTATAATATGTATGAACAACAAAAAATGATG
su_gi_contig_1545               ------------------------------------------------
gi|15906176|gb|BI813932.1|BI813 ------------------------------------------------
B04_1695_554.ab1                ------------------------------------------------
B03_1695_153.ab1                ------------------------------------------------
E03_1382_153.ab1                ------------------------------------------------
gi|22794247|gb|BU498053.1|BU498 ------------------------------------------------

PF10_0247                       TTGCAATATGGGAACATAAACGCACAAGGTAATTACATGAATGGACAA
MAL10|PF10_0247                 TTGCAATATGGGAACATAAACGCACAAGGTAATTACATGAATGGACAA
su_gi_contig_1545               ------------------------------------------------
gi|15906176|gb|BI813932.1|BI813 ------------------------------------------------
B04_1695_554.ab1                ------------------------------------------------
B03_1695_153.ab1                ------------------------------------------------
E03_1382_153.ab1                ------------------------------------------------
gi|22794247|gb|BU498053.1|BU498 ------------------------------------------------

PF10_0247                       ACAAATAATGTTATGAATGGTCAGGGGAATAATTACATGAATGGACAA
MAL10|PF10_0247                 ACAAATAATGTTATGAATGGTCAGGGGAATAATTACATGAATGGACAA
su_gi_contig_1545               ------------------------------------------------
gi|15906176|gb|BI813932.1|BI813 ------------------------------------------------
B04_1695_554.ab1                ------------------------------------------------
B03_1695_153.ab1                ------------------------------------------------
E03_1382_153.ab1                ------------------------------------------------
gi|22794247|gb|BU498053.1|BU498 ------------------------------------------------

PF10_0247                       ACAAATAATGTTATGAATGGTCAGGGGAATAATTACATGAATGGACAA
MAL10|PF10_0247                 ACAAATAATGTTATGAATGGTCAGGGGAATAATTACATGAATGGACAA
su_gi_contig_1545               ------------------------------------------------
gi|15906176|gb|BI813932.1|BI813 ------------------------------------------------
B04_1695_554.ab1                ------------------------------------------------
B03_1695_153.ab1                ------------------------------------------------
E03_1382_153.ab1                ------------------------------------------------
gi|22794247|gb|BU498053.1|BU498 ------------------------------------------------

PF10_0247                       AAAAATAATGTTATGAATGGTCAGGGAAATAATTACACAAATAGCCAA
MAL10|PF10_0247                 AAAAATAATGTTATGAATGGTCAGGGAAATAATTACACAAATAGCCAA
su_gi_contig_1545               ------------------------------------------------
gi|15906176|gb|BI813932.1|BI813 ------------------------------------------------
B04_1695_554.ab1                ------------------------------------------------
B03_1695_153.ab1                ------------------------------------------------
E03_1382_153.ab1                ------------------------------------------------
gi|22794247|gb|BU498053.1|BU498 ------------------------------------------------

PF10_0247                       ATGAATAATTACATGAATATCCAAACGAATAATTGCATGAATGGTCAG
MAL10|PF10_0247                 ATGAATAATTACATGAATATCCAAACGAATAATTGCATGAATGGTCAG
su_gi_contig_1545               ------------------------------------------------
gi|15906176|gb|BI813932.1|BI813 ------------------------------------------------
B04_1695_554.ab1                ------------------------------------------------
B03_1695_153.ab1                ------------------------------------------------
E03_1382_153.ab1                ------------------------------------------------
gi|22794247|gb|BU498053.1|BU498 ------------------------------------------------

PF10_0247                       GAAAATAATTATCTGAATAGCCAAACGAATAATTACATGAATATCCAA
MAL10|PF10_0247                 GAAAATAATTATCTGAATAGCCAAACGAATAATTACATGAATATCCAA
su_gi_contig_1545               ------------------------------------------------
gi|15906176|gb|BI813932.1|BI813 ------------------------------------------------
B04_1695_554.ab1                ------------------------------------------------
B03_1695_153.ab1                ------------------------------------------------
E03_1382_153.ab1                ------------------------------------------------
gi|22794247|gb|BU498053.1|BU498 ------------------------------------------------

PF10_0247                       ACGAATAATTGCATGAGTGGTCAGGAAAATAATTATCTAAATAGCCAA
MAL10|PF10_0247                 ACGAATAATTGCATGAGTGGTCAGGAAAATAATTATCTAAATAGCCAA
su_gi_contig_1545               ------------------------------------------------
gi|15906176|gb|BI813932.1|BI813 ------------------------------------------------
B04_1695_554.ab1                ------------------------------------------------
B03_1695_153.ab1                ------------------------------------------------
E03_1382_153.ab1                ------------------------------------------------
gi|22794247|gb|BU498053.1|BU498 ------------------------------------------------

PF10_0247                       ACGAATAATTACATGAATATCCAAACGAATAATTACATGAATATCCAA
MAL10|PF10_0247                 ACGAATAATTACATGAATATCCAAACGAATAATTACATGAATATCCAA
su_gi_contig_1545               ------------------------------------------------
gi|15906176|gb|BI813932.1|BI813 ------------------------------------------------
B04_1695_554.ab1                ------------------------------------------------
B03_1695_153.ab1                ------------------------------------------------
E03_1382_153.ab1                ------------------------------------------------
gi|22794247|gb|BU498053.1|BU498 ------------------------------------------------

PF10_0247                       ACGAATAATTGCATGAGTGGTCAGGAAAATAATTATCTAAATAGCCAA
MAL10|PF10_0247                 ACGAATAATTGCATGAGTGGTCAGGAAAATAATTATCTAAATAGCCAA
su_gi_contig_1545               ------------------------------------------------
gi|15906176|gb|BI813932.1|BI813 ------------------------------------------------
B04_1695_554.ab1                ------------------------------------------------
B03_1695_153.ab1                ------------------------------------------------
E03_1382_153.ab1                ------------------------------------------------
gi|22794247|gb|BU498053.1|BU498 ------------------------------------------------

PF10_0247                       ACGAATAATTACATGAATATCCAAACGAATAATTACATGAATATCCAA
MAL10|PF10_0247                 ACGAATAATTACATGAATATCCAAACGAATAATTACATGAATATCCAA
su_gi_contig_1545               ------------------------------------------------
gi|15906176|gb|BI813932.1|BI813 ------------------------------------------------
B04_1695_554.ab1                ------------------------------------------------
B03_1695_153.ab1                ------------------------------------------------
E03_1382_153.ab1                ------------------------------------------------
gi|22794247|gb|BU498053.1|BU498 ------------------------------------------------

PF10_0247                       ACGAATAATTACATGAATGGTCAGGAAAATAATTATATGAATGGCCAA
MAL10|PF10_0247                 ACGAATAATTACATGAATGGTCAGGAAAATAATTATATGAATGGCCAA
su_gi_contig_1545               ------------------------------------------------
gi|15906176|gb|BI813932.1|BI813 ------------------------------------------------
B04_1695_554.ab1                ------------------------------------------------
B03_1695_153.ab1                ------------------------------------------------
E03_1382_153.ab1                ------------------------------------------------
gi|22794247|gb|BU498053.1|BU498 ------------------------------------------------

PF10_0247                       ACGAATAATTTCATGAATGACCAAACGAATAATTACATGAACAGTCAG
MAL10|PF10_0247                 ACGAATAATTTCATGAATGACCAAACGAATAATTACATGAACAGTCAG
su_gi_contig_1545               ------------------------------------------------
gi|15906176|gb|BI813932.1|BI813 ------------------------------------------------
B04_1695_554.ab1                ------------------------------------------------
B03_1695_153.ab1                ------------------------------------------------
E03_1382_153.ab1                ------------------------------------------------
gi|22794247|gb|BU498053.1|BU498 ------------------------------------------------

PF10_0247                       GTACATACAGAAATTCCTTATAGACCAAATGAAAACGCTCAAACATCA
MAL10|PF10_0247                 GTACATACAGAAATTCCTTATAGACCAAATGAAAACGCTCAAACATCA
su_gi_contig_1545               ------------------------------------------------
gi|15906176|gb|BI813932.1|BI813 ------------------------------------------------
B04_1695_554.ab1                ------------------------------------------------
B03_1695_153.ab1                ------------------------------------------------
E03_1382_153.ab1                ------------------------------------------------
gi|22794247|gb|BU498053.1|BU498 ------------------------------------------------

PF10_0247                       AGCCAAATAATGAATGGCAAACATAATTATGATCATACGATGGTGGGA
MAL10|PF10_0247                 AGCCAAATAATGAATGGCAAACATAATTATGATCATACGATGGTGGGA
su_gi_contig_1545               ------------------------------------------------
gi|15906176|gb|BI813932.1|BI813 ------------------------------------------------
B04_1695_554.ab1                ------------------------------------------------
B03_1695_153.ab1                ------------------------------------------------
E03_1382_153.ab1                ------------------------------------------------
gi|22794247|gb|BU498053.1|BU498 ------------------------------------------------

PF10_0247                       AATATACAAGACGGGAAAGGTATAAATACACACGCAAAACATAAATTG
MAL10|PF10_0247                 AATATACAAGACGGGAAAGGTATAAATACACACGCAAAACATAAATTG
su_gi_contig_1545               ------------------------------------------------
gi|15906176|gb|BI813932.1|BI813 ------------------------------------------------
B04_1695_554.ab1                ------------------------------------------------
B03_1695_153.ab1                ------------------------------------------------
E03_1382_153.ab1                ------------------------------------------------
gi|22794247|gb|BU498053.1|BU498 ------------------------------------------------

PF10_0247                       TATGAAATTAAAAAAAACGATGATCACGACATTATAGATGAAGATACG
MAL10|PF10_0247                 TATGAAATTAAAAAAAACGATGATCACGACATTATAGATGAAGATACG
su_gi_contig_1545               ------------------------------------------------
gi|15906176|gb|BI813932.1|BI813 ------------------------------------------------
B04_1695_554.ab1                ------------------------------------------------
B03_1695_153.ab1                ------------------------------------------------
E03_1382_153.ab1                ------------------------------------------------
gi|22794247|gb|BU498053.1|BU498 ------------------------------------------------

PF10_0247                       TCAAATAATGAAGATTTGGAGAGACAAAATAAAAATAAAGACGATGAA
MAL10|PF10_0247                 TCAAATAATGAAGATTTGGAGAGACAAAATAAAAATAAAGACGATGAA
su_gi_contig_1545               ------------------------------------------------
gi|15906176|gb|BI813932.1|BI813 ------------------------------------------------
B04_1695_554.ab1                ------------------------------------------------
B03_1695_153.ab1                ------------------------------------------------
E03_1382_153.ab1                ------------------------------------------------
gi|22794247|gb|BU498053.1|BU498 ------------------------------------------------

PF10_0247                       GTAGATATGATTGAAAAGATAGAGAATATGAGTTTATTTTTTACAAAT
MAL10|PF10_0247                 GTAGATATGATTGAAAAGATAGAGAATATGAGTTTATTTTTTACAAAT
su_gi_contig_1545               ----------------------------------------------AT
gi|15906176|gb|BI813932.1|BI813 ------------------------------------------------
B04_1695_554.ab1                ----------------------------------------------AT
B03_1695_153.ab1                ------------------------------------------------
E03_1382_153.ab1                ------------------------------------------------
gi|22794247|gb|BU498053.1|BU498 ------------------------------------------------

PF10_0247                       ATATTGAATGAGAAATATGATTTTAATTTTTTAAAAGATGAAAATATA
MAL10|PF10_0247                 ATATTGAATGAGAAATATGATTTTAATTTTTTAAAAGATGAAAATATA
su_gi_contig_1545               ATATTGAATGAGAAATATGATTTTAATTTTTTAAAAGATGAAAATATA
gi|15906176|gb|BI813932.1|BI813 ------------------------------------------------
B04_1695_554.ab1                ATATTGAATGAGAAATATGATTTTAATTTTTTAAAAGATGAAAATATA
B03_1695_153.ab1                ------------------------------------------------
E03_1382_153.ab1                ------------------------------------------------
gi|22794247|gb|BU498053.1|BU498 ------------------------------------------------

PF10_0247                       AAGAATAATAAGAAGAAAACGTTAGTGCAGTGGATAATATCTGGACTT
MAL10|PF10_0247                 AAGAATAATAAGAAGAAAACGTTAGTGCAGTGGATAATATCTGGACTT
su_gi_contig_1545               AAGAATAATAAGAAGAAAACGTTAGTGCAGTGGATAATATCTGGACTT
gi|15906176|gb|BI813932.1|BI813 ------------------------------------------------
B04_1695_554.ab1                AAGAATAATAAGAAGAAAACGTTAGTGCAGTGGATAATATCTGGACTT
B03_1695_153.ab1                ------------------------------------------GGACTT
E03_1382_153.ab1                ------------------------------------------------
gi|22794247|gb|BU498053.1|BU498 ------------------------------------------------

PF10_0247                       TATGATAAAGATAATTATAAAAGAAATGAAGAAGATAAGGAAAAAAGG
MAL10|PF10_0247                 TATGATAAAGATAATTATAAAAGAAATGAAGAAGATAAGGAAAAAAGG
su_gi_contig_1545               TATGATAAAGATAATTATAAAAGAAATGAAGAAGATAAGGAAAAAAGG
gi|15906176|gb|BI813932.1|BI813 ------------------------------------------------
B04_1695_554.ab1                TATGATAAAGATAATTATAAAAGAAATGAAGAAGATAAGGAAAAAAGG
B03_1695_153.ab1                TATGATAAAGATAATTATAAAAGAAATGAAGAAGATAAGGAAAAAAGG
E03_1382_153.ab1                ------------------------------------------------
gi|22794247|gb|BU498053.1|BU498 ------------------------------------------------

PF10_0247                       CAAAAAAACACAAAGCAATTAAAACGTATGATTGAAAATTTGAATGAA
MAL10|PF10_0247                 CAAAAAAACACAAAGCAATTAAAACGTATGATTGAAAATTTGAATGAA
su_gi_contig_1545               CAAAAAAACCCAAAGCAATTAAAACGTATGATTGAAAATTTGAATGAA
gi|15906176|gb|BI813932.1|BI813 ------------------------------------------------
B04_1695_554.ab1                CAAAAAAACACAAAGCAATTAAAACGTATGATTGAAAATTTGAATGAA
B03_1695_153.ab1                CAAAAAAACCCAAAGCAATTAAAACGTATGATTGAAAATTTGAATGAA
E03_1382_153.ab1                ------------------------------------------------
gi|22794247|gb|BU498053.1|BU498 ------------------------------------------------

PF10_0247                       GATTTATATTACATAGACAAAATAAAAATATCATTTACATATTTACTT
MAL10|PF10_0247                 GATTTATATTACATAGACAAAATAAAAATATCATTTACATATTTACTT
su_gi_contig_1545               GATTTATATTACATAGACAAAATAAAAATATCATTTACATATTTACTT
gi|15906176|gb|BI813932.1|BI813 ------------------------------------------------
B04_1695_554.ab1                GATTTATATTACATAGACAAAATAAAAATATCATTTACATATTTACTT
B03_1695_153.ab1                GATTTATATTACATAGACAAAATAAAAATATCATTTACATATTTACTT
E03_1382_153.ab1                ------------------------------------------------
gi|22794247|gb|BU498053.1|BU498 ------------------------------------------------

PF10_0247                       TTTCTAAAAATAAAAAAATATATACTTATACAAAAGTTCAATAATTTA
MAL10|PF10_0247                 TTTCTAAAAATAAAAAAATATATACTTATACAAAAGTTCAATAATTTA
su_gi_contig_1545               TTTTTAAAAATAAAAAAATATATACTTATACAAAAGTTCAATAATTTA
gi|15906176|gb|BI813932.1|BI813 ------------------------------------------------
B04_1695_554.ab1                TT----------------------------------------------
B03_1695_153.ab1                TTTTTAAAAATAAAAAAATATATACTTATACAAAAGTTCAATAATTTA
E03_1382_153.ab1                ------------------------------------------------
gi|22794247|gb|BU498053.1|BU498 ------------------------------------------------

PF10_0247                       AAAGAAAAAAAAGGTGAATTAAAAACAACATATCAAAATAAAATATTA
MAL10|PF10_0247                 AAAGAAAAAAAAGGTGAATTAAAAACAACATATCAAAATAAAATATTA
su_gi_contig_1545               AAAGAAAAAAAAGGTGAATTAAAAACAACATATCAAAATAAAATATTA
gi|15906176|gb|BI813932.1|BI813 --------------------AAAAACAACATATCAAAATAAAATATTA
B04_1695_554.ab1                ------------------------------------------------
B03_1695_153.ab1                AAAGAAAAAAAAGGTGAATTAAAAACAACATATCAAAATAAAATATTA
E03_1382_153.ab1                ------------------------------------------------
gi|22794247|gb|BU498053.1|BU498 ------------------------------------------------

PF10_0247                       TATAAAAGTCATCTAAGTAAACTTCAACAAAATTTGACAAAGCAAATG
MAL10|PF10_0247                 TATAAAAGTCATCTAAGTAAACTTCAACAAAATTTGACAAAGCAAATG
su_gi_contig_1545               TATAAAAGTCATTTAAGTAAACTTCAACAAAATTTGACAAAGCAAATG
gi|15906176|gb|BI813932.1|BI813 TATAAAAGTCATCTAAGTAAACTTCAACAAAATTTGACAAAGCAAATG
B04_1695_554.ab1                ------------------------------------------------
B03_1695_153.ab1                TATAAAAGTCATTTAAGTAAACTTCAACAAAATTTGACAAAGCAAATG
E03_1382_153.ab1                ------------------------------------------------
gi|22794247|gb|BU498053.1|BU498 ------------------------------------------------

PF10_0247                       TACCAGCTAGAAAAAAATGTTTTAATTACAAACAATTTGAGGGATGGT
MAL10|PF10_0247                 TACCAGCTAGAAAAAAATGTTTTAATTACAAACAATTTGAGGGATGGT
su_gi_contig_1545               TACCAGCTAGAAAAAAATGTTTTAATTACAAACAATTTGAGGGATGGT
gi|15906176|gb|BI813932.1|BI813 TACCAGCTAGAAAAAAATGTTTTAATTACAAACAATTTGAGGGATGGT
B04_1695_554.ab1                ------------------------------------------------
B03_1695_153.ab1                TACCAGCTAGAAAAAAATGTTTTAATTACAAACAATTTGAGGGATGGT
E03_1382_153.ab1                ------------------------------------------------
gi|22794247|gb|BU498053.1|BU498 ------------------------------------------------

PF10_0247                       CTTATACATATCATAGAGGATGAAGCATGTAAGTTTAAAAAAAAATAA
MAL10|PF10_0247                 CTTATACATATCATAGAGGATGAAGCAT--------------------
su_gi_contig_1545               TTTATACATATCATAGAGGATGAAGCATGTAAGTTTAAAAAAAAATAA
gi|15906176|gb|BI813932.1|BI813 CTTATACATATCATAGAGGATGAAGCAT--------------------
B04_1695_554.ab1                ------------------------------------------------
B03_1695_153.ab1                TTTATACATATCATAGAGGATGAAGCATGTAAGTTTAAAAAAAAATAA
E03_1382_153.ab1                ------------------------------------------------
gi|22794247|gb|BU498053.1|BU498 ------------------------------------------------

PF10_0247                       TAAAAATAAAAAAAATAAAAAAATTAAAAAAATTAAAAAAAA-TAAAA
MAL10|PF10_0247                 ------------------------------------------------
su_gi_contig_1545               TAAAAATAAAAAAAATAAAAAAATTAAAAAAATTAAAAAAAAATAAAA
gi|15906176|gb|BI813932.1|BI813 ------------------------------------------------
B04_1695_554.ab1                ------------------------------------------------
B03_1695_153.ab1                TAAAAATAAAAAAAATAAAAAAATTAAAAAAATTAAAAAAAAATAAAA
E03_1382_153.ab1                ------------------------------------------------
gi|22794247|gb|BU498053.1|BU498 ------------------------------------------------

PF10_0247                       AAATAAAAAAATTAAAAAATAAAAAAATAATACATAAGATAATATTTT
MAL10|PF10_0247                 ------------------------------------------------
su_gi_contig_1545               AAATAAAAAAATTAAAAAATAAAAAAATAATACATAAGATAATATTTT
gi|15906176|gb|BI813932.1|BI813 ------------------------------------------------
B04_1695_554.ab1                ------------------------------------------------
B03_1695_153.ab1                AAATAAAAAAATTAAAAAATAAAAAAATAATACATAAGATAATATTTT
E03_1382_153.ab1                ------------------------------------------------
gi|22794247|gb|BU498053.1|BU498 ------------------------------------------------

PF10_0247                       ACACTCTACAAATGGTTTAAAATATAAAGTATTGGTTAAACAAATTTA
MAL10|PF10_0247                 ------------------------------------------------
su_gi_contig_1545               ACACTCTACAAATGGTTTAAAATATAAAGTATTGGTTAAACAAATTTA
gi|15906176|gb|BI813932.1|BI813 ------------------------------------------------
B04_1695_554.ab1                ------------------------------------------------
B03_1695_153.ab1                ACACTCTACAAATGGTTTAAAATATAAAGTATTGGTTAAACAAATTTA
E03_1382_153.ab1                ------------------------------------TAAACAAATTTA
gi|22794247|gb|BU498053.1|BU498 ------------------------------------------------

PF10_0247                       TATGTGTAGAATAATATATATACCATGATATATTTTTTATTTTTTATT
MAL10|PF10_0247                 ------------------------------------------------
su_gi_contig_1545               TATGTGTAGAATAATATATATACCATGATATATTTTTTATTTTTTATT
gi|15906176|gb|BI813932.1|BI813 ------------------------------------------------
B04_1695_554.ab1                ------------------------------------------------
B03_1695_153.ab1                TATGTGTAGAATAATATATATACCATGATATATTTTTTATTTTTTATT
E03_1382_153.ab1                TATGTGTAGAATAATATATATACCATGATATATTTTTTATTTTTTATT
gi|22794247|gb|BU498053.1|BU498 ------------------------------------------------

PF10_0247                       TATTTTTTTTTATGTGCAGTTTATAAAAAGGATGAACAGAATAGTAGT
MAL10|PF10_0247                 -------------------TTTATAAAAAGGATGAACAGAATAGTAGT
su_gi_contig_1545               TATTTTTTTTTATGTGCAGTTTATAAAAAGGATGAACAGAATAGTAGT
gi|15906176|gb|BI813932.1|BI813 -------------------TTTATAAAAAGGATGAACAGAATAGTAGT
B04_1695_554.ab1                ------------------------------------------------
B03_1695_153.ab1                TATTTTTTTTTATGTGCAGTTTATAAAAAGGATGAACAGAATAGTA--
E03_1382_153.ab1                TATTTTTTTTTATGTGCAGTTTATAAAAAGGAT---------------
gi|22794247|gb|BU498053.1|BU498 ------------------------------------------------

PF10_0247                       GAGGAAAAGAAGGAACAAATTATTAATGAGGAGGCTCAATCAAACAAG
MAL10|PF10_0247                 GAGGAAAAGAAGGAACAAATTATTAATGAGGAGGCTCAATCAAACAAG
su_gi_contig_1545               GAGGAAAAGAAGGAACAAATTATTAATGAGGAGGCTCAATCAAACAAG
gi|15906176|gb|BI813932.1|BI813 GAGGAAAAGAAGGAACAAATTATTAATGAGGAGGCTCAATCAAACAAG
B04_1695_554.ab1                ------------------------------------------------
B03_1695_153.ab1                ------------------------------------------------
E03_1382_153.ab1                ------------------------------------------------
gi|22794247|gb|BU498053.1|BU498 -------------AACAAATTATTAATGAGGAGGCTCAATCAAACAAG

PF10_0247                       GGCCGCATTTTTGAAAAATGAATCATATAAAAAATAAATAATAATAAA
MAL10|PF10_0247                 GGCCGCATTTTTGAAAAATGA---------------------------
su_gi_contig_1545               GGCCGCATTTTTGAAAAATGAATCATATAAAAAATAAATAATAATAAA
gi|15906176|gb|BI813932.1|BI813 GGCCGCATTTTTGAAAAATGAATCATATAAAAAATAAATAATAATAAA
B04_1695_554.ab1                ------------------------------------------------
B03_1695_153.ab1                ------------------------------------------------
E03_1382_153.ab1                ------------------------------------------------
gi|22794247|gb|BU498053.1|BU498 GGCCGCATTTTTGAAAAATGAATCATATAAAAAATAAATAATAATAAA

PF10_0247                       TGAATAATAATAAATGAATAATAATAAATGAATAATAATAAATGAATA
MAL10|PF10_0247                 ------------------------------------------------
su_gi_contig_1545               TGAATAATAATAAATGAATAATAATAAATGAATAATAATAAATGAATA
gi|15906176|gb|BI813932.1|BI813 TGAATAATAATAAATGAATAATAATAAATGAATAATAATAAATGAATA
B04_1695_554.ab1                ------------------------------------------------
B03_1695_153.ab1                ------------------------------------------------
E03_1382_153.ab1                ------------------------------------------------
gi|22794247|gb|BU498053.1|BU498 TGAATAATAATAAATGAATAATAATAAATGAATAATAATAAATGAATA

PF10_0247                       ATAATAAATGAATATTAAGTAGTGTAATAAAATATTATTTTTAATATA
MAL10|PF10_0247                 ------------------------------------------------
su_gi_contig_1545               ATAATAAATGAATATTAAGTAGTGTAATAAAATATTATTTTTAATATA
gi|15906176|gb|BI813932.1|BI813 ATAATAAATGAATATTAAGTAGTGTAATAAAATATTATTTTTAATATA
B04_1695_554.ab1                ------------------------------------------------
B03_1695_153.ab1                ------------------------------------------------
E03_1382_153.ab1                ------------------------------------------------
gi|22794247|gb|BU498053.1|BU498 ATAATAAATGAATATTAAGTAGTGTAATAAAATATTATTTTTAATATA

PF10_0247                       TAATTTGTTATAATATATTGTAAAATATATATATATATATATTTATAC
MAL10|PF10_0247                 ------------------------------------------------
su_gi_contig_1545               TAATTTGTTATAATATATTGTAAAATATATATATATATATATTTATAC
gi|15906176|gb|BI813932.1|BI813 TAATTTGTTATAATATATTGTAAAATATATATATATATATATTTATAC
B04_1695_554.ab1                ------------------------------------------------
B03_1695_153.ab1                ------------------------------------------------
E03_1382_153.ab1                ------------------------------------------------
gi|22794247|gb|BU498053.1|BU498 TAATTTGTTATAATATATTGTAAAATATATATATATATATATTTATAC

PF10_0247                       AAAATATATTTAATTTTTTAAAAATGCTGAAACTGGTTTTATATATAT
MAL10|PF10_0247                 ------------------------------------------------
su_gi_contig_1545               AAAATATATTTAATTTTTTAAAAATGCTGAAACTGGTTTTATATATAT
gi|15906176|gb|BI813932.1|BI813 AA----------------------------------------------
B04_1695_554.ab1                ------------------------------------------------
B03_1695_153.ab1                ------------------------------------------------
E03_1382_153.ab1                ------------------------------------------------
gi|22794247|gb|BU498053.1|BU498 AAAATATATTTAATTTTTTAAAAATGCTGAAACTGGTTTTATATATAT

PF10_0247                       GTATTACATAGTGTAATACCTTTCTCTTAATAAAATGTAAATATAAAT
MAL10|PF10_0247                 ------------------------------------------------
su_gi_contig_1545               GTATTACATAGTGTAATACCTTTCTCTTAATAAAATGTAAATATAAAT
gi|15906176|gb|BI813932.1|BI813 ------------------------------------------------
B04_1695_554.ab1                ------------------------------------------------
B03_1695_153.ab1                ------------------------------------------------
E03_1382_153.ab1                ------------------------------------------------
gi|22794247|gb|BU498053.1|BU498 GTATTACATAGTGTAATACCTTTCTCTTAATAAAATGTAAATATAAAT

PF10_0247                       ATAAATATATGTATTGTATATGATATATTATATATATATAATATATAT
MAL10|PF10_0247                 ------------------------------------------------
su_gi_contig_1545               ATAAATATATGTATTGTATATGATATATTATATATATATAATATATAT
gi|15906176|gb|BI813932.1|BI813 ------------------------------------------------
B04_1695_554.ab1                ------------------------------------------------
B03_1695_153.ab1                ------------------------------------------------
E03_1382_153.ab1                ------------------------------------------------
gi|22794247|gb|BU498053.1|BU498 ATAAATATATGTATTGTATATGATATATTATATATATATAATATATAT

PF10_0247                       ATATTATATATGATATAATGTATATATCATATTTATTTCTTTTTTTTT
MAL10|PF10_0247                 ------------------------------------------------
su_gi_contig_1545               ATATTATATATGATATAATGTATATATCATATTTATTTCTTTTTTTTT
gi|15906176|gb|BI813932.1|BI813 ------------------------------------------------
B04_1695_554.ab1                ------------------------------------------------
B03_1695_153.ab1                ------------------------------------------------
E03_1382_153.ab1                ------------------------------------------------
gi|22794247|gb|BU498053.1|BU498 ATATTATATATGATATAATGTATATATCATATTTATTTCTTTTTTTTT

PF10_0247                       CTTTTGGTGACTTAAAAATAAGCCCGAAAAATTATACATATTTCAAAT
MAL10|PF10_0247                 ------------------------------------------------
su_gi_contig_1545               CTTTTGGTGACTTAAAAATAAGCCCGAAAAATTATACATATTTCAAAT
gi|15906176|gb|BI813932.1|BI813 ------------------------------------------------
B04_1695_554.ab1                ------------------------------------------------
B03_1695_153.ab1                ------------------------------------------------
E03_1382_153.ab1                ------------------------------------------------
gi|22794247|gb|BU498053.1|BU498 CTTTTGGTGACTTAAAAATAAGCCCGAAAAATTATACATATTTCAAAT

PF10_0247                       ATATTTTCTCTTAAATGATAATATTGAAATATTAACAAAAAAAAAAAA
MAL10|PF10_0247                 ------------------------------------------------
su_gi_contig_1545               ATATTTTCTCTTAAATGATAATATTGAAATATTAAC------------
gi|15906176|gb|BI813932.1|BI813 ------------------------------------------------
B04_1695_554.ab1                ------------------------------------------------
B03_1695_153.ab1                ------------------------------------------------
E03_1382_153.ab1                ------------------------------------------------
gi|22794247|gb|BU498053.1|BU498 ATATTTTCTCTTAAATGATAATATTGAAATATTAAC------------

PF10_0247                       AAAAATATATATATATATATATATATATATATATATATATTTAATAAT
MAL10|PF10_0247                 ------------------------------------------------
su_gi_contig_1545               ------------------------------------------------
gi|15906176|gb|BI813932.1|BI813 ------------------------------------------------
B04_1695_554.ab1                ------------------------------------------------
B03_1695_153.ab1                ------------------------------------------------
E03_1382_153.ab1                ------------------------------------------------
gi|22794247|gb|BU498053.1|BU498 ------------------------------------------------

PF10_0247                       TATTATTATTATTATCTTATCATATATTCTTATATTCTTATATTTTTA
MAL10|PF10_0247                 ------------------------------------------------
su_gi_contig_1545               ------------------------------------------------
gi|15906176|gb|BI813932.1|BI813 ------------------------------------------------
B04_1695_554.ab1                ------------------------------------------------
B03_1695_153.ab1                ------------------------------------------------
E03_1382_153.ab1                ------------------------------------------------
gi|22794247|gb|BU498053.1|BU498 ------------------------------------------------

PF10_0247                       TATTTATTTATAATATATTAATTTTTTGATATCGTTGCTGGGGATGGG
MAL10|PF10_0247                 ------------------------------------------------
su_gi_contig_1545               ------------------------------------------------
gi|15906176|gb|BI813932.1|BI813 ------------------------------------------------
B04_1695_554.ab1                ------------------------------------------------
B03_1695_153.ab1                ------------------------------------------------
E03_1382_153.ab1                ------------------------------------------------
gi|22794247|gb|BU498053.1|BU498 ------------------------------------------------

PF10_0247                       TAGTTTCCTTTACTTCTAATAACAATATGTTTTAAATTTTTTTTTTTT
MAL10|PF10_0247                 ------------------------------------------------
su_gi_contig_1545               ------------------------------------------------
gi|15906176|gb|BI813932.1|BI813 ------------------------------------------------
B04_1695_554.ab1                ------------------------------------------------
B03_1695_153.ab1                ------------------------------------------------
E03_1382_153.ab1                ------------------------------------------------
gi|22794247|gb|BU498053.1|BU498 ------------------------------------------------

PF10_0247                       TTTTTTTTTTTTTTTTTTTCAAATATTAAGTTTAAATGTTCCTTTTTC
MAL10|PF10_0247                 ------------------------------------------------
su_gi_contig_1545               ------------------------------------------------
gi|15906176|gb|BI813932.1|BI813 ------------------------------------------------
B04_1695_554.ab1                ------------------------------------------------
B03_1695_153.ab1                ------------------------------------------------
E03_1382_153.ab1                ------------------------------------------------
gi|22794247|gb|BU498053.1|BU498 ------------------------------------------------

PF10_0247                       CTTTGTTTGTTTAAAAAAAAAAAAAAAGAAAAGAGAACACAATGCTAT
MAL10|PF10_0247                 ------------------------------------------------
su_gi_contig_1545               ------------------------------------------------
gi|15906176|gb|BI813932.1|BI813 ------------------------------------------------
B04_1695_554.ab1                ------------------------------------------------
B03_1695_153.ab1                ------------------------------------------------
E03_1382_153.ab1                ------------------------------------------------
gi|22794247|gb|BU498053.1|BU498 ------------------------------------------------

PF10_0247                       TATATTTTGTGATATTCATATGGTCCTTTTTATTATGTGATATATATG
MAL10|PF10_0247                 ------------------------------------------------
su_gi_contig_1545               ------------------------------------------------
gi|15906176|gb|BI813932.1|BI813 ------------------------------------------------
B04_1695_554.ab1                ------------------------------------------------
B03_1695_153.ab1                ------------------------------------------------
E03_1382_153.ab1                ------------------------------------------------
gi|22794247|gb|BU498053.1|BU498 ------------------------------------------------

PF10_0247                       AAACACTAAATATAAGAAAGAGCATAGATAGGAAATTAACACATTTGA
MAL10|PF10_0247                 ------------------------------------------------
su_gi_contig_1545               ------------------------------------------------
gi|15906176|gb|BI813932.1|BI813 ------------------------------------------------
B04_1695_554.ab1                ------------------------------------------------
B03_1695_153.ab1                ------------------------------------------------
E03_1382_153.ab1                ------------------------------------------------
gi|22794247|gb|BU498053.1|BU498 ------------------------------------------------

PF10_0247                       ATAATAATATTGAATGTGCATTGAATATAAGTAATTATCGAAATAAGA
MAL10|PF10_0247                 ------------------------------------------------
su_gi_contig_1545               ------------------------------------------------
gi|15906176|gb|BI813932.1|BI813 ------------------------------------------------
B04_1695_554.ab1                ------------------------------------------------
B03_1695_153.ab1                ------------------------------------------------
E03_1382_153.ab1                ------------------------------------------------
gi|22794247|gb|BU498053.1|BU498 ------------------------------------------------

PF10_0247                       AAAGTAAAAATTTGCAATTTATTGGTAATAATAAGATTGTAAAAAAAT
MAL10|PF10_0247                 ------------------------------------------------
su_gi_contig_1545               ------------------------------------------------
gi|15906176|gb|BI813932.1|BI813 ------------------------------------------------
B04_1695_554.ab1                ------------------------------------------------
B03_1695_153.ab1                ------------------------------------------------
E03_1382_153.ab1                ------------------------------------------------
gi|22794247|gb|BU498053.1|BU498 ------------------------------------------------

PF10_0247                       GTAAGAACAAATATAGTAACAAAGTTCATTTATTTGGATTTAGTAGTA
MAL10|PF10_0247                 ------------------------------------------------
su_gi_contig_1545               ------------------------------------------------
gi|15906176|gb|BI813932.1|BI813 ------------------------------------------------
B04_1695_554.ab1                ------------------------------------------------
B03_1695_153.ab1                ------------------------------------------------
E03_1382_153.ab1                ------------------------------------------------
gi|22794247|gb|BU498053.1|BU498 ------------------------------------------------

PF10_0247                       AAGAAGAAATAAATAATAAAGGAAAAAAGAGTTTAAATATCGAAAAAT
MAL10|PF10_0247                 ------------------------------------------------
su_gi_contig_1545               ------------------------------------------------
gi|15906176|gb|BI813932.1|BI813 ------------------------------------------------
B04_1695_554.ab1                ------------------------------------------------
B03_1695_153.ab1                ------------------------------------------------
E03_1382_153.ab1                ------------------------------------------------
gi|22794247|gb|BU498053.1|BU498 ------------------------------------------------

PF10_0247                       ATGAATATAAAAATGGTAATATATTTTTATATACTAAATTATTTGTAA
MAL10|PF10_0247                 ------------------------------------------------
su_gi_contig_1545               ------------------------------------------------
gi|15906176|gb|BI813932.1|BI813 ------------------------------------------------
B04_1695_554.ab1                ------------------------------------------------
B03_1695_153.ab1                ------------------------------------------------
E03_1382_153.ab1                ------------------------------------------------
gi|22794247|gb|BU498053.1|BU498 ------------------------------------------------

PF10_0247                       ATAATGAAGAAAAGAAATTTATTATTGATTTATGTAGTGATCATAGTT
MAL10|PF10_0247                 ------------------------------------------------
su_gi_contig_1545               ------------------------------------------------
gi|15906176|gb|BI813932.1|BI813 ------------------------------------------------
B04_1695_554.ab1                ------------------------------------------------
B03_1695_153.ab1                ------------------------------------------------
E03_1382_153.ab1                ------------------------------------------------
gi|22794247|gb|BU498053.1|BU498 ------------------------------------------------

PF10_0247                       TTATATTTGAAAAAAGATTAAATGAGGAATTATTAAAATGTAATAATA
MAL10|PF10_0247                 ------------------------------------------------
su_gi_contig_1545               ------------------------------------------------
gi|15906176|gb|BI813932.1|BI813 ------------------------------------------------
B04_1695_554.ab1                ------------------------------------------------
B03_1695_153.ab1                ------------------------------------------------
E03_1382_153.ab1                ------------------------------------------------
gi|22794247|gb|BU498053.1|BU498 ------------------------------------------------

PF10_0247                       ATAATAATAATAATAATATATTTACACAAAATGATTTTGAACAGAAGA
MAL10|PF10_0247                 ------------------------------------------------
su_gi_contig_1545               ------------------------------------------------
gi|15906176|gb|BI813932.1|BI813 ------------------------------------------------
B04_1695_554.ab1                ------------------------------------------------
B03_1695_153.ab1                ------------------------------------------------
E03_1382_153.ab1                ------------------------------------------------
gi|22794247|gb|BU498053.1|BU498 ------------------------------------------------

PF10_0247                       GTTTTCCAAAAAATGAAGGTTTAAATTTACAATATGAAAAAAAGGATA
MAL10|PF10_0247                 ------------------------------------------------
su_gi_contig_1545               ------------------------------------------------
gi|15906176|gb|BI813932.1|BI813 ------------------------------------------------
B04_1695_554.ab1                ------------------------------------------------
B03_1695_153.ab1                ------------------------------------------------
E03_1382_153.ab1                ------------------------------------------------
gi|22794247|gb|BU498053.1|BU498 ------------------------------------------------

PF10_0247                       TAGAAAATATAAAAGAATTATTCCATTTAAATAATACACAAGTAGATA
MAL10|PF10_0247                 ------------------------------------------------
su_gi_contig_1545               ------------------------------------------------
gi|15906176|gb|BI813932.1|BI813 ------------------------------------------------
B04_1695_554.ab1                ------------------------------------------------
B03_1695_153.ab1                ------------------------------------------------
E03_1382_153.ab1                ------------------------------------------------
gi|22794247|gb|BU498053.1|BU498 ------------------------------------------------

PF10_0247                       TAAAAAAAGTAGTTAATATAAAACATGAAAAGGAAAAACAATTTCCAT
MAL10|PF10_0247                 ------------------------------------------------
su_gi_contig_1545               ------------------------------------------------
gi|15906176|gb|BI813932.1|BI813 ------------------------------------------------
B04_1695_554.ab1                ------------------------------------------------
B03_1695_153.ab1                ------------------------------------------------
E03_1382_153.ab1                ------------------------------------------------
gi|22794247|gb|BU498053.1|BU498 ------------------------------------------------

PF10_0247                       TTTATGTAATAAATAATGAAGAGTTAGATATGAATTTTTATGGAATTA
MAL10|PF10_0247                 ------------------------------------------------
su_gi_contig_1545               ------------------------------------------------
gi|15906176|gb|BI813932.1|BI813 ------------------------------------------------
B04_1695_554.ab1                ------------------------------------------------
B03_1695_153.ab1                ------------------------------------------------
E03_1382_153.ab1                ------------------------------------------------
gi|22794247|gb|BU498053.1|BU498 ------------------------------------------------

PF10_0247                       TTGGTTTTAATTTTTTTAAAAATTATGACACATTTGTTTTAGACACTA
MAL10|PF10_0247                 ------------------------------------------------
su_gi_contig_1545               ------------------------------------------------
gi|15906176|gb|BI813932.1|BI813 ------------------------------------------------
B04_1695_554.ab1                ------------------------------------------------
B03_1695_153.ab1                ------------------------------------------------
E03_1382_153.ab1                ------------------------------------------------
gi|22794247|gb|BU498053.1|BU498 ------------------------------------------------

PF10_0247                       TACAAATGAAAATTTTATTAAATTGGAATGAAG
MAL10|PF10_0247                 ---------------------------------
su_gi_contig_1545               ---------------------------------
gi|15906176|gb|BI813932.1|BI813 ---------------------------------
B04_1695_554.ab1                ---------------------------------
B03_1695_153.ab1                ---------------------------------
E03_1382_153.ab1                ---------------------------------
gi|22794247|gb|BU498053.1|BU498 ---------------------------------

;

endblock;
