# Supplementary material for: cDNA sequences reveal considerable gene prediction inaccuracy in the Plasmodium falciparum genome
Source: BMC Genomics. 2007 Jul 27;8:255. doi: 10.1186/1471-2164-8-255 (PMC1978503; doi:10.1186/1471-2164-8-255)
Supplement: Additional file 3 — Genes with cDNA sequences not matching predicted CDS perfectly. Aligned cDNA and predicted CDS sequences can be viewed by double clicking the hyper-linked gene names in the Excel file. [file 1471-2164-8-255-S3.zip › PF10_0254.TXT]

#NEXUS

[!This data assembled using Sequencher, from Gene Codes Corporation.]
begin data;
   dimensions ntax=5 nchar=5420;
   format datatype=dna gap=- interleave=yes;
   matrix

PF10_0254                       TATAATAATATTCAAAATATTACCACCACTTTGTCATACCCACTTGTC
MAL10|PF10_0254                 ------------------------------------------------
su_gi_contig_3963               ------------------------------------------------
gi|22794834|gb|BU498640.1|BU498 ------------------------------------------------
gi|15909018|gb|BI815576.1|BI815 ------------------------------------------------

PF10_0254                       AACTCAAATTTTGTTCATCTGTATCCTTACCAAAATTCTAATACAAAT
MAL10|PF10_0254                 ------------------------------------------------
su_gi_contig_3963               ------------------------------------------------
gi|22794834|gb|BU498640.1|BU498 ------------------------------------------------
gi|15909018|gb|BI815576.1|BI815 ------------------------------------------------

PF10_0254                       AATCAAATAAAAAAAATAGAAAATTTCAATGTTTCCAAAAATTACATG
MAL10|PF10_0254                 ------------------------------------------------
su_gi_contig_3963               ------------------------------------------------
gi|22794834|gb|BU498640.1|BU498 ------------------------------------------------
gi|15909018|gb|BI815576.1|BI815 ------------------------------------------------

PF10_0254                       AACGAGTCATCTACACAAACTTCTACCGAAACATCTAGCAAATCGTCA
MAL10|PF10_0254                 ------------------------------------------------
su_gi_contig_3963               ------------------------------------------------
gi|22794834|gb|BU498640.1|BU498 ------------------------------------------------
gi|15909018|gb|BI815576.1|BI815 ------------------------------------------------

PF10_0254                       AAAGACACCTCCCTCTGGAATACTCAAATTCATTTATTAAATGAAAAA
MAL10|PF10_0254                 ------------------------------------------------
su_gi_contig_3963               ------------------------------------------------
gi|22794834|gb|BU498640.1|BU498 ------------------------------------------------
gi|15909018|gb|BI815576.1|BI815 ------------------------------------------------

PF10_0254                       ATAAAAAATATGAAAACTAAAATGGAAAATATAACCAAAGAAAAAAAC
MAL10|PF10_0254                 ------------------------------------------------
su_gi_contig_3963               ------------------------------------------------
gi|22794834|gb|BU498640.1|BU498 ------------------------------------------------
gi|15909018|gb|BI815576.1|BI815 ------------------------------------------------

PF10_0254                       GAAGTAAACGAATTGTGCAAAATGTACAAGGTAATAAAAAATCATATA
MAL10|PF10_0254                 ------------------------------------------------
su_gi_contig_3963               ------------------------------------------------
gi|22794834|gb|BU498640.1|BU498 ------------------------------------------------
gi|15909018|gb|BI815576.1|BI815 ------------------------------------------------

PF10_0254                       AATGTCAATGTGTAATTTGTTATTACATTGTAGTTAAAATTTTTTTTT
MAL10|PF10_0254                 ------------------------------------------------
su_gi_contig_3963               ------------------------------------------------
gi|22794834|gb|BU498640.1|BU498 ------------------------------------------------
gi|15909018|gb|BI815576.1|BI815 ------------------------------------------------

PF10_0254                       TTTTTTTTTTTTTTCCTGAACAAAACAACTATTTATTTTGGCTAGTTC
MAL10|PF10_0254                 ------------------------------------------------
su_gi_contig_3963               ------------------------------------------------
gi|22794834|gb|BU498640.1|BU498 ------------------------------------------------
gi|15909018|gb|BI815576.1|BI815 ------------------------------------------------

PF10_0254                       GCAAAAGGATAATTATATAAATTTTTTTTTTTTTTTTTTTTCCTGCAC
MAL10|PF10_0254                 ------------------------------------------------
su_gi_contig_3963               ------------------------------------------------
gi|22794834|gb|BU498640.1|BU498 ------------------------------------------------
gi|15909018|gb|BI815576.1|BI815 ------------------------------------------------

PF10_0254                       AATACATACATAAATATATATATATATATATATTTCTATATCTATATC
MAL10|PF10_0254                 ------------------------------------------------
su_gi_contig_3963               ------------------------------------------------
gi|22794834|gb|BU498640.1|BU498 ------------------------------------------------
gi|15909018|gb|BI815576.1|BI815 ------------------------------------------------

PF10_0254                       TATATATATATATTTATATTTTTATTTATTTATATTTAGAATGAATGC
MAL10|PF10_0254                 ------------------------------------------------
su_gi_contig_3963               ------------------------------------------------
gi|22794834|gb|BU498640.1|BU498 ------------------------------------------------
gi|15909018|gb|BI815576.1|BI815 ------------------------------------------------

PF10_0254                       GGACGATTGAGAGAACTGCTTGTAAAGGAAAATTATGACAAGTACAAG
MAL10|PF10_0254                 ------------------------------------------------
su_gi_contig_3963               ------------------------------------------------
gi|22794834|gb|BU498640.1|BU498 ------------------------------------------------
gi|15909018|gb|BI815576.1|BI815 ------------------------------------------------

PF10_0254                       GTGCTTCCTATTTGTAGCATCGATTATGAAGAAGTGAATTTAAAATTA
MAL10|PF10_0254                 ------------------------------------------------
su_gi_contig_3963               ------------------------------------------------
gi|22794834|gb|BU498640.1|BU498 ------------------------------------------------
gi|15909018|gb|BI815576.1|BI815 ------------------------------------------------

PF10_0254                       GAAAAAGAAAATGAGAAATTAAGAAAGCAAATGGAAGCTTTAGGAAAA
MAL10|PF10_0254                 ------------------------------------------------
su_gi_contig_3963               ------------------------------------------------
gi|22794834|gb|BU498640.1|BU498 ------------------------------------------------
gi|15909018|gb|BI815576.1|BI815 ------------------------------------------------

PF10_0254                       ACCATTTTAGCTAGCGATGATATAAATAGTATAAAAAAGAATTTAGCC
MAL10|PF10_0254                 ------------------------------------------------
su_gi_contig_3963               ------------------------------------------------
gi|22794834|gb|BU498640.1|BU498 ------------------------------------------------
gi|15909018|gb|BI815576.1|BI815 ------------------------------------------------

PF10_0254                       AAGCATATAGTACATTTAAATGAAGAGAATGAAAAATATAGAAATGAA
MAL10|PF10_0254                 ------------------------------------------------
su_gi_contig_3963               ------------------------------------------------
gi|22794834|gb|BU498640.1|BU498 ------------------------------------------------
gi|15909018|gb|BI815576.1|BI815 ------------------------------------------------

PF10_0254                       ATAAAATTATTGAAGAAGAACAAAGATATAAATAATCAAATATTATTT
MAL10|PF10_0254                 ------------------------------------------------
su_gi_contig_3963               ------------------------------------------------
gi|22794834|gb|BU498640.1|BU498 ------------------------------------------------
gi|15909018|gb|BI815576.1|BI815 ------------------------------------------------

PF10_0254                       ACATTAAACAAAACAGAGATTTCATCTGATATGATAGATAGTTTATTT
MAL10|PF10_0254                 ------------------------------------------------
su_gi_contig_3963               ------------------------------------------------
gi|22794834|gb|BU498640.1|BU498 ------------------------------------------------
gi|15909018|gb|BI815576.1|BI815 ------------------------------------------------

PF10_0254                       ATGCAAACAAAAAATGTTATTATACAGGTAACAAATAAAAAATATTAA
MAL10|PF10_0254                 ------------------------------------------------
su_gi_contig_3963               ------------------------------------------------
gi|22794834|gb|BU498640.1|BU498 ------------------------------------------------
gi|15909018|gb|BI815576.1|BI815 ------------------------------------------------

PF10_0254                       AGGAAAATATAAGTGTTTGTTATATATTTTATCTAACACGACCTTTGC
MAL10|PF10_0254                 ------------------------------------------------
su_gi_contig_3963               ------------------------------------------------
gi|22794834|gb|BU498640.1|BU498 ------------------------------------------------
gi|15909018|gb|BI815576.1|BI815 ------------------------------------------------

PF10_0254                       AACAACAAAATAAACAAATATATACACATATATAGATATACATATATA
MAL10|PF10_0254                 ------------------------------------------------
su_gi_contig_3963               ------------------------------------------------
gi|22794834|gb|BU498640.1|BU498 ------------------------------------------------
gi|15909018|gb|BI815576.1|BI815 ------------------------------------------------

PF10_0254                       TAGATATACATATATATAGATATACATATACATATATATTATGTTTTC
MAL10|PF10_0254                 ------------------------------------------------
su_gi_contig_3963               ------------------------------------------------
gi|22794834|gb|BU498640.1|BU498 ------------------------------------------------
gi|15909018|gb|BI815576.1|BI815 ------------------------------------------------

PF10_0254                       TTTTTGAAGGGACATGAGAATATTAACGTGTTTTATTTTAATGTGAAA
MAL10|PF10_0254                 ------------------------------------------------
su_gi_contig_3963               ------------------------------------------------
gi|22794834|gb|BU498640.1|BU498 ------------------------------------------------
gi|15909018|gb|BI815576.1|BI815 ------------------------------------------------

PF10_0254                       AACTTGGTCCAGCAATTTTTGGAAAAAATAAAATATATCATTATGGAA
MAL10|PF10_0254                 ------------------------------------------------
su_gi_contig_3963               ------------------------------------------------
gi|22794834|gb|BU498640.1|BU498 ------------------------------------------------
gi|15909018|gb|BI815576.1|BI815 ------------------------------------------------

PF10_0254                       AACGAATACGTAACAAAATAAATAAATAAATAAATAAATATATATATA
MAL10|PF10_0254                 ------------------------------------------------
su_gi_contig_3963               ------------------------------------------------
gi|22794834|gb|BU498640.1|BU498 ------------------------------------------------
gi|15909018|gb|BI815576.1|BI815 ------------------------------------------------

PF10_0254                       TATATATATATATATATAATATAAATGAATGTTATATATTTTATTTTC
MAL10|PF10_0254                 ------------------------------------------------
su_gi_contig_3963               ------------------------------------------------
gi|22794834|gb|BU498640.1|BU498 ------------------------------------------------
gi|15909018|gb|BI815576.1|BI815 ------------------------------------------------

PF10_0254                       TTTAGACAAAAAAAGAGAAATTGAAATATGTTGTCGATTTGGAAGATA
MAL10|PF10_0254                 ------------------------------------------------
su_gi_contig_3963               ------------------------------------------------
gi|22794834|gb|BU498640.1|BU498 ------------------------------------------------
gi|15909018|gb|BI815576.1|BI815 ------------------------------------------------

PF10_0254                       TAATTAAGAAAAACTTTCAAGAGGTACTTTACTGAAAAAAAAAAAAAA
MAL10|PF10_0254                 ------------------------------------------------
su_gi_contig_3963               ------------------------------------------------
gi|22794834|gb|BU498640.1|BU498 ------------------------------------------------
gi|15909018|gb|BI815576.1|BI815 ------------------------------------------------

PF10_0254                       AAAAAAATATACATAGATGTACATATTATCACACATTCTGTGTATATA
MAL10|PF10_0254                 ------------------------------------------------
su_gi_contig_3963               ------------------------------------------------
gi|22794834|gb|BU498640.1|BU498 ------------------------------------------------
gi|15909018|gb|BI815576.1|BI815 ------------------------------------------------

PF10_0254                       CTTTTTTATTCCTGTAGATAAGTCATACAGTTATCAATATTAATGACC
MAL10|PF10_0254                 ------------------------------------------------
su_gi_contig_3963               ------------------------------------------------
gi|22794834|gb|BU498640.1|BU498 ------------------------------------------------
gi|15909018|gb|BI815576.1|BI815 ------------------------------------------------

PF10_0254                       TACGAAAGAATATGAAAAATATTAGAGCTCAGGTTTTTGATGTAGATA
MAL10|PF10_0254                 -----------ATGAAAAATATTAGAGCTCAGGTTTTTGATGTAGATA
su_gi_contig_3963               ------------------------------------------------
gi|22794834|gb|BU498640.1|BU498 ------------------------------------------------
gi|15909018|gb|BI815576.1|BI815 ------------------------------------------------

PF10_0254                       GAGTAAACCCTGAATGGTTAGATTTTTTTTTTATTTTATATCCCATAA
MAL10|PF10_0254                 GAGTAAACCCTGAATGGTTAGATTTTTTTTTTATTTTATATCCCATAA
su_gi_contig_3963               ------------------------------------------------
gi|22794834|gb|BU498640.1|BU498 ------------------------------------------------
gi|15909018|gb|BI815576.1|BI815 ------------------------------------------------

PF10_0254                       AAATAATTATTTCTGTTCATCAAAATATATATATATATATATATATAT
MAL10|PF10_0254                 AAATAATTATTTCTGTTCATCAAAATATATATATATATATATATATAT
su_gi_contig_3963               ------------------------------------------------
gi|22794834|gb|BU498640.1|BU498 ------------------------------------------------
gi|15909018|gb|BI815576.1|BI815 ------------------------------------------------

PF10_0254                       ATATTTATTTATTATTTTTTAGTTTTTGTAAACCTTCAAGAGCCATTC
MAL10|PF10_0254                 ATATTTATTTATTATTTTTTAGTTTTTGTAAACCTTCAAGAGCCATTC
su_gi_contig_3963               ------------------------------------------------
gi|22794834|gb|BU498640.1|BU498 ------------------------------------------------
gi|15909018|gb|BI815576.1|BI815 ------------------------------------------------

PF10_0254                       TAGAAAATGACATTAAACAATTAGAAGAGGTGTTACACAAACATTTTA
MAL10|PF10_0254                 TAGAAAATGACATTAAACAATTAGAAGAGGTGTTACACAAACATTTTA
su_gi_contig_3963               ------------------------------------------------
gi|22794834|gb|BU498640.1|BU498 ------------------------------------------------
gi|15909018|gb|BI815576.1|BI815 ------------------------------------------------

PF10_0254                       TTTTACTGAAAAATTTGAGAAAAAAAAACTTGTCCCTAAATCTGAATA
MAL10|PF10_0254                 TTTTACTGAAAAATTTGAGAAAAAAAAACTTGTCCCTAAATCTGAATA
su_gi_contig_3963               ------------------------------------------------
gi|22794834|gb|BU498640.1|BU498 ------------------------------------------------
gi|15909018|gb|BI815576.1|BI815 ------------------------------------------------

PF10_0254                       ATCTATATGTTCATTTTAATAATGTAAGTTGAAAATTTTATAAATGTA
MAL10|PF10_0254                 ATCTATATGTTCATTTTAATAAT-------------------------
su_gi_contig_3963               ------------------------------------------------
gi|22794834|gb|BU498640.1|BU498 ------------------------------------------------
gi|15909018|gb|BI815576.1|BI815 ------------------------------------------------

PF10_0254                       TATAAATATATATATATATATATATATATATATATATTTTTTTTTTGC
MAL10|PF10_0254                 ------------------------------------------------
su_gi_contig_3963               ------------------------------------------------
gi|22794834|gb|BU498640.1|BU498 ------------------------------------------------
gi|15909018|gb|BI815576.1|BI815 ------------------------------------------------

PF10_0254                       ATATTTATTATATCTTTGTGTGCTTGTTCAGGAGGATGATCAGAATGC
MAL10|PF10_0254                 ------------------------------------------------
su_gi_contig_3963               ------------------------------------------------
gi|22794834|gb|BU498640.1|BU498 ------------------------------------------------
gi|15909018|gb|BI815576.1|BI815 ------------------------------------------------

PF10_0254                       ATACTCTCACGAGTCCTTTAACATTCCTTCCGAAGAATTTCAAATGAA
MAL10|PF10_0254                 ------------------------------------------------
su_gi_contig_3963               ------------------------------------------------
gi|22794834|gb|BU498640.1|BU498 ------------------------------------------------
gi|15909018|gb|BI815576.1|BI815 ------------------------------------------------

PF10_0254                       TAAGACTTATGATAATCCAGAGACAAATATAAATGTGCATCAAAAAAA
MAL10|PF10_0254                 ------------------------------------------------
su_gi_contig_3963               ------------------------------------------------
gi|22794834|gb|BU498640.1|BU498 ------------------------------------------------
gi|15909018|gb|BI815576.1|BI815 ------------------------------------------------

PF10_0254                       AAATGTATCTTCTAAAAATTTGTATGAAGCACAAAAGAAAAACAATAC
MAL10|PF10_0254                 ------------------------------------------------
su_gi_contig_3963               ------------------------------------------------
gi|22794834|gb|BU498640.1|BU498 ------------------------------------------------
gi|15909018|gb|BI815576.1|BI815 ------------------------------------------------

PF10_0254                       GTCTGATGTTACAAATACAAAAATTGAAGGAGTTGAAAAAGATAAAAA
MAL10|PF10_0254                 ------------------------------------------------
su_gi_contig_3963               ------------------------------------------------
gi|22794834|gb|BU498640.1|BU498 ------------------------------------------------
gi|15909018|gb|BI815576.1|BI815 ------------------------------------------------

PF10_0254                       AGAAAAGGAATCATATGAAGAAAAAAACGATAAGATGAATACAACTAG
MAL10|PF10_0254                 ------------------------------------------------
su_gi_contig_3963               ------------------------------------------------
gi|22794834|gb|BU498640.1|BU498 ------------------------------------------------
gi|15909018|gb|BI815576.1|BI815 ------------------------------------------------

PF10_0254                       TGAAGAGAATAATATTTTAGTAGGTGAAAATACAAAAGTTGATGATAT
MAL10|PF10_0254                 ------------------------------------------------
su_gi_contig_3963               ------------------------------------------------
gi|22794834|gb|BU498640.1|BU498 ------------------------------------------------
gi|15909018|gb|BI815576.1|BI815 ------------------------------------------------

PF10_0254                       ATTTCATGAGAAATTACACGAAAAGGTATCCCCAAAATTATAATACTT
MAL10|PF10_0254                 ------------------------------------------------
su_gi_contig_3963               ------------------------------------------------
gi|22794834|gb|BU498640.1|BU498 ------------------------------------------------
gi|15909018|gb|BI815576.1|BI815 ------------------------------------------------

PF10_0254                       AAAATCAAAATAGAGAAAAATAAAATATGAAGCTCAATATAAAGTACT
MAL10|PF10_0254                 ------------------------------------------------
su_gi_contig_3963               ------------------------------------------------
gi|22794834|gb|BU498640.1|BU498 ------------------------------------------------
gi|15909018|gb|BI815576.1|BI815 ------------------------------------------------

PF10_0254                       ATTCAATATAAATAAATGTATATTATATATGTTTATTTATTTATTTAT
MAL10|PF10_0254                 ------------------------------------------------
su_gi_contig_3963               ------------------------------------------------
gi|22794834|gb|BU498640.1|BU498 ------------------------------------------------
gi|15909018|gb|BI815576.1|BI815 ------------------------------------------------

PF10_0254                       TATAGATAAAAATAATTGAAGAGCAACTAAAATCCTTAAATAACGTAA
MAL10|PF10_0254                 -----ATAAAAATAATTGAAGAGCAACTAAAATCCTTAAATAAC----
su_gi_contig_3963               ------------------------------------------------
gi|22794834|gb|BU498640.1|BU498 ------------------------------------------------
gi|15909018|gb|BI815576.1|BI815 ------------------------------------------------

PF10_0254                       GAAAATAAAAAATTTTCATATATATATATATATATATATATATATATA
MAL10|PF10_0254                 ------------------------------------------------
su_gi_contig_3963               ------------------------------------------------
gi|22794834|gb|BU498640.1|BU498 ------------------------------------------------
gi|15909018|gb|BI815576.1|BI815 ------------------------------------------------

PF10_0254                       TATATATGTATATATAATATTTTTATTTTTTTTCCTTTTTATATCAGC
MAL10|PF10_0254                 -----------------------------------------------C
su_gi_contig_3963               ------------------------------------------------
gi|22794834|gb|BU498640.1|BU498 ------------------------------------------------
gi|15909018|gb|BI815576.1|BI815 ------------------------------------------------

PF10_0254                       ATATATATTGTAGTATGAGTGAAAGTGAAGAAGATGACAACGTAACAA
MAL10|PF10_0254                 ATATATATTGTAGTATGAGTGAAAGTGAAGAAGATGACAACGTAACAA
su_gi_contig_3963               ------------------------------------------------
gi|22794834|gb|BU498640.1|BU498 ------------------------------------------------
gi|15909018|gb|BI815576.1|BI815 ------------------------------------------------

PF10_0254                       AAAACATCAAGAAAAATGTATATAATAAAAAAAAAATAAAGTATTCAT
MAL10|PF10_0254                 AAAACATCAAGAAAAAT-------------------------------
su_gi_contig_3963               ------------------------------------------------
gi|22794834|gb|BU498640.1|BU498 ------------------------------------------------
gi|15909018|gb|BI815576.1|BI815 ------------------------------------------------

PF10_0254                       ATACATTTTTTTGTATTGATTATATTAATTATTTGTATAATTTATTTT
MAL10|PF10_0254                 ------------------------------------------------
su_gi_contig_3963               ------------------------------------------------
gi|22794834|gb|BU498640.1|BU498 ------------------------------------------------
gi|15909018|gb|BI815576.1|BI815 ------------------------------------------------

PF10_0254                       ATTTTATTTGTAGAACGACCTTATGGTTTGCAAAATAAAGAATAATTT
MAL10|PF10_0254                 -------------AACGACCTTATGGTTTGCAAAATAAAGAATAATTT
su_gi_contig_3963               ------------------------------------------------
gi|22794834|gb|BU498640.1|BU498 ------------------------------------------------
gi|15909018|gb|BI815576.1|BI815 ------------------------------------------------

PF10_0254                       TAAAGATAAAAACACCTGTCCTCATATAAGAAAAGAAAGTTTAAGTAA
MAL10|PF10_0254                 TAAAGATAAAAACACCTGTCCTCATATAAGAAAAGAAAGTTTAAGTAA
su_gi_contig_3963               ------------------------------------------------
gi|22794834|gb|BU498640.1|BU498 ------------------------------------------------
gi|15909018|gb|BI815576.1|BI815 ------------------------------------------------

PF10_0254                       ATATGAAACCAAAACAAAAAAAGAAAATCTAAATCATAAATCGATTAA
MAL10|PF10_0254                 ATATGAAACCAAAACAAAAAAAGAAAATCTAAATCATAAATCGATTAA
su_gi_contig_3963               ------------------------------------------------
gi|22794834|gb|BU498640.1|BU498 ------------------------------------------------
gi|15909018|gb|BI815576.1|BI815 ------------------------------------------------

PF10_0254                       GAAACAAGAAAGTATCCATTCAAAGAATTCCTCTTCTTATTCTTCTGA
MAL10|PF10_0254                 GAAACAAGAAAGTATCCATTCAAAGAATTCCTCTTCTTATTCTTCTGA
su_gi_contig_3963               ------------------------------------------------
gi|22794834|gb|BU498640.1|BU498 ------------------------------------------------
gi|15909018|gb|BI815576.1|BI815 ------------------------------------------------

PF10_0254                       AATATCGTCTTCGTGCGAAAAAACGGATGATATGTTATCGAATGAAAA
MAL10|PF10_0254                 AATATCGTCTTCGTGCGAAAAAACGGATGATATGTTATCGAATGAAAA
su_gi_contig_3963               -----------------AAAAAACGGATGATATGTTATCGAATGAAAA
gi|22794834|gb|BU498640.1|BU498 -----------------AAAAAACGGATGATATGTTATCGAATGAAAA
gi|15909018|gb|BI815576.1|BI815 ------------------------------------------------

PF10_0254                       AGATGACTTCAATAATGATGATGAGGTAATAATATATTATATATATTG
MAL10|PF10_0254                 AGATGACTTCAATAATGATGATGCA-----------------------
su_gi_contig_3963               AGATGACTTCAATAATGATGATGAG-----------------------
gi|22794834|gb|BU498640.1|BU498 AGATGACTTCAATAATGATGATGAG-----------------------
gi|15909018|gb|BI815576.1|BI815 ------------------------------------------------

PF10_0254                       TTTAACTTTAATAAATACATGATAATGTATTATATATATATATATATA
MAL10|PF10_0254                 ------------------------------------------------
su_gi_contig_3963               ------------------------------------------------
gi|22794834|gb|BU498640.1|BU498 ------------------------------------------------
gi|15909018|gb|BI815576.1|BI815 ------------------------------------------------

PF10_0254                       TCATATATTTGTATGTATTTCATTTATAGGTTGAAAAGAGCAAGAATA
MAL10|PF10_0254                 ------------------------------------------------
su_gi_contig_3963               -----------------------------GTTGAAAAGAGCAAGAATA
gi|22794834|gb|BU498640.1|BU498 -----------------------------GTTGAAAAGAGCAAGAATA
gi|15909018|gb|BI815576.1|BI815 ------------------------------------------------

PF10_0254                       AAATGATTGAACTACTAGCTGTAATTTTTAAAAAGCATAAAATTAACA
MAL10|PF10_0254                 ------------------------------------------------
su_gi_contig_3963               AAATGATTGAACTACTAGCT----------------------------
gi|22794834|gb|BU498640.1|BU498 AAATGATTGAACTACTAGCT----------------------------
gi|15909018|gb|BI815576.1|BI815 ------------------------------------------------

PF10_0254                       TTTATAAATTTTTAATCACTAAATGATAAATAATCATATGGTTTTGTG
MAL10|PF10_0254                 ------------------------------------------------
su_gi_contig_3963               ------------------------------------------------
gi|22794834|gb|BU498640.1|BU498 ------------------------------------------------
gi|15909018|gb|BI815576.1|BI815 ------------------------------------------------

PF10_0254                       TTCACATTTTTTTATCACATAAATGATAAAGGAATATATAAATGTATA
MAL10|PF10_0254                 ------------------------------------------------
su_gi_contig_3963               ------------------------------------------------
gi|22794834|gb|BU498640.1|BU498 ------------------------------------------------
gi|15909018|gb|BI815576.1|BI815 ------------------------------------------------

PF10_0254                       TAAATATAAATATATATATATATATATATATTTTTTTTTTTTTTTTTT
MAL10|PF10_0254                 ------------------------------------------------
su_gi_contig_3963               ------------------------------------------------
gi|22794834|gb|BU498640.1|BU498 ------------------------------------------------
gi|15909018|gb|BI815576.1|BI815 ------------------------------------------------

PF10_0254                       TTTTTTTTAGCTTTTAAAAGGAAAACACAACGAAGACTTGGTTGAAAA
MAL10|PF10_0254                 ------------------------------------------------
su_gi_contig_3963               ----------CTTTTAAAAGGAAAACACAACGAAGACTTGGTTGAAAA
gi|22794834|gb|BU498640.1|BU498 ----------CTTTTAAAAGGAAAACACAACGAAGACTTGGTTGAAAA
gi|15909018|gb|BI815576.1|BI815 ------------------------------------------------

PF10_0254                       TACGAAAGAACACATAAATTCATTTGGACATGATGTAAAGAATTAAAT
MAL10|PF10_0254                 ------------------------------------------------
su_gi_contig_3963               TACGAAAGAACACATAAATTCATTTGGACATGAT--------------
gi|22794834|gb|BU498640.1|BU498 TACGAAAGAACACATAAATTCATTTGGACATGAT--------------
gi|15909018|gb|BI815576.1|BI815 ------------------------------------------------

PF10_0254                       AAATAAATATATATATATATATATATATATATATATATATATATATAT
MAL10|PF10_0254                 ------------------------------------------------
su_gi_contig_3963               ------------------------------------------------
gi|22794834|gb|BU498640.1|BU498 ------------------------------------------------
gi|15909018|gb|BI815576.1|BI815 ------------------------------------------------

PF10_0254                       ATGTTTATATTTATATATTTATTTGTTTTTGTTTTTTTTTTTCCAGCA
MAL10|PF10_0254                 ------------------------------------------------
su_gi_contig_3963               ----------------------------------------------CA
gi|22794834|gb|BU498640.1|BU498 ----------------------------------------------CA
gi|15909018|gb|BI815576.1|BI815 ------------------------------------------------

PF10_0254                       ATGGGAGAATAATTACAATTTGAAAAAAATTTATAATAATTTAAAGGC
MAL10|PF10_0254                 ATGGGAGAATAATTACAATTTGAAAAAAATTTATAATAATTTAAAGGC
su_gi_contig_3963               ATGGGAGAATAATTACAATTTGAAAAAAATTTATAATAATTTAAAGGC
gi|22794834|gb|BU498640.1|BU498 ATGGGAGAATAATTACAATTTGAAAAAAATTTATAATAATTTAAAGGC
gi|15909018|gb|BI815576.1|BI815 ------------------------------------------------

PF10_0254                       TATAAAAAATACCATTAAAAACACTGAGGATGACACAGAAAAAAACAT
MAL10|PF10_0254                 TATAAAAAATACCATTAAAAACACTGAGGATGACACAGAAAAAAACAT
su_gi_contig_3963               TATAAAAAATACCATTAAAAACACTGAGGATGACACAGAAAAAAACAT
gi|22794834|gb|BU498640.1|BU498 TATAAAAAATACCATTAAAAACACTGAGGATGACACAGAAAAAAACAT
gi|15909018|gb|BI815576.1|BI815 ------------------------------------------------

PF10_0254                       TTTAGCATTGGTAAAAGGAAAAAAGAATAAATAAATAATTTACTATAA
MAL10|PF10_0254                 TTTAGCATTG--------------------------------------
su_gi_contig_3963               TTTAGCATTG--------------------------------------
gi|22794834|gb|BU498640.1|BU498 TTTAGCATTG--------------------------------------
gi|15909018|gb|BI815576.1|BI815 ------------------------------------------------

PF10_0254                       TATACTTCAAAAAAATTATATATGTGTATTCTTTTTATGTCCCATATT
MAL10|PF10_0254                 ------------------------------------------------
su_gi_contig_3963               ------------------------------------------------
gi|22794834|gb|BU498640.1|BU498 ------------------------------------------------
gi|15909018|gb|BI815576.1|BI815 ------------------------------------------------

PF10_0254                       ATATATTTATTGTATATTATTTTATTGTGCTTTATTTTACTATTTTTT
MAL10|PF10_0254                 ------------------------------------------------
su_gi_contig_3963               ------------------------------------------------
gi|22794834|gb|BU498640.1|BU498 ------------------------------------------------
gi|15909018|gb|BI815576.1|BI815 ------------------------------------------------

PF10_0254                       TTTTTTTTTTCTTTGTTAGATTGAATCCCAAGCGAATGATATCAAAAT
MAL10|PF10_0254                 -------------------ATTGAATCCCAAGCGAATGATATCAAAAT
su_gi_contig_3963               -------------------ATTGAATCCCAAGCGAATGATATCAAAAT
gi|22794834|gb|BU498640.1|BU498 -------------------ATTGAATCCCAAGCGAATGATATCAAAAT
gi|15909018|gb|BI815576.1|BI815 ------------TTGTTAGATTGAATCCCAAGCGAATGATATCAAAAT

PF10_0254                       ATTTGGAAATGTAAAAATAAAAAAAATAAAAAATAAAAAACAAAAAAT
MAL10|PF10_0254                 ATTTGGAAAT--------------------------------------
su_gi_contig_3963               ATTTGGAAAT--------------------------------------
gi|22794834|gb|BU498640.1|BU498 ATTTGGAAAT--------------------------------------
gi|15909018|gb|BI815576.1|BI815 ATTTGGAAAT--------------------------------------

PF10_0254                       TAAAAATTAAAAATTAAAAATACATACATATACATATACATATACATA
MAL10|PF10_0254                 ------------------------------------------------
su_gi_contig_3963               ------------------------------------------------
gi|22794834|gb|BU498640.1|BU498 ------------------------------------------------
gi|15909018|gb|BI815576.1|BI815 ------------------------------------------------

PF10_0254                       TACATATACATATATATATATATATATATATATATATATATATATATA
MAL10|PF10_0254                 ------------------------------------------------
su_gi_contig_3963               ------------------------------------------------
gi|22794834|gb|BU498640.1|BU498 ------------------------------------------------
gi|15909018|gb|BI815576.1|BI815 ------------------------------------------------

PF10_0254                       TATATATATATTCCTTTTATTTTTTCCTTCCTTTTTATTGTAGTGTAT
MAL10|PF10_0254                 -------------------------------------------TGTAT
su_gi_contig_3963               -------------------------------------------TGTAT
gi|22794834|gb|BU498640.1|BU498 -------------------------------------------TGTAT
gi|15909018|gb|BI815576.1|BI815 -------------------------------------------TGTAT

PF10_0254                       TGATGATTTAAAAAGTACTGTAGCACAATAAATCTGTTTCCCTTTCAA
MAL10|PF10_0254                 TGATGATTTAAAAAGTACTGTAGCACAATAA-----------------
su_gi_contig_3963               TGATGATTTAAAAAGTACTGTAGCACAATAAATCTGTTTCCCTTTCAA
gi|22794834|gb|BU498640.1|BU498 TGATGATTTAAAAAGTACTGTAGCACAATAAATCTGTTTCCCTTTCAA
gi|15909018|gb|BI815576.1|BI815 TGATGATTTAAAAAGTACTGTAGCACAATAAATCTGTTTCCCTTTCAA

PF10_0254                       AAGGATTAAGAATTTTAAATAAAATTCCAAACATTTATTTTGTGAAAG
MAL10|PF10_0254                 ------------------------------------------------
su_gi_contig_3963               AAGGATTAAGAATTTTAAATAAAATTCCAAACATTTATTTTGTGAAAG
gi|22794834|gb|BU498640.1|BU498 AAGGATTAAGAATTTTAAATAAAATTCCAAACATTTATTTTGTGAAAG
gi|15909018|gb|BI815576.1|BI815 AAGGATTAAGAATTTTAAATAAAATTCCAAACATTTATTTTGTGAAAG

PF10_0254                       AAGAAATAAAATAAAAATTTTTATGTCTCTTGTTACTCAGACAAATAA
MAL10|PF10_0254                 ------------------------------------------------
su_gi_contig_3963               AAGAAATAAAATAAAAATTTTTATGTCTCTTGTTACTCAGACAAATAA
gi|22794834|gb|BU498640.1|BU498 AAGAAATAAAATAAAAATTTTTATGTCTCTTGTTACTCAGACAAATAA
gi|15909018|gb|BI815576.1|BI815 AAGAAATAAAATAAAAATTTTTATGTCTCTTGTTACTCAGACAAATAA

PF10_0254                       ATATTATATATTATATATTATTTGTGTTAATTTTTTTTTTTTT-GTTA
MAL10|PF10_0254                 ------------------------------------------------
su_gi_contig_3963               ATATTATATATTATATATTATTTGTGTTAATTTTTTTTTTTTTTGTTA
gi|22794834|gb|BU498640.1|BU498 ATATTATATATTATATATTATTTGTGTTAATTTTTTTTTTTT------
gi|15909018|gb|BI815576.1|BI815 ATATTATATATTATATATTATTTGTGTTAATTTTTTTTTTTTTTGTTA

PF10_0254                       TTTTTATTTTTTTTGTATATCTTTTATGAACCATATGAAATAGTTAAC
MAL10|PF10_0254                 ------------------------------------------------
su_gi_contig_3963               TTTTTATTTTTTTTGTATATCTTTTATGAACCATATGAAATAGTTAAC
gi|22794834|gb|BU498640.1|BU498 ------------------------------------------------
gi|15909018|gb|BI815576.1|BI815 TTTTTATTTTTTTTGTATATCTTTTATGAACCATATGAAATAGTTAAC

PF10_0254                       AATTCAAAAAAATTAAAATAATTTTTCATATTTATAAAAAGAAAATAA
MAL10|PF10_0254                 ------------------------------------------------
su_gi_contig_3963               AATTCAAAAAAA------------------------------------
gi|22794834|gb|BU498640.1|BU498 ------------------------------------------------
gi|15909018|gb|BI815576.1|BI815 AATTCAAAAAAA------------------------------------

PF10_0254                       GATTATCATACATGGGAGTTCATGTATTTTTTTTTTTTTTTTTGTTAA
MAL10|PF10_0254                 ------------------------------------------------
su_gi_contig_3963               ------------------------------------------------
gi|22794834|gb|BU498640.1|BU498 ------------------------------------------------
gi|15909018|gb|BI815576.1|BI815 ------------------------------------------------

PF10_0254                       CTTTGTTTCAATTACATTTTTTGTGCACCTATTTTATGTTATGTGTTA
MAL10|PF10_0254                 ------------------------------------------------
su_gi_contig_3963               ------------------------------------------------
gi|22794834|gb|BU498640.1|BU498 ------------------------------------------------
gi|15909018|gb|BI815576.1|BI815 ------------------------------------------------

PF10_0254                       TGTGTTATGTATTTTGTGTTTTTATTTCCTACCTACCCATATTTTGAT
MAL10|PF10_0254                 ------------------------------------------------
su_gi_contig_3963               ------------------------------------------------
gi|22794834|gb|BU498640.1|BU498 ------------------------------------------------
gi|15909018|gb|BI815576.1|BI815 ------------------------------------------------

PF10_0254                       ATAATAAATAATATGAATATATTTTTATATATTTTGAAATATCTACGC
MAL10|PF10_0254                 ------------------------------------------------
su_gi_contig_3963               ------------------------------------------------
gi|22794834|gb|BU498640.1|BU498 ------------------------------------------------
gi|15909018|gb|BI815576.1|BI815 ------------------------------------------------

PF10_0254                       ATATATATAATAACATAAAAAAATACGTACATTTTTTTCAATATATTT
MAL10|PF10_0254                 ------------------------------------------------
su_gi_contig_3963               ------------------------------------------------
gi|22794834|gb|BU498640.1|BU498 ------------------------------------------------
gi|15909018|gb|BI815576.1|BI815 ------------------------------------------------

PF10_0254                       AAAAAAAAAAAAAAAATGACACTATTAAAATATATGTCGAAAGACTGG
MAL10|PF10_0254                 ------------------------------------------------
su_gi_contig_3963               ------------------------------------------------
gi|22794834|gb|BU498640.1|BU498 ------------------------------------------------
gi|15909018|gb|BI815576.1|BI815 ------------------------------------------------

PF10_0254                       TAGTATTAAAAAAAAAAAAAATTAAATAGATAAATAATAAATAATAAA
MAL10|PF10_0254                 ------------------------------------------------
su_gi_contig_3963               ------------------------------------------------
gi|22794834|gb|BU498640.1|BU498 ------------------------------------------------
gi|15909018|gb|BI815576.1|BI815 ------------------------------------------------

PF10_0254                       TTTATTTCTTTTTAAATGTGGAACAAAAATATAAAGAATTATAATTTT
MAL10|PF10_0254                 ------------------------------------------------
su_gi_contig_3963               ------------------------------------------------
gi|22794834|gb|BU498640.1|BU498 ------------------------------------------------
gi|15909018|gb|BI815576.1|BI815 ------------------------------------------------

PF10_0254                       TCTTTCATTTAGTGAATATTTATAAATATAGCAGAAAATAAAAGTTAT
MAL10|PF10_0254                 ------------------------------------------------
su_gi_contig_3963               ------------------------------------------------
gi|22794834|gb|BU498640.1|BU498 ------------------------------------------------
gi|15909018|gb|BI815576.1|BI815 ------------------------------------------------

PF10_0254                       ATAAATATAAATATATATATATATATATATACATGTATTACCCTTTTA
MAL10|PF10_0254                 ------------------------------------------------
su_gi_contig_3963               ------------------------------------------------
gi|22794834|gb|BU498640.1|BU498 ------------------------------------------------
gi|15909018|gb|BI815576.1|BI815 ------------------------------------------------

PF10_0254                       ATATTTTATATGATATAATTTTTTTTTTTTTTTTTTGTTTAAAGATAT
MAL10|PF10_0254                 ------------------------------------------------
su_gi_contig_3963               ------------------------------------------------
gi|22794834|gb|BU498640.1|BU498 ------------------------------------------------
gi|15909018|gb|BI815576.1|BI815 ------------------------------------------------

PF10_0254                       AATAAACATTATGATTAAAAATATAAATGTATAAATATACATTTTCTT
MAL10|PF10_0254                 ------------------------------------------------
su_gi_contig_3963               ------------------------------------------------
gi|22794834|gb|BU498640.1|BU498 ------------------------------------------------
gi|15909018|gb|BI815576.1|BI815 ------------------------------------------------

PF10_0254                       TTTCTTTTTCTTTTTTTAAGTATATATTATAATATACACATTTGAATA
MAL10|PF10_0254                 ------------------------------------------------
su_gi_contig_3963               ------------------------------------------------
gi|22794834|gb|BU498640.1|BU498 ------------------------------------------------
gi|15909018|gb|BI815576.1|BI815 ------------------------------------------------

PF10_0254                       CTTTACATTTTGTAATAATGACAAAATATAATTTAATATTTAAAAAAA
MAL10|PF10_0254                 ------------------------------------------------
su_gi_contig_3963               ------------------------------------------------
gi|22794834|gb|BU498640.1|BU498 ------------------------------------------------
gi|15909018|gb|BI815576.1|BI815 ------------------------------------------------

PF10_0254                       ATTGGTTTGCAAAAAGTATTTTTGGAACTGTTGGATTTTTCGTTCTTT
MAL10|PF10_0254                 ------------------------------------------------
su_gi_contig_3963               ------------------------------------------------
gi|22794834|gb|BU498640.1|BU498 ------------------------------------------------
gi|15909018|gb|BI815576.1|BI815 ------------------------------------------------

PF10_0254                       TAGACCAGCTAGCCAGATAGTATATATTTAAAAATTAAAAAAAAAAAA
MAL10|PF10_0254                 ------------------------------------------------
su_gi_contig_3963               ------------------------------------------------
gi|22794834|gb|BU498640.1|BU498 ------------------------------------------------
gi|15909018|gb|BI815576.1|BI815 ------------------------------------------------

PF10_0254                       AAAAAAAAAAAAGATAGAAAATTACCTGAACGTGTTCATAATATTTTC
MAL10|PF10_0254                 ------------------------------------------------
su_gi_contig_3963               ------------------------------------------------
gi|22794834|gb|BU498640.1|BU498 ------------------------------------------------
gi|15909018|gb|BI815576.1|BI815 ------------------------------------------------

PF10_0254                       CGTATTTTCCATATTTTAATTTATTGATATTTTTAATTTTTGTTTCAA
MAL10|PF10_0254                 ------------------------------------------------
su_gi_contig_3963               ------------------------------------------------
gi|22794834|gb|BU498640.1|BU498 ------------------------------------------------
gi|15909018|gb|BI815576.1|BI815 ------------------------------------------------

PF10_0254                       TTTTTAGTCAATATAACATACCAGAATATAGGAATCCAAATTTAACCA
MAL10|PF10_0254                 ------------------------------------------------
su_gi_contig_3963               ------------------------------------------------
gi|22794834|gb|BU498640.1|BU498 ------------------------------------------------
gi|15909018|gb|BI815576.1|BI815 ------------------------------------------------

PF10_0254                       TGTGGTCTTGGTGGTTAGAAAAAGTGAACTTAAAAAGGTTAAATGGAA
MAL10|PF10_0254                 ------------------------------------------------
su_gi_contig_3963               ------------------------------------------------
gi|22794834|gb|BU498640.1|BU498 ------------------------------------------------
gi|15909018|gb|BI815576.1|BI815 ------------------------------------------------

PF10_0254                       AAAATGAAAATCATATGTATATTATTTTTGTATTGTATATAAATATGT
MAL10|PF10_0254                 ------------------------------------------------
su_gi_contig_3963               ------------------------------------------------
gi|22794834|gb|BU498640.1|BU498 ------------------------------------------------
gi|15909018|gb|BI815576.1|BI815 ------------------------------------------------

PF10_0254                       GTGTATATATAAATTTATAATATTTTACATTATGTATCTTAGATATGT
MAL10|PF10_0254                 ------------------------------------------------
su_gi_contig_3963               ------------------------------------------------
gi|22794834|gb|BU498640.1|BU498 ------------------------------------------------
gi|15909018|gb|BI815576.1|BI815 ------------------------------------------------

PF10_0254                       TATTTGTCATATATGCCTTCACATATATATATATATATATATATATAT
MAL10|PF10_0254                 ------------------------------------------------
su_gi_contig_3963               ------------------------------------------------
gi|22794834|gb|BU498640.1|BU498 ------------------------------------------------
gi|15909018|gb|BI815576.1|BI815 ------------------------------------------------

PF10_0254                       ATATATATATTTATTATTAACATTGAACATATTTAAAATTGTATTATG
MAL10|PF10_0254                 ------------------------------------------------
su_gi_contig_3963               ------------------------------------------------
gi|22794834|gb|BU498640.1|BU498 ------------------------------------------------
gi|15909018|gb|BI815576.1|BI815 ------------------------------------------------

PF10_0254                       TAGACTAGGTGTTGATAAAGAGGATAATTAAGAAAAGGTAGACTGTTA
MAL10|PF10_0254                 ------------------------------------------------
su_gi_contig_3963               ------------------------------------------------
gi|22794834|gb|BU498640.1|BU498 ------------------------------------------------
gi|15909018|gb|BI815576.1|BI815 ------------------------------------------------

PF10_0254                       TAGAATTATAAATATTTGGGAGGAAAACTAAAAGGACCACATAT
MAL10|PF10_0254                 --------------------------------------------
su_gi_contig_3963               --------------------------------------------
gi|22794834|gb|BU498640.1|BU498 --------------------------------------------
gi|15909018|gb|BI815576.1|BI815 --------------------------------------------

;

endblock;
