# Supplementary material for: cDNA sequences reveal considerable gene prediction inaccuracy in the Plasmodium falciparum genome
Source: BMC Genomics. 2007 Jul 27;8:255. doi: 10.1186/1471-2164-8-255 (PMC1978503; doi:10.1186/1471-2164-8-255)
Supplement: Additional file 3 — Genes with cDNA sequences not matching predicted CDS perfectly. Aligned cDNA and predicted CDS sequences can be viewed by double clicking the hyper-linked gene names in the Excel file. [file 1471-2164-8-255-S3.zip › PF10_0257.TXT]

#NEXUS

[!This data assembled using Sequencher, from Gene Codes Corporation.]
begin data;
   dimensions ntax=4 nchar=4429;
   format datatype=dna gap=- interleave=yes;
   matrix

PF10_0257                       AAAATATATAATAATTACATGCCATTATTTTAAAAAAATAAAAATAAT
MAL10|PF10_0257                 ------------------------------------------------
su_gi_contig_7475               ------------------------------------------------
gi|21543462|gb|BQ596736.1|BQ596 ------------------------------------------------

PF10_0257                       ATATAAATGTATTCATTTTTACCTTCTACATATAAATACATTAATAAA
MAL10|PF10_0257                 ------------------------------------------------
su_gi_contig_7475               ------------------------------------------------
gi|21543462|gb|BQ596736.1|BQ596 ------------------------------------------------

PF10_0257                       TAAAAATATTCATTATATATATTTTTATTTTATTTTATTTTTATTTTA
MAL10|PF10_0257                 ------------------------------------------------
su_gi_contig_7475               ------------------------------------------------
gi|21543462|gb|BQ596736.1|BQ596 ------------------------------------------------

PF10_0257                       TTTTTATTATATTTATATTTTATTTTATATGACCTTCGGAAATTCTTT
MAL10|PF10_0257                 ------------------------------------------------
su_gi_contig_7475               ------------------------------------------------
gi|21543462|gb|BQ596736.1|BQ596 ------------------------------------------------

PF10_0257                       GTGGAACATTATTAAAATTTTTAAGCATAAAATAATATTATATATATA
MAL10|PF10_0257                 ------------------------------------------------
su_gi_contig_7475               ------------------------------------------------
gi|21543462|gb|BQ596736.1|BQ596 ------------------------------------------------

PF10_0257                       TATATAATATGTTATAATATATAAAAATGTAAATATAAATATGTATAT
MAL10|PF10_0257                 ------------------------------------------------
su_gi_contig_7475               ------------------------------------------------
gi|21543462|gb|BQ596736.1|BQ596 ------------------------------------------------

PF10_0257                       ATAAATTATATGAATTAAATAAATTATTATTATTATTATTATTATATT
MAL10|PF10_0257                 ------------------------------------------------
su_gi_contig_7475               ------------------------------------------------
gi|21543462|gb|BQ596736.1|BQ596 ------------------------------------------------

PF10_0257                       TTTTATTTTTGTTCTATTCTTATATTATTTCTATTTTAATTTTACATG
MAL10|PF10_0257                 ------------------------------------------------
su_gi_contig_7475               ------------------------------------------------
gi|21543462|gb|BQ596736.1|BQ596 ------------------------------------------------

PF10_0257                       CAAGGATTTCATTTTCTTTTTAAGAATATTATATATACATATATATTT
MAL10|PF10_0257                 ------------------------------------------------
su_gi_contig_7475               ------------------------------------------------
gi|21543462|gb|BQ596736.1|BQ596 ------------------------------------------------

PF10_0257                       ATATATATATATATATATATATATATATATATATAATAAAGTTGATGG
MAL10|PF10_0257                 ------------------------------------------------
su_gi_contig_7475               ------------------------------------------------
gi|21543462|gb|BQ596736.1|BQ596 ------------------------------------------------

PF10_0257                       AAAATTAATTATTTTTTCTTTATTATTATCAAGAGGAAAAAAATATAA
MAL10|PF10_0257                 ------------------------------------------------
su_gi_contig_7475               ------------------------------------------------
gi|21543462|gb|BQ596736.1|BQ596 ------------------------------------------------

PF10_0257                       AAGATGTATATATGCATAAGATAAGATGATCCTATAAATATATTATAT
MAL10|PF10_0257                 ------------------------------------------------
su_gi_contig_7475               ------------------------------------------------
gi|21543462|gb|BQ596736.1|BQ596 ------------------------------------------------

PF10_0257                       TTATATTTGTGTAGATATGTAAATATATATTTATACATATATATTGTA
MAL10|PF10_0257                 ------------------------------------------------
su_gi_contig_7475               ------------------------------------------------
gi|21543462|gb|BQ596736.1|BQ596 ------------------------------------------------

PF10_0257                       AATTTTGATAATAAGTAAGATTCATATCTTTATTTAATGTAAAAATTA
MAL10|PF10_0257                 ------------------------------------------------
su_gi_contig_7475               ------------------------------------------------
gi|21543462|gb|BQ596736.1|BQ596 ------------------------------------------------

PF10_0257                       ATAGTTTATTATATATTACCCTTTCTTTTTTTTTCCCCCTTTTTATAT
MAL10|PF10_0257                 ------------------------------------------------
su_gi_contig_7475               ------------------------------------------------
gi|21543462|gb|BQ596736.1|BQ596 ------------------------------------------------

PF10_0257                       AACAATAAAATAAATAAATAAATATAAATAAATAAATATAAATAAATA
MAL10|PF10_0257                 ------------------------------------------------
su_gi_contig_7475               ------------------------------------------------
gi|21543462|gb|BQ596736.1|BQ596 ------------------------------------------------

PF10_0257                       TAAATAAATATATAAATATATATTTATATATATATATATATATATATA
MAL10|PF10_0257                 ------------------------------------------------
su_gi_contig_7475               ------------------------------------------------
gi|21543462|gb|BQ596736.1|BQ596 ------------------------------------------------

PF10_0257                       TATATATATATATATATATATTATATGTTGTAAATATAATCTTATTTA
MAL10|PF10_0257                 ------------------------------------------------
su_gi_contig_7475               ------------------------------------------------
gi|21543462|gb|BQ596736.1|BQ596 ------------------------------------------------

PF10_0257                       ATGTATAAATTTTTTTTTTTTCCCCAGAAATTATCAAATTTTAAATAT
MAL10|PF10_0257                 ------------------------------------------------
su_gi_contig_7475               ------------------------------------------------
gi|21543462|gb|BQ596736.1|BQ596 ------------------------------------------------

PF10_0257                       ATGAACATTTATTCAAAGAATATATTTTTTCAAAAGAATTAGGAACCT
MAL10|PF10_0257                 ------------------------------------------------
su_gi_contig_7475               ------------------------------------------------
gi|21543462|gb|BQ596736.1|BQ596 ------------------------------------------------

PF10_0257                       TTTTTTTTTTTTTTTTCTTTTTTTTATGAGAAAAGATTAAATAACTAT
MAL10|PF10_0257                 ------------------------------------------------
su_gi_contig_7475               ------------------------------------------------
gi|21543462|gb|BQ596736.1|BQ596 ------------------------------------------------

PF10_0257                       ATATGATTATAAACATATAGATATAATAATACATAAAAATAAAAAAAA
MAL10|PF10_0257                 ------------------------------------------------
su_gi_contig_7475               ------------------------------------------------
gi|21543462|gb|BQ596736.1|BQ596 ------------------------------------------------

PF10_0257                       TATATATATATATAATTATATTATGATAGGAATAAATATAAGAATATA
MAL10|PF10_0257                 ------------------------------------------------
su_gi_contig_7475               ------------------------------------------------
gi|21543462|gb|BQ596736.1|BQ596 ------------------------------------------------

PF10_0257                       TTGAATTATAGTTGTCATAATATATTATATATATATATATATATGTAA
MAL10|PF10_0257                 ------------------------------------------------
su_gi_contig_7475               ------------------------------------------------
gi|21543462|gb|BQ596736.1|BQ596 ------------------------------------------------

PF10_0257                       ATATTTGATAATTTCCTTATAAATAAAAAAAATTTTTTTTTTTTTTTT
MAL10|PF10_0257                 ------------------------------------------------
su_gi_contig_7475               ------------------------------------------------
gi|21543462|gb|BQ596736.1|BQ596 ------------------------------------------------

PF10_0257                       TTTTTTTTTTTTTTTTCCTCTGTGAAATAATAATTTTGAATTTTTTAA
MAL10|PF10_0257                 ------------------------------------------------
su_gi_contig_7475               ------------------------------------------------
gi|21543462|gb|BQ596736.1|BQ596 ------------------------------------------------

PF10_0257                       CCATAGAAAAAAAATATTATATATATATATATATATATATATATATTT
MAL10|PF10_0257                 ------------------------------------------------
su_gi_contig_7475               ------------------------------------------------
gi|21543462|gb|BQ596736.1|BQ596 ------------------------------------------------

PF10_0257                       GTACATTTGTATAAGTTTTATTTTTTACTTTTTACTTTTGATTTGTTA
MAL10|PF10_0257                 ------------------------------------------------
su_gi_contig_7475               ------------------------------------------------
gi|21543462|gb|BQ596736.1|BQ596 ------------------------------------------------

PF10_0257                       TTTATTATTACATTTTGGAAAATAATTAATTTCCTTTTTTTTTTTTTT
MAL10|PF10_0257                 ------------------------------------------------
su_gi_contig_7475               ------------------------------------------------
gi|21543462|gb|BQ596736.1|BQ596 ------------------------------------------------

PF10_0257                       TTTTTCTTTTTTCTTGTACATTTAGTGTAGTACACTTTTTTCAAATAT
MAL10|PF10_0257                 ------------------------------------------------
su_gi_contig_7475               ------------------------------------------------
gi|21543462|gb|BQ596736.1|BQ596 ------------------------------------------------

PF10_0257                       ATTTTTTTATTATTTAATTAGTTGATATATATATTTATATATATATAT
MAL10|PF10_0257                 ------------------------------------------------
su_gi_contig_7475               ------------------------------------------------
gi|21543462|gb|BQ596736.1|BQ596 ------------------------------------------------

PF10_0257                       ATATATATATAATGAATCATAAAAATAATATTTACGACATATTAAGAC
MAL10|PF10_0257                 -----------ATGAATCATAAAAATAATATTTACGACATATTAAGAC
su_gi_contig_7475               --------------AATCATAAAAATAATATTTACGACATATTAAGAC
gi|21543462|gb|BQ596736.1|BQ596 --------------AATCATAAAAATAATATTTACGACATATTAAGAC

PF10_0257                       AAGAGGATAAAATAAAAAGAAAAACAAAGCAGCTGAAAGAAGATCAAA
MAL10|PF10_0257                 AAGAGGATAAAATAAAAAGAAAAACAAAGCAGCTGAAAGAAGATCAAA
su_gi_contig_7475               AAGAGGATAAAATATAAATAAATACAAAGCAGCTGAAAGAAGATCAAA
gi|21543462|gb|BQ596736.1|BQ596 AAGAGGATAAAATATAAATAAATACAAAGCAGCTGAAAGAAGATCAAA

PF10_0257                       AAAAAAAGGAAAATGAGAAAAAAGACTTCAGCACCTTTTCGTTCGATG
MAL10|PF10_0257                 AAAAAAAGGAAAATGAGAAAAAAGACTTCAGCACCTTTTCGTTCGATG
su_gi_contig_7475               AAAAAAAGGAAAATGAGAAAAAAGACTTCAGCACCTTTTCGTTCGAT-
gi|21543462|gb|BQ596736.1|BQ596 AAAAAAAGGAAAATGAGAAAAAAGACTTCAGCACCTTTTCGTTCGAT-

PF10_0257                       TAAGGAAAGAAATATATAAGCATATTATGAATAAAAAAAAAAATTATA
MAL10|PF10_0257                 TAAGGAAAGAAATATATAAGCATATTATGAATAAAAAAAAAAATTATA
su_gi_contig_7475               ------------------------------------------------
gi|21543462|gb|BQ596736.1|BQ596 ------------------------------------------------

PF10_0257                       TAAATAAAGCATATCACCCACAAATGTATATACATATATATAAACATA
MAL10|PF10_0257                 TAAATAAAGCATATCACCCACAAATGTATATACATATATATAAACATA
su_gi_contig_7475               ------------------------------------------------
gi|21543462|gb|BQ596736.1|BQ596 ------------------------------------------------

PF10_0257                       TTTATGTTTATGTTTATATTTATGTTTATGTTTATATTTATGTTTATG
MAL10|PF10_0257                 TTTATGTTTATGTTTATATTTATGTTTATGTTTATATTTATGTTTATG
su_gi_contig_7475               ------------------------------------------------
gi|21543462|gb|BQ596736.1|BQ596 ------------------------------------------------

PF10_0257                       TTTATATATTTATTTACATTTTACAGATTAATAAGTACACCTCATGGG
MAL10|PF10_0257                 TTTATATATTTATTTACATTTTACAGATTAATAAGTACACCTCATGGG
su_gi_contig_7475               --------------------------ATTAATAAGTACACCTCATGGG
gi|21543462|gb|BQ596736.1|BQ596 --------------------------ATTAATAAGTACACCTCATGGG

PF10_0257                       CTGATATAGTAGACGAATATGATGAATTTTTTTATGAAGTGGAAAAAT
MAL10|PF10_0257                 CTGATATAGTAGACGAATATGATGAATTTTTTTATGAAGTGGAAAAAT
su_gi_contig_7475               CTGATATAGTAGACGAATATGATGAATTTTTTTATGAAGTGGAAAAAT
gi|21543462|gb|BQ596736.1|BQ596 CTGATATAGTAGACGAATATGATGAATTTTTTTATGAAGTGGAAAAAT

PF10_0257                       TAAAAGATCAAGAAAAGAATGAGAAAAACAACGATGAGAAGAAAAAGA
MAL10|PF10_0257                 TAAAAGATCAAGAAAAGAATGAGAAAAACAACGATGAGAAGAAAAAGA
su_gi_contig_7475               TAAAAGATCAAGAAAAGAATGAGAAAAACAACGATGAGAAGAAAAAGA
gi|21543462|gb|BQ596736.1|BQ596 TAAAAGATCAAGAAAAGAATGAGAAAAACAACGATGAGAAGAAAAAGA

PF10_0257                       AGAAGAAAAAAAAAAAAAACGTACAAGTCAGTGATGATGATAGCACCG
MAL10|PF10_0257                 AGAAGAAAAAAAAAAAAAACGTACAAGTCAGTGATGATGATAGCACCG
su_gi_contig_7475               AGAAGAAAAAAAAAAAAAACGTACAAGTCAGTGATGATGATAGCACCG
gi|21543462|gb|BQ596736.1|BQ596 AGAAGAAAAAAAAAAAAAACGTACAAGTCAGTGATGATGATAGCACCG

PF10_0257                       AATTTGATGATGAAGAAGATGATGATAATGATGATAATGATGATAATG
MAL10|PF10_0257                 AATTTGATGATGAAGAAGATGATGATAATGATGATAATGATGATAATG
su_gi_contig_7475               AATT--------------------------------------------
gi|21543462|gb|BQ596736.1|BQ596 AATT--------------------------------------------

PF10_0257                       ATGATAATGATGATAATGATGATGATGATGATAATAATAATCAAGAGA
MAL10|PF10_0257                 ATGATAATGATGATAATGATGATGATGATGATAATAATAATCAAGAGA
su_gi_contig_7475               ------------------------------------------------
gi|21543462|gb|BQ596736.1|BQ596 ------------------------------------------------

PF10_0257                       ATGTACAAAATTATAATTCTAATAAAATGAAAGAAATTAAAAAAAAAA
MAL10|PF10_0257                 ATGTACAAAATTATAATTCTAATAAAATGAAAGAAATTAAAAAAAAAA
su_gi_contig_7475               ------------------------------------------------
gi|21543462|gb|BQ596736.1|BQ596 ------------------------------------------------

PF10_0257                       ATAAATCAAAAAGTGGAAATAAAAAAAAAAATAAAAGCTCAAATAATG
MAL10|PF10_0257                 ATAAATCAAAAAGTGGAAATAAAAAAAAAAATAAAAGCTCAAATAATG
su_gi_contig_7475               ------------------------------------------------
gi|21543462|gb|BQ596736.1|BQ596 ------------------------------------------------

PF10_0257                       CAAATAAGAAAAAAAACTTTGAGAATTTATTATTGGAATATACAATGA
MAL10|PF10_0257                 CAAATAAGAAAAAAAACTTTGAGAATTTATTATTGGAATATACAATGA
su_gi_contig_7475               ------------------------------------------------
gi|21543462|gb|BQ596736.1|BQ596 ------------------------------------------------

PF10_0257                       GTAATAATGTATTAAATACAGAAAATAATAATGCACATGTCAATATTC
MAL10|PF10_0257                 GTAATAATGTATTAAATACAGAAAATAATAATGCACATGTCAATATTC
su_gi_contig_7475               ------------------------------------------------
gi|21543462|gb|BQ596736.1|BQ596 ------------------------------------------------

PF10_0257                       TTGAAACAAACAATGCAACAGATGAAAATTGTTATAAGAATAATATAC
MAL10|PF10_0257                 TTGAAACAAACAATGCAACAGATGAAAATTGTTATAAGAATAATATAC
su_gi_contig_7475               ------------------------------------------------
gi|21543462|gb|BQ596736.1|BQ596 ------------------------------------------------

PF10_0257                       ATGATAATAAAGAAAATTCGCCATGTAATATAATAGATGTAAATAATG
MAL10|PF10_0257                 ATGATAATAAAGAAAATTCGCCATGTAATATAATAGATGTAAATAATG
su_gi_contig_7475               ------------------------------------------------
gi|21543462|gb|BQ596736.1|BQ596 ------------------------------------------------

PF10_0257                       ACGACAAATTAAAAAAAAAAAAAAAAAAAAAAAAAAAAGAAAAAAAAC
MAL10|PF10_0257                 ACGACAAATTAAAAAAAAAAAAAAAAAAAAAAAAAAAAGAAAAAAAAC
su_gi_contig_7475               ------------------------------------------------
gi|21543462|gb|BQ596736.1|BQ596 ------------------------------------------------

PF10_0257                       AAAAAGTTCAAGATGGAAGTGCAGATGAAAAAAAAGATAAAGATGATT
MAL10|PF10_0257                 AAAAAGTTCAAGATGGAAGTGCAGATGAAAAAAAAGATAAAGATGATT
su_gi_contig_7475               ------------------------------------------------
gi|21543462|gb|BQ596736.1|BQ596 ------------------------------------------------

PF10_0257                       CTCTAAATAAACAAAAAGAACAAAATGATGACGACAAGAAAAATGCAC
MAL10|PF10_0257                 CTCTAAATAAACAAAAAGAACAAAATGATGACGACAAGAAAAATGCAC
su_gi_contig_7475               ------------------------------------------------
gi|21543462|gb|BQ596736.1|BQ596 ------------------------------------------------

PF10_0257                       ACGAAGTAGATAAGAAATCATGTCATGAAATAAATAACGATGAGAAAA
MAL10|PF10_0257                 ACGAAGTAGATAAGAAATCATGTCATGAAATAAATAACGATGAGAAAA
su_gi_contig_7475               ------------------------------------------------
gi|21543462|gb|BQ596736.1|BQ596 ------------------------------------------------

PF10_0257                       AAAAAGAAGTACAAAAGGATACAACGAATCATG-TAAGCAATAAAAAA
MAL10|PF10_0257                 AAAAAGAAGTACAAAAGGATACAACGAATCATGTTCATGTAAATGAAA
su_gi_contig_7475               ------------------------------------------------
gi|21543462|gb|BQ596736.1|BQ596 ------------------------------------------------

PF10_0257                       AAATAGAAATGTTATATATATATATATATATATATATTTATACATATA
MAL10|PF10_0257                 AATTAAAACTATTAT-TAAACA-ATA-ATTCCAAAAAAAATAAAAAGA
su_gi_contig_7475               ------------------------------------------------
gi|21543462|gb|BQ596736.1|BQ596 ------------------------------------------------

PF10_0257                       TTTATACATACATATATACATATATACACACATATATACACACATATA
MAL10|PF10_0257                 AGAGAGAAAAAATAGA-CGATAT-TATAGCCAT-TGTAGAGAAAGAAG
su_gi_contig_7475               ------------------------------------------------
gi|21543462|gb|BQ596736.1|BQ596 ------------------------------------------------

PF10_0257                       TACATATAAA-CACACATATATACATATATACATACATATATATATAT
MAL10|PF10_0257                 AAAGTATAAAACAAAAACAAAAACAAAAGATGTTACA-AAAAACA-AA
su_gi_contig_7475               ------------------------------------------------
gi|21543462|gb|BQ596736.1|BQ596 ------------------------------------------------

PF10_0257                       ATTCCAGGTTCATGTAAATGAAAAATTAAAACTATTATTAAACAATAA
MAL10|PF10_0257                 ACAGAAATTAAAATTAAAACCTCAAATGAAATAA--------------
su_gi_contig_7475               ------------------------------------------------
gi|21543462|gb|BQ596736.1|BQ596 ------------------------------------------------

PF10_0257                       TTCCAAAAAAAATAAAAAGAAGAGAGAAAAAATAGACGATATTATAGC
MAL10|PF10_0257                 ------------------------------------------------
su_gi_contig_7475               ------------------------------------------------
gi|21543462|gb|BQ596736.1|BQ596 ------------------------------------------------

PF10_0257                       CATTGTAGAGAAAGAAGAAAGTATAAAACAAAAACAAAAACAAAAGAT
MAL10|PF10_0257                 ------------------------------------------------
su_gi_contig_7475               ------------------------------------------------
gi|21543462|gb|BQ596736.1|BQ596 ------------------------------------------------

PF10_0257                       GTTACAAAAAACAAAACAGAAATTAAAATTAAAACCTCAAATGAAATA
MAL10|PF10_0257                 ------------------------------------------------
su_gi_contig_7475               ------------------------------------------------
gi|21543462|gb|BQ596736.1|BQ596 ------------------------------------------------

PF10_0257                       AAATAGAAAATAATTCATAATTATATGTATTGTATGGGAGACATATGA
MAL10|PF10_0257                 ------------------------------------------------
su_gi_contig_7475               ------------------------------------------------
gi|21543462|gb|BQ596736.1|BQ596 ------------------------------------------------

PF10_0257                       TACATCAAATAATTCTTATTTATTTTATAGTTGTTTGTATATATATAT
MAL10|PF10_0257                 ------------------------------------------------
su_gi_contig_7475               ------------------------------------------------
gi|21543462|gb|BQ596736.1|BQ596 ------------------------------------------------

PF10_0257                       ATATATATATATATATATATATAATTATATATAATTATACGTGTAATA
MAL10|PF10_0257                 ------------------------------------------------
su_gi_contig_7475               ------------------------------------------------
gi|21543462|gb|BQ596736.1|BQ596 ------------------------------------------------

PF10_0257                       ATTATTTACTATTAGCATAATAAACAATTTTGTTACCATATAACTTAT
MAL10|PF10_0257                 ------------------------------------------------
su_gi_contig_7475               ------------------------------------------------
gi|21543462|gb|BQ596736.1|BQ596 ------------------------------------------------

PF10_0257                       GCATAATTCAAAATGTGAATATTAATTTTTATTTTGAATATATGATAT
MAL10|PF10_0257                 ------------------------------------------------
su_gi_contig_7475               ------------------------------------------------
gi|21543462|gb|BQ596736.1|BQ596 ------------------------------------------------

PF10_0257                       ATTATATATCATTCTTTTTATATTATTTTATTTTTTTTTTTTTTATAT
MAL10|PF10_0257                 ------------------------------------------------
su_gi_contig_7475               ------------------------------------------------
gi|21543462|gb|BQ596736.1|BQ596 ------------------------------------------------

PF10_0257                       ATTTAAAGTTTTGTTTATAAAAAAGAAAATAATTTTATGTGTTTTTAT
MAL10|PF10_0257                 ------------------------------------------------
su_gi_contig_7475               ------------------------------------------------
gi|21543462|gb|BQ596736.1|BQ596 ------------------------------------------------

PF10_0257                       TCTTTGTGTTTTATTTTACACATGTATTTATTTTACAATGAATAAGAA
MAL10|PF10_0257                 ------------------------------------------------
su_gi_contig_7475               ------------------------------------------------
gi|21543462|gb|BQ596736.1|BQ596 ------------------------------------------------

PF10_0257                       GTATTTTCCTGTACATATTTTATATGTATGCATATTACAATTATAAAT
MAL10|PF10_0257                 ------------------------------------------------
su_gi_contig_7475               ------------------------------------------------
gi|21543462|gb|BQ596736.1|BQ596 ------------------------------------------------

PF10_0257                       ATTTTTTTTTTTTTTTTTTTTTTGTTATAATATATGTATATATATATA
MAL10|PF10_0257                 ------------------------------------------------
su_gi_contig_7475               ------------------------------------------------
gi|21543462|gb|BQ596736.1|BQ596 ------------------------------------------------

PF10_0257                       TATATATATATATATATATATATATATATAAATACATAGAATAATTAC
MAL10|PF10_0257                 ------------------------------------------------
su_gi_contig_7475               ------------------------------------------------
gi|21543462|gb|BQ596736.1|BQ596 ------------------------------------------------

PF10_0257                       TTTTTTAAAATTATGTATAATTCTAAATATTATGGGGAAAAAAAAAAA
MAL10|PF10_0257                 ------------------------------------------------
su_gi_contig_7475               ------------------------------------------------
gi|21543462|gb|BQ596736.1|BQ596 ------------------------------------------------

PF10_0257                       AAAAAGAAAAGAAAAAAAATAGACAAATATATATTATATATAATAACC
MAL10|PF10_0257                 ------------------------------------------------
su_gi_contig_7475               ------------------------------------------------
gi|21543462|gb|BQ596736.1|BQ596 ------------------------------------------------

PF10_0257                       ACTGAAAAAAGAAATAAAATAAATACACAAAGGATTTATATATATATA
MAL10|PF10_0257                 ------------------------------------------------
su_gi_contig_7475               ------------------------------------------------
gi|21543462|gb|BQ596736.1|BQ596 ------------------------------------------------

PF10_0257                       TATATATATATATATATATAATATTATGTATATGTGTATATATTTATT
MAL10|PF10_0257                 ------------------------------------------------
su_gi_contig_7475               ------------------------------------------------
gi|21543462|gb|BQ596736.1|BQ596 ------------------------------------------------

PF10_0257                       TATTTTTTAATTTTATTTTTCATGTGTACATAAAATAATGTTATTGGA
MAL10|PF10_0257                 ------------------------------------------------
su_gi_contig_7475               ------------------------------------------------
gi|21543462|gb|BQ596736.1|BQ596 ------------------------------------------------

PF10_0257                       CATTTGATTTAACGTATAATTTTGTGTACTTTTGTATTTTTTTTAAAA
MAL10|PF10_0257                 ------------------------------------------------
su_gi_contig_7475               ------------------------------------------------
gi|21543462|gb|BQ596736.1|BQ596 ------------------------------------------------

PF10_0257                       CATATTTTTAAAACTTGTCAACTATAATAAAAATATACTGTACATTTG
MAL10|PF10_0257                 ------------------------------------------------
su_gi_contig_7475               ------------------------------------------------
gi|21543462|gb|BQ596736.1|BQ596 ------------------------------------------------

PF10_0257                       TAAATTCTTTTAATATTGAATATATTTTTTTTTCTTTGTTTCTTATTT
MAL10|PF10_0257                 ------------------------------------------------
su_gi_contig_7475               ------------------------------------------------
gi|21543462|gb|BQ596736.1|BQ596 ------------------------------------------------

PF10_0257                       ATTAATTTTATTAAAATGTAAAAATTGTTTATGCATTATTCAGCTTTT
MAL10|PF10_0257                 ------------------------------------------------
su_gi_contig_7475               ------------------------------------------------
gi|21543462|gb|BQ596736.1|BQ596 ------------------------------------------------

PF10_0257                       TCAGTATGACGAAAAGATAAAAAGAAAAAAAAAAAAAAAAGGAAAAAA
MAL10|PF10_0257                 ------------------------------------------------
su_gi_contig_7475               ------------------------------------------------
gi|21543462|gb|BQ596736.1|BQ596 ------------------------------------------------

PF10_0257                       AAAAAAAAAAATAAATAAAAATATAAACATAAACATAAACATAAACAT
MAL10|PF10_0257                 ------------------------------------------------
su_gi_contig_7475               ------------------------------------------------
gi|21543462|gb|BQ596736.1|BQ596 ------------------------------------------------

PF10_0257                       AAATATAAATATAAATATAAATACATAGATAAAAGTATATGTAATATC
MAL10|PF10_0257                 ------------------------------------------------
su_gi_contig_7475               ------------------------------------------------
gi|21543462|gb|BQ596736.1|BQ596 ------------------------------------------------

PF10_0257                       TTAAAAAAGAAATTATATACATATATATATATATATATATATATATAT
MAL10|PF10_0257                 ------------------------------------------------
su_gi_contig_7475               ------------------------------------------------
gi|21543462|gb|BQ596736.1|BQ596 ------------------------------------------------

PF10_0257                       ATATATATTTATGTGTATTTATAAAAATGTCTATGAAAGGTTCTAAGA
MAL10|PF10_0257                 ------------------------------------------------
su_gi_contig_7475               ------------------------------------------------
gi|21543462|gb|BQ596736.1|BQ596 ------------------------------------------------

PF10_0257                       ATATGCTATCACCACTTGTCGGGAATATTTATAATAATGTATATGATC
MAL10|PF10_0257                 ------------------------------------------------
su_gi_contig_7475               ------------------------------------------------
gi|21543462|gb|BQ596736.1|BQ596 ------------------------------------------------

PF10_0257                       ATAAGGAATTAAAAATGAAATCAATTAACGAACAGAACAATATGGGTA
MAL10|PF10_0257                 ------------------------------------------------
su_gi_contig_7475               ------------------------------------------------
gi|21543462|gb|BQ596736.1|BQ596 ------------------------------------------------

PF10_0257                       GCAATAATTATAATATTAATTATGTAAATAATAATAATTCGACACTTT
MAL10|PF10_0257                 ------------------------------------------------
su_gi_contig_7475               ------------------------------------------------
gi|21543462|gb|BQ596736.1|BQ596 ------------------------------------------------

PF10_0257                       CTAATAATAATCATAGTAAACAAAACTTATGCTATAATAACTTTTCAT
MAL10|PF10_0257                 ------------------------------------------------
su_gi_contig_7475               ------------------------------------------------
gi|21543462|gb|BQ596736.1|BQ596 ------------------------------------------------

PF10_0257                       CCCATAGTCCAAGCATAAATAAGGATAGTATACATGAAGAAAAAAAAA
MAL10|PF10_0257                 ------------------------------------------------
su_gi_contig_7475               ------------------------------------------------
gi|21543462|gb|BQ596736.1|BQ596 ------------------------------------------------

PF10_0257                       ATAATTTTTATGAACAGCACAATTATATTGATGAAAATGCAACACATC
MAL10|PF10_0257                 ------------------------------------------------
su_gi_contig_7475               ------------------------------------------------
gi|21543462|gb|BQ596736.1|BQ596 ------------------------------------------------

PF10_0257                       ATACTATGGAAGA
MAL10|PF10_0257                 -------------
su_gi_contig_7475               -------------
gi|21543462|gb|BQ596736.1|BQ596 -------------

;

endblock;
