# Supplementary material for: cDNA sequences reveal considerable gene prediction inaccuracy in the Plasmodium falciparum genome
Source: BMC Genomics. 2007 Jul 27;8:255. doi: 10.1186/1471-2164-8-255 (PMC1978503; doi:10.1186/1471-2164-8-255)
Supplement: Additional file 3 — Genes with cDNA sequences not matching predicted CDS perfectly. Aligned cDNA and predicted CDS sequences can be viewed by double clicking the hyper-linked gene names in the Excel file. [file 1471-2164-8-255-S3.zip › PF10_0258.TXT]

#NEXUS

[!This data assembled using Sequencher, from Gene Codes Corporation.]
begin data;
   dimensions ntax=8 nchar=4340;
   format datatype=dna gap=- interleave=yes;
   matrix

PF10_0258                       TATATATATTTTTTTTATTTTTATGTATTATTATATCTATATGTTTAT
MAL10|PF10_0258                 ------------------------------------------------
su_gi_contig_1763               ------------------------------------------------
gi|17968542|gb|BM275219.1|BM275 ------------------------------------------------
gi|22794254|gb|BU498060.1|BU498 ------------------------------------------------
gi|27158963|gb|CA856445.1|CA856 ------------------------------------------------
gi|27156072|gb|CA854717.1|CA854 ------------------------------------------------
gi|17969409|gb|BM276060.1|BM276 ------------------------------------------------

PF10_0258                       AATCATATATAGTTATTTAATCTTTTCTCATAAAAAAAAGAAAAAAAA
MAL10|PF10_0258                 ------------------------------------------------
su_gi_contig_1763               ------------------------------------------------
gi|17968542|gb|BM275219.1|BM275 ------------------------------------------------
gi|22794254|gb|BU498060.1|BU498 ------------------------------------------------
gi|27158963|gb|CA856445.1|CA856 ------------------------------------------------
gi|27156072|gb|CA854717.1|CA854 ------------------------------------------------
gi|17969409|gb|BM276060.1|BM276 ------------------------------------------------

PF10_0258                       AAAAAAAAAGGTTCCTAATTCTTTTGAAAAAATATATTCTTTGAATAA
MAL10|PF10_0258                 ------------------------------------------------
su_gi_contig_1763               ------------------------------------------------
gi|17968542|gb|BM275219.1|BM275 ------------------------------------------------
gi|22794254|gb|BU498060.1|BU498 ------------------------------------------------
gi|27158963|gb|CA856445.1|CA856 ------------------------------------------------
gi|27156072|gb|CA854717.1|CA854 ------------------------------------------------
gi|17969409|gb|BM276060.1|BM276 ------------------------------------------------

PF10_0258                       ATGTTCATATATTTAAAATTTGATAATTTCTGGGGAAAAAAAAAAAAT
MAL10|PF10_0258                 ------------------------------------------------
su_gi_contig_1763               ------------------------------------------------
gi|17968542|gb|BM275219.1|BM275 ------------------------------------------------
gi|22794254|gb|BU498060.1|BU498 ------------------------------------------------
gi|27158963|gb|CA856445.1|CA856 ------------------------------------------------
gi|27156072|gb|CA854717.1|CA854 ------------------------------------------------
gi|17969409|gb|BM276060.1|BM276 ------------------------------------------------

PF10_0258                       TTATACATTAAATAAGATTATATTTACAACATATAATATATATATATA
MAL10|PF10_0258                 ------------------------------------------------
su_gi_contig_1763               ------------------------------------------------
gi|17968542|gb|BM275219.1|BM275 ------------------------------------------------
gi|22794254|gb|BU498060.1|BU498 ------------------------------------------------
gi|27158963|gb|CA856445.1|CA856 ------------------------------------------------
gi|27156072|gb|CA854717.1|CA854 ------------------------------------------------
gi|17969409|gb|BM276060.1|BM276 ------------------------------------------------

PF10_0258                       TATATATATATATATATATATATATATATATAAATATATATTTATATA
MAL10|PF10_0258                 ------------------------------------------------
su_gi_contig_1763               ------------------------------------------------
gi|17968542|gb|BM275219.1|BM275 ------------------------------------------------
gi|22794254|gb|BU498060.1|BU498 ------------------------------------------------
gi|27158963|gb|CA856445.1|CA856 ------------------------------------------------
gi|27156072|gb|CA854717.1|CA854 ------------------------------------------------
gi|17969409|gb|BM276060.1|BM276 ------------------------------------------------

PF10_0258                       TTTATTTATATTTATTTATATTTATTTATTTATATTTATTTATTTATT
MAL10|PF10_0258                 ------------------------------------------------
su_gi_contig_1763               ------------------------------------------------
gi|17968542|gb|BM275219.1|BM275 ------------------------------------------------
gi|22794254|gb|BU498060.1|BU498 ------------------------------------------------
gi|27158963|gb|CA856445.1|CA856 ------------------------------------------------
gi|27156072|gb|CA854717.1|CA854 ------------------------------------------------
gi|17969409|gb|BM276060.1|BM276 ------------------------------------------------

PF10_0258                       TTATTGTTATATAAAAAGGGGGAAAAAAAAAGAAAGGGTAATATATAA
MAL10|PF10_0258                 ------------------------------------------------
su_gi_contig_1763               ------------------------------------------------
gi|17968542|gb|BM275219.1|BM275 ------------------------------------------------
gi|22794254|gb|BU498060.1|BU498 ------------------------------------------------
gi|27158963|gb|CA856445.1|CA856 ------------------------------------------------
gi|27156072|gb|CA854717.1|CA854 ------------------------------------------------
gi|17969409|gb|BM276060.1|BM276 ------------------------------------------------

PF10_0258                       TAAACTATTAATTTTTACATTAAATAAAGATATGAATCTTACTTATTA
MAL10|PF10_0258                 ------------------------------------------------
su_gi_contig_1763               ------------------------------------------------
gi|17968542|gb|BM275219.1|BM275 ------------------------------------------------
gi|22794254|gb|BU498060.1|BU498 ------------------------------------------------
gi|27158963|gb|CA856445.1|CA856 ------------------------------------------------
gi|27156072|gb|CA854717.1|CA854 ------------------------------------------------
gi|17969409|gb|BM276060.1|BM276 ------------------------------------------------

PF10_0258                       TCAAAATTTACAATATATATGTATAAATATATATTTACATATCTACAC
MAL10|PF10_0258                 ------------------------------------------------
su_gi_contig_1763               ------------------------------------------------
gi|17968542|gb|BM275219.1|BM275 ------------------------------------------------
gi|22794254|gb|BU498060.1|BU498 ------------------------------------------------
gi|27158963|gb|CA856445.1|CA856 ------------------------------------------------
gi|27156072|gb|CA854717.1|CA854 ------------------------------------------------
gi|17969409|gb|BM276060.1|BM276 ------------------------------------------------

PF10_0258                       AAATATAAATATAATATATTTATAGGATCATCTTATCTTATGCATATA
MAL10|PF10_0258                 ------------------------------------------------
su_gi_contig_1763               ------------------------------------------------
gi|17968542|gb|BM275219.1|BM275 ------------------------------------------------
gi|22794254|gb|BU498060.1|BU498 ------------------------------------------------
gi|27158963|gb|CA856445.1|CA856 ------------------------------------------------
gi|27156072|gb|CA854717.1|CA854 ------------------------------------------------
gi|17969409|gb|BM276060.1|BM276 ------------------------------------------------

PF10_0258                       TACATCTTTTATATTTTTTTCCTCTTGATAATAATAAAGAAAAAATAA
MAL10|PF10_0258                 ------------------------------------------------
su_gi_contig_1763               ------------------------------------------------
gi|17968542|gb|BM275219.1|BM275 ------------------------------------------------
gi|22794254|gb|BU498060.1|BU498 ------------------------------------------------
gi|27158963|gb|CA856445.1|CA856 ------------------------------------------------
gi|27156072|gb|CA854717.1|CA854 ------------------------------------------------
gi|17969409|gb|BM276060.1|BM276 ------------------------------------------------

PF10_0258                       TTAATTTTCCATCAACTTTATTATATATATATATATATATATATATAT
MAL10|PF10_0258                 ------------------------------------------------
su_gi_contig_1763               ------------------------------------------------
gi|17968542|gb|BM275219.1|BM275 ------------------------------------------------
gi|22794254|gb|BU498060.1|BU498 ------------------------------------------------
gi|27158963|gb|CA856445.1|CA856 ------------------------------------------------
gi|27156072|gb|CA854717.1|CA854 ------------------------------------------------
gi|17969409|gb|BM276060.1|BM276 ------------------------------------------------

PF10_0258                       ATATATATAAATATATATGTATATATAATATTCTTAAAAAGAAAATGA
MAL10|PF10_0258                 ------------------------------------------------
su_gi_contig_1763               ------------------------------------------------
gi|17968542|gb|BM275219.1|BM275 ------------------------------------------------
gi|22794254|gb|BU498060.1|BU498 ------------------------------------------------
gi|27158963|gb|CA856445.1|CA856 ------------------------------------------------
gi|27156072|gb|CA854717.1|CA854 ------------------------------------------------
gi|17969409|gb|BM276060.1|BM276 ------------------------------------------------

PF10_0258                       AATCCTTGCATGTAAAATTAAAATAGAAATAATATAAGAATAGAACAA
MAL10|PF10_0258                 ------------------------------------------------
su_gi_contig_1763               ------------------------------------------------
gi|17968542|gb|BM275219.1|BM275 ------------------------------------------------
gi|22794254|gb|BU498060.1|BU498 ------------------------------------------------
gi|27158963|gb|CA856445.1|CA856 ------------------------------------------------
gi|27156072|gb|CA854717.1|CA854 ------------------------------------------------
gi|17969409|gb|BM276060.1|BM276 ------------------------------------------------

PF10_0258                       AAATAAAAAATATAATAATAATAATAATAATAATTTATTTAATTCATA
MAL10|PF10_0258                 ------------------------------------------------
su_gi_contig_1763               ------------------------------------------------
gi|17968542|gb|BM275219.1|BM275 ------------------------------------------------
gi|22794254|gb|BU498060.1|BU498 ------------------------------------------------
gi|27158963|gb|CA856445.1|CA856 ------------------------------------------------
gi|27156072|gb|CA854717.1|CA854 ------------------------------------------------
gi|17969409|gb|BM276060.1|BM276 ------------------------------------------------

PF10_0258                       TAATTTATATATACATATTTATATTTACATTTTTATATATTATAACAT
MAL10|PF10_0258                 ------------------------------------------------
su_gi_contig_1763               ------------------------------------------------
gi|17968542|gb|BM275219.1|BM275 ------------------------------------------------
gi|22794254|gb|BU498060.1|BU498 ------------------------------------------------
gi|27158963|gb|CA856445.1|CA856 ------------------------------------------------
gi|27156072|gb|CA854717.1|CA854 ------------------------------------------------
gi|17969409|gb|BM276060.1|BM276 ------------------------------------------------

PF10_0258                       ATTATATATATATATATAATATTATTTTATGCTTAAAAATTTTAATAA
MAL10|PF10_0258                 ------------------------------------------------
su_gi_contig_1763               ------------------------------------------------
gi|17968542|gb|BM275219.1|BM275 ------------------------------------------------
gi|22794254|gb|BU498060.1|BU498 ------------------------------------------------
gi|27158963|gb|CA856445.1|CA856 ------------------------------------------------
gi|27156072|gb|CA854717.1|CA854 ------------------------------------------------
gi|17969409|gb|BM276060.1|BM276 ------------------------------------------------

PF10_0258                       TGTTCCACAAAGAATTTCCGAAGGTCATATAAAATAAAATATAAATAT
MAL10|PF10_0258                 ------------------------------------------------
su_gi_contig_1763               ------------------------------------------------
gi|17968542|gb|BM275219.1|BM275 ------------------------------------------------
gi|22794254|gb|BU498060.1|BU498 ------------------------------------------------
gi|27158963|gb|CA856445.1|CA856 ------------------------------------------------
gi|27156072|gb|CA854717.1|CA854 ------------------------------------------------
gi|17969409|gb|BM276060.1|BM276 ------------------------------------------------

PF10_0258                       AATAAAAATAAAATAAAAATAAAATAAAATAAAAATATATATAATGAA
MAL10|PF10_0258                 ------------------------------------------------
su_gi_contig_1763               ------------------------------------------------
gi|17968542|gb|BM275219.1|BM275 ------------------------------------------------
gi|22794254|gb|BU498060.1|BU498 ------------------------------------------------
gi|27158963|gb|CA856445.1|CA856 ------------------------------------------------
gi|27156072|gb|CA854717.1|CA854 ------------------------------------------------
gi|17969409|gb|BM276060.1|BM276 ------------------------------------------------

PF10_0258                       TATTTTTATTTATTAATGTATTTATATGTAGAAGGTAAAAATGAATAC
MAL10|PF10_0258                 ------------------------------------------------
su_gi_contig_1763               ------------------------------------------------
gi|17968542|gb|BM275219.1|BM275 ------------------------------------------------
gi|22794254|gb|BU498060.1|BU498 ------------------------------------------------
gi|27158963|gb|CA856445.1|CA856 ------------------------------------------------
gi|27156072|gb|CA854717.1|CA854 ------------------------------------------------
gi|17969409|gb|BM276060.1|BM276 ------------------------------------------------

PF10_0258                       ATTTATATATTATTTTTATTTTTTTAAAATAATGGCATGTAATTATTA
MAL10|PF10_0258                 ------------------------------------------------
su_gi_contig_1763               ------------------------------------------------
gi|17968542|gb|BM275219.1|BM275 ------------------------------------------------
gi|22794254|gb|BU498060.1|BU498 ------------------------------------------------
gi|27158963|gb|CA856445.1|CA856 ------------------------------------------------
gi|27156072|gb|CA854717.1|CA854 ------------------------------------------------
gi|17969409|gb|BM276060.1|BM276 ------------------------------------------------

PF10_0258                       TATATTTTAATTTCTCATTACGTACACGGCGGTAAATAATGCCCTCAC
MAL10|PF10_0258                 ------------------------------------------------
su_gi_contig_1763               ------------------------------------------------
gi|17968542|gb|BM275219.1|BM275 ------------------------------------------------
gi|22794254|gb|BU498060.1|BU498 ------------------------------------------------
gi|27158963|gb|CA856445.1|CA856 ------------------------------------------------
gi|27156072|gb|CA854717.1|CA854 ------------------------------------------------
gi|17969409|gb|BM276060.1|BM276 ------------------------------------------------

PF10_0258                       ATTTGCGTACAACAAAAATTAAAATAAAATAAAATAAAATAAATAAAT
MAL10|PF10_0258                 ------------------------------------------------
su_gi_contig_1763               ------------------------------------------------
gi|17968542|gb|BM275219.1|BM275 ------------------------------------------------
gi|22794254|gb|BU498060.1|BU498 ------------------------------------------------
gi|27158963|gb|CA856445.1|CA856 ------------------------------------------------
gi|27156072|gb|CA854717.1|CA854 ------------------------------------------------
gi|17969409|gb|BM276060.1|BM276 ------------------------------------------------

PF10_0258                       AAATATATACAAATAAATAAATATATACAAATATATACAAACAAATAA
MAL10|PF10_0258                 ------------------------------------------------
su_gi_contig_1763               ------------------------------------------------
gi|17968542|gb|BM275219.1|BM275 ------------------------------------------------
gi|22794254|gb|BU498060.1|BU498 ------------------------------------------------
gi|27158963|gb|CA856445.1|CA856 ------------------------------------------------
gi|27156072|gb|CA854717.1|CA854 ------------------------------------------------
gi|17969409|gb|BM276060.1|BM276 ------------------------------------------------

PF10_0258                       ATATGTACGAATAAATAAAATTTTTAAATAATTTTTTTTTCAATGAAA
MAL10|PF10_0258                 ------------------------------------------------
su_gi_contig_1763               ------------------------------------------------
gi|17968542|gb|BM275219.1|BM275 ------------------------------------------------
gi|22794254|gb|BU498060.1|BU498 ------------------------------------------------
gi|27158963|gb|CA856445.1|CA856 ------------------------------------------------
gi|27156072|gb|CA854717.1|CA854 ------------------------------------------------
gi|17969409|gb|BM276060.1|BM276 ------------------------------------------------

PF10_0258                       AATATATTTACTTATCGTTAAATTGTACTAAAAAATATTTTTCTTTTA
MAL10|PF10_0258                 ------------------------------------------------
su_gi_contig_1763               ------------------------------------------------
gi|17968542|gb|BM275219.1|BM275 ------------------------------------------------
gi|22794254|gb|BU498060.1|BU498 ------------------------------------------------
gi|27158963|gb|CA856445.1|CA856 ------------------------------------------------
gi|27156072|gb|CA854717.1|CA854 ------------------------------------------------
gi|17969409|gb|BM276060.1|BM276 ------------------------------------------------

PF10_0258                       TTATTTTGTTTATATTATGAATTATTTATGCGCTATTAATATATGACC
MAL10|PF10_0258                 ------------------------------------------------
su_gi_contig_1763               ------------------------------------------------
gi|17968542|gb|BM275219.1|BM275 ------------------------------------------------
gi|22794254|gb|BU498060.1|BU498 ------------------------------------------------
gi|27158963|gb|CA856445.1|CA856 ------------------------------------------------
gi|27156072|gb|CA854717.1|CA854 ------------------------------------------------
gi|17969409|gb|BM276060.1|BM276 ------------------------------------------------

PF10_0258                       ATAAATATATATTAATATATATATTAATCATTTAATAAATTATTATCG
MAL10|PF10_0258                 ------------------------------------------------
su_gi_contig_1763               ------------------------------------------------
gi|17968542|gb|BM275219.1|BM275 ------------------------------------------------
gi|22794254|gb|BU498060.1|BU498 ------------------------------------------------
gi|27158963|gb|CA856445.1|CA856 ------------------------------------------------
gi|27156072|gb|CA854717.1|CA854 ------------------------------------------------
gi|17969409|gb|BM276060.1|BM276 ------------------------------------------------

PF10_0258                       TTTGATTCACTTTGTTCCCTCATTCCATATATTATTTTCCTTTCCTTT
MAL10|PF10_0258                 ------------------------------------------------
su_gi_contig_1763               ------------------------------------------------
gi|17968542|gb|BM275219.1|BM275 ------------------------------------------------
gi|22794254|gb|BU498060.1|BU498 ------------------------------------------------
gi|27158963|gb|CA856445.1|CA856 ------------------------------------------------
gi|27156072|gb|CA854717.1|CA854 ------------------------------------------------
gi|17969409|gb|BM276060.1|BM276 ------------------------------------------------

PF10_0258                       CCTTTCCTTTCTTTTTTCTTTTTTCTTTTTTCTTTTTCTCTACGTTGT
MAL10|PF10_0258                 ------------------------------------------------
su_gi_contig_1763               ------------------------------------------------
gi|17968542|gb|BM275219.1|BM275 ------------------------------------------------
gi|22794254|gb|BU498060.1|BU498 ------------------------------------------------
gi|27158963|gb|CA856445.1|CA856 ------------------------------------------------
gi|27156072|gb|CA854717.1|CA854 ------------------------------------------------
gi|17969409|gb|BM276060.1|BM276 ------------------------------------------------

PF10_0258                       CAAAAATAAAATATGGACACGACGACATTAAAAGAAGCTGATATGAAT
MAL10|PF10_0258                 ------------ATGGACACGACGACATTAAAAGAAGCTGATATGAAT
su_gi_contig_1763               ------------------------------------------------
gi|17968542|gb|BM275219.1|BM275 ------------------------------------------------
gi|22794254|gb|BU498060.1|BU498 ------------------------------------------------
gi|27158963|gb|CA856445.1|CA856 ------------------------------------------------
gi|27156072|gb|CA854717.1|CA854 ------------------------------------------------
gi|17969409|gb|BM276060.1|BM276 ------------------------------------------------

PF10_0258                       CAAATGATAATACAGCTTATGGAAAGGGAAAAAAAAAAAAAAAAAAAA
MAL10|PF10_0258                 CAAATGATAATACAGCTTATGGAAAGGGAAAAAAAAAAAAAAAAAAAA
su_gi_contig_1763               ------------------------------------------------
gi|17968542|gb|BM275219.1|BM275 ------------------------------------------------
gi|22794254|gb|BU498060.1|BU498 ------------------------------------------------
gi|27158963|gb|CA856445.1|CA856 ------------------------------------------------
gi|27156072|gb|CA854717.1|CA854 ------------------------------------------------
gi|17969409|gb|BM276060.1|BM276 ------------------------------------------------

PF10_0258                       AAAAATATATATGAACAAAAGAAAATGGAACCTCAAAATTATTCCCAT
MAL10|PF10_0258                 AAAAATATATATGAACAAAAGAAAATGGAACCTCAAAATTATTCCCAT
su_gi_contig_1763               ------------------------------------------------
gi|17968542|gb|BM275219.1|BM275 ----------------------------------------ATTCCCAT
gi|22794254|gb|BU498060.1|BU498 ------------------------------------------------
gi|27158963|gb|CA856445.1|CA856 ------------------------------------------------
gi|27156072|gb|CA854717.1|CA854 ------------------------------------------------
gi|17969409|gb|BM276060.1|BM276 ------------------------------------------------

PF10_0258                       ATGAAGAAATTCAAAATAAGTCCAAAGGAAGAAAAAAGCTTGAATAAG
MAL10|PF10_0258                 ATGAAGAAATTCAAAATAAGTCCAAAGGAAGAAAAAAGCTTGAATAAG
su_gi_contig_1763               ------------------------------------------------
gi|17968542|gb|BM275219.1|BM275 ATGAAGAAATTCAAAATAAGTCCAAAGGAAGAAAAAAGCTTGAATAAG
gi|22794254|gb|BU498060.1|BU498 ------------------------------------------------
gi|27158963|gb|CA856445.1|CA856 ------------------------------------------------
gi|27156072|gb|CA854717.1|CA854 ------------------------------------------------
gi|17969409|gb|BM276060.1|BM276 ------------------------------------------------

PF10_0258                       GAAGAAATAAAGAGGTTTCAAAAATGAAATGAATAAATAAATATAAAT
MAL10|PF10_0258                 GAAGAAATAAAGAG----------------------------------
su_gi_contig_1763               ------------------------------------------------
gi|17968542|gb|BM275219.1|BM275 GAAGAAATAAAGAG----------------------------------
gi|22794254|gb|BU498060.1|BU498 ------------------------------------------------
gi|27158963|gb|CA856445.1|CA856 ------------------------------------------------
gi|27156072|gb|CA854717.1|CA854 ------------------------------------------------
gi|17969409|gb|BM276060.1|BM276 ------------------------------------------------

PF10_0258                       AAATATATAAATATATATATATATATATATATATATATATATATATAT
MAL10|PF10_0258                 ------------------------------------------------
su_gi_contig_1763               ------------------------------------------------
gi|17968542|gb|BM275219.1|BM275 ------------------------------------------------
gi|22794254|gb|BU498060.1|BU498 ------------------------------------------------
gi|27158963|gb|CA856445.1|CA856 ------------------------------------------------
gi|27156072|gb|CA854717.1|CA854 ------------------------------------------------
gi|17969409|gb|BM276060.1|BM276 ------------------------------------------------

PF10_0258                       AATATATACATATGTTTGGTTGATAAAAATGTAGCATACTACCATAAT
MAL10|PF10_0258                 ------------------------------------------------
su_gi_contig_1763               ------------------------------------------------
gi|17968542|gb|BM275219.1|BM275 ------------------------------------------------
gi|22794254|gb|BU498060.1|BU498 ------------------------------------------------
gi|27158963|gb|CA856445.1|CA856 ------------------------------------------------
gi|27156072|gb|CA854717.1|CA854 ------------------------------------------------
gi|17969409|gb|BM276060.1|BM276 ------------------------------------------------

PF10_0258                       AATTAAATAATAAGAAAACTCTTCTTTACATATTTGTCAAGTTTAACG
MAL10|PF10_0258                 ------------------------------------------------
su_gi_contig_1763               ------------------------------------------------
gi|17968542|gb|BM275219.1|BM275 ------------------------------------------------
gi|22794254|gb|BU498060.1|BU498 ------------------------------------------------
gi|27158963|gb|CA856445.1|CA856 ------------------------------------------------
gi|27156072|gb|CA854717.1|CA854 ------------------------------------------------
gi|17969409|gb|BM276060.1|BM276 ------------------------------------------------

PF10_0258                       TAGTCACATATATATATATATATATATATATATATATATATAATACTT
MAL10|PF10_0258                 ------------------------------------------------
su_gi_contig_1763               ------------------------------------------------
gi|17968542|gb|BM275219.1|BM275 ------------------------------------------------
gi|22794254|gb|BU498060.1|BU498 ------------------------------------------------
gi|27158963|gb|CA856445.1|CA856 ------------------------------------------------
gi|27156072|gb|CA854717.1|CA854 ------------------------------------------------
gi|17969409|gb|BM276060.1|BM276 ------------------------------------------------

PF10_0258                       TTATCTTAATAATATTTCAACCCTTCTTAGTCATTTGATTAATTTTTT
MAL10|PF10_0258                 ------------------------------TCATTTGATTAATTTTTT
su_gi_contig_1763               ------------------------------------------------
gi|17968542|gb|BM275219.1|BM275 ------------------------------TCATTTGATTAATTTTTT
gi|22794254|gb|BU498060.1|BU498 ------------------------------------------------
gi|27158963|gb|CA856445.1|CA856 ------------------------------------------------
gi|27156072|gb|CA854717.1|CA854 ------------------------------------------------
gi|17969409|gb|BM276060.1|BM276 ------------------------------------------------

PF10_0258                       TCAAGAACAAGAGAAAATATATAAAGACGAGGAACTTAATACGAAAAA
MAL10|PF10_0258                 TCAAGAACAAGAGAAAATATATAAAGACGAGGAACTTAATACGAAAAA
su_gi_contig_1763               ------------------------------------------------
gi|17968542|gb|BM275219.1|BM275 TCAAGAACAAGAGAAAATATATAAAGACGAGGAACTTAATACGAAAAA
gi|22794254|gb|BU498060.1|BU498 ------------------------------------------------
gi|27158963|gb|CA856445.1|CA856 ------------------------------------------------
gi|27156072|gb|CA854717.1|CA854 ------------------------------------------------
gi|17969409|gb|BM276060.1|BM276 ------------------------------------------------

PF10_0258                       TTATATAATTGATGAAACAAAAAAGAAAGAAAAAGAAGTATATGTTTT
MAL10|PF10_0258                 TTATATAATTGATGAAACAAAAAAGAAAGAAAAAGAAGTATAT-----
su_gi_contig_1763               ----------GATGAAACAAAAAAGAAAGAAAAAGAAGTATATGTTTT
gi|17968542|gb|BM275219.1|BM275 TTATATAATTGATGAAACAAAAAAGAAAGAAAAAGAACTA--------
gi|22794254|gb|BU498060.1|BU498 -----------ATGAAACAAAAAAGAAAGAAAAAGAAGTATATGTTTT
gi|27158963|gb|CA856445.1|CA856 ------------------------------------------------
gi|27156072|gb|CA854717.1|CA854 ------------------------------------------------
gi|17969409|gb|BM276060.1|BM276 ------------------------------------------------

PF10_0258                       ATAATATATAACATAACATTAAAATGTATATGTTCCTACTATTTTGTT
MAL10|PF10_0258                 ------------------------------------------------
su_gi_contig_1763               ATAATATATAACATAACATTAAAATGTATATGTTCCTACTATTTTGTT
gi|17968542|gb|BM275219.1|BM275 ------------------------------------------------
gi|22794254|gb|BU498060.1|BU498 ATAATATATAACATAACATTAAAATGTATATGTTCCTACTATTTTGTT
gi|27158963|gb|CA856445.1|CA856 ------------------------------------------------
gi|27156072|gb|CA854717.1|CA854 ------------------------------------------------
gi|17969409|gb|BM276060.1|BM276 ------------------------------------------------

PF10_0258                       ATAATATATATATAATATATATATAATATATACATATATTTATTCATT
MAL10|PF10_0258                 ------------------------------------------------
su_gi_contig_1763               ATAATATATATATAATATATATATAATATATACATATATTTATTCATT
gi|17968542|gb|BM275219.1|BM275 ------------------------------------------------
gi|22794254|gb|BU498060.1|BU498 ATAATATATATATAATATATATATAATATATACATATATTTATTCATT
gi|27158963|gb|CA856445.1|CA856 ------------------------------------------------
gi|27156072|gb|CA854717.1|CA854 ------------------------------------------------
gi|17969409|gb|BM276060.1|BM276 ------------------------------------------------

PF10_0258                       TTTATATATATATTCTTAGCTAAACGGTTATTATATATATTGCCAAGA
MAL10|PF10_0258                 -------------------CTAAACGGTTATTATATATATTGCCAAGA
su_gi_contig_1763               TTTATATATATATTCTTAGCTAAACGGTTATTATATATATTGCCAAGA
gi|17968542|gb|BM275219.1|BM275 ----------------------AACGGTTATTATATATATTGCCAAGA
gi|22794254|gb|BU498060.1|BU498 TTTATATATATATTCTTAGCTAAACGGTTATTATATATATTGCCAAGA
gi|27158963|gb|CA856445.1|CA856 --------------------------------------------AAGA
gi|27156072|gb|CA854717.1|CA854 ------------------------------------------CCAAGA
gi|17969409|gb|BM276060.1|BM276 ------------------------------------------CCAAGA

PF10_0258                       CTTCAAAAATGAATATAACAATTATTTCAATTCTTTCATAAAAGAATC
MAL10|PF10_0258                 CTTCAAAAATGAATATAACAATTATTTCAATTCTTTCATAAAAGAATC
su_gi_contig_1763               CTTCAAAAATGAATATAACAATTATTTCAATTCTTTCATAAAAGAATC
gi|17968542|gb|BM275219.1|BM275 CTTCAAAAATGAATATAACAATTATTTCAATTCTTTCATAAAAGAATC
gi|22794254|gb|BU498060.1|BU498 CTTCAAAAATGAATATAACAATTATTTCAATTCTTTCATAAAAGAATC
gi|27158963|gb|CA856445.1|CA856 CTTCAAAAATGAATATAACAATTATTTCAATTCTTTCATAAAAGAATC
gi|27156072|gb|CA854717.1|CA854 CTTCAAAAATGAATATAACAATTATTTCAATTCTTTCATAAAAGAATC
gi|17969409|gb|BM276060.1|BM276 CTTCAAAAATGAATATAACAATTATTTCAATTCTTTCATAAAAGAATC

PF10_0258                       AGAGGTTAATATTTCATTTTATTATTTTATTTTATTTCATTTTATTAT
MAL10|PF10_0258                 AGAG--------------------------------------------
su_gi_contig_1763               AGAG--------------------------------------------
gi|17968542|gb|BM275219.1|BM275 AGAG--------------------------------------------
gi|22794254|gb|BU498060.1|BU498 AGAG--------------------------------------------
gi|27158963|gb|CA856445.1|CA856 AGAG--------------------------------------------
gi|27156072|gb|CA854717.1|CA854 AGAG--------------------------------------------
gi|17969409|gb|BM276060.1|BM276 AGAG--------------------------------------------

PF10_0258                       TTTATTTTATTTCATTTTATTATTTTATTTTATTTCATTTTATTATTT
MAL10|PF10_0258                 ------------------------------------------------
su_gi_contig_1763               ------------------------------------------------
gi|17968542|gb|BM275219.1|BM275 ------------------------------------------------
gi|22794254|gb|BU498060.1|BU498 ------------------------------------------------
gi|27158963|gb|CA856445.1|CA856 ------------------------------------------------
gi|27156072|gb|CA854717.1|CA854 ------------------------------------------------
gi|17969409|gb|BM276060.1|BM276 ------------------------------------------------

PF10_0258                       TTTTTTATTTCATTTTATTATTTTTTTTTATTTCATTTTATTATTTTT
MAL10|PF10_0258                 ------------------------------------------------
su_gi_contig_1763               ------------------------------------------------
gi|17968542|gb|BM275219.1|BM275 ------------------------------------------------
gi|22794254|gb|BU498060.1|BU498 ------------------------------------------------
gi|27158963|gb|CA856445.1|CA856 ------------------------------------------------
gi|27156072|gb|CA854717.1|CA854 ------------------------------------------------
gi|17969409|gb|BM276060.1|BM276 ------------------------------------------------

PF10_0258                       TTTTTTTTCATTTTATTATTTTTTTTTTTTTCATTTTATTATTTTTTT
MAL10|PF10_0258                 ------------------------------------------------
su_gi_contig_1763               ------------------------------------------------
gi|17968542|gb|BM275219.1|BM275 ------------------------------------------------
gi|22794254|gb|BU498060.1|BU498 ------------------------------------------------
gi|27158963|gb|CA856445.1|CA856 ------------------------------------------------
gi|27156072|gb|CA854717.1|CA854 ------------------------------------------------
gi|17969409|gb|BM276060.1|BM276 ------------------------------------------------

PF10_0258                       TTTTTTTTTTCCGCCCTTTCTTTATTCAATCTTTATATATATATATAT
MAL10|PF10_0258                 ------------------------------------------------
su_gi_contig_1763               ------------------------------------------------
gi|17968542|gb|BM275219.1|BM275 ------------------------------------------------
gi|22794254|gb|BU498060.1|BU498 ------------------------------------------------
gi|27158963|gb|CA856445.1|CA856 ------------------------------------------------
gi|27156072|gb|CA854717.1|CA854 ------------------------------------------------
gi|17969409|gb|BM276060.1|BM276 ------------------------------------------------

PF10_0258                       GAAAAAATAACCACTTTTATATTCTCATGTAAAAATTCGTAGGATATT
MAL10|PF10_0258                 ------------------------------------------GATATT
su_gi_contig_1763               ------------------------------------------GATATT
gi|17968542|gb|BM275219.1|BM275 ------------------------------------------GATATT
gi|22794254|gb|BU498060.1|BU498 ------------------------------------------GATATT
gi|27158963|gb|CA856445.1|CA856 ------------------------------------------GATATT
gi|27156072|gb|CA854717.1|CA854 ------------------------------------------GATATT
gi|17969409|gb|BM276060.1|BM276 ------------------------------------------GATATT

PF10_0258                       AAAAAAGACCTAAAAGATCTACAGATTCAATATATGGATGATAAGATA
MAL10|PF10_0258                 AAAAAAGACCTAAAAGATCTACAGATTCAATATATGGATGATAAGATA
su_gi_contig_1763               AAAAAAGACCTAAAAGATCTACAGATTCAATATATGGATGATAAGATA
gi|17968542|gb|BM275219.1|BM275 AAAAAAGACCTAAAAGATCTACAGATTCAATATATGGATGATAAGATA
gi|22794254|gb|BU498060.1|BU498 AAAAAAGACCTAAAAGATCTACAGATTCAATATATGGATGATAAGATA
gi|27158963|gb|CA856445.1|CA856 AAAAAAGACCTAAAAGATCTACAGATTCAATATATGGATGATAAGATA
gi|27156072|gb|CA854717.1|CA854 AAAAAAGACCTAAAAGATCTACAGATTCAATATATGGATGATAAGATA
gi|17969409|gb|BM276060.1|BM276 AAAAAAGACCTAAAAGATCTACAGATTCAATATATGGATGATAAGATA

PF10_0258                       CTACTAGGTATTTGTCATATATCATAAAAATGTATATTAATCCATATT
MAL10|PF10_0258                 CTACTAG-----------------------------------------
su_gi_contig_1763               CTACTAG-----------------------------------------
gi|17968542|gb|BM275219.1|BM275 CTACTAG-----------------------------------------
gi|22794254|gb|BU498060.1|BU498 CTACTAG-----------------------------------------
gi|27158963|gb|CA856445.1|CA856 CTACTAG-----------------------------------------
gi|27156072|gb|CA854717.1|CA854 CTACTAG-----------------------------------------
gi|17969409|gb|BM276060.1|BM276 CTACTAG-----------------------------------------

PF10_0258                       GTTATTTTTTTTTTTCATATGATATATACAATTGTTTTGCTCCTTATA
MAL10|PF10_0258                 ------------------------------------------------
su_gi_contig_1763               ------------------------------------------------
gi|17968542|gb|BM275219.1|BM275 ------------------------------------------------
gi|22794254|gb|BU498060.1|BU498 ------------------------------------------------
gi|27158963|gb|CA856445.1|CA856 ------------------------------------------------
gi|27156072|gb|CA854717.1|CA854 ------------------------------------------------
gi|17969409|gb|BM276060.1|BM276 ------------------------------------------------

PF10_0258                       TATACAGGAAATAAAAGAAAAATGGAGCTTGATAACATGCTGCATTTT
MAL10|PF10_0258                 -------GAAATAAAAGAAAAATGGAGCTTGATAACATGCTGCATTTT
su_gi_contig_1763               -------GAAATAAAAGAAAAATGGAGCTTGATAACATGCTGCATTTT
gi|17968542|gb|BM275219.1|BM275 -------GAAATAAAAGAAAAATGGAGCTTGATAACATGCTGCATTTT
gi|22794254|gb|BU498060.1|BU498 -------GAAATAAAAGAAAAATGGAGCTTGATAACATGCTGCATTTT
gi|27158963|gb|CA856445.1|CA856 -------GAAATAAAAGAAAAATGGAGCTTGATAACATGCTGCATTTT
gi|27156072|gb|CA854717.1|CA854 -------GAAATAAAAGAAAAATGGAGCTTGATAACATGCTGCATTTT
gi|17969409|gb|BM276060.1|BM276 -------GAAATAAAAGAAAAATGGAGCTTGATAACATGCTGCATTTT

PF10_0258                       TATAAAGAAAAATTATTAGACATAAAAAATCATTGGGACACTAAGAAT
MAL10|PF10_0258                 TATAAAGAAAAATTATTAGACATAAAAAATCATTGGGACACTAAGAAT
su_gi_contig_1763               TATAAAGAAAAATTATTAGACATAAAAAATCATTGGGACACTAAGAAT
gi|17968542|gb|BM275219.1|BM275 TATAAAGAAAAATTATTAGACATAAAAAATCATTGGGACACTAAGAAT
gi|22794254|gb|BU498060.1|BU498 TATAAAGAAAAATTATTAGACATAAAAAATCATTGGGACACTAAGAAT
gi|27158963|gb|CA856445.1|CA856 TATAAAGAAAAATTATTAGACATAAAAAATCATTGGGACACTAAGAAT
gi|27156072|gb|CA854717.1|CA854 TATAAAGAAAAATTATTAGACATAAAAAATCATTGGGACACTAAGAAT
gi|17969409|gb|BM276060.1|BM276 TATAAAGAAAAATTATTAGACATAAAAAATCATTGGGACACTAAGAAT

PF10_0258                       TTTTGTGATGATAATTTAAAGAATATTGTATATGATATATTAAACGTT
MAL10|PF10_0258                 TTTTGTGATGATAATTTAAAGAATATTGTATATGATATATTAAACGTT
su_gi_contig_1763               TTTTGTGATGATAATTTAAAGAATATTGTATATGATATATTAAACGTT
gi|17968542|gb|BM275219.1|BM275 TTTTGTGATGATAATTTAAAGAATATTGTATATGATATATTAAACGTT
gi|22794254|gb|BU498060.1|BU498 TTTTGTGATGATAATTTAAAGAATATTGTATATGATATATTAAACGTT
gi|27158963|gb|CA856445.1|CA856 TTTTGTGATGATAATTTAAAGAATATTGTATATGATATATTAAACGTT
gi|27156072|gb|CA854717.1|CA854 TTTTGTGATGATAATTTAAAGAATATTGTATATGATATATTAAACGTT
gi|17969409|gb|BM276060.1|BM276 TTTTGTGATGATAATTTAAAGAATATTGTATATGATATATTAAACGTT

PF10_0258                       ATAAATTAACTACGTGTCAAAAATATTAATTACAAATGAATAAATATG
MAL10|PF10_0258                 ATAAATTAA---------------------------------------
su_gi_contig_1763               ATAAATTAACTACGTGTCAAAAATATTAATTACAAATGAATAAATATG
gi|17968542|gb|BM275219.1|BM275 ATAAATTAACTACGTGTCAAAAATATTAATTACAAATGAATAAATATG
gi|22794254|gb|BU498060.1|BU498 ATAAATTAACTACGTGTCAAAAATATTAATTACAAATGAATAAATATG
gi|27158963|gb|CA856445.1|CA856 ATAAATTAACTACGTGTCAAAAATATTAATTACAAATGAATAAATATG
gi|27156072|gb|CA854717.1|CA854 ATAAATTAACTACGTGTCAAAAATATTAATTACAAATGAATAAATATG
gi|17969409|gb|BM276060.1|BM276 ATAAATTAACTACGTGTCAAAAATATTAATTACAAATGAATAAATATG

PF10_0258                       TACCTTTGTATTATCTCTCCATGTATATTTCCTCTTTTGTCTTGTCAT
MAL10|PF10_0258                 ------------------------------------------------
su_gi_contig_1763               TACCTTTGTATTATCTCTCCATGTATATTTCCTCTTTTGTCTTGTCAT
gi|17968542|gb|BM275219.1|BM275 TACCTTTGTATTATCTCTCCATGTATATTTCCTCTTTTGTCTTGTCAT
gi|22794254|gb|BU498060.1|BU498 TACCTTTGTATTATCTCTCCATGTATATTTCCTCTTTTGTCTTGTCAT
gi|27158963|gb|CA856445.1|CA856 TACCTTTGTATTATCTCTCCATGTATATTTCCTCTTTTGTCTTGTCAT
gi|27156072|gb|CA854717.1|CA854 TACCTTTGTATTATCTCTCCATGTATATTTCCTCTTTTGTCTTGTCAT
gi|17969409|gb|BM276060.1|BM276 TACCTTTGTATTATCTCTCCATGTATATTTCCTCTTTTGTCTTGTCAT

PF10_0258                       TTTTATATTTTTTTTAATTATGTATTCATATGTTGAATCTTAAAAATT
MAL10|PF10_0258                 ------------------------------------------------
su_gi_contig_1763               TTTTATATTTTTTTTAATTATGTATTCATATGTTGAATCTTAAAAATT
gi|17968542|gb|BM275219.1|BM275 TTTTATATTTTTTTTAATTATGTATTCA--------------------
gi|22794254|gb|BU498060.1|BU498 TTTTATATTTTTTTTAATTATGTATTCATA------------------
gi|27158963|gb|CA856445.1|CA856 TTTTATATTTTTTTTAATTATGTATTCATATGTTGAATCTTAAAAATT
gi|27156072|gb|CA854717.1|CA854 TTTTATATTTTTTTTAATTATGTATTCATATGTTGAATCTTAAAAATT
gi|17969409|gb|BM276060.1|BM276 TTTTATATTTTTTTTAATTATGTATTCATATGTTGAATCTTAAAAATT

PF10_0258                       ATAATAAGAAAAAATAAAACAATATAATAAAAAAATAAAATAATAAAA
MAL10|PF10_0258                 ------------------------------------------------
su_gi_contig_1763               ATAATAAGAAAAAATAAAACAATAT-----------------------
gi|17968542|gb|BM275219.1|BM275 ------------------------------------------------
gi|22794254|gb|BU498060.1|BU498 ------------------------------------------------
gi|27158963|gb|CA856445.1|CA856 ATAATAAGAAAAAATAAAACAATAT-----------------------
gi|27156072|gb|CA854717.1|CA854 ATAATAAGAAAAAATAAAACAATA------------------------
gi|17969409|gb|BM276060.1|BM276 ATAATAAGAAAAAATAAAACAAT-------------------------

PF10_0258                       TATAAAAATAAAACAATAAAATATAAAAATAAAACAATAAAATATAAA
MAL10|PF10_0258                 ------------------------------------------------
su_gi_contig_1763               ------------------------------------------------
gi|17968542|gb|BM275219.1|BM275 ------------------------------------------------
gi|22794254|gb|BU498060.1|BU498 ------------------------------------------------
gi|27158963|gb|CA856445.1|CA856 ------------------------------------------------
gi|27156072|gb|CA854717.1|CA854 ------------------------------------------------
gi|17969409|gb|BM276060.1|BM276 ------------------------------------------------

PF10_0258                       AATAAAACAATAAAATATAAAAATAATATAAAAAAAATACATACGCAT
MAL10|PF10_0258                 ------------------------------------------------
su_gi_contig_1763               ------------------------------------------------
gi|17968542|gb|BM275219.1|BM275 ------------------------------------------------
gi|22794254|gb|BU498060.1|BU498 ------------------------------------------------
gi|27158963|gb|CA856445.1|CA856 ------------------------------------------------
gi|27156072|gb|CA854717.1|CA854 ------------------------------------------------
gi|17969409|gb|BM276060.1|BM276 ------------------------------------------------

PF10_0258                       TATGTACCCTTTTTGTCGTACATCGTTTAATTTTCCTCATAATCCTCA
MAL10|PF10_0258                 ------------------------------------------------
su_gi_contig_1763               ------------------------------------------------
gi|17968542|gb|BM275219.1|BM275 ------------------------------------------------
gi|22794254|gb|BU498060.1|BU498 ------------------------------------------------
gi|27158963|gb|CA856445.1|CA856 ------------------------------------------------
gi|27156072|gb|CA854717.1|CA854 ------------------------------------------------
gi|17969409|gb|BM276060.1|BM276 ------------------------------------------------

PF10_0258                       TATCTTTTTATTTTTGTTTTATTAAATAGCTGTAAAAATATTACATTC
MAL10|PF10_0258                 ------------------------------------------------
su_gi_contig_1763               ------------------------------------------------
gi|17968542|gb|BM275219.1|BM275 ------------------------------------------------
gi|22794254|gb|BU498060.1|BU498 ------------------------------------------------
gi|27158963|gb|CA856445.1|CA856 ------------------------------------------------
gi|27156072|gb|CA854717.1|CA854 ------------------------------------------------
gi|17969409|gb|BM276060.1|BM276 ------------------------------------------------

PF10_0258                       TGACCATTCGATATAAATCGTGCTATGAGCCTAAATTGTAGTTGGGTG
MAL10|PF10_0258                 ------------------------------------------------
su_gi_contig_1763               ------------------------------------------------
gi|17968542|gb|BM275219.1|BM275 ------------------------------------------------
gi|22794254|gb|BU498060.1|BU498 ------------------------------------------------
gi|27158963|gb|CA856445.1|CA856 ------------------------------------------------
gi|27156072|gb|CA854717.1|CA854 ------------------------------------------------
gi|17969409|gb|BM276060.1|BM276 ------------------------------------------------

PF10_0258                       TTTTCTTTATATTTTTCGTTAGAAAAAACATATGCATTTAATATATAT
MAL10|PF10_0258                 ------------------------------------------------
su_gi_contig_1763               ------------------------------------------------
gi|17968542|gb|BM275219.1|BM275 ------------------------------------------------
gi|22794254|gb|BU498060.1|BU498 ------------------------------------------------
gi|27158963|gb|CA856445.1|CA856 ------------------------------------------------
gi|27156072|gb|CA854717.1|CA854 ------------------------------------------------
gi|17969409|gb|BM276060.1|BM276 ------------------------------------------------

PF10_0258                       GAACGAAGAAGTATCTTCTCAAATTTGAGTATTTTTTTCTTTTCCATA
MAL10|PF10_0258                 ------------------------------------------------
su_gi_contig_1763               ------------------------------------------------
gi|17968542|gb|BM275219.1|BM275 ------------------------------------------------
gi|22794254|gb|BU498060.1|BU498 ------------------------------------------------
gi|27158963|gb|CA856445.1|CA856 ------------------------------------------------
gi|27156072|gb|CA854717.1|CA854 ------------------------------------------------
gi|17969409|gb|BM276060.1|BM276 ------------------------------------------------

PF10_0258                       TTCATAATGTTAGTAATAATAATACAATTTTCAATAACATTGTTTAAT
MAL10|PF10_0258                 ------------------------------------------------
su_gi_contig_1763               ------------------------------------------------
gi|17968542|gb|BM275219.1|BM275 ------------------------------------------------
gi|22794254|gb|BU498060.1|BU498 ------------------------------------------------
gi|27158963|gb|CA856445.1|CA856 ------------------------------------------------
gi|27156072|gb|CA854717.1|CA854 ------------------------------------------------
gi|17969409|gb|BM276060.1|BM276 ------------------------------------------------

PF10_0258                       TTTAAAAAATTAAATGAACAAAACTTTATATTGTTTAATAAAAATGAC
MAL10|PF10_0258                 ------------------------------------------------
su_gi_contig_1763               ------------------------------------------------
gi|17968542|gb|BM275219.1|BM275 ------------------------------------------------
gi|22794254|gb|BU498060.1|BU498 ------------------------------------------------
gi|27158963|gb|CA856445.1|CA856 ------------------------------------------------
gi|27156072|gb|CA854717.1|CA854 ------------------------------------------------
gi|17969409|gb|BM276060.1|BM276 ------------------------------------------------

PF10_0258                       TTATTGTTTATAGATATCTTTTCGATTTTTTTTTCATTATCAAAAAGA
MAL10|PF10_0258                 ------------------------------------------------
su_gi_contig_1763               ------------------------------------------------
gi|17968542|gb|BM275219.1|BM275 ------------------------------------------------
gi|22794254|gb|BU498060.1|BU498 ------------------------------------------------
gi|27158963|gb|CA856445.1|CA856 ------------------------------------------------
gi|27156072|gb|CA854717.1|CA854 ------------------------------------------------
gi|17969409|gb|BM276060.1|BM276 ------------------------------------------------

PF10_0258                       TCTTTTAATTGTTGTGTGCTTAAGGTTTCGAGTTGTTTATATGTTTTT
MAL10|PF10_0258                 ------------------------------------------------
su_gi_contig_1763               ------------------------------------------------
gi|17968542|gb|BM275219.1|BM275 ------------------------------------------------
gi|22794254|gb|BU498060.1|BU498 ------------------------------------------------
gi|27158963|gb|CA856445.1|CA856 ------------------------------------------------
gi|27156072|gb|CA854717.1|CA854 ------------------------------------------------
gi|17969409|gb|BM276060.1|BM276 ------------------------------------------------

PF10_0258                       TTTTTTATGTGGCTATCTGAAGAATTATGATCATCACATTCATTCATG
MAL10|PF10_0258                 ------------------------------------------------
su_gi_contig_1763               ------------------------------------------------
gi|17968542|gb|BM275219.1|BM275 ------------------------------------------------
gi|22794254|gb|BU498060.1|BU498 ------------------------------------------------
gi|27158963|gb|CA856445.1|CA856 ------------------------------------------------
gi|27156072|gb|CA854717.1|CA854 ------------------------------------------------
gi|17969409|gb|BM276060.1|BM276 ------------------------------------------------

PF10_0258                       TTATCATAATTTATGTTATCATAATTTGTGTTATCATAATTTGTGTTA
MAL10|PF10_0258                 ------------------------------------------------
su_gi_contig_1763               ------------------------------------------------
gi|17968542|gb|BM275219.1|BM275 ------------------------------------------------
gi|22794254|gb|BU498060.1|BU498 ------------------------------------------------
gi|27158963|gb|CA856445.1|CA856 ------------------------------------------------
gi|27156072|gb|CA854717.1|CA854 ------------------------------------------------
gi|17969409|gb|BM276060.1|BM276 ------------------------------------------------

PF10_0258                       TCATAATTTGTGTTATCATAATTTATGTTATCATAATTTATGTTATCA
MAL10|PF10_0258                 ------------------------------------------------
su_gi_contig_1763               ------------------------------------------------
gi|17968542|gb|BM275219.1|BM275 ------------------------------------------------
gi|22794254|gb|BU498060.1|BU498 ------------------------------------------------
gi|27158963|gb|CA856445.1|CA856 ------------------------------------------------
gi|27156072|gb|CA854717.1|CA854 ------------------------------------------------
gi|17969409|gb|BM276060.1|BM276 ------------------------------------------------

PF10_0258                       TAATTTATGTTATCATAATTTGTGTTATCATAATTTGTGTTATCATCC
MAL10|PF10_0258                 ------------------------------------------------
su_gi_contig_1763               ------------------------------------------------
gi|17968542|gb|BM275219.1|BM275 ------------------------------------------------
gi|22794254|gb|BU498060.1|BU498 ------------------------------------------------
gi|27158963|gb|CA856445.1|CA856 ------------------------------------------------
gi|27156072|gb|CA854717.1|CA854 ------------------------------------------------
gi|17969409|gb|BM276060.1|BM276 ------------------------------------------------

PF10_0258                       TTATTTGTGTAAATGTTGTTGTGCTTCTGGTTCGATGTTACATTCTTT
MAL10|PF10_0258                 ------------------------------------------------
su_gi_contig_1763               ------------------------------------------------
gi|17968542|gb|BM275219.1|BM275 ------------------------------------------------
gi|22794254|gb|BU498060.1|BU498 ------------------------------------------------
gi|27158963|gb|CA856445.1|CA856 ------------------------------------------------
gi|27156072|gb|CA854717.1|CA854 ------------------------------------------------
gi|17969409|gb|BM276060.1|BM276 ------------------------------------------------

PF10_0258                       ATATCACCAACAAGAGTATGTACACGTGGATCATTTATATTAACCGAA
MAL10|PF10_0258                 ------------------------------------------------
su_gi_contig_1763               ------------------------------------------------
gi|17968542|gb|BM275219.1|BM275 ------------------------------------------------
gi|22794254|gb|BU498060.1|BU498 ------------------------------------------------
gi|27158963|gb|CA856445.1|CA856 ------------------------------------------------
gi|27156072|gb|CA854717.1|CA854 ------------------------------------------------
gi|17969409|gb|BM276060.1|BM276 ------------------------------------------------

PF10_0258                       GAATGATCATTATGTCCTGTTACATCATTTTTTAAAGGAATGGTTTGG
MAL10|PF10_0258                 ------------------------------------------------
su_gi_contig_1763               ------------------------------------------------
gi|17968542|gb|BM275219.1|BM275 ------------------------------------------------
gi|22794254|gb|BU498060.1|BU498 ------------------------------------------------
gi|27158963|gb|CA856445.1|CA856 ------------------------------------------------
gi|27156072|gb|CA854717.1|CA854 ------------------------------------------------
gi|17969409|gb|BM276060.1|BM276 ------------------------------------------------

PF10_0258                       ATAAATTTCATCAAGTTACGATTTGCATGTTTGATATGTTCCTTTTTC
MAL10|PF10_0258                 ------------------------------------------------
su_gi_contig_1763               ------------------------------------------------
gi|17968542|gb|BM275219.1|BM275 ------------------------------------------------
gi|22794254|gb|BU498060.1|BU498 ------------------------------------------------
gi|27158963|gb|CA856445.1|CA856 ------------------------------------------------
gi|27156072|gb|CA854717.1|CA854 ------------------------------------------------
gi|17969409|gb|BM276060.1|BM276 ------------------------------------------------

PF10_0258                       TCATCCATCCCTAAGAAATATAGTTGTGTCATATTATGTAAAGGAGAA
MAL10|PF10_0258                 ------------------------------------------------
su_gi_contig_1763               ------------------------------------------------
gi|17968542|gb|BM275219.1|BM275 ------------------------------------------------
gi|22794254|gb|BU498060.1|BU498 ------------------------------------------------
gi|27158963|gb|CA856445.1|CA856 ------------------------------------------------
gi|27156072|gb|CA854717.1|CA854 ------------------------------------------------
gi|17969409|gb|BM276060.1|BM276 ------------------------------------------------

PF10_0258                       ATAATTATTTCATTCAATACATTATAAAAGGTTGATGGGGAATGTAAG
MAL10|PF10_0258                 ------------------------------------------------
su_gi_contig_1763               ------------------------------------------------
gi|17968542|gb|BM275219.1|BM275 ------------------------------------------------
gi|22794254|gb|BU498060.1|BU498 ------------------------------------------------
gi|27158963|gb|CA856445.1|CA856 ------------------------------------------------
gi|27156072|gb|CA854717.1|CA854 ------------------------------------------------
gi|17969409|gb|BM276060.1|BM276 ------------------------------------------------

PF10_0258                       GGATATGTAAAGATAGGATAATTAATACTTGGAGATCCATTAGGTATA
MAL10|PF10_0258                 ------------------------------------------------
su_gi_contig_1763               ------------------------------------------------
gi|17968542|gb|BM275219.1|BM275 ------------------------------------------------
gi|22794254|gb|BU498060.1|BU498 ------------------------------------------------
gi|27158963|gb|CA856445.1|CA856 ------------------------------------------------
gi|27156072|gb|CA854717.1|CA854 ------------------------------------------------
gi|17969409|gb|BM276060.1|BM276 ------------------------------------------------

PF10_0258                       GTTAATAGAATACTGAGGATTTCTAATATGGCTGTTCCATCATTACAA
MAL10|PF10_0258                 ------------------------------------------------
su_gi_contig_1763               ------------------------------------------------
gi|17968542|gb|BM275219.1|BM275 ------------------------------------------------
gi|22794254|gb|BU498060.1|BU498 ------------------------------------------------
gi|27158963|gb|CA856445.1|CA856 ------------------------------------------------
gi|27156072|gb|CA854717.1|CA854 ------------------------------------------------
gi|17969409|gb|BM276060.1|BM276 ------------------------------------------------

PF10_0258                       AATGGATCAATTATATATGTTTGCTTTGAATTGTTTATATATTTAAAT
MAL10|PF10_0258                 ------------------------------------------------
su_gi_contig_1763               ------------------------------------------------
gi|17968542|gb|BM275219.1|BM275 ------------------------------------------------
gi|22794254|gb|BU498060.1|BU498 ------------------------------------------------
gi|27158963|gb|CA856445.1|CA856 ------------------------------------------------
gi|27156072|gb|CA854717.1|CA854 ------------------------------------------------
gi|17969409|gb|BM276060.1|BM276 ------------------------------------------------

PF10_0258                       AAATTAAGTTTAAAAATAGCAGATGCTATTATAGTACTTTTTAAAGAT
MAL10|PF10_0258                 ------------------------------------------------
su_gi_contig_1763               ------------------------------------------------
gi|17968542|gb|BM275219.1|BM275 ------------------------------------------------
gi|22794254|gb|BU498060.1|BU498 ------------------------------------------------
gi|27158963|gb|CA856445.1|CA856 ------------------------------------------------
gi|27156072|gb|CA854717.1|CA854 ------------------------------------------------
gi|17969409|gb|BM276060.1|BM276 ------------------------------------------------

PF10_0258                       TGTTGATTTTTATATGCTTGGTATATTCTTATATTCATATTATTACTT
MAL10|PF10_0258                 ------------------------------------------------
su_gi_contig_1763               ------------------------------------------------
gi|17968542|gb|BM275219.1|BM275 ------------------------------------------------
gi|22794254|gb|BU498060.1|BU498 ------------------------------------------------
gi|27158963|gb|CA856445.1|CA856 ------------------------------------------------
gi|27156072|gb|CA854717.1|CA854 ------------------------------------------------
gi|17969409|gb|BM276060.1|BM276 ------------------------------------------------

PF10_0258                       AAATTAATATGAATTTTACATTCATTATATTTAAACAATACATTAATT
MAL10|PF10_0258                 ------------------------------------------------
su_gi_contig_1763               ------------------------------------------------
gi|17968542|gb|BM275219.1|BM275 ------------------------------------------------
gi|22794254|gb|BU498060.1|BU498 ------------------------------------------------
gi|27158963|gb|CA856445.1|CA856 ------------------------------------------------
gi|27156072|gb|CA854717.1|CA854 ------------------------------------------------
gi|17969409|gb|BM276060.1|BM276 ------------------------------------------------

PF10_0258                       TTTAATGGAGATAATTGTGA
MAL10|PF10_0258                 --------------------
su_gi_contig_1763               --------------------
gi|17968542|gb|BM275219.1|BM275 --------------------
gi|22794254|gb|BU498060.1|BU498 --------------------
gi|27158963|gb|CA856445.1|CA856 --------------------
gi|27156072|gb|CA854717.1|CA854 --------------------
gi|17969409|gb|BM276060.1|BM276 --------------------

;

endblock;
