# Supplementary material for: cDNA sequences reveal considerable gene prediction inaccuracy in the Plasmodium falciparum genome
Source: BMC Genomics. 2007 Jul 27;8:255. doi: 10.1186/1471-2164-8-255 (PMC1978503; doi:10.1186/1471-2164-8-255)
Supplement: Additional file 3 — Genes with cDNA sequences not matching predicted CDS perfectly. Aligned cDNA and predicted CDS sequences can be viewed by double clicking the hyper-linked gene names in the Excel file. [file 1471-2164-8-255-S3.zip › PF10_0264.TXT]

#NEXUS

[!This data assembled using Sequencher, from Gene Codes Corporation.]
begin data;
   dimensions ntax=23 nchar=4077;
   format datatype=dna gap=- interleave=yes;
   matrix

PF10_0264                       TGGAAATATCTTATTTTAAAACATTTCACATTCTATATATAAAATATT
MAL10|PF10_0264                 ------------------------------------------------
su_gi_contig_355                ------------------------------------------------
gi|27159627|gb|CA856827.1|CA856 ------------------------------------------------
gi|17966843|gb|BM273547.1|BM273 ------------------------------------------------
gi|17967683|gb|BM274375.1|BM274 ------------------------------------------------
gi|17969185|gb|BM275842.1|BM275 ------------------------------------------------
gi|17969012|gb|BM275675.1|BM275 ------------------------------------------------
gi|27156176|gb|CA854783.1|CA854 ------------------------------------------------
gi|17968226|gb|BM274908.1|BM274 ------------------------------------------------
gi|17968862|gb|BM275529.1|BM275 ------------------------------------------------
gi|17969060|gb|BM275722.1|BM275 ------------------------------------------------
gi|27157888|gb|CA855785.1|CA855 ------------------------------------------------
F09_PfBamHI_Small_T3_Plate8a.ab ------------------------------------------------
gi|21542873|gb|BQ596147.1|BQ596 ------------------------------------------------
gi|17967504|gb|BM274198.1|BM274 ------------------------------------------------
gi|27158788|gb|CA856348.1|CA856 ------------------------------------------------
gi|17968374|gb|BM275054.1|BM275 ------------------------------------------------
gi|27158420|gb|CA856117.1|CA856 ------------------------------------------------
gi|21254103|gb|BQ450991.1|BQ450 ------------------------------------------------
gi|15907455|gb|BI814764.1|BI814 ------------------------------------------------
D09_Pf_Sau3A_T3_M_P2.ab1        ------------------------------------------------
gi|22794105|gb|BU497911.1|BU497 ------------------------------------------------

PF10_0264                       GAAATAATTTTATTTTTCAAATTCTTTTATATTAAAAAAAAGGAAAAA
MAL10|PF10_0264                 ------------------------------------------------
su_gi_contig_355                ------------------------------------------------
gi|27159627|gb|CA856827.1|CA856 ------------------------------------------------
gi|17966843|gb|BM273547.1|BM273 ------------------------------------------------
gi|17967683|gb|BM274375.1|BM274 ------------------------------------------------
gi|17969185|gb|BM275842.1|BM275 ------------------------------------------------
gi|17969012|gb|BM275675.1|BM275 ------------------------------------------------
gi|27156176|gb|CA854783.1|CA854 ------------------------------------------------
gi|17968226|gb|BM274908.1|BM274 ------------------------------------------------
gi|17968862|gb|BM275529.1|BM275 ------------------------------------------------
gi|17969060|gb|BM275722.1|BM275 ------------------------------------------------
gi|27157888|gb|CA855785.1|CA855 ------------------------------------------------
F09_PfBamHI_Small_T3_Plate8a.ab ------------------------------------------------
gi|21542873|gb|BQ596147.1|BQ596 ------------------------------------------------
gi|17967504|gb|BM274198.1|BM274 ------------------------------------------------
gi|27158788|gb|CA856348.1|CA856 ------------------------------------------------
gi|17968374|gb|BM275054.1|BM275 ------------------------------------------------
gi|27158420|gb|CA856117.1|CA856 ------------------------------------------------
gi|21254103|gb|BQ450991.1|BQ450 ------------------------------------------------
gi|15907455|gb|BI814764.1|BI814 ------------------------------------------------
D09_Pf_Sau3A_T3_M_P2.ab1        ------------------------------------------------
gi|22794105|gb|BU497911.1|BU497 ------------------------------------------------

PF10_0264                       TAAAATAATAAAATAAAATATTTTGATGATATATATATAATATATTTC
MAL10|PF10_0264                 ------------------------------------------------
su_gi_contig_355                ------------------------------------------------
gi|27159627|gb|CA856827.1|CA856 ------------------------------------------------
gi|17966843|gb|BM273547.1|BM273 ------------------------------------------------
gi|17967683|gb|BM274375.1|BM274 ------------------------------------------------
gi|17969185|gb|BM275842.1|BM275 ------------------------------------------------
gi|17969012|gb|BM275675.1|BM275 ------------------------------------------------
gi|27156176|gb|CA854783.1|CA854 ------------------------------------------------
gi|17968226|gb|BM274908.1|BM274 ------------------------------------------------
gi|17968862|gb|BM275529.1|BM275 ------------------------------------------------
gi|17969060|gb|BM275722.1|BM275 ------------------------------------------------
gi|27157888|gb|CA855785.1|CA855 ------------------------------------------------
F09_PfBamHI_Small_T3_Plate8a.ab ------------------------------------------------
gi|21542873|gb|BQ596147.1|BQ596 ------------------------------------------------
gi|17967504|gb|BM274198.1|BM274 ------------------------------------------------
gi|27158788|gb|CA856348.1|CA856 ------------------------------------------------
gi|17968374|gb|BM275054.1|BM275 ------------------------------------------------
gi|27158420|gb|CA856117.1|CA856 ------------------------------------------------
gi|21254103|gb|BQ450991.1|BQ450 ------------------------------------------------
gi|15907455|gb|BI814764.1|BI814 ------------------------------------------------
D09_Pf_Sau3A_T3_M_P2.ab1        ------------------------------------------------
gi|22794105|gb|BU497911.1|BU497 ------------------------------------------------

PF10_0264                       ATAAATCATATATTAAAATGTAATTATATTTTTATGTATAGGGTAATT
MAL10|PF10_0264                 ------------------------------------------------
su_gi_contig_355                ------------------------------------------------
gi|27159627|gb|CA856827.1|CA856 ------------------------------------------------
gi|17966843|gb|BM273547.1|BM273 ------------------------------------------------
gi|17967683|gb|BM274375.1|BM274 ------------------------------------------------
gi|17969185|gb|BM275842.1|BM275 ------------------------------------------------
gi|17969012|gb|BM275675.1|BM275 ------------------------------------------------
gi|27156176|gb|CA854783.1|CA854 ------------------------------------------------
gi|17968226|gb|BM274908.1|BM274 ------------------------------------------------
gi|17968862|gb|BM275529.1|BM275 ------------------------------------------------
gi|17969060|gb|BM275722.1|BM275 ------------------------------------------------
gi|27157888|gb|CA855785.1|CA855 ------------------------------------------------
F09_PfBamHI_Small_T3_Plate8a.ab ------------------------------------------------
gi|21542873|gb|BQ596147.1|BQ596 ------------------------------------------------
gi|17967504|gb|BM274198.1|BM274 ------------------------------------------------
gi|27158788|gb|CA856348.1|CA856 ------------------------------------------------
gi|17968374|gb|BM275054.1|BM275 ------------------------------------------------
gi|27158420|gb|CA856117.1|CA856 ------------------------------------------------
gi|21254103|gb|BQ450991.1|BQ450 ------------------------------------------------
gi|15907455|gb|BI814764.1|BI814 ------------------------------------------------
D09_Pf_Sau3A_T3_M_P2.ab1        ------------------------------------------------
gi|22794105|gb|BU497911.1|BU497 ------------------------------------------------

PF10_0264                       TTATATTGCCCATATTTGGACCCCCCATTTCCCTATATTTTTAAGAAT
MAL10|PF10_0264                 ------------------------------------------------
su_gi_contig_355                ------------------------------------------------
gi|27159627|gb|CA856827.1|CA856 ------------------------------------------------
gi|17966843|gb|BM273547.1|BM273 ------------------------------------------------
gi|17967683|gb|BM274375.1|BM274 ------------------------------------------------
gi|17969185|gb|BM275842.1|BM275 ------------------------------------------------
gi|17969012|gb|BM275675.1|BM275 ------------------------------------------------
gi|27156176|gb|CA854783.1|CA854 ------------------------------------------------
gi|17968226|gb|BM274908.1|BM274 ------------------------------------------------
gi|17968862|gb|BM275529.1|BM275 ------------------------------------------------
gi|17969060|gb|BM275722.1|BM275 ------------------------------------------------
gi|27157888|gb|CA855785.1|CA855 ------------------------------------------------
F09_PfBamHI_Small_T3_Plate8a.ab ------------------------------------------------
gi|21542873|gb|BQ596147.1|BQ596 ------------------------------------------------
gi|17967504|gb|BM274198.1|BM274 ------------------------------------------------
gi|27158788|gb|CA856348.1|CA856 ------------------------------------------------
gi|17968374|gb|BM275054.1|BM275 ------------------------------------------------
gi|27158420|gb|CA856117.1|CA856 ------------------------------------------------
gi|21254103|gb|BQ450991.1|BQ450 ------------------------------------------------
gi|15907455|gb|BI814764.1|BI814 ------------------------------------------------
D09_Pf_Sau3A_T3_M_P2.ab1        ------------------------------------------------
gi|22794105|gb|BU497911.1|BU497 ------------------------------------------------

PF10_0264                       ATATTTGAGGTTAAAAAAAGGAAAAAAAAAAAAAGAAGAAGAAATAAG
MAL10|PF10_0264                 ------------------------------------------------
su_gi_contig_355                ------------------------------------------------
gi|27159627|gb|CA856827.1|CA856 ------------------------------------------------
gi|17966843|gb|BM273547.1|BM273 ------------------------------------------------
gi|17967683|gb|BM274375.1|BM274 ------------------------------------------------
gi|17969185|gb|BM275842.1|BM275 ------------------------------------------------
gi|17969012|gb|BM275675.1|BM275 ------------------------------------------------
gi|27156176|gb|CA854783.1|CA854 ------------------------------------------------
gi|17968226|gb|BM274908.1|BM274 ------------------------------------------------
gi|17968862|gb|BM275529.1|BM275 ------------------------------------------------
gi|17969060|gb|BM275722.1|BM275 ------------------------------------------------
gi|27157888|gb|CA855785.1|CA855 ------------------------------------------------
F09_PfBamHI_Small_T3_Plate8a.ab ------------------------------------------------
gi|21542873|gb|BQ596147.1|BQ596 ------------------------------------------------
gi|17967504|gb|BM274198.1|BM274 ------------------------------------------------
gi|27158788|gb|CA856348.1|CA856 ------------------------------------------------
gi|17968374|gb|BM275054.1|BM275 ------------------------------------------------
gi|27158420|gb|CA856117.1|CA856 ------------------------------------------------
gi|21254103|gb|BQ450991.1|BQ450 ------------------------------------------------
gi|15907455|gb|BI814764.1|BI814 ------------------------------------------------
D09_Pf_Sau3A_T3_M_P2.ab1        ------------------------------------------------
gi|22794105|gb|BU497911.1|BU497 ------------------------------------------------

PF10_0264                       GAAAAAAGATTACTTATGCATATAAGATATTTAACATTTTATTTATTT
MAL10|PF10_0264                 ------------------------------------------------
su_gi_contig_355                ------------------------------------------------
gi|27159627|gb|CA856827.1|CA856 ------------------------------------------------
gi|17966843|gb|BM273547.1|BM273 ------------------------------------------------
gi|17967683|gb|BM274375.1|BM274 ------------------------------------------------
gi|17969185|gb|BM275842.1|BM275 ------------------------------------------------
gi|17969012|gb|BM275675.1|BM275 ------------------------------------------------
gi|27156176|gb|CA854783.1|CA854 ------------------------------------------------
gi|17968226|gb|BM274908.1|BM274 ------------------------------------------------
gi|17968862|gb|BM275529.1|BM275 ------------------------------------------------
gi|17969060|gb|BM275722.1|BM275 ------------------------------------------------
gi|27157888|gb|CA855785.1|CA855 ------------------------------------------------
F09_PfBamHI_Small_T3_Plate8a.ab ------------------------------------------------
gi|21542873|gb|BQ596147.1|BQ596 ------------------------------------------------
gi|17967504|gb|BM274198.1|BM274 ------------------------------------------------
gi|27158788|gb|CA856348.1|CA856 ------------------------------------------------
gi|17968374|gb|BM275054.1|BM275 ------------------------------------------------
gi|27158420|gb|CA856117.1|CA856 ------------------------------------------------
gi|21254103|gb|BQ450991.1|BQ450 ------------------------------------------------
gi|15907455|gb|BI814764.1|BI814 ------------------------------------------------
D09_Pf_Sau3A_T3_M_P2.ab1        ------------------------------------------------
gi|22794105|gb|BU497911.1|BU497 ------------------------------------------------

PF10_0264                       ATTAAATATAAAATAAAAGGAAAATTTTTAATTTGAAAGATATGTTTA
MAL10|PF10_0264                 ------------------------------------------------
su_gi_contig_355                ------------------------------------------------
gi|27159627|gb|CA856827.1|CA856 ------------------------------------------------
gi|17966843|gb|BM273547.1|BM273 ------------------------------------------------
gi|17967683|gb|BM274375.1|BM274 ------------------------------------------------
gi|17969185|gb|BM275842.1|BM275 ------------------------------------------------
gi|17969012|gb|BM275675.1|BM275 ------------------------------------------------
gi|27156176|gb|CA854783.1|CA854 ------------------------------------------------
gi|17968226|gb|BM274908.1|BM274 ------------------------------------------------
gi|17968862|gb|BM275529.1|BM275 ------------------------------------------------
gi|17969060|gb|BM275722.1|BM275 ------------------------------------------------
gi|27157888|gb|CA855785.1|CA855 ------------------------------------------------
F09_PfBamHI_Small_T3_Plate8a.ab ------------------------------------------------
gi|21542873|gb|BQ596147.1|BQ596 ------------------------------------------------
gi|17967504|gb|BM274198.1|BM274 ------------------------------------------------
gi|27158788|gb|CA856348.1|CA856 ------------------------------------------------
gi|17968374|gb|BM275054.1|BM275 ------------------------------------------------
gi|27158420|gb|CA856117.1|CA856 ------------------------------------------------
gi|21254103|gb|BQ450991.1|BQ450 ------------------------------------------------
gi|15907455|gb|BI814764.1|BI814 ------------------------------------------------
D09_Pf_Sau3A_T3_M_P2.ab1        ------------------------------------------------
gi|22794105|gb|BU497911.1|BU497 ------------------------------------------------

PF10_0264                       ATGATTAAAAAAAAATATATATATATTATATATATATAATAATAATAG
MAL10|PF10_0264                 ------------------------------------------------
su_gi_contig_355                ------------------------------------------------
gi|27159627|gb|CA856827.1|CA856 ------------------------------------------------
gi|17966843|gb|BM273547.1|BM273 ------------------------------------------------
gi|17967683|gb|BM274375.1|BM274 ------------------------------------------------
gi|17969185|gb|BM275842.1|BM275 ------------------------------------------------
gi|17969012|gb|BM275675.1|BM275 ------------------------------------------------
gi|27156176|gb|CA854783.1|CA854 ------------------------------------------------
gi|17968226|gb|BM274908.1|BM274 ------------------------------------------------
gi|17968862|gb|BM275529.1|BM275 ------------------------------------------------
gi|17969060|gb|BM275722.1|BM275 ------------------------------------------------
gi|27157888|gb|CA855785.1|CA855 ------------------------------------------------
F09_PfBamHI_Small_T3_Plate8a.ab ------------------------------------------------
gi|21542873|gb|BQ596147.1|BQ596 ------------------------------------------------
gi|17967504|gb|BM274198.1|BM274 ------------------------------------------------
gi|27158788|gb|CA856348.1|CA856 ------------------------------------------------
gi|17968374|gb|BM275054.1|BM275 ------------------------------------------------
gi|27158420|gb|CA856117.1|CA856 ------------------------------------------------
gi|21254103|gb|BQ450991.1|BQ450 ------------------------------------------------
gi|15907455|gb|BI814764.1|BI814 ------------------------------------------------
D09_Pf_Sau3A_T3_M_P2.ab1        ------------------------------------------------
gi|22794105|gb|BU497911.1|BU497 ------------------------------------------------

PF10_0264                       AATACCCCCTTAAAGGGTCTGGGCTTTATTTTTTTATGCCTAAATATA
MAL10|PF10_0264                 ------------------------------------------------
su_gi_contig_355                ------------------------------------------------
gi|27159627|gb|CA856827.1|CA856 ------------------------------------------------
gi|17966843|gb|BM273547.1|BM273 ------------------------------------------------
gi|17967683|gb|BM274375.1|BM274 ------------------------------------------------
gi|17969185|gb|BM275842.1|BM275 ------------------------------------------------
gi|17969012|gb|BM275675.1|BM275 ------------------------------------------------
gi|27156176|gb|CA854783.1|CA854 ------------------------------------------------
gi|17968226|gb|BM274908.1|BM274 ------------------------------------------------
gi|17968862|gb|BM275529.1|BM275 ------------------------------------------------
gi|17969060|gb|BM275722.1|BM275 ------------------------------------------------
gi|27157888|gb|CA855785.1|CA855 ------------------------------------------------
F09_PfBamHI_Small_T3_Plate8a.ab ------------------------------------------------
gi|21542873|gb|BQ596147.1|BQ596 ------------------------------------------------
gi|17967504|gb|BM274198.1|BM274 ------------------------------------------------
gi|27158788|gb|CA856348.1|CA856 ------------------------------------------------
gi|17968374|gb|BM275054.1|BM275 ------------------------------------------------
gi|27158420|gb|CA856117.1|CA856 ------------------------------------------------
gi|21254103|gb|BQ450991.1|BQ450 ------------------------------------------------
gi|15907455|gb|BI814764.1|BI814 ------------------------------------------------
D09_Pf_Sau3A_T3_M_P2.ab1        ------------------------------------------------
gi|22794105|gb|BU497911.1|BU497 ------------------------------------------------

PF10_0264                       TAATATATATTATAATTATATATATATTTTATTATTATATGTATAATA
MAL10|PF10_0264                 ------------------------------------------------
su_gi_contig_355                ------------------------------------------------
gi|27159627|gb|CA856827.1|CA856 ------------------------------------------------
gi|17966843|gb|BM273547.1|BM273 ------------------------------------------------
gi|17967683|gb|BM274375.1|BM274 ------------------------------------------------
gi|17969185|gb|BM275842.1|BM275 ------------------------------------------------
gi|17969012|gb|BM275675.1|BM275 ------------------------------------------------
gi|27156176|gb|CA854783.1|CA854 ------------------------------------------------
gi|17968226|gb|BM274908.1|BM274 ------------------------------------------------
gi|17968862|gb|BM275529.1|BM275 ------------------------------------------------
gi|17969060|gb|BM275722.1|BM275 ------------------------------------------------
gi|27157888|gb|CA855785.1|CA855 ------------------------------------------------
F09_PfBamHI_Small_T3_Plate8a.ab ------------------------------------------------
gi|21542873|gb|BQ596147.1|BQ596 ------------------------------------------------
gi|17967504|gb|BM274198.1|BM274 ------------------------------------------------
gi|27158788|gb|CA856348.1|CA856 ------------------------------------------------
gi|17968374|gb|BM275054.1|BM275 ------------------------------------------------
gi|27158420|gb|CA856117.1|CA856 ------------------------------------------------
gi|21254103|gb|BQ450991.1|BQ450 ------------------------------------------------
gi|15907455|gb|BI814764.1|BI814 ------------------------------------------------
D09_Pf_Sau3A_T3_M_P2.ab1        ------------------------------------------------
gi|22794105|gb|BU497911.1|BU497 ------------------------------------------------

PF10_0264                       TATTTTAAATATTAGTATATTTAATTCTGCTGTATATATAATATAATG
MAL10|PF10_0264                 ------------------------------------------------
su_gi_contig_355                ------------------------------------------------
gi|27159627|gb|CA856827.1|CA856 ------------------------------------------------
gi|17966843|gb|BM273547.1|BM273 ------------------------------------------------
gi|17967683|gb|BM274375.1|BM274 ------------------------------------------------
gi|17969185|gb|BM275842.1|BM275 ------------------------------------------------
gi|17969012|gb|BM275675.1|BM275 ------------------------------------------------
gi|27156176|gb|CA854783.1|CA854 ------------------------------------------------
gi|17968226|gb|BM274908.1|BM274 ------------------------------------------------
gi|17968862|gb|BM275529.1|BM275 ------------------------------------------------
gi|17969060|gb|BM275722.1|BM275 ------------------------------------------------
gi|27157888|gb|CA855785.1|CA855 ------------------------------------------------
F09_PfBamHI_Small_T3_Plate8a.ab ------------------------------------------------
gi|21542873|gb|BQ596147.1|BQ596 ------------------------------------------------
gi|17967504|gb|BM274198.1|BM274 ------------------------------------------------
gi|27158788|gb|CA856348.1|CA856 ------------------------------------------------
gi|17968374|gb|BM275054.1|BM275 ------------------------------------------------
gi|27158420|gb|CA856117.1|CA856 ------------------------------------------------
gi|21254103|gb|BQ450991.1|BQ450 ------------------------------------------------
gi|15907455|gb|BI814764.1|BI814 ------------------------------------------------
D09_Pf_Sau3A_T3_M_P2.ab1        ------------------------------------------------
gi|22794105|gb|BU497911.1|BU497 ------------------------------------------------

PF10_0264                       TTCTATATATATATATAATATATTGAATACTTATATAATAATATACTA
MAL10|PF10_0264                 ------------------------------------------------
su_gi_contig_355                ------------------------------------------------
gi|27159627|gb|CA856827.1|CA856 ------------------------------------------------
gi|17966843|gb|BM273547.1|BM273 ------------------------------------------------
gi|17967683|gb|BM274375.1|BM274 ------------------------------------------------
gi|17969185|gb|BM275842.1|BM275 ------------------------------------------------
gi|17969012|gb|BM275675.1|BM275 ------------------------------------------------
gi|27156176|gb|CA854783.1|CA854 ------------------------------------------------
gi|17968226|gb|BM274908.1|BM274 ------------------------------------------------
gi|17968862|gb|BM275529.1|BM275 ------------------------------------------------
gi|17969060|gb|BM275722.1|BM275 ------------------------------------------------
gi|27157888|gb|CA855785.1|CA855 ------------------------------------------------
F09_PfBamHI_Small_T3_Plate8a.ab ------------------------------------------------
gi|21542873|gb|BQ596147.1|BQ596 ------------------------------------------------
gi|17967504|gb|BM274198.1|BM274 ------------------------------------------------
gi|27158788|gb|CA856348.1|CA856 ------------------------------------------------
gi|17968374|gb|BM275054.1|BM275 ------------------------------------------------
gi|27158420|gb|CA856117.1|CA856 ------------------------------------------------
gi|21254103|gb|BQ450991.1|BQ450 ------------------------------------------------
gi|15907455|gb|BI814764.1|BI814 ------------------------------------------------
D09_Pf_Sau3A_T3_M_P2.ab1        ------------------------------------------------
gi|22794105|gb|BU497911.1|BU497 ------------------------------------------------

PF10_0264                       TAAATATTTTATATTAATTTATTTTTTCGTTCCTCTTAAATTCCCAAA
MAL10|PF10_0264                 ------------------------------------------------
su_gi_contig_355                ------------------------------------------------
gi|27159627|gb|CA856827.1|CA856 ------------------------------------------------
gi|17966843|gb|BM273547.1|BM273 ------------------------------------------------
gi|17967683|gb|BM274375.1|BM274 ------------------------------------------------
gi|17969185|gb|BM275842.1|BM275 ------------------------------------------------
gi|17969012|gb|BM275675.1|BM275 ------------------------------------------------
gi|27156176|gb|CA854783.1|CA854 ------------------------------------------------
gi|17968226|gb|BM274908.1|BM274 ------------------------------------------------
gi|17968862|gb|BM275529.1|BM275 ------------------------------------------------
gi|17969060|gb|BM275722.1|BM275 ------------------------------------------------
gi|27157888|gb|CA855785.1|CA855 ------------------------------------------------
F09_PfBamHI_Small_T3_Plate8a.ab ------------------------------------------------
gi|21542873|gb|BQ596147.1|BQ596 ------------------------------------------------
gi|17967504|gb|BM274198.1|BM274 ------------------------------------------------
gi|27158788|gb|CA856348.1|CA856 ------------------------------------------------
gi|17968374|gb|BM275054.1|BM275 ------------------------------------------------
gi|27158420|gb|CA856117.1|CA856 ------------------------------------------------
gi|21254103|gb|BQ450991.1|BQ450 ------------------------------------------------
gi|15907455|gb|BI814764.1|BI814 ------------------------------------------------
D09_Pf_Sau3A_T3_M_P2.ab1        ------------------------------------------------
gi|22794105|gb|BU497911.1|BU497 ------------------------------------------------

PF10_0264                       TAATTTCTTTCCCTTTGATTATATAATCTTTATAATGAACATACATTA
MAL10|PF10_0264                 ------------------------------------------------
su_gi_contig_355                -CAATGGATCTTTTCCTTTATTATTACATGGTATTGCAATATCTACGT
gi|27159627|gb|CA856827.1|CA856 ------------------------------------------------
gi|17966843|gb|BM273547.1|BM273 ------------------------------------------------
gi|17967683|gb|BM274375.1|BM274 ------------------------------------------------
gi|17969185|gb|BM275842.1|BM275 ------------------------------------------------
gi|17969012|gb|BM275675.1|BM275 ------------------------------------------------
gi|27156176|gb|CA854783.1|CA854 ------------------------------------------------
gi|17968226|gb|BM274908.1|BM274 ------------------------------------------------
gi|17968862|gb|BM275529.1|BM275 ------------------------------------------------
gi|17969060|gb|BM275722.1|BM275 ------------------------------------------------
gi|27157888|gb|CA855785.1|CA855 ------------------------------------------------
F09_PfBamHI_Small_T3_Plate8a.ab ------------------------------------------------
gi|21542873|gb|BQ596147.1|BQ596 ------------------------------------------------
gi|17967504|gb|BM274198.1|BM274 ------------------------------------------------
gi|27158788|gb|CA856348.1|CA856 ------------------------------------------------
gi|17968374|gb|BM275054.1|BM275 ------------------------------------------------
gi|27158420|gb|CA856117.1|CA856 ------------------------------------------------
gi|21254103|gb|BQ450991.1|BQ450 ------------------------------------------------
gi|15907455|gb|BI814764.1|BI814 ------------------------------------------------
D09_Pf_Sau3A_T3_M_P2.ab1        ------------------------------------------------
gi|22794105|gb|BU497911.1|BU497 ------------------------------------------------

PF10_0264                       TTTAAATATTCATAAGCAATATATTTTACATATATATATATATATATA
MAL10|PF10_0264                 ------------------------------------------------
su_gi_contig_355                GTTCTAAAGGAGAATCTGAATCACATAATGCTATTACAGGGATATTTG
gi|27159627|gb|CA856827.1|CA856 ------------------------------------------------
gi|17966843|gb|BM273547.1|BM273 ------------------------------------------------
gi|17967683|gb|BM274375.1|BM274 ------------------------------------------------
gi|17969185|gb|BM275842.1|BM275 ------------------------------------------------
gi|17969012|gb|BM275675.1|BM275 ------------------------------------------------
gi|27156176|gb|CA854783.1|CA854 ------------------------------------------------
gi|17968226|gb|BM274908.1|BM274 ------------------------------------------------
gi|17968862|gb|BM275529.1|BM275 ------------------------------------------------
gi|17969060|gb|BM275722.1|BM275 ------------------------------------------------
gi|27157888|gb|CA855785.1|CA855 ------------------------------------------------
F09_PfBamHI_Small_T3_Plate8a.ab ------------------------------------------------
gi|21542873|gb|BQ596147.1|BQ596 ------------------------------------------------
gi|17967504|gb|BM274198.1|BM274 ------------------------------------------------
gi|27158788|gb|CA856348.1|CA856 ------------------------------------------------
gi|17968374|gb|BM275054.1|BM275 ------------------------------------------------
gi|27158420|gb|CA856117.1|CA856 ------------------------------------------------
gi|21254103|gb|BQ450991.1|BQ450 ------------------------------------------------
gi|15907455|gb|BI814764.1|BI814 ------------------------------------------------
D09_Pf_Sau3A_T3_M_P2.ab1        ------------------------------------------------
gi|22794105|gb|BU497911.1|BU497 ------------------------------------------------

PF10_0264                       TATATATATAATTATTTTTTTATATGTTCTTTTTTTATTTATATTTTT
MAL10|PF10_0264                 ------------------------------------------------
su_gi_contig_355                CATATGCAGATTCTTTAACCGATTGTGCATCTGTTCTTGGATCCGTTA
gi|27159627|gb|CA856827.1|CA856 ------------------------------------------------
gi|17966843|gb|BM273547.1|BM273 ------------------------------------------------
gi|17967683|gb|BM274375.1|BM274 ------------------------------------------------
gi|17969185|gb|BM275842.1|BM275 ------------------------------------------------
gi|17969012|gb|BM275675.1|BM275 ------------------------------------------------
gi|27156176|gb|CA854783.1|CA854 ------------------------------------------------
gi|17968226|gb|BM274908.1|BM274 ------------------------------------------------
gi|17968862|gb|BM275529.1|BM275 ------------------------------------------------
gi|17969060|gb|BM275722.1|BM275 ------------------------------------------------
gi|27157888|gb|CA855785.1|CA855 ------------------------------------------------
F09_PfBamHI_Small_T3_Plate8a.ab ------------------------------------------------
gi|21542873|gb|BQ596147.1|BQ596 ------------------------------------------------
gi|17967504|gb|BM274198.1|BM274 ------------------------------------------------
gi|27158788|gb|CA856348.1|CA856 ------------------------------------------------
gi|17968374|gb|BM275054.1|BM275 ------------------------------------------------
gi|27158420|gb|CA856117.1|CA856 ------------------------------------------------
gi|21254103|gb|BQ450991.1|BQ450 ------------------------------------------------
gi|15907455|gb|BI814764.1|BI814 ------------------------------------------------
D09_Pf_Sau3A_T3_M_P2.ab1        ------------------------------------------------
gi|22794105|gb|BU497911.1|BU497 ------------------------------------------------

PF10_0264                       CATGTTATTATAAAAAATATGATATATAATAAATAATAAATTATATAC
MAL10|PF10_0264                 ------------------------------------------------
su_gi_contig_355                CAATTAATAATCTTGGTTCTGTAAATTTTTGGATAATTTGATTTGTTA
gi|27159627|gb|CA856827.1|CA856 ------------------------------------------------
gi|17966843|gb|BM273547.1|BM273 ------------------------------------------------
gi|17967683|gb|BM274375.1|BM274 ------------------------------------------------
gi|17969185|gb|BM275842.1|BM275 ------------------------------------------------
gi|17969012|gb|BM275675.1|BM275 ------------------------------------------------
gi|27156176|gb|CA854783.1|CA854 ------------------------------------------------
gi|17968226|gb|BM274908.1|BM274 ------------------------------------------------
gi|17968862|gb|BM275529.1|BM275 ------------------------------------------------
gi|17969060|gb|BM275722.1|BM275 ------------------------------------------------
gi|27157888|gb|CA855785.1|CA855 ------------------------------------------------
F09_PfBamHI_Small_T3_Plate8a.ab ------------------------------------------------
gi|21542873|gb|BQ596147.1|BQ596 ------------------------------------------------
gi|17967504|gb|BM274198.1|BM274 ------------------------------------------------
gi|27158788|gb|CA856348.1|CA856 ------------------------------------------------
gi|17968374|gb|BM275054.1|BM275 ------------------------------------------------
gi|27158420|gb|CA856117.1|CA856 ------------------------------------------------
gi|21254103|gb|BQ450991.1|BQ450 ------------------------------------------------
gi|15907455|gb|BI814764.1|BI814 ------------------------------------------------
D09_Pf_Sau3A_T3_M_P2.ab1        ------------------------------------------------
gi|22794105|gb|BU497911.1|BU497 ------------------------------------------------

PF10_0264                       ATTATTATTATATTTAAAATATATATAATAAATTACATATATTATATA
MAL10|PF10_0264                 ------------------------------------------------
su_gi_contig_355                ACATACCAGGAGTCCATCTACCGGCTATGGCTTGTGCTCCTGTATACT
gi|27159627|gb|CA856827.1|CA856 ------------------------------------------------
gi|17966843|gb|BM273547.1|BM273 ------------------------------------------------
gi|17967683|gb|BM274375.1|BM274 ------------------------------------------------
gi|17969185|gb|BM275842.1|BM275 ------------------------------------------------
gi|17969012|gb|BM275675.1|BM275 ------------------------------------------------
gi|27156176|gb|CA854783.1|CA854 ------------------------------------------------
gi|17968226|gb|BM274908.1|BM274 ------------------------------------------------
gi|17968862|gb|BM275529.1|BM275 ------------------------------------------------
gi|17969060|gb|BM275722.1|BM275 ------------------------------------------------
gi|27157888|gb|CA855785.1|CA855 ------------------------------------------------
F09_PfBamHI_Small_T3_Plate8a.ab ------------------------------------------------
gi|21542873|gb|BQ596147.1|BQ596 ------------------------------------------------
gi|17967504|gb|BM274198.1|BM274 ------------------------------------------------
gi|27158788|gb|CA856348.1|CA856 ------------------------------------------------
gi|17968374|gb|BM275054.1|BM275 ------------------------------------------------
gi|27158420|gb|CA856117.1|CA856 ------------------------------------------------
gi|21254103|gb|BQ450991.1|BQ450 ------------------------------------------------
gi|15907455|gb|BI814764.1|BI814 ------------------------------------------------
D09_Pf_Sau3A_T3_M_P2.ab1        ------------------------------------------------
gi|22794105|gb|BU497911.1|BU497 ------------------------------------------------

PF10_0264                       TATATATATTTATTTATTTTTGATATATAAATATAAATAACTTGATTT
MAL10|PF10_0264                 ------------------------------------------------
su_gi_contig_355                GAGCAAATTTTAACACAGCTCTACTTCCAAAAGGTCTTGCTGATACAA
gi|27159627|gb|CA856827.1|CA856 ------------------------------------------------
gi|17966843|gb|BM273547.1|BM273 ------------------------------------------------
gi|17967683|gb|BM274375.1|BM274 ------------------------------------------------
gi|17969185|gb|BM275842.1|BM275 ------------------------------------------------
gi|17969012|gb|BM275675.1|BM275 ------------------------------------------------
gi|27156176|gb|CA854783.1|CA854 ------------------------------------------------
gi|17968226|gb|BM274908.1|BM274 ------------------------------------------------
gi|17968862|gb|BM275529.1|BM275 ------------------------------------------------
gi|17969060|gb|BM275722.1|BM275 ------------------------------------------------
gi|27157888|gb|CA855785.1|CA855 ------------------------------------------------
F09_PfBamHI_Small_T3_Plate8a.ab ------------------------------------------------
gi|21542873|gb|BQ596147.1|BQ596 ------------------------------------------------
gi|17967504|gb|BM274198.1|BM274 ------------------------------------------------
gi|27158788|gb|CA856348.1|CA856 ------------------------------------------------
gi|17968374|gb|BM275054.1|BM275 ------------------------------------------------
gi|27158420|gb|CA856117.1|CA856 ------------------------------------------------
gi|21254103|gb|BQ450991.1|BQ450 ------------------------------------------------
gi|15907455|gb|BI814764.1|BI814 ------------------------------------------------
D09_Pf_Sau3A_T3_M_P2.ab1        ------------------------------------------------
gi|22794105|gb|BU497911.1|BU497 ------------------------------------------------

PF10_0264                       ATATATGTAATATTTATACAATTATATTCTTGTAGATTATTGTTAAAG
MAL10|PF10_0264                 ------------------------------------------------
su_gi_contig_355                CTACTACATCTGCTGGGTTGCTTATAGCTACGATAATTCGTGCAGCAA
gi|27159627|gb|CA856827.1|CA856 ------------------------------------------------
gi|17966843|gb|BM273547.1|BM273 ------------------------------------------------
gi|17967683|gb|BM274375.1|BM274 ------------------------------------------------
gi|17969185|gb|BM275842.1|BM275 ------------------------------------------------
gi|17969012|gb|BM275675.1|BM275 ------------------------------------------------
gi|27156176|gb|CA854783.1|CA854 ------------------------------------------------
gi|17968226|gb|BM274908.1|BM274 ------------------------------------------------
gi|17968862|gb|BM275529.1|BM275 ------------------------------------------------
gi|17969060|gb|BM275722.1|BM275 ------------------------------------------------
gi|27157888|gb|CA855785.1|CA855 ------------------------------------------------
F09_PfBamHI_Small_T3_Plate8a.ab ------------------------------------------------
gi|21542873|gb|BQ596147.1|BQ596 ------------------------------------------------
gi|17967504|gb|BM274198.1|BM274 ------------------------------------------------
gi|27158788|gb|CA856348.1|CA856 ------------------------------------------------
gi|17968374|gb|BM275054.1|BM275 ------------------------------------------------
gi|27158420|gb|CA856117.1|CA856 ------------------------------------------------
gi|21254103|gb|BQ450991.1|BQ450 ------------------------------------------------
gi|15907455|gb|BI814764.1|BI814 ------------------------------------------------
D09_Pf_Sau3A_T3_M_P2.ab1        ------------------------------------------------
gi|22794105|gb|BU497911.1|BU497 ------------------------------------------------

PF10_0264                       AGCCAAGATTATTATTAATTATATTTATATAAAAAATATTACAAGGAT
MAL10|PF10_0264                 ------------------------------------------------
su_gi_contig_355                GCTGTAATTTCTCATATGTCTTCGCTAAGTTTATAATATGTACACCAT
gi|27159627|gb|CA856827.1|CA856 ------------------------------------------------
gi|17966843|gb|BM273547.1|BM273 ------------------------------------------------
gi|17967683|gb|BM274375.1|BM274 ------------------------------------------------
gi|17969185|gb|BM275842.1|BM275 ------------------------------------------------
gi|17969012|gb|BM275675.1|BM275 ------------------------------------------------
gi|27156176|gb|CA854783.1|CA854 ------------------------------------------------
gi|17968226|gb|BM274908.1|BM274 ------------------------------------------------
gi|17968862|gb|BM275529.1|BM275 ------------------------------------------------
gi|17969060|gb|BM275722.1|BM275 ------------------------------------------------
gi|27157888|gb|CA855785.1|CA855 ------------------------------------------------
F09_PfBamHI_Small_T3_Plate8a.ab ------------------------------------------------
gi|21542873|gb|BQ596147.1|BQ596 ------------------------------------------------
gi|17967504|gb|BM274198.1|BM274 ------------------------------------------------
gi|27158788|gb|CA856348.1|CA856 ------------------------------------------------
gi|17968374|gb|BM275054.1|BM275 ------------------------------------------------
gi|27158420|gb|CA856117.1|CA856 ------------------------------------------------
gi|21254103|gb|BQ450991.1|BQ450 ------------------------------------------------
gi|15907455|gb|BI814764.1|BI814 ------------------------------------------------
D09_Pf_Sau3A_T3_M_P2.ab1        ------------------------------------------------
gi|22794105|gb|BU497911.1|BU497 ------------------------------------------------

PF10_0264                       TTTATTTATAATTTAAAAACAAATATATGAAATAATATTATATATATA
MAL10|PF10_0264                 ------------------------------------------------
su_gi_contig_355                CCTTTGCTCTCGTATAAACGTATCTTTTCATCTTGTTCTCTAAATTTT
gi|27159627|gb|CA856827.1|CA856 ------------------------------------------------
gi|17966843|gb|BM273547.1|BM273 ------------------------------------------------
gi|17967683|gb|BM274375.1|BM274 ------------------------------------------------
gi|17969185|gb|BM275842.1|BM275 ------------------------------------------------
gi|17969012|gb|BM275675.1|BM275 ------------------------------------------------
gi|27156176|gb|CA854783.1|CA854 ------------------------------------------------
gi|17968226|gb|BM274908.1|BM274 ------------------------------------------------
gi|17968862|gb|BM275529.1|BM275 ------------------------------------------------
gi|17969060|gb|BM275722.1|BM275 ------------------------------------------------
gi|27157888|gb|CA855785.1|CA855 ------------------------------------------------
F09_PfBamHI_Small_T3_Plate8a.ab ------------------------------------------------
gi|21542873|gb|BQ596147.1|BQ596 ------------------------------------------------
gi|17967504|gb|BM274198.1|BM274 ------------------------------------------------
gi|27158788|gb|CA856348.1|CA856 ------------------------------------------------
gi|17968374|gb|BM275054.1|BM275 ------------------------------------------------
gi|27158420|gb|CA856117.1|CA856 ------------------------------------------------
gi|21254103|gb|BQ450991.1|BQ450 ------------------------------------------------
gi|15907455|gb|BI814764.1|BI814 ------------------------------------------------
D09_Pf_Sau3A_T3_M_P2.ab1        ------------------------------------------------
gi|22794105|gb|BU497911.1|BU497 ------------------------------------------------

PF10_0264                       TATATAATTATATATGTATATAAAAACATATAAAATATGTATATTTTA
MAL10|PF10_0264                 ------------------------------------------------
su_gi_contig_355                TTGTACCTATATGCACTTTACATATAAGCATCTTAGCAATGCTCTCTT
gi|27159627|gb|CA856827.1|CA856 ------------------------------------------------
gi|17966843|gb|BM273547.1|BM273 ------------------------------------------------
gi|17967683|gb|BM274375.1|BM274 ------------------------------------------------
gi|17969185|gb|BM275842.1|BM275 ------------------------------------------------
gi|17969012|gb|BM275675.1|BM275 ------------------------------------------------
gi|27156176|gb|CA854783.1|CA854 ------------------------------------------------
gi|17968226|gb|BM274908.1|BM274 ------------------------------------------------
gi|17968862|gb|BM275529.1|BM275 ------------------------------------------------
gi|17969060|gb|BM275722.1|BM275 ------------------------------------------------
gi|27157888|gb|CA855785.1|CA855 ------------------------------------------------
F09_PfBamHI_Small_T3_Plate8a.ab ------------------------------------------------
gi|21542873|gb|BQ596147.1|BQ596 ------------------------------------------------
gi|17967504|gb|BM274198.1|BM274 ------------------------------------------------
gi|27158788|gb|CA856348.1|CA856 ------------------------------------------------
gi|17968374|gb|BM275054.1|BM275 ------------------------------------------------
gi|27158420|gb|CA856117.1|CA856 ------------------------------------------------
gi|21254103|gb|BQ450991.1|BQ450 ------------------------------------------------
gi|15907455|gb|BI814764.1|BI814 ------------------------------------------------
D09_Pf_Sau3A_T3_M_P2.ab1        ------------------------------------------------
gi|22794105|gb|BU497911.1|BU497 ------------------------------------------------

PF10_0264                       TAAATCAATAATTATTTAAAAAAAAAAAAAAAAAAAAAAAATAATAAT
MAL10|PF10_0264                 ------------------------------------------------
su_gi_contig_355                CTTTGGGGGATTGACCTTTTTTGTTACTCATTTTTTTTGAAATAAATA
gi|27159627|gb|CA856827.1|CA856 ------------------------------------------------
gi|17966843|gb|BM273547.1|BM273 ------------------------------------------------
gi|17967683|gb|BM274375.1|BM274 ------------------------------------------------
gi|17969185|gb|BM275842.1|BM275 ------------------------------------------------
gi|17969012|gb|BM275675.1|BM275 ------------------------------------------------
gi|27156176|gb|CA854783.1|CA854 ------------------------------------------------
gi|17968226|gb|BM274908.1|BM274 ------------------------------------------------
gi|17968862|gb|BM275529.1|BM275 ------------------------------------------------
gi|17969060|gb|BM275722.1|BM275 ------------------------------------------------
gi|27157888|gb|CA855785.1|CA855 ------------------------------------------------
F09_PfBamHI_Small_T3_Plate8a.ab ------------------------------------------------
gi|21542873|gb|BQ596147.1|BQ596 ------------------------------------------------
gi|17967504|gb|BM274198.1|BM274 ------------------------------------------------
gi|27158788|gb|CA856348.1|CA856 ------------------------------------------------
gi|17968374|gb|BM275054.1|BM275 ------------------------------------------------
gi|27158420|gb|CA856117.1|CA856 ------------------------------------------------
gi|21254103|gb|BQ450991.1|BQ450 ------------------------------------------------
gi|15907455|gb|BI814764.1|BI814 ------------------------------------------------
D09_Pf_Sau3A_T3_M_P2.ab1        ------------------------------------------------
gi|22794105|gb|BU497911.1|BU497 ------------------------------------------------

PF10_0264                       AATAATAATATAAGCTTTTATATATATATATATAATTATAATAGTTTT
MAL10|PF10_0264                 ------------------------------------------------
su_gi_contig_355                TTTTCTTATAACACAAATCTATTATATAATAATAACAATATATATTCT
gi|27159627|gb|CA856827.1|CA856 ------ACCAGAC-AAATCTATTATATAATAATAACAATATATATTCT
gi|17966843|gb|BM273547.1|BM273 ------------------------------------------------
gi|17967683|gb|BM274375.1|BM274 ------------------------------------------------
gi|17969185|gb|BM275842.1|BM275 ------------------------------------------------
gi|17969012|gb|BM275675.1|BM275 ------------------------------------------------
gi|27156176|gb|CA854783.1|CA854 ------------------------------------------------
gi|17968226|gb|BM274908.1|BM274 ------------------------------------------------
gi|17968862|gb|BM275529.1|BM275 ------------------------------------------------
gi|17969060|gb|BM275722.1|BM275 ------------------------------------------------
gi|27157888|gb|CA855785.1|CA855 ------------------------------------------------
F09_PfBamHI_Small_T3_Plate8a.ab ------------------------------------------------
gi|21542873|gb|BQ596147.1|BQ596 ------------------------------------------------
gi|17967504|gb|BM274198.1|BM274 ------------------------------------------------
gi|27158788|gb|CA856348.1|CA856 ------------------------------------------------
gi|17968374|gb|BM275054.1|BM275 ------------------------------------------------
gi|27158420|gb|CA856117.1|CA856 ------------------------------------------------
gi|21254103|gb|BQ450991.1|BQ450 ------------------------------------------------
gi|15907455|gb|BI814764.1|BI814 ------------------------------------------------
D09_Pf_Sau3A_T3_M_P2.ab1        ------------------------------------------------
gi|22794105|gb|BU497911.1|BU497 ------------------------------------------------

PF10_0264                       TATTTGTATAATAATATCCATTTTTGTGTTATTATATTTTACAAAAAA
MAL10|PF10_0264                 ------------------------------------------------
su_gi_contig_355                TATAAATTTATATACTCTTCCTATATATTCTTATATCTTTTAAATCAA
gi|27159627|gb|CA856827.1|CA856 TATAAATTTATATACTCTTCCTATATATTCTTATATCTTTTAAATCAA
gi|17966843|gb|BM273547.1|BM273 ------------------------------------------------
gi|17967683|gb|BM274375.1|BM274 ------------------------------------------------
gi|17969185|gb|BM275842.1|BM275 ------------------------------------------------
gi|17969012|gb|BM275675.1|BM275 ------------------------------------------------
gi|27156176|gb|CA854783.1|CA854 ------------------------------------------------
gi|17968226|gb|BM274908.1|BM274 ------------------------------------------------
gi|17968862|gb|BM275529.1|BM275 ------------------------------------------------
gi|17969060|gb|BM275722.1|BM275 ------------------------------------------------
gi|27157888|gb|CA855785.1|CA855 ------------------------------------------------
F09_PfBamHI_Small_T3_Plate8a.ab ------------------------------------------------
gi|21542873|gb|BQ596147.1|BQ596 ------------------------------------------------
gi|17967504|gb|BM274198.1|BM274 ------------------------------------------------
gi|27158788|gb|CA856348.1|CA856 ------------------------------------------------
gi|17968374|gb|BM275054.1|BM275 ------------------------------------------------
gi|27158420|gb|CA856117.1|CA856 ------------------------------------------------
gi|21254103|gb|BQ450991.1|BQ450 ------------------------------------------------
gi|15907455|gb|BI814764.1|BI814 ------------------------------------------------
D09_Pf_Sau3A_T3_M_P2.ab1        ------------------------------------------------
gi|22794105|gb|BU497911.1|BU497 ------------------------------------------------

PF10_0264                       AAAAAAAATAAAAAAAAAAATATATATATATATATATATATTTATTTA
MAL10|PF10_0264                 ------------------------------------------------
su_gi_contig_355                AAAAAATAAAAAAAAAACTCGAGACTAGTTATTGTTATATATATGTAA
gi|27159627|gb|CA856827.1|CA856 AAAAAAT--AAAAAAAAAATATATATATATATTGTTATATATATGTAA
gi|17966843|gb|BM273547.1|BM273 ------------------------------------------------
gi|17967683|gb|BM274375.1|BM274 ------------------------------------------------
gi|17969185|gb|BM275842.1|BM275 ------------------------------------------------
gi|17969012|gb|BM275675.1|BM275 ------------------------------------------------
gi|27156176|gb|CA854783.1|CA854 ------------------------------------------------
gi|17968226|gb|BM274908.1|BM274 ------------------------------------------------
gi|17968862|gb|BM275529.1|BM275 ------------------------------------------------
gi|17969060|gb|BM275722.1|BM275 ------------------------------------------------
gi|27157888|gb|CA855785.1|CA855 ------------------------------------------------
F09_PfBamHI_Small_T3_Plate8a.ab ------------------------------------------------
gi|21542873|gb|BQ596147.1|BQ596 ------------------------------------------------
gi|17967504|gb|BM274198.1|BM274 ------------------------------------------------
gi|27158788|gb|CA856348.1|CA856 ------------------------------------------------
gi|17968374|gb|BM275054.1|BM275 ------------------------------------------------
gi|27158420|gb|CA856117.1|CA856 ------------------------------------------------
gi|21254103|gb|BQ450991.1|BQ450 ------------------------------------------------
gi|15907455|gb|BI814764.1|BI814 ------------------------------------------------
D09_Pf_Sau3A_T3_M_P2.ab1        ------------------------------------------------
gi|22794105|gb|BU497911.1|BU497 ------------------------------------------------

PF10_0264                       CATATATATAACAATATATATATATATTTTTTTTTTATTTTTTTTGAT
MAL10|PF10_0264                 ------------------------------------------------
su_gi_contig_355                TAG---------------------------------------------
gi|27159627|gb|CA856827.1|CA856 TAG---------------------------------------------
gi|17966843|gb|BM273547.1|BM273 ---------------------------TTTTTTTTTATTTTTTTTGAT
gi|17967683|gb|BM274375.1|BM274 ---------------------------TTTTTTTTTATTTTTTTTGAT
gi|17969185|gb|BM275842.1|BM275 ---------------------------TTTTTTTTTATTTTTTTTGAT
gi|17969012|gb|BM275675.1|BM275 ---------------------------TTTTTTTTTATTTTTTTTGAT
gi|27156176|gb|CA854783.1|CA854 ----------------------------TTTTTTTTATTTTTTTTGAT
gi|17968226|gb|BM274908.1|BM274 ----------------------------TTTTTTTTATTTTTTTTGAT
gi|17968862|gb|BM275529.1|BM275 ----------------------------TTTTTTTTATTTTTTTTGAT
gi|17969060|gb|BM275722.1|BM275 ----------------------------TTTTTTTTATTTTTTTTGAT
gi|27157888|gb|CA855785.1|CA855 ------------------------------TTTTTTATTTTTTTTGAT
F09_PfBamHI_Small_T3_Plate8a.ab ------------------------------------ATTTTTTTTGAT
gi|21542873|gb|BQ596147.1|BQ596 ------------------------------------------------
gi|17967504|gb|BM274198.1|BM274 ------------------------------------------------
gi|27158788|gb|CA856348.1|CA856 ------------------------------------------------
gi|17968374|gb|BM275054.1|BM275 ------------------------------------------------
gi|27158420|gb|CA856117.1|CA856 ------------------------------------------------
gi|21254103|gb|BQ450991.1|BQ450 ------------------------------------------------
gi|15907455|gb|BI814764.1|BI814 ------------------------------------------------
D09_Pf_Sau3A_T3_M_P2.ab1        ------------------------------------------------
gi|22794105|gb|BU497911.1|BU497 ------------------------------------------------

PF10_0264                       TTAAAAGATATAAGAATATATAGGAAGAGTATATAAATTTATAAGAAT
MAL10|PF10_0264                 ------------------------------------------------
su_gi_contig_355                ------------------------------------------------
gi|27159627|gb|CA856827.1|CA856 ------------------------------------------------
gi|17966843|gb|BM273547.1|BM273 TTAAAAGATATAAGAATATATAGGAAGAGTATATAAATTTATAAGAAT
gi|17967683|gb|BM274375.1|BM274 TTAAAAGATATAAGAATATATAGGAAGAGTATATAAATTTATAAGAAT
gi|17969185|gb|BM275842.1|BM275 TTAAAAGATATAAGAATATATAGGAAGAGTATATAAATTTATAAGAAT
gi|17969012|gb|BM275675.1|BM275 TTAAAAGATATAAGAATATATAGGAAGAGTATATAAATTTATAAGAAT
gi|27156176|gb|CA854783.1|CA854 TTAAAAGATATAAGAATATATAGGAAGAGTATATAAATTTATAAGAAT
gi|17968226|gb|BM274908.1|BM274 TTAAAAGATATAAGAATATATAGGAAGAGTATATAAATTTATAAGAAT
gi|17968862|gb|BM275529.1|BM275 TTAAAAGATATAAGAATATATAGGAAGAGTATATAAATTTATAAGAAT
gi|17969060|gb|BM275722.1|BM275 TTAAAAGATATAAGAATATATAGGAAGAGTATATAAATTTATAAGAAT
gi|27157888|gb|CA855785.1|CA855 TTAAAAGATATAAGAATATATAGGAAGAGTATATAAATTTATAAGAAT
F09_PfBamHI_Small_T3_Plate8a.ab TTAAAAGATATAAGAATATATAGGAAGAGTATATAAATTTATAAGAAT
gi|21542873|gb|BQ596147.1|BQ596 --------------AATATATAGGAAGAGTATATAAATTTATAAGAAT
gi|17967504|gb|BM274198.1|BM274 -------------------ATAGGAAGAGTATATAAATTTATAAGAAT
gi|27158788|gb|CA856348.1|CA856 ------------------------------------------------
gi|17968374|gb|BM275054.1|BM275 ------------------------------------------------
gi|27158420|gb|CA856117.1|CA856 ------------------------------------------------
gi|21254103|gb|BQ450991.1|BQ450 ------------------------------------------------
gi|15907455|gb|BI814764.1|BI814 ------------------------------------------------
D09_Pf_Sau3A_T3_M_P2.ab1        ------------------------------------------------
gi|22794105|gb|BU497911.1|BU497 ------------------------------------------------

PF10_0264                       ATATATTGTTATTATTATATAATAGATTTGTGTTATAAGAAAATATTT
MAL10|PF10_0264                 ------------------------------------------------
su_gi_contig_355                -------------------------ATTTGTGTTATAAGAAAATATTT
gi|27159627|gb|CA856827.1|CA856 -------------------------ATTTGTGTTATAAGAAAATATTT
gi|17966843|gb|BM273547.1|BM273 ATATATTGTTATTATTATATAATAGATTTGTGTTATAAGAAAATATTT
gi|17967683|gb|BM274375.1|BM274 ATATATTGTTATTATTATATAATAGATTTGTGTTATAAGAAAATATTT
gi|17969185|gb|BM275842.1|BM275 ATATATTGTTATTATTATATAATAGATTTGTGTTATAAGAAAATATTT
gi|17969012|gb|BM275675.1|BM275 ATATATTGTTATTATTATATAATAGATTTGTGTTATAAGAAAATATTT
gi|27156176|gb|CA854783.1|CA854 ATATATTGTTATTATTATATAATAGATTTGTGTTATAAGAAAATATTT
gi|17968226|gb|BM274908.1|BM274 ATATATTGTTATTATTATATAATAGATTTGTGTTATAAGAAAATATTT
gi|17968862|gb|BM275529.1|BM275 ATATATTGTTATTATTATATAATAGATTTGTGTTATAAGAAAATATTT
gi|17969060|gb|BM275722.1|BM275 ATATATTGTTATTATTATATAATAGATTTGTGTTATAAGAAAATATTT
gi|27157888|gb|CA855785.1|CA855 ATATATTGTTATTATTATATAATAGATTTGTGTTATAAGAAAATATTT
F09_PfBamHI_Small_T3_Plate8a.ab ATATATTGTTATTATTATATAATAGATTTGTGTTATAAGAAAATATTT
gi|21542873|gb|BQ596147.1|BQ596 ATATATTGTTATTATTATATAATAGATTTGTGTTATAAGAAAATATTT
gi|17967504|gb|BM274198.1|BM274 ATATATTGTTATTATTATATAATAGATTTGTGTTATAAGAAAATATTT
gi|27158788|gb|CA856348.1|CA856 -------------------TAATAGATTTGTGTTATAAGAAAATATTT
gi|17968374|gb|BM275054.1|BM275 --------------------AATAGATTTGTGTTATAAGAAAATATTT
gi|27158420|gb|CA856117.1|CA856 --------------------AATAGATTTGTGTTATAAGAAAATATTT
gi|21254103|gb|BQ450991.1|BQ450 --------------------AATAGATTTGTGTTATAAGAAAATATTT
gi|15907455|gb|BI814764.1|BI814 --------------------------------TTATAAGAAAATATTT
D09_Pf_Sau3A_T3_M_P2.ab1        ------------------------------------------------
gi|22794105|gb|BU497911.1|BU497 ------------------------------------------------

PF10_0264                       ATTTCAAAAAAAATGAGTAACAAAAAAGGTCAATCCCCCAAAGAAGAG
MAL10|PF10_0264                 ------------ATGAGTAACAAAAAAGGTCAATCCCCCAAAGAAGAG
su_gi_contig_355                ATTTCAAAAAAAATGAGTAACAAAAAAGGTCAATCCCCCAAAGAAGAG
gi|27159627|gb|CA856827.1|CA856 ATTTCAAAAAAAATGAGTAACAAAAAAGGTCAATCCCCCAAAGAAGAG
gi|17966843|gb|BM273547.1|BM273 ATTTCAAAAAAAATGAGTAACAAAAAAGGTCAATCCCCCAAAGAAGAG
gi|17967683|gb|BM274375.1|BM274 ATTTCAAAAAAAATGAGTAACAAAAAAGGTCAATCCCCCAAAGAAGAG
gi|17969185|gb|BM275842.1|BM275 ATTTCAAAAAAAATGAGTAACAAAAAAGGTCAATCCCCCAAAGAAGAG
gi|17969012|gb|BM275675.1|BM275 ATTTCAAAAAAAATGAGTAACAAAAAAGGTCAATCCCCCAAAGAAGAG
gi|27156176|gb|CA854783.1|CA854 ATTTCAAAAAAAATGAGTAACAAAAAAGGTCAATCCCCCAAAGAAGAG
gi|17968226|gb|BM274908.1|BM274 ATTTCAAAAAAAATGAGTAACAAAAAAGGTCAATCCCCCAAAGAAGAG
gi|17968862|gb|BM275529.1|BM275 ATTTCAAAAAAAATGAGTAACAAAAAAGGTCAATCCCCCAAAGAAGAG
gi|17969060|gb|BM275722.1|BM275 ATTTCAAAAAAAATGAGTAACAAAAAAGGTCAATCCCCCAAAGAAGAG
gi|27157888|gb|CA855785.1|CA855 ATTTCAAAAAAAATGAGTAACAAAAAAGGTCAATCCCCCAAAGAAGAG
F09_PfBamHI_Small_T3_Plate8a.ab ATTTCAAAAAAAATGAGTAACAAAAAAGGTCAATCCCCCAAAGAAGAG
gi|21542873|gb|BQ596147.1|BQ596 ATTTCAAAAAAAATGAGTAACAAAAAAGGTCAATCCCCCAAAGAAGAG
gi|17967504|gb|BM274198.1|BM274 ATTTCAAAAAAAATGAGTAACAAAAAAGGTCAATCCCCCAAAGAAGAG
gi|27158788|gb|CA856348.1|CA856 ATTTCAAAAAAAATGAGTAACAAAAAAGGTCAATCCCCCAAAGAAGAG
gi|17968374|gb|BM275054.1|BM275 ATTTCAAAAAAAATGAGTAACAAAAAAGGTCAATCCCCCAAAGAAGAG
gi|27158420|gb|CA856117.1|CA856 ATTTCAAAAAAAATGAGTAACAAAAAAGGTCAATCCCCCAAAGAAGAG
gi|21254103|gb|BQ450991.1|BQ450 ATTTCAAAAAAAATGAGTAACAAAAAAGGTCAATCCCCCAAAGAAGAG
gi|15907455|gb|BI814764.1|BI814 ATTTCAAAAAAAATGAGTAACAAAAAAGGTCAATCCCCCAAAGAAGAG
D09_Pf_Sau3A_T3_M_P2.ab1        ------------------------------------------------
gi|22794105|gb|BU497911.1|BU497 ------------------------------------------------

PF10_0264                       AGCATTGCTAAGATGCTTATATGTAAAGTAAGTTTAATAAAAATAAAT
MAL10|PF10_0264                 AGCATTGCTAAGATGCTTATATGTAAA---------------------
su_gi_contig_355                AGCATTGCTAAGATGCTTATATGTAAA---------------------
gi|27159627|gb|CA856827.1|CA856 AGCATTGCTAAGATGCTTATATGTAAA---------------------
gi|17966843|gb|BM273547.1|BM273 AGCATTGCTAAGATGCTTATATGTAAA---------------------
gi|17967683|gb|BM274375.1|BM274 AGCATTGCTAAGATGCTTATATGTAAA---------------------
gi|17969185|gb|BM275842.1|BM275 AGCATTGCTAAGATGCTTATATGTAAA---------------------
gi|17969012|gb|BM275675.1|BM275 AGCATTGCTAAGATGCTTATATGTAAA---------------------
gi|27156176|gb|CA854783.1|CA854 AGCATTGCTAAGATGCTTATATGTAAA---------------------
gi|17968226|gb|BM274908.1|BM274 AGCATTGCTAAGATGCTTATATGTAAA---------------------
gi|17968862|gb|BM275529.1|BM275 AGCATTGCTAAGATGCTTATATGTAAA---------------------
gi|17969060|gb|BM275722.1|BM275 AGCATTGCTAAGATGCTTATATGTAAA---------------------
gi|27157888|gb|CA855785.1|CA855 AGCATTGCTAAGATGCTTATATGTAAA---------------------
F09_PfBamHI_Small_T3_Plate8a.ab AGCATTGCTAAGATGCTTATATGTAAA---------------------
gi|21542873|gb|BQ596147.1|BQ596 AGCATTGCTAAGATGCTTATATGTAAA---------------------
gi|17967504|gb|BM274198.1|BM274 AGCATTGCTAAGATGCTTATATGTAAA---------------------
gi|27158788|gb|CA856348.1|CA856 AGCATTGCTAAGATGCTTATATGTAAA---------------------
gi|17968374|gb|BM275054.1|BM275 AGCATTGCTAAGATGCTTATATGTAAA---------------------
gi|27158420|gb|CA856117.1|CA856 AGCATTGCTAAGATGCTTATATGTAAA---------------------
gi|21254103|gb|BQ450991.1|BQ450 AGCATTGCTAAGATGCTTATATGTAAA---------------------
gi|15907455|gb|BI814764.1|BI814 AGCATTGCTAAGATGCTTATATGTAAA---------------------
D09_Pf_Sau3A_T3_M_P2.ab1        ------------------------------------------------
gi|22794105|gb|BU497911.1|BU497 ------------------------------------------------

PF10_0264                       AAATAAATTAATATATTAAATAAATAAATAAATAATGTGAATATACGT
MAL10|PF10_0264                 ------------------------------------------------
su_gi_contig_355                ------------------------------------------------
gi|27159627|gb|CA856827.1|CA856 ------------------------------------------------
gi|17966843|gb|BM273547.1|BM273 ------------------------------------------------
gi|17967683|gb|BM274375.1|BM274 ------------------------------------------------
gi|17969185|gb|BM275842.1|BM275 ------------------------------------------------
gi|17969012|gb|BM275675.1|BM275 ------------------------------------------------
gi|27156176|gb|CA854783.1|CA854 ------------------------------------------------
gi|17968226|gb|BM274908.1|BM274 ------------------------------------------------
gi|17968862|gb|BM275529.1|BM275 ------------------------------------------------
gi|17969060|gb|BM275722.1|BM275 ------------------------------------------------
gi|27157888|gb|CA855785.1|CA855 ------------------------------------------------
F09_PfBamHI_Small_T3_Plate8a.ab ------------------------------------------------
gi|21542873|gb|BQ596147.1|BQ596 ------------------------------------------------
gi|17967504|gb|BM274198.1|BM274 ------------------------------------------------
gi|27158788|gb|CA856348.1|CA856 ------------------------------------------------
gi|17968374|gb|BM275054.1|BM275 ------------------------------------------------
gi|27158420|gb|CA856117.1|CA856 ------------------------------------------------
gi|21254103|gb|BQ450991.1|BQ450 ------------------------------------------------
gi|15907455|gb|BI814764.1|BI814 ------------------------------------------------
D09_Pf_Sau3A_T3_M_P2.ab1        ------------------------------------------------
gi|22794105|gb|BU497911.1|BU497 ------------------------------------------------

PF10_0264                       ACCTATATATATATATATATATATATATATATATATATATATATTATA
MAL10|PF10_0264                 ------------------------------------------------
su_gi_contig_355                ------------------------------------------------
gi|27159627|gb|CA856827.1|CA856 ------------------------------------------------
gi|17966843|gb|BM273547.1|BM273 ------------------------------------------------
gi|17967683|gb|BM274375.1|BM274 ------------------------------------------------
gi|17969185|gb|BM275842.1|BM275 ------------------------------------------------
gi|17969012|gb|BM275675.1|BM275 ------------------------------------------------
gi|27156176|gb|CA854783.1|CA854 ------------------------------------------------
gi|17968226|gb|BM274908.1|BM274 ------------------------------------------------
gi|17968862|gb|BM275529.1|BM275 ------------------------------------------------
gi|17969060|gb|BM275722.1|BM275 ------------------------------------------------
gi|27157888|gb|CA855785.1|CA855 ------------------------------------------------
F09_PfBamHI_Small_T3_Plate8a.ab ------------------------------------------------
gi|21542873|gb|BQ596147.1|BQ596 ------------------------------------------------
gi|17967504|gb|BM274198.1|BM274 ------------------------------------------------
gi|27158788|gb|CA856348.1|CA856 ------------------------------------------------
gi|17968374|gb|BM275054.1|BM275 ------------------------------------------------
gi|27158420|gb|CA856117.1|CA856 ------------------------------------------------
gi|21254103|gb|BQ450991.1|BQ450 ------------------------------------------------
gi|15907455|gb|BI814764.1|BI814 ------------------------------------------------
D09_Pf_Sau3A_T3_M_P2.ab1        ------------------------------------------------
gi|22794105|gb|BU497911.1|BU497 ------------------------------------------------

PF10_0264                       TGTATTATGCATATGTATATATTTATATATATTTGTTAAGGCCAATTT
MAL10|PF10_0264                 ------------------------------------------------
su_gi_contig_355                ------------------------------------------------
gi|27159627|gb|CA856827.1|CA856 ------------------------------------------------
gi|17966843|gb|BM273547.1|BM273 ------------------------------------------------
gi|17967683|gb|BM274375.1|BM274 ------------------------------------------------
gi|17969185|gb|BM275842.1|BM275 ------------------------------------------------
gi|17969012|gb|BM275675.1|BM275 ------------------------------------------------
gi|27156176|gb|CA854783.1|CA854 ------------------------------------------------
gi|17968226|gb|BM274908.1|BM274 ------------------------------------------------
gi|17968862|gb|BM275529.1|BM275 ------------------------------------------------
gi|17969060|gb|BM275722.1|BM275 ------------------------------------------------
gi|27157888|gb|CA855785.1|CA855 ------------------------------------------------
F09_PfBamHI_Small_T3_Plate8a.ab ------------------------------------------------
gi|21542873|gb|BQ596147.1|BQ596 ------------------------------------------------
gi|17967504|gb|BM274198.1|BM274 ------------------------------------------------
gi|27158788|gb|CA856348.1|CA856 ------------------------------------------------
gi|17968374|gb|BM275054.1|BM275 ------------------------------------------------
gi|27158420|gb|CA856117.1|CA856 ------------------------------------------------
gi|21254103|gb|BQ450991.1|BQ450 ------------------------------------------------
gi|15907455|gb|BI814764.1|BI814 ------------------------------------------------
D09_Pf_Sau3A_T3_M_P2.ab1        ------------------------------------------------
gi|22794105|gb|BU497911.1|BU497 ------------------------------------------------

PF10_0264                       GTTGGAAATATATTTATACAGGCCCAAAAAAATAGTGTACATATAAAA
MAL10|PF10_0264                 ------------------------------------------------
su_gi_contig_355                ------------------------------------------------
gi|27159627|gb|CA856827.1|CA856 ------------------------------------------------
gi|17966843|gb|BM273547.1|BM273 ------------------------------------------------
gi|17967683|gb|BM274375.1|BM274 ------------------------------------------------
gi|17969185|gb|BM275842.1|BM275 ------------------------------------------------
gi|17969012|gb|BM275675.1|BM275 ------------------------------------------------
gi|27156176|gb|CA854783.1|CA854 ------------------------------------------------
gi|17968226|gb|BM274908.1|BM274 ------------------------------------------------
gi|17968862|gb|BM275529.1|BM275 ------------------------------------------------
gi|17969060|gb|BM275722.1|BM275 ------------------------------------------------
gi|27157888|gb|CA855785.1|CA855 ------------------------------------------------
F09_PfBamHI_Small_T3_Plate8a.ab ------------------------------------------------
gi|21542873|gb|BQ596147.1|BQ596 ------------------------------------------------
gi|17967504|gb|BM274198.1|BM274 ------------------------------------------------
gi|27158788|gb|CA856348.1|CA856 ------------------------------------------------
gi|17968374|gb|BM275054.1|BM275 ------------------------------------------------
gi|27158420|gb|CA856117.1|CA856 ------------------------------------------------
gi|21254103|gb|BQ450991.1|BQ450 ------------------------------------------------
gi|15907455|gb|BI814764.1|BI814 ------------------------------------------------
D09_Pf_Sau3A_T3_M_P2.ab1        ------------------------------------------------
gi|22794105|gb|BU497911.1|BU497 ------------------------------------------------

PF10_0264                       ATATATATATATATATATATATATATATTTATTTATTTATTTATTTAT
MAL10|PF10_0264                 ------------------------------------------------
su_gi_contig_355                ------------------------------------------------
gi|27159627|gb|CA856827.1|CA856 ------------------------------------------------
gi|17966843|gb|BM273547.1|BM273 ------------------------------------------------
gi|17967683|gb|BM274375.1|BM274 ------------------------------------------------
gi|17969185|gb|BM275842.1|BM275 ------------------------------------------------
gi|17969012|gb|BM275675.1|BM275 ------------------------------------------------
gi|27156176|gb|CA854783.1|CA854 ------------------------------------------------
gi|17968226|gb|BM274908.1|BM274 ------------------------------------------------
gi|17968862|gb|BM275529.1|BM275 ------------------------------------------------
gi|17969060|gb|BM275722.1|BM275 ------------------------------------------------
gi|27157888|gb|CA855785.1|CA855 ------------------------------------------------
F09_PfBamHI_Small_T3_Plate8a.ab ------------------------------------------------
gi|21542873|gb|BQ596147.1|BQ596 ------------------------------------------------
gi|17967504|gb|BM274198.1|BM274 ------------------------------------------------
gi|27158788|gb|CA856348.1|CA856 ------------------------------------------------
gi|17968374|gb|BM275054.1|BM275 ------------------------------------------------
gi|27158420|gb|CA856117.1|CA856 ------------------------------------------------
gi|21254103|gb|BQ450991.1|BQ450 ------------------------------------------------
gi|15907455|gb|BI814764.1|BI814 ------------------------------------------------
D09_Pf_Sau3A_T3_M_P2.ab1        ------------------------------------------------
gi|22794105|gb|BU497911.1|BU497 ------------------------------------------------

PF10_0264                       TTTTTTTTTTTTCCTTATGTTAGGTGCATATAGGTACAAAAAATTTAG
MAL10|PF10_0264                 -----------------------GTGCATATAGGTACAAAAAATTTAG
su_gi_contig_355                -----------------------GTGCATATAGGTACAAAAAATTTAG
gi|27159627|gb|CA856827.1|CA856 -----------------------GTGCATATAGGTACAAAAAATTTAG
gi|17966843|gb|BM273547.1|BM273 -----------------------GTGCATATAGGTACAAAAAATTTAG
gi|17967683|gb|BM274375.1|BM274 -----------------------GTGCATATAGGTACAAAAAATTTAG
gi|17969185|gb|BM275842.1|BM275 -----------------------GTGCATATAGGTACAAAAAATTTAG
gi|17969012|gb|BM275675.1|BM275 -----------------------GTGCATATAGGTACAAAAAATTTAG
gi|27156176|gb|CA854783.1|CA854 -----------------------GTGCATATAGGTACAAAAAATTTAG
gi|17968226|gb|BM274908.1|BM274 -----------------------GTGCATATAGGTACAAAAAATTTAG
gi|17968862|gb|BM275529.1|BM275 -----------------------GTGCATATAGGTACAAAAAATTTAG
gi|17969060|gb|BM275722.1|BM275 -----------------------GTGCATATAGGTACAAAAAATTTAG
gi|27157888|gb|CA855785.1|CA855 -----------------------GTGCATATAGGTACAAAAAATTTAG
F09_PfBamHI_Small_T3_Plate8a.ab -----------------------GTGCATATAGGTACAAAAAATTTAG
gi|21542873|gb|BQ596147.1|BQ596 -----------------------GTGCATATAGGTACAAAAAATTTAG
gi|17967504|gb|BM274198.1|BM274 -----------------------GTGCATATAGGTACAAAAAATTTAG
gi|27158788|gb|CA856348.1|CA856 -----------------------GTGCATATAGGTACAAAAAATTTAG
gi|17968374|gb|BM275054.1|BM275 -----------------------GTGCATATAGGTACAAAAAATTTAG
gi|27158420|gb|CA856117.1|CA856 -----------------------GTGCATATAGGTACAAAAAATTTAG
gi|21254103|gb|BQ450991.1|BQ450 -----------------------GTGCATATAGGTACAAAAAATTTAG
gi|15907455|gb|BI814764.1|BI814 -----------------------GTGCATATAGGTACAAAAAATTTAG
D09_Pf_Sau3A_T3_M_P2.ab1        ----------------------------TATAGGTACAAAAAATTTAG
gi|22794105|gb|BU497911.1|BU497 ---------------------------------GTACAAAAAATTTAG

PF10_0264                       AGAACAAGATGAAAAGATACGTTTATACGAGAGCAAAGGATGGTGTAC
MAL10|PF10_0264                 AGAACAAGATGAAAAGATACGTTTATACGAGAGCAAAGGATGGTGTAC
su_gi_contig_355                AGAACAAGATGAAAAGATACGTTTATACGAGAGCAAAGGATGGTGTAC
gi|27159627|gb|CA856827.1|CA856 AGAACAAGATGAAAAGATACGTTTATACGAGAGCAAAGGATGGTGTAC
gi|17966843|gb|BM273547.1|BM273 AGAACAAGATGAAAAGATACGTTTATACGAGAGCAAAGGATGGTGTAC
gi|17967683|gb|BM274375.1|BM274 AGAACAAGATGAAAAGATACGTTTATACGAGAGCAAAGGATGGTGTAC
gi|17969185|gb|BM275842.1|BM275 AGAACAAGATGAAAAGATACGTTTATACGAGAGCAAAGGATGGTGTAC
gi|17969012|gb|BM275675.1|BM275 AGAACAAGATGAAAAGATACGTTTATACGAGAGCAAAGGATGGTGTAC
gi|27156176|gb|CA854783.1|CA854 AGAACAAGATGAAAAGATACGTTTATACGAGAGCAAAGGATGGTGTAC
gi|17968226|gb|BM274908.1|BM274 AGAACAAGATGAAAAGATACGTTTATACGAGAGCAAAGGATGGTGTAC
gi|17968862|gb|BM275529.1|BM275 AGAACAAGATGAAAAGATACGTTTATACGAGAGCAAAGGATGGTGTAC
gi|17969060|gb|BM275722.1|BM275 AGAACAAGATGAAAAGATACGTTTATACGAGAGCAAAGGATGGTGTAC
gi|27157888|gb|CA855785.1|CA855 AGAACAAGATGAAAAGATACGTTTATACGAGAGCAAAGGATGGTGTAC
F09_PfBamHI_Small_T3_Plate8a.ab AGAACAAGATGAAAAGATACGTTTATACGAGAGCAAAGGATGGTGTAC
gi|21542873|gb|BQ596147.1|BQ596 AGAACAAGATGAAAAGATACGTTTATACGAGAGCAAAGGATGGTGTAC
gi|17967504|gb|BM274198.1|BM274 AGAACAAGATGAAAAGATACGTTTATACGAGAGCAAAGGATGGTGTAC
gi|27158788|gb|CA856348.1|CA856 AGAACAAGATGAAAAGATACGTTTATACGAGAGCAAAGGATGGTGTAC
gi|17968374|gb|BM275054.1|BM275 AGAACAAGATGAAAAGATACGTTTATACGAGAGCAAAGGATGGTGTAC
gi|27158420|gb|CA856117.1|CA856 AGAACAAGATGAAAAGATACGTTTATACGAGAGCAAAGGATGGTGTAC
gi|21254103|gb|BQ450991.1|BQ450 AGAACAAGATGAAAAGATACGTTTATACGAGAGCAAAGGATGGTGTAC
gi|15907455|gb|BI814764.1|BI814 AGAACAAGATGAAAAGATACGTTTATACGAGAGCAAAGGATGGTGTAC
D09_Pf_Sau3A_T3_M_P2.ab1        AGAACAAGATGAAAAGATACGTTTATACGAGAGCAAAGGATGGTGTAC
gi|22794105|gb|BU497911.1|BU497 AGAACAAGATGAAAAGATACGTTTATACGAGAGCAAAGGATGGTGTAC

PF10_0264                       ATATTATAAACTTAGCGAAGACATATGAGAAATTACAGCTTGCTGCAC
MAL10|PF10_0264                 ATATTATAAACTTAGCGAAGACATATGAGAAATTACAGCTTGCTGCAC
su_gi_contig_355                ATATTATAAACTTAGCGAAGACATATGAGAAATTACAGCTTGCTGCAC
gi|27159627|gb|CA856827.1|CA856 ATATTATAAACTTAGCGAAGACATATGAGAAATTACAGCTTGCTGCAC
gi|17966843|gb|BM273547.1|BM273 ATATTATAAACTTAGCGAAGACATATGAGAAATTACAGCTTGCTGCAC
gi|17967683|gb|BM274375.1|BM274 ATATTATAAACTTAGCGAAGACATATGAGAAATTACAGCTTGCTGCAC
gi|17969185|gb|BM275842.1|BM275 ATATTATAAACTTAGCGAAGACATATGAGAAATTACAGCTTGCTGCAC
gi|17969012|gb|BM275675.1|BM275 ATATTATAAACTTAGCGAAGACATATGAGAAATTACAGCTTGCTGCAC
gi|27156176|gb|CA854783.1|CA854 ATATTATAAACTTAGCGAAGACATATGAGAAATTACAGCTTGCTGCAC
gi|17968226|gb|BM274908.1|BM274 ATATTATAAACTTAGCGAAGACATATGAGAAATTACAGCTTGCTGCAC
gi|17968862|gb|BM275529.1|BM275 ATATTATAAACTTAGCGAAGACATATGAGAAATTACAGCTTGCTGCAC
gi|17969060|gb|BM275722.1|BM275 ATATTATAAACTTAGCGAAGACATATGAGAAATTACAGCTTGCTGCAC
gi|27157888|gb|CA855785.1|CA855 ATATTATAAACTTAGCGAAGACATATGAGAAATTACAGCTTGCTGCAC
F09_PfBamHI_Small_T3_Plate8a.ab ATATTATAAACTTAGCGAAGACATATGAGAAATTACAGCTTGCTGCAC
gi|21542873|gb|BQ596147.1|BQ596 ATATTATAAACTTAGCGAAGACATATGAGAAATTACAGCTTGCTGCAC
gi|17967504|gb|BM274198.1|BM274 ATATTATAAACTTAGCGAAGACATATGAGAAATTACAGCTTGCTGCAC
gi|27158788|gb|CA856348.1|CA856 ATATTATAAACTTAGCGAAGACATATGAGAAATTACAGCTTGCTGCAC
gi|17968374|gb|BM275054.1|BM275 ATATTATAAACTTAGCGAAGACATATGAGAAATTACAGCTTGCTGCAC
gi|27158420|gb|CA856117.1|CA856 ATATTATAAACTTAGCGAAGACATATGAGAAATTACAGCTTGCTGCAC
gi|21254103|gb|BQ450991.1|BQ450 ATATTATAAACTTAGCGAAGACATATGAGAAATTACAGCTTGCTGCAC
gi|15907455|gb|BI814764.1|BI814 ATATTATAAACTTAGCGAAGACATATGAGAAATTACAGCTTGCTGCAC
D09_Pf_Sau3A_T3_M_P2.ab1        ATATTATAAACTTAGCGAAGACATATGAGAAATTACAGCTTGCTGCAC
gi|22794105|gb|BU497911.1|BU497 ATATTATAAACTTAGCGAAGACATATGAGAAATTACAGCTTGCTGCAC

PF10_0264                       GAATTATCGTAGCTATAAGCAACCCAGCAGATGTAGTAGTTGTATCAG
MAL10|PF10_0264                 GAATTATCGTAGCTATAAGCAACCCAGCAGATGTAGTAGTTGTATCAG
su_gi_contig_355                GAATTATCGTAGCTATAAGCAACCCAGCAGATGTAGTAGTTGTATCAG
gi|27159627|gb|CA856827.1|CA856 GAATTATCGTAGCTATAAGCAACCCAGCAGATGTAGTAGTTGTATCAG
gi|17966843|gb|BM273547.1|BM273 GAATTATCGTAGCTATAAGCAACCCAGCAGATGTAGTAGTTGTATCAG
gi|17967683|gb|BM274375.1|BM274 GAATTATCGTAGCTATAAGCAACCCAGCAGATGTAGTAGTTGTATCAG
gi|17969185|gb|BM275842.1|BM275 GAATTATCGTAGCTATAAGCAACCCAGCAGATGTAGTAGTTGTATCAG
gi|17969012|gb|BM275675.1|BM275 GAATTATCGTAGCTATAAGCAACCCAGCAGATGTAGTAGTTGTATCAG
gi|27156176|gb|CA854783.1|CA854 GAATTATCGTAGCTATAAGCAACCCAGCAGATGTAGTAGTTGTATCAG
gi|17968226|gb|BM274908.1|BM274 GAATTATCGTAGCTATAAGCAACCCAGCAGATGTAGTAGTTGTATCAG
gi|17968862|gb|BM275529.1|BM275 GAATTATCGTAGCTATAAGCAACCCAGCAGATGTAGTAGTTGTATCAG
gi|17969060|gb|BM275722.1|BM275 GAATTATCGTAGCTATAAGCAACCCAGCAGATGTAGTAGTTGTATCAG
gi|27157888|gb|CA855785.1|CA855 GAATTATCGTAGCTATAAGCAACCCAGCAGATGTAGTAGTTGTATCAG
F09_PfBamHI_Small_T3_Plate8a.ab GAATTATCGTAGCTATAAGCAACCCAGCAGATGTAGTAGTTGTATCAG
gi|21542873|gb|BQ596147.1|BQ596 GAATTATCGTAGCTATAAGCAACCCAGCAGATGTAGTAGTTGTATCAG
gi|17967504|gb|BM274198.1|BM274 GAATTATCGTAGCTATAAGCAACCCAGCAGATGTAGTAGTTGTATCAG
gi|27158788|gb|CA856348.1|CA856 GAATTATCGTAGCTATAAGCAACCCAGCAGATGTAGTAGTTGTATCAG
gi|17968374|gb|BM275054.1|BM275 GAATTATCGTAGCTATAAGCAACCCAGCAGATGTAGTAGTTGTATCAG
gi|27158420|gb|CA856117.1|CA856 GAATTATCGTAGCTATAAGCAACCCAGCAGATGTAGTAGTTGTATCAG
gi|21254103|gb|BQ450991.1|BQ450 GAATTATCGTAGCTATAAGCAACCCAGCAGATGTAGTAGTTGTATCAG
gi|15907455|gb|BI814764.1|BI814 GAATTATCGTAGCTATAAGCAACCCAGCAGATGTAGTAGTTGTATCAG
D09_Pf_Sau3A_T3_M_P2.ab1        GAATTATCGTAGCTATAAGCAACCCAGCAGATGTAGTAGTTGTATCAG
gi|22794105|gb|BU497911.1|BU497 GAATTATCGTAGCTATAAGCAACCCAGCAGATGTAGTAGTTGTATCAG

PF10_0264                       CAAGACCTTTTGGAAGTAGAGCTGTGTTAAAATTTGCTCAGTATACAG
MAL10|PF10_0264                 CAAGACCTTTTGGAAGTAGAGCTGTGTTAAAATTTGCTCAGTATACAG
su_gi_contig_355                CAAGACCTTTTGGAAGTAGAGCTGTGTTAAAATTTGCTCAGTATACAG
gi|27159627|gb|CA856827.1|CA856 CAAGACCTTTTGGAAGTAGAGCTGTGTTAAAATTTGCTCAGTATACAG
gi|17966843|gb|BM273547.1|BM273 CAAGACCTTTTGGAAGTAGAGCTGTGTTAAAATTTGCTCAGTATACAG
gi|17967683|gb|BM274375.1|BM274 CAAGACCTTTTGGAAGTAGAGCTGTGTTAAAATTTGCTCAGTATACAG
gi|17969185|gb|BM275842.1|BM275 CAAGACCTTTTGGAAGTAGAGCTGTGTTAAAATTTGCTCAGTATACAG
gi|17969012|gb|BM275675.1|BM275 CAAGACCTTTTGGAAGTAGAGCTGTGTTAAAATTTGCTCAGTATACAG
gi|27156176|gb|CA854783.1|CA854 CAAGACCTTTTGGAAGTAGAGCTGTGTTAAAATTTGCTCAGTATACAG
gi|17968226|gb|BM274908.1|BM274 CAAGACCTTTTGGAAGTAGAGCTGTGTTAAAATTTGCTCAGTATACAG
gi|17968862|gb|BM275529.1|BM275 CAAGACCTTTTGGAAGTAGAGCTGTGTTAAAATTTGCTCAGTATACAG
gi|17969060|gb|BM275722.1|BM275 CAAGACCTTTTGGAAGTAGAGCTGTGTTAAAATTTGCTCAGTATACAG
gi|27157888|gb|CA855785.1|CA855 CAAGACCTTTTGGAAGTAGAGCTGTGTTAAAATTTGCTCAGTATACAG
F09_PfBamHI_Small_T3_Plate8a.ab CAAGACCTTTTGGAAGTAGAGCTGTGTTAAAATTTGCTCAGTATACAG
gi|21542873|gb|BQ596147.1|BQ596 CAAGACCTTTTGGAAGTAGAGCTGTGTTAAAATTTGCTCAGTATACAG
gi|17967504|gb|BM274198.1|BM274 CAAGACCTTTTGGAAGTAGAGCTGTGTTAAAATTTGCTCAGTATACAG
gi|27158788|gb|CA856348.1|CA856 CAAGACCTTTTGGAAGTAGAGCTGTGTTAAAATTTGCTCAGTATACAG
gi|17968374|gb|BM275054.1|BM275 CAAGACCTTTTGGAAGTAGAGCTGTGTTAAAATTTGCTCAGTATACAG
gi|27158420|gb|CA856117.1|CA856 CAAGACCTTTTGGAAGTAGAGCTGTGTTAAAATTTGCTCAGTATACAG
gi|21254103|gb|BQ450991.1|BQ450 CAAGACCTTTTGGAAGTAGAGCTGTGTTAAAATTTGCTCAGTATACAG
gi|15907455|gb|BI814764.1|BI814 CAAGACCTTTTGGAAGTAGAGCTGTGTTAAAATTTGCTCAGTATACAG
D09_Pf_Sau3A_T3_M_P2.ab1        CAAGACCTTTTGGAAGTAGAGCTGTGTTAAAATTTGCTCAGTATACAG
gi|22794105|gb|BU497911.1|BU497 CAAGACCTTTTGGAAGTAGAGCTGTGTTAAAATTTGCTCAGTATACAG

PF10_0264                       GAGCACAAGCCATAGCCGGTAGATGGACTCCTGGTATGTTAACAAATC
MAL10|PF10_0264                 GAGCACAAGCCATAGCCGGTAGATGGACTCCTGGTATGTTAACAAATC
su_gi_contig_355                GAGCACAAGCCATAGCCGGTAGATGGACTCCTGGTATGTTAACAAATC
gi|27159627|gb|CA856827.1|CA856 GAGCACAAGCCATAGCCGGTAGATGGACTCCTGGTATGTTAACAAATC
gi|17966843|gb|BM273547.1|BM273 GAGCACAAGCCATAGCCGGTAGATGGACTCCTGGTATGTTAACAAATC
gi|17967683|gb|BM274375.1|BM274 GAGCACAAGCCATAGCCGGTAGATGGACTCCTGGTATGTTAACAAATC
gi|17969185|gb|BM275842.1|BM275 GAGCACAAGCCATAGCCGGTAGATGGACTCCTGGTATGTTAACAAATC
gi|17969012|gb|BM275675.1|BM275 GAGCACAAGCCATAGCCGGTAGATGGACTCCTGGTATGTTAACAAATC
gi|27156176|gb|CA854783.1|CA854 GAGCACAAGCCATAGCCGGTAGATGGACTCCTGGTATGTTAACAAATC
gi|17968226|gb|BM274908.1|BM274 GAGCACAAGCCATAGCCGGTAGATGGACTCCTGGTATGTTAACAAATC
gi|17968862|gb|BM275529.1|BM275 GAGCACAAGCCATAGCCGGTAGATGGACTCCTGGTATGTTAACAAATC
gi|17969060|gb|BM275722.1|BM275 GAGCACAAGCCATAGCCGGTAGATGGACTCCTGGTATGTTAACAAATC
gi|27157888|gb|CA855785.1|CA855 GAGCACAAGCCATAGCCGGTAGATGGACTCCTGGTATGTTAACAAATC
F09_PfBamHI_Small_T3_Plate8a.ab GAGCACAAGCCATAGCCGGTAGATGGACTCCTGGTATGTTAACAAATC
gi|21542873|gb|BQ596147.1|BQ596 GAGCACAAGCCATAGCCGGTAGATGGACTCCTGGTATGTTAACAAATC
gi|17967504|gb|BM274198.1|BM274 GAGCACAAGCCATAGCCGGTAGATGGACTCCTGGTATGTTAACAAATC
gi|27158788|gb|CA856348.1|CA856 GAGCACAAGCCATAGCCGGTAGATGGACTCCTGGTATGTTAACAAATC
gi|17968374|gb|BM275054.1|BM275 GAGCACAAGCCATAGCCGGTAGATGGACTCCTGGTATGTTAACAAATC
gi|27158420|gb|CA856117.1|CA856 GAGCACAAGCCATAGCCGGTAGATGGACTCCTGGTATGTTAACAAATC
gi|21254103|gb|BQ450991.1|BQ450 GAGCACAAGCCATAGCCGGTAGATGGACTCCTGGTATGTTAACAAATC
gi|15907455|gb|BI814764.1|BI814 GAGCACAAGCCATAGCCGGTAGATGGACTCCTGGTATGTTAACAAATC
D09_Pf_Sau3A_T3_M_P2.ab1        GAGCACAAGCCATAGCCGGTAGATGGACTCCTGGTATGTTAACAAATC
gi|22794105|gb|BU497911.1|BU497 GAGCACAAGCCATAGCCGGTAGATGGACTCCTGGTATGTTAACAAATC

PF10_0264                       AAATTATCCAAAAATTTACAGAACCAAGATTATTAATTGTAACGGATC
MAL10|PF10_0264                 AAATTATCCAAAAATTTACAGAACCAAGATTATTAATTGTAACGGATC
su_gi_contig_355                AAATTATCCAAAAATTTACAGAACCAAGATTATTAATTGTAACGGATC
gi|27159627|gb|CA856827.1|CA856 AAATTATCCAAAAATTTACAGAACCAAGATTATTAATTGTAACGGATC
gi|17966843|gb|BM273547.1|BM273 AAATTATCCAAAAATTTACAGAACCAAGATTATTA-------------
gi|17967683|gb|BM274375.1|BM274 AAATTATCCAAAAATTTACAGAACCAAGATTATTAATTGTAACGGATC
gi|17969185|gb|BM275842.1|BM275 AAATTATCCAAAAATTTACAGAACCAAGATTATTAATTGTAACGGATC
gi|17969012|gb|BM275675.1|BM275 AAATTATCCAAAAATTTACAGAACCAAGATTATTAATTGTAACGGATC
gi|27156176|gb|CA854783.1|CA854 AAATTATCCAAAAATTTACAGAACCAAGATTATTAATTGTAACGGATC
gi|17968226|gb|BM274908.1|BM274 AAATTATCCCAAAATTTACAGAACCAAGATTATTAATTGTAACGGATC
gi|17968862|gb|BM275529.1|BM275 AAATTATCCAAAAATTTACAGAACCAAGATTATTAATTGTAACGGATC
gi|17969060|gb|BM275722.1|BM275 AAATTATCCAAAAATTTACAGAACCAAGATTATTAATTGTAACGGATC
gi|27157888|gb|CA855785.1|CA855 AAATTATCCAAAAATTTACAGAACCAAGATTATTAATTGTAACGGATC
F09_PfBamHI_Small_T3_Plate8a.ab AAATTATCCAAAAATTTACAGAACCAAGATTATTAA------------
gi|21542873|gb|BQ596147.1|BQ596 AAATTATCCAAAAATTTACAGAACCAAGATTATTAATTGTAACGGATC
gi|17967504|gb|BM274198.1|BM274 AAATTATCCAAAAATTTACAGAACCAAGATTATTAATTGTAACGGATC
gi|27158788|gb|CA856348.1|CA856 AAATTATCCAAAAATTTACAGAACCAAGATTATTAATTGTAACGGATC
gi|17968374|gb|BM275054.1|BM275 AAATTATCCAAAAATTTACAGAACCAAGATTATTAATTGTAACGGATC
gi|27158420|gb|CA856117.1|CA856 AAATTATCCAAAAATTTACAGAACCAAGATTATTAATTGTAACGGATC
gi|21254103|gb|BQ450991.1|BQ450 AAATTATCCAAAAATTTACAGAACCAAGATTATTAATTGTAACGGATC
gi|15907455|gb|BI814764.1|BI814 AAATTATCCAAAAATTTACAGAACCAAGATTATTAATTGTAACGGATC
D09_Pf_Sau3A_T3_M_P2.ab1        AAATTATCCAAAAATTTACAGAACCAAGATTATTAATTGTAAC-----
gi|22794105|gb|BU497911.1|BU497 AAATTATCCAAAAATTTACAGAACCAAGATTATTAATTGTAACGGATC

PF10_0264                       CAAGAACAGATGCACAATCGG-T-TAAAGAATCTGCATATGCAAATAT
MAL10|PF10_0264                 CAAGAACAGATGCACAATCGG-T-TAAAGAATCTGCATATGCAAATAT
su_gi_contig_355                CAAGAACAGATGCACAATCGGTT--AAAGAATCTGCATATGCAAATAT
gi|27159627|gb|CA856827.1|CA856 CAAGAACAGATGCACAATCGGTTA-A-AGAATCTGCATATGCAAATAT
gi|17966843|gb|BM273547.1|BM273 ------------------------------------------------
gi|17967683|gb|BM274375.1|BM274 CAAGAACAGATGCACAATCGG---TAAAGAAT----------------
gi|17969185|gb|BM275842.1|BM275 CAAGAACAGATGCACAATCGG-T-TAAAGAATCTGCATATGC------
gi|17969012|gb|BM275675.1|BM275 CAAGAACAGATGCACAATCGG-T-TAAAGAATCTGCATATGCAAATAT
gi|27156176|gb|CA854783.1|CA854 CAAGAACAGATGGACAATCGG-T-TAAAGAA-----------------
gi|17968226|gb|BM274908.1|BM274 CAAGAACAGATGCACAATCGG-T-TAAAGAAACT--------------
gi|17968862|gb|BM275529.1|BM275 CAAGAACAGATGCACAATCGG-T-TAAAGAATCTGCATATGCAAATAT
gi|17969060|gb|BM275722.1|BM275 CAAGAACAGATGCACAATCGG-T-TAAAGAATCTGCATATGCAAATAT
gi|27157888|gb|CA855785.1|CA855 CAAGAACAGATGCACAATCGG---TAAAGAATCTGCATATGCAAATAT
F09_PfBamHI_Small_T3_Plate8a.ab ------------------------------------------------
gi|21542873|gb|BQ596147.1|BQ596 CAAGAACAGATGCACAATCGG-T-TAAAGAATCTGCATATGCAAATAT
gi|17967504|gb|BM274198.1|BM274 CAAGAACAGATGCACAATCGG-N-TAAAGAATCTGCATATGCAAATAT
gi|27158788|gb|CA856348.1|CA856 CAAGAACAGATGCACAATCGG-T-TAAAGAATCTGCATATGCAAATAT
gi|17968374|gb|BM275054.1|BM275 CAAGAACAGATGCACAATCGG-T-TAAA--------------------
gi|27158420|gb|CA856117.1|CA856 CAAGAACAGATGCACAATCGG-T-TAAAGAATCTGCATATGCAAATAT
gi|21254103|gb|BQ450991.1|BQ450 CAAGAACAGATGCACAATCGG-T-TAAAGAATCTGCATATGCAAATAT
gi|15907455|gb|BI814764.1|BI814 CAAGAACAGATGCACAATCGG-T-TAAAGAATCTGCATATGCAAATAT
D09_Pf_Sau3A_T3_M_P2.ab1        ------------------------------------------------
gi|22794105|gb|BU497911.1|BU497 CAAGAACAGATGCACAATCGG-T-TAAAGAATCTGCATATGCAAATAT

PF10_0264                       CCCTGTAATAGCATTATGTGATTCAGATTCTCCTTTAGAACACGTAGA
MAL10|PF10_0264                 CCCTGTAATAGCATTATGTGATTCAGATTCTCCTTTAGAACACGTAGA
su_gi_contig_355                CCCTGTAATAGCATTATGTGATTCAGATTCTCCTTTAGAACACGTAGA
gi|27159627|gb|CA856827.1|CA856 CCCTGTAATAGCA-----------------------------------
gi|17966843|gb|BM273547.1|BM273 ------------------------------------------------
gi|17967683|gb|BM274375.1|BM274 ------------------------------------------------
gi|17969185|gb|BM275842.1|BM275 ------------------------------------------------
gi|17969012|gb|BM275675.1|BM275 CCCTGTAATAGCATTATGT-----------------------------
gi|27156176|gb|CA854783.1|CA854 ------------------------------------------------
gi|17968226|gb|BM274908.1|BM274 ------------------------------------------------
gi|17968862|gb|BM275529.1|BM275 CCCTGTAATAGCA-----------------------------------
gi|17969060|gb|BM275722.1|BM275 CCCTGTAATAGCATTATGT-----------------------------
gi|27157888|gb|CA855785.1|CA855 CCCTGTAATAGCATTATGTGATTCAGATTCTCCTTTAGAACAC-----
F09_PfBamHI_Small_T3_Plate8a.ab ------------------------------------------------
gi|21542873|gb|BQ596147.1|BQ596 CCCTGTAATAGCATTATGTGATTCAGATTCTCCTTTAGAACACGTAGA
gi|17967504|gb|BM274198.1|BM274 CCCTGTAATAGCATTATGTGATTCAGATTCTCCTTTA-----------
gi|27158788|gb|CA856348.1|CA856 CCCTGTAATAGCATTATGTGATTCAGATTCTCCTTTAGAACACGTAGA
gi|17968374|gb|BM275054.1|BM275 ------------------------------------------------
gi|27158420|gb|CA856117.1|CA856 CCCTGTAATAGCATTATGTGATTCAGATTCTCCTTTA-----------
gi|21254103|gb|BQ450991.1|BQ450 CCCTGTAATAGCATTATGTGATTCAGATTCTCCTTTAGAACACGTAGA
gi|15907455|gb|BI814764.1|BI814 CCCTGTAATAGCATTATGTGATTCAGATTCTCCTTTAGAACACGTAGA
D09_Pf_Sau3A_T3_M_P2.ab1        ------------------------------------------------
gi|22794105|gb|BU497911.1|BU497 CCCTGTAATAGCATTATGTGATTCAGATTCTCCTTTAGAACACGTAGA

PF10_0264                       TATTGCAATACCATGTAATAATAAAGGAAAAGAATCCATTGCACTTAT
MAL10|PF10_0264                 TATTGCAATACCATGTAATAATAAAGGAAAAGAATCCATTGCACTTAT
su_gi_contig_355                TATTGCAATACCATGTAATAATAAAGGAAAAGAATCCATTGCACTTAT
gi|27159627|gb|CA856827.1|CA856 ------------------------------------------------
gi|17966843|gb|BM273547.1|BM273 ------------------------------------------------
gi|17967683|gb|BM274375.1|BM274 ------------------------------------------------
gi|17969185|gb|BM275842.1|BM275 ------------------------------------------------
gi|17969012|gb|BM275675.1|BM275 ------------------------------------------------
gi|27156176|gb|CA854783.1|CA854 ------------------------------------------------
gi|17968226|gb|BM274908.1|BM274 ------------------------------------------------
gi|17968862|gb|BM275529.1|BM275 ------------------------------------------------
gi|17969060|gb|BM275722.1|BM275 ------------------------------------------------
gi|27157888|gb|CA855785.1|CA855 ------------------------------------------------
F09_PfBamHI_Small_T3_Plate8a.ab ------------------------------------------------
gi|21542873|gb|BQ596147.1|BQ596 TATTGCAATACCATGTAATAATAAAGGAAAAGAATCCATTG-------
gi|17967504|gb|BM274198.1|BM274 ------------------------------------------------
gi|27158788|gb|CA856348.1|CA856 TATTGCAATACCATGTAATAATAAAGGAAAAGAATCCATTGCACTTAT
gi|17968374|gb|BM275054.1|BM275 ------------------------------------------------
gi|27158420|gb|CA856117.1|CA856 ------------------------------------------------
gi|21254103|gb|BQ450991.1|BQ450 TATTGCAATACCATGTAATAATAAAGGAAAA-----------------
gi|15907455|gb|BI814764.1|BI814 TATTGCAATACCATGTAATAATAAAGGAAAAGAATCCATTGCACTTAT
D09_Pf_Sau3A_T3_M_P2.ab1        ------------------------------------------------
gi|22794105|gb|BU497911.1|BU497 TATTGCAATACCATGTAATAATAAAGGAAAAGAATCCATTGCACTTAT

PF10_0264                       GTATTGGTTATTAGCTCAAGAAGTATTATATTTAAAGGGTGTTATTCC
MAL10|PF10_0264                 GTATTGGTTATTAGCTCAAGAAGTATTATATTTAAAGGGTGTTATTCC
su_gi_contig_355                GTATTGGTTATTAGCTCAAGAAGTATTATATTTAAAGGGTGTTATTCC
gi|27159627|gb|CA856827.1|CA856 ------------------------------------------------
gi|17966843|gb|BM273547.1|BM273 ------------------------------------------------
gi|17967683|gb|BM274375.1|BM274 ------------------------------------------------
gi|17969185|gb|BM275842.1|BM275 ------------------------------------------------
gi|17969012|gb|BM275675.1|BM275 ------------------------------------------------
gi|27156176|gb|CA854783.1|CA854 ------------------------------------------------
gi|17968226|gb|BM274908.1|BM274 ------------------------------------------------
gi|17968862|gb|BM275529.1|BM275 ------------------------------------------------
gi|17969060|gb|BM275722.1|BM275 ------------------------------------------------
gi|27157888|gb|CA855785.1|CA855 ------------------------------------------------
F09_PfBamHI_Small_T3_Plate8a.ab ------------------------------------------------
gi|21542873|gb|BQ596147.1|BQ596 ------------------------------------------------
gi|17967504|gb|BM274198.1|BM274 ------------------------------------------------
gi|27158788|gb|CA856348.1|CA856 GTATTGGTTATTAGCTCAAGAAGTATTATATTTAAAGGGTGTTATTCC
gi|17968374|gb|BM275054.1|BM275 ------------------------------------------------
gi|27158420|gb|CA856117.1|CA856 ------------------------------------------------
gi|21254103|gb|BQ450991.1|BQ450 ------------------------------------------------
gi|15907455|gb|BI814764.1|BI814 GTATTGGTTATTAGCTCAAGAAGTATTATATTTAAAGGGT--------
D09_Pf_Sau3A_T3_M_P2.ab1        ------------------------------------------------
gi|22794105|gb|BU497911.1|BU497 GTATTGGTTATTAGCTCAAGAAGTATTATATTTAAAGGGTGTTATTCC

PF10_0264                       AAGATCAGAACCCTGGAATGTAATGGTTGACATGTTTTTATGGAGAGA
MAL10|PF10_0264                 AAGATCAGAACCCTGGAATGTAATGGTTGACATGTTTTTATGGAGAGA
su_gi_contig_355                AAGATCAGAACCCTGGAATGTAATGGTTGACATGTTTTTATGGAGAGA
gi|27159627|gb|CA856827.1|CA856 ------------------------------------------------
gi|17966843|gb|BM273547.1|BM273 ------------------------------------------------
gi|17967683|gb|BM274375.1|BM274 ------------------------------------------------
gi|17969185|gb|BM275842.1|BM275 ------------------------------------------------
gi|17969012|gb|BM275675.1|BM275 ------------------------------------------------
gi|27156176|gb|CA854783.1|CA854 ------------------------------------------------
gi|17968226|gb|BM274908.1|BM274 ------------------------------------------------
gi|17968862|gb|BM275529.1|BM275 ------------------------------------------------
gi|17969060|gb|BM275722.1|BM275 ------------------------------------------------
gi|27157888|gb|CA855785.1|CA855 ------------------------------------------------
F09_PfBamHI_Small_T3_Plate8a.ab ------------------------------------------------
gi|21542873|gb|BQ596147.1|BQ596 ------------------------------------------------
gi|17967504|gb|BM274198.1|BM274 ------------------------------------------------
gi|27158788|gb|CA856348.1|CA856 AAGATCAGAACCCTGGAAT-----------------------------
gi|17968374|gb|BM275054.1|BM275 ------------------------------------------------
gi|27158420|gb|CA856117.1|CA856 ------------------------------------------------
gi|21254103|gb|BQ450991.1|BQ450 ------------------------------------------------
gi|15907455|gb|BI814764.1|BI814 ------------------------------------------------
D09_Pf_Sau3A_T3_M_P2.ab1        ------------------------------------------------
gi|22794105|gb|BU497911.1|BU497 AAGATCAGAACCCTGGAATGTAATGGTTGACATGTTTTTATGGAGAGA

PF10_0264                       CCCAGAACAATTTGAATTAAAAAATCTAGCTAATGAAGAAAATACACC
MAL10|PF10_0264                 CCCAGAACAATTTGAATTAAAAAATCTAGCTAATGAAGAAAATACACC
su_gi_contig_355                CCCAGAACAATTTGAATTAAAAAATCTAGCTAATGAAGAAAATACACC
gi|27159627|gb|CA856827.1|CA856 ------------------------------------------------
gi|17966843|gb|BM273547.1|BM273 ------------------------------------------------
gi|17967683|gb|BM274375.1|BM274 ------------------------------------------------
gi|17969185|gb|BM275842.1|BM275 ------------------------------------------------
gi|17969012|gb|BM275675.1|BM275 ------------------------------------------------
gi|27156176|gb|CA854783.1|CA854 ------------------------------------------------
gi|17968226|gb|BM274908.1|BM274 ------------------------------------------------
gi|17968862|gb|BM275529.1|BM275 ------------------------------------------------
gi|17969060|gb|BM275722.1|BM275 ------------------------------------------------
gi|27157888|gb|CA855785.1|CA855 ------------------------------------------------
F09_PfBamHI_Small_T3_Plate8a.ab ------------------------------------------------
gi|21542873|gb|BQ596147.1|BQ596 ------------------------------------------------
gi|17967504|gb|BM274198.1|BM274 ------------------------------------------------
gi|27158788|gb|CA856348.1|CA856 ------------------------------------------------
gi|17968374|gb|BM275054.1|BM275 ------------------------------------------------
gi|27158420|gb|CA856117.1|CA856 ------------------------------------------------
gi|21254103|gb|BQ450991.1|BQ450 ------------------------------------------------
gi|15907455|gb|BI814764.1|BI814 ------------------------------------------------
D09_Pf_Sau3A_T3_M_P2.ab1        ------------------------------------------------
gi|22794105|gb|BU497911.1|BU497 CCCAGAACAATTTGAATTAAAAAATCTAGCTAATGAAGAAAATACACC

PF10_0264                       AACCGCTCCACATTTAATTGAAAATCAATATGCCGCTGAAGCTCCTTA
MAL10|PF10_0264                 AACCGCTCCACATTTAATTGAAAATCAATATGCCGCTGAAGCTCCTTA
su_gi_contig_355                AACCGCTCCACATTTAATTGAAAATCAATATGCCGCTGAAGCTCCTTA
gi|27159627|gb|CA856827.1|CA856 ------------------------------------------------
gi|17966843|gb|BM273547.1|BM273 ------------------------------------------------
gi|17967683|gb|BM274375.1|BM274 ------------------------------------------------
gi|17969185|gb|BM275842.1|BM275 ------------------------------------------------
gi|17969012|gb|BM275675.1|BM275 ------------------------------------------------
gi|27156176|gb|CA854783.1|CA854 ------------------------------------------------
gi|17968226|gb|BM274908.1|BM274 ------------------------------------------------
gi|17968862|gb|BM275529.1|BM275 ------------------------------------------------
gi|17969060|gb|BM275722.1|BM275 ------------------------------------------------
gi|27157888|gb|CA855785.1|CA855 ------------------------------------------------
F09_PfBamHI_Small_T3_Plate8a.ab ------------------------------------------------
gi|21542873|gb|BQ596147.1|BQ596 ------------------------------------------------
gi|17967504|gb|BM274198.1|BM274 ------------------------------------------------
gi|27158788|gb|CA856348.1|CA856 ------------------------------------------------
gi|17968374|gb|BM275054.1|BM275 ------------------------------------------------
gi|27158420|gb|CA856117.1|CA856 ------------------------------------------------
gi|21254103|gb|BQ450991.1|BQ450 ------------------------------------------------
gi|15907455|gb|BI814764.1|BI814 ------------------------------------------------
D09_Pf_Sau3A_T3_M_P2.ab1        ------------------------------------------------
gi|22794105|gb|BU497911.1|BU497 AAC---------------------------------------------

PF10_0264                       TGATGAATGGACCAAGAAAGAAGAATGGAATGATAATACAAATGAGGA
MAL10|PF10_0264                 TGATGAATGGACCAAGAAAGAAGAATGGAATGATAATACAAATGAGGA
su_gi_contig_355                TGATGAATGGACCAAGAAAGAAGAATGGAATGATAATACAAATGAGGA
gi|27159627|gb|CA856827.1|CA856 ------------------------------------------------
gi|17966843|gb|BM273547.1|BM273 ------------------------------------------------
gi|17967683|gb|BM274375.1|BM274 ------------------------------------------------
gi|17969185|gb|BM275842.1|BM275 ------------------------------------------------
gi|17969012|gb|BM275675.1|BM275 ------------------------------------------------
gi|27156176|gb|CA854783.1|CA854 ------------------------------------------------
gi|17968226|gb|BM274908.1|BM274 ------------------------------------------------
gi|17968862|gb|BM275529.1|BM275 ------------------------------------------------
gi|17969060|gb|BM275722.1|BM275 ------------------------------------------------
gi|27157888|gb|CA855785.1|CA855 ------------------------------------------------
F09_PfBamHI_Small_T3_Plate8a.ab ------------------------------------------------
gi|21542873|gb|BQ596147.1|BQ596 ------------------------------------------------
gi|17967504|gb|BM274198.1|BM274 ------------------------------------------------
gi|27158788|gb|CA856348.1|CA856 ------------------------------------------------
gi|17968374|gb|BM275054.1|BM275 ------------------------------------------------
gi|27158420|gb|CA856117.1|CA856 ------------------------------------------------
gi|21254103|gb|BQ450991.1|BQ450 ------------------------------------------------
gi|15907455|gb|BI814764.1|BI814 ------------------------------------------------
D09_Pf_Sau3A_T3_M_P2.ab1        ------------------------------------------------
gi|22794105|gb|BU497911.1|BU497 ------------------------------------------------

PF10_0264                       TTGGAAAAATCCAATAGCCGCTGAAGAGTGGTAATTCCAGAAATATAT
MAL10|PF10_0264                 TTGGAAAAATCCAATAGCCGCTGAAGAGTGGTAA--------------
su_gi_contig_355                TTGGAAAAATCCAATAGCCGCTGAAGAGTGGTAATTCCAGAAATATAT
gi|27159627|gb|CA856827.1|CA856 ------------------------------------------------
gi|17966843|gb|BM273547.1|BM273 ------------------------------------------------
gi|17967683|gb|BM274375.1|BM274 ------------------------------------------------
gi|17969185|gb|BM275842.1|BM275 ------------------------------------------------
gi|17969012|gb|BM275675.1|BM275 ------------------------------------------------
gi|27156176|gb|CA854783.1|CA854 ------------------------------------------------
gi|17968226|gb|BM274908.1|BM274 ------------------------------------------------
gi|17968862|gb|BM275529.1|BM275 ------------------------------------------------
gi|17969060|gb|BM275722.1|BM275 ------------------------------------------------
gi|27157888|gb|CA855785.1|CA855 ------------------------------------------------
F09_PfBamHI_Small_T3_Plate8a.ab ------------------------------------------------
gi|21542873|gb|BQ596147.1|BQ596 ------------------------------------------------
gi|17967504|gb|BM274198.1|BM274 ------------------------------------------------
gi|27158788|gb|CA856348.1|CA856 ------------------------------------------------
gi|17968374|gb|BM275054.1|BM275 ------------------------------------------------
gi|27158420|gb|CA856117.1|CA856 ------------------------------------------------
gi|21254103|gb|BQ450991.1|BQ450 ------------------------------------------------
gi|15907455|gb|BI814764.1|BI814 ------------------------------------------------
D09_Pf_Sau3A_T3_M_P2.ab1        ------------------------------------------------
gi|22794105|gb|BU497911.1|BU497 ------------------------------------------------

PF10_0264                       TAACAAGGAAAATATAAAAATAAAACAATTATATATATATATATATAT
MAL10|PF10_0264                 ------------------------------------------------
su_gi_contig_355                TAACAAGGAAAATATAAAAATAAAACAATTATATATATATATATATAT
gi|27159627|gb|CA856827.1|CA856 ------------------------------------------------
gi|17966843|gb|BM273547.1|BM273 ------------------------------------------------
gi|17967683|gb|BM274375.1|BM274 ------------------------------------------------
gi|17969185|gb|BM275842.1|BM275 ------------------------------------------------
gi|17969012|gb|BM275675.1|BM275 ------------------------------------------------
gi|27156176|gb|CA854783.1|CA854 ------------------------------------------------
gi|17968226|gb|BM274908.1|BM274 ------------------------------------------------
gi|17968862|gb|BM275529.1|BM275 ------------------------------------------------
gi|17969060|gb|BM275722.1|BM275 ------------------------------------------------
gi|27157888|gb|CA855785.1|CA855 ------------------------------------------------
F09_PfBamHI_Small_T3_Plate8a.ab ------------------------------------------------
gi|21542873|gb|BQ596147.1|BQ596 ------------------------------------------------
gi|17967504|gb|BM274198.1|BM274 ------------------------------------------------
gi|27158788|gb|CA856348.1|CA856 ------------------------------------------------
gi|17968374|gb|BM275054.1|BM275 ------------------------------------------------
gi|27158420|gb|CA856117.1|CA856 ------------------------------------------------
gi|21254103|gb|BQ450991.1|BQ450 ------------------------------------------------
gi|15907455|gb|BI814764.1|BI814 ------------------------------------------------
D09_Pf_Sau3A_T3_M_P2.ab1        ------------------------------------------------
gi|22794105|gb|BU497911.1|BU497 ------------------------------------------------

PF10_0264                       ATATATATATTATATATATATATATCAAAATATTATGGAACATTAAAC
MAL10|PF10_0264                 ------------------------------------------------
su_gi_contig_355                ATATATATATTATATATATATATATCAAAATATTATGGAACATTAAAC
gi|27159627|gb|CA856827.1|CA856 ------------------------------------------------
gi|17966843|gb|BM273547.1|BM273 ------------------------------------------------
gi|17967683|gb|BM274375.1|BM274 ------------------------------------------------
gi|17969185|gb|BM275842.1|BM275 ------------------------------------------------
gi|17969012|gb|BM275675.1|BM275 ------------------------------------------------
gi|27156176|gb|CA854783.1|CA854 ------------------------------------------------
gi|17968226|gb|BM274908.1|BM274 ------------------------------------------------
gi|17968862|gb|BM275529.1|BM275 ------------------------------------------------
gi|17969060|gb|BM275722.1|BM275 ------------------------------------------------
gi|27157888|gb|CA855785.1|CA855 ------------------------------------------------
F09_PfBamHI_Small_T3_Plate8a.ab ------------------------------------------------
gi|21542873|gb|BQ596147.1|BQ596 ------------------------------------------------
gi|17967504|gb|BM274198.1|BM274 ------------------------------------------------
gi|27158788|gb|CA856348.1|CA856 ------------------------------------------------
gi|17968374|gb|BM275054.1|BM275 ------------------------------------------------
gi|27158420|gb|CA856117.1|CA856 ------------------------------------------------
gi|21254103|gb|BQ450991.1|BQ450 ------------------------------------------------
gi|15907455|gb|BI814764.1|BI814 ------------------------------------------------
D09_Pf_Sau3A_T3_M_P2.ab1        ------------------------------------------------
gi|22794105|gb|BU497911.1|BU497 ------------------------------------------------

PF10_0264                       AACAAAAAAAAAAAAAAAAAAATGTGGGTATATAACATGTATAATATC
MAL10|PF10_0264                 ------------------------------------------------
su_gi_contig_355                AACAAAAAAAAA------------------------------------
gi|27159627|gb|CA856827.1|CA856 ------------------------------------------------
gi|17966843|gb|BM273547.1|BM273 ------------------------------------------------
gi|17967683|gb|BM274375.1|BM274 ------------------------------------------------
gi|17969185|gb|BM275842.1|BM275 ------------------------------------------------
gi|17969012|gb|BM275675.1|BM275 ------------------------------------------------
gi|27156176|gb|CA854783.1|CA854 ------------------------------------------------
gi|17968226|gb|BM274908.1|BM274 ------------------------------------------------
gi|17968862|gb|BM275529.1|BM275 ------------------------------------------------
gi|17969060|gb|BM275722.1|BM275 ------------------------------------------------
gi|27157888|gb|CA855785.1|CA855 ------------------------------------------------
F09_PfBamHI_Small_T3_Plate8a.ab ------------------------------------------------
gi|21542873|gb|BQ596147.1|BQ596 ------------------------------------------------
gi|17967504|gb|BM274198.1|BM274 ------------------------------------------------
gi|27158788|gb|CA856348.1|CA856 ------------------------------------------------
gi|17968374|gb|BM275054.1|BM275 ------------------------------------------------
gi|27158420|gb|CA856117.1|CA856 ------------------------------------------------
gi|21254103|gb|BQ450991.1|BQ450 ------------------------------------------------
gi|15907455|gb|BI814764.1|BI814 ------------------------------------------------
D09_Pf_Sau3A_T3_M_P2.ab1        ------------------------------------------------
gi|22794105|gb|BU497911.1|BU497 ------------------------------------------------

PF10_0264                       AAATTGTTCAATTTGATTGTAGCACTTGTTTTTTGCATTTATAACAAA
MAL10|PF10_0264                 ------------------------------------------------
su_gi_contig_355                ------------------------------------------------
gi|27159627|gb|CA856827.1|CA856 ------------------------------------------------
gi|17966843|gb|BM273547.1|BM273 ------------------------------------------------
gi|17967683|gb|BM274375.1|BM274 ------------------------------------------------
gi|17969185|gb|BM275842.1|BM275 ------------------------------------------------
gi|17969012|gb|BM275675.1|BM275 ------------------------------------------------
gi|27156176|gb|CA854783.1|CA854 ------------------------------------------------
gi|17968226|gb|BM274908.1|BM274 ------------------------------------------------
gi|17968862|gb|BM275529.1|BM275 ------------------------------------------------
gi|17969060|gb|BM275722.1|BM275 ------------------------------------------------
gi|27157888|gb|CA855785.1|CA855 ------------------------------------------------
F09_PfBamHI_Small_T3_Plate8a.ab ------------------------------------------------
gi|21542873|gb|BQ596147.1|BQ596 ------------------------------------------------
gi|17967504|gb|BM274198.1|BM274 ------------------------------------------------
gi|27158788|gb|CA856348.1|CA856 ------------------------------------------------
gi|17968374|gb|BM275054.1|BM275 ------------------------------------------------
gi|27158420|gb|CA856117.1|CA856 ------------------------------------------------
gi|21254103|gb|BQ450991.1|BQ450 ------------------------------------------------
gi|15907455|gb|BI814764.1|BI814 ------------------------------------------------
D09_Pf_Sau3A_T3_M_P2.ab1        ------------------------------------------------
gi|22794105|gb|BU497911.1|BU497 ------------------------------------------------

PF10_0264                       AAAAAAAAAAAAAAAAAAAAAATAATAATATAATTTCCCACCTTCCAA
MAL10|PF10_0264                 ------------------------------------------------
su_gi_contig_355                ------------------------------------------------
gi|27159627|gb|CA856827.1|CA856 ------------------------------------------------
gi|17966843|gb|BM273547.1|BM273 ------------------------------------------------
gi|17967683|gb|BM274375.1|BM274 ------------------------------------------------
gi|17969185|gb|BM275842.1|BM275 ------------------------------------------------
gi|17969012|gb|BM275675.1|BM275 ------------------------------------------------
gi|27156176|gb|CA854783.1|CA854 ------------------------------------------------
gi|17968226|gb|BM274908.1|BM274 ------------------------------------------------
gi|17968862|gb|BM275529.1|BM275 ------------------------------------------------
gi|17969060|gb|BM275722.1|BM275 ------------------------------------------------
gi|27157888|gb|CA855785.1|CA855 ------------------------------------------------
F09_PfBamHI_Small_T3_Plate8a.ab ------------------------------------------------
gi|21542873|gb|BQ596147.1|BQ596 ------------------------------------------------
gi|17967504|gb|BM274198.1|BM274 ------------------------------------------------
gi|27158788|gb|CA856348.1|CA856 ------------------------------------------------
gi|17968374|gb|BM275054.1|BM275 ------------------------------------------------
gi|27158420|gb|CA856117.1|CA856 ------------------------------------------------
gi|21254103|gb|BQ450991.1|BQ450 ------------------------------------------------
gi|15907455|gb|BI814764.1|BI814 ------------------------------------------------
D09_Pf_Sau3A_T3_M_P2.ab1        ------------------------------------------------
gi|22794105|gb|BU497911.1|BU497 ------------------------------------------------

PF10_0264                       ATAATAAATAAATATATACATATATTTATTTATATATATATTTATTTA
MAL10|PF10_0264                 ------------------------------------------------
su_gi_contig_355                ------------------------------------------------
gi|27159627|gb|CA856827.1|CA856 ------------------------------------------------
gi|17966843|gb|BM273547.1|BM273 ------------------------------------------------
gi|17967683|gb|BM274375.1|BM274 ------------------------------------------------
gi|17969185|gb|BM275842.1|BM275 ------------------------------------------------
gi|17969012|gb|BM275675.1|BM275 ------------------------------------------------
gi|27156176|gb|CA854783.1|CA854 ------------------------------------------------
gi|17968226|gb|BM274908.1|BM274 ------------------------------------------------
gi|17968862|gb|BM275529.1|BM275 ------------------------------------------------
gi|17969060|gb|BM275722.1|BM275 ------------------------------------------------
gi|27157888|gb|CA855785.1|CA855 ------------------------------------------------
F09_PfBamHI_Small_T3_Plate8a.ab ------------------------------------------------
gi|21542873|gb|BQ596147.1|BQ596 ------------------------------------------------
gi|17967504|gb|BM274198.1|BM274 ------------------------------------------------
gi|27158788|gb|CA856348.1|CA856 ------------------------------------------------
gi|17968374|gb|BM275054.1|BM275 ------------------------------------------------
gi|27158420|gb|CA856117.1|CA856 ------------------------------------------------
gi|21254103|gb|BQ450991.1|BQ450 ------------------------------------------------
gi|15907455|gb|BI814764.1|BI814 ------------------------------------------------
D09_Pf_Sau3A_T3_M_P2.ab1        ------------------------------------------------
gi|22794105|gb|BU497911.1|BU497 ------------------------------------------------

PF10_0264                       TTTATTTATTTATTTATATAATGTTCATATAAACACATATATTTTTAT
MAL10|PF10_0264                 ------------------------------------------------
su_gi_contig_355                ------------------------------------------------
gi|27159627|gb|CA856827.1|CA856 ------------------------------------------------
gi|17966843|gb|BM273547.1|BM273 ------------------------------------------------
gi|17967683|gb|BM274375.1|BM274 ------------------------------------------------
gi|17969185|gb|BM275842.1|BM275 ------------------------------------------------
gi|17969012|gb|BM275675.1|BM275 ------------------------------------------------
gi|27156176|gb|CA854783.1|CA854 ------------------------------------------------
gi|17968226|gb|BM274908.1|BM274 ------------------------------------------------
gi|17968862|gb|BM275529.1|BM275 ------------------------------------------------
gi|17969060|gb|BM275722.1|BM275 ------------------------------------------------
gi|27157888|gb|CA855785.1|CA855 ------------------------------------------------
F09_PfBamHI_Small_T3_Plate8a.ab ------------------------------------------------
gi|21542873|gb|BQ596147.1|BQ596 ------------------------------------------------
gi|17967504|gb|BM274198.1|BM274 ------------------------------------------------
gi|27158788|gb|CA856348.1|CA856 ------------------------------------------------
gi|17968374|gb|BM275054.1|BM275 ------------------------------------------------
gi|27158420|gb|CA856117.1|CA856 ------------------------------------------------
gi|21254103|gb|BQ450991.1|BQ450 ------------------------------------------------
gi|15907455|gb|BI814764.1|BI814 ------------------------------------------------
D09_Pf_Sau3A_T3_M_P2.ab1        ------------------------------------------------
gi|22794105|gb|BU497911.1|BU497 ------------------------------------------------

PF10_0264                       GTTAATTATATACGCCTTATTTTTATATCGATTTTGTATTTAATATTT
MAL10|PF10_0264                 ------------------------------------------------
su_gi_contig_355                ------------------------------------------------
gi|27159627|gb|CA856827.1|CA856 ------------------------------------------------
gi|17966843|gb|BM273547.1|BM273 ------------------------------------------------
gi|17967683|gb|BM274375.1|BM274 ------------------------------------------------
gi|17969185|gb|BM275842.1|BM275 ------------------------------------------------
gi|17969012|gb|BM275675.1|BM275 ------------------------------------------------
gi|27156176|gb|CA854783.1|CA854 ------------------------------------------------
gi|17968226|gb|BM274908.1|BM274 ------------------------------------------------
gi|17968862|gb|BM275529.1|BM275 ------------------------------------------------
gi|17969060|gb|BM275722.1|BM275 ------------------------------------------------
gi|27157888|gb|CA855785.1|CA855 ------------------------------------------------
F09_PfBamHI_Small_T3_Plate8a.ab ------------------------------------------------
gi|21542873|gb|BQ596147.1|BQ596 ------------------------------------------------
gi|17967504|gb|BM274198.1|BM274 ------------------------------------------------
gi|27158788|gb|CA856348.1|CA856 ------------------------------------------------
gi|17968374|gb|BM275054.1|BM275 ------------------------------------------------
gi|27158420|gb|CA856117.1|CA856 ------------------------------------------------
gi|21254103|gb|BQ450991.1|BQ450 ------------------------------------------------
gi|15907455|gb|BI814764.1|BI814 ------------------------------------------------
D09_Pf_Sau3A_T3_M_P2.ab1        ------------------------------------------------
gi|22794105|gb|BU497911.1|BU497 ------------------------------------------------

PF10_0264                       CCCCTTTTTACATAGAACATATGAATTTATTATTTTTTTTTTTTTTTT
MAL10|PF10_0264                 ------------------------------------------------
su_gi_contig_355                ------------------------------------------------
gi|27159627|gb|CA856827.1|CA856 ------------------------------------------------
gi|17966843|gb|BM273547.1|BM273 ------------------------------------------------
gi|17967683|gb|BM274375.1|BM274 ------------------------------------------------
gi|17969185|gb|BM275842.1|BM275 ------------------------------------------------
gi|17969012|gb|BM275675.1|BM275 ------------------------------------------------
gi|27156176|gb|CA854783.1|CA854 ------------------------------------------------
gi|17968226|gb|BM274908.1|BM274 ------------------------------------------------
gi|17968862|gb|BM275529.1|BM275 ------------------------------------------------
gi|17969060|gb|BM275722.1|BM275 ------------------------------------------------
gi|27157888|gb|CA855785.1|CA855 ------------------------------------------------
F09_PfBamHI_Small_T3_Plate8a.ab ------------------------------------------------
gi|21542873|gb|BQ596147.1|BQ596 ------------------------------------------------
gi|17967504|gb|BM274198.1|BM274 ------------------------------------------------
gi|27158788|gb|CA856348.1|CA856 ------------------------------------------------
gi|17968374|gb|BM275054.1|BM275 ------------------------------------------------
gi|27158420|gb|CA856117.1|CA856 ------------------------------------------------
gi|21254103|gb|BQ450991.1|BQ450 ------------------------------------------------
gi|15907455|gb|BI814764.1|BI814 ------------------------------------------------
D09_Pf_Sau3A_T3_M_P2.ab1        ------------------------------------------------
gi|22794105|gb|BU497911.1|BU497 ------------------------------------------------

PF10_0264                       TTAAAATTAACTATCCAAATGAAACTAAAAATATTAAAAAAAAAAATT
MAL10|PF10_0264                 ------------------------------------------------
su_gi_contig_355                ------------------------------------------------
gi|27159627|gb|CA856827.1|CA856 ------------------------------------------------
gi|17966843|gb|BM273547.1|BM273 ------------------------------------------------
gi|17967683|gb|BM274375.1|BM274 ------------------------------------------------
gi|17969185|gb|BM275842.1|BM275 ------------------------------------------------
gi|17969012|gb|BM275675.1|BM275 ------------------------------------------------
gi|27156176|gb|CA854783.1|CA854 ------------------------------------------------
gi|17968226|gb|BM274908.1|BM274 ------------------------------------------------
gi|17968862|gb|BM275529.1|BM275 ------------------------------------------------
gi|17969060|gb|BM275722.1|BM275 ------------------------------------------------
gi|27157888|gb|CA855785.1|CA855 ------------------------------------------------
F09_PfBamHI_Small_T3_Plate8a.ab ------------------------------------------------
gi|21542873|gb|BQ596147.1|BQ596 ------------------------------------------------
gi|17967504|gb|BM274198.1|BM274 ------------------------------------------------
gi|27158788|gb|CA856348.1|CA856 ------------------------------------------------
gi|17968374|gb|BM275054.1|BM275 ------------------------------------------------
gi|27158420|gb|CA856117.1|CA856 ------------------------------------------------
gi|21254103|gb|BQ450991.1|BQ450 ------------------------------------------------
gi|15907455|gb|BI814764.1|BI814 ------------------------------------------------
D09_Pf_Sau3A_T3_M_P2.ab1        ------------------------------------------------
gi|22794105|gb|BU497911.1|BU497 ------------------------------------------------

PF10_0264                       TTTCTTTTTTTTTTATATAATTCTCAAAATAGGTATTATGTGTATTTA
MAL10|PF10_0264                 ------------------------------------------------
su_gi_contig_355                ------------------------------------------------
gi|27159627|gb|CA856827.1|CA856 ------------------------------------------------
gi|17966843|gb|BM273547.1|BM273 ------------------------------------------------
gi|17967683|gb|BM274375.1|BM274 ------------------------------------------------
gi|17969185|gb|BM275842.1|BM275 ------------------------------------------------
gi|17969012|gb|BM275675.1|BM275 ------------------------------------------------
gi|27156176|gb|CA854783.1|CA854 ------------------------------------------------
gi|17968226|gb|BM274908.1|BM274 ------------------------------------------------
gi|17968862|gb|BM275529.1|BM275 ------------------------------------------------
gi|17969060|gb|BM275722.1|BM275 ------------------------------------------------
gi|27157888|gb|CA855785.1|CA855 ------------------------------------------------
F09_PfBamHI_Small_T3_Plate8a.ab ------------------------------------------------
gi|21542873|gb|BQ596147.1|BQ596 ------------------------------------------------
gi|17967504|gb|BM274198.1|BM274 ------------------------------------------------
gi|27158788|gb|CA856348.1|CA856 ------------------------------------------------
gi|17968374|gb|BM275054.1|BM275 ------------------------------------------------
gi|27158420|gb|CA856117.1|CA856 ------------------------------------------------
gi|21254103|gb|BQ450991.1|BQ450 ------------------------------------------------
gi|15907455|gb|BI814764.1|BI814 ------------------------------------------------
D09_Pf_Sau3A_T3_M_P2.ab1        ------------------------------------------------
gi|22794105|gb|BU497911.1|BU497 ------------------------------------------------

PF10_0264                       TGCATATTTATTAAGGATTCACGGTGATATTATTCCTATATATTATAT
MAL10|PF10_0264                 ------------------------------------------------
su_gi_contig_355                ------------------------------------------------
gi|27159627|gb|CA856827.1|CA856 ------------------------------------------------
gi|17966843|gb|BM273547.1|BM273 ------------------------------------------------
gi|17967683|gb|BM274375.1|BM274 ------------------------------------------------
gi|17969185|gb|BM275842.1|BM275 ------------------------------------------------
gi|17969012|gb|BM275675.1|BM275 ------------------------------------------------
gi|27156176|gb|CA854783.1|CA854 ------------------------------------------------
gi|17968226|gb|BM274908.1|BM274 ------------------------------------------------
gi|17968862|gb|BM275529.1|BM275 ------------------------------------------------
gi|17969060|gb|BM275722.1|BM275 ------------------------------------------------
gi|27157888|gb|CA855785.1|CA855 ------------------------------------------------
F09_PfBamHI_Small_T3_Plate8a.ab ------------------------------------------------
gi|21542873|gb|BQ596147.1|BQ596 ------------------------------------------------
gi|17967504|gb|BM274198.1|BM274 ------------------------------------------------
gi|27158788|gb|CA856348.1|CA856 ------------------------------------------------
gi|17968374|gb|BM275054.1|BM275 ------------------------------------------------
gi|27158420|gb|CA856117.1|CA856 ------------------------------------------------
gi|21254103|gb|BQ450991.1|BQ450 ------------------------------------------------
gi|15907455|gb|BI814764.1|BI814 ------------------------------------------------
D09_Pf_Sau3A_T3_M_P2.ab1        ------------------------------------------------
gi|22794105|gb|BU497911.1|BU497 ------------------------------------------------

PF10_0264                       GTGTCTCCATAATATAATTTAAATATGTATGAATGGTGTATGCTTCCT
MAL10|PF10_0264                 ------------------------------------------------
su_gi_contig_355                ------------------------------------------------
gi|27159627|gb|CA856827.1|CA856 ------------------------------------------------
gi|17966843|gb|BM273547.1|BM273 ------------------------------------------------
gi|17967683|gb|BM274375.1|BM274 ------------------------------------------------
gi|17969185|gb|BM275842.1|BM275 ------------------------------------------------
gi|17969012|gb|BM275675.1|BM275 ------------------------------------------------
gi|27156176|gb|CA854783.1|CA854 ------------------------------------------------
gi|17968226|gb|BM274908.1|BM274 ------------------------------------------------
gi|17968862|gb|BM275529.1|BM275 ------------------------------------------------
gi|17969060|gb|BM275722.1|BM275 ------------------------------------------------
gi|27157888|gb|CA855785.1|CA855 ------------------------------------------------
F09_PfBamHI_Small_T3_Plate8a.ab ------------------------------------------------
gi|21542873|gb|BQ596147.1|BQ596 ------------------------------------------------
gi|17967504|gb|BM274198.1|BM274 ------------------------------------------------
gi|27158788|gb|CA856348.1|CA856 ------------------------------------------------
gi|17968374|gb|BM275054.1|BM275 ------------------------------------------------
gi|27158420|gb|CA856117.1|CA856 ------------------------------------------------
gi|21254103|gb|BQ450991.1|BQ450 ------------------------------------------------
gi|15907455|gb|BI814764.1|BI814 ------------------------------------------------
D09_Pf_Sau3A_T3_M_P2.ab1        ------------------------------------------------
gi|22794105|gb|BU497911.1|BU497 ------------------------------------------------

PF10_0264                       TTTTTCTTTATAAGTACGGAGATAATAAGTACCTTTTGCATGTGGCAT
MAL10|PF10_0264                 ------------------------------------------------
su_gi_contig_355                ------------------------------------------------
gi|27159627|gb|CA856827.1|CA856 ------------------------------------------------
gi|17966843|gb|BM273547.1|BM273 ------------------------------------------------
gi|17967683|gb|BM274375.1|BM274 ------------------------------------------------
gi|17969185|gb|BM275842.1|BM275 ------------------------------------------------
gi|17969012|gb|BM275675.1|BM275 ------------------------------------------------
gi|27156176|gb|CA854783.1|CA854 ------------------------------------------------
gi|17968226|gb|BM274908.1|BM274 ------------------------------------------------
gi|17968862|gb|BM275529.1|BM275 ------------------------------------------------
gi|17969060|gb|BM275722.1|BM275 ------------------------------------------------
gi|27157888|gb|CA855785.1|CA855 ------------------------------------------------
F09_PfBamHI_Small_T3_Plate8a.ab ------------------------------------------------
gi|21542873|gb|BQ596147.1|BQ596 ------------------------------------------------
gi|17967504|gb|BM274198.1|BM274 ------------------------------------------------
gi|27158788|gb|CA856348.1|CA856 ------------------------------------------------
gi|17968374|gb|BM275054.1|BM275 ------------------------------------------------
gi|27158420|gb|CA856117.1|CA856 ------------------------------------------------
gi|21254103|gb|BQ450991.1|BQ450 ------------------------------------------------
gi|15907455|gb|BI814764.1|BI814 ------------------------------------------------
D09_Pf_Sau3A_T3_M_P2.ab1        ------------------------------------------------
gi|22794105|gb|BU497911.1|BU497 ------------------------------------------------

PF10_0264                       GCTTTTTTTTTGATAAGAATAAGTAGCCACCTTAAAGGGGCAAAAAAA
MAL10|PF10_0264                 ------------------------------------------------
su_gi_contig_355                ------------------------------------------------
gi|27159627|gb|CA856827.1|CA856 ------------------------------------------------
gi|17966843|gb|BM273547.1|BM273 ------------------------------------------------
gi|17967683|gb|BM274375.1|BM274 ------------------------------------------------
gi|17969185|gb|BM275842.1|BM275 ------------------------------------------------
gi|17969012|gb|BM275675.1|BM275 ------------------------------------------------
gi|27156176|gb|CA854783.1|CA854 ------------------------------------------------
gi|17968226|gb|BM274908.1|BM274 ------------------------------------------------
gi|17968862|gb|BM275529.1|BM275 ------------------------------------------------
gi|17969060|gb|BM275722.1|BM275 ------------------------------------------------
gi|27157888|gb|CA855785.1|CA855 ------------------------------------------------
F09_PfBamHI_Small_T3_Plate8a.ab ------------------------------------------------
gi|21542873|gb|BQ596147.1|BQ596 ------------------------------------------------
gi|17967504|gb|BM274198.1|BM274 ------------------------------------------------
gi|27158788|gb|CA856348.1|CA856 ------------------------------------------------
gi|17968374|gb|BM275054.1|BM275 ------------------------------------------------
gi|27158420|gb|CA856117.1|CA856 ------------------------------------------------
gi|21254103|gb|BQ450991.1|BQ450 ------------------------------------------------
gi|15907455|gb|BI814764.1|BI814 ------------------------------------------------
D09_Pf_Sau3A_T3_M_P2.ab1        ------------------------------------------------
gi|22794105|gb|BU497911.1|BU497 ------------------------------------------------

PF10_0264                       TAAAGTAAAATAAAATAAAATAAAATAAAATGGACGTATTATTTTTCT
MAL10|PF10_0264                 ------------------------------------------------
su_gi_contig_355                ------------------------------------------------
gi|27159627|gb|CA856827.1|CA856 ------------------------------------------------
gi|17966843|gb|BM273547.1|BM273 ------------------------------------------------
gi|17967683|gb|BM274375.1|BM274 ------------------------------------------------
gi|17969185|gb|BM275842.1|BM275 ------------------------------------------------
gi|17969012|gb|BM275675.1|BM275 ------------------------------------------------
gi|27156176|gb|CA854783.1|CA854 ------------------------------------------------
gi|17968226|gb|BM274908.1|BM274 ------------------------------------------------
gi|17968862|gb|BM275529.1|BM275 ------------------------------------------------
gi|17969060|gb|BM275722.1|BM275 ------------------------------------------------
gi|27157888|gb|CA855785.1|CA855 ------------------------------------------------
F09_PfBamHI_Small_T3_Plate8a.ab ------------------------------------------------
gi|21542873|gb|BQ596147.1|BQ596 ------------------------------------------------
gi|17967504|gb|BM274198.1|BM274 ------------------------------------------------
gi|27158788|gb|CA856348.1|CA856 ------------------------------------------------
gi|17968374|gb|BM275054.1|BM275 ------------------------------------------------
gi|27158420|gb|CA856117.1|CA856 ------------------------------------------------
gi|21254103|gb|BQ450991.1|BQ450 ------------------------------------------------
gi|15907455|gb|BI814764.1|BI814 ------------------------------------------------
D09_Pf_Sau3A_T3_M_P2.ab1        ------------------------------------------------
gi|22794105|gb|BU497911.1|BU497 ------------------------------------------------

PF10_0264                       TAAAAGAATTATATGAATATATATTTTATTTGTATTAAATTCTATATA
MAL10|PF10_0264                 ------------------------------------------------
su_gi_contig_355                ------------------------------------------------
gi|27159627|gb|CA856827.1|CA856 ------------------------------------------------
gi|17966843|gb|BM273547.1|BM273 ------------------------------------------------
gi|17967683|gb|BM274375.1|BM274 ------------------------------------------------
gi|17969185|gb|BM275842.1|BM275 ------------------------------------------------
gi|17969012|gb|BM275675.1|BM275 ------------------------------------------------
gi|27156176|gb|CA854783.1|CA854 ------------------------------------------------
gi|17968226|gb|BM274908.1|BM274 ------------------------------------------------
gi|17968862|gb|BM275529.1|BM275 ------------------------------------------------
gi|17969060|gb|BM275722.1|BM275 ------------------------------------------------
gi|27157888|gb|CA855785.1|CA855 ------------------------------------------------
F09_PfBamHI_Small_T3_Plate8a.ab ------------------------------------------------
gi|21542873|gb|BQ596147.1|BQ596 ------------------------------------------------
gi|17967504|gb|BM274198.1|BM274 ------------------------------------------------
gi|27158788|gb|CA856348.1|CA856 ------------------------------------------------
gi|17968374|gb|BM275054.1|BM275 ------------------------------------------------
gi|27158420|gb|CA856117.1|CA856 ------------------------------------------------
gi|21254103|gb|BQ450991.1|BQ450 ------------------------------------------------
gi|15907455|gb|BI814764.1|BI814 ------------------------------------------------
D09_Pf_Sau3A_T3_M_P2.ab1        ------------------------------------------------
gi|22794105|gb|BU497911.1|BU497 ------------------------------------------------

PF10_0264                       TAATATTTCTTTCAAGAATGATCGATTATGCATAATACACAAAAAAAA
MAL10|PF10_0264                 ------------------------------------------------
su_gi_contig_355                ------------------------------------------------
gi|27159627|gb|CA856827.1|CA856 ------------------------------------------------
gi|17966843|gb|BM273547.1|BM273 ------------------------------------------------
gi|17967683|gb|BM274375.1|BM274 ------------------------------------------------
gi|17969185|gb|BM275842.1|BM275 ------------------------------------------------
gi|17969012|gb|BM275675.1|BM275 ------------------------------------------------
gi|27156176|gb|CA854783.1|CA854 ------------------------------------------------
gi|17968226|gb|BM274908.1|BM274 ------------------------------------------------
gi|17968862|gb|BM275529.1|BM275 ------------------------------------------------
gi|17969060|gb|BM275722.1|BM275 ------------------------------------------------
gi|27157888|gb|CA855785.1|CA855 ------------------------------------------------
F09_PfBamHI_Small_T3_Plate8a.ab ------------------------------------------------
gi|21542873|gb|BQ596147.1|BQ596 ------------------------------------------------
gi|17967504|gb|BM274198.1|BM274 ------------------------------------------------
gi|27158788|gb|CA856348.1|CA856 ------------------------------------------------
gi|17968374|gb|BM275054.1|BM275 ------------------------------------------------
gi|27158420|gb|CA856117.1|CA856 ------------------------------------------------
gi|21254103|gb|BQ450991.1|BQ450 ------------------------------------------------
gi|15907455|gb|BI814764.1|BI814 ------------------------------------------------
D09_Pf_Sau3A_T3_M_P2.ab1        ------------------------------------------------
gi|22794105|gb|BU497911.1|BU497 ------------------------------------------------

PF10_0264                       TAAAAAATTTTGCATGTTCCTATGTATGTCCGTATGTGTTTATATATA
MAL10|PF10_0264                 ------------------------------------------------
su_gi_contig_355                ------------------------------------------------
gi|27159627|gb|CA856827.1|CA856 ------------------------------------------------
gi|17966843|gb|BM273547.1|BM273 ------------------------------------------------
gi|17967683|gb|BM274375.1|BM274 ------------------------------------------------
gi|17969185|gb|BM275842.1|BM275 ------------------------------------------------
gi|17969012|gb|BM275675.1|BM275 ------------------------------------------------
gi|27156176|gb|CA854783.1|CA854 ------------------------------------------------
gi|17968226|gb|BM274908.1|BM274 ------------------------------------------------
gi|17968862|gb|BM275529.1|BM275 ------------------------------------------------
gi|17969060|gb|BM275722.1|BM275 ------------------------------------------------
gi|27157888|gb|CA855785.1|CA855 ------------------------------------------------
F09_PfBamHI_Small_T3_Plate8a.ab ------------------------------------------------
gi|21542873|gb|BQ596147.1|BQ596 ------------------------------------------------
gi|17967504|gb|BM274198.1|BM274 ------------------------------------------------
gi|27158788|gb|CA856348.1|CA856 ------------------------------------------------
gi|17968374|gb|BM275054.1|BM275 ------------------------------------------------
gi|27158420|gb|CA856117.1|CA856 ------------------------------------------------
gi|21254103|gb|BQ450991.1|BQ450 ------------------------------------------------
gi|15907455|gb|BI814764.1|BI814 ------------------------------------------------
D09_Pf_Sau3A_T3_M_P2.ab1        ------------------------------------------------
gi|22794105|gb|BU497911.1|BU497 ------------------------------------------------

PF10_0264                       TGTTCTTCGTTAAAAAAAAAAAAAAAAAAAATTTACATGATATGTAAT
MAL10|PF10_0264                 ------------------------------------------------
su_gi_contig_355                ------------------------------------------------
gi|27159627|gb|CA856827.1|CA856 ------------------------------------------------
gi|17966843|gb|BM273547.1|BM273 ------------------------------------------------
gi|17967683|gb|BM274375.1|BM274 ------------------------------------------------
gi|17969185|gb|BM275842.1|BM275 ------------------------------------------------
gi|17969012|gb|BM275675.1|BM275 ------------------------------------------------
gi|27156176|gb|CA854783.1|CA854 ------------------------------------------------
gi|17968226|gb|BM274908.1|BM274 ------------------------------------------------
gi|17968862|gb|BM275529.1|BM275 ------------------------------------------------
gi|17969060|gb|BM275722.1|BM275 ------------------------------------------------
gi|27157888|gb|CA855785.1|CA855 ------------------------------------------------
F09_PfBamHI_Small_T3_Plate8a.ab ------------------------------------------------
gi|21542873|gb|BQ596147.1|BQ596 ------------------------------------------------
gi|17967504|gb|BM274198.1|BM274 ------------------------------------------------
gi|27158788|gb|CA856348.1|CA856 ------------------------------------------------
gi|17968374|gb|BM275054.1|BM275 ------------------------------------------------
gi|27158420|gb|CA856117.1|CA856 ------------------------------------------------
gi|21254103|gb|BQ450991.1|BQ450 ------------------------------------------------
gi|15907455|gb|BI814764.1|BI814 ------------------------------------------------
D09_Pf_Sau3A_T3_M_P2.ab1        ------------------------------------------------
gi|22794105|gb|BU497911.1|BU497 ------------------------------------------------

PF10_0264                       ATGTTATATATATATATAGATATATATGTAACAGCTTAATAGTTCCTT
MAL10|PF10_0264                 ------------------------------------------------
su_gi_contig_355                ------------------------------------------------
gi|27159627|gb|CA856827.1|CA856 ------------------------------------------------
gi|17966843|gb|BM273547.1|BM273 ------------------------------------------------
gi|17967683|gb|BM274375.1|BM274 ------------------------------------------------
gi|17969185|gb|BM275842.1|BM275 ------------------------------------------------
gi|17969012|gb|BM275675.1|BM275 ------------------------------------------------
gi|27156176|gb|CA854783.1|CA854 ------------------------------------------------
gi|17968226|gb|BM274908.1|BM274 ------------------------------------------------
gi|17968862|gb|BM275529.1|BM275 ------------------------------------------------
gi|17969060|gb|BM275722.1|BM275 ------------------------------------------------
gi|27157888|gb|CA855785.1|CA855 ------------------------------------------------
F09_PfBamHI_Small_T3_Plate8a.ab ------------------------------------------------
gi|21542873|gb|BQ596147.1|BQ596 ------------------------------------------------
gi|17967504|gb|BM274198.1|BM274 ------------------------------------------------
gi|27158788|gb|CA856348.1|CA856 ------------------------------------------------
gi|17968374|gb|BM275054.1|BM275 ------------------------------------------------
gi|27158420|gb|CA856117.1|CA856 ------------------------------------------------
gi|21254103|gb|BQ450991.1|BQ450 ------------------------------------------------
gi|15907455|gb|BI814764.1|BI814 ------------------------------------------------
D09_Pf_Sau3A_T3_M_P2.ab1        ------------------------------------------------
gi|22794105|gb|BU497911.1|BU497 ------------------------------------------------

PF10_0264                       TGTAAATTATGAAAAAATATATTTTATATATTTTTACAATCAATTTAG
MAL10|PF10_0264                 ------------------------------------------------
su_gi_contig_355                ------------------------------------------------
gi|27159627|gb|CA856827.1|CA856 ------------------------------------------------
gi|17966843|gb|BM273547.1|BM273 ------------------------------------------------
gi|17967683|gb|BM274375.1|BM274 ------------------------------------------------
gi|17969185|gb|BM275842.1|BM275 ------------------------------------------------
gi|17969012|gb|BM275675.1|BM275 ------------------------------------------------
gi|27156176|gb|CA854783.1|CA854 ------------------------------------------------
gi|17968226|gb|BM274908.1|BM274 ------------------------------------------------
gi|17968862|gb|BM275529.1|BM275 ------------------------------------------------
gi|17969060|gb|BM275722.1|BM275 ------------------------------------------------
gi|27157888|gb|CA855785.1|CA855 ------------------------------------------------
F09_PfBamHI_Small_T3_Plate8a.ab ------------------------------------------------
gi|21542873|gb|BQ596147.1|BQ596 ------------------------------------------------
gi|17967504|gb|BM274198.1|BM274 ------------------------------------------------
gi|27158788|gb|CA856348.1|CA856 ------------------------------------------------
gi|17968374|gb|BM275054.1|BM275 ------------------------------------------------
gi|27158420|gb|CA856117.1|CA856 ------------------------------------------------
gi|21254103|gb|BQ450991.1|BQ450 ------------------------------------------------
gi|15907455|gb|BI814764.1|BI814 ------------------------------------------------
D09_Pf_Sau3A_T3_M_P2.ab1        ------------------------------------------------
gi|22794105|gb|BU497911.1|BU497 ------------------------------------------------

PF10_0264                       TATATTCATTTTAATCACCACACAACGATACAATTTGTTACAATATAA
MAL10|PF10_0264                 ------------------------------------------------
su_gi_contig_355                ------------------------------------------------
gi|27159627|gb|CA856827.1|CA856 ------------------------------------------------
gi|17966843|gb|BM273547.1|BM273 ------------------------------------------------
gi|17967683|gb|BM274375.1|BM274 ------------------------------------------------
gi|17969185|gb|BM275842.1|BM275 ------------------------------------------------
gi|17969012|gb|BM275675.1|BM275 ------------------------------------------------
gi|27156176|gb|CA854783.1|CA854 ------------------------------------------------
gi|17968226|gb|BM274908.1|BM274 ------------------------------------------------
gi|17968862|gb|BM275529.1|BM275 ------------------------------------------------
gi|17969060|gb|BM275722.1|BM275 ------------------------------------------------
gi|27157888|gb|CA855785.1|CA855 ------------------------------------------------
F09_PfBamHI_Small_T3_Plate8a.ab ------------------------------------------------
gi|21542873|gb|BQ596147.1|BQ596 ------------------------------------------------
gi|17967504|gb|BM274198.1|BM274 ------------------------------------------------
gi|27158788|gb|CA856348.1|CA856 ------------------------------------------------
gi|17968374|gb|BM275054.1|BM275 ------------------------------------------------
gi|27158420|gb|CA856117.1|CA856 ------------------------------------------------
gi|21254103|gb|BQ450991.1|BQ450 ------------------------------------------------
gi|15907455|gb|BI814764.1|BI814 ------------------------------------------------
D09_Pf_Sau3A_T3_M_P2.ab1        ------------------------------------------------
gi|22794105|gb|BU497911.1|BU497 ------------------------------------------------

PF10_0264                       TTTAATGTACATGTGAATATATATATATATATATATATATATATATAT
MAL10|PF10_0264                 ------------------------------------------------
su_gi_contig_355                ------------------------------------------------
gi|27159627|gb|CA856827.1|CA856 ------------------------------------------------
gi|17966843|gb|BM273547.1|BM273 ------------------------------------------------
gi|17967683|gb|BM274375.1|BM274 ------------------------------------------------
gi|17969185|gb|BM275842.1|BM275 ------------------------------------------------
gi|17969012|gb|BM275675.1|BM275 ------------------------------------------------
gi|27156176|gb|CA854783.1|CA854 ------------------------------------------------
gi|17968226|gb|BM274908.1|BM274 ------------------------------------------------
gi|17968862|gb|BM275529.1|BM275 ------------------------------------------------
gi|17969060|gb|BM275722.1|BM275 ------------------------------------------------
gi|27157888|gb|CA855785.1|CA855 ------------------------------------------------
F09_PfBamHI_Small_T3_Plate8a.ab ------------------------------------------------
gi|21542873|gb|BQ596147.1|BQ596 ------------------------------------------------
gi|17967504|gb|BM274198.1|BM274 ------------------------------------------------
gi|27158788|gb|CA856348.1|CA856 ------------------------------------------------
gi|17968374|gb|BM275054.1|BM275 ------------------------------------------------
gi|27158420|gb|CA856117.1|CA856 ------------------------------------------------
gi|21254103|gb|BQ450991.1|BQ450 ------------------------------------------------
gi|15907455|gb|BI814764.1|BI814 ------------------------------------------------
D09_Pf_Sau3A_T3_M_P2.ab1        ------------------------------------------------
gi|22794105|gb|BU497911.1|BU497 ------------------------------------------------

PF10_0264                       TTATATATATTTATATATATTTATATATTTATTGGTGTGTTTGTTTAT
MAL10|PF10_0264                 ------------------------------------------------
su_gi_contig_355                ------------------------------------------------
gi|27159627|gb|CA856827.1|CA856 ------------------------------------------------
gi|17966843|gb|BM273547.1|BM273 ------------------------------------------------
gi|17967683|gb|BM274375.1|BM274 ------------------------------------------------
gi|17969185|gb|BM275842.1|BM275 ------------------------------------------------
gi|17969012|gb|BM275675.1|BM275 ------------------------------------------------
gi|27156176|gb|CA854783.1|CA854 ------------------------------------------------
gi|17968226|gb|BM274908.1|BM274 ------------------------------------------------
gi|17968862|gb|BM275529.1|BM275 ------------------------------------------------
gi|17969060|gb|BM275722.1|BM275 ------------------------------------------------
gi|27157888|gb|CA855785.1|CA855 ------------------------------------------------
F09_PfBamHI_Small_T3_Plate8a.ab ------------------------------------------------
gi|21542873|gb|BQ596147.1|BQ596 ------------------------------------------------
gi|17967504|gb|BM274198.1|BM274 ------------------------------------------------
gi|27158788|gb|CA856348.1|CA856 ------------------------------------------------
gi|17968374|gb|BM275054.1|BM275 ------------------------------------------------
gi|27158420|gb|CA856117.1|CA856 ------------------------------------------------
gi|21254103|gb|BQ450991.1|BQ450 ------------------------------------------------
gi|15907455|gb|BI814764.1|BI814 ------------------------------------------------
D09_Pf_Sau3A_T3_M_P2.ab1        ------------------------------------------------
gi|22794105|gb|BU497911.1|BU497 ------------------------------------------------

PF10_0264                       GTATTATTTATTTTATTTTTTTTTTTTTTGAATGGAGGAAGGTCGCAA
MAL10|PF10_0264                 ------------------------------------------------
su_gi_contig_355                ------------------------------------------------
gi|27159627|gb|CA856827.1|CA856 ------------------------------------------------
gi|17966843|gb|BM273547.1|BM273 ------------------------------------------------
gi|17967683|gb|BM274375.1|BM274 ------------------------------------------------
gi|17969185|gb|BM275842.1|BM275 ------------------------------------------------
gi|17969012|gb|BM275675.1|BM275 ------------------------------------------------
gi|27156176|gb|CA854783.1|CA854 ------------------------------------------------
gi|17968226|gb|BM274908.1|BM274 ------------------------------------------------
gi|17968862|gb|BM275529.1|BM275 ------------------------------------------------
gi|17969060|gb|BM275722.1|BM275 ------------------------------------------------
gi|27157888|gb|CA855785.1|CA855 ------------------------------------------------
F09_PfBamHI_Small_T3_Plate8a.ab ------------------------------------------------
gi|21542873|gb|BQ596147.1|BQ596 ------------------------------------------------
gi|17967504|gb|BM274198.1|BM274 ------------------------------------------------
gi|27158788|gb|CA856348.1|CA856 ------------------------------------------------
gi|17968374|gb|BM275054.1|BM275 ------------------------------------------------
gi|27158420|gb|CA856117.1|CA856 ------------------------------------------------
gi|21254103|gb|BQ450991.1|BQ450 ------------------------------------------------
gi|15907455|gb|BI814764.1|BI814 ------------------------------------------------
D09_Pf_Sau3A_T3_M_P2.ab1        ------------------------------------------------
gi|22794105|gb|BU497911.1|BU497 ------------------------------------------------

PF10_0264                       AATTTTTGAAAGGTTTTACGAAGATATCAATAGTTTACATCTACATTT
MAL10|PF10_0264                 ------------------------------------------------
su_gi_contig_355                ------------------------------------------------
gi|27159627|gb|CA856827.1|CA856 ------------------------------------------------
gi|17966843|gb|BM273547.1|BM273 ------------------------------------------------
gi|17967683|gb|BM274375.1|BM274 ------------------------------------------------
gi|17969185|gb|BM275842.1|BM275 ------------------------------------------------
gi|17969012|gb|BM275675.1|BM275 ------------------------------------------------
gi|27156176|gb|CA854783.1|CA854 ------------------------------------------------
gi|17968226|gb|BM274908.1|BM274 ------------------------------------------------
gi|17968862|gb|BM275529.1|BM275 ------------------------------------------------
gi|17969060|gb|BM275722.1|BM275 ------------------------------------------------
gi|27157888|gb|CA855785.1|CA855 ------------------------------------------------
F09_PfBamHI_Small_T3_Plate8a.ab ------------------------------------------------
gi|21542873|gb|BQ596147.1|BQ596 ------------------------------------------------
gi|17967504|gb|BM274198.1|BM274 ------------------------------------------------
gi|27158788|gb|CA856348.1|CA856 ------------------------------------------------
gi|17968374|gb|BM275054.1|BM275 ------------------------------------------------
gi|27158420|gb|CA856117.1|CA856 ------------------------------------------------
gi|21254103|gb|BQ450991.1|BQ450 ------------------------------------------------
gi|15907455|gb|BI814764.1|BI814 ------------------------------------------------
D09_Pf_Sau3A_T3_M_P2.ab1        ------------------------------------------------
gi|22794105|gb|BU497911.1|BU497 ------------------------------------------------

PF10_0264                       TGAGTATCTCGATTCCACACAACAATATTGTATAAGAAATATGAAAAA
MAL10|PF10_0264                 ------------------------------------------------
su_gi_contig_355                ------------------------------------------------
gi|27159627|gb|CA856827.1|CA856 ------------------------------------------------
gi|17966843|gb|BM273547.1|BM273 ------------------------------------------------
gi|17967683|gb|BM274375.1|BM274 ------------------------------------------------
gi|17969185|gb|BM275842.1|BM275 ------------------------------------------------
gi|17969012|gb|BM275675.1|BM275 ------------------------------------------------
gi|27156176|gb|CA854783.1|CA854 ------------------------------------------------
gi|17968226|gb|BM274908.1|BM274 ------------------------------------------------
gi|17968862|gb|BM275529.1|BM275 ------------------------------------------------
gi|17969060|gb|BM275722.1|BM275 ------------------------------------------------
gi|27157888|gb|CA855785.1|CA855 ------------------------------------------------
F09_PfBamHI_Small_T3_Plate8a.ab ------------------------------------------------
gi|21542873|gb|BQ596147.1|BQ596 ------------------------------------------------
gi|17967504|gb|BM274198.1|BM274 ------------------------------------------------
gi|27158788|gb|CA856348.1|CA856 ------------------------------------------------
gi|17968374|gb|BM275054.1|BM275 ------------------------------------------------
gi|27158420|gb|CA856117.1|CA856 ------------------------------------------------
gi|21254103|gb|BQ450991.1|BQ450 ------------------------------------------------
gi|15907455|gb|BI814764.1|BI814 ------------------------------------------------
D09_Pf_Sau3A_T3_M_P2.ab1        ------------------------------------------------
gi|22794105|gb|BU497911.1|BU497 ------------------------------------------------

PF10_0264                       ATTTATAGAAGATAATAAATTGAGAGATGATAATATGATAATTGTTAG
MAL10|PF10_0264                 ------------------------------------------------
su_gi_contig_355                ------------------------------------------------
gi|27159627|gb|CA856827.1|CA856 ------------------------------------------------
gi|17966843|gb|BM273547.1|BM273 ------------------------------------------------
gi|17967683|gb|BM274375.1|BM274 ------------------------------------------------
gi|17969185|gb|BM275842.1|BM275 ------------------------------------------------
gi|17969012|gb|BM275675.1|BM275 ------------------------------------------------
gi|27156176|gb|CA854783.1|CA854 ------------------------------------------------
gi|17968226|gb|BM274908.1|BM274 ------------------------------------------------
gi|17968862|gb|BM275529.1|BM275 ------------------------------------------------
gi|17969060|gb|BM275722.1|BM275 ------------------------------------------------
gi|27157888|gb|CA855785.1|CA855 ------------------------------------------------
F09_PfBamHI_Small_T3_Plate8a.ab ------------------------------------------------
gi|21542873|gb|BQ596147.1|BQ596 ------------------------------------------------
gi|17967504|gb|BM274198.1|BM274 ------------------------------------------------
gi|27158788|gb|CA856348.1|CA856 ------------------------------------------------
gi|17968374|gb|BM275054.1|BM275 ------------------------------------------------
gi|27158420|gb|CA856117.1|CA856 ------------------------------------------------
gi|21254103|gb|BQ450991.1|BQ450 ------------------------------------------------
gi|15907455|gb|BI814764.1|BI814 ------------------------------------------------
D09_Pf_Sau3A_T3_M_P2.ab1        ------------------------------------------------
gi|22794105|gb|BU497911.1|BU497 ------------------------------------------------

PF10_0264                       TTGTGATAAACAATATCATGGTATTGGAACACGAGATACTTACAAGAA
MAL10|PF10_0264                 ------------------------------------------------
su_gi_contig_355                ------------------------------------------------
gi|27159627|gb|CA856827.1|CA856 ------------------------------------------------
gi|17966843|gb|BM273547.1|BM273 ------------------------------------------------
gi|17967683|gb|BM274375.1|BM274 ------------------------------------------------
gi|17969185|gb|BM275842.1|BM275 ------------------------------------------------
gi|17969012|gb|BM275675.1|BM275 ------------------------------------------------
gi|27156176|gb|CA854783.1|CA854 ------------------------------------------------
gi|17968226|gb|BM274908.1|BM274 ------------------------------------------------
gi|17968862|gb|BM275529.1|BM275 ------------------------------------------------
gi|17969060|gb|BM275722.1|BM275 ------------------------------------------------
gi|27157888|gb|CA855785.1|CA855 ------------------------------------------------
F09_PfBamHI_Small_T3_Plate8a.ab ------------------------------------------------
gi|21542873|gb|BQ596147.1|BQ596 ------------------------------------------------
gi|17967504|gb|BM274198.1|BM274 ------------------------------------------------
gi|27158788|gb|CA856348.1|CA856 ------------------------------------------------
gi|17968374|gb|BM275054.1|BM275 ------------------------------------------------
gi|27158420|gb|CA856117.1|CA856 ------------------------------------------------
gi|21254103|gb|BQ450991.1|BQ450 ------------------------------------------------
gi|15907455|gb|BI814764.1|BI814 ------------------------------------------------
D09_Pf_Sau3A_T3_M_P2.ab1        ------------------------------------------------
gi|22794105|gb|BU497911.1|BU497 ------------------------------------------------

PF10_0264                       CGAAGACAGGATATGGTTATCTGAGGAAGGCAATGTGTTTGTAAC
MAL10|PF10_0264                 ---------------------------------------------
su_gi_contig_355                ---------------------------------------------
gi|27159627|gb|CA856827.1|CA856 ---------------------------------------------
gi|17966843|gb|BM273547.1|BM273 ---------------------------------------------
gi|17967683|gb|BM274375.1|BM274 ---------------------------------------------
gi|17969185|gb|BM275842.1|BM275 ---------------------------------------------
gi|17969012|gb|BM275675.1|BM275 ---------------------------------------------
gi|27156176|gb|CA854783.1|CA854 ---------------------------------------------
gi|17968226|gb|BM274908.1|BM274 ---------------------------------------------
gi|17968862|gb|BM275529.1|BM275 ---------------------------------------------
gi|17969060|gb|BM275722.1|BM275 ---------------------------------------------
gi|27157888|gb|CA855785.1|CA855 ---------------------------------------------
F09_PfBamHI_Small_T3_Plate8a.ab ---------------------------------------------
gi|21542873|gb|BQ596147.1|BQ596 ---------------------------------------------
gi|17967504|gb|BM274198.1|BM274 ---------------------------------------------
gi|27158788|gb|CA856348.1|CA856 ---------------------------------------------
gi|17968374|gb|BM275054.1|BM275 ---------------------------------------------
gi|27158420|gb|CA856117.1|CA856 ---------------------------------------------
gi|21254103|gb|BQ450991.1|BQ450 ---------------------------------------------
gi|15907455|gb|BI814764.1|BI814 ---------------------------------------------
D09_Pf_Sau3A_T3_M_P2.ab1        ---------------------------------------------
gi|22794105|gb|BU497911.1|BU497 ---------------------------------------------

;

endblock;
