# Supplementary material for: cDNA sequences reveal considerable gene prediction inaccuracy in the Plasmodium falciparum genome
Source: BMC Genomics. 2007 Jul 27;8:255. doi: 10.1186/1471-2164-8-255 (PMC1978503; doi:10.1186/1471-2164-8-255)
Supplement: Additional file 3 — Genes with cDNA sequences not matching predicted CDS perfectly. Aligned cDNA and predicted CDS sequences can be viewed by double clicking the hyper-linked gene names in the Excel file. [file 1471-2164-8-255-S3.zip › PF10_0283.TXT]

#NEXUS

[!This data assembled using Sequencher, from Gene Codes Corporation.]
begin data;
   dimensions ntax=4 nchar=4276;
   format datatype=dna gap=- interleave=yes;
   matrix

PF10_0283          ATATATGTATATTTGTTTATATTTATGTGTGTGTGATATTTTTTTTTT
MAL10|PF10_0283    ------------------------------------------------
su_gi_contig_10365 ------------------------------------------------
B08_1759_536.ab1   ------------------------------------------------

PF10_0283          TTTTTTTTTTTTTTGTTTCTCATCAAGTTAAACCTTTGAGTACATTAT
MAL10|PF10_0283    ------------------------------------------------
su_gi_contig_10365 ------------------------------------------------
B08_1759_536.ab1   ------------------------------------------------

PF10_0283          TATGTTTTATTTTTTTTATTGATCCGTTTATAATTTTGGATGATTATT
MAL10|PF10_0283    ------------------------------------------------
su_gi_contig_10365 ------------------------------------------------
B08_1759_536.ab1   ------------------------------------------------

PF10_0283          AATTTAAATATTAAATAAAATATATTAATTAAAATATATTAATTAAAA
MAL10|PF10_0283    ------------------------------------------------
su_gi_contig_10365 ------------------------------------------------
B08_1759_536.ab1   ------------------------------------------------

PF10_0283          TATAATATTTAAAATACATTCATTTGAGAGTTTCATAACATTTTAACA
MAL10|PF10_0283    ------------------------------------------------
su_gi_contig_10365 ------------------------------------------------
B08_1759_536.ab1   ------------------------------------------------

PF10_0283          TGTCTTTTTTTTTTTTTTCTTTTTTTTTTTTTTTTTTTTGTTTATTAT
MAL10|PF10_0283    ------------------------------------------------
su_gi_contig_10365 ------------------------------------------------
B08_1759_536.ab1   ------------------------------------------------

PF10_0283          AAACCAAAACTTTCTATACAAATTGTGATTTCTTTTTCTCATATATTA
MAL10|PF10_0283    ------------------------------------------------
su_gi_contig_10365 ------------------------------------------------
B08_1759_536.ab1   ------------------------------------------------

PF10_0283          AATTATTACAAATATTTTATAAATGAATAAATTAATAAATATATATGA
MAL10|PF10_0283    ------------------------------------------------
su_gi_contig_10365 ------------------------------------------------
B08_1759_536.ab1   ------------------------------------------------

PF10_0283          TAT---------------------------------------------
MAL10|PF10_0283    ------------------------------------------------
su_gi_contig_10365 ------------------------------------------------
B08_1759_536.ab1   ------------------------------------------------

PF10_0283          -------------ATATATATATATATATATATATATATATATATATA
MAL10|PF10_0283    ------------------------------------------------
su_gi_contig_10365 ------------------------------------------------
B08_1759_536.ab1   ------------------------------------------------

PF10_0283          TATATATATATATATATATACCAAATAATTTATAACATTTTAATTATA
MAL10|PF10_0283    ------------------------------------------------
su_gi_contig_10365 ------------------------------------------------
B08_1759_536.ab1   ------------------------------------------------

PF10_0283          TATAATAAATATGTTGTACTATAAAAAATAGCCATTTTGTTTTATGTT
MAL10|PF10_0283    ------------------------------------------------
su_gi_contig_10365 ------------------------------------------------
B08_1759_536.ab1   ------------------------------------------------

PF10_0283          ATATTTTTATTTTAAAAAATAAAAAAAAAAATGTCTATATTTTCTATT
MAL10|PF10_0283    ------------------------------------------------
su_gi_contig_10365 ------------------------------------------------
B08_1759_536.ab1   ------------------------------------------------

PF10_0283          TATTAGCAAATTCCCTAAATTATTTTCTGAACAGTTCATACAAAAATT
MAL10|PF10_0283    ------------------------------------------------
su_gi_contig_10365 ------------------------------------------------
B08_1759_536.ab1   ------------------------------------------------

PF10_0283          AATATGAACACCTGAATTGTTAATATAAAAAAAAAAATATATATATAT
MAL10|PF10_0283    ------------------------------------------------
su_gi_contig_10365 ------------------------------------------------
B08_1759_536.ab1   ------------------------------------------------

PF10_0283          ATATATATTTTTTATATAAAAATATATTATACCTAAATTAAATTATAT
MAL10|PF10_0283    ------------------------------------------------
su_gi_contig_10365 ------------------------------------------------
B08_1759_536.ab1   ------------------------------------------------

PF10_0283          AAATGGAGAAACATTTTTTGTTCTAATATGTTGATAAGTTGATTATAA
MAL10|PF10_0283    ------------------------------------------------
su_gi_contig_10365 ------------------------------------------------
B08_1759_536.ab1   ------------------------------------------------

PF10_0283          TTAGTACACACAAAATACATGCGGGGTTTAATATTTATTTTATTATTT
MAL10|PF10_0283    ------------------------------------------------
su_gi_contig_10365 ------------------------------------------------
B08_1759_536.ab1   ------------------------------------------------

PF10_0283          ATTTTATTATTTATTTTATTATTTGTTTTTTTTCTTTTTTTTTTGGTT
MAL10|PF10_0283    ------------------------------------------------
su_gi_contig_10365 ------------------------------------------------
B08_1759_536.ab1   ------------------------------------------------

PF10_0283          TTGTTCTACACACATAAAAAAAAAAAAGGATTATCCTATTTTCCATAT
MAL10|PF10_0283    ------------------------------------------------
su_gi_contig_10365 ------------------------------------------------
B08_1759_536.ab1   ------------------------------------------------

PF10_0283          AATATTATAAATTAAAAATAATAAAATTATATATAATATATATATATA
MAL10|PF10_0283    ------------------------------------------------
su_gi_contig_10365 ------------------------------------------------
B08_1759_536.ab1   ------------------------------------------------

PF10_0283          TATATATATATATATATAATATTTAAAAGGTCTATTATTTTTGAAGTA
MAL10|PF10_0283    ------------------------------------------------
su_gi_contig_10365 ------------------------------------------------
B08_1759_536.ab1   ------------------------------------------------

PF10_0283          CAAAAATTTTAGTTAAATTTTGGTTGTTTTAAAAAATGTACGACACGT
MAL10|PF10_0283    ------------------------------------------------
su_gi_contig_10365 ------------------------------------------------
B08_1759_536.ab1   ------------------------------------------------

PF10_0283          GAGCTTATTATTATATTTAATTTTATTTATTTTATATAATAAAAGAAG
MAL10|PF10_0283    ------------------------------------------------
su_gi_contig_10365 ------------------------------------------------
B08_1759_536.ab1   ------------------------------------------------

PF10_0283          AGTATTTTTAAAGTTTGAAAAAATATTCCTTTTATTTTATTTTATTTT
MAL10|PF10_0283    ------------------------------------------------
su_gi_contig_10365 ------------------------------------------------
B08_1759_536.ab1   ------------------------------------------------

PF10_0283          ATTTTTTGTTAAATGGCAATATCAATATGTTGTTCTTTATATTATCTT
MAL10|PF10_0283    ------------------------------------------------
su_gi_contig_10365 ------------------------------------------------
B08_1759_536.ab1   ------------------------------------------------

PF10_0283          AAGTAATATAAATAATTAATTAAATATATAATTAAATATAAATATGTG
MAL10|PF10_0283    ------------------------------------------------
su_gi_contig_10365 ------------------------------------------------
B08_1759_536.ab1   ------------------------------------------------

PF10_0283          TATAATTAAGTAACCGTATAAATAATTAAATTTGTATATTTGTGTATA
MAL10|PF10_0283    ------------------------------------------------
su_gi_contig_10365 ------------------------------------------------
B08_1759_536.ab1   ------------------------------------------------

PF10_0283          TCAAAACGTTTACTCCCTAGAGAATATATGCATAATTTTGTCATTTTT
MAL10|PF10_0283    ------------------------------------------------
su_gi_contig_10365 ------------------------------------------------
B08_1759_536.ab1   ------------------------------------------------

PF10_0283          TTCTTGTCATTTTTTTCTTGTCATTTTTTTCTTGTCATTTTTTTTTCA
MAL10|PF10_0283    ------------------------------------------------
su_gi_contig_10365 ------------------------------------------------
B08_1759_536.ab1   ------------------------------------------------

PF10_0283          ATTAATTTATATTTTTTATTTAATTTAATATATTTCATTATTTATTTA
MAL10|PF10_0283    ------------------------------------------------
su_gi_contig_10365 ------------------------------------------------
B08_1759_536.ab1   ------------------------------------------------

PF10_0283          TTTATTATTATTTTTTTTTTGTCTATTCCACATCTTATATCTTTTGTG
MAL10|PF10_0283    ------------------------------------------------
su_gi_contig_10365 ------------------------------------------------
B08_1759_536.ab1   ------------------------------------------------

PF10_0283          ATTTAAAAATAAAAATTAATAATGTGTGATAATATTTGTGAAGATAAA
MAL10|PF10_0283    ---------------------ATGTGTGATAATATTTGTGAAGATAAA
su_gi_contig_10365 ------------------------------------------------
B08_1759_536.ab1   ------------------------------------------------

PF10_0283          AAGAACTATATGTTCGGTCGCCCTCCATTTTTAATACCTCAAAATGTG
MAL10|PF10_0283    AAGAACTATATGTTCGGTCGCCCTCCATTTTTAATACCTCAAAATGTG
su_gi_contig_10365 ------------------------------------------------
B08_1759_536.ab1   ------------------------------------------------

PF10_0283          GCGGATTCTCCTAGTACCACTGTAGAATTAGACTATCCTTTATATGAA
MAL10|PF10_0283    GCGGATTCTCCTAGTACCACTGTAGAATTAGACTATCCTTTATATGAA
su_gi_contig_10365 --------------------TGTAGAATTAGACTATCCTTTATATGAA
B08_1759_536.ab1   --------------------TGTAGAATTAGACTATCCTTTATATGAA

PF10_0283          GTAATATAAGTTATAAATATATATAAATGTATTAATATATATATATAT
MAL10|PF10_0283    ------------------------------------------------
su_gi_contig_10365 GTAATATAAGTTATAAATATATATAAATGTATTAA--TATATATATAT
B08_1759_536.ab1   GTAATATAAGTTATAAATATATATAAATGTATTAA--TATATATATAT

PF10_0283          AAATTCTTTATTTCTACACATTTATATATATTATCCATTTTGTGGTTT
MAL10|PF10_0283    ------------------------------------------------
su_gi_contig_10365 AAATTCTTTATTTCTACACATTTATATATATTATCCATTTTGTGGTTT
B08_1759_536.ab1   AAATTCTTTATTTCTACACATTTATATATATTATCCATTTTGTGGTTT

PF10_0283          TCCCTTTTTAAAGACAGCACCGAACAGAGAAATAAAGAACATAATACA
MAL10|PF10_0283    -------------ACAGCACCGAACAGAGAAATAAAGAACATAATACA
su_gi_contig_10365 TCCCTTTTTAAAGACAGCACCGAACAGAGAAATAAAGAACATAATACA
B08_1759_536.ab1   TCCCTTTTTAAAGACAGCACCGAACAGAGAAATAAAGAACATAATACA

PF10_0283          AGAAACGACGATAAATGTGCCCAAGGTAGAATATAAAAACAAAATTGT
MAL10|PF10_0283    AGAAACGACGATAAATGTGCCCAAGGTAGAATATAAAAACAAAATTGT
su_gi_contig_10365 AGAAACGACGATAAATGTGCCCAAGGTAGAATATAAAAACAAAATTGT
B08_1759_536.ab1   AGAAACGACGATAAATGTGCCCAAGGTAGAATATAAAAACAAAATTGT

PF10_0283          AGAAATCCCTAGGGTGGAATATCGTACGTATCCATTAATAAAAGAGGT
MAL10|PF10_0283    AGAAATCCCTAGGGTGGAATATCGTACGTATCCATTAATAAAAGAGGT
su_gi_contig_10365 AGAAATCCCTAGGGTGGAATATCGTACGTATCCATTAATAAAAGAGGT
B08_1759_536.ab1   AGAAATCCCTAGGGTGGAATATCGTACGTATCCATTAATAAAAGAGGT

PF10_0283          GGAGACACCAATATATCAAGATAAGTATGTATATAAAAATGTTGAGGT
MAL10|PF10_0283    GGAGACACCAATATATCAAGATAAGTATGTATATAAAAATGTTGAGGT
su_gi_contig_10365 GGAGACACCAATATATCAAGATAAGTATGTATATAAAAATGTTGAGGT
B08_1759_536.ab1   GGAGACACCAATATATCAAGATAAGTATGTATATAAAAATGTTGAGGT

PF10_0283          ACCTAATAAAAGGTTAAGGATAAAACCAGTATATAAAGAAGTAAAAGT
MAL10|PF10_0283    ACCTAATAAAAGGTTAAGGATAAAACCAGTATATAAAGAAGTAAAAGT
su_gi_contig_10365 ACCTAATAAAAGGTTAAGGATAAAACCAGTATATAAAGAAGTAAAAGT
B08_1759_536.ab1   ACCTAATAAAAGGTTAAGGATAAAACCAGTATATAAAGAAGTAAAAGT

PF10_0283          ACCACAAATAGAATATATAAATAAATATATAAAAAGAAAATATAAAAG
MAL10|PF10_0283    ACCACAAATAGAATATATAAATAAATATATAAAAAGAAAATATAAAAG
su_gi_contig_10365 ACCACAAATAGAATATATAAATAAATATATAAAAAGAGAATATAAAAG
B08_1759_536.ab1   ACCACAAATAGAATATATAAATAAATATATAAAAAGAGAATATAAAAG

PF10_0283          ATATAAATATATCCCTAAAGAGATAAAAGTACCTTTTAGGCCTAGAAG
MAL10|PF10_0283    ATATAAATATATCCCTAAAGAGATAAAAGTACCTTTTAGGCCTAGAAG
su_gi_contig_10365 ATATAAATATATCCCTAAAGAGATAAAAGTACCTTTTAGGCCTAGAAG
B08_1759_536.ab1   ATATAAATATATCCCTAAAGAGATAAAAGTACCTTTTAGGCCTAGAAG

PF10_0283          AGAAATATATAATGAAATACCTATTCCTAGATATATACCTGAAAATAT
MAL10|PF10_0283    AGAAATATATAATGAAATACCTATTCCTAGATATATACCTGAAAATAT
su_gi_contig_10365 AGAAATATATAATGAAATACCTATTCCTAGATATATACCTGAAAATAT
B08_1759_536.ab1   AGAAATATATAATGAAATACCTATTCCTAGATATATACCTGAAAATAT

PF10_0283          CGAAAATTGTGTAGAAAAAAAAAAAATGTTAGATACTGCGTATAGAGG
MAL10|PF10_0283    CGAAAATTGTGTAGAAAAAAAAAAAATGTTAGATACTGCGTATAGAGG
su_gi_contig_10365 CGAAAATTGTGTAG----------------------------------
B08_1759_536.ab1   CGAAAATTGTGTAG----------------------------------

PF10_0283          AGAATTACCATTATTTCAAGGATATGATGATAATATAATAAATATGAT
MAL10|PF10_0283    AGAATTACCATTATTTCAAGGATATGATGATAATATAATAAATATGAT
su_gi_contig_10365 ------------------------------------------------
B08_1759_536.ab1   ------------------------------------------------

PF10_0283          GAATCCATTTTGTACATATAATCAATCGGATAATTTATATAACAACCA
MAL10|PF10_0283    GAATCCATTTTGTACATATAATCAATCGGATAATTTATATAACAACCA
su_gi_contig_10365 ------------------------------------------------
B08_1759_536.ab1   ------------------------------------------------

PF10_0283          AATGTGTGAAGGAAAAAGAAAAAAAGAAAAAATATGGAATTATGATAT
MAL10|PF10_0283    AATGTGTGAAGGAAAAAGAAAAAAAGAAAAAATATGGAATTATGATAT
su_gi_contig_10365 ------------------------------------------------
B08_1759_536.ab1   ------------------------------------------------

PF10_0283          ATTAAATTGTTTATGTATTAATAATAATGAAAATGGAACATATGATAT
MAL10|PF10_0283    ATTAAATTGTTTATGTATTAATAATAATGAAAATGGAACATATGATAT
su_gi_contig_10365 ------------------------------------------------
B08_1759_536.ab1   ------------------------------------------------

PF10_0283          CGATCCAAATAATATATATCCATCATATGATAATAGATTAAATGAACA
MAL10|PF10_0283    CGATCCAAATAATATATATCCATCATATGATAATAGATTAAATGAACA
su_gi_contig_10365 ------------------------------------------------
B08_1759_536.ab1   ------------------------------------------------

PF10_0283          AGTATATGATCACAATAAGATATATTCATCTTCACCTTATGAACAATT
MAL10|PF10_0283    AGTATATGATCACAATAAGATATATTCATCTTCACCTTATGAACAATT
su_gi_contig_10365 ------------------------------------------------
B08_1759_536.ab1   ------------------------------------------------

PF10_0283          AACCTATACACCTCCATATCATATAATTTTAGATAGTGATCAAAAAAA
MAL10|PF10_0283    AACCTATACACCTCCATATCATATAATTTTAGATAGTGATCAAAAAAA
su_gi_contig_10365 ------------------------------------------------
B08_1759_536.ab1   ------------------------------------------------

PF10_0283          AGAGGAAAATATATTTTGCCATAAAGTAATAGAAGTAACATCTTCTCT
MAL10|PF10_0283    AGAGGAAAATATATTTTGCCATAAAGTAATAGAAGTAACATCTTCTCT
su_gi_contig_10365 ------------------------------------------------
B08_1759_536.ab1   ------------------------------------------------

PF10_0283          TCTCGCCTTTACGGGTATAGCTATTATTATGATGGGGAAGTTAAGTTT
MAL10|PF10_0283    TCTCGCCTTTACGGGTATAGCTATTATTATGATGGGGAAGTTAAGTTT
su_gi_contig_10365 ------------------------------------------------
B08_1759_536.ab1   ------------------------------------------------

PF10_0283          ACATGGTATATCTATACTAATGAAAAATATTAAGAGTAGGAATAATAA
MAL10|PF10_0283    ACATGGTATATCTATACTAATGAAAAATATTAAGAGTAGGAATAATAA
su_gi_contig_10365 ------------------------------------------------
B08_1759_536.ab1   ------------------------------------------------

PF10_0283          TACACAAGTAGAAAAAATAATAAATGAGATAAAGGATGATGAAGATAC
MAL10|PF10_0283    TACACAAGTAGAAAAAATAATAAATGAGATAAAGGATGATGAAGATAC
su_gi_contig_10365 ------------------------------------------------
B08_1759_536.ab1   ------------------------------------------------

PF10_0283          ACTCTGTCCACCAGTCAAAAAAAATAACAATATGATATAAATAAATAA
MAL10|PF10_0283    ACTCTGTCCACCAGTCAAAAAAAATAACAATATGATATAA--------
su_gi_contig_10365 ------------------------------------------------
B08_1759_536.ab1   ------------------------------------------------

PF10_0283          ATAAATAAATAAATATATATATATATATATATATATATAACATTTATT
MAL10|PF10_0283    ------------------------------------------------
su_gi_contig_10365 ------------------------------------------------
B08_1759_536.ab1   ------------------------------------------------

PF10_0283          TTATTATGGAAAATATATGATTTATTCATTATTATTATTTTATTTTTT
MAL10|PF10_0283    ------------------------------------------------
su_gi_contig_10365 ------------------------------------------------
B08_1759_536.ab1   ------------------------------------------------

PF10_0283          TATTATTTTATTTTATTTTATTTTTTTTTTTTTAAAGGATTATAACCA
MAL10|PF10_0283    ------------------------------------------------
su_gi_contig_10365 ------------------------------------------------
B08_1759_536.ab1   ------------------------------------------------

PF10_0283          TTTCATTATGTACATCTTTAAATATATATAATATTAAAACGGATACAT
MAL10|PF10_0283    ------------------------------------------------
su_gi_contig_10365 ------------------------------------------------
B08_1759_536.ab1   ------------------------------------------------

PF10_0283          ATAATATATATATATATATATATATATATATATATATATATCATGTAT
MAL10|PF10_0283    ------------------------------------------------
su_gi_contig_10365 ------------------------------------------------
B08_1759_536.ab1   ------------------------------------------------

PF10_0283          ATGTTATATTTTATTTTTTTATATATATTATTATTTTATGGTATAATA
MAL10|PF10_0283    ------------------------------------------------
su_gi_contig_10365 ------------------------------------------------
B08_1759_536.ab1   ------------------------------------------------

PF10_0283          AACCATTTCATGCATAATTAAAAAAGTATTATTTTTTTATATGTATTT
MAL10|PF10_0283    ------------------------------------------------
su_gi_contig_10365 ------------------------------------------------
B08_1759_536.ab1   ------------------------------------------------

PF10_0283          TTTTTTTTTTTTTTTTTTTTTTTTAAAAATAATATAAAATCATTTGTA
MAL10|PF10_0283    ------------------------------------------------
su_gi_contig_10365 ------------------------------------------------
B08_1759_536.ab1   ------------------------------------------------

PF10_0283          TCTCTTAAAAAAATATCCATTTATATATAAAAAATAAAGAATAAGGAA
MAL10|PF10_0283    ------------------------------------------------
su_gi_contig_10365 ------------------------------------------------
B08_1759_536.ab1   ------------------------------------------------

PF10_0283          AAATGTACAGAATGCACATATGAATAAATATGTATGTGTATATATAAT
MAL10|PF10_0283    ------------------------------------------------
su_gi_contig_10365 ------------------------------------------------
B08_1759_536.ab1   ------------------------------------------------

PF10_0283          ACATATTGAAAGTAATATAAAACAAAGGAACAAAAAAAAATAAACATA
MAL10|PF10_0283    ------------------------------------------------
su_gi_contig_10365 ------------------------------------------------
B08_1759_536.ab1   ------------------------------------------------

PF10_0283          TAAATAAATAAATAAATAAATAAATATATATATATATATACATAAATT
MAL10|PF10_0283    ------------------------------------------------
su_gi_contig_10365 ------------------------------------------------
B08_1759_536.ab1   ------------------------------------------------

PF10_0283          TACATTTACATTTACATTTATATGTTTATTTTTTTTATTTTTCGTGCG
MAL10|PF10_0283    ------------------------------------------------
su_gi_contig_10365 ------------------------------------------------
B08_1759_536.ab1   ------------------------------------------------

PF10_0283          GAAAGCAGCCTATATAAAGAATATTCAATATAATATTATATGATTAAA
MAL10|PF10_0283    ------------------------------------------------
su_gi_contig_10365 ------------------------------------------------
B08_1759_536.ab1   ------------------------------------------------

PF10_0283          ATTAAATAGTTTTACATAATATTTTAATAAAAAAAGAAACAAAAAAAA
MAL10|PF10_0283    ------------------------------------------------
su_gi_contig_10365 ------------------------------------------------
B08_1759_536.ab1   ------------------------------------------------

PF10_0283          AAAAATGTATGTCAGAAGTATTAGTAAGGAACTAACAAAAAGGATGTA
MAL10|PF10_0283    ------------------------------------------------
su_gi_contig_10365 ------------------------------------------------
B08_1759_536.ab1   ------------------------------------------------

PF10_0283          TAATCCTTCTGGACACAGAATTATGATGATGGATTTAAAAAACAAAAC
MAL10|PF10_0283    ------------------------------------------------
su_gi_contig_10365 ------------------------------------------------
B08_1759_536.ab1   ------------------------------------------------

PF10_0283          GACAAATAATATATTAAATTCAAGAAGATATATAGTATCGTATACAAA
MAL10|PF10_0283    ------------------------------------------------
su_gi_contig_10365 ------------------------------------------------
B08_1759_536.ab1   ------------------------------------------------

PF10_0283          AGTGCATAGGACTCATTATCTGGAAGATTATTATACGAATCCAGAAAT
MAL10|PF10_0283    ------------------------------------------------
su_gi_contig_10365 ------------------------------------------------
B08_1759_536.ab1   ------------------------------------------------

PF10_0283          TGCAACAAATATGATTTCCCCTATGTCTGAGTATATCTGGTGGAGTTG
MAL10|PF10_0283    ------------------------------------------------
su_gi_contig_10365 ------------------------------------------------
B08_1759_536.ab1   ------------------------------------------------

PF10_0283          GTTACTTCTTCAAGTTAATTAAATTAAAAAAAAAAAAAAAAAAAAAAA
MAL10|PF10_0283    ------------------------------------------------
su_gi_contig_10365 ------------------------------------------------
B08_1759_536.ab1   ------------------------------------------------

PF10_0283          ATATATATATATATTATATATGTGTAGGACCCATTTAATTTATTTATT
MAL10|PF10_0283    ------------------------------------------------
su_gi_contig_10365 ------------------------------------------------
B08_1759_536.ab1   ------------------------------------------------

PF10_0283          ATATTATATTTTATATATATATATATATATATATATGTTTTTTTTTTT
MAL10|PF10_0283    ------------------------------------------------
su_gi_contig_10365 ------------------------------------------------
B08_1759_536.ab1   ------------------------------------------------

PF10_0283          TTTTTTTTTTTTTTTTTTTAATAGGGTGTAATTGTTTTTGGTACCTTA
MAL10|PF10_0283    ------------------------------------------------
su_gi_contig_10365 ------------------------------------------------
B08_1759_536.ab1   ------------------------------------------------

PF10_0283          TTTCATTCCAATTACTATTTTACTGGAAAGGCTTTGCCAAAGGTTCAA
MAL10|PF10_0283    ------------------------------------------------
su_gi_contig_10365 ------------------------------------------------
B08_1759_536.ab1   ------------------------------------------------

PF10_0283          GGAAATTCTCAACTGTGTGAGGATTCATGGTGATATAATTAGAAAAAA
MAL10|PF10_0283    ------------------------------------------------
su_gi_contig_10365 ------------------------------------------------
B08_1759_536.ab1   ------------------------------------------------

PF10_0283          TATAAAAATAATTATATGTATATCATAATTTTATTTTGTTTTCTACTT
MAL10|PF10_0283    ------------------------------------------------
su_gi_contig_10365 ------------------------------------------------
B08_1759_536.ab1   ------------------------------------------------

PF10_0283          TTTTTTTTTTAATATTTCTTTCTTTTTTTTTTTTTTCTTGTTGTACTT
MAL10|PF10_0283    ------------------------------------------------
su_gi_contig_10365 ------------------------------------------------
B08_1759_536.ab1   ------------------------------------------------

PF10_0283          TTAATAATTCATATATCAACATATTTAAATTTTTTTATTTTTTTCTCA
MAL10|PF10_0283    ------------------------------------------------
su_gi_contig_10365 ------------------------------------------------
B08_1759_536.ab1   ------------------------------------------------

PF10_0283          ACCCTATCATATACTTCATATAATAGCCTTTATGGTAAAGAAATATAC
MAL10|PF10_0283    ------------------------------------------------
su_gi_contig_10365 ------------------------------------------------
B08_1759_536.ab1   ------------------------------------------------

PF10_0283          ATATATAAAAAAAAAAAAAAAAATATATATATATATATATATTTGAAA
MAL10|PF10_0283    ------------------------------------------------
su_gi_contig_10365 ------------------------------------------------
B08_1759_536.ab1   ------------------------------------------------

PF10_0283          TATA
MAL10|PF10_0283    ----
su_gi_contig_10365 ----
B08_1759_536.ab1   ----

;

endblock;
