# Supplementary material for: cDNA sequences reveal considerable gene prediction inaccuracy in the Plasmodium falciparum genome
Source: BMC Genomics. 2007 Jul 27;8:255. doi: 10.1186/1471-2164-8-255 (PMC1978503; doi:10.1186/1471-2164-8-255)
Supplement: Additional file 3 — Genes with cDNA sequences not matching predicted CDS perfectly. Aligned cDNA and predicted CDS sequences can be viewed by double clicking the hyper-linked gene names in the Excel file. [file 1471-2164-8-255-S3.zip › PF10_0308.TXT]

#NEXUS

[!This data assembled using Sequencher, from Gene Codes Corporation.]
begin data;
   dimensions ntax=8 nchar=6811;
   format datatype=dna gap=- interleave=yes;
   matrix

PF10_0308                       GTTATTTTATTATTTTATGTTACCTTTGGACAAAATTTTATAACTGTC
MAL10|PF10_0308                 ------------------------------------------------
su_gi_contig_1771               ------------------------------------------------
gi|27158714|gb|CA856305.1|CA856 ------------------------------------------------
gi|17968385|gb|BM275064.1|BM275 ------------------------------------------------
gi|17968133|gb|BM274818.1|BM274 ------------------------------------------------
gi|17967148|gb|BM273848.1|BM273 ------------------------------------------------
gi|17969420|gb|BM276071.1|BM276 ------------------------------------------------

PF10_0308                       TAAAAAATATTTTTTTACTTTTTTCTTTTTTTTTTTCAATGTAATATT
MAL10|PF10_0308                 ------------------------------------------------
su_gi_contig_1771               ------------------------------------------------
gi|27158714|gb|CA856305.1|CA856 ------------------------------------------------
gi|17968385|gb|BM275064.1|BM275 ------------------------------------------------
gi|17968133|gb|BM274818.1|BM274 ------------------------------------------------
gi|17967148|gb|BM273848.1|BM273 ------------------------------------------------
gi|17969420|gb|BM276071.1|BM276 ------------------------------------------------

PF10_0308                       TGTATTATATATATATATATATATATATATATATATATATATATACAT
MAL10|PF10_0308                 ------------------------------------------------
su_gi_contig_1771               ------------------------------------------------
gi|27158714|gb|CA856305.1|CA856 ------------------------------------------------
gi|17968385|gb|BM275064.1|BM275 ------------------------------------------------
gi|17968133|gb|BM274818.1|BM274 ------------------------------------------------
gi|17967148|gb|BM273848.1|BM273 ------------------------------------------------
gi|17969420|gb|BM276071.1|BM276 ------------------------------------------------

PF10_0308                       ATATATTTTTATATAAATAAATTTTGTTTATATGAAGAGTGAAAGTAA
MAL10|PF10_0308                 ------------------------------------------------
su_gi_contig_1771               ------------------------------------------------
gi|27158714|gb|CA856305.1|CA856 ------------------------------------------------
gi|17968385|gb|BM275064.1|BM275 ------------------------------------------------
gi|17968133|gb|BM274818.1|BM274 ------------------------------------------------
gi|17967148|gb|BM273848.1|BM273 ------------------------------------------------
gi|17969420|gb|BM276071.1|BM276 ------------------------------------------------

PF10_0308                       AAAAAAAAAAGTACATGTTTATATAAATATGGATAATTTTAAATGTAA
MAL10|PF10_0308                 ------------------------------------------------
su_gi_contig_1771               ------------------------------------------------
gi|27158714|gb|CA856305.1|CA856 ------------------------------------------------
gi|17968385|gb|BM275064.1|BM275 ------------------------------------------------
gi|17968133|gb|BM274818.1|BM274 ------------------------------------------------
gi|17967148|gb|BM273848.1|BM273 ------------------------------------------------
gi|17969420|gb|BM276071.1|BM276 ------------------------------------------------

PF10_0308                       ATTTTTATAGGATTTATTAAATAAATATATATATATATATATATATAT
MAL10|PF10_0308                 ------------------------------------------------
su_gi_contig_1771               ------------------------------------------------
gi|27158714|gb|CA856305.1|CA856 ------------------------------------------------
gi|17968385|gb|BM275064.1|BM275 ------------------------------------------------
gi|17968133|gb|BM274818.1|BM274 ------------------------------------------------
gi|17967148|gb|BM273848.1|BM273 ------------------------------------------------
gi|17969420|gb|BM276071.1|BM276 ------------------------------------------------

PF10_0308                       ATATATATATATATATATATATATATATATATGTATATTTTTAATTTT
MAL10|PF10_0308                 ------------------------------------------------
su_gi_contig_1771               ------------------------------------------------
gi|27158714|gb|CA856305.1|CA856 ------------------------------------------------
gi|17968385|gb|BM275064.1|BM275 ------------------------------------------------
gi|17968133|gb|BM274818.1|BM274 ------------------------------------------------
gi|17967148|gb|BM273848.1|BM273 ------------------------------------------------
gi|17969420|gb|BM276071.1|BM276 ------------------------------------------------

PF10_0308                       TTCTACTTTTCAATTTTTTTTTTTTTTTCGTGTTATAATTTGTATTAT
MAL10|PF10_0308                 ------------------------------------------------
su_gi_contig_1771               ------------------------------------------------
gi|27158714|gb|CA856305.1|CA856 ------------------------------------------------
gi|17968385|gb|BM275064.1|BM275 ------------------------------------------------
gi|17968133|gb|BM274818.1|BM274 ------------------------------------------------
gi|17967148|gb|BM273848.1|BM273 ------------------------------------------------
gi|17969420|gb|BM276071.1|BM276 ------------------------------------------------

PF10_0308                       ATTATATTATATTATATATATATATATATATATATTAATTTTTTTTTT
MAL10|PF10_0308                 ------------------------------------------------
su_gi_contig_1771               ------------------------------------------------
gi|27158714|gb|CA856305.1|CA856 ------------------------------------------------
gi|17968385|gb|BM275064.1|BM275 ------------------------------------------------
gi|17968133|gb|BM274818.1|BM274 ------------------------------------------------
gi|17967148|gb|BM273848.1|BM273 ------------------------------------------------
gi|17969420|gb|BM276071.1|BM276 ------------------------------------------------

PF10_0308                       TTTTTTTTTTTAACATTAGTGAAAATACATTATTATAATATTATACAT
MAL10|PF10_0308                 ------------------------------------------------
su_gi_contig_1771               ------------------------------------------------
gi|27158714|gb|CA856305.1|CA856 ------------------------------------------------
gi|17968385|gb|BM275064.1|BM275 ------------------------------------------------
gi|17968133|gb|BM274818.1|BM274 ------------------------------------------------
gi|17967148|gb|BM273848.1|BM273 ------------------------------------------------
gi|17969420|gb|BM276071.1|BM276 ------------------------------------------------

PF10_0308                       ATGAATAAATAAATAAATATATATATATATATTTATATATTATTTATT
MAL10|PF10_0308                 ------------------------------------------------
su_gi_contig_1771               ------------------------------------------------
gi|27158714|gb|CA856305.1|CA856 ------------------------------------------------
gi|17968385|gb|BM275064.1|BM275 ------------------------------------------------
gi|17968133|gb|BM274818.1|BM274 ------------------------------------------------
gi|17967148|gb|BM273848.1|BM273 ------------------------------------------------
gi|17969420|gb|BM276071.1|BM276 ------------------------------------------------

PF10_0308                       TTGTATATTTTATAAATGTTTTTCCTTTTTTTATTTTTAAAGAGAATT
MAL10|PF10_0308                 ------------------------------------------------
su_gi_contig_1771               ------------------------------------------------
gi|27158714|gb|CA856305.1|CA856 ------------------------------------------------
gi|17968385|gb|BM275064.1|BM275 ------------------------------------------------
gi|17968133|gb|BM274818.1|BM274 ------------------------------------------------
gi|17967148|gb|BM273848.1|BM273 ------------------------------------------------
gi|17969420|gb|BM276071.1|BM276 ------------------------------------------------

PF10_0308                       AAATAATTAGTTAACGTTTATATATATTAGTGTTATAATATTTTAAAT
MAL10|PF10_0308                 ------------------------------------------------
su_gi_contig_1771               ------------------------------------------------
gi|27158714|gb|CA856305.1|CA856 ------------------------------------------------
gi|17968385|gb|BM275064.1|BM275 ------------------------------------------------
gi|17968133|gb|BM274818.1|BM274 ------------------------------------------------
gi|17967148|gb|BM273848.1|BM273 ------------------------------------------------
gi|17969420|gb|BM276071.1|BM276 ------------------------------------------------

PF10_0308                       ATTTGTTATGTCTTTTTATTAATTTTTTCAAGTGTCTAAGGCTTTTGA
MAL10|PF10_0308                 ------------------------------------------------
su_gi_contig_1771               ------------------------------------------------
gi|27158714|gb|CA856305.1|CA856 ------------------------------------------------
gi|17968385|gb|BM275064.1|BM275 ------------------------------------------------
gi|17968133|gb|BM274818.1|BM274 ------------------------------------------------
gi|17967148|gb|BM273848.1|BM273 ------------------------------------------------
gi|17969420|gb|BM276071.1|BM276 ------------------------------------------------

PF10_0308                       TGAAATAACAAAAAAAAAAAAAAAAAGAAGATAACACGATATAATAAT
MAL10|PF10_0308                 ------------------------------------------------
su_gi_contig_1771               ------------------------------------------------
gi|27158714|gb|CA856305.1|CA856 ------------------------------------------------
gi|17968385|gb|BM275064.1|BM275 ------------------------------------------------
gi|17968133|gb|BM274818.1|BM274 ------------------------------------------------
gi|17967148|gb|BM273848.1|BM273 ------------------------------------------------
gi|17969420|gb|BM276071.1|BM276 ------------------------------------------------

PF10_0308                       ATAACATGATATAATAATATAACATGGTATAATAATATAACATGATAT
MAL10|PF10_0308                 ------------------------------------------------
su_gi_contig_1771               ------------------------------------------------
gi|27158714|gb|CA856305.1|CA856 ------------------------------------------------
gi|17968385|gb|BM275064.1|BM275 ------------------------------------------------
gi|17968133|gb|BM274818.1|BM274 ------------------------------------------------
gi|17967148|gb|BM273848.1|BM273 ------------------------------------------------
gi|17969420|gb|BM276071.1|BM276 ------------------------------------------------

PF10_0308                       AATAATATAACATGATATAATAATATAACATGAATAAAGTATAGCCTA
MAL10|PF10_0308                 ------------------------------------------------
su_gi_contig_1771               ------------------------------------------------
gi|27158714|gb|CA856305.1|CA856 ------------------------------------------------
gi|17968385|gb|BM275064.1|BM275 ------------------------------------------------
gi|17968133|gb|BM274818.1|BM274 ------------------------------------------------
gi|17967148|gb|BM273848.1|BM273 ------------------------------------------------
gi|17969420|gb|BM276071.1|BM276 ------------------------------------------------

PF10_0308                       TACATATATATGCGCATCGTGTATATGTGTAACCATATTATTATAACA
MAL10|PF10_0308                 ------------------------------------------------
su_gi_contig_1771               ------------------------------------------------
gi|27158714|gb|CA856305.1|CA856 ------------------------------------------------
gi|17968385|gb|BM275064.1|BM275 ------------------------------------------------
gi|17968133|gb|BM274818.1|BM274 ------------------------------------------------
gi|17967148|gb|BM273848.1|BM273 ------------------------------------------------
gi|17969420|gb|BM276071.1|BM276 ------------------------------------------------

PF10_0308                       AATTTATATATTTATCATTTGTTCAATGTAATAATAAAAAAAAAAAAC
MAL10|PF10_0308                 ------------------------------------------------
su_gi_contig_1771               ------------------------------------------------
gi|27158714|gb|CA856305.1|CA856 ------------------------------------------------
gi|17968385|gb|BM275064.1|BM275 ------------------------------------------------
gi|17968133|gb|BM274818.1|BM274 ------------------------------------------------
gi|17967148|gb|BM273848.1|BM273 ------------------------------------------------
gi|17969420|gb|BM276071.1|BM276 ------------------------------------------------

PF10_0308                       AAAAAACAACATACTATGAAAATAACAGAAATTAAATTTATGAACAAA
MAL10|PF10_0308                 ------------------------------------------------
su_gi_contig_1771               ------------------------------------------------
gi|27158714|gb|CA856305.1|CA856 ------------------------------------------------
gi|17968385|gb|BM275064.1|BM275 ------------------------------------------------
gi|17968133|gb|BM274818.1|BM274 ------------------------------------------------
gi|17967148|gb|BM273848.1|BM273 ------------------------------------------------
gi|17969420|gb|BM276071.1|BM276 ------------------------------------------------

PF10_0308                       ATAAAAATTTAATTATATATTTGTATAATATTTTCTACAGCTTGATTC
MAL10|PF10_0308                 ------------------------------------------------
su_gi_contig_1771               ------------------------------------------------
gi|27158714|gb|CA856305.1|CA856 ------------------------------------------------
gi|17968385|gb|BM275064.1|BM275 ------------------------------------------------
gi|17968133|gb|BM274818.1|BM274 ------------------------------------------------
gi|17967148|gb|BM273848.1|BM273 ------------------------------------------------
gi|17969420|gb|BM276071.1|BM276 ------------------------------------------------

PF10_0308                       TACACATATATATATATATATATATATATATATATATAATTATTAATT
MAL10|PF10_0308                 ------------------------------------------------
su_gi_contig_1771               ------------------------------------------------
gi|27158714|gb|CA856305.1|CA856 ------------------------------------------------
gi|17968385|gb|BM275064.1|BM275 ------------------------------------------------
gi|17968133|gb|BM274818.1|BM274 ------------------------------------------------
gi|17967148|gb|BM273848.1|BM273 ------------------------------------------------
gi|17969420|gb|BM276071.1|BM276 ------------------------------------------------

PF10_0308                       TCCATATAAAACAAATAAATATATATATATATATATATATATTATATA
MAL10|PF10_0308                 ------------------------------------------------
su_gi_contig_1771               ------------------------------------------------
gi|27158714|gb|CA856305.1|CA856 ------------------------------------------------
gi|17968385|gb|BM275064.1|BM275 ------------------------------------------------
gi|17968133|gb|BM274818.1|BM274 ------------------------------------------------
gi|17967148|gb|BM273848.1|BM273 ------------------------------------------------
gi|17969420|gb|BM276071.1|BM276 ------------------------------------------------

PF10_0308                       TATGCATATAAGATATTTTATAATATACCTATTATTACTTAATAACAT
MAL10|PF10_0308                 ------------------------------------------------
su_gi_contig_1771               ------------------------------------------------
gi|27158714|gb|CA856305.1|CA856 ------------------------------------------------
gi|17968385|gb|BM275064.1|BM275 ------------------------------------------------
gi|17968133|gb|BM274818.1|BM274 ------------------------------------------------
gi|17967148|gb|BM273848.1|BM273 ------------------------------------------------
gi|17969420|gb|BM276071.1|BM276 ------------------------------------------------

PF10_0308                       TCTCATTATTTTTTCTTATGTTTCGTAAAAAAAAGTGAGGAAAAAAAA
MAL10|PF10_0308                 ------------------------------------------------
su_gi_contig_1771               ------------------------------------------------
gi|27158714|gb|CA856305.1|CA856 ------------------------------------------------
gi|17968385|gb|BM275064.1|BM275 ------------------------------------------------
gi|17968133|gb|BM274818.1|BM274 ------------------------------------------------
gi|17967148|gb|BM273848.1|BM273 ------------------------------------------------
gi|17969420|gb|BM276071.1|BM276 ------------------------------------------------

PF10_0308                       AAAAAAAAATATATATATATATATATATATATATATATATATATATAT
MAL10|PF10_0308                 ------------------------------------------------
su_gi_contig_1771               ------------------------------------------------
gi|27158714|gb|CA856305.1|CA856 ------------------------------------------------
gi|17968385|gb|BM275064.1|BM275 ------------------------------------------------
gi|17968133|gb|BM274818.1|BM274 ------------------------------------------------
gi|17967148|gb|BM273848.1|BM273 ------------------------------------------------
gi|17969420|gb|BM276071.1|BM276 ------------------------------------------------

PF10_0308                       ATAATTAATGTTTACATTATTATTTATATACGACTTCTTATATTTTAT
MAL10|PF10_0308                 ------------------------------------------------
su_gi_contig_1771               ------------------------------------------------
gi|27158714|gb|CA856305.1|CA856 ------------------------------------------------
gi|17968385|gb|BM275064.1|BM275 ------------------------------------------------
gi|17968133|gb|BM274818.1|BM274 ------------------------------------------------
gi|17967148|gb|BM273848.1|BM273 ------------------------------------------------
gi|17969420|gb|BM276071.1|BM276 ------------------------------------------------

PF10_0308                       TTTATTTTTATTTTTTTTCTAGGTTCATTTTGTTATTTGTTTTATTAC
MAL10|PF10_0308                 ------------------------------------------------
su_gi_contig_1771               ------------------------------------------------
gi|27158714|gb|CA856305.1|CA856 ------------------------------------------------
gi|17968385|gb|BM275064.1|BM275 ------------------------------------------------
gi|17968133|gb|BM274818.1|BM274 ------------------------------------------------
gi|17967148|gb|BM273848.1|BM273 ------------------------------------------------
gi|17969420|gb|BM276071.1|BM276 ------------------------------------------------

PF10_0308                       ATATGTTTGTGTAGATATATGTTATGCGAGAAGTAGTCTTAGACGCAT
MAL10|PF10_0308                 ------------------------------------------------
su_gi_contig_1771               -----------------------AGGCGAGAAGTAGTCTTAGACGCAT
gi|27158714|gb|CA856305.1|CA856 -----------------------AGGCGAGAAGTAGTCTTAGACGCAT
gi|17968385|gb|BM275064.1|BM275 ---------------------------GAGAAGTAGTCTTAGACGCAT
gi|17968133|gb|BM274818.1|BM274 ---------------------------GAGAAGTAGTCTTAGACGCAT
gi|17967148|gb|BM273848.1|BM273 ---------------------------GAGAAGTAGTCTTAGACGCAT
gi|17969420|gb|BM276071.1|BM276 ---------------------------GAGAAGTAGTCTTAGACGCAT

PF10_0308                       ATATATTTTATAAGTACAGAGACAAAAAAAATTGCTGAAATATAAAAA
MAL10|PF10_0308                 ------------------------------------------------
su_gi_contig_1771               ATATATTTTATAA-----------------------------------
gi|27158714|gb|CA856305.1|CA856 ATATATTTTATAA-----------------------------------
gi|17968385|gb|BM275064.1|BM275 ATATATTTTATAA-----------------------------------
gi|17968133|gb|BM274818.1|BM274 ATATATTTTATAA-----------------------------------
gi|17967148|gb|BM273848.1|BM273 ATATATTTTATAA-----------------------------------
gi|17969420|gb|BM276071.1|BM276 ATATATTTTATAA-----------------------------------

PF10_0308                       TATAAGACATGTCAAATTTTTTTTAGTGTTCATTTTTTATATTTTTCC
MAL10|PF10_0308                 ------------------------------------------------
su_gi_contig_1771               ------------------------------------------------
gi|27158714|gb|CA856305.1|CA856 ------------------------------------------------
gi|17968385|gb|BM275064.1|BM275 ------------------------------------------------
gi|17968133|gb|BM274818.1|BM274 ------------------------------------------------
gi|17967148|gb|BM273848.1|BM273 ------------------------------------------------
gi|17969420|gb|BM276071.1|BM276 ------------------------------------------------

PF10_0308                       TTACAATTGTTTATGTTACCACACAAATATATAAATATATTTTTATAT
MAL10|PF10_0308                 ------------ATGTTACCACACAAATATATAAATATATTTTTATAT
su_gi_contig_1771               ------------------------------------------------
gi|27158714|gb|CA856305.1|CA856 ------------------------------------------------
gi|17968385|gb|BM275064.1|BM275 ------------------------------------------------
gi|17968133|gb|BM274818.1|BM274 ------------------------------------------------
gi|17967148|gb|BM273848.1|BM273 ------------------------------------------------
gi|17969420|gb|BM276071.1|BM276 ------------------------------------------------

PF10_0308                       ATATGTATGTATATATTGTATTATATTATTATTTTTTTTTTTTTATAT
MAL10|PF10_0308                 ATATGTATGTATATATTGTATTATATTATTATTTTTTTTTTTTTATAT
su_gi_contig_1771               ------------------------------------------------
gi|27158714|gb|CA856305.1|CA856 ------------------------------------------------
gi|17968385|gb|BM275064.1|BM275 ------------------------------------------------
gi|17968133|gb|BM274818.1|BM274 ------------------------------------------------
gi|17967148|gb|BM273848.1|BM273 ------------------------------------------------
gi|17969420|gb|BM276071.1|BM276 ------------------------------------------------

PF10_0308                       TATAAAGATTGTTGTATAAATATGAGTAAAAAAAAACGAGCGAATCAA
MAL10|PF10_0308                 TATAAAGATTGTTGTATAAATATGAGTAAAAAAAAACGAGCGAATCAA
su_gi_contig_1771               -------ATTGTTGTATAAATATGAGTAAAAAAAAACGAGCGAATCAA
gi|27158714|gb|CA856305.1|CA856 -------ATTGTTGTATAAATATGAGTAAAAAAAAACGAGCGAATCAA
gi|17968385|gb|BM275064.1|BM275 -------ATTGTTGTATAAATATGAGTAAAAAAAAACGAGCGAATCAA
gi|17968133|gb|BM274818.1|BM274 -------ATTGTTGTATAAATATGAGTAAAAAAAAACGAGCGAATCAA
gi|17967148|gb|BM273848.1|BM273 -------ATTGTTGTATAAATATGAGTAAAAAAAAACGAGCGAATCAA
gi|17969420|gb|BM276071.1|BM276 -------ATTGTTGTATAAATATGAGTAAAAAAAAACGAGCGAATCAA

PF10_0308                       CAAAAGAGGAAAAAAAAAACAGAGAAAAAGAAAAATGTAAAGTTACAG
MAL10|PF10_0308                 CAAAAGAGGAAAAAAAAAACAGAGAAAAAGAAAAATGTAAAGTTACAG
su_gi_contig_1771               CAAAAGAGGAAAAAAAAAACAGAGAAAAAGAAAAAT------------
gi|27158714|gb|CA856305.1|CA856 CAAAAGAGGAAAAAAAAAACAGAGAAAAAGAAAAAT------------
gi|17968385|gb|BM275064.1|BM275 CAAAAGAGGAAAAAAAAAACAGAGAAAAAGAAAAAT------------
gi|17968133|gb|BM274818.1|BM274 CAAAAGAGGAAAAAAAAAACAGAGAAAAAGAAAAAT------------
gi|17967148|gb|BM273848.1|BM273 CAAAAGAGGAAAAAAAAAACAGAGAAAAAGAAAAAT------------
gi|17969420|gb|BM276071.1|BM276 CAAAAGAGGAAAAAAAAAACAGAGAAAAAGAAAAAT------------

PF10_0308                       AATGAAAAAGTAAAAATAACAAGACGTGTACATTGATAAGAATAATAT
MAL10|PF10_0308                 AATGAAAAA---------------------------------------
su_gi_contig_1771               ------------------------------------------------
gi|27158714|gb|CA856305.1|CA856 ------------------------------------------------
gi|17968385|gb|BM275064.1|BM275 ------------------------------------------------
gi|17968133|gb|BM274818.1|BM274 ------------------------------------------------
gi|17967148|gb|BM273848.1|BM273 ------------------------------------------------
gi|17969420|gb|BM276071.1|BM276 ------------------------------------------------

PF10_0308                       GTGAATTTTTTTGTTTTTTTTTATATATATAATATGATATAAAATTAT
MAL10|PF10_0308                 ------------------------------------------------
su_gi_contig_1771               ------------------------------------------------
gi|27158714|gb|CA856305.1|CA856 ------------------------------------------------
gi|17968385|gb|BM275064.1|BM275 ------------------------------------------------
gi|17968133|gb|BM274818.1|BM274 ------------------------------------------------
gi|17967148|gb|BM273848.1|BM273 ------------------------------------------------
gi|17969420|gb|BM276071.1|BM276 ------------------------------------------------

PF10_0308                       ATAATTTATTTATTTATTTATTTTTTTTTTTTTCCTTTGTACAATTTT
MAL10|PF10_0308                 ------------------------------------------------
su_gi_contig_1771               ------------------------------------------------
gi|27158714|gb|CA856305.1|CA856 ------------------------------------------------
gi|17968385|gb|BM275064.1|BM275 ------------------------------------------------
gi|17968133|gb|BM274818.1|BM274 ------------------------------------------------
gi|17967148|gb|BM273848.1|BM273 ------------------------------------------------
gi|17969420|gb|BM276071.1|BM276 ------------------------------------------------

PF10_0308                       AGAATTACAACAATGTAGAATCCGAAAGAGGAGGAATTACCTATTCAT
MAL10|PF10_0308                 --AATTACAACAATGTAGAATCCGAAAGAGGAGGAATTACCTATTCAT
su_gi_contig_1771               --AATTACAACAATGTAGAATCCGAAAGAGGAGGAATTACCTATTCAT
gi|27158714|gb|CA856305.1|CA856 --AATTACAACAATGTAGAATCCGAAAGAGGAGGAATTACCTATTCAT
gi|17968385|gb|BM275064.1|BM275 --AATTACAACAATGTAGAATCCGAAAGAGGAGGAATTACCTATTCAT
gi|17968133|gb|BM274818.1|BM274 --AATTACAACAATGTAGAATCCGAAAGAGGAGGAATTACCTATTCAT
gi|17967148|gb|BM273848.1|BM273 --AATTACAACAATGTAGAATCCGAAAGAGGAGGAATTACCTATTCAT
gi|17969420|gb|BM276071.1|BM276 --AATTACAACAATGTAGAATCCGAAAGAGGAGGAATTACCTATTCAT

PF10_0308                       TGGTTAAAATAAAAATAAATAAATAAATATATATATATATATATATAT
MAL10|PF10_0308                 TG----------------------------------------------
su_gi_contig_1771               TG----------------------------------------------
gi|27158714|gb|CA856305.1|CA856 TG----------------------------------------------
gi|17968385|gb|BM275064.1|BM275 TG----------------------------------------------
gi|17968133|gb|BM274818.1|BM274 TG----------------------------------------------
gi|17967148|gb|BM273848.1|BM273 TG----------------------------------------------
gi|17969420|gb|BM276071.1|BM276 TG----------------------------------------------

PF10_0308                       ATTTAATTTTATTCTTTTACATTTTTTTAATGTAGATAAATGATTATC
MAL10|PF10_0308                 -----------------------------------ATAAATGATTATC
su_gi_contig_1771               -----------------------------------ATAAATGATTATC
gi|27158714|gb|CA856305.1|CA856 -----------------------------------ATAAATGATTATC
gi|17968385|gb|BM275064.1|BM275 -----------------------------------ATAAATGATTATC
gi|17968133|gb|BM274818.1|BM274 -----------------------------------ATAAATGATTATC
gi|17967148|gb|BM273848.1|BM273 -----------------------------------ATAAATGATTATC
gi|17969420|gb|BM276071.1|BM276 -----------------------------------ATAAATGATTATC

PF10_0308                       ATGACACGAACTTTAAAAAAAATTTTTATATAAAAAGCATAAGAACAG
MAL10|PF10_0308                 ATGACACGAACTTTAAAAAAAATTTTTATATAAAAAGCATAAGAACAG
su_gi_contig_1771               ATGACACGAACTTTAAAAAAAATTTTTATATAAAAAGCATAAGAACAG
gi|27158714|gb|CA856305.1|CA856 ATGACACGAACTTTAAAAAAAATTTTTATATAAAAAGCATAAGAACAG
gi|17968385|gb|BM275064.1|BM275 ATGACACGAACTTTAAAAAAAATTTTTATATAAAAAGCATAAGAACAG
gi|17968133|gb|BM274818.1|BM274 ATGACACGAACTTTAAAAAAAATTTTTATATAAAAAGCATAAGAACAG
gi|17967148|gb|BM273848.1|BM273 ATGACACGAACTTTAAAAAAAATTTTTATATAAAAAGCATAAGAACAG
gi|17969420|gb|BM276071.1|BM276 ATGACACGAACTTTAAAAAAAATTTTTATATAAAAAGCATAAGAACAG

PF10_0308                       ATGGTAACTGCTTATTTAGGGCTGTGTCAGATCAATTATATAATCATG
MAL10|PF10_0308                 ATGGTAACTGCTTATTTAGGGCTGTGTCAGATCAATTATATAATCATG
su_gi_contig_1771               ATGGTAACTGCTTATTTAGGGCTGTGTCAGATCAATTATATAATCATG
gi|27158714|gb|CA856305.1|CA856 ATGGTAACTGCTTATTTAGGGCTGTGTCAGATCAATTATATAATCATG
gi|17968385|gb|BM275064.1|BM275 ATGGTAACTGCTTATTTAGGGCTGTGTCAGATCAATTATATAATCATG
gi|17968133|gb|BM274818.1|BM274 ATGGTAACTGCTTATTTAGGGCTGTGTCAGATCAATTATATAATCATG
gi|17967148|gb|BM273848.1|BM273 ATGGTAACTGCTTATTTAGGGCTGTGTCAGATCAATTATATAATCATG
gi|17969420|gb|BM276071.1|BM276 ATGGTAACTGCTTATTTAGGGCTGTGTCAGATCAATTATATAATCATG

PF10_0308                       AAGAGAATTACAAAGAGATAAGAAAAAAAGTGGTAAGGAAAAATTGGG
MAL10|PF10_0308                 AAGAGAATTACAAAGAGATAAGAAAAAAAGTGGTAAGGAAAAATTGGG
su_gi_contig_1771               AAGAGAATTACAAAGAGATAAGAAAAAAAGTG----------------
gi|27158714|gb|CA856305.1|CA856 AAGAGAATTACAAAGAGATAAGAAAAAAAGTG----------------
gi|17968385|gb|BM275064.1|BM275 AAGAGAATTACAAAGAGATAAGAAAAAAAGTG----------------
gi|17968133|gb|BM274818.1|BM274 AAGAGAATTACAAAGAGATAAGAAAAAAAGTG----------------
gi|17967148|gb|BM273848.1|BM273 AAGAGAATTACAAAGAGATAAGAAAAAAAGTG----------------
gi|17969420|gb|BM276071.1|BM276 AAGAGAATTACAAAGAGATAAGAAAAAAAGTG----------------

PF10_0308                       TTATATATATAATATATATATTAATATATGTTCTTAAGAATATATTTA
MAL10|PF10_0308                 TTATATATATAATATATATATTAATATAT-------------------
su_gi_contig_1771               ------------------------------------------------
gi|27158714|gb|CA856305.1|CA856 ------------------------------------------------
gi|17968385|gb|BM275064.1|BM275 ------------------------------------------------
gi|17968133|gb|BM274818.1|BM274 ------------------------------------------------
gi|17967148|gb|BM273848.1|BM273 ------------------------------------------------
gi|17969420|gb|BM276071.1|BM276 ------------------------------------------------

PF10_0308                       TATGTTAAGAATGATAATAGAATATATATATTTACTTTGTTTTTGTCT
MAL10|PF10_0308                 ------------------------------------------------
su_gi_contig_1771               ------------------------------------------------
gi|27158714|gb|CA856305.1|CA856 ------------------------------------------------
gi|17968385|gb|BM275064.1|BM275 ------------------------------------------------
gi|17968133|gb|BM274818.1|BM274 ------------------------------------------------
gi|17967148|gb|BM273848.1|BM273 ------------------------------------------------
gi|17969420|gb|BM276071.1|BM276 ------------------------------------------------

PF10_0308                       TTTATTTTTATTATATTTATATATTTGTTAAGGTGGAACATTTATTGA
MAL10|PF10_0308                 --------------------------------GTGGAACATTTATTGA
su_gi_contig_1771               --------------------------------GTGGAACATTTATTGA
gi|27158714|gb|CA856305.1|CA856 --------------------------------GTGGAACATTTATTGA
gi|17968385|gb|BM275064.1|BM275 --------------------------------GTGGAACATTTATTGA
gi|17968133|gb|BM274818.1|BM274 --------------------------------GTGGAACATTTATTGA
gi|17967148|gb|BM273848.1|BM273 --------------------------------GTGGAACATTTATTGA
gi|17969420|gb|BM276071.1|BM276 --------------------------------GTGGAACATTTATTGA

PF10_0308                       AAAATGAAGAACTGTATAAGAATTTTATTGAGTATGATGAAAGTTATA
MAL10|PF10_0308                 AAAATGAAGAACTGTATAAGAATTTTATTGAGTATGATGAAAGTTATA
su_gi_contig_1771               AAAATGAAGAACTGTATAAGAATTTTATTGAGTATGATGAAAGTTATA
gi|27158714|gb|CA856305.1|CA856 AAAATGAAGAACTGTATAAGAATTTTATTGAGTATGATGAAAGTTATA
gi|17968385|gb|BM275064.1|BM275 AAAATGAAGAACTGTATAAGAATTTTATTGAGTATGATGAAAGTTATA
gi|17968133|gb|BM274818.1|BM274 AAAATGAAGAACTGTATAAGAATTTTATTGAGTATGATGAAAGTTATA
gi|17967148|gb|BM273848.1|BM273 AAAATGAAGAACTGTATAAGAATTTTATTGAGTATGATGAAAGTTATA
gi|17969420|gb|BM276071.1|BM276 AAAATGAAGAACTGTATAAGAATTTTATTGAGTATGATGAAAGTTATA

PF10_0308                       AATCGTATATAGAAAGGTAAAATTTTAAAAAAATAAATAGAAAAATAA
MAL10|PF10_0308                 AATCGTATATAGAAAG--------------------------------
su_gi_contig_1771               AATCGTATATAGAAAG--------------------------------
gi|27158714|gb|CA856305.1|CA856 AATCGTATATAGAAAG--------------------------------
gi|17968385|gb|BM275064.1|BM275 AATCGTATATAGAAAG--------------------------------
gi|17968133|gb|BM274818.1|BM274 AATCGTATATAGAAAG--------------------------------
gi|17967148|gb|BM273848.1|BM273 AATCGTATATAGAAAG--------------------------------
gi|17969420|gb|BM276071.1|BM276 AATCGTATATAGAAAG--------------------------------

PF10_0308                       TATATTTTTGGAAATGATTTAATATATATATGTATATATATATATATA
MAL10|PF10_0308                 ------------------------------------------------
su_gi_contig_1771               ------------------------------------------------
gi|27158714|gb|CA856305.1|CA856 ------------------------------------------------
gi|17968385|gb|BM275064.1|BM275 ------------------------------------------------
gi|17968133|gb|BM274818.1|BM274 ------------------------------------------------
gi|17967148|gb|BM273848.1|BM273 ------------------------------------------------
gi|17969420|gb|BM276071.1|BM276 ------------------------------------------------

PF10_0308                       AATATTTTTTTTTTTTTTTTTTTTTTAACTTTTGAAGAATAAGTTTAG
MAL10|PF10_0308                 -------------------------------------AATAAGTTTAG
su_gi_contig_1771               -------------------------------------AATAAGTTTAG
gi|27158714|gb|CA856305.1|CA856 -------------------------------------AATAAGTTTAG
gi|17968385|gb|BM275064.1|BM275 -------------------------------------AATAAGTTTAG
gi|17968133|gb|BM274818.1|BM274 -------------------------------------AATAAGTTTAG
gi|17967148|gb|BM273848.1|BM273 -------------------------------------AATAAGTTTAG
gi|17969420|gb|BM276071.1|BM276 -------------------------------------AATAAGTTTAG

PF10_0308                       ATGGGACGTGGGGAGGACAATTAGAACTTCAAGCCGTAGGAGAAATTT
MAL10|PF10_0308                 ATGGGACGTGGGGAGGACAATTAGAACTTCAAGCCGTAGGAGAAATTT
su_gi_contig_1771               ATGGGACGTGGGGAGGACAATTAGAACTTCAAGCCGTAGGAGAAATTT
gi|27158714|gb|CA856305.1|CA856 ATGGGACGTGGGGAGGACAATTAGAACTTCAAGCCGTAGGAGAAATTT
gi|17968385|gb|BM275064.1|BM275 ATGGGACGTGGGGAGGACAATTAGAACTTCAAGCCGTAGGAGAAATTT
gi|17968133|gb|BM274818.1|BM274 ATGGGACGTGGGGAGGACAATTAGAACTTCAAGCCGTANGAGAAATTT
gi|17967148|gb|BM273848.1|BM273 ATGGGACGTGGGGAGGACAATTAGAACTTCAAGCCGTAGGAGAAATTT
gi|17969420|gb|BM276071.1|BM276 ATGGGACGTGGGGAGGACAATTAGAACTTCAAGCCGTAGGAGAAATTT

PF10_0308                       ACAAAGTAAAAAAAAAAAAAAAAAAAAAAAAAAAAAAAAATATACATA
MAL10|PF10_0308                 ACAAA-------------------------------------------
su_gi_contig_1771               ACAAA-------------------------------------------
gi|27158714|gb|CA856305.1|CA856 ACAAA-------------------------------------------
gi|17968385|gb|BM275064.1|BM275 ACAAA-------------------------------------------
gi|17968133|gb|BM274818.1|BM274 ACAAA-------------------------------------------
gi|17967148|gb|BM273848.1|BM273 ACAAA-------------------------------------------
gi|17969420|gb|BM276071.1|BM276 ACAAA-------------------------------------------

PF10_0308                       TATATATTAAATCATTTCCAAAATTTTTTTATTTTTCTATTAATTCAG
MAL10|PF10_0308                 ------------------------------------------------
su_gi_contig_1771               ------------------------------------------------
gi|27158714|gb|CA856305.1|CA856 ------------------------------------------------
gi|17968385|gb|BM275064.1|BM275 ------------------------------------------------
gi|17968133|gb|BM274818.1|BM274 ------------------------------------------------
gi|17967148|gb|BM273848.1|BM273 ------------------------------------------------
gi|17969420|gb|BM276071.1|BM276 ------------------------------------------------

PF10_0308                       GTTAATATTTTAATATATCAAGAGAATGGTTGTATACTTGAAATTAAA
MAL10|PF10_0308                 GTTAATATTTTAATATATCAAGAGAATGGTTGTATACTTGAAATTAAA
su_gi_contig_1771               GTTAATATTTTAATATATCAAGAGAATGGTTGTATACTTGAAATTAAA
gi|27158714|gb|CA856305.1|CA856 GTTAATATTTTAATATATCAAGAGAATGGTTGTATACTTGAAATTAAA
gi|17968385|gb|BM275064.1|BM275 GTTAATATTTTAATATATCAAGAGAATGGTTGTATACTTGAAATTAAA
gi|17968133|gb|BM274818.1|BM274 GTTAATATTTTAATATATCAAGAGAATGGTTGTATACTTGAAATTAAA
gi|17967148|gb|BM273848.1|BM273 GTTAATATTTTAATATATCAAGAGAATGGTTGTATACTTGAAATTAAA
gi|17969420|gb|BM276071.1|BM276 GTTAATATTTTAATATATCAAGAGAATGGTTGTATACTTGAAATTNAA

PF10_0308                       AATCACAGCGATGATAATAAATGTTTACAATTACATTATGCTTCTAGT
MAL10|PF10_0308                 AATCACAGCGATGATAATAAATGTTTACAATTACATTATGCTTCTAGT
su_gi_contig_1771               AATCACAGCGATGATAATAAATGTATACAATTACATTATGCTTCTAGT
gi|27158714|gb|CA856305.1|CA856 AATCACAGCGATGATAATAAATGTATACAATTACATTATGCTTCTAGT
gi|17968385|gb|BM275064.1|BM275 AATCACAGCGATGATAATAAATGTATACAATTACATTATGCTTCTAGT
gi|17968133|gb|BM274818.1|BM274 AATCACAGCGATGATAATAAATGTATACAATTACATTATGCTTCTAGT
gi|17967148|gb|BM273848.1|BM273 AATCACAGCGATGATAATAAATGTATACAATTACATTATGCTTCTAGT
gi|17969420|gb|BM276071.1|BM276 AATCACAGCGATGATAATAAATGTATACAATTACATTATGCTTCTAGT

PF10_0308                       GTAATATTATAAAAGAAAAAGAATAATATGAAACTATATAATATATAT
MAL10|PF10_0308                 ------------------------------------------------
su_gi_contig_1771               ------------------------------------------------
gi|27158714|gb|CA856305.1|CA856 ------------------------------------------------
gi|17968385|gb|BM275064.1|BM275 ------------------------------------------------
gi|17968133|gb|BM274818.1|BM274 ------------------------------------------------
gi|17967148|gb|BM273848.1|BM273 ------------------------------------------------
gi|17969420|gb|BM276071.1|BM276 ------------------------------------------------

PF10_0308                       TATAATTATATATATATATATATATATATATATATTTTCACCCCGTGG
MAL10|PF10_0308                 ------------------------------------------------
su_gi_contig_1771               ------------------------------------------------
gi|27158714|gb|CA856305.1|CA856 ------------------------------------------------
gi|17968385|gb|BM275064.1|BM275 ------------------------------------------------
gi|17968133|gb|BM274818.1|BM274 ------------------------------------------------
gi|17967148|gb|BM273848.1|BM273 ------------------------------------------------
gi|17969420|gb|BM276071.1|BM276 ------------------------------------------------

PF10_0308                       ATTTCCTCTTATTTTAGGAACATTATAACAGCGTGAGGTTTAAAAATA
MAL10|PF10_0308                 -----------------GAACATTATAACAGCGTGAGGTTTAAAAATA
su_gi_contig_1771               -----------------GAACATTATAACAGCGTGAGGTTTAAAAATA
gi|27158714|gb|CA856305.1|CA856 -----------------GAACATTATAACAGCGTGAGGTTTAAAAATA
gi|17968385|gb|BM275064.1|BM275 -----------------GAACATTATA---------------------
gi|17968133|gb|BM274818.1|BM274 -----------------GAACATTATAAC-------------------
gi|17967148|gb|BM273848.1|BM273 -----------------GAACATTATAACAGCGTGAGG----------
gi|17969420|gb|BM276071.1|BM276 -----------------GAACATTATAACAGCGTGAGGTTTAAAA---

PF10_0308                       GGGCCCTAGATAACGAATTAAAATCGATACTAGACCTAAGAGAAATAG
MAL10|PF10_0308                 GGGCCCTAGATAACGAATTAAAATCGATACTAGACCTAAGAGAAATA-
su_gi_contig_1771               GGGCCCTAGATAACGAATTAAAATCGATACTAGACCTAAGAGAAATA-
gi|27158714|gb|CA856305.1|CA856 GGGCCCTAGATAACGAATTAAAATCGATACTAGACCTAAGAGAAATA-
gi|17968385|gb|BM275064.1|BM275 ------------------------------------------------
gi|17968133|gb|BM274818.1|BM274 ------------------------------------------------
gi|17967148|gb|BM273848.1|BM273 ------------------------------------------------
gi|17969420|gb|BM276071.1|BM276 ------------------------------------------------

PF10_0308                       TAATAATAATGTGACACATAAAAAAAAAAGATTTTTTTTGTACATATA
MAL10|PF10_0308                 ------------------------------------------------
su_gi_contig_1771               ------------------------------------------------
gi|27158714|gb|CA856305.1|CA856 ------------------------------------------------
gi|17968385|gb|BM275064.1|BM275 ------------------------------------------------
gi|17968133|gb|BM274818.1|BM274 ------------------------------------------------
gi|17967148|gb|BM273848.1|BM273 ------------------------------------------------
gi|17969420|gb|BM276071.1|BM276 ------------------------------------------------

PF10_0308                       AAGGAGTTCTAATATATATATATATATATATATATATATATATATATA
MAL10|PF10_0308                 ------------------------------------------------
su_gi_contig_1771               ------------------------------------------------
gi|27158714|gb|CA856305.1|CA856 ------------------------------------------------
gi|17968385|gb|BM275064.1|BM275 ------------------------------------------------
gi|17968133|gb|BM274818.1|BM274 ------------------------------------------------
gi|17967148|gb|BM273848.1|BM273 ------------------------------------------------
gi|17969420|gb|BM276071.1|BM276 ------------------------------------------------

PF10_0308                       TATATATATATATTGTTAAGTGGTGTAAATCCATTAAAATGTTATATT
MAL10|PF10_0308                 ------------------------------------------------
su_gi_contig_1771               ------------------------------------------------
gi|27158714|gb|CA856305.1|CA856 ------------------------------------------------
gi|17968385|gb|BM275064.1|BM275 ------------------------------------------------
gi|17968133|gb|BM274818.1|BM274 ------------------------------------------------
gi|17967148|gb|BM273848.1|BM273 ------------------------------------------------
gi|17969420|gb|BM276071.1|BM276 ------------------------------------------------

PF10_0308                       TCAATTTTTTTTTTTTTTTTTTTTTTTTTTTTTTTTTGTAGCTAAATA
MAL10|PF10_0308                 -----------------------------------------CTAAATA
su_gi_contig_1771               -----------------------------------------CTAAATA
gi|27158714|gb|CA856305.1|CA856 -----------------------------------------CTAAATA
gi|17968385|gb|BM275064.1|BM275 ------------------------------------------------
gi|17968133|gb|BM274818.1|BM274 ------------------------------------------------
gi|17967148|gb|BM273848.1|BM273 ------------------------------------------------
gi|17969420|gb|BM276071.1|BM276 ------------------------------------------------

PF10_0308                       ATAAAGAAGATAATGATTCCACCAAAACCTTTTACGAAACTACAGAAA
MAL10|PF10_0308                 ATAAAGAAGATAATGATTCCACCAAAACCTTTTACGAAACTACAGAAA
su_gi_contig_1771               ATAAAGAAGATAATGATTCCACCAAAACCTTTTACGAAACTACAGAAA
gi|27158714|gb|CA856305.1|CA856 ATAAAGAAGATAATGATTCCACCAAAACCTTTTACGAAACTACAGAAA
gi|17968385|gb|BM275064.1|BM275 ------------------------------------------------
gi|17968133|gb|BM274818.1|BM274 ------------------------------------------------
gi|17967148|gb|BM273848.1|BM273 ------------------------------------------------
gi|17969420|gb|BM276071.1|BM276 ------------------------------------------------

PF10_0308                       ACGAACTGACGGATGAAAATGAAAGTGCTCAATCTAATAACATAAAAT
MAL10|PF10_0308                 ACGAACTGACGGATGAAAATGAAAGTGCTCAATCTAATAACATAAAAT
su_gi_contig_1771               ACGAACTGACGGATGAAAATGAAAGTGCTCAATCTAATAACATAAAAT
gi|27158714|gb|CA856305.1|CA856 ACGAACTGACGGATGAAAATGAAAGTGCTCAATCTAATAACATAAAAT
gi|17968385|gb|BM275064.1|BM275 ------------------------------------------------
gi|17968133|gb|BM274818.1|BM274 ------------------------------------------------
gi|17967148|gb|BM273848.1|BM273 ------------------------------------------------
gi|17969420|gb|BM276071.1|BM276 ------------------------------------------------

PF10_0308                       TTATTAATAAAAAATGTGATGAGAATCATAGGGAATATTATTATAACA
MAL10|PF10_0308                 TTATTAATAAAAAATGTGATGAGAATCATAGGGAATATTATTATAACA
su_gi_contig_1771               TTATTAATAAAAAATG--------------------------------
gi|27158714|gb|CA856305.1|CA856 TTATTAATAAAAAATG--------------------------------
gi|17968385|gb|BM275064.1|BM275 ------------------------------------------------
gi|17968133|gb|BM274818.1|BM274 ------------------------------------------------
gi|17967148|gb|BM273848.1|BM273 ------------------------------------------------
gi|17969420|gb|BM276071.1|BM276 ------------------------------------------------

PF10_0308                       AGTTGTTAAAGGAAGAAGATAATTGCTATGATTATATTGAAAGGAAAA
MAL10|PF10_0308                 AGTTGTTAAAGGAAGAAGATAATTGCTATGATTATATTGAAAGGAAAA
su_gi_contig_1771               ------------------------------------------------
gi|27158714|gb|CA856305.1|CA856 ------------------------------------------------
gi|17968385|gb|BM275064.1|BM275 ------------------------------------------------
gi|17968133|gb|BM274818.1|BM274 ------------------------------------------------
gi|17967148|gb|BM273848.1|BM273 ------------------------------------------------
gi|17969420|gb|BM276071.1|BM276 ------------------------------------------------

PF10_0308                       AAAATGGAAATAATATTTTTTGTTTTAGTGATTATGAAGATGATAATA
MAL10|PF10_0308                 AAAATGGAAATAATATTTTTTGTTTTAGTGATTATGAAGATGATAATA
su_gi_contig_1771               ------------------------------------------------
gi|27158714|gb|CA856305.1|CA856 ------------------------------------------------
gi|17968385|gb|BM275064.1|BM275 ------------------------------------------------
gi|17968133|gb|BM274818.1|BM274 ------------------------------------------------
gi|17967148|gb|BM273848.1|BM273 ------------------------------------------------
gi|17969420|gb|BM276071.1|BM276 ------------------------------------------------

PF10_0308                       ATTTAACATCTTATAATGTTCTACAGAAAATTCATAACAATATTAAAA
MAL10|PF10_0308                 ATTTAACATCTTATAATGTTCTACAGAAAATTCATAACAATATTAAAA
su_gi_contig_1771               ------------------------------------------------
gi|27158714|gb|CA856305.1|CA856 ------------------------------------------------
gi|17968385|gb|BM275064.1|BM275 ------------------------------------------------
gi|17968133|gb|BM274818.1|BM274 ------------------------------------------------
gi|17967148|gb|BM273848.1|BM273 ------------------------------------------------
gi|17969420|gb|BM276071.1|BM276 ------------------------------------------------

PF10_0308                       TTAATCGGAAGCATGGTCGAAGTAAAAGTATGCCAAATATTAATGATA
MAL10|PF10_0308                 TTAATCGGAAGCATGGTCGAAGTAAAAGTATGCCAAATATTAATGATA
su_gi_contig_1771               ------------------------------------------------
gi|27158714|gb|CA856305.1|CA856 ------------------------------------------------
gi|17968385|gb|BM275064.1|BM275 ------------------------------------------------
gi|17968133|gb|BM274818.1|BM274 ------------------------------------------------
gi|17967148|gb|BM273848.1|BM273 ------------------------------------------------
gi|17969420|gb|BM276071.1|BM276 ------------------------------------------------

PF10_0308                       AGTTTTTATATTTTTTTTCGAAGAATAATCGAAATGATAAGGTAGAAA
MAL10|PF10_0308                 AGTTTTTATATTTTTTTTCGAAGAATAATCGAAATGATAAGGTAGAAA
su_gi_contig_1771               ------------------------------------------------
gi|27158714|gb|CA856305.1|CA856 ------------------------------------------------
gi|17968385|gb|BM275064.1|BM275 ------------------------------------------------
gi|17968133|gb|BM274818.1|BM274 ------------------------------------------------
gi|17967148|gb|BM273848.1|BM273 ------------------------------------------------
gi|17969420|gb|BM276071.1|BM276 ------------------------------------------------

PF10_0308                       GCGATAGCACGATAGATAACATGAATAAAAAGAAAAGTATAGAAAAAA
MAL10|PF10_0308                 GCGATAGCACGATAGATAACATGAATAAAAAGAAAAGTATAGAAAAAA
su_gi_contig_1771               ------------------------------------------------
gi|27158714|gb|CA856305.1|CA856 ------------------------------------------------
gi|17968385|gb|BM275064.1|BM275 ------------------------------------------------
gi|17968133|gb|BM274818.1|BM274 ------------------------------------------------
gi|17967148|gb|BM273848.1|BM273 ------------------------------------------------
gi|17969420|gb|BM276071.1|BM276 ------------------------------------------------

PF10_0308                       AGAAGACTAAAAAAAATGTAAAAAGGAAAATTAATTTTGTTCGATATA
MAL10|PF10_0308                 AGAAGACTAAAAAAAATGTAAAAAGGAAAATTAATTTTGTTCGATATA
su_gi_contig_1771               ------------------------------------------------
gi|27158714|gb|CA856305.1|CA856 ------------------------------------------------
gi|17968385|gb|BM275064.1|BM275 ------------------------------------------------
gi|17968133|gb|BM274818.1|BM274 ------------------------------------------------
gi|17967148|gb|BM273848.1|BM273 ------------------------------------------------
gi|17969420|gb|BM276071.1|BM276 ------------------------------------------------

PF10_0308                       AGTCATCAGGAGGAATGTATTATTATACACAATATGACAATAATAATA
MAL10|PF10_0308                 AGTCATCAGGAGGAATGTATTATTATACACAATATGACAATAATAATA
su_gi_contig_1771               ------------------------------------------------
gi|27158714|gb|CA856305.1|CA856 ------------------------------------------------
gi|17968385|gb|BM275064.1|BM275 ------------------------------------------------
gi|17968133|gb|BM274818.1|BM274 ------------------------------------------------
gi|17967148|gb|BM273848.1|BM273 ------------------------------------------------
gi|17969420|gb|BM276071.1|BM276 ------------------------------------------------

PF10_0308                       ATGATAATAATAATAATAATAATAATAATAATAATAATAATAATAATA
MAL10|PF10_0308                 ATGATAATAATAATAATAATAATAATAATAATAATAATAATAATAATA
su_gi_contig_1771               ------------------------------------------------
gi|27158714|gb|CA856305.1|CA856 ------------------------------------------------
gi|17968385|gb|BM275064.1|BM275 ------------------------------------------------
gi|17968133|gb|BM274818.1|BM274 ------------------------------------------------
gi|17967148|gb|BM273848.1|BM273 ------------------------------------------------
gi|17969420|gb|BM276071.1|BM276 ------------------------------------------------

PF10_0308                       ATAATAATAACAAAAATGAGGATATCTTAAGAAGTGATGATAATAATG
MAL10|PF10_0308                 ATAATAATAACAAAAATGAGGATATCTTAAGAAGTGATGATAATAATG
su_gi_contig_1771               ------------------------------------------------
gi|27158714|gb|CA856305.1|CA856 ------------------------------------------------
gi|17968385|gb|BM275064.1|BM275 ------------------------------------------------
gi|17968133|gb|BM274818.1|BM274 ------------------------------------------------
gi|17967148|gb|BM273848.1|BM273 ------------------------------------------------
gi|17969420|gb|BM276071.1|BM276 ------------------------------------------------

PF10_0308                       ATAATTCTAGTAGTAGTGACAGCTTATGTCTGGATAACGTTTTTTCTA
MAL10|PF10_0308                 ATAATTCTAGTAGTAGTGACAGCTTATGTCTGGATAACGTTTTTTCTA
su_gi_contig_1771               ------------------------------------------------
gi|27158714|gb|CA856305.1|CA856 ------------------------------------------------
gi|17968385|gb|BM275064.1|BM275 ------------------------------------------------
gi|17968133|gb|BM274818.1|BM274 ------------------------------------------------
gi|17967148|gb|BM273848.1|BM273 ------------------------------------------------
gi|17969420|gb|BM276071.1|BM276 ------------------------------------------------

PF10_0308                       TGTATCTTTTTAATAATTATGTAGATAGAAGTAAAACACCAATCGTCA
MAL10|PF10_0308                 TGTATCTTTTTAATAATTATGTAGATAGAAGTAAAACACCAATCGTCA
su_gi_contig_1771               ------------------------------------------------
gi|27158714|gb|CA856305.1|CA856 ------------------------------------------------
gi|17968385|gb|BM275064.1|BM275 ------------------------------------------------
gi|17968133|gb|BM274818.1|BM274 ------------------------------------------------
gi|17967148|gb|BM273848.1|BM273 ------------------------------------------------
gi|17969420|gb|BM276071.1|BM276 ------------------------------------------------

PF10_0308                       GATTTTATTTTGATAAGTTATTTTATAAATATTTGTGTTTATCAAGTG
MAL10|PF10_0308                 GATTTTATTTTGATAAGTTATTTTATAAATATTTGTGTTTATCAAGTG
su_gi_contig_1771               ------------------------------------------------
gi|27158714|gb|CA856305.1|CA856 ------------------------------------------------
gi|17968385|gb|BM275064.1|BM275 ------------------------------------------------
gi|17968133|gb|BM274818.1|BM274 ------------------------------------------------
gi|17967148|gb|BM273848.1|BM273 ------------------------------------------------
gi|17969420|gb|BM276071.1|BM276 ------------------------------------------------

PF10_0308                       TTATGCATATAGATCATATTAATAATAAATGTGATAGTAATAAATATT
MAL10|PF10_0308                 TTATGCATATAGATCATATTAATAATAAATGTGATAGTAATAAATATT
su_gi_contig_1771               ------------------------------------------------
gi|27158714|gb|CA856305.1|CA856 ------------------------------------------------
gi|17968385|gb|BM275064.1|BM275 ------------------------------------------------
gi|17968133|gb|BM274818.1|BM274 ------------------------------------------------
gi|17967148|gb|BM273848.1|BM273 ------------------------------------------------
gi|17969420|gb|BM276071.1|BM276 ------------------------------------------------

PF10_0308                       ATGATAATATAGGCCATACTAATAGTCTTAATAATAATAATAATAATA
MAL10|PF10_0308                 ATGATAATATAGGCCATACTAATAGTCTTAATAATAATAATAATAATA
su_gi_contig_1771               ------------------------------------------------
gi|27158714|gb|CA856305.1|CA856 ------------------------------------------------
gi|17968385|gb|BM275064.1|BM275 ------------------------------------------------
gi|17968133|gb|BM274818.1|BM274 ------------------------------------------------
gi|17967148|gb|BM273848.1|BM273 ------------------------------------------------
gi|17969420|gb|BM276071.1|BM276 ------------------------------------------------

PF10_0308                       ATATTAATTTTAGTGAGAATTACAATTTATGGAATTTGAACTACCCTC
MAL10|PF10_0308                 ATATTAATTTTAGTGAGAATTACAATTTATGGAATTTGAACTACCCTC
su_gi_contig_1771               ------------------------------------------------
gi|27158714|gb|CA856305.1|CA856 ------------------------------------------------
gi|17968385|gb|BM275064.1|BM275 ------------------------------------------------
gi|17968133|gb|BM274818.1|BM274 ------------------------------------------------
gi|17967148|gb|BM273848.1|BM273 ------------------------------------------------
gi|17969420|gb|BM276071.1|BM276 ------------------------------------------------

PF10_0308                       CAAATCATCCATTTAACAAAAATAATAATTTCTTAGATGAAAGTAATT
MAL10|PF10_0308                 CAAATCATCCATTTAACAAAAATAATAATTTCTTAGATGAAAGTAATT
su_gi_contig_1771               ------------------------------------------------
gi|27158714|gb|CA856305.1|CA856 ------------------------------------------------
gi|17968385|gb|BM275064.1|BM275 ------------------------------------------------
gi|17968133|gb|BM274818.1|BM274 ------------------------------------------------
gi|17967148|gb|BM273848.1|BM273 ------------------------------------------------
gi|17969420|gb|BM276071.1|BM276 ------------------------------------------------

PF10_0308                       TATCCAAAATAGGTTATATATCACATTATGAAGTGAAACATAATTTTA
MAL10|PF10_0308                 TATCCAAAATAGGTTATATATCACATTATGAAGTGAAACATAATTTTA
su_gi_contig_1771               ------------------------------------------------
gi|27158714|gb|CA856305.1|CA856 ------------------------------------------------
gi|17968385|gb|BM275064.1|BM275 ------------------------------------------------
gi|17968133|gb|BM274818.1|BM274 ------------------------------------------------
gi|17967148|gb|BM273848.1|BM273 ------------------------------------------------
gi|17969420|gb|BM276071.1|BM276 ------------------------------------------------

PF10_0308                       TTAAATATAAGAAAAAGGATGATGAAGATTTTACAAATTTTTATAGTG
MAL10|PF10_0308                 TTAAATATAAGAAAAAGGATGATGAAGATTTTACAAATTTTTATAGTG
su_gi_contig_1771               ------------------------------------------------
gi|27158714|gb|CA856305.1|CA856 ------------------------------------------------
gi|17968385|gb|BM275064.1|BM275 ------------------------------------------------
gi|17968133|gb|BM274818.1|BM274 ------------------------------------------------
gi|17967148|gb|BM273848.1|BM273 ------------------------------------------------
gi|17969420|gb|BM276071.1|BM276 ------------------------------------------------

PF10_0308                       AAAAAATTTTATATAACACTGAAAATGGTTGCCAAGATATATTATATA
MAL10|PF10_0308                 AAAAAATTTTATATAACACTGAAAATGGTTGCCAAGATATATTATATA
su_gi_contig_1771               ------------------------------------------------
gi|27158714|gb|CA856305.1|CA856 ------------------------------------------------
gi|17968385|gb|BM275064.1|BM275 ------------------------------------------------
gi|17968133|gb|BM274818.1|BM274 ------------------------------------------------
gi|17967148|gb|BM273848.1|BM273 ------------------------------------------------
gi|17969420|gb|BM276071.1|BM276 ------------------------------------------------

PF10_0308                       AGAACTCATATATTGATGATAATTCTATAAGTCCTAATGATATAAAAA
MAL10|PF10_0308                 AGAACTCATATATTGATGATAATTCTATAAGTCCTAATGATATAAAAA
su_gi_contig_1771               ------------------------------------------------
gi|27158714|gb|CA856305.1|CA856 ------------------------------------------------
gi|17968385|gb|BM275064.1|BM275 ------------------------------------------------
gi|17968133|gb|BM274818.1|BM274 ------------------------------------------------
gi|17967148|gb|BM273848.1|BM273 ------------------------------------------------
gi|17969420|gb|BM276071.1|BM276 ------------------------------------------------

PF10_0308                       ATAAAAAAAGTTTTAATAACAATTATTTATATGATGATTCACATGTTA
MAL10|PF10_0308                 ATAAAAAAAGTTTTAATAACAATTATTTATATGATGATTCACATGTTA
su_gi_contig_1771               ------------------------------------------------
gi|27158714|gb|CA856305.1|CA856 ------------------------------------------------
gi|17968385|gb|BM275064.1|BM275 ------------------------------------------------
gi|17968133|gb|BM274818.1|BM274 ------------------------------------------------
gi|17967148|gb|BM273848.1|BM273 ------------------------------------------------
gi|17969420|gb|BM276071.1|BM276 ------------------------------------------------

PF10_0308                       TAAATCATTCAGATATTAATCATAGTTATTATAAAAGCGGGAACCCAT
MAL10|PF10_0308                 TAAATCATTCAGATATTAATCATAGTTATTATAAAAGCGGGAACCCAT
su_gi_contig_1771               ------------------------------------------------
gi|27158714|gb|CA856305.1|CA856 ------------------------------------------------
gi|17968385|gb|BM275064.1|BM275 ------------------------------------------------
gi|17968133|gb|BM274818.1|BM274 ------------------------------------------------
gi|17967148|gb|BM273848.1|BM273 ------------------------------------------------
gi|17969420|gb|BM276071.1|BM276 ------------------------------------------------

PF10_0308                       TTTATTCTTTATATATGAAAGGAGATGCCTCACAAGATGTGAACAATA
MAL10|PF10_0308                 TTTATTCTTTATATATGAAAGGAGATGCCTCACAAGATGTGAACAATA
su_gi_contig_1771               ------------------------------------------------
gi|27158714|gb|CA856305.1|CA856 ------------------------------------------------
gi|17968385|gb|BM275064.1|BM275 ------------------------------------------------
gi|17968133|gb|BM274818.1|BM274 ------------------------------------------------
gi|17967148|gb|BM273848.1|BM273 ------------------------------------------------
gi|17969420|gb|BM276071.1|BM276 ------------------------------------------------

PF10_0308                       AAATAAATACATTCAAAAATAATGATAATATAAATGGTAATCAAATTA
MAL10|PF10_0308                 AAATAAATACATTCAAAAATAATGATAATATAAATGGTAATCAAATTA
su_gi_contig_1771               ------------------------------------------------
gi|27158714|gb|CA856305.1|CA856 ------------------------------------------------
gi|17968385|gb|BM275064.1|BM275 ------------------------------------------------
gi|17968133|gb|BM274818.1|BM274 ------------------------------------------------
gi|17967148|gb|BM273848.1|BM273 ------------------------------------------------
gi|17969420|gb|BM276071.1|BM276 ------------------------------------------------

PF10_0308                       ATGTTTATAATATGAGTGTCAATAATAATATTGACACTCACCAGAGCA
MAL10|PF10_0308                 ATGTTTATAATATGAGTGTCAATAATAATATTGACACTCACCAGAGCA
su_gi_contig_1771               ------------------------------------------------
gi|27158714|gb|CA856305.1|CA856 ------------------------------------------------
gi|17968385|gb|BM275064.1|BM275 ------------------------------------------------
gi|17968133|gb|BM274818.1|BM274 ------------------------------------------------
gi|17967148|gb|BM273848.1|BM273 ------------------------------------------------
gi|17969420|gb|BM276071.1|BM276 ------------------------------------------------

PF10_0308                       CTTGTAAAAACAACACTGTTTATATAGAAAAAGACATAAAATGTGTAA
MAL10|PF10_0308                 CTTGTAAAAACAACACTGTTTATATAGAAAAAGACATAAAATGTGTAA
su_gi_contig_1771               ------------------------------------------------
gi|27158714|gb|CA856305.1|CA856 ------------------------------------------------
gi|17968385|gb|BM275064.1|BM275 ------------------------------------------------
gi|17968133|gb|BM274818.1|BM274 ------------------------------------------------
gi|17967148|gb|BM273848.1|BM273 ------------------------------------------------
gi|17969420|gb|BM276071.1|BM276 ------------------------------------------------

PF10_0308                       ACAATTTATTTAATAATAAAAAGGAGAAACATTTTAATTATTATCCAT
MAL10|PF10_0308                 ACAATTTATTTAATAATAAAAAGGAGAAACATTTTAATTATTATCCAT
su_gi_contig_1771               ------------------------------------------------
gi|27158714|gb|CA856305.1|CA856 ------------------------------------------------
gi|17968385|gb|BM275064.1|BM275 ------------------------------------------------
gi|17968133|gb|BM274818.1|BM274 ------------------------------------------------
gi|17967148|gb|BM273848.1|BM273 ------------------------------------------------
gi|17969420|gb|BM276071.1|BM276 ------------------------------------------------

PF10_0308                       ACGGTGACAGGATTTTTAATATTATTATTGATGAATATGTTATAAGCA
MAL10|PF10_0308                 ACGGTGACAGGATTTTTAATATTATTATTGATGAATATGTTATAAGCA
su_gi_contig_1771               ------------------------------------------------
gi|27158714|gb|CA856305.1|CA856 ------------------------------------------------
gi|17968385|gb|BM275064.1|BM275 ------------------------------------------------
gi|17968133|gb|BM274818.1|BM274 ------------------------------------------------
gi|17967148|gb|BM273848.1|BM273 ------------------------------------------------
gi|17969420|gb|BM276071.1|BM276 ------------------------------------------------

PF10_0308                       TGGAAAGCGATTTGTTATGTTGTTATATAGGTAATAAATATAACAATA
MAL10|PF10_0308                 TGGAAAGCGATTTGTTATGTTGTTATATAGGTAATAAATATAACAATA
su_gi_contig_1771               ------------------------------------------------
gi|27158714|gb|CA856305.1|CA856 ------------------------------------------------
gi|17968385|gb|BM275064.1|BM275 ------------------------------------------------
gi|17968133|gb|BM274818.1|BM274 ------------------------------------------------
gi|17967148|gb|BM273848.1|BM273 ------------------------------------------------
gi|17969420|gb|BM276071.1|BM276 ------------------------------------------------

PF10_0308                       TATTGATAAGATCAAAAAGTAATCCAAACGGAAAGAGTGAATATAACA
MAL10|PF10_0308                 TATTGATAAGATCAAAAAGTAATCCAAACGGAAAGAGTGAATATAACA
su_gi_contig_1771               ------------------------------------------------
gi|27158714|gb|CA856305.1|CA856 ------------------------------------------------
gi|17968385|gb|BM275064.1|BM275 ------------------------------------------------
gi|17968133|gb|BM274818.1|BM274 ------------------------------------------------
gi|17967148|gb|BM273848.1|BM273 ------------------------------------------------
gi|17969420|gb|BM276071.1|BM276 ------------------------------------------------

PF10_0308                       TTGATGAGAATATATATTCGACATATGCTACACATATTATTGAAAATA
MAL10|PF10_0308                 TTGATGAGAATATATATTCGACATATGCTACACATATTATTGAAAATA
su_gi_contig_1771               ------------------------------------------------
gi|27158714|gb|CA856305.1|CA856 ------------------------------------------------
gi|17968385|gb|BM275064.1|BM275 ------------------------------------------------
gi|17968133|gb|BM274818.1|BM274 ------------------------------------------------
gi|17967148|gb|BM273848.1|BM273 ------------------------------------------------
gi|17969420|gb|BM276071.1|BM276 ------------------------------------------------

PF10_0308                       ATAATAGGAACAATGAAGAGGGATCAAACAATGATATAAATACTTCAA
MAL10|PF10_0308                 ATAATAGGAACAATGAAGAGGGATCAAACAATGATATAAATACTTCAA
su_gi_contig_1771               ------------------------------------------------
gi|27158714|gb|CA856305.1|CA856 ------------------------------------------------
gi|17968385|gb|BM275064.1|BM275 ------------------------------------------------
gi|17968133|gb|BM274818.1|BM274 ------------------------------------------------
gi|17967148|gb|BM273848.1|BM273 ------------------------------------------------
gi|17969420|gb|BM276071.1|BM276 ------------------------------------------------

PF10_0308                       ATGTAAATATCGAAAATAATAATATTGGTGATTCTCATCAAGATAATC
MAL10|PF10_0308                 ATGTAAATATCGAAAATAATAATATTGGTGATTCTCATCAAGATAATC
su_gi_contig_1771               ------------------------------------------------
gi|27158714|gb|CA856305.1|CA856 ------------------------------------------------
gi|17968385|gb|BM275064.1|BM275 ------------------------------------------------
gi|17968133|gb|BM274818.1|BM274 ------------------------------------------------
gi|17967148|gb|BM273848.1|BM273 ------------------------------------------------
gi|17969420|gb|BM276071.1|BM276 ------------------------------------------------

PF10_0308                       ATAGTAGAAATACAACAAGTACAAATATAACAAAAGATCAACAAACAA
MAL10|PF10_0308                 ATAGTAGAAATACAACAAGTACAAATATAACAAAAGATCAACAAACAA
su_gi_contig_1771               ------------------------------------------------
gi|27158714|gb|CA856305.1|CA856 ------------------------------------------------
gi|17968385|gb|BM275064.1|BM275 ------------------------------------------------
gi|17968133|gb|BM274818.1|BM274 ------------------------------------------------
gi|17967148|gb|BM273848.1|BM273 ------------------------------------------------
gi|17969420|gb|BM276071.1|BM276 ------------------------------------------------

PF10_0308                       TTTTACATTTAAATTCAAGAGATTTATCTATGAAAAAAAAATATCAAC
MAL10|PF10_0308                 TTTTACATTTAAATTCAAGAGATTTATCTATGAAAAAAAAATATCAAC
su_gi_contig_1771               ------------------------------------------------
gi|27158714|gb|CA856305.1|CA856 ------------------------------------------------
gi|17968385|gb|BM275064.1|BM275 ------------------------------------------------
gi|17968133|gb|BM274818.1|BM274 ------------------------------------------------
gi|17967148|gb|BM273848.1|BM273 ------------------------------------------------
gi|17969420|gb|BM276071.1|BM276 ------------------------------------------------

PF10_0308                       ATAAAAAATTTATTAATATGTTTTCTAAAGATTTTTATTCAAAAGGAT
MAL10|PF10_0308                 ATAAAAAATTTATTAATATGTTTTCTAAAGATTTTTATTCAAAAGGAT
su_gi_contig_1771               ------------------------------------------------
gi|27158714|gb|CA856305.1|CA856 ------------------------------------------------
gi|17968385|gb|BM275064.1|BM275 ------------------------------------------------
gi|17968133|gb|BM274818.1|BM274 ------------------------------------------------
gi|17967148|gb|BM273848.1|BM273 ------------------------------------------------
gi|17969420|gb|BM276071.1|BM276 ------------------------------------------------

PF10_0308                       TATTCCAATATTTAAATGCTGATTTTATTTTGAATGATGATAAAATAA
MAL10|PF10_0308                 TATTCCAATATTTAAATGCTGATTTTATTTTGAATGATGATAAAATAA
su_gi_contig_1771               ------------------------------------------------
gi|27158714|gb|CA856305.1|CA856 ------------------------------------------------
gi|17968385|gb|BM275064.1|BM275 ------------------------------------------------
gi|17968133|gb|BM274818.1|BM274 ------------------------------------------------
gi|17967148|gb|BM273848.1|BM273 ------------------------------------------------
gi|17969420|gb|BM276071.1|BM276 ------------------------------------------------

PF10_0308                       AATACATTATACCATTTTTTTCAAATCATAACAAAATTAATATATTTA
MAL10|PF10_0308                 AATACATTATACCATTTTTTTCAAATCATAACAAAATTAATATATTTA
su_gi_contig_1771               ------------------------------------------------
gi|27158714|gb|CA856305.1|CA856 ------------------------------------------------
gi|17968385|gb|BM275064.1|BM275 ------------------------------------------------
gi|17968133|gb|BM274818.1|BM274 ------------------------------------------------
gi|17967148|gb|BM273848.1|BM273 ------------------------------------------------
gi|17969420|gb|BM276071.1|BM276 ------------------------------------------------

PF10_0308                       AAAAAAACATTGATAGTAATGATATGTATTTATATAATTATCTAATGT
MAL10|PF10_0308                 AAAAAAACATTGATAGTAATGATATGTATTTATATAATTATCTAATGT
su_gi_contig_1771               ------------------------------------------------
gi|27158714|gb|CA856305.1|CA856 ------------------------------------------------
gi|17968385|gb|BM275064.1|BM275 ------------------------------------------------
gi|17968133|gb|BM274818.1|BM274 ------------------------------------------------
gi|17967148|gb|BM273848.1|BM273 ------------------------------------------------
gi|17969420|gb|BM276071.1|BM276 ------------------------------------------------

PF10_0308                       TCTATTTTTATTTAAATAAAGACAAAATATTAAATAAATGGAAGTGCT
MAL10|PF10_0308                 TCTATTTTTATTTAAATAAAGACAAAATATTAAATAAATGGAAGTGCT
su_gi_contig_1771               ------------------------------------------------
gi|27158714|gb|CA856305.1|CA856 ------------------------------------------------
gi|17968385|gb|BM275064.1|BM275 ------------------------------------------------
gi|17968133|gb|BM274818.1|BM274 ------------------------------------------------
gi|17967148|gb|BM273848.1|BM273 ------------------------------------------------
gi|17969420|gb|BM276071.1|BM276 ------------------------------------------------

PF10_0308                       CAAAAAATTTATATGAAGAATTCCTAATAAAAGAAAAACATAAATATT
MAL10|PF10_0308                 CAAAAAATTTATATGAAGAATTCCTAATAAAAGAAAAACATAAATATT
su_gi_contig_1771               ------------------------------------------------
gi|27158714|gb|CA856305.1|CA856 ------------------------------------------------
gi|17968385|gb|BM275064.1|BM275 ------------------------------------------------
gi|17968133|gb|BM274818.1|BM274 ------------------------------------------------
gi|17967148|gb|BM273848.1|BM273 ------------------------------------------------
gi|17969420|gb|BM276071.1|BM276 ------------------------------------------------

PF10_0308                       ATAAATTTATTAAGGGAAAAAAATATACATCCTCTATTAAAAGTAGGG
MAL10|PF10_0308                 ATAAATTTATTAAGGGAAAAAAATATACATCCTCTATTAAAAGTAGGG
su_gi_contig_1771               ------------------------------------------------
gi|27158714|gb|CA856305.1|CA856 ------------------------------------------------
gi|17968385|gb|BM275064.1|BM275 ------------------------------------------------
gi|17968133|gb|BM274818.1|BM274 ------------------------------------------------
gi|17967148|gb|BM273848.1|BM273 ------------------------------------------------
gi|17969420|gb|BM276071.1|BM276 ------------------------------------------------

PF10_0308                       ATGACCAAGGAGTTAAAATTATATCTATATGAATAACAAAAAAAAAAA
MAL10|PF10_0308                 ATGACCAAGGAGTTAAAATTATATCTATATGA----------------
su_gi_contig_1771               ------------------------------------------------
gi|27158714|gb|CA856305.1|CA856 ------------------------------------------------
gi|17968385|gb|BM275064.1|BM275 ------------------------------------------------
gi|17968133|gb|BM274818.1|BM274 ------------------------------------------------
gi|17967148|gb|BM273848.1|BM273 ------------------------------------------------
gi|17969420|gb|BM276071.1|BM276 ------------------------------------------------

PF10_0308                       AAAAAAAATAAAAATAAGCAGTGGCAGGGGGGCATCACATTTATGGAA
MAL10|PF10_0308                 ------------------------------------------------
su_gi_contig_1771               ------------------------------------------------
gi|27158714|gb|CA856305.1|CA856 ------------------------------------------------
gi|17968385|gb|BM275064.1|BM275 ------------------------------------------------
gi|17968133|gb|BM274818.1|BM274 ------------------------------------------------
gi|17967148|gb|BM273848.1|BM273 ------------------------------------------------
gi|17969420|gb|BM276071.1|BM276 ------------------------------------------------

PF10_0308                       TTTAGACAAGTGTGAAAAAATAAAATATATATATATATATATATATGT
MAL10|PF10_0308                 ------------------------------------------------
su_gi_contig_1771               ------------------------------------------------
gi|27158714|gb|CA856305.1|CA856 ------------------------------------------------
gi|17968385|gb|BM275064.1|BM275 ------------------------------------------------
gi|17968133|gb|BM274818.1|BM274 ------------------------------------------------
gi|17967148|gb|BM273848.1|BM273 ------------------------------------------------
gi|17969420|gb|BM276071.1|BM276 ------------------------------------------------

PF10_0308                       ATATATTTATTATTTTTTTTTTTTTTTTTGTGGAAATAATGTGTATAT
MAL10|PF10_0308                 ------------------------------------------------
su_gi_contig_1771               ------------------------------------------------
gi|27158714|gb|CA856305.1|CA856 ------------------------------------------------
gi|17968385|gb|BM275064.1|BM275 ------------------------------------------------
gi|17968133|gb|BM274818.1|BM274 ------------------------------------------------
gi|17967148|gb|BM273848.1|BM273 ------------------------------------------------
gi|17969420|gb|BM276071.1|BM276 ------------------------------------------------

PF10_0308                       ATATTTGTTGCCTCAATATTTATTATATGTAATATATAAGAAAACTAA
MAL10|PF10_0308                 ------------------------------------------------
su_gi_contig_1771               ------------------------------------------------
gi|27158714|gb|CA856305.1|CA856 ------------------------------------------------
gi|17968385|gb|BM275064.1|BM275 ------------------------------------------------
gi|17968133|gb|BM274818.1|BM274 ------------------------------------------------
gi|17967148|gb|BM273848.1|BM273 ------------------------------------------------
gi|17969420|gb|BM276071.1|BM276 ------------------------------------------------

PF10_0308                       AAGAAATATTAAATATTTATTATATATATAGATATATCATTTGTTAAA
MAL10|PF10_0308                 ------------------------------------------------
su_gi_contig_1771               ------------------------------------------------
gi|27158714|gb|CA856305.1|CA856 ------------------------------------------------
gi|17968385|gb|BM275064.1|BM275 ------------------------------------------------
gi|17968133|gb|BM274818.1|BM274 ------------------------------------------------
gi|17967148|gb|BM273848.1|BM273 ------------------------------------------------
gi|17969420|gb|BM276071.1|BM276 ------------------------------------------------

PF10_0308                       TGGAAATATAAAAATATATACTAATTAAATTGTTAAAATATAATATAT
MAL10|PF10_0308                 ------------------------------------------------
su_gi_contig_1771               ------------------------------------------------
gi|27158714|gb|CA856305.1|CA856 ------------------------------------------------
gi|17968385|gb|BM275064.1|BM275 ------------------------------------------------
gi|17968133|gb|BM274818.1|BM274 ------------------------------------------------
gi|17967148|gb|BM273848.1|BM273 ------------------------------------------------
gi|17969420|gb|BM276071.1|BM276 ------------------------------------------------

PF10_0308                       ATATATATATGTATATGTTTATTTATTCATTATTATTATTTTTATTTA
MAL10|PF10_0308                 ------------------------------------------------
su_gi_contig_1771               ------------------------------------------------
gi|27158714|gb|CA856305.1|CA856 ------------------------------------------------
gi|17968385|gb|BM275064.1|BM275 ------------------------------------------------
gi|17968133|gb|BM274818.1|BM274 ------------------------------------------------
gi|17967148|gb|BM273848.1|BM273 ------------------------------------------------
gi|17969420|gb|BM276071.1|BM276 ------------------------------------------------

PF10_0308                       TTATGTACAGTTTTTATAAAAATAATTAAGTTTTCAATAAATATATTT
MAL10|PF10_0308                 ------------------------------------------------
su_gi_contig_1771               ------------------------------------------------
gi|27158714|gb|CA856305.1|CA856 ------------------------------------------------
gi|17968385|gb|BM275064.1|BM275 ------------------------------------------------
gi|17968133|gb|BM274818.1|BM274 ------------------------------------------------
gi|17967148|gb|BM273848.1|BM273 ------------------------------------------------
gi|17969420|gb|BM276071.1|BM276 ------------------------------------------------

PF10_0308                       TAAAGTGATATGTTATGACCTGAATATGCTCTTCATGTTATCAACATT
MAL10|PF10_0308                 ------------------------------------------------
su_gi_contig_1771               ------------------------------------------------
gi|27158714|gb|CA856305.1|CA856 ------------------------------------------------
gi|17968385|gb|BM275064.1|BM275 ------------------------------------------------
gi|17968133|gb|BM274818.1|BM274 ------------------------------------------------
gi|17967148|gb|BM273848.1|BM273 ------------------------------------------------
gi|17969420|gb|BM276071.1|BM276 ------------------------------------------------

PF10_0308                       ATTATTATTATTTAATTATTATATATATATTATATATTATATATATTT
MAL10|PF10_0308                 ------------------------------------------------
su_gi_contig_1771               ------------------------------------------------
gi|27158714|gb|CA856305.1|CA856 ------------------------------------------------
gi|17968385|gb|BM275064.1|BM275 ------------------------------------------------
gi|17968133|gb|BM274818.1|BM274 ------------------------------------------------
gi|17967148|gb|BM273848.1|BM273 ------------------------------------------------
gi|17969420|gb|BM276071.1|BM276 ------------------------------------------------

PF10_0308                       TTTTTTTTTTTTCCCATTACATGTTAGTATATATGACTACATATACAT
MAL10|PF10_0308                 ------------------------------------------------
su_gi_contig_1771               ------------------------------------------------
gi|27158714|gb|CA856305.1|CA856 ------------------------------------------------
gi|17968385|gb|BM275064.1|BM275 ------------------------------------------------
gi|17968133|gb|BM274818.1|BM274 ------------------------------------------------
gi|17967148|gb|BM273848.1|BM273 ------------------------------------------------
gi|17969420|gb|BM276071.1|BM276 ------------------------------------------------

PF10_0308                       GTAGACATATGTAAATGATTAAGAAAATTATAAAATAAATAAATAAAT
MAL10|PF10_0308                 ------------------------------------------------
su_gi_contig_1771               ------------------------------------------------
gi|27158714|gb|CA856305.1|CA856 ------------------------------------------------
gi|17968385|gb|BM275064.1|BM275 ------------------------------------------------
gi|17968133|gb|BM274818.1|BM274 ------------------------------------------------
gi|17967148|gb|BM273848.1|BM273 ------------------------------------------------
gi|17969420|gb|BM276071.1|BM276 ------------------------------------------------

PF10_0308                       AAATAAAAATATATATATATATATATATATATATATATATATATATAT
MAL10|PF10_0308                 ------------------------------------------------
su_gi_contig_1771               ------------------------------------------------
gi|27158714|gb|CA856305.1|CA856 ------------------------------------------------
gi|17968385|gb|BM275064.1|BM275 ------------------------------------------------
gi|17968133|gb|BM274818.1|BM274 ------------------------------------------------
gi|17967148|gb|BM273848.1|BM273 ------------------------------------------------
gi|17969420|gb|BM276071.1|BM276 ------------------------------------------------

PF10_0308                       ATATTATATATTTACATACACTTTGTATTTATTAAGCTCAAATATTTT
MAL10|PF10_0308                 ------------------------------------------------
su_gi_contig_1771               ------------------------------------------------
gi|27158714|gb|CA856305.1|CA856 ------------------------------------------------
gi|17968385|gb|BM275064.1|BM275 ------------------------------------------------
gi|17968133|gb|BM274818.1|BM274 ------------------------------------------------
gi|17967148|gb|BM273848.1|BM273 ------------------------------------------------
gi|17969420|gb|BM276071.1|BM276 ------------------------------------------------

PF10_0308                       TTTACGTAATATTTATACACACGAACCTTATTAATTTTTTTTTTTTTT
MAL10|PF10_0308                 ------------------------------------------------
su_gi_contig_1771               ------------------------------------------------
gi|27158714|gb|CA856305.1|CA856 ------------------------------------------------
gi|17968385|gb|BM275064.1|BM275 ------------------------------------------------
gi|17968133|gb|BM274818.1|BM274 ------------------------------------------------
gi|17967148|gb|BM273848.1|BM273 ------------------------------------------------
gi|17969420|gb|BM276071.1|BM276 ------------------------------------------------

PF10_0308                       TTTTTTTTTTTTTGTAATAATATATTAAGTGTATAAATATAAAGAAAA
MAL10|PF10_0308                 ------------------------------------------------
su_gi_contig_1771               ------------------------------------------------
gi|27158714|gb|CA856305.1|CA856 ------------------------------------------------
gi|17968385|gb|BM275064.1|BM275 ------------------------------------------------
gi|17968133|gb|BM274818.1|BM274 ------------------------------------------------
gi|17967148|gb|BM273848.1|BM273 ------------------------------------------------
gi|17969420|gb|BM276071.1|BM276 ------------------------------------------------

PF10_0308                       AACAATATATACACAAAATATATTTATATATACATGTGAACAGTTCTC
MAL10|PF10_0308                 ------------------------------------------------
su_gi_contig_1771               ------------------------------------------------
gi|27158714|gb|CA856305.1|CA856 ------------------------------------------------
gi|17968385|gb|BM275064.1|BM275 ------------------------------------------------
gi|17968133|gb|BM274818.1|BM274 ------------------------------------------------
gi|17967148|gb|BM273848.1|BM273 ------------------------------------------------
gi|17969420|gb|BM276071.1|BM276 ------------------------------------------------

PF10_0308                       GTATATATATATAAATATATTTTATGTATATATTATATAATTTTAATA
MAL10|PF10_0308                 ------------------------------------------------
su_gi_contig_1771               ------------------------------------------------
gi|27158714|gb|CA856305.1|CA856 ------------------------------------------------
gi|17968385|gb|BM275064.1|BM275 ------------------------------------------------
gi|17968133|gb|BM274818.1|BM274 ------------------------------------------------
gi|17967148|gb|BM273848.1|BM273 ------------------------------------------------
gi|17969420|gb|BM276071.1|BM276 ------------------------------------------------

PF10_0308                       TTTTTTAAAGACTATTTTAATATATATATATATATATATATAATATAT
MAL10|PF10_0308                 ------------------------------------------------
su_gi_contig_1771               ------------------------------------------------
gi|27158714|gb|CA856305.1|CA856 ------------------------------------------------
gi|17968385|gb|BM275064.1|BM275 ------------------------------------------------
gi|17968133|gb|BM274818.1|BM274 ------------------------------------------------
gi|17967148|gb|BM273848.1|BM273 ------------------------------------------------
gi|17969420|gb|BM276071.1|BM276 ------------------------------------------------

PF10_0308                       ATATAATTATATATTTGAATTATATCATTTTTTTATTCATATTCTTCT
MAL10|PF10_0308                 ------------------------------------------------
su_gi_contig_1771               ------------------------------------------------
gi|27158714|gb|CA856305.1|CA856 ------------------------------------------------
gi|17968385|gb|BM275064.1|BM275 ------------------------------------------------
gi|17968133|gb|BM274818.1|BM274 ------------------------------------------------
gi|17967148|gb|BM273848.1|BM273 ------------------------------------------------
gi|17969420|gb|BM276071.1|BM276 ------------------------------------------------

PF10_0308                       TATTTTTATTTTTTTTTCCATTAAATAATAAACTCATATAAATTAAAA
MAL10|PF10_0308                 ------------------------------------------------
su_gi_contig_1771               ------------------------------------------------
gi|27158714|gb|CA856305.1|CA856 ------------------------------------------------
gi|17968385|gb|BM275064.1|BM275 ------------------------------------------------
gi|17968133|gb|BM274818.1|BM274 ------------------------------------------------
gi|17967148|gb|BM273848.1|BM273 ------------------------------------------------
gi|17969420|gb|BM276071.1|BM276 ------------------------------------------------

PF10_0308                       AAAAAAAATAATAAAAGAAAGAAAAATATAAAAAATATAAAAAATTAA
MAL10|PF10_0308                 ------------------------------------------------
su_gi_contig_1771               ------------------------------------------------
gi|27158714|gb|CA856305.1|CA856 ------------------------------------------------
gi|17968385|gb|BM275064.1|BM275 ------------------------------------------------
gi|17968133|gb|BM274818.1|BM274 ------------------------------------------------
gi|17967148|gb|BM273848.1|BM273 ------------------------------------------------
gi|17969420|gb|BM276071.1|BM276 ------------------------------------------------

PF10_0308                       ATAAATGAATGCTATTATTTTATTTGAAGAATATGTATTTTAAATATA
MAL10|PF10_0308                 ------------------------------------------------
su_gi_contig_1771               ------------------------------------------------
gi|27158714|gb|CA856305.1|CA856 ------------------------------------------------
gi|17968385|gb|BM275064.1|BM275 ------------------------------------------------
gi|17968133|gb|BM274818.1|BM274 ------------------------------------------------
gi|17967148|gb|BM273848.1|BM273 ------------------------------------------------
gi|17969420|gb|BM276071.1|BM276 ------------------------------------------------

PF10_0308                       TTATGGTACATACATTAGTATAATATATAGGGAAAAAAAAAAAATATA
MAL10|PF10_0308                 ------------------------------------------------
su_gi_contig_1771               ------------------------------------------------
gi|27158714|gb|CA856305.1|CA856 ------------------------------------------------
gi|17968385|gb|BM275064.1|BM275 ------------------------------------------------
gi|17968133|gb|BM274818.1|BM274 ------------------------------------------------
gi|17967148|gb|BM273848.1|BM273 ------------------------------------------------
gi|17969420|gb|BM276071.1|BM276 ------------------------------------------------

PF10_0308                       TATATATATATATATATATTATATATGTATGTATTTTTTTTTTATATA
MAL10|PF10_0308                 ------------------------------------------------
su_gi_contig_1771               ------------------------------------------------
gi|27158714|gb|CA856305.1|CA856 ------------------------------------------------
gi|17968385|gb|BM275064.1|BM275 ------------------------------------------------
gi|17968133|gb|BM274818.1|BM274 ------------------------------------------------
gi|17967148|gb|BM273848.1|BM273 ------------------------------------------------
gi|17969420|gb|BM276071.1|BM276 ------------------------------------------------

PF10_0308                       CATTATATATTATATATTTTTTTCCTATATATGGATTGTATATAGAAT
MAL10|PF10_0308                 ------------------------------------------------
su_gi_contig_1771               ------------------------------------------------
gi|27158714|gb|CA856305.1|CA856 ------------------------------------------------
gi|17968385|gb|BM275064.1|BM275 ------------------------------------------------
gi|17968133|gb|BM274818.1|BM274 ------------------------------------------------
gi|17967148|gb|BM273848.1|BM273 ------------------------------------------------
gi|17969420|gb|BM276071.1|BM276 ------------------------------------------------

PF10_0308                       ATATATATATATATATATATATATAAATTTGAAAAAATTATTAAAAAA
MAL10|PF10_0308                 ------------------------------------------------
su_gi_contig_1771               ------------------------------------------------
gi|27158714|gb|CA856305.1|CA856 ------------------------------------------------
gi|17968385|gb|BM275064.1|BM275 ------------------------------------------------
gi|17968133|gb|BM274818.1|BM274 ------------------------------------------------
gi|17967148|gb|BM273848.1|BM273 ------------------------------------------------
gi|17969420|gb|BM276071.1|BM276 ------------------------------------------------

PF10_0308                       AAAAAAAAAAAGAATTTTAGAAAAGTATATAATCCAATATGTTACTAC
MAL10|PF10_0308                 ------------------------------------------------
su_gi_contig_1771               ------------------------------------------------
gi|27158714|gb|CA856305.1|CA856 ------------------------------------------------
gi|17968385|gb|BM275064.1|BM275 ------------------------------------------------
gi|17968133|gb|BM274818.1|BM274 ------------------------------------------------
gi|17967148|gb|BM273848.1|BM273 ------------------------------------------------
gi|17969420|gb|BM276071.1|BM276 ------------------------------------------------

PF10_0308                       ATATAAGGATCAATCTCAATTCATGTTTAGGAATATAAAATCTGAAAT
MAL10|PF10_0308                 ------------------------------------------------
su_gi_contig_1771               ------------------------------------------------
gi|27158714|gb|CA856305.1|CA856 ------------------------------------------------
gi|17968385|gb|BM275064.1|BM275 ------------------------------------------------
gi|17968133|gb|BM274818.1|BM274 ------------------------------------------------
gi|17967148|gb|BM273848.1|BM273 ------------------------------------------------
gi|17969420|gb|BM276071.1|BM276 ------------------------------------------------

PF10_0308                       TTTATTAGTTGTATATATATGTAAATAAGTACATATATTTTTTTATAC
MAL10|PF10_0308                 ------------------------------------------------
su_gi_contig_1771               ------------------------------------------------
gi|27158714|gb|CA856305.1|CA856 ------------------------------------------------
gi|17968385|gb|BM275064.1|BM275 ------------------------------------------------
gi|17968133|gb|BM274818.1|BM274 ------------------------------------------------
gi|17967148|gb|BM273848.1|BM273 ------------------------------------------------
gi|17969420|gb|BM276071.1|BM276 ------------------------------------------------

PF10_0308                       ATATATATAATGTTGACACGTAAATTTTTATGCTCATTATATG
MAL10|PF10_0308                 -------------------------------------------
su_gi_contig_1771               -------------------------------------------
gi|27158714|gb|CA856305.1|CA856 -------------------------------------------
gi|17968385|gb|BM275064.1|BM275 -------------------------------------------
gi|17968133|gb|BM274818.1|BM274 -------------------------------------------
gi|17967148|gb|BM273848.1|BM273 -------------------------------------------
gi|17969420|gb|BM276071.1|BM276 -------------------------------------------

;

endblock;
