# Supplementary material for: cDNA sequences reveal considerable gene prediction inaccuracy in the Plasmodium falciparum genome
Source: BMC Genomics. 2007 Jul 27;8:255. doi: 10.1186/1471-2164-8-255 (PMC1978503; doi:10.1186/1471-2164-8-255)
Supplement: Additional file 3 — Genes with cDNA sequences not matching predicted CDS perfectly. Aligned cDNA and predicted CDS sequences can be viewed by double clicking the hyper-linked gene names in the Excel file. [file 1471-2164-8-255-S3.zip › PF10_0312.TXT]

#NEXUS

[!This data assembled using Sequencher, from Gene Codes Corporation.]
begin data;
   dimensions ntax=7 nchar=5086;
   format datatype=dna gap=- interleave=yes;
   matrix

PF10_0312             TTACATCAAATATATAAACAAACATCTCATATATCTAATATAAATTTT
MAL10|PF10_0312       ------------------------------------------------
su_gi_contig_2574     ------------------------------------------------
E12_1998_33.ab1       ------------------------------------------------
C02_1677_544.ab1      ------------------------------------------------
060_PfLab1_M_P26b.ab1 ------------------------------------------------
C01_1677_33.ab1       ------------------------------------------------

PF10_0312             GATTTCTTATATTCTCAAAATATAGATAGTACAAACAATTTATTAACA
MAL10|PF10_0312       ------------------------------------------------
su_gi_contig_2574     ------------------------------------------------
E12_1998_33.ab1       ------------------------------------------------
C02_1677_544.ab1      ------------------------------------------------
060_PfLab1_M_P26b.ab1 ------------------------------------------------
C01_1677_33.ab1       ------------------------------------------------

PF10_0312             GAAAATGATGTATCCTTAAGTCTTATCATTTTAATTAATTCAGATGTA
MAL10|PF10_0312       ------------------------------------------------
su_gi_contig_2574     ------------------------------------------------
E12_1998_33.ab1       ------------------------------------------------
C02_1677_544.ab1      ------------------------------------------------
060_PfLab1_M_P26b.ab1 ------------------------------------------------
C01_1677_33.ab1       ------------------------------------------------

PF10_0312             GATACAGATAAATTGACGGAACAGTTTTATAGATTCTCCTTTCCAAAA
MAL10|PF10_0312       ------------------------------------------------
su_gi_contig_2574     ------------------------------------------------
E12_1998_33.ab1       ------------------------------------------------
C02_1677_544.ab1      ------------------------------------------------
060_PfLab1_M_P26b.ab1 ------------------------------------------------
C01_1677_33.ab1       ------------------------------------------------

PF10_0312             GATATCTTTAGAGGTAATGAAGACATAAATAAACAAAGAATAAAAGTC
MAL10|PF10_0312       ------------------------------------------------
su_gi_contig_2574     ------------------------------------------------
E12_1998_33.ab1       ------------------------------------------------
C02_1677_544.ab1      ------------------------------------------------
060_PfLab1_M_P26b.ab1 ------------------------------------------------
C01_1677_33.ab1       ------------------------------------------------

PF10_0312             ATGGGGTCCTGTGTATATACTAAAGAATCACAAACACCCATTTTTAAT
MAL10|PF10_0312       ------------------------------------------------
su_gi_contig_2574     ------------------------------------------------
E12_1998_33.ab1       ------------------------------------------------
C02_1677_544.ab1      ------------------------------------------------
060_PfLab1_M_P26b.ab1 ------------------------------------------------
C01_1677_33.ab1       ------------------------------------------------

PF10_0312             GGATTCTTTTCTCTAGGACTTAGTACATATAATCTATTTAAAATTATA
MAL10|PF10_0312       ------------------------------------------------
su_gi_contig_2574     ------------------------------------------------
E12_1998_33.ab1       ------------------------------------------------
C02_1677_544.ab1      ------------------------------------------------
060_PfLab1_M_P26b.ab1 ------------------------------------------------
C01_1677_33.ab1       ------------------------------------------------

PF10_0312             GAATTATTAAAGCCAAATAAAAAGCTCTTATATTTATCTTTAGAAAAG
MAL10|PF10_0312       ------------------------------------------------
su_gi_contig_2574     ------------------------------------------------
E12_1998_33.ab1       ------------------------------------------------
C02_1677_544.ab1      ------------------------------------------------
060_PfLab1_M_P26b.ab1 ------------------------------------------------
C01_1677_33.ab1       ------------------------------------------------

PF10_0312             GCAGATGATAATAATCAAATTAGAGCTCAAGCAATTGCCGAGAGGATA
MAL10|PF10_0312       ------------------------------------------------
su_gi_contig_2574     ------------------------------------------------
E12_1998_33.ab1       ------------------------------------------------
C02_1677_544.ab1      ------------------------------------------------
060_PfLab1_M_P26b.ab1 ------------------------------------------------
C01_1677_33.ab1       ------------------------------------------------

PF10_0312             GTGATGAATTCCAAGGAATTGTTCGAGACGGTTTTGTTATTTGAGCGA
MAL10|PF10_0312       ------------------------------------------------
su_gi_contig_2574     ------------------------------------------------
E12_1998_33.ab1       ------------------------------------------------
C02_1677_544.ab1      ------------------------------------------------
060_PfLab1_M_P26b.ab1 ------------------------------------------------
C01_1677_33.ab1       ------------------------------------------------

PF10_0312             GATGTAAGAAATATATGAAATGATTAATAAGTGCATGTTGAAATAGGG
MAL10|PF10_0312       ------------------------------------------------
su_gi_contig_2574     ------------------------------------------------
E12_1998_33.ab1       ------------------------------------------------
C02_1677_544.ab1      ------------------------------------------------
060_PfLab1_M_P26b.ab1 ------------------------------------------------
C01_1677_33.ab1       ------------------------------------------------

PF10_0312             AAAAAAAGGGAGAGCAATTACATCTAAACAAATGAAAAAAAAAAAAAA
MAL10|PF10_0312       ------------------------------------------------
su_gi_contig_2574     ------------------------------------------------
E12_1998_33.ab1       ------------------------------------------------
C02_1677_544.ab1      ------------------------------------------------
060_PfLab1_M_P26b.ab1 ------------------------------------------------
C01_1677_33.ab1       ------------------------------------------------

PF10_0312             AAAAAAAAAATATACATATATATATATATATATATAAATATATATTAT
MAL10|PF10_0312       ------------------------------------------------
su_gi_contig_2574     ------------------------------------------------
E12_1998_33.ab1       ------------------------------------------------
C02_1677_544.ab1      ------------------------------------------------
060_PfLab1_M_P26b.ab1 ------------------------------------------------
C01_1677_33.ab1       ------------------------------------------------

PF10_0312             AACCATTAGAATACACCCTATGCTATTCTTCCTATTATAATTATAATT
MAL10|PF10_0312       ------------------------------------------------
su_gi_contig_2574     ------------------------------------------------
E12_1998_33.ab1       ------------------------------------------------
C02_1677_544.ab1      ------------------------------------------------
060_PfLab1_M_P26b.ab1 ------------------------------------------------
C01_1677_33.ab1       ------------------------------------------------

PF10_0312             ATTATTATCATTATTATTATTATTATTATTATTATTATTATTTTTTTT
MAL10|PF10_0312       ------------------------------------------------
su_gi_contig_2574     ------------------------------------------------
E12_1998_33.ab1       ------------------------------------------------
C02_1677_544.ab1      ------------------------------------------------
060_PfLab1_M_P26b.ab1 ------------------------------------------------
C01_1677_33.ab1       ------------------------------------------------

PF10_0312             TTATTTCAGGATATAATTAAATATGACAAATTTGATTACATTGACAAA
MAL10|PF10_0312       ------------------------------------------------
su_gi_contig_2574     ------------------------------------------------
E12_1998_33.ab1       ------------------------------------------------
C02_1677_544.ab1      ------------------------------------------------
060_PfLab1_M_P26b.ab1 ------------------------------------------------
C01_1677_33.ab1       ------------------------------------------------

PF10_0312             TGCGATGTGTGCCTTGTGGGATACAAAGGACTCTATACATTATATTTT
MAL10|PF10_0312       ------------------------------------------------
su_gi_contig_2574     ------------------------------------------------
E12_1998_33.ab1       ------------------------------------------------
C02_1677_544.ab1      ------------------------------------------------
060_PfLab1_M_P26b.ab1 ------------------------------------------------
C01_1677_33.ab1       ------------------------------------------------

PF10_0312             TGTATATTCATACCAGTACTTGTTAGTTTACTTATTTGTTATTTTTTA
MAL10|PF10_0312       ------------------------------------------------
su_gi_contig_2574     ------------------------------------------------
E12_1998_33.ab1       ------------------------------------------------
C02_1677_544.ab1      ------------------------------------------------
060_PfLab1_M_P26b.ab1 ------------------------------------------------
C01_1677_33.ab1       ------------------------------------------------

PF10_0312             TATAAGCGCAAAATAAAAAATAAACAAAATATAGTCGATATGAAAAAT
MAL10|PF10_0312       ------------------------------------------------
su_gi_contig_2574     ------------------------------------------------
E12_1998_33.ab1       ------------------------------------------------
C02_1677_544.ab1      ------------------------------------------------
060_PfLab1_M_P26b.ab1 ------------------------------------------------
C01_1677_33.ab1       ------------------------------------------------

PF10_0312             AAAAATTTTATTAACGATCTAAAGTCAATTGAACCGAGTATAATTCCC
MAL10|PF10_0312       ------------------------------------------------
su_gi_contig_2574     ------------------------------------------------
E12_1998_33.ab1       ------------------------------------------------
C02_1677_544.ab1      ------------------------------------------------
060_PfLab1_M_P26b.ab1 ------------------------------------------------
C01_1677_33.ab1       ------------------------------------------------

PF10_0312             CTAAAGTAGTAATAATAAATAAATAAATAAATTAATAAAAAAAAAAAA
MAL10|PF10_0312       ------------------------------------------------
su_gi_contig_2574     ------------------------------------------------
E12_1998_33.ab1       ------------------------------------------------
C02_1677_544.ab1      ------------------------------------------------
060_PfLab1_M_P26b.ab1 ------------------------------------------------
C01_1677_33.ab1       ------------------------------------------------

PF10_0312             AAAAAAAAAAAAAAAAAAAATTTTTACATATTTTCCATTTTTAAATTT
MAL10|PF10_0312       ------------------------------------------------
su_gi_contig_2574     ------------------------------------------------
E12_1998_33.ab1       ------------------------------------------------
C02_1677_544.ab1      ------------------------------------------------
060_PfLab1_M_P26b.ab1 ------------------------------------------------
C01_1677_33.ab1       ------------------------------------------------

PF10_0312             ATATAATGTCAATATATTCCTCTATATGGATAACATTTATACTATTCA
MAL10|PF10_0312       ------------------------------------------------
su_gi_contig_2574     ------------------------------------------------
E12_1998_33.ab1       ------------------------------------------------
C02_1677_544.ab1      ------------------------------------------------
060_PfLab1_M_P26b.ab1 ------------------------------------------------
C01_1677_33.ab1       ------------------------------------------------

PF10_0312             ATTTAAAGGAAATTTTTGGTTGCAATATGGTAATAAATATTTTATTTA
MAL10|PF10_0312       ------------------------------------------------
su_gi_contig_2574     ------------------------------------------------
E12_1998_33.ab1       ------------------------------------------------
C02_1677_544.ab1      ------------------------------------------------
060_PfLab1_M_P26b.ab1 ------------------------------------------------
C01_1677_33.ab1       ------------------------------------------------

PF10_0312             TAAATAAATTATTTATTTCATTTTTATATATGTCAGTCTTTTTTTTTT
MAL10|PF10_0312       ------------------------------------------------
su_gi_contig_2574     ------------------------------------------------
E12_1998_33.ab1       ------------------------------------------------
C02_1677_544.ab1      ------------------------------------------------
060_PfLab1_M_P26b.ab1 ------------------------------------------------
C01_1677_33.ab1       ------------------------------------------------

PF10_0312             TTTTTTTTTTTTTTTTTTTTTGTGTAATATTTTGATATGTCAAAAATA
MAL10|PF10_0312       ------------------------------------------------
su_gi_contig_2574     ------------------------------------------------
E12_1998_33.ab1       ------------------------------------------------
C02_1677_544.ab1      ------------------------------------------------
060_PfLab1_M_P26b.ab1 ------------------------------------------------
C01_1677_33.ab1       ------------------------------------------------

PF10_0312             GTCACACTTTAAGTATTTTTTTTTTTTTTTTTATCACTCATAAATCAA
MAL10|PF10_0312       ------------------------------------------------
su_gi_contig_2574     ------------------------------------------------
E12_1998_33.ab1       ------------------------------------------------
C02_1677_544.ab1      ------------------------------------------------
060_PfLab1_M_P26b.ab1 ------------------------------------------------
C01_1677_33.ab1       ------------------------------------------------

PF10_0312             ACCTCATATAATTAAGAAATTCAAAATTTTTTACTTTTAAATATTATG
MAL10|PF10_0312       ------------------------------------------------
su_gi_contig_2574     ------------------------------------------------
E12_1998_33.ab1       ------------------------------------------------
C02_1677_544.ab1      ------------------------------------------------
060_PfLab1_M_P26b.ab1 ------------------------------------------------
C01_1677_33.ab1       ------------------------------------------------

PF10_0312             TTATCACATAAAAATGGATTAAGAAAAATTAAATAAAGTAAATTCTCC
MAL10|PF10_0312       ------------------------------------------------
su_gi_contig_2574     ------------------------------------------------
E12_1998_33.ab1       ------------------------------------------------
C02_1677_544.ab1      ------------------------------------------------
060_PfLab1_M_P26b.ab1 ------------------------------------------------
C01_1677_33.ab1       ------------------------------------------------

PF10_0312             TTTCCATTTTGATTTTTTCTTTTTTTTTTTTATATATTTAATAATTAT
MAL10|PF10_0312       ------------------------------------------------
su_gi_contig_2574     ------------------------------------------------
E12_1998_33.ab1       ------------------------------------------------
C02_1677_544.ab1      ------------------------------------------------
060_PfLab1_M_P26b.ab1 ------------------------------------------------
C01_1677_33.ab1       ------------------------------------------------

PF10_0312             TATATGATTTATTTTATTATTTTGTGTGTGTATATATGTATGTGTTGT
MAL10|PF10_0312       ------------------------------------------------
su_gi_contig_2574     ------------------------------------------------
E12_1998_33.ab1       ------------------------------------------------
C02_1677_544.ab1      ------------------------------------------------
060_PfLab1_M_P26b.ab1 ------------------------------------------------
C01_1677_33.ab1       ------------------------------------------------

PF10_0312             ATAAATGAAGAATGAGTGAACAAAATTTAAAAGTGGAATCAAATTTCA
MAL10|PF10_0312       -----------ATGAGTGAACAAAATTTAAAAGTGGAATCAAATTTCA
su_gi_contig_2574     ------------------------------------------------
E12_1998_33.ab1       ------------------------------------------------
C02_1677_544.ab1      ------------------------------------------------
060_PfLab1_M_P26b.ab1 ------------------------------------------------
C01_1677_33.ab1       ------------------------------------------------

PF10_0312             GCAAGGAAGGAGAACAACAAAAAGACGATGCTATAAAAAGTAATGAAA
MAL10|PF10_0312       GCAAGGAAGGAGAACAACAAAAAGACGATGCTATAAAAAGTAATGAAA
su_gi_contig_2574     ------------------------------------------------
E12_1998_33.ab1       ------------------------------------------------
C02_1677_544.ab1      ------------------------------------------------
060_PfLab1_M_P26b.ab1 ------------------------------------------------
C01_1677_33.ab1       ------------------------------------------------

PF10_0312             CGTATGAAGAAGAAAATGAAGAGATTTCTAACGTAGTAAATAGTATGT
MAL10|PF10_0312       CGTATGAAGAAGAAAATGAAGAGATTTCTAACGTAGTAAATA------
su_gi_contig_2574     ------------------------------------------------
E12_1998_33.ab1       ------------------------------------------------
C02_1677_544.ab1      ------------------------------------------------
060_PfLab1_M_P26b.ab1 ------------------------------------------------
C01_1677_33.ab1       ------------------------------------------------

PF10_0312             ATAAAAAAAAAAAAAAAAAAAAAATATATATATATATATATATATATA
MAL10|PF10_0312       ------------------------------------------------
su_gi_contig_2574     ------------------------------------------------
E12_1998_33.ab1       ------------------------------------------------
C02_1677_544.ab1      ------------------------------------------------
060_PfLab1_M_P26b.ab1 ------------------------------------------------
C01_1677_33.ab1       ------------------------------------------------

PF10_0312             ATTTATTGATAAACACAATTTTAAATAAATAATACAAATGTTATATAT
MAL10|PF10_0312       ------------------------------------------------
su_gi_contig_2574     ------------------------------------------------
E12_1998_33.ab1       ------------------------------------------------
C02_1677_544.ab1      ------------------------------------------------
060_PfLab1_M_P26b.ab1 ------------------------------------------------
C01_1677_33.ab1       ------------------------------------------------

PF10_0312             ATATATATATATGCATTTATTTATTTATTTATTTATTTATCAACCCCT
MAL10|PF10_0312       ------------------------------------------------
su_gi_contig_2574     ------------------------------------------------
E12_1998_33.ab1       ------------------------------------------------
C02_1677_544.ab1      ------------------------------------------------
060_PfLab1_M_P26b.ab1 ------------------------------------------------
C01_1677_33.ab1       ------------------------------------------------

PF10_0312             TTTTTTGTACATAATTTTATGAACAGTTCATAATTTTTTTTTTTTTTT
MAL10|PF10_0312       ------------------------------------------------
su_gi_contig_2574     ------------------------------------------------
E12_1998_33.ab1       ------------------------------------------------
C02_1677_544.ab1      ------------------------------------------------
060_PfLab1_M_P26b.ab1 ------------------------------------------------
C01_1677_33.ab1       ------------------------------------------------

PF10_0312             TTTTTTTTTTTTTTTTTTTTTTTTGATCTGTTAATATTATAGAATATA
MAL10|PF10_0312       ------------------------------------------AATATA
su_gi_contig_2574     ------------------------------------------------
E12_1998_33.ab1       ------------------------------------------------
C02_1677_544.ab1      ------------------------------------------------
060_PfLab1_M_P26b.ab1 ------------------------------------------------
C01_1677_33.ab1       ------------------------------------------------

PF10_0312             GCGATTTTTATAAAAATCTATATGCTTTCATTGAGTCCAAGAGTTGTT
MAL10|PF10_0312       GCGATTTTTATAAAAATCTATATGCTTTCATTGAGTCCAAGAGTTGTT
su_gi_contig_2574     ------------------------------------------------
E12_1998_33.ab1       ------------------------------------------------
C02_1677_544.ab1      ------------------------------------------------
060_PfLab1_M_P26b.ab1 ------------------------------------------------
C01_1677_33.ab1       ------------------------------------------------

PF10_0312             ACATTAATTTAATATATGATTGTAAAAGGGAAGAGGAAACACAAGTAG
MAL10|PF10_0312       ACATTAATTTAATATATGATTGTAAAAGGGAAGAGGAAACACAAGTAG
su_gi_contig_2574     --------------------------------------------GTAG
E12_1998_33.ab1       --------------------------------------------GTAG
C02_1677_544.ab1      ------------------------------------------------
060_PfLab1_M_P26b.ab1 ------------------------------------------------
C01_1677_33.ab1       ------------------------------------------------

PF10_0312             AAACAAAAAAAAAATACAAGACAACTTATAGTAATTATCAAAAATCTT
MAL10|PF10_0312       AAACAAAAAAAAAATACAAGACAACTTATAGTAATTATCAAAAATCTT
su_gi_contig_2574     AAACAAAAAAAAAATACAAGACAACTTATAGTAATTATCAAAAATCTT
E12_1998_33.ab1       AAACAAAAAAAAAATACAAGACAACTTATAGTAATTATCAAAAATCTT
C02_1677_544.ab1      ----------------------AACTTATAGTAATTATCAAAAATCTT
060_PfLab1_M_P26b.ab1 -------------------------TTATAGTAATTATCAAAAATCTT
C01_1677_33.ab1       ------------------------------------------------

PF10_0312             CAAGTGTCGAAAAGAAAAAGCTAGATGAAAGTTCTTTCAATAAAATAA
MAL10|PF10_0312       CAAGTGTCGAAAAGAAAAAGCTAGATGAAAGTTCTTTCAATAAAATAA
su_gi_contig_2574     CAAGTGTCGAAAGGAAAAAGCTAGATGAAAGTTCTTTCAATAAAATAA
E12_1998_33.ab1       CAAGTGTCGAAAGGAAAAAGCTAGATGAAAGTTCTTTCAATAAAATAA
C02_1677_544.ab1      CAAGTGTCGAAAGGAAAAAGCTAGATGAAAGTTCTTTCAATAAAATAA
060_PfLab1_M_P26b.ab1 CAAGTGTCGAAAGGAAAAAGCTAGATGAAAGTTCTTTCAATAAAATAA
C01_1677_33.ab1       ------------------------------------------------

PF10_0312             AAGAAATAGTAAAAGAGAAATTTCCCAAGTCTTCTGATAAAAAAATTG
MAL10|PF10_0312       AAGAAATAGTAAAAGAGAAATTTCCCAAGTCTTCTGATAAAAAAATTG
su_gi_contig_2574     AAGAAATAGTAAAAGAGAAATTTCCCAAGTCTTCGGATAAAAAAATTG
E12_1998_33.ab1       AAGAAATAGTAAAAGAGAAATTTCCCAAGTCTTCGGATAAAAAAATTG
C02_1677_544.ab1      AAGAAATAGTAAAAGAGA------------------------------
060_PfLab1_M_P26b.ab1 AAGAAATAGTAAAAGAGAAATTTCCCAAGTCTTCGGATAAAAAAATTG
C01_1677_33.ab1       -----------------------------------GATAAAAAAATTG

PF10_0312             AATTGTACCTCAAGGAAATCATAAGTAAATTAATCAAAATATATAAAA
MAL10|PF10_0312       AATTGTACCTCAAGGAAATCATAA------------------------
su_gi_contig_2574     AATTGTACCTCAAGGAAATCATAAGTAAATTAATCAAAATATATAAAA
E12_1998_33.ab1       AATTGTACCTCAAGGAAATCATAAGTAAATTAATCAAAATATATAAAA
C02_1677_544.ab1      ------------------------------------------------
060_PfLab1_M_P26b.ab1 AATTGTACCTCAAGGAAATCATAAGTAAATTAATCAAAATATATAAAA
C01_1677_33.ab1       AATTGTACCTCAAGGAAATCATAAGTAAATTAATCAAAATATATAAAA

PF10_0312             ATGTATAAATATTAAATGAATAAATATAAATATATACACACACATTAT
MAL10|PF10_0312       ------------------------------------------------
su_gi_contig_2574     ATGTATAAATATTAAATGAATAAATATAAATATATACACACACATTAT
E12_1998_33.ab1       ATGTATAAATATTAAATGAATAAATATAAATATATACACACACATTAT
C02_1677_544.ab1      ------------------------------------------------
060_PfLab1_M_P26b.ab1 ATGTATAAATATTAAATGAATAAATATAAATATATACACACACATTAT
C01_1677_33.ab1       ATGTATAAATATTAAATGAATAAATATAAATATATACACACACATTAT

PF10_0312             ATATATATATTTATTTATTTATTTATTTATTTATTTGTCTAACCCCGT
MAL10|PF10_0312       ------------------------------------------------
su_gi_contig_2574     ATATATATATTTATTTATTTATTTATTTATTTATTTGTCTAACCCCGT
E12_1998_33.ab1       ATATATATATTTATTTATTTATTTATTTATTTATTTGTCTAACCCCGT
C02_1677_544.ab1      ------------------------------------------------
060_PfLab1_M_P26b.ab1 ATATATATATTTATTTATTTATTTATTTATTTATTTGTCTAACCCCGT
C01_1677_33.ab1       ATATATATATTTATTTATTTATTTATTTATTTATTTGTCTAACCCCGT

PF10_0312             TTTGATATTTTCCAGATGACGCACCGAAAGAAAATTGCTCTCTTCATA
MAL10|PF10_0312       ---------------ATGACGCACCGAAAGAAAATTGCTCTCTTCATA
su_gi_contig_2574     TTTGATATTTTCCAGATGACGCACCGAAAGAAAATTGCTCTCTTCATA
E12_1998_33.ab1       TTTGATATTTTCCAGATGACGCACCGAAAGAAAATTGCTCTCTTCATA
C02_1677_544.ab1      ------------------------------------------------
060_PfLab1_M_P26b.ab1 TTTGATATTTTCCAGATGACGCACCGAAAGAAAATTGCTCTCTTCATA
C01_1677_33.ab1       TTTGATATTTTCCAGATGACGCACCGAAAGAAAATTGCTCTCTTCATA

PF10_0312             AAATTCTTTTCGTTAGGAATGAACAAAATATCTTTGTCAAGCACAATT
MAL10|PF10_0312       AAATTCTTTTCGTTAGGAATGAACAAAATATCTTTGTCAAGCACAATT
su_gi_contig_2574     AAATTCTTTTCGTTAGGAATGAACAAAATATCTTTGTCAAGCACAATT
E12_1998_33.ab1       AAATTCTTTTCGTTAGGAATGAACAAAATATCTTTGTCAAGCACAATT
C02_1677_544.ab1      ------------------------------------------------
060_PfLab1_M_P26b.ab1 AAATTCTTTTCGTTAGGAATGAACAAAATATCTTTGTCAAGCACAATT
C01_1677_33.ab1       AAATTCTTTTCGTTAGGAATGAACAAAATATCTTTGTCAAGCACAATT

PF10_0312             TAATTAGTTATTTATTTAATTTTATAGATTGTAAAACATTATTGAAAC
MAL10|PF10_0312       TAATTAGTTATTTATTTAATTTTATAGATTGTAAAACATTATTGAAAC
su_gi_contig_2574     TAATTAGTTATTTATTTAATTTTATAGATTGTAAAACATTATTGAAAC
E12_1998_33.ab1       TAATTAGTTATTTATTTAATTTTATAGATTGTAAAACATTATTGAAAC
C02_1677_544.ab1      ------------------------------------------------
060_PfLab1_M_P26b.ab1 TAATTAGTTATTTATTTAATTTTATAGATTGTAAAACATTATTGAAAC
C01_1677_33.ab1       TAATTAGTTATTTATTTAATTTTATAGATTGTAAAACATTATTGAAAC

PF10_0312             TTAAAGGATGTTCTAAAATCGATAGTGAAGTTGTAAGTTTATACTATA
MAL10|PF10_0312       TTAAAGGATGTTCTAAAATCGATAGTGAAGTTGTAAGTTTATACTATA
su_gi_contig_2574     TTAAAGGATGTTCTAAAATCGATAGTGAAGTTGTAAGTTTATACTATA
E12_1998_33.ab1       TTAAAGGATGTTCTAAAATCGATAGTGAAGTTGTAAGTTTATACTATA
C02_1677_544.ab1      ------------------------------------------------
060_PfLab1_M_P26b.ab1 TTAAAGGATGTTCTAAAATCGATAGTGAAGTTGTAAGTTTATACTATA
C01_1677_33.ab1       TTAAAGGATGTTCTAAAATCGATAGTGAAGTTGTAAGTTTATACTATA

PF10_0312             GAAAAATATTATATACCTTGTCATTCAAAAATGATGAGATAAAAACAA
MAL10|PF10_0312       GAAAAATATTATATACCTTGTCATTCAAAAATGATGAGATAAAAACAA
su_gi_contig_2574     GAAAAATATTATATACCTTGTCATTCAAAAATGATGAGATAAAAACAA
E12_1998_33.ab1       GAAAAATATTATATACCTTGTCATTCAAAAATGATGAGATAAAAACAA
C02_1677_544.ab1      ------------------------------------------------
060_PfLab1_M_P26b.ab1 GAAAAATATTATATACCTTGTCATTCAAAAATGATGAGATAAAAACAA
C01_1677_33.ab1       GAAAAATATTATATACCTTGTCATTCAAAAATGATGAGATAAAAACAA

PF10_0312             ATATACATTACTGGAGAAATGTAATAGATTATTTTTTTTATCGATGTG
MAL10|PF10_0312       ATATACATTACTGGAGAAATGTAATAGATTATTTTTTTTATCGATGTG
su_gi_contig_2574     ATATACATTACTGGAGAAATGTAATAGATTATTTTTTTTATCGATGTG
E12_1998_33.ab1       ATATACATTACTGGAGAAATGTAATAGATTATTTTTTTTATCGATGTG
C02_1677_544.ab1      ------------------------------------------------
060_PfLab1_M_P26b.ab1 ATATACATTACTGGAGAAATGTAATAGATTATTTTTTTTATCGATGTG
C01_1677_33.ab1       ATATACATTACTGGAGAAATGTAATAGATTATTTTTTTTATCGATGTG

PF10_0312             CAAATCTTAAACCATTAGACAGAATGAATTGCCCTATAGTATTAAAAA
MAL10|PF10_0312       CAAATCTTAAACCATTAGACAGAATGAATTGCCCTATAGTATTAAAAA
su_gi_contig_2574     CAAATCTTAAACCATTAGACAGAATGAATTGCCCTATAGTATTAAAAA
E12_1998_33.ab1       CAAATCTTAAACCATTAGACAGAATG----------------------
C02_1677_544.ab1      ------------------------------------------------
060_PfLab1_M_P26b.ab1 CAAATCTTAAACCATTAGACAGAATGAATTGCCCTATAGTATTAAAAA
C01_1677_33.ab1       CAAATCTTAAACCATTAGACAGAAT-----------------------

PF10_0312             CGCTAGAACAAAATAAAAATTTCTGTGTTATAAATCCAGAAGCTATGG
MAL10|PF10_0312       CGCTAGAACAAAATAAAAATTTCTGTGTTATAAATCCAGAAGCTATGG
su_gi_contig_2574     CGCTAGAACAAAATAAAAATTTCTGTGTTATAAATCCAGAAGCTATGG
E12_1998_33.ab1       ------------------------------------------------
C02_1677_544.ab1      ------------------------------------------------
060_PfLab1_M_P26b.ab1 CGCTAGAACAAAATAAAAATTTCTGTGTTATAAATCCAGAAGCTATGG
C01_1677_33.ab1       ------------------------------------------------

PF10_0312             ATTCTTGTATTTATATTAGTTTAGATTATTTTAAAGAGAATCTAATAA
MAL10|PF10_0312       ATTCTTGTATTTATATTAGTTTAGATTATTTTAAAGAGAATCTAATAA
su_gi_contig_2574     ATTCTTGTATTTATATTAGTTTAGATTATTTTAAAGAG----------
E12_1998_33.ab1       ------------------------------------------------
C02_1677_544.ab1      ------------------------------------------------
060_PfLab1_M_P26b.ab1 ATTCTTGTATTTATATTAGTTTAGATTATTTTAAAGAG----------
C01_1677_33.ab1       ------------------------------------------------

PF10_0312             CATCATGTACTCATAAAAAACCTCTACCTCATACTTGCAATGTTAAAA
MAL10|PF10_0312       CATCATGTACTCATAAAAAACCTCTACCTCATACTTGCAATGTTAAAA
su_gi_contig_2574     ------------------------------------------------
E12_1998_33.ab1       ------------------------------------------------
C02_1677_544.ab1      ------------------------------------------------
060_PfLab1_M_P26b.ab1 ------------------------------------------------
C01_1677_33.ab1       ------------------------------------------------

PF10_0312             ATGAAATTTCAGGTATAAAAAATTTAAAAACAGAACAAATCGAACTAA
MAL10|PF10_0312       ATGAAATTTCAGGTATAAAAAATTTAAAAACAGAACAAATCGAACTAA
su_gi_contig_2574     ------------------------------------------------
E12_1998_33.ab1       ------------------------------------------------
C02_1677_544.ab1      ------------------------------------------------
060_PfLab1_M_P26b.ab1 ------------------------------------------------
C01_1677_33.ab1       ------------------------------------------------

PF10_0312             ATGAATTTATACAAGAATATTATAAACGATTAATAATCAATGATGATG
MAL10|PF10_0312       ATGAATTTATACAAGAATATTATAAACGATTAATAATCAATGATGATG
su_gi_contig_2574     ------------------------------------------------
E12_1998_33.ab1       ------------------------------------------------
C02_1677_544.ab1      ------------------------------------------------
060_PfLab1_M_P26b.ab1 ------------------------------------------------
C01_1677_33.ab1       ------------------------------------------------

PF10_0312             AAATTATGTGGAATGTATGTTATTTTAGAAAATCCAAAGAATTCCTAA
MAL10|PF10_0312       AAATTATGTGGAATGTATGTTATTTTAGAAAATCCAAAGAATTCCTAA
su_gi_contig_2574     ------------------------------------------------
E12_1998_33.ab1       ------------------------------------------------
C02_1677_544.ab1      ------------------------------------------------
060_PfLab1_M_P26b.ab1 ------------------------------------------------
C01_1677_33.ab1       ------------------------------------------------

PF10_0312             CCATACTATTGTTGGAGTTTTTAAAAAGTATGCTCACCGTTTTAAACA
MAL10|PF10_0312       CCATACTATTGTTGGAGTTTTTAAAAAGTATGCTCACCGTTTTAAACA
su_gi_contig_2574     ------------------------------------------------
E12_1998_33.ab1       ------------------------------------------------
C02_1677_544.ab1      ------------------------------------------------
060_PfLab1_M_P26b.ab1 ------------------------------------------------
C01_1677_33.ab1       ------------------------------------------------

PF10_0312             AATATAACGGAAAATGTATTTTTAAAAAAACAGAATATCTAGTTAATT
MAL10|PF10_0312       AATATAACGGAAAATGTATTTTTAAAAAAACAGAATATCTAGTTAATT
su_gi_contig_2574     ------------------------------------------------
E12_1998_33.ab1       ------------------------------------------------
C02_1677_544.ab1      ------------------------------------------------
060_PfLab1_M_P26b.ab1 ------------------------------------------------
C01_1677_33.ab1       ------------------------------------------------

PF10_0312             GTGGACATCATATTACACACCGAATATGGATACAAATGTTCTATGAGT
MAL10|PF10_0312       GTGGACATCATATTACACACCGAATATGGATACAAATGTTCTATGAGT
su_gi_contig_2574     ------------------------------------------------
E12_1998_33.ab1       ------------------------------------------------
C02_1677_544.ab1      ------------------------------------------------
060_PfLab1_M_P26b.ab1 ------------------------------------------------
C01_1677_33.ab1       ------------------------------------------------

PF10_0312             ATGGATTCGAATCGGTAGATGCCGACACAAAAAAAAATATGAAAAATT
MAL10|PF10_0312       ATGGATTCGAATCGGTAGATGCCGACACAAAAAAAAATATGAAAAATT
su_gi_contig_2574     ------------------------------------------------
E12_1998_33.ab1       ------------------------------------------------
C02_1677_544.ab1      ------------------------------------------------
060_PfLab1_M_P26b.ab1 ------------------------------------------------
C01_1677_33.ab1       ------------------------------------------------

PF10_0312             ATCCTATTATTCAGCAGGAAGATGGTAATAATAGGACATTATATTTAA
MAL10|PF10_0312       ATCCTATTATTCAGCAGGAAGATGGTAATAATAGGACATTATATTTAA
su_gi_contig_2574     ------------------------------------------------
E12_1998_33.ab1       ------------------------------------------------
C02_1677_544.ab1      ------------------------------------------------
060_PfLab1_M_P26b.ab1 ------------------------------------------------
C01_1677_33.ab1       ------------------------------------------------

PF10_0312             CCATAGCTGATCATTATAAGTGGGACGCATAGATATGCCCACACAAAA
MAL10|PF10_0312       CCATAGCTGATCATTATAAGTGGGACGCATAG----------------
su_gi_contig_2574     ------------------------------------------------
E12_1998_33.ab1       ------------------------------------------------
C02_1677_544.ab1      ------------------------------------------------
060_PfLab1_M_P26b.ab1 ------------------------------------------------
C01_1677_33.ab1       ------------------------------------------------

PF10_0312             AATAAACAATAAAAAATAAAAAAAATAAAAAAATGACACACATATATA
MAL10|PF10_0312       ------------------------------------------------
su_gi_contig_2574     ------------------------------------------------
E12_1998_33.ab1       ------------------------------------------------
C02_1677_544.ab1      ------------------------------------------------
060_PfLab1_M_P26b.ab1 ------------------------------------------------
C01_1677_33.ab1       ------------------------------------------------

PF10_0312             TATATATATATATATATATAATTTTTTTTATGATTAATTCTAAACAAT
MAL10|PF10_0312       ------------------------------------------------
su_gi_contig_2574     ------------------------------------------------
E12_1998_33.ab1       ------------------------------------------------
C02_1677_544.ab1      ------------------------------------------------
060_PfLab1_M_P26b.ab1 ------------------------------------------------
C01_1677_33.ab1       ------------------------------------------------

PF10_0312             AAAAAACTTTAAATTACAAATTAAAAATTTATTTTAAGGTTTTAATTT
MAL10|PF10_0312       ------------------------------------------------
su_gi_contig_2574     ------------------------------------------------
E12_1998_33.ab1       ------------------------------------------------
C02_1677_544.ab1      ------------------------------------------------
060_PfLab1_M_P26b.ab1 ------------------------------------------------
C01_1677_33.ab1       ------------------------------------------------

PF10_0312             TTTTTTTTTTTTTTTAAGTTTATATATATGAAAAAAAATAAAACATAT
MAL10|PF10_0312       ------------------------------------------------
su_gi_contig_2574     ------------------------------------------------
E12_1998_33.ab1       ------------------------------------------------
C02_1677_544.ab1      ------------------------------------------------
060_PfLab1_M_P26b.ab1 ------------------------------------------------
C01_1677_33.ab1       ------------------------------------------------

PF10_0312             ATGTGAAACAAATTTATAAGTTATAAAAATAAATCAATATATATATAT
MAL10|PF10_0312       ------------------------------------------------
su_gi_contig_2574     ------------------------------------------------
E12_1998_33.ab1       ------------------------------------------------
C02_1677_544.ab1      ------------------------------------------------
060_PfLab1_M_P26b.ab1 ------------------------------------------------
C01_1677_33.ab1       ------------------------------------------------

PF10_0312             ATATTATAATACATATAACATATAACATATATAATTTTAGTGTTTACT
MAL10|PF10_0312       ------------------------------------------------
su_gi_contig_2574     ------------------------------------------------
E12_1998_33.ab1       ------------------------------------------------
C02_1677_544.ab1      ------------------------------------------------
060_PfLab1_M_P26b.ab1 ------------------------------------------------
C01_1677_33.ab1       ------------------------------------------------

PF10_0312             AAATTATAATGAAAAACCAAACCACTTTTCATTTAAAAAAAAAAAAAA
MAL10|PF10_0312       ------------------------------------------------
su_gi_contig_2574     ------------------------------------------------
E12_1998_33.ab1       ------------------------------------------------
C02_1677_544.ab1      ------------------------------------------------
060_PfLab1_M_P26b.ab1 ------------------------------------------------
C01_1677_33.ab1       ------------------------------------------------

PF10_0312             AAATACAAAAAATTATAAACACATATCGTAACAAATGTGGGACAAATA
MAL10|PF10_0312       ------------------------------------------------
su_gi_contig_2574     ------------------------------------------------
E12_1998_33.ab1       ------------------------------------------------
C02_1677_544.ab1      ------------------------------------------------
060_PfLab1_M_P26b.ab1 ------------------------------------------------
C01_1677_33.ab1       ------------------------------------------------

PF10_0312             AATAACATAAGATAATTATTTTTTTAATTCTAATTCTTCATTCCTATT
MAL10|PF10_0312       ------------------------------------------------
su_gi_contig_2574     ------------------------------------------------
E12_1998_33.ab1       ------------------------------------------------
C02_1677_544.ab1      ------------------------------------------------
060_PfLab1_M_P26b.ab1 ------------------------------------------------
C01_1677_33.ab1       ------------------------------------------------

PF10_0312             CAAGAATAAAAAAAATAAAAAAAAAAAAAAAAAAAAAAGAAAAAAAGA
MAL10|PF10_0312       ------------------------------------------------
su_gi_contig_2574     ------------------------------------------------
E12_1998_33.ab1       ------------------------------------------------
C02_1677_544.ab1      ------------------------------------------------
060_PfLab1_M_P26b.ab1 ------------------------------------------------
C01_1677_33.ab1       ------------------------------------------------

PF10_0312             AAAATTCATAATATTGATATATAAATAATAATAAACAAATAAATACAA
MAL10|PF10_0312       ------------------------------------------------
su_gi_contig_2574     ------------------------------------------------
E12_1998_33.ab1       ------------------------------------------------
C02_1677_544.ab1      ------------------------------------------------
060_PfLab1_M_P26b.ab1 ------------------------------------------------
C01_1677_33.ab1       ------------------------------------------------

PF10_0312             AATAAAAACATACATATATATTAACTACATATATTACTTATCGTTATT
MAL10|PF10_0312       ------------------------------------------------
su_gi_contig_2574     ------------------------------------------------
E12_1998_33.ab1       ------------------------------------------------
C02_1677_544.ab1      ------------------------------------------------
060_PfLab1_M_P26b.ab1 ------------------------------------------------
C01_1677_33.ab1       ------------------------------------------------

PF10_0312             TGGGTTGTCCTTTTTGCAACTTGAGTTGCATTTTTCTATAAAGAATGG
MAL10|PF10_0312       ------------------------------------------------
su_gi_contig_2574     ------------------------------------------------
E12_1998_33.ab1       ------------------------------------------------
C02_1677_544.ab1      ------------------------------------------------
060_PfLab1_M_P26b.ab1 ------------------------------------------------
C01_1677_33.ab1       ------------------------------------------------

PF10_0312             CAAGCATATACAAAATGCATAATATATATATATATATAAGATAAAATT
MAL10|PF10_0312       ------------------------------------------------
su_gi_contig_2574     ------------------------------------------------
E12_1998_33.ab1       ------------------------------------------------
C02_1677_544.ab1      ------------------------------------------------
060_PfLab1_M_P26b.ab1 ------------------------------------------------
C01_1677_33.ab1       ------------------------------------------------

PF10_0312             CTTTCTTTTATTTTTTATTTTATTTTTTATTTTATTTTTGATTTTTTT
MAL10|PF10_0312       ------------------------------------------------
su_gi_contig_2574     ------------------------------------------------
E12_1998_33.ab1       ------------------------------------------------
C02_1677_544.ab1      ------------------------------------------------
060_PfLab1_M_P26b.ab1 ------------------------------------------------
C01_1677_33.ab1       ------------------------------------------------

PF10_0312             TTCGTTTTTGTCATATTTTACTTTGGGTATCTGGTAGTTCTACATCTG
MAL10|PF10_0312       ------------------------------------------------
su_gi_contig_2574     ------------------------------------------------
E12_1998_33.ab1       ------------------------------------------------
C02_1677_544.ab1      ------------------------------------------------
060_PfLab1_M_P26b.ab1 ------------------------------------------------
C01_1677_33.ab1       ------------------------------------------------

PF10_0312             AATCTAAATCCGATTCAGAATCAGAACTTTCACCAAAATTTTTTGGTT
MAL10|PF10_0312       ------------------------------------------------
su_gi_contig_2574     ------------------------------------------------
E12_1998_33.ab1       ------------------------------------------------
C02_1677_544.ab1      ------------------------------------------------
060_PfLab1_M_P26b.ab1 ------------------------------------------------
C01_1677_33.ab1       ------------------------------------------------

PF10_0312             TGTGATAAATGCAGCATACTACAAAAAGGTAGAAAAGTAAAATAAGAA
MAL10|PF10_0312       ------------------------------------------------
su_gi_contig_2574     ------------------------------------------------
E12_1998_33.ab1       ------------------------------------------------
C02_1677_544.ab1      ------------------------------------------------
060_PfLab1_M_P26b.ab1 ------------------------------------------------
C01_1677_33.ab1       ------------------------------------------------

PF10_0312             ATGTAATATAATATGTGAAAAAAAAAAAAAAAATATATATATAATATG
MAL10|PF10_0312       ------------------------------------------------
su_gi_contig_2574     ------------------------------------------------
E12_1998_33.ab1       ------------------------------------------------
C02_1677_544.ab1      ------------------------------------------------
060_PfLab1_M_P26b.ab1 ------------------------------------------------
C01_1677_33.ab1       ------------------------------------------------

PF10_0312             TATGTATTTATTTATGTTTATATTGTGCTATTTTGTGTTACCTTTGGA
MAL10|PF10_0312       ------------------------------------------------
su_gi_contig_2574     ------------------------------------------------
E12_1998_33.ab1       ------------------------------------------------
C02_1677_544.ab1      ------------------------------------------------
060_PfLab1_M_P26b.ab1 ------------------------------------------------
C01_1677_33.ab1       ------------------------------------------------

PF10_0312             TGACTTCTTTTGAGCATTTTCATTATCTATAGTGTTCTCATCCCATCT
MAL10|PF10_0312       ------------------------------------------------
su_gi_contig_2574     ------------------------------------------------
E12_1998_33.ab1       ------------------------------------------------
C02_1677_544.ab1      ------------------------------------------------
060_PfLab1_M_P26b.ab1 ------------------------------------------------
C01_1677_33.ab1       ------------------------------------------------

PF10_0312             AACAACTTTTTGTGGAGCCAGTTTTAATATTCTTACAATTGTACTAGA
MAL10|PF10_0312       ------------------------------------------------
su_gi_contig_2574     ------------------------------------------------
E12_1998_33.ab1       ------------------------------------------------
C02_1677_544.ab1      ------------------------------------------------
060_PfLab1_M_P26b.ab1 ------------------------------------------------
C01_1677_33.ab1       ------------------------------------------------

PF10_0312             GTTTTCATTAGTATCATTTTGCGTATTCGTATCTTGAACATACGTAGT
MAL10|PF10_0312       ------------------------------------------------
su_gi_contig_2574     ------------------------------------------------
E12_1998_33.ab1       ------------------------------------------------
C02_1677_544.ab1      ------------------------------------------------
060_PfLab1_M_P26b.ab1 ------------------------------------------------
C01_1677_33.ab1       ------------------------------------------------

PF10_0312             AGTGGTTGTGGATGATGAATGCATAGGACACATTATATATAAAAAGAT
MAL10|PF10_0312       ------------------------------------------------
su_gi_contig_2574     ------------------------------------------------
E12_1998_33.ab1       ------------------------------------------------
C02_1677_544.ab1      ------------------------------------------------
060_PfLab1_M_P26b.ab1 ------------------------------------------------
C01_1677_33.ab1       ------------------------------------------------

PF10_0312             AGAAATGGTTTTTAATATATAATATGTTTATAAATATATATATATATA
MAL10|PF10_0312       ------------------------------------------------
su_gi_contig_2574     ------------------------------------------------
E12_1998_33.ab1       ------------------------------------------------
C02_1677_544.ab1      ------------------------------------------------
060_PfLab1_M_P26b.ab1 ------------------------------------------------
C01_1677_33.ab1       ------------------------------------------------

PF10_0312             TATATATATATATATATATATATATATATATACATATAATTATATTAT
MAL10|PF10_0312       ------------------------------------------------
su_gi_contig_2574     ------------------------------------------------
E12_1998_33.ab1       ------------------------------------------------
C02_1677_544.ab1      ------------------------------------------------
060_PfLab1_M_P26b.ab1 ------------------------------------------------
C01_1677_33.ab1       ------------------------------------------------

PF10_0312             AAATTCAAACAACCCTACAATATATTTTTTAGTATATTAAATAGGTAT
MAL10|PF10_0312       ------------------------------------------------
su_gi_contig_2574     ------------------------------------------------
E12_1998_33.ab1       ------------------------------------------------
C02_1677_544.ab1      ------------------------------------------------
060_PfLab1_M_P26b.ab1 ------------------------------------------------
C01_1677_33.ab1       ------------------------------------------------

PF10_0312             TATTAAAAATATAAATATAGGACTTTATTATACATATATAATATAACA
MAL10|PF10_0312       ------------------------------------------------
su_gi_contig_2574     ------------------------------------------------
E12_1998_33.ab1       ------------------------------------------------
C02_1677_544.ab1      ------------------------------------------------
060_PfLab1_M_P26b.ab1 ------------------------------------------------
C01_1677_33.ab1       ------------------------------------------------

PF10_0312             TATATATATATATATATAT--ATATATATATATATATTTATTTATTTA
MAL10|PF10_0312       ------------------------------------------------
su_gi_contig_2574     ------------------------------------------------
E12_1998_33.ab1       ------------------------------------------------
C02_1677_544.ab1      ------------------------------------------------
060_PfLab1_M_P26b.ab1 ------------------------------------------------
C01_1677_33.ab1       ------------------------------------------------

PF10_0312             TTTATTCATTTAT-----------------------------------
MAL10|PF10_0312       ------------------------------------------------
su_gi_contig_2574     ------------------------------------------------
E12_1998_33.ab1       ------------------------------------------------
C02_1677_544.ab1      ------------------------------------------------
060_PfLab1_M_P26b.ab1 ------------------------------------------------
C01_1677_33.ab1       ------------------------------------------------

PF10_0312             ------------------------------------------------
MAL10|PF10_0312       ------------------------------------------------
su_gi_contig_2574     ------------------------------------------------
E12_1998_33.ab1       ------------------------------------------------
C02_1677_544.ab1      ------------------------------------------------
060_PfLab1_M_P26b.ab1 ------------------------------------------------
C01_1677_33.ab1       ------------------------------------------------

PF10_0312             ------------------------------------------------
MAL10|PF10_0312       ------------------------------------------------
su_gi_contig_2574     ------------------------------------------------
E12_1998_33.ab1       ------------------------------------------------
C02_1677_544.ab1      ------------------------------------------------
060_PfLab1_M_P26b.ab1 ------------------------------------------------
C01_1677_33.ab1       ------------------------------------------------

PF10_0312             ------------------------------------------------
MAL10|PF10_0312       ------------------------------------------------
su_gi_contig_2574     ------------------------------------------------
E12_1998_33.ab1       ------------------------------------------------
C02_1677_544.ab1      ------------------------------------------------
060_PfLab1_M_P26b.ab1 ------------------------------------------------
C01_1677_33.ab1       ------------------------------------------------

PF10_0312             ------------------------------------------------
MAL10|PF10_0312       ------------------------------------------------
su_gi_contig_2574     ------------------------------------------------
E12_1998_33.ab1       ------------------------------------------------
C02_1677_544.ab1      ------------------------------------------------
060_PfLab1_M_P26b.ab1 ------------------------------------------------
C01_1677_33.ab1       ------------------------------------------------

PF10_0312             ------------------------------------------------
MAL10|PF10_0312       ------------------------------------------------
su_gi_contig_2574     ------------------------------------------------
E12_1998_33.ab1       ------------------------------------------------
C02_1677_544.ab1      ------------------------------------------------
060_PfLab1_M_P26b.ab1 ------------------------------------------------
C01_1677_33.ab1       ------------------------------------------------

PF10_0312             ------------------------------------------------
MAL10|PF10_0312       ------------------------------------------------
su_gi_contig_2574     ------------------------------------------------
E12_1998_33.ab1       ------------------------------------------------
C02_1677_544.ab1      ------------------------------------------------
060_PfLab1_M_P26b.ab1 ------------------------------------------------
C01_1677_33.ab1       ------------------------------------------------

PF10_0312             ------------------------------------------------
MAL10|PF10_0312       ------------------------------------------------
su_gi_contig_2574     ------------------------------------------------
E12_1998_33.ab1       ------------------------------------------------
C02_1677_544.ab1      ------------------------------------------------
060_PfLab1_M_P26b.ab1 ------------------------------------------------
C01_1677_33.ab1       ------------------------------------------------

PF10_0312             ------------------------------------------------
MAL10|PF10_0312       ------------------------------------------------
su_gi_contig_2574     ------------------------------------------------
E12_1998_33.ab1       ------------------------------------------------
C02_1677_544.ab1      ------------------------------------------------
060_PfLab1_M_P26b.ab1 ------------------------------------------------
C01_1677_33.ab1       ------------------------------------------------

PF10_0312             -------------ATACATGAAAGATATATGTTTCTATTGTTCAAAAA
MAL10|PF10_0312       ------------------------------------------------
su_gi_contig_2574     ------------------------------------------------
E12_1998_33.ab1       ------------------------------------------------
C02_1677_544.ab1      ------------------------------------------------
060_PfLab1_M_P26b.ab1 ------------------------------------------------
C01_1677_33.ab1       ------------------------------------------------

PF10_0312             ATGAAAACCATAATACACATACATAAATAAAATTCATGTATTATAT
MAL10|PF10_0312       ----------------------------------------------
su_gi_contig_2574     ----------------------------------------------
E12_1998_33.ab1       ----------------------------------------------
C02_1677_544.ab1      ----------------------------------------------
060_PfLab1_M_P26b.ab1 ----------------------------------------------
C01_1677_33.ab1       ----------------------------------------------

;

endblock;
