# Supplementary material for: cDNA sequences reveal considerable gene prediction inaccuracy in the Plasmodium falciparum genome
Source: BMC Genomics. 2007 Jul 27;8:255. doi: 10.1186/1471-2164-8-255 (PMC1978503; doi:10.1186/1471-2164-8-255)
Supplement: Additional file 3 — Genes with cDNA sequences not matching predicted CDS perfectly. Aligned cDNA and predicted CDS sequences can be viewed by double clicking the hyper-linked gene names in the Excel file. [file 1471-2164-8-255-S3.zip › PF10_0316.TXT]

#NEXUS

[!This data assembled using Sequencher, from Gene Codes Corporation.]
begin data;
   dimensions ntax=5 nchar=5319;
   format datatype=dna gap=- interleave=yes;
   matrix

PF10_0316                       TTCGTTTAAATAATGGAATAAGAAACAATTTTTCAAGATATGGATATA
MAL10|PF10_0316                 ------------------------------------------------
su_gi_contig_1170               ------------------------------------------------
gi|22792086|gb|BU495892.1|BU495 ------------------------------------------------
gi|22794837|gb|BU498643.1|BU498 ------------------------------------------------

PF10_0316                       CGAATATAAATAATTCAAGGGGTACAAATAATAATAATGGAACAAATA
MAL10|PF10_0316                 ------------------------------------------------
su_gi_contig_1170               ------------------------------------------------
gi|22792086|gb|BU495892.1|BU495 ------------------------------------------------
gi|22794837|gb|BU498643.1|BU498 ------------------------------------------------

PF10_0316                       GAAGAGTTTTTATTGGAAGGGGTGTAAGACTAGGTGATAGTTAAAAAG
MAL10|PF10_0316                 ------------------------------------------------
su_gi_contig_1170               ------------------------------------------------
gi|22792086|gb|BU495892.1|BU495 ------------------------------------------------
gi|22794837|gb|BU498643.1|BU498 ------------------------------------------------

PF10_0316                       ATAGTTTTTATTTTTATGGGTAATATGTATAAGTATTTGTCTATATAT
MAL10|PF10_0316                 ------------------------------------------------
su_gi_contig_1170               ------------------------------------------------
gi|22792086|gb|BU495892.1|BU495 ------------------------------------------------
gi|22794837|gb|BU498643.1|BU498 ------------------------------------------------

PF10_0316                       ATATAATTATTATGTATAAATAATATGTTATTATAATAACAAAAGGAA
MAL10|PF10_0316                 ------------------------------------------------
su_gi_contig_1170               ------------------------------------------------
gi|22792086|gb|BU495892.1|BU495 ------------------------------------------------
gi|22794837|gb|BU498643.1|BU498 ------------------------------------------------

PF10_0316                       AGAAAAAGGTAGAAGACTCATCATAGCTTTTGCATTTTGATCACTCGA
MAL10|PF10_0316                 ------------------------------------------------
su_gi_contig_1170               ------------------------------------------------
gi|22792086|gb|BU495892.1|BU495 ------------------------------------------------
gi|22794837|gb|BU498643.1|BU498 ------------------------------------------------

PF10_0316                       TAAAAGAATATTATTAAATAAATGAATAAATAAATGAATAAATAAATA
MAL10|PF10_0316                 ------------------------------------------------
su_gi_contig_1170               ------------------------------------------------
gi|22792086|gb|BU495892.1|BU495 ------------------------------------------------
gi|22794837|gb|BU498643.1|BU498 ------------------------------------------------

PF10_0316                       AATAAATAAATAAATAAATAAATAAATATGTATAAATATATATATATA
MAL10|PF10_0316                 ------------------------------------------------
su_gi_contig_1170               ------------------------------------------------
gi|22792086|gb|BU495892.1|BU495 ------------------------------------------------
gi|22794837|gb|BU498643.1|BU498 ------------------------------------------------

PF10_0316                       TATATATATACATATATGTATATATTTTTATGTGTATTCATTTTTGTA
MAL10|PF10_0316                 ------------------------------------------------
su_gi_contig_1170               ------------------------------------------------
gi|22792086|gb|BU495892.1|BU495 ------------------------------------------------
gi|22794837|gb|BU498643.1|BU498 ------------------------------------------------

PF10_0316                       ATGTTTTCATTGTTACTGCAACGACTATTTTGTTAATAAAATGCATTT
MAL10|PF10_0316                 ------------------------------------------------
su_gi_contig_1170               ------------------------------------------------
gi|22792086|gb|BU495892.1|BU495 ------------------------------------------------
gi|22794837|gb|BU498643.1|BU498 ------------------------------------------------

PF10_0316                       TTTTTATTTTATTCATTATTGATTATTTAAAAAGACAACACTTTTTTC
MAL10|PF10_0316                 ------------------------------------------------
su_gi_contig_1170               ------------------------------------------------
gi|22792086|gb|BU495892.1|BU495 ------------------------------------------------
gi|22794837|gb|BU498643.1|BU498 ------------------------------------------------

PF10_0316                       AACATATTTATTGTTACTATTACCTTGTGTATCATATTCATTTTTTCA
MAL10|PF10_0316                 ------------------------------------------------
su_gi_contig_1170               ------------------------------------------------
gi|22792086|gb|BU495892.1|BU495 ------------------------------------------------
gi|22794837|gb|BU498643.1|BU498 ------------------------------------------------

PF10_0316                       TAATTTTGGTGTTATATTTTTTTTTATTGTTACTAAAACTTAGACTAT
MAL10|PF10_0316                 ------------------------------------------------
su_gi_contig_1170               ------------------------------------------------
gi|22792086|gb|BU495892.1|BU495 ------------------------------------------------
gi|22794837|gb|BU498643.1|BU498 ------------------------------------------------

PF10_0316                       ATATTATATATATAAATATATATATATATATATATATATGTATAATTT
MAL10|PF10_0316                 ------------------------------------------------
su_gi_contig_1170               ------------------------------------------------
gi|22792086|gb|BU495892.1|BU495 ------------------------------------------------
gi|22794837|gb|BU498643.1|BU498 ------------------------------------------------

PF10_0316                       TTTTTTTTTTTTTTAATTATTTGTTATTTTTGTATACTTTTTTTAAAA
MAL10|PF10_0316                 ------------------------------------------------
su_gi_contig_1170               ------------------------------------------------
gi|22792086|gb|BU495892.1|BU495 ------------------------------------------------
gi|22794837|gb|BU498643.1|BU498 ------------------------------------------------

PF10_0316                       ACCATAGATGATATATATTTTTATAATATCTCAGTATACTATGTATAT
MAL10|PF10_0316                 ------------------------------------------------
su_gi_contig_1170               ------------------------------------------------
gi|22792086|gb|BU495892.1|BU495 ------------------------------------------------
gi|22794837|gb|BU498643.1|BU498 ------------------------------------------------

PF10_0316                       TTTTTTTTTTTTTTTTTATATATATATTTTATTTCTTATTTCAAGATG
MAL10|PF10_0316                 ------------------------------------------------
su_gi_contig_1170               ------------------------------------------------
gi|22792086|gb|BU495892.1|BU495 ------------------------------------------------
gi|22794837|gb|BU498643.1|BU498 ------------------------------------------------

PF10_0316                       CTTTATATATTAACAATATATAAACCCTTTAAAAAAAATAAAATAAAT
MAL10|PF10_0316                 ------------------------------------------------
su_gi_contig_1170               ------------------------------------------------
gi|22792086|gb|BU495892.1|BU495 ------------------------------------------------
gi|22794837|gb|BU498643.1|BU498 ------------------------------------------------

PF10_0316                       AAAAAAATTAATAAATGGATGATAAATGTTGTATTATATTATCTGAAT
MAL10|PF10_0316                 ------------------------------------------------
su_gi_contig_1170               ------------------------------------------------
gi|22792086|gb|BU495892.1|BU495 ------------------------------------------------
gi|22794837|gb|BU498643.1|BU498 ------------------------------------------------

PF10_0316                       ATTTAATATCATTTTTTTTTTCAATATTCTAATTAGGTTGAACGCAAT
MAL10|PF10_0316                 ------------------------------------------------
su_gi_contig_1170               ------------------------------------------------
gi|22792086|gb|BU495892.1|BU495 ------------------------------------------------
gi|22794837|gb|BU498643.1|BU498 ------------------------------------------------

PF10_0316                       ATTGTATATTATTTTATATATATATTAAAAGAAAAAAAAAAAAAAAAA
MAL10|PF10_0316                 ------------------------------------------------
su_gi_contig_1170               ------------------------------------------------
gi|22792086|gb|BU495892.1|BU495 ------------------------------------------------
gi|22794837|gb|BU498643.1|BU498 ------------------------------------------------

PF10_0316                       AAAAAAAAGAGGTATACTTTTCTTTCACTTTTTTTTTTTTTTTTTTTA
MAL10|PF10_0316                 ------------------------------------------------
su_gi_contig_1170               ------------------------------------------------
gi|22792086|gb|BU495892.1|BU495 ------------------------------------------------
gi|22794837|gb|BU498643.1|BU498 ------------------------------------------------

PF10_0316                       ATATATTTACATAACTCTGGTTATGGAGCATTGTTAAAAATAAATGAT
MAL10|PF10_0316                 ------------------------------------------------
su_gi_contig_1170               ------------------------------------------------
gi|22792086|gb|BU495892.1|BU495 ------------------------------------------------
gi|22794837|gb|BU498643.1|BU498 ------------------------------------------------

PF10_0316                       ATATATATATATATATATATATATATATGTATTAATGTGTAAATATAA
MAL10|PF10_0316                 ------------------------------------------------
su_gi_contig_1170               ------------------------------------------------
gi|22792086|gb|BU495892.1|BU495 ------------------------------------------------
gi|22794837|gb|BU498643.1|BU498 ------------------------------------------------

PF10_0316                       TGTATTTTTTTTATACATTTAAATAAAAAATAAAAGAACCTTTACGTG
MAL10|PF10_0316                 ------------------------------------------------
su_gi_contig_1170               --------------------------------------------CGTG
gi|22792086|gb|BU495892.1|BU495 ------------------------------------------------
gi|22794837|gb|BU498643.1|BU498 ------------------------------------------------

PF10_0316                       TTCTTAGTGATGAATTTTAAATGATAGGGATGAAGAATCAATAAATAT
MAL10|PF10_0316                 ------------------------------------------------
su_gi_contig_1170               TTCTTAGTGATGAATTTTAAATGATAGGGATGAAGAATCAATAAATAT
gi|22792086|gb|BU495892.1|BU495 ------------------------------------------------
gi|22794837|gb|BU498643.1|BU498 ------------------------------------------------

PF10_0316                       AAACGCAAATTTAAAATATACATGTAATATTTAGGGTGTTCTAAATTT
MAL10|PF10_0316                 ------------------------------------------------
su_gi_contig_1170               AAACGCAAATTTAAAATATACATGTAATATTTAGGGTGTTCTAGATTT
gi|22792086|gb|BU495892.1|BU495 ------------------------------------------------
gi|22794837|gb|BU498643.1|BU498 ------------------------------------------------

PF10_0316                       TGTACTACTTTTCATATCCTTAAAATGTAAATATATATTTAATTTATT
MAL10|PF10_0316                 ------------------------------------------------
su_gi_contig_1170               TGTACTACTTTTCATATCCTTAAAATGTAAATATATATTTAATTTATT
gi|22792086|gb|BU495892.1|BU495 ------------------------------------------------
gi|22794837|gb|BU498643.1|BU498 ------------------------------------------------

PF10_0316                       TTCATTATTTTTTTTATATTTTTGGACTTATCTTAATTAAAACGAGAT
MAL10|PF10_0316                 ------------------------------------------------
su_gi_contig_1170               TTCATTATTTTTTTTATATTTTTGGACTTATCTTAATTAAAACGAGAT
gi|22792086|gb|BU495892.1|BU495 ------------------------------------------------
gi|22794837|gb|BU498643.1|BU498 ------------------------------------------------

PF10_0316                       ATAGTAAACAAAAAAGTATATAAAAATATGAATAAGTAAATATTTTTA
MAL10|PF10_0316                 ------------------------------------------------
su_gi_contig_1170               ATAGTAAACAAAAAAGTATATAAAAATATGAATAAGTAAATATTTTTA
gi|22792086|gb|BU495892.1|BU495 ------------------------------------------------
gi|22794837|gb|BU498643.1|BU498 ------------------------------------------------

PF10_0316                       TATTTATGTAATGATTTTAAAAAAA-TAAATACATATCAAAATATGTA
MAL10|PF10_0316                 ------------------------------------------------
su_gi_contig_1170               TATTTATGTAATGATTTTAAAAAAAATAAATACATATCAAAATATGTA
gi|22792086|gb|BU495892.1|BU495 ------------------------------------------------
gi|22794837|gb|BU498643.1|BU498 ------------------------------------------------

PF10_0316                       TGTGAATACATAATGGAAAGTGCAGTTAGCGAATGCAATATATACAAA
MAL10|PF10_0316                 ------------ATGGAAAGTGCAGTTAGCGAATGCAATATATACAAA
su_gi_contig_1170               TGTGAATACATAATGGAAAGTGCAGTTAGCGAATGCAATATATACAAA
gi|22792086|gb|BU495892.1|BU495 ------------------------------------------------
gi|22794837|gb|BU498643.1|BU498 ------------------------------------------------

PF10_0316                       AAGGAAAAAGATAAAAATATAATTTACAAACAAGAAAGAAAATGTTGT
MAL10|PF10_0316                 AAGGAAAAAGATAAAAATATAATTTACAAACAAGAAAGAAAATGTTGT
su_gi_contig_1170               AAGGAAAAAGATAAAAATATAATTTACAAACAAGAAAGAAAATGTTGT
gi|22792086|gb|BU495892.1|BU495 ------------------------------------------------
gi|22794837|gb|BU498643.1|BU498 ------------------------------------------------

PF10_0316                       ATTTGCATGGTGAGTGATTTTTTTTATCCAAATTTGGGAGGAATAGAA
MAL10|PF10_0316                 ATTTGCATGGTGAGTGATTTTTTTTATCCAAATTTGGGAGGAATAGAA
su_gi_contig_1170               ATTTGCATGGTGAGTGATTTTTTTTATCCAAATTTGGGAGGAATAGAA
gi|22792086|gb|BU495892.1|BU495 ------------------------------------------------
gi|22794837|gb|BU498643.1|BU498 ------------------------------------------------

PF10_0316                       ACTCACATTTTTGAATTGTCTAAGAATTTGATAAAAAAGGGTTATACA
MAL10|PF10_0316                 ACTCACATTTTTGAATTGTCTAAGAATTTGATAAAAAAGG--------
su_gi_contig_1170               ACTCACATTTTTGAATTGTCTAAGAATTTGATAAAAAAGG--------
gi|22792086|gb|BU495892.1|BU495 ------------------------------------------------
gi|22794837|gb|BU498643.1|BU498 ------------------------------------------------

PF10_0316                       TATAAAAAAAAAAAAAATAAAATAAAATAAAAAAATAAAAAAAATAAT
MAL10|PF10_0316                 ------------------------------------------------
su_gi_contig_1170               ------------------------------------------------
gi|22792086|gb|BU495892.1|BU495 ------------------------------------------------
gi|22794837|gb|BU498643.1|BU498 ------------------------------------------------

PF10_0316                       TATATAGTAAATCTTATAATGAAAAGAACAATATGTTTATATATATAT
MAL10|PF10_0316                 ------------------------------------------------
su_gi_contig_1170               ------------------------------------------------
gi|22792086|gb|BU495892.1|BU495 ------------------------------------------------
gi|22794837|gb|BU498643.1|BU498 ------------------------------------------------

PF10_0316                       ATAAACACATTGTGTCCATAATTATTATTAAATGGGCATATATATAAA
MAL10|PF10_0316                 ------------------------------------------------
su_gi_contig_1170               ------------------------------------------------
gi|22792086|gb|BU495892.1|BU495 ------------------------------------------------
gi|22794837|gb|BU498643.1|BU498 ------------------------------------------------

PF10_0316                       TATATTAAATAGTTGCATAATATTTGTTTCAAATATTTTATTTTTATT
MAL10|PF10_0316                 ------------------------------------------------
su_gi_contig_1170               ------------------------------------------------
gi|22792086|gb|BU495892.1|BU495 ------------------------------------------------
gi|22794837|gb|BU498643.1|BU498 ------------------------------------------------

PF10_0316                       TTTTTTTAGGTTTCAAGGTTATAGTTGTAACAAATTTTAATAATAATA
MAL10|PF10_0316                 ---------GTTTCAAGGTTATAGTTGTAACAAATTTTAATAATAATA
su_gi_contig_1170               ---------GTTTCAAGGTTATAGTTGTAACAAATTTTAATAATAATA
gi|22792086|gb|BU495892.1|BU495 ------------------------------------------------
gi|22794837|gb|BU498643.1|BU498 ------------------------------------------------

PF10_0316                       GGCATGGTATAAGATGGATGGGTAATGGTATTAAGGTTTATTATTTGC
MAL10|PF10_0316                 GGCATGGTATAAGATGGATGGGTAATGGTATTAAGGTTTATTATTTGC
su_gi_contig_1170               GGCATGGTATAAGATGGATGGGTAATGGTATTAAGGTTTATTATTTGC
gi|22792086|gb|BU495892.1|BU495 ------------------------------------------------
gi|22794837|gb|BU498643.1|BU498 ------------------------------------------------

PF10_0316                       CCTTCCAGCCTTTTTTAGATGTAGTGAGTTTTCCAAATATTATAGGGA
MAL10|PF10_0316                 CCTTCCAGCCTTTTTTAGATGTAGTGAGTTTTCCAAATATTATAGGGA
su_gi_contig_1170               CCTTCCAGCCTTTTTTAGATGTAGTGAGTTTTCCAAATATTATAGGGA
gi|22792086|gb|BU495892.1|BU495 ------------------------------------------------
gi|22794837|gb|BU498643.1|BU498 ------------------------------------------------

PF10_0316                       CTTTACCACTATGTAGAAATATATTATATAGGGAAAAAGTCGACATAG
MAL10|PF10_0316                 CTTTACCACTATGTAGAAATATATTATATAGGGAAAAAGTCGACATAG
su_gi_contig_1170               CTTTACCACTATGTAGAAATATATTATATAGGGAAAAAGTCGACATAG
gi|22792086|gb|BU495892.1|BU495 ------------------------------------------------
gi|22794837|gb|BU498643.1|BU498 ------------------------------------------------

PF10_0316                       TACATGGTCACCAGGTGCAAGAACAAATAAATAAATGAATAAAATATT
MAL10|PF10_0316                 TACATGGTCACCAG----------------------------------
su_gi_contig_1170               TACATGGTCACCAG----------------------------------
gi|22792086|gb|BU495892.1|BU495 ------------------------------------------------
gi|22794837|gb|BU498643.1|BU498 ------------------------------------------------

PF10_0316                       ATATAAGATGATATGCATATATTATATATATATATATATATATGTATA
MAL10|PF10_0316                 ------------------------------------------------
su_gi_contig_1170               ------------------------------------------------
gi|22792086|gb|BU495892.1|BU495 ------------------------------------------------
gi|22794837|gb|BU498643.1|BU498 ------------------------------------------------

PF10_0316                       TTTTATTTATTTATTTATTATTATTATTATTATTTTTTTAGGCTACGT
MAL10|PF10_0316                 -----------------------------------------GCTACGT
su_gi_contig_1170               -----------------------------------------GCTACGT
gi|22792086|gb|BU495892.1|BU495 ------------------------------------------------
gi|22794837|gb|BU498643.1|BU498 ------------------------------------------------

PF10_0316                       CAGCATTAGCTCATCAATTCATTCTTCATGCCAAAACCTTAGGAATAA
MAL10|PF10_0316                 CAGCATTAGCTCATCAATTCATTCTTCATGCCAAAACCTTAGGAATAA
su_gi_contig_1170               CAGCATTAGCTCATCAATTCATTCTTCATGCCAAAACCTTAGGAATAA
gi|22792086|gb|BU495892.1|BU495 ------------------------------------------------
gi|22794837|gb|BU498643.1|BU498 ------------------------------------------------

PF10_0316                       AAACTATTTATACAGATCACTCATTATACAGTTTTTCAGACAAAGGAT
MAL10|PF10_0316                 AAACTATTTATACAGATCACTCATTATACAGTTTTTCAGACAAAGGAT
su_gi_contig_1170               AAACTATTTATACAGATCACTCATTATACAGTTTTTCAGACAAAGGAT
gi|22792086|gb|BU495892.1|BU495 ------------------------------------------------
gi|22794837|gb|BU498643.1|BU498 ------------------------------------------------

PF10_0316                       GCATACATGTAAACAAATTATTGAAATATTGTATAAACGATGTTGATC
MAL10|PF10_0316                 GCATACATGTAAACAAATTATTGAAATATTGTATAAACGATGTTGATC
su_gi_contig_1170               GCATACATGTAAACAAATTATTGAAATATTGTATAAACGATGTTGATC
gi|22792086|gb|BU495892.1|BU495 ------------------------------------------------
gi|22794837|gb|BU498643.1|BU498 ------------------------------------------------

PF10_0316                       ATTCTATATGTGTTTCCCATACGAATAGAGAAAATTTAGTTTTGAGAA
MAL10|PF10_0316                 ATTCTATATGTGTTTCCCATACGAATAGAGAAAATTTAGTTTTGAGAA
su_gi_contig_1170               ATTCTATATGTGTTTCCCATACGAATAGAGAAAATTTAGTTTTGAGAA
gi|22792086|gb|BU495892.1|BU495 ------------------------------------------------
gi|22794837|gb|BU498643.1|BU498 ------------------------------------------------

PF10_0316                       CAGAAAGTAATCCATATAAAACGTCAGTTATAGGAAATGCCCTTGATA
MAL10|PF10_0316                 CAGAAAGTAATCCATATAAAACGTCAGTTATAGGAAATGCCCTTGATA
su_gi_contig_1170               CAGAAAGTAATCCATATAAAACGTCAGTTATAGGAAATGCCCTTGATA
gi|22792086|gb|BU495892.1|BU495 ------------------------------------------------
gi|22794837|gb|BU498643.1|BU498 ------------------------------------------------

PF10_0316                       CTACAAAATTTGTTCCTTGTATTAGTAAAAGACCAAAGTTTCCAAGAA
MAL10|PF10_0316                 CTACAAAATTTGTTCCTTGTATTAGTAAAAGACCAAAGTTTCCAAGAA
su_gi_contig_1170               CTACAAAATTTGTTCCTTGTATTAGTAAAAGACCAAAGTTTCCAAGAA
gi|22792086|gb|BU495892.1|BU495 ------------------------------------------------
gi|22794837|gb|BU498643.1|BU498 ---------------------------AAAGACCAAAGTTTCCAAGAA

PF10_0316                       TAAATATTATTGTTATAAGTAGGTTAACATATAGAAAAGGTATAGATT
MAL10|PF10_0316                 TAAATATTATTGTTATAAGTAGGTTAACATATAGAAAAGGTATAGATT
su_gi_contig_1170               TAAATATTATTGTTATAAGTAGGTTAACATATAGAAAAGGTATAGATT
gi|22792086|gb|BU495892.1|BU495 ------------------------------------------------
gi|22794837|gb|BU498643.1|BU498 TAAATATTATTGTTATAAGTAGGTTAACATATAGAAAAGGTATAGATT

PF10_0316                       TGATAGTTAAGGTAATACCATTAGTATGTCAAAAATATCCATTCATAA
MAL10|PF10_0316                 TGATAGTTAAGGTAATACCATTAGTATGTCAAAAATATCCATTCATAA
su_gi_contig_1170               TGATAGTTAAGGTAATACCATTAGTATGTCAAAAATATCCATTCATAA
gi|22792086|gb|BU495892.1|BU495 ------------------------------------------------
gi|22794837|gb|BU498643.1|BU498 TGATAGTTAAGGTAATACCATTAGTATGTCAAAAATATCCATTCATAA

PF10_0316                       AATTTATTATAGGGGGAGAAGGTCCTAAAAGATTGTTATTAGAAGAAA
MAL10|PF10_0316                 AATTTATTATAGGGGGAGAAGGTCCTAAAAGATTGTTATTAGAAGAAA
su_gi_contig_1170               AATTTATTATAGGGGGAGAAGGTCCTAAAAGATTGTTATTAGAAGAAA
gi|22792086|gb|BU495892.1|BU495 ------------------------------------------------
gi|22794837|gb|BU498643.1|BU498 AATTTATTATAGGGGGAGAAGGTCCTAAAAGATTGTTATTAGAAGAAA

PF10_0316                       TGAGAGAAAAGTATCACTTACATAATTCTGTTGTATTATTAGGAAAAG
MAL10|PF10_0316                 TGAGAGAAAAGTATCACTTACATAATTCTGTTGTATTATTAGGAAAAG
su_gi_contig_1170               TGAGAGAAAAGTATCACTTACATAATTCTGTTGTATTATTAGGAAAAG
gi|22792086|gb|BU495892.1|BU495 ------------------------------------------------
gi|22794837|gb|BU498643.1|BU498 TGAGAGAAAAGTATCACTTACATAATTCTGTTGTATTATTAGGAAAAG

PF10_0316                       TAAAACAAGAAAATGTAAAAAATATTTTACAAACTGGTCATATATTCT
MAL10|PF10_0316                 TAAAACAAGAAAATGTAAAAAATATTTTACAAACTGGTCATATATTCT
su_gi_contig_1170               TAAAACAAGAAAATGTAAAAAATATTTTACAAACTGGTCATATATTCT
gi|22792086|gb|BU495892.1|BU495 ------------------------------------------------
gi|22794837|gb|BU498643.1|BU498 TAAAACAAGAAAATGTAAAAAATATTTTACAAACTGGTCATATATTCT

PF10_0316                       TAAATACATCTTTAACAGAAGCTTTTTGTATAGCCATAATTGAAGCAG
MAL10|PF10_0316                 TAAATACATCTTTAACAGAAGCTTTTTGTATAGCCATAATTGAAGCAG
su_gi_contig_1170               TAAATACATCTTTAACAGAAGCTTTTTGTATAGCCATAATTGAAGCAG
gi|22792086|gb|BU495892.1|BU495 ------------------------------------------------
gi|22794837|gb|BU498643.1|BU498 TAAATACATCTTTAACAGAAGCTTTTTGTATAGCCATAATTGAAGCAG

PF10_0316                       CTAGTTGTGGTTTGCTTGTCATATCTACGGATGTAGGTGGAATATCTG
MAL10|PF10_0316                 CTAGTTGTGGTTTGCTTGTCATATCTACGGATGTAGGTGGAATATCTG
su_gi_contig_1170               CTAGTTGTGGTTTGCTTGTCATATCCACGGATGTAGGTGGAATATCTG
gi|22792086|gb|BU495892.1|BU495 ------------------------------------------------
gi|22794837|gb|BU498643.1|BU498 CTAGTTGTGGTTTGCTTGTCATATCTACGGATGTAGGTGGAATATCTG

PF10_0316                       AAGTTTTACCACACGATATGATGATTTTAGCTAAACCAAATCATATCG
MAL10|PF10_0316                 AAGTTTTACCACACGATATGATGATTTTAGCTAAACCAAATCATATCG
su_gi_contig_1170               AAGTTTTACCACACGATATGATGATTTTAGCTAAACCAAATCATATCG
gi|22792086|gb|BU495892.1|BU495 ------------------------------------------------
gi|22794837|gb|BU498643.1|BU498 AAGTTTTACCACACGATATGATGATTTTAGCTAAACCAAATCATATCG

PF10_0316                       AATTATGTAAAGCAGTCGATAAAGCATTAAAAATTGTACAAAAGGTGG
MAL10|PF10_0316                 AATTATGTAAAGCAGTCGATAAAGCATTAAAAATTGTACAAAAGGTGG
su_gi_contig_1170               AATTATGTAAAGCAGTCGATAAAGCATTAAAAATTGTACAAAAGGTGG
gi|22792086|gb|BU495892.1|BU495 ------------------------------------------------
gi|22794837|gb|BU498643.1|BU498 AATTATGTAAAGCAGTCGATAAAGCATTAAAAATTGTACAAAAGGTGG

PF10_0316                       ACTCAAATTTATTCCACGAAAGGGTAAACATGAGTTTATTAACATATG
MAL10|PF10_0316                 ACTCAAATTTATTCCACGAAAGGGTAAACATGAGTTTATTAACATATG
su_gi_contig_1170               ACTCAAATTTATTCCACGAAAGG-------------------------
gi|22792086|gb|BU495892.1|BU495 ------------------------------------------------
gi|22794837|gb|BU498643.1|BU498 ACTCAAATTTATTCCACGAAAGG-------------------------

PF10_0316                       TAAATATATATATATATATATATATATATATATATATAATATATATGA
MAL10|PF10_0316                 TAAATATATATATATATATATATATATATATATATATAATATATATGA
su_gi_contig_1170               ------------------------------------------------
gi|22792086|gb|BU495892.1|BU495 ------------------------------------------------
gi|22794837|gb|BU498643.1|BU498 ------------------------------------------------

PF10_0316                       ATAATTTTATTTATAATGTAAATATATTATTTCTTTTTATTTATACAA
MAL10|PF10_0316                 ATAATTTTATTTATAAT-------------------------------
su_gi_contig_1170               ------------------------------------------------
gi|22792086|gb|BU495892.1|BU495 ------------------------------------------------
gi|22794837|gb|BU498643.1|BU498 ------------------------------------------------

PF10_0316                       CATATAGGTAATATTTATGTATATATATATATATTTATATGACTTGTT
MAL10|PF10_0316                 ------------------------------------------------
su_gi_contig_1170               ------------------------------------------------
gi|22792086|gb|BU495892.1|BU495 ------------------------------------------------
gi|22794837|gb|BU498643.1|BU498 ------------------------------------------------

PF10_0316                       CATATTTTTTTTTTTTTTTTTTTTTTTTTTTATCTAGCTAACCAAAAT
MAL10|PF10_0316                 -------------------------------------CTAACCAAAAT
su_gi_contig_1170               -------------------------------------CTAACCAAAAT
gi|22792086|gb|BU495892.1|BU495 ------------------------------------------------
gi|22794837|gb|BU498643.1|BU498 -------------------------------------CTAACCAAAAT

PF10_0316                       GTACTCTTGGGAAAAAGTAGCGGAAAAGACGGTAAAATCACATAATAC
MAL10|PF10_0316                 GTACTCTTGGGAAAAAGTAGCGGAAAAGACGGTAAAATCACATAATAC
su_gi_contig_1170               GTACTCTTGGGAAAAAGTAGCGGAAAAGACG-----------------
gi|22792086|gb|BU495892.1|BU495 ------------------------------------------------
gi|22794837|gb|BU498643.1|BU498 GTACTCTTGGGAAAAAGTAGCGGAAAAGACG-----------------

PF10_0316                       ATATATTATGAATATTGTAAAGAATAAAATGATATTAACCTAAATATA
MAL10|PF10_0316                 ATATATTATGAATATT--------------------------------
su_gi_contig_1170               ------------------------------------------------
gi|22792086|gb|BU495892.1|BU495 ------------------------------------------------
gi|22794837|gb|BU498643.1|BU498 ------------------------------------------------

PF10_0316                       TTTGTTCATTTATGTAATTGTTTTATGTTTTTATGTTTATTCTTGTTT
MAL10|PF10_0316                 ------------------------------------------------
su_gi_contig_1170               ------------------------------------------------
gi|22792086|gb|BU495892.1|BU495 ------------------------------------------------
gi|22794837|gb|BU498643.1|BU498 ------------------------------------------------

PF10_0316                       CATTGTTTTATAATATAGGAAAAGGTGTATATGAACGTATTAAATTAT
MAL10|PF10_0316                 ------------------GAAAAGGTGTATATGAACGTATTAAATTAT
su_gi_contig_1170               ------------------GAAAAGGTGTATATGAACGTATTAAATTAT
gi|22792086|gb|BU495892.1|BU495 ------------------------------------------------
gi|22794837|gb|BU498643.1|BU498 ------------------GAAAAGGTGTATATGAACGTATTAAATTAT

PF10_0316                       GCAAATCCAAGCTTGTTTAATAGAATAAGAAAAATATACGAAATTAAT
MAL10|PF10_0316                 GCAAATCCAAGCTTGTTTAATAGAATAAGAAAAATATACGAAATTAAT
su_gi_contig_1170               GCAAATCCAAGCTTGTTTAATAGAATAAGAAAAATATACGAAATTAAT
gi|22792086|gb|BU495892.1|BU495 ------------------------------------------------
gi|22794837|gb|BU498643.1|BU498 GCAAATCCAAGCTTGTTTAATAGAATAAGA------------------

PF10_0316                       ACAGTTTTTAGTAATATAAAAAATAATATATATGTGTGTATATATATA
MAL10|PF10_0316                 ACAG--------------------------------------------
su_gi_contig_1170               ACAGTTTTTA--------------------------------------
gi|22792086|gb|BU495892.1|BU495 ------------------------------------------------
gi|22794837|gb|BU498643.1|BU498 ------------------------------------------------

PF10_0316                       TGTATATATTTATTTATATATATATATATATATTTTCCATTATTGTAG
MAL10|PF10_0316                 ------------------------------------------------
su_gi_contig_1170               ------------------------------------------------
gi|22792086|gb|BU495892.1|BU495 ------------------------------------------------
gi|22794837|gb|BU498643.1|BU498 ------------------------------------------------

PF10_0316                       GCATAATTTACATATTCATAATTATGATAAGTTATATTGGATGTCAAA
MAL10|PF10_0316                 ------------------------------------------------
su_gi_contig_1170               GCATAATTTACATATTCATAATTATGATAAGTTATATTGGATGTCAAA
gi|22792086|gb|BU495892.1|BU495 -------------------------------TTATATTGGATGTCAAA
gi|22794837|gb|BU498643.1|BU498 ------------------------------------------------

PF10_0316                       TATTGGAATGGCTCATGCCAAGGCAAGATTAAAAAGAAGAAAAATAAG
MAL10|PF10_0316                 ------------------------------------------------
su_gi_contig_1170               TATTGGAATGGCTCATGCCAAG--------------------------
gi|22792086|gb|BU495892.1|BU495 TATTGGAATGGCTCATGCCAAG--------------------------
gi|22794837|gb|BU498643.1|BU498 ------------------------------------------------

PF10_0316                       AAATAAAATAAACATAAATATATAAATATAAATATATATATATATATA
MAL10|PF10_0316                 ------------------------------------------------
su_gi_contig_1170               ------------------------------------------------
gi|22792086|gb|BU495892.1|BU495 ------------------------------------------------
gi|22794837|gb|BU498643.1|BU498 ------------------------------------------------

PF10_0316                       TATATATATATATATAAACGTGTTAATATTTTCATATATAAGCCTATT
MAL10|PF10_0316                 ------------------------------------------CCTATT
su_gi_contig_1170               ------------------------------------------------
gi|22792086|gb|BU495892.1|BU495 ------------------------------------------------
gi|22794837|gb|BU498643.1|BU498 ------------------------------------------------

PF10_0316                       CATGTTTCCTTTTTTTTTTTTTTAGACAAAATATTGAAGAGGTCGTTA
MAL10|PF10_0316                 CATGTTTCCTTTTTTTTTTTTTTAGACAAAATATTGAAGAGGTCGTTA
su_gi_contig_1170               -------------------------ACAAAATATTGAAGAGGTCGTTA
gi|22792086|gb|BU495892.1|BU495 -------------------------ACAAAATATTGAAGAGGTCGTTA
gi|22794837|gb|BU498643.1|BU498 ------------------------------------------------

PF10_0316                       GCTTTCCTCATTTTTATGATGACGAAAATAAAAATGAAAAATAAGAGT
MAL10|PF10_0316                 GCTTTCCTCATTTTTATGATGACGAAAATAAAAATGAAAAATAAGAGT
su_gi_contig_1170               GCTTTCCTCATTTTTATGATGACGAAAATAAAAATGAAAAATAAGAGT
gi|22792086|gb|BU495892.1|BU495 GCTTTCCTCATTTTTATGATGACGAAAATAAAAATGAAAAATAAGAGT
gi|22794837|gb|BU498643.1|BU498 ------------------------------------------------

PF10_0316                       TTTAAAATGTCGATATATACCACATAAAAAATATAACAGGATGAATTA
MAL10|PF10_0316                 TTTAAAATGTCGATATATACCACATAA---------------------
su_gi_contig_1170               TTTAAAATGTCGATATATACCACATAAAAAATATAACAGGATGAATTA
gi|22792086|gb|BU495892.1|BU495 TTTAAAATGTCGATATATACCACATAAAAAATATAACAGGATGAATTA
gi|22794837|gb|BU498643.1|BU498 ------------------------------------------------

PF10_0316                       TATAAATTAAAATATATACAAAAAAATATATAAAATAATAATAAGAGT
MAL10|PF10_0316                 ------------------------------------------------
su_gi_contig_1170               TATAAATTAAAATATATACAAAAAAATATATAAATNAATAATAAGAGT
gi|22792086|gb|BU495892.1|BU495 TATAAATTAAAATATATACAAAAAAATATATAAATNAATAATAAGAGT
gi|22794837|gb|BU498643.1|BU498 ------------------------------------------------

PF10_0316                       AATAATAAATATTCTTGAGGTTATATGATATATATTAATATATACATT
MAL10|PF10_0316                 ------------------------------------------------
su_gi_contig_1170               AATAATAAATATTCTTGAGGTTATATGATATATATTAATATATACATT
gi|22792086|gb|BU495892.1|BU495 AATAATAAATATTCTTGAGGTTATATGATATATATTAATATATACATT
gi|22794837|gb|BU498643.1|BU498 ------------------------------------------------

PF10_0316                       TATGTATGCACATATAACATTTGCATTAATATACATTCAATTTTTACA
MAL10|PF10_0316                 ------------------------------------------------
su_gi_contig_1170               TATGTATGCACATATAACATTTGCATTAATATACATTCAATTTTTACA
gi|22792086|gb|BU495892.1|BU495 TATGTATGCACATATAACATTTGCATTAATATACATTCAATTTTTACA
gi|22794837|gb|BU498643.1|BU498 ------------------------------------------------

PF10_0316                       TTCCAATAACTTATACTCGTGCTCTATGATTTTATAATTAAGCATATA
MAL10|PF10_0316                 ------------------------------------------------
su_gi_contig_1170               TTCCAATAACTTATACTCGTGCTCTATGATTTTATAATTAAGCATATA
gi|22792086|gb|BU495892.1|BU495 TTCCAATAACTTATACTCGTGCTCTATGATTTTATAATTAAGCATATA
gi|22794837|gb|BU498643.1|BU498 ------------------------------------------------

PF10_0316                       ATTAACATTGTATTGAACCCTTAATTTGAAGGGATATTGTTTATATTT
MAL10|PF10_0316                 ------------------------------------------------
su_gi_contig_1170               ATTAACATTGTATTGAACCCTTAATTTGAAGGGATATTGTTTATATTT
gi|22792086|gb|BU495892.1|BU495 ATTAACATTGTATTGAACCCTTAATTTGAAGGGATATTGTTTATATTT
gi|22794837|gb|BU498643.1|BU498 ------------------------------------------------

PF10_0316                       TAATTCTATATAATTCAATAATAAGATATGATAAAATTTATTTGTTAA
MAL10|PF10_0316                 ------------------------------------------------
su_gi_contig_1170               TAATTCTATATAATTCAATAATAAGATATGATAAAATTTATTTGTTAA
gi|22792086|gb|BU495892.1|BU495 TAATTCTATATAATTCAATAATAAGATATGATAAAATTTATTTGTTAA
gi|22794837|gb|BU498643.1|BU498 ------------------------------------------------

PF10_0316                       TTCGAGATATTTATCTTGATAATTATAATGTATTATATTTACATCGAT
MAL10|PF10_0316                 ------------------------------------------------
su_gi_contig_1170               TTCGAGATATTTATCTTGATAATTATAATGTATTATATTTACATCGAT
gi|22792086|gb|BU495892.1|BU495 TTCGAGATATTTATCTTGATAATTATAATGTATTATATTTACATCGAT
gi|22794837|gb|BU498643.1|BU498 ------------------------------------------------

PF10_0316                       TAACCCTAAAAGTATAGGATTGTTTAGATTAATAATATTATAACAAAA
MAL10|PF10_0316                 ------------------------------------------------
su_gi_contig_1170               TAACCCTAAAAGTATAGGATTGTTTAGATTAATAATATTATAACAAAA
gi|22792086|gb|BU495892.1|BU495 TAACCCTAAAAGTATAGGATTGTTTAGATTAATAATATTATAACAAAA
gi|22794837|gb|BU498643.1|BU498 ------------------------------------------------

PF10_0316                       CACTTTTTGTTTTTTTAAAAAATAACGGATGGTTTCGAAAATCGTAAA
MAL10|PF10_0316                 ------------------------------------------------
su_gi_contig_1170               CACTTTTTGTTTTTTTAAAAAATA------------------------
gi|22792086|gb|BU495892.1|BU495 CACTTTTTGTTTTTTTAAAAAATA------------------------
gi|22794837|gb|BU498643.1|BU498 ------------------------------------------------

PF10_0316                       ATAAAATTGTATAAAATTTAAAGGTTTATTATTTTGTATATGATGTTC
MAL10|PF10_0316                 ------------------------------------------------
su_gi_contig_1170               ------------------------------------------------
gi|22792086|gb|BU495892.1|BU495 ------------------------------------------------
gi|22794837|gb|BU498643.1|BU498 ------------------------------------------------

PF10_0316                       ATGATTAGATTTATTATCATTTGTTTGTTTTATTTTATCATCATCATC
MAL10|PF10_0316                 ------------------------------------------------
su_gi_contig_1170               ------------------------------------------------
gi|22792086|gb|BU495892.1|BU495 ------------------------------------------------
gi|22794837|gb|BU498643.1|BU498 ------------------------------------------------

PF10_0316                       ATCATTATTATTATTATATTTGTCATTTGCTTCCTTATCATATTGATT
MAL10|PF10_0316                 ------------------------------------------------
su_gi_contig_1170               ------------------------------------------------
gi|22792086|gb|BU495892.1|BU495 ------------------------------------------------
gi|22794837|gb|BU498643.1|BU498 ------------------------------------------------

PF10_0316                       AATTTTCATTTTTTCTATATTCGGTAAAGAAAAAAATTGTATGATTTT
MAL10|PF10_0316                 ------------------------------------------------
su_gi_contig_1170               ------------------------------------------------
gi|22792086|gb|BU495892.1|BU495 ------------------------------------------------
gi|22794837|gb|BU498643.1|BU498 ------------------------------------------------

PF10_0316                       TTGTTCAAAGTTTAAGATAAAATTATGTAATACTTGTTCACATAAATC
MAL10|PF10_0316                 ------------------------------------------------
su_gi_contig_1170               ------------------------------------------------
gi|22792086|gb|BU495892.1|BU495 ------------------------------------------------
gi|22794837|gb|BU498643.1|BU498 ------------------------------------------------

PF10_0316                       TTTTAAAAATAATTTTTCTTTTTCATTTTTTTTATATGTTATAATTTG
MAL10|PF10_0316                 ------------------------------------------------
su_gi_contig_1170               ------------------------------------------------
gi|22792086|gb|BU495892.1|BU495 ------------------------------------------------
gi|22794837|gb|BU498643.1|BU498 ------------------------------------------------

PF10_0316                       TTCTATTGTTTTCTTAGGCGAATTTAATATATCCTCTTCTTCTTCGTC
MAL10|PF10_0316                 ------------------------------------------------
su_gi_contig_1170               ------------------------------------------------
gi|22792086|gb|BU495892.1|BU495 ------------------------------------------------
gi|22794837|gb|BU498643.1|BU498 ------------------------------------------------

PF10_0316                       CATATCATAAGTAATATTTTCTTTTCTTGCATTTTCAATTTGTTTAAT
MAL10|PF10_0316                 ------------------------------------------------
su_gi_contig_1170               ------------------------------------------------
gi|22792086|gb|BU495892.1|BU495 ------------------------------------------------
gi|22794837|gb|BU498643.1|BU498 ------------------------------------------------

PF10_0316                       GATTTCACATTCATCAAATTGTTGGTTTAGTTCATATAAGCTTTTGCA
MAL10|PF10_0316                 ------------------------------------------------
su_gi_contig_1170               ------------------------------------------------
gi|22792086|gb|BU495892.1|BU495 ------------------------------------------------
gi|22794837|gb|BU498643.1|BU498 ------------------------------------------------

PF10_0316                       TATAGTTTTTATTAATTTAATATTCCCTCCGATATATTTATAAATATA
MAL10|PF10_0316                 ------------------------------------------------
su_gi_contig_1170               ------------------------------------------------
gi|22792086|gb|BU495892.1|BU495 ------------------------------------------------
gi|22794837|gb|BU498643.1|BU498 ------------------------------------------------

PF10_0316                       ATTACATATATCTTGATTATTTGTAAAATGTGGTATTAAAATAGATTT
MAL10|PF10_0316                 ------------------------------------------------
su_gi_contig_1170               ------------------------------------------------
gi|22792086|gb|BU495892.1|BU495 ------------------------------------------------
gi|22794837|gb|BU498643.1|BU498 ------------------------------------------------

PF10_0316                       TATCATATCATAAGAGAAATCATCTATTTCTATTATATTATTAATAAT
MAL10|PF10_0316                 ------------------------------------------------
su_gi_contig_1170               ------------------------------------------------
gi|22792086|gb|BU495892.1|BU495 ------------------------------------------------
gi|22794837|gb|BU498643.1|BU498 ------------------------------------------------

PF10_0316                       TAATTCATATTCTTCTGAAGTGTTATATGTATTTATATGCATATCTTT
MAL10|PF10_0316                 ------------------------------------------------
su_gi_contig_1170               ------------------------------------------------
gi|22792086|gb|BU495892.1|BU495 ------------------------------------------------
gi|22794837|gb|BU498643.1|BU498 ------------------------------------------------

PF10_0316                       TAATTGTTTATTTGATAATGTCTCTTGATATTTTTTATAATAATAGTA
MAL10|PF10_0316                 ------------------------------------------------
su_gi_contig_1170               ------------------------------------------------
gi|22792086|gb|BU495892.1|BU495 ------------------------------------------------
gi|22794837|gb|BU498643.1|BU498 ------------------------------------------------

PF10_0316                       TGTTTCAATATTTTCTTTTTTTTTGTCTGTTTTGTTTTTTATTATATT
MAL10|PF10_0316                 ------------------------------------------------
su_gi_contig_1170               ------------------------------------------------
gi|22792086|gb|BU495892.1|BU495 ------------------------------------------------
gi|22794837|gb|BU498643.1|BU498 ------------------------------------------------

PF10_0316                       GTTCATATTGAAGGTACTTTCTTCAAAATTTTGTTGGCTCTCAGCATA
MAL10|PF10_0316                 ------------------------------------------------
su_gi_contig_1170               ------------------------------------------------
gi|22792086|gb|BU495892.1|BU495 ------------------------------------------------
gi|22794837|gb|BU498643.1|BU498 ------------------------------------------------

PF10_0316                       TTTATTATCATCTAAATTATGAAAAGAAGAAATATTCATATTGTTGTT
MAL10|PF10_0316                 ------------------------------------------------
su_gi_contig_1170               ------------------------------------------------
gi|22792086|gb|BU495892.1|BU495 ------------------------------------------------
gi|22794837|gb|BU498643.1|BU498 ------------------------------------------------

PF10_0316                       AATTCGCTCTGGTACAGTATATTGGATGTCTTTACTAAAACACATATT
MAL10|PF10_0316                 ------------------------------------------------
su_gi_contig_1170               ------------------------------------------------
gi|22792086|gb|BU495892.1|BU495 ------------------------------------------------
gi|22794837|gb|BU498643.1|BU498 ------------------------------------------------

PF10_0316                       ATTATTAGAATTATTTTTATTTTTATTGTTTATGTTTTTTATATTTGG
MAL10|PF10_0316                 ------------------------------------------------
su_gi_contig_1170               ------------------------------------------------
gi|22792086|gb|BU495892.1|BU495 ------------------------------------------------
gi|22794837|gb|BU498643.1|BU498 ------------------------------------------------

PF10_0316                       ATTACATTGGATTTTTTTTAAGTATAAATCGTTATGTTGTGCCTTTTC
MAL10|PF10_0316                 ------------------------------------------------
su_gi_contig_1170               ------------------------------------------------
gi|22792086|gb|BU495892.1|BU495 ------------------------------------------------
gi|22794837|gb|BU498643.1|BU498 ------------------------------------------------

PF10_0316                       TATGTGTTTGCTTTTTGTTTGGTTGACGACATGTTTATCACGTATCCA
MAL10|PF10_0316                 ------------------------------------------------
su_gi_contig_1170               ------------------------------------------------
gi|22792086|gb|BU495892.1|BU495 ------------------------------------------------
gi|22794837|gb|BU498643.1|BU498 ------------------------------------------------

PF10_0316                       CTTTATGATTATATTATTATACATAAAAATAGACTTCAT
MAL10|PF10_0316                 ---------------------------------------
su_gi_contig_1170               ---------------------------------------
gi|22792086|gb|BU495892.1|BU495 ---------------------------------------
gi|22794837|gb|BU498643.1|BU498 ---------------------------------------

;

endblock;
