# Supplementary material for: cDNA sequences reveal considerable gene prediction inaccuracy in the Plasmodium falciparum genome
Source: BMC Genomics. 2007 Jul 27;8:255. doi: 10.1186/1471-2164-8-255 (PMC1978503; doi:10.1186/1471-2164-8-255)
Supplement: Additional file 3 — Genes with cDNA sequences not matching predicted CDS perfectly. Aligned cDNA and predicted CDS sequences can be viewed by double clicking the hyper-linked gene names in the Excel file. [file 1471-2164-8-255-S3.zip › PF10_0338.TXT]

#NEXUS

[!This data assembled using Sequencher, from Gene Codes Corporation.]
begin data;
   dimensions ntax=3 nchar=2655;
   format datatype=dna gap=- interleave=yes;
   matrix

PF10_0338g                CAAACATATATATATATATATATATATATATATATATATATATATATA
Pfa3D7|chr10|PF10_0338|Pf ------------------------------------------------
SU_CLEAN_contig_3173      ------------------------------------------------

PF10_0338g                TATATTGAACATATTAATGACATATTTGTTTTAATTTGTAATAATTTT
Pfa3D7|chr10|PF10_0338|Pf ------------------------------------------------
SU_CLEAN_contig_3173      ------------------------------------------------

PF10_0338g                TATGTATACATTTTTTAATCTTATATATATATATATATATATATTTTA
Pfa3D7|chr10|PF10_0338|Pf ------------------------------------------------
SU_CLEAN_contig_3173      ------------------------------------------------

PF10_0338g                TCATTCTTATGAATAGTATTTGTAAAAACATTCCTCTCCATATTTATG
Pfa3D7|chr10|PF10_0338|Pf ------------------------------------------------
SU_CLEAN_contig_3173      ------------------------------------------------

PF10_0338g                AATTAATTTTAAATATATGTAATATGTTTAAATTATGAAATTGTACAT
Pfa3D7|chr10|PF10_0338|Pf ------------------------------------------------
SU_CLEAN_contig_3173      ------------------------------------------------

PF10_0338g                ATAAAAATATTTTATTAAATTCTATTATATTAATATATTCATTTTTTG
Pfa3D7|chr10|PF10_0338|Pf ------------------------------------------------
SU_CLEAN_contig_3173      ------------------------------------------------

PF10_0338g                GGGGGTACACCCTTTTAAACATTTTGTTAAGAAATATATATAAATATA
Pfa3D7|chr10|PF10_0338|Pf ------------------------------------------------
SU_CLEAN_contig_3173      ------------------------------------------------

PF10_0338g                TTTTATATATATTTTTTATTTTTTTATTTTTTTATATTTTTATTTGTA
Pfa3D7|chr10|PF10_0338|Pf ------------------------------------------------
SU_CLEAN_contig_3173      ------------------------------------------------

PF10_0338g                AATTTTTTTTTTGTTTATTGTTTTATTAATTGTTACAGTATCATATAA
Pfa3D7|chr10|PF10_0338|Pf ------------------------------------------------
SU_CLEAN_contig_3173      ------------------------------------------------

PF10_0338g                GATTTACACCTTATTAGTTATCCATAATTTAATTTTTTTTTTTTTTTT
Pfa3D7|chr10|PF10_0338|Pf ------------------------------------------------
SU_CLEAN_contig_3173      ------------------------------------------------

PF10_0338g                TAAATCAATATATAAAAATATGATATTATTATAAGTTTAAAAAGTATA
Pfa3D7|chr10|PF10_0338|Pf ------------------------------------------------
SU_CLEAN_contig_3173      ------------------------------------------------

PF10_0338g                TTTTTTTTTTTTTTTTTTAAATATGTGGTAGGGGCTTCTATAAACTTT
Pfa3D7|chr10|PF10_0338|Pf ------------------------------------------------
SU_CLEAN_contig_3173      ------------------------------------------------

PF10_0338g                TTTTACTTTTTTTTTTTTTTTCTCCCCAAATTATTTTGTTAATAATCA
Pfa3D7|chr10|PF10_0338|Pf ------------------------------------------------
SU_CLEAN_contig_3173      ------------------------------------------------

PF10_0338g                TAAGATAATTTTTTTTTTGAACTATCTTAATGACAATATGATAGTCAA
Pfa3D7|chr10|PF10_0338|Pf ------------------------------------------------
SU_CLEAN_contig_3173      ------------------------------------------------

PF10_0338g                GAGAAAAATAGGTTTTCCCATTATATCCATAAGTCGTAGATAGTAGGA
Pfa3D7|chr10|PF10_0338|Pf ------------------------------------------------
SU_CLEAN_contig_3173      ------------------------------------------------

PF10_0338g                GCATACAAGAAAAGCAGTCAAATATATTATATGATAATATAGTATATA
Pfa3D7|chr10|PF10_0338|Pf ------------------------------------------------
SU_CLEAN_contig_3173      ------------------------------------------------

PF10_0338g                AATTAATACATGAACTAATAATAATATAAATAAATAAATAAATATATA
Pfa3D7|chr10|PF10_0338|Pf ------------------------------------------------
SU_CLEAN_contig_3173      ------------------------------------------------

PF10_0338g                TATATATATATATATATTTATTTATGTTTCTTTTCAGCTTTAATACTT
Pfa3D7|chr10|PF10_0338|Pf ------------------------------------------------
SU_CLEAN_contig_3173      ------------------------------------------------

PF10_0338g                CTTTGATTAAAGCAAAAATAGATATCCTGGAAAATTATGCGAAAAAGA
Pfa3D7|chr10|PF10_0338|Pf ------------------------------------------------
SU_CLEAN_contig_3173      ------------------------------------------------

PF10_0338g                ACCAGTTACACAAATTAAGAATGGATGACCTTTTTGAGGTTTTTAAAT
Pfa3D7|chr10|PF10_0338|Pf ------------------------------------------------
SU_CLEAN_contig_3173      ------------------------------------------------

PF10_0338g                TGTACCTTTTTTAATTTAACAAAAGATGAGATAAATTTATATGATTTT
Pfa3D7|chr10|PF10_0338|Pf ----------------------------------------ATGATTTT
SU_CLEAN_contig_3173      ------------------------------------------------

PF10_0338g                TTTTTTTTTTTTTATCTTTTATAAAAATGTATATATATATATATATAT
Pfa3D7|chr10|PF10_0338|Pf TTTTTTTTTTTTTATCTTTTATAAAAATGTATATATATATATATATAT
SU_CLEAN_contig_3173      ------------------------------------------------

PF10_0338g                TTATTTATTTATTTTGTGTAGATCCAAGACAGATGAAGACTATAAGCT
Pfa3D7|chr10|PF10_0338|Pf TTATTTATTTATTTTGTGTAGATCCAAGACAGATGAAGACTATAAGCT
SU_CLEAN_contig_3173      ------------------------------------------------

PF10_0338g                ATCCTTACATTTATTAAATGTATACTACAATTTTGGGAGAAATTTAAA
Pfa3D7|chr10|PF10_0338|Pf ATCCTTACATTTATTAAATGTATACTACAATTTTGGGAGAAATTTAAA
SU_CLEAN_contig_3173      ------------------------------------------------

PF10_0338g                TACGCAGCAAGATGTTAATTTGTTTTTTATATTTATTTTAAGAACAAA
Pfa3D7|chr10|PF10_0338|Pf TACGCAGCAAGATGTTAATTTGTTTTTTATATTTATTTTAAGAACAAA
SU_CLEAN_contig_3173      ------------------------------------------------

PF10_0338g                TCAATTAAATGAAGCAAAAGATGTAATACAAAAATTTAATATACATAT
Pfa3D7|chr10|PF10_0338|Pf TCAATTAAATGAAGCAAAAGAT--------------------------
SU_CLEAN_contig_3173      ------------------------------------------------

PF10_0338g                AAATATATATATATTAATGCATATATATATATATATTTTTTTTTTTTT
Pfa3D7|chr10|PF10_0338|Pf ------------------------------------------------
SU_CLEAN_contig_3173      ------------------------------------------------

PF10_0338g                TTTTTTTTTTTTTTATAGCTTTTGAAATATTTTAATGGATGGCTCCTA
Pfa3D7|chr10|PF10_0338|Pf ------------------CTTTTGAAATATTTTAATGGATGG-TCCTA
SU_CLEAN_contig_3173      ---------------------------------AATGGATGGCTCCTA

PF10_0338g                TGTCCTCCTTCTAATAAATATATATTACTATGTATGGAAGAATTTTTT
Pfa3D7|chr10|PF10_0338|Pf TGTCCTCCTTCTAATAAATATATATTACTATGTATGGAAGAATTTTTT
SU_CLEAN_contig_3173      TGTCCTCCTTCTAATAAATATATATTACTATGTATGGAAGAATTTTTT

PF10_0338g                AAGAAACAAAAATATTATGATGTTAGGGAAATTTTTTCCTTCATCAGA
Pfa3D7|chr10|PF10_0338|Pf AAGAAACAAAAATATTATGATGTTAGGGAAATTTTTTCCTTCATCAGA
SU_CLEAN_contig_3173      AAGAAACAAAAATATTATGATGTTAGGGAAATTTTTTCCTTCATCAGA

PF10_0338g                GAAAATAGGTAAAAAAAAGAATTTATATTATACTAATAATATATATAT
Pfa3D7|chr10|PF10_0338|Pf GAAAATAG----------------------------------------
SU_CLEAN_contig_3173      GAAAATAG----------------------------------------

PF10_0338g                ATATATATATATGTATATGTATTCATTTATTTATTTTATTTTTCTATT
Pfa3D7|chr10|PF10_0338|Pf ------------------------------------------------
SU_CLEAN_contig_3173      ------------------------------------------------

PF10_0338g                TTTTTGTTAGCCAAATTAAGTTGGACAGCTCATTTTATGGCATAACAA
Pfa3D7|chr10|PF10_0338|Pf ----------CCAAATTAAGTTGGACAGCTCATTTTATGGCATAACAA
SU_CLEAN_contig_3173      ----------CCAAATTAAGTTGGACAGCTCATTTTATGGCATAACAA

PF10_0338g                TAAAATCAATGCTTATGTTGAAGAATCATTCCATTGAGGAAGCTATAA
Pfa3D7|chr10|PF10_0338|Pf TAAAATCAATGCTTATGTTGAAGAATCATTCCATTGAGGAAGCTATAA
SU_CLEAN_contig_3173      TAAAATCAATGCTTATGTTGAAGAATCATTCCATTGAGGAAGCTATAA

PF10_0338g                TAGTTAACATTTTAAAAGAATGAAATATGAAAAAAAAAATATATTTTT
Pfa3D7|chr10|PF10_0338|Pf TAGTTAACATTTTAAAAGAATGA-------------------------
SU_CLEAN_contig_3173      TA----------------------------------------------

PF10_0338g                TTTATGTTAATAACATAAGATATACATATATATATATATTTATTTTTT
Pfa3D7|chr10|PF10_0338|Pf ------------------------------------------------
SU_CLEAN_contig_3173      ------------------------------------------------

PF10_0338g                TAGATTTATAATGATTCATATAATATGTCTATATACTTAACAAATGAA
Pfa3D7|chr10|PF10_0338|Pf ------------------------------------------------
SU_CLEAN_contig_3173      ------------------------------------------------

PF10_0338g                ATACACAATTTTGTATTAGGTAATATATATGTAACTGAAAAAAATATA
Pfa3D7|chr10|PF10_0338|Pf ------------------------------------------------
SU_CLEAN_contig_3173      ------------------------------------------------

PF10_0338g                TATGTACTCATATAATATATATGTTAATTTATTTTTATTATTCTTTTT
Pfa3D7|chr10|PF10_0338|Pf ------------------------------------------------
SU_CLEAN_contig_3173      ------------------------------------------------

PF10_0338g                TTTATATGTTAGAGCATAATTTATATTATTATCATAAAGCGAGGAGTA
Pfa3D7|chr10|PF10_0338|Pf ------------------------------------------------
SU_CLEAN_contig_3173      ------------AGCATAATTTATATTATTATCATAAAGCGAGGAGTA

PF10_0338g                AAGAGGAAACATCGGTAATATAAAATAATATATAATTCTAAATATTTT
Pfa3D7|chr10|PF10_0338|Pf ------------------------------------------------
SU_CLEAN_contig_3173      AAGAGGAAACATCGGAGAATATTA------------------------

PF10_0338g                TAATTAAAAATTTGTATTGAAATATATATATATATATATATGCGTACT
Pfa3D7|chr10|PF10_0338|Pf ------------------------------------------------
SU_CLEAN_contig_3173      ------------------------------------------------

PF10_0338g                TTTTTTTTTTTTTTTTTTTTTTTTTTTTTTTTTTAGGAGAATATTAGA
Pfa3D7|chr10|PF10_0338|Pf ------------------------------------------------
SU_CLEAN_contig_3173      ------------------------------------------------

PF10_0338g                TCATTGGAATATTATGAAGGGAACATAAAAAATATTATCGTAATGAAA
Pfa3D7|chr10|PF10_0338|Pf ------------------------------------------------
SU_CLEAN_contig_3173      ------------------------------------------------

PF10_0338g                TAAGAATATATGTTGATATATATATATATATATATTAATTGCACATAT
Pfa3D7|chr10|PF10_0338|Pf ------------------------------------------------
SU_CLEAN_contig_3173      ------------------------------------------------

PF10_0338g                AAATTGTCTATCCTTTAATTAATATATTTTTCTTTTTTTTCCCACTTA
Pfa3D7|chr10|PF10_0338|Pf ------------------------------------------------
SU_CLEAN_contig_3173      ------------------------------------------------

PF10_0338g                TTTCAGATAAGACTAATAAATGAATTAATGAAAAATCGGAGATCTGTA
Pfa3D7|chr10|PF10_0338|Pf ------------------------------------------------
SU_CLEAN_contig_3173      ------------------------------------------------

PF10_0338g                AAAATGTCCTCAAAAAGTTTGAGTTTATTTGCTTGGACTCACATTTAT
Pfa3D7|chr10|PF10_0338|Pf ------------------------------------------------
SU_CLEAN_contig_3173      ------------------------------------------------

PF10_0338g                TTTGACATAAAAGAAATTATTAAGTATAAAATATCAAAAGAGAAATAA
Pfa3D7|chr10|PF10_0338|Pf ------------------------------------------------
SU_CLEAN_contig_3173      ------------------------------------------------

PF10_0338g                AAGAAAACAAATCAAAAGAAGAAAAATATAATTTTTATTTCATGTATA
Pfa3D7|chr10|PF10_0338|Pf ------------------------------------------------
SU_CLEAN_contig_3173      ------------------------------------------------

PF10_0338g                TAATAAAACTTATAATAACATTTGCATTTCATTTATTTTTAATTATTT
Pfa3D7|chr10|PF10_0338|Pf ------------------------------------------------
SU_CLEAN_contig_3173      ------------------------------------------------

PF10_0338g                TTTTTCTTTTAGTAAATCTAATCATACTTTGATGGATGTTAAGGAATG
Pfa3D7|chr10|PF10_0338|Pf ------------------------------------------------
SU_CLEAN_contig_3173      ------------------------------------------------

PF10_0338g                TAGGAGTTGGTTGGATATATTTAAGTTGTCTTGTTTATACAATCAAAT
Pfa3D7|chr10|PF10_0338|Pf ------------------------------------------------
SU_CLEAN_contig_3173      ------------------------------------------------

PF10_0338g                ACCAGAATGGTAAAATAAATATAAAATATAATAAAGAATGATAAAATT
Pfa3D7|chr10|PF10_0338|Pf ------------------------------------------------
SU_CLEAN_contig_3173      ------------------------------------------------

PF10_0338g                ACTATTTTTATGTGTGAACCTATAAACTATATATACATATATATATTA
Pfa3D7|chr10|PF10_0338|Pf ------------------------------------------------
SU_CLEAN_contig_3173      ------------------------------------------------

PF10_0338g                CACCATGTTTTATAT
Pfa3D7|chr10|PF10_0338|Pf ---------------
SU_CLEAN_contig_3173      ---------------

;

endblock;
