# Supplementary material for: cDNA sequences reveal considerable gene prediction inaccuracy in the Plasmodium falciparum genome
Source: BMC Genomics. 2007 Jul 27;8:255. doi: 10.1186/1471-2164-8-255 (PMC1978503; doi:10.1186/1471-2164-8-255)
Supplement: Additional file 3 — Genes with cDNA sequences not matching predicted CDS perfectly. Aligned cDNA and predicted CDS sequences can be viewed by double clicking the hyper-linked gene names in the Excel file. [file 1471-2164-8-255-S3.zip › PF10_0359.TXT]

#NEXUS

[!This data assembled using Sequencher, from Gene Codes Corporation.]
begin data;
   dimensions ntax=6 nchar=4465;
   format datatype=dna gap=- interleave=yes;
   matrix

PF10_0359                       ATATAAATATATAAATATATATATGTATATATTATTATTTGATATAAT
MAL10|PF10_0359                 ------------------------------------------------
su_gi_contig_3125               ------------------------------------------------
gi|15907429|gb|BI814751.1|BI814 ------------------------------------------------
gi|17968466|gb|BM275144.1|BM275 ------------------------------------------------
gi|21687781|gb|BQ633628.1|BQ633 ------------------------------------------------

PF10_0359                       ACTAACTTATTTGTTATATCATTTCGACAATATTTCTTTTTCTCTTTT
MAL10|PF10_0359                 ------------------------------------------------
su_gi_contig_3125               ------------------------------------------------
gi|15907429|gb|BI814751.1|BI814 ------------------------------------------------
gi|17968466|gb|BM275144.1|BM275 ------------------------------------------------
gi|21687781|gb|BQ633628.1|BQ633 ------------------------------------------------

PF10_0359                       CTTCTTAGTGGTCTACTATATTTTTATGGTTACTTGATTACACTGATA
MAL10|PF10_0359                 ------------------------------------------------
su_gi_contig_3125               ------------------------------------------------
gi|15907429|gb|BI814751.1|BI814 ------------------------------------------------
gi|17968466|gb|BM275144.1|BM275 ------------------------------------------------
gi|21687781|gb|BQ633628.1|BQ633 ------------------------------------------------

PF10_0359                       AGGAATTTTGTTATAAAGGTATATATGATTTTTCTATTTTAGTTATAT
MAL10|PF10_0359                 ------------------------------------------------
su_gi_contig_3125               ------------------------------------------------
gi|15907429|gb|BI814751.1|BI814 ------------------------------------------------
gi|17968466|gb|BM275144.1|BM275 ------------------------------------------------
gi|21687781|gb|BQ633628.1|BQ633 ------------------------------------------------

PF10_0359                       ATATATATATATAATATCTTTATTTAAATAACAATTATTTGTTCTACA
MAL10|PF10_0359                 ------------------------------------------------
su_gi_contig_3125               ------------------------------------------------
gi|15907429|gb|BI814751.1|BI814 ------------------------------------------------
gi|17968466|gb|BM275144.1|BM275 ------------------------------------------------
gi|21687781|gb|BQ633628.1|BQ633 ------------------------------------------------

PF10_0359                       GGAAAATGTGTTCTTGTTGATGGATTTTATATTCAGATGATATTGTCC
MAL10|PF10_0359                 ------------------------------------------------
su_gi_contig_3125               ------------------------------------------------
gi|15907429|gb|BI814751.1|BI814 ------------------------------------------------
gi|17968466|gb|BM275144.1|BM275 ------------------------------------------------
gi|21687781|gb|BQ633628.1|BQ633 ------------------------------------------------

PF10_0359                       TTTATAGTTGGAATAATAATTAACAAATATATTCTAAGTTTTACGAGA
MAL10|PF10_0359                 ------------------------------------------------
su_gi_contig_3125               ------------------------------------------------
gi|15907429|gb|BI814751.1|BI814 ------------------------------------------------
gi|17968466|gb|BM275144.1|BM275 ------------------------------------------------
gi|21687781|gb|BQ633628.1|BQ633 ------------------------------------------------

PF10_0359                       AAGCTACAAGTAAAAATGAATCTATATTATTATTATAGATTATATATA
MAL10|PF10_0359                 ------------------------------------------------
su_gi_contig_3125               ------------------------------------------------
gi|15907429|gb|BI814751.1|BI814 ------------------------------------------------
gi|17968466|gb|BM275144.1|BM275 ------------------------------------------------
gi|21687781|gb|BQ633628.1|BQ633 ------------------------------------------------

PF10_0359                       TATATATATATATATATATATATATATATATATATATATATGTGTATA
MAL10|PF10_0359                 ------------------------------------------------
su_gi_contig_3125               ------------------------------------------------
gi|15907429|gb|BI814751.1|BI814 ------------------------------------------------
gi|17968466|gb|BM275144.1|BM275 ------------------------------------------------
gi|21687781|gb|BQ633628.1|BQ633 ------------------------------------------------

PF10_0359                       TATACCTGAAAAAATTATAGTTCGCCGTATTTCATATATTCTCTTTTT
MAL10|PF10_0359                 ------------------------------------------------
su_gi_contig_3125               ------------------------------------------------
gi|15907429|gb|BI814751.1|BI814 ------------------------------------------------
gi|17968466|gb|BM275144.1|BM275 ------------------------------------------------
gi|21687781|gb|BQ633628.1|BQ633 ------------------------------------------------

PF10_0359                       TTTTTTTTTTTTTTTTTTTTTTTTATAGGCTTTTCCTTTAGAAGATTG
MAL10|PF10_0359                 ------------------------------------------------
su_gi_contig_3125               ------------------------------------------------
gi|15907429|gb|BI814751.1|BI814 ------------------------------------------------
gi|17968466|gb|BM275144.1|BM275 ------------------------------------------------
gi|21687781|gb|BQ633628.1|BQ633 ------------------------------------------------

PF10_0359                       GAGAACGAAATATATTGGAAAAGAATTTTAACATATATAGATCAAAAA
MAL10|PF10_0359                 ------------------------------------------------
su_gi_contig_3125               ------------------------------------------------
gi|15907429|gb|BI814751.1|BI814 ------------------------------------------------
gi|17968466|gb|BM275144.1|BM275 ------------------------------------------------
gi|21687781|gb|BQ633628.1|BQ633 ------------------------------------------------

PF10_0359                       TATTGCAAAAGAGTATTATCAAATTTCTTAAATTTAATTATCTCGATT
MAL10|PF10_0359                 ------------------------------------------------
su_gi_contig_3125               ------------------------------------------------
gi|15907429|gb|BI814751.1|BI814 ------------------------------------------------
gi|17968466|gb|BM275144.1|BM275 ------------------------------------------------
gi|21687781|gb|BQ633628.1|BQ633 ------------------------------------------------

PF10_0359                       TTATTTTAACCATTTGTTTTTTCTTTTTGATTTTTTCGAATATTATAT
MAL10|PF10_0359                 ------------------------------------------------
su_gi_contig_3125               ------------------------------------------------
gi|15907429|gb|BI814751.1|BI814 ------------------------------------------------
gi|17968466|gb|BM275144.1|BM275 ------------------------------------------------
gi|21687781|gb|BQ633628.1|BQ633 ------------------------------------------------

PF10_0359                       TTGTTTGGGATAAAATATATAATCACTTTAATTTAAAAAAATAAGCTA
MAL10|PF10_0359                 ------------------------------------------------
su_gi_contig_3125               ------------------------------------------------
gi|15907429|gb|BI814751.1|BI814 ------------------------------------------------
gi|17968466|gb|BM275144.1|BM275 ------------------------------------------------
gi|21687781|gb|BQ633628.1|BQ633 ------------------------------------------------

PF10_0359                       TTTTGTAATAATTACACACGGAATTATAACAGAATAAAATTAAGAAAT
MAL10|PF10_0359                 ------------------------------------------------
su_gi_contig_3125               ------------------------------------------------
gi|15907429|gb|BI814751.1|BI814 ------------------------------------------------
gi|17968466|gb|BM275144.1|BM275 ------------------------------------------------
gi|21687781|gb|BQ633628.1|BQ633 ------------------------------------------------

PF10_0359                       TTATAATAATTGACATAGCATAAAAAAAATAATTATACATTTTACATA
MAL10|PF10_0359                 ------------------------------------------------
su_gi_contig_3125               ------------------------------------------------
gi|15907429|gb|BI814751.1|BI814 ------------------------------------------------
gi|17968466|gb|BM275144.1|BM275 ------------------------------------------------
gi|21687781|gb|BQ633628.1|BQ633 ------------------------------------------------

PF10_0359                       AGAAGAGAATATAAGACTAGCACTTATTACTGTGCAAATATATCAAAA
MAL10|PF10_0359                 ------------------------------------------------
su_gi_contig_3125               ------------------------------------------------
gi|15907429|gb|BI814751.1|BI814 ------------------------------------------------
gi|17968466|gb|BM275144.1|BM275 ------------------------------------------------
gi|21687781|gb|BQ633628.1|BQ633 ------------------------------------------------

PF10_0359                       AATAAAATAAAATAAAATAAAAACAAAATCATAAGAAAAGAAAAGAAA
MAL10|PF10_0359                 ------------------------------------------------
su_gi_contig_3125               ------------------------------------------------
gi|15907429|gb|BI814751.1|BI814 ------------------------------------------------
gi|17968466|gb|BM275144.1|BM275 ------------------------------------------------
gi|21687781|gb|BQ633628.1|BQ633 ------------------------------------------------

PF10_0359                       TAATCTTAAATAAATATACCTACTAAAAGATGAAATAAATATATTCAT
MAL10|PF10_0359                 ------------------------------------------------
su_gi_contig_3125               ------------------------------------------------
gi|15907429|gb|BI814751.1|BI814 ------------------------------------------------
gi|17968466|gb|BM275144.1|BM275 ------------------------------------------------
gi|21687781|gb|BQ633628.1|BQ633 ------------------------------------------------

PF10_0359                       AATATTATATACATACAAATAATGTTATTTATGTATTATGTATGAGAA
MAL10|PF10_0359                 ------------------------------------------------
su_gi_contig_3125               ------------------------------------------------
gi|15907429|gb|BI814751.1|BI814 ------------------------------------------------
gi|17968466|gb|BM275144.1|BM275 ------------------------------------------------
gi|21687781|gb|BQ633628.1|BQ633 ------------------------------------------------

PF10_0359                       TAAATATATATAGAAATATTTCACATATATTATATATATATAATATAA
MAL10|PF10_0359                 ------------------------------------------------
su_gi_contig_3125               ------------------------------------------------
gi|15907429|gb|BI814751.1|BI814 ------------------------------------------------
gi|17968466|gb|BM275144.1|BM275 ------------------------------------------------
gi|21687781|gb|BQ633628.1|BQ633 ------------------------------------------------

PF10_0359                       TATAATTTTGCAGTACCCAAAAAACAAAATAAAATAGAAAATGATAAA
MAL10|PF10_0359                 ------------------------------------------------
su_gi_contig_3125               ------------------------------------------------
gi|15907429|gb|BI814751.1|BI814 ------------------------------------------------
gi|17968466|gb|BM275144.1|BM275 ------------------------------------------------
gi|21687781|gb|BQ633628.1|BQ633 ------------------------------------------------

PF10_0359                       ATATAAATTCCGTATTGAATTAATATAATATTATTATAAATAAAATTT
MAL10|PF10_0359                 ------------------------------------------------
su_gi_contig_3125               ------------------------------------------------
gi|15907429|gb|BI814751.1|BI814 ------------------------------------------------
gi|17968466|gb|BM275144.1|BM275 ------------------------------------------------
gi|21687781|gb|BQ633628.1|BQ633 ------------------------------------------------

PF10_0359                       ATAAAAAATATAAATAAATATATATATATATATATATATATATATATA
MAL10|PF10_0359                 ------------------------------------------------
su_gi_contig_3125               ------------------------------------------------
gi|15907429|gb|BI814751.1|BI814 ------------------------------------------------
gi|17968466|gb|BM275144.1|BM275 ------------------------------------------------
gi|21687781|gb|BQ633628.1|BQ633 ------------------------------------------------

PF10_0359                       TATATATTTTGGTGACTTTTATTTTTTTTAAATTAAAATCTTAAATAA
MAL10|PF10_0359                 ------------------------------------------------
su_gi_contig_3125               ------------------------------------------------
gi|15907429|gb|BI814751.1|BI814 ------------------------------------------------
gi|17968466|gb|BM275144.1|BM275 ------------------------------------------------
gi|21687781|gb|BQ633628.1|BQ633 ------------------------------------------------

PF10_0359                       AATTCAAATATTCTTATAATATTTCCATATTTATAATTATGAATTTGC
MAL10|PF10_0359                 ------------------------------------------------
su_gi_contig_3125               ------------------------------------------------
gi|15907429|gb|BI814751.1|BI814 ------------------------------------------------
gi|17968466|gb|BM275144.1|BM275 ------------------------------------------------
gi|21687781|gb|BQ633628.1|BQ633 ------------------------------------------------

PF10_0359                       AAATATTATAATATCTATATATCTAATTCCTTTTTTTTTTTTTTTTTT
MAL10|PF10_0359                 ------------------------------------------------
su_gi_contig_3125               ------------------------------------------------
gi|15907429|gb|BI814751.1|BI814 ------------------------------------------------
gi|17968466|gb|BM275144.1|BM275 ------------------------------------------------
gi|21687781|gb|BQ633628.1|BQ633 ------------------------------------------------

PF10_0359                       TTTATGACATTATATTTATATTTTTGTTTATTTAAATTTTTTTTTTAT
MAL10|PF10_0359                 ------------------------------------------------
su_gi_contig_3125               ------------------------------------------------
gi|15907429|gb|BI814751.1|BI814 ------------------------------------------------
gi|17968466|gb|BM275144.1|BM275 ------------------------------------------------
gi|21687781|gb|BQ633628.1|BQ633 ------------------------------------------------

PF10_0359                       CTTAGTTTTTATTTATGTACCACCTTTATTTCTTTCTTTTCATTCTTT
MAL10|PF10_0359                 ------------------------------------------------
su_gi_contig_3125               ------------------------------------------------
gi|15907429|gb|BI814751.1|BI814 ------------------------------------------------
gi|17968466|gb|BM275144.1|BM275 ------------------------------------------------
gi|21687781|gb|BQ633628.1|BQ633 ------------------------------------------------

PF10_0359                       CTCCTTTCTTTTTTTTTTTTTCCTTTTTCTTTTTTTTCTAGTTATAAA
MAL10|PF10_0359                 ------------------------------------------------
su_gi_contig_3125               ------------------------------------------------
gi|15907429|gb|BI814751.1|BI814 ------------------------------------------------
gi|17968466|gb|BM275144.1|BM275 ------------------------------------------------
gi|21687781|gb|BQ633628.1|BQ633 ------------------------------------------------

PF10_0359                       CAAACCTATATATGCACATATATATAATAATTAATTTGTTCTAATCAT
MAL10|PF10_0359                 -----------ATGCACATATATATAATAATTAATTT-----------
su_gi_contig_3125               ------------------------------------------------
gi|15907429|gb|BI814751.1|BI814 ------------------------------------------------
gi|17968466|gb|BM275144.1|BM275 ------------------------------------------------
gi|21687781|gb|BQ633628.1|BQ633 ------------------------------------------------

PF10_0359                       ATTTTAAAGTATAAATAAATGAGGGGAAAAAAACATATGTAATTATTA
MAL10|PF10_0359                 ------------------------------------------------
su_gi_contig_3125               ------------------------------------------------
gi|15907429|gb|BI814751.1|BI814 ------------------------------------------------
gi|17968466|gb|BM275144.1|BM275 ------------------------------------------------
gi|21687781|gb|BQ633628.1|BQ633 ------------------------------------------------

PF10_0359                       CATATTTGTATAATATATATGTATATAGGATTATCTATCCTTTAATCA
MAL10|PF10_0359                 ------------------------------------------------
su_gi_contig_3125               ------------------------------------------------
gi|15907429|gb|BI814751.1|BI814 ------------------------------------------------
gi|17968466|gb|BM275144.1|BM275 ------------------------------------------------
gi|21687781|gb|BQ633628.1|BQ633 ------------------------------------------------

PF10_0359                       TATGTAACAAAAACAAAAAAGAAGATATCGCTTTATAGGAATTCCAAA
MAL10|PF10_0359                 ------------------------------------------------
su_gi_contig_3125               ------------------------------------------------
gi|15907429|gb|BI814751.1|BI814 ------------------------------------------------
gi|17968466|gb|BM275144.1|BM275 ------------------------------------------------
gi|21687781|gb|BQ633628.1|BQ633 ------------------------------------------------

PF10_0359                       GGCATAAAGCAAAAAAAAAAAAAAAAAAAAAAAATTATTTTTCGTAAA
MAL10|PF10_0359                 ------------------------------------------------
su_gi_contig_3125               ------------------------------------------------
gi|15907429|gb|BI814751.1|BI814 ------------------------------------------------
gi|17968466|gb|BM275144.1|BM275 ------------------------------------------------
gi|21687781|gb|BQ633628.1|BQ633 ------------------------------------------------

PF10_0359                       AATAGTTCAATTAAATATAATAAAAATATGATACCCAAAAATAAATTG
MAL10|PF10_0359                 -----TTCAATTAAATATAATAAAAATATGATACCCAAAAATAAATTG
su_gi_contig_3125               ----------TTAAATATAATAAAAATATGATACCCAAAAATAAATTG
gi|15907429|gb|BI814751.1|BI814 ----------TTAAATATAATAAAAATATGATACCCAAAAATAAATTG
gi|17968466|gb|BM275144.1|BM275 ------------------------------------------------
gi|21687781|gb|BQ633628.1|BQ633 ------------------------------------------------

PF10_0359                       AGCGATATATGTACAACACTCACATTAGTAATACATAATATTTAAATA
MAL10|PF10_0359                 AGCGATATATGTACAACACTCACATTA---------------------
su_gi_contig_3125               AGCGATATATGTACAACACTCACATTA---------------------
gi|15907429|gb|BI814751.1|BI814 AGCGATATATGTACAACACTCACATTA---------------------
gi|17968466|gb|BM275144.1|BM275 ------------------------------------------------
gi|21687781|gb|BQ633628.1|BQ633 ------------------------------------------------

PF10_0359                       TATACTTAAATATGTTAATAAAATATTTGCGTACCCATAATGATATAA
MAL10|PF10_0359                 ------------------------------------------------
su_gi_contig_3125               ------------------------------------------------
gi|15907429|gb|BI814751.1|BI814 ------------------------------------------------
gi|17968466|gb|BM275144.1|BM275 ------------------------------------------------
gi|21687781|gb|BQ633628.1|BQ633 ------------------------------------------------

PF10_0359                       ATATGCATAAATATTACAAGACAAATATATATATATATATTTATTTAT
MAL10|PF10_0359                 ------------------------------------------------
su_gi_contig_3125               ------------------------------------------------
gi|15907429|gb|BI814751.1|BI814 ------------------------------------------------
gi|17968466|gb|BM275144.1|BM275 ------------------------------------------------
gi|21687781|gb|BQ633628.1|BQ633 ------------------------------------------------

PF10_0359                       TTATTTTTATATATAATAATATATATTTTTTTGTACCCTTTAATTGTG
MAL10|PF10_0359                 ------------------------------------------------
su_gi_contig_3125               ------------------------------------------------
gi|15907429|gb|BI814751.1|BI814 ------------------------------------------------
gi|17968466|gb|BM275144.1|BM275 ------------------------------------------------
gi|21687781|gb|BQ633628.1|BQ633 ------------------------------------------------

PF10_0359                       CAGGAAAAAGCCAAAGAAGATATAGAAAAAGAGTGTAAATTGGTTGAA
MAL10|PF10_0359                 ---GAAAAAGCCAAAGAAGATATAGAAAAAGAGTGTAAATTGGTTGAA
su_gi_contig_3125               ---GAAAAAGCCAAAGAAGATATAGAAAAAGAGTGTAAATTGGTTGAA
gi|15907429|gb|BI814751.1|BI814 ---GAAAAAGCCAAAGAAGATATAGAAAAAGAGTGTAAATTGGTTGAA
gi|17968466|gb|BM275144.1|BM275 --------------------------------------ATTGGTTGAA
gi|21687781|gb|BQ633628.1|BQ633 ------------------------------------------------

PF10_0359                       AAAAAAAAACAAAAACATGATGACGAAAAAGATGAAGGACTCATAGTT
MAL10|PF10_0359                 AAAAAAAAACAAAAACATGATGACGAAAAAGATGAAGGACTCATA---
su_gi_contig_3125               AAAAAAAAACAAAAACATGATGACGAAAAAGATGAAGGACTCATAGTT
gi|15907429|gb|BI814751.1|BI814 AAAAAAAAACAAAAACATGATGACGAAAAAGATGAAGGACTCATAGTT
gi|17968466|gb|BM275144.1|BM275 AAAAAAAAACAAAAACATGATGACGAAAAAGATGAAGGACTCATAGTT
gi|21687781|gb|BQ633628.1|BQ633 ------------------------------------------------

PF10_0359                       GATGGAAATGAAGAAAATAATGGTATTTCATATATAATAATAAATATA
MAL10|PF10_0359                 ------------------------------------------------
su_gi_contig_3125               GATGGAAATGAAGAAAATAATG--------------------------
gi|15907429|gb|BI814751.1|BI814 GATGGAAATGAAGAAAATAATG--------------------------
gi|17968466|gb|BM275144.1|BM275 GATGGAAATGAAGAAAATAATG--------------------------
gi|21687781|gb|BQ633628.1|BQ633 ------------------------------------------------

PF10_0359                       TAAATGTATATTTATGTGTCTATTCTTAAGTATTTATGAAGAAATTTA
MAL10|PF10_0359                 ------------------------------------------------
su_gi_contig_3125               ------------------------------------------------
gi|15907429|gb|BI814751.1|BI814 ------------------------------------------------
gi|17968466|gb|BM275144.1|BM275 ------------------------------------------------
gi|21687781|gb|BQ633628.1|BQ633 ------------------------------------------------

PF10_0359                       TATGTGTGTAAATATAATCATATATATTATTAAAAAAAATATAATAAA
MAL10|PF10_0359                 ------------------------------------------------
su_gi_contig_3125               ------------------------------------------------
gi|15907429|gb|BI814751.1|BI814 ------------------------------------------------
gi|17968466|gb|BM275144.1|BM275 ------------------------------------------------
gi|21687781|gb|BQ633628.1|BQ633 ------------------------------------------------

PF10_0359                       AATAAAAATTATAACATTTAGATAAATTATAAAACCGAATTAACAACT
MAL10|PF10_0359                 ---------------------ATAAATTATAAAACCGAATTAACAACT
su_gi_contig_3125               ------------------------------------------------
gi|15907429|gb|BI814751.1|BI814 ------------------------------------------------
gi|17968466|gb|BM275144.1|BM275 ------------------------------------------------
gi|21687781|gb|BQ633628.1|BQ633 ------------------------------------------------

PF10_0359                       TCTTTAGTAGGCGAAAATAGTGACGAAGAAGAAATTCGTAAATGGAGA
MAL10|PF10_0359                 TCTTTAGTAGGCGAAAATAGTGACGAAGAAGAAATTCGTAAATGGAGA
su_gi_contig_3125               -------TAGGCGAAAATAGTGACGAAGAAGAAATTCGTAAATGGAGA
gi|15907429|gb|BI814751.1|BI814 -------TAGGCGAAAATAGTGACGAAGAAGAAATTCGTAAATGGAGA
gi|17968466|gb|BM275144.1|BM275 -------TAGGCGAAAATAGTGACGAAGAAGAAATTCGTAAATGGAGA
gi|21687781|gb|BQ633628.1|BQ633 ------------------------------------------------

PF10_0359                       GAAAAAAGACTCATGGAATTTAAAGTAAAAAAAGGAGCATATAGATAA
MAL10|PF10_0359                 GAAAAAAGACTCATGGAATTTAAA------------------------
su_gi_contig_3125               GAAAAAAGACTCATGGAATTTAAA------------------------
gi|15907429|gb|BI814751.1|BI814 GAAAAAAGACTCATGGAATTTAAA------------------------
gi|17968466|gb|BM275144.1|BM275 GAAAAAAGACTCATGGAATTTAAA------------------------
gi|21687781|gb|BQ633628.1|BQ633 ------------------------------------------------

PF10_0359                       TATATATATATATATATTTATTTATTTATTTATATTTATTTATATTCT
MAL10|PF10_0359                 ------------------------------------------------
su_gi_contig_3125               ------------------------------------------------
gi|15907429|gb|BI814751.1|BI814 ------------------------------------------------
gi|17968466|gb|BM275144.1|BM275 ------------------------------------------------
gi|21687781|gb|BQ633628.1|BQ633 ------------------------------------------------

PF10_0359                       TATTGTATATTTCTTCGTTTATTTATTATTGTATTGAAAGAAAAAAAG
MAL10|PF10_0359                 ----------------------------------------AAAAAAAG
su_gi_contig_3125               ----------------------------------------AAAAAAAG
gi|15907429|gb|BI814751.1|BI814 ----------------------------------------AAAAAAAG
gi|17968466|gb|BM275144.1|BM275 ----------------------------------------AAAAAAAG
gi|21687781|gb|BQ633628.1|BQ633 ------------------------------------------------

PF10_0359                       AGAATTAAAAAGAGATGGAGTCTATACAGAAGTTTGTGAAAAGGATTT
MAL10|PF10_0359                 AGAATTAAAAAGAGATGGAGTCTATACAGAAGTTTGTGAAAAGGATTT
su_gi_contig_3125               AGAATTAAAAAGAGATGGAGTCTATACAGAAGTTTGTGAAAAGGATTT
gi|15907429|gb|BI814751.1|BI814 AGAATTAAAAAGAGATGGAGTCTATACAGAAGTTTGTGAAAAGGATTT
gi|17968466|gb|BM275144.1|BM275 AGAATTAAAAAGAGATGGAGTCTATACAGAAGTTTGTGAAAAGGATTT
gi|21687781|gb|BQ633628.1|BQ633 ------------------------------------------------

PF10_0359                       TTTACCTTGTGTTCTTAAAAATAACAATGTAGTAAGTGGATTTATAAA
MAL10|PF10_0359                 TTTACCTTGTGTTCTTAAAAATAACAAT--------------------
su_gi_contig_3125               TTTACCTTGTGTTCTTAAAAATAACAATGTA-----------------
gi|15907429|gb|BI814751.1|BI814 TTTACCTTGTGTTCTTAAAAATAACAATGTA-----------------
gi|17968466|gb|BM275144.1|BM275 TTTACCTTGTGTTCTTAAAAATAACAATGTA-----------------
gi|21687781|gb|BQ633628.1|BQ633 ------------------------------------------------

PF10_0359                       ATAAAATAATAATAAATAATAAAATAAAATTATTCATATTTACTTATA
MAL10|PF10_0359                 ------------------------------------------------
su_gi_contig_3125               ------------------------------------------------
gi|15907429|gb|BI814751.1|BI814 ------------------------------------------------
gi|17968466|gb|BM275144.1|BM275 ------------------------------------------------
gi|21687781|gb|BQ633628.1|BQ633 ------------------------------------------------

PF10_0359                       TTTTGATTTTTTATAGGTTTGTCATTTTTATGATAACAGTTTTAAAAG
MAL10|PF10_0359                 ----------------GTTTGTCATTTTTATGATAACAGTTTTAAAAG
su_gi_contig_3125               ----------------GTTTGTCATTTTTATGATAACAGTTTTAAAAG
gi|15907429|gb|BI814751.1|BI814 ----------------GTTTGTCATTTTTATGATAACAGTTTTAAAAG
gi|17968466|gb|BM275144.1|BM275 ----------------GTTTGTCATTTTTATGATAACAGTTTTAAAAG
gi|21687781|gb|BQ633628.1|BQ633 ------------------------------------------------

PF10_0359                       ATGCGACATTTTACACTCCCATTTAATCAAATTAGCTAATAAACATTT
MAL10|PF10_0359                 ATGCGACATTTTACACTCCCATTTAATCAAATTAGCTAATAAACATTT
su_gi_contig_3125               ATGCGACATTTTACACTCCCATTTAATCAAATTAGCTAATAAACATTT
gi|15907429|gb|BI814751.1|BI814 ATGCGACATTTTACACTCCCATTTAATCAAATTAGCTAATAAACATTT
gi|17968466|gb|BM275144.1|BM275 ATGCGACATTTTACACTCCCATTTAATCAAATTAGCTAATAAACATTT
gi|21687781|gb|BQ633628.1|BQ633 ------------------------------------------------

PF10_0359                       AGCTACTAAATTTATCAAGTGAGGAATTAAAATGATATATCATCTTTA
MAL10|PF10_0359                 AGCTACTAAATTTATCAA------------------------------
su_gi_contig_3125               AGCTACTAAATTTATCAA------------------------------
gi|15907429|gb|BI814751.1|BI814 AGCTACTAAATTTATCAA------------------------------
gi|17968466|gb|BM275144.1|BM275 AGCTACTAAATTTATCAA------------------------------
gi|21687781|gb|BQ633628.1|BQ633 ------------------------------------------------

PF10_0359                       TTTATATAAGAAAAATTTAAATCTTCATATATTCCATAAAATATTATA
MAL10|PF10_0359                 ------------------------------------------------
su_gi_contig_3125               ------------------------------------------------
gi|15907429|gb|BI814751.1|BI814 ------------------------------------------------
gi|17968466|gb|BM275144.1|BM275 ------------------------------------------------
gi|21687781|gb|BQ633628.1|BQ633 ------------------------------------------------

PF10_0359                       TATATATACATATGCATATATGTATGTATTTCTTTATAGAATGGAAGC
MAL10|PF10_0359                 ---------------------------------------AATGGAAGC
su_gi_contig_3125               ---------------------------------------AATGGAAGC
gi|15907429|gb|BI814751.1|BI814 ---------------------------------------AATGGAAGC
gi|17968466|gb|BM275144.1|BM275 ---------------------------------------AATGGAAGC
gi|21687781|gb|BQ633628.1|BQ633 ------------------------------------------------

PF10_0359                       AAAAAACTGTCTATTTTTTATGAATAAATTAAATATTAAAGTTTTACC
MAL10|PF10_0359                 AAAAAACTGTCTATTTTTTATGAATAAATTAAATATTAAAGTTTTACC
su_gi_contig_3125               AAAAAACTGTCTATTTTTTATGAATAAATTAAATATTAAAGTTTTACC
gi|15907429|gb|BI814751.1|BI814 AAAAAACTGTCTATTTTTTATGAATAAATTAAATATTAAAGTTTTACC
gi|17968466|gb|BM275144.1|BM275 AAAAAACTGTCTATTTTTTATGAATAAATTAAATATTAAAGTTTTACC
gi|21687781|gb|BQ633628.1|BQ633 ------------------------------------------------

PF10_0359                       AAGTTTATGCTTATTTATTGATGGAGTGTTGATACAAACTTGTGTGGG
MAL10|PF10_0359                 AAGTTTATGCTTATTTATTGATGGAGTGTTGATACAAACTTGTGTGGG
su_gi_contig_3125               AAGTTTATGCTTATTTATTGATGGAGTGTTGATACAAACTTGTGTGGG
gi|15907429|gb|BI814751.1|BI814 AAGTTTATGCTTATTTATTGATGGAGTGTTGATACAAACTTGTGTGGG
gi|17968466|gb|BM275144.1|BM275 AAGTTTATGCTTATTTATTGATGGAGTGTTGATACAAACTTGTGTGGG
gi|21687781|gb|BQ633628.1|BQ633 ------------------------------------------------

PF10_0359                       TTTCGAAGACTTTGGAAGTAAAAAAAAAATTAAATAAAATAAAATATA
MAL10|PF10_0359                 TTTCGAAGACTTTGGAAGTAAAAAAAAAATTAAATAA-----------
su_gi_contig_3125               TTTCGAAGACTTTGGAA-------------------------------
gi|15907429|gb|BI814751.1|BI814 TTTCGAAGACTTTGGAA-------------------------------
gi|17968466|gb|BM275144.1|BM275 TTTCGAAGACTTTGGAA-------------------------------
gi|21687781|gb|BQ633628.1|BQ633 TTTCGAAGACTTTGGAA-------------------------------

PF10_0359                       CATATAATATATATATATATATATATACATATTTTCATGCTTTATTTT
MAL10|PF10_0359                 ------------------------------------------------
su_gi_contig_3125               ------------------------------------------------
gi|15907429|gb|BI814751.1|BI814 ------------------------------------------------
gi|17968466|gb|BM275144.1|BM275 ------------------------------------------------
gi|21687781|gb|BQ633628.1|BQ633 ------------------------------------------------

PF10_0359                       ATTATGTTTACTCTTAACAGATAATGATAATTTTAAAACAAAAGATTT
MAL10|PF10_0359                 ------------------------------------------------
su_gi_contig_3125               --------------------ATAATGATAATTTTAAAACAAAAGATTT
gi|15907429|gb|BI814751.1|BI814 --------------------ATAATGATAATTTTAAAACAAAA-----
gi|17968466|gb|BM275144.1|BM275 --------------------ATAATGATAATTTTAAAACAAAAGATTT
gi|21687781|gb|BQ633628.1|BQ633 --------------------ATAATGATAATTTTAAAACAAAAGATTT

PF10_0359                       AGAAATGTTTTTATACAAAAAGAAAATTATAAATAATATGGTAAGATA
MAL10|PF10_0359                 ------------------------------------------------
su_gi_contig_3125               AGAAATGTTTTTATACAAAAAGAAAATTATAAATAATATG--------
gi|15907429|gb|BI814751.1|BI814 ------------------------------------------------
gi|17968466|gb|BM275144.1|BM275 AGAAATGTTTTTATACAAAAAGAAAATTATAAATAATATG--------
gi|21687781|gb|BQ633628.1|BQ633 AGAAATGTTTTTATACAAAAAGAAAATTATAAATAATATG--------

PF10_0359                       GTTTTAAAATAAAAAATAAAAACCCAAAAAAAAAAAAAATATAATAAA
MAL10|PF10_0359                 ------------------------------------------------
su_gi_contig_3125               ------------------------------------------------
gi|15907429|gb|BI814751.1|BI814 ------------------------------------------------
gi|17968466|gb|BM275144.1|BM275 ------------------------------------------------
gi|21687781|gb|BQ633628.1|BQ633 ------------------------------------------------

PF10_0359                       ATATAATAATAAATAATAATTATTAATAACGTAAAAGCTATAATTTTT
MAL10|PF10_0359                 ------------------------------------------------
su_gi_contig_3125               ------------------------------------------------
gi|15907429|gb|BI814751.1|BI814 ------------------------------------------------
gi|17968466|gb|BM275144.1|BM275 ------------------------------------------------
gi|21687781|gb|BQ633628.1|BQ633 ------------------------------------------------

PF10_0359                       AGAATGTAGAAAAATTAATATATGTAATTAATATAACAACGAAGATGT
MAL10|PF10_0359                 ------------------------------------------------
su_gi_contig_3125               ------------------------------------------------
gi|15907429|gb|BI814751.1|BI814 ------------------------------------------------
gi|17968466|gb|BM275144.1|BM275 ------------------------------------------------
gi|21687781|gb|BQ633628.1|BQ633 ------------------------------------------------

PF10_0359                       TATATTATACCTTGAATTCTTTTTTTTTTTTTTTTTTATAGGAATGCA
MAL10|PF10_0359                 ------------------------------------------------
su_gi_contig_3125               -----------------------------------------GAATGCA
gi|15907429|gb|BI814751.1|BI814 ------------------------------------------------
gi|17968466|gb|BM275144.1|BM275 -----------------------------------------GAATGCA
gi|21687781|gb|BQ633628.1|BQ633 -----------------------------------------GAATGCA

PF10_0359                       GTGATAGTGATGAAGATATTTAAATATTTCTATATTAATTTGTTATTA
MAL10|PF10_0359                 ------------------------------------------------
su_gi_contig_3125               GTGATAGTGATGAAGATATTTAAATATTTCTATATTAATTTGTTATTA
gi|15907429|gb|BI814751.1|BI814 ------------------------------------------------
gi|17968466|gb|BM275144.1|BM275 GTGATAGTGATGAA----------------------------------
gi|21687781|gb|BQ633628.1|BQ633 GTGATAGTGATGAAGATATTTAAATATTTCTATATTAATTTGTTATTA

PF10_0359                       TATTTTTTTATTTTATTTAATAATGTGTATCTTTTTTTCAAATAAATA
MAL10|PF10_0359                 ------------------------------------------------
su_gi_contig_3125               TATTTTTTTATTTTATTTAATAATGTGTATCTTTTTTTCAAATAAATA
gi|15907429|gb|BI814751.1|BI814 ------------------------------------------------
gi|17968466|gb|BM275144.1|BM275 ------------------------------------------------
gi|21687781|gb|BQ633628.1|BQ633 TATTTTTTTATTTTATTTAATAATGTGTATCTTTTTTTCAAATAAATA

PF10_0359                       AATAAATAAATAAATATATATATATATATATATATATATATATATATA
MAL10|PF10_0359                 ------------------------------------------------
su_gi_contig_3125               AATAAAT-----------------------------------------
gi|15907429|gb|BI814751.1|BI814 ------------------------------------------------
gi|17968466|gb|BM275144.1|BM275 ------------------------------------------------
gi|21687781|gb|BQ633628.1|BQ633 AATAAAT-----------------------------------------

PF10_0359                       TATATATATTTGATACATATAATATATACATTTCTATTTAATTTCCAA
MAL10|PF10_0359                 ------------------------------------------------
su_gi_contig_3125               ------------------------------------------------
gi|15907429|gb|BI814751.1|BI814 ------------------------------------------------
gi|17968466|gb|BM275144.1|BM275 ------------------------------------------------
gi|21687781|gb|BQ633628.1|BQ633 ------------------------------------------------

PF10_0359                       AATGATTTATATATATATATATATATTACATATTTGAAATAATATCGT
MAL10|PF10_0359                 ------------------------------------------------
su_gi_contig_3125               ------------------------------------------------
gi|15907429|gb|BI814751.1|BI814 ------------------------------------------------
gi|17968466|gb|BM275144.1|BM275 ------------------------------------------------
gi|21687781|gb|BQ633628.1|BQ633 ------------------------------------------------

PF10_0359                       TTACCTTATAATTATTTGTTTTACATGTATTTTTATTTATCTTTTCTT
MAL10|PF10_0359                 ------------------------------------------------
su_gi_contig_3125               ------------------------------------------------
gi|15907429|gb|BI814751.1|BI814 ------------------------------------------------
gi|17968466|gb|BM275144.1|BM275 ------------------------------------------------
gi|21687781|gb|BQ633628.1|BQ633 ------------------------------------------------

PF10_0359                       TTTTGTTATTTTTATATTGTCTCATTTATTATAAAAACTTATAATTTC
MAL10|PF10_0359                 ------------------------------------------------
su_gi_contig_3125               ------------------------------------------------
gi|15907429|gb|BI814751.1|BI814 ------------------------------------------------
gi|17968466|gb|BM275144.1|BM275 ------------------------------------------------
gi|21687781|gb|BQ633628.1|BQ633 ------------------------------------------------

PF10_0359                       TCCATTAAAAAAGTAAGAAATAAAATAACAAATAAAATAACAAATAAA
MAL10|PF10_0359                 ------------------------------------------------
su_gi_contig_3125               ------------------------------------------------
gi|15907429|gb|BI814751.1|BI814 ------------------------------------------------
gi|17968466|gb|BM275144.1|BM275 ------------------------------------------------
gi|21687781|gb|BQ633628.1|BQ633 ------------------------------------------------

PF10_0359                       ATAACAAATAAAATAACAAATGAGTTTATTTTTTTTTTAATTTTTTCT
MAL10|PF10_0359                 ------------------------------------------------
su_gi_contig_3125               ------------------------------------------------
gi|15907429|gb|BI814751.1|BI814 ------------------------------------------------
gi|17968466|gb|BM275144.1|BM275 ------------------------------------------------
gi|21687781|gb|BQ633628.1|BQ633 ------------------------------------------------

PF10_0359                       TTTGAGAATTAATTTGTTTTTGTCTACTTACTGCCTTACTTTCGCTTA
MAL10|PF10_0359                 ------------------------------------------------
su_gi_contig_3125               ------------------------------------------------
gi|15907429|gb|BI814751.1|BI814 ------------------------------------------------
gi|17968466|gb|BM275144.1|BM275 ------------------------------------------------
gi|21687781|gb|BQ633628.1|BQ633 ------------------------------------------------

PF10_0359                       TATAAAATAACATAGGGTTTTTTTTCTTTACTAAATAAAAAGGATATC
MAL10|PF10_0359                 ------------------------------------------------
su_gi_contig_3125               ------------------------------------------------
gi|15907429|gb|BI814751.1|BI814 ------------------------------------------------
gi|17968466|gb|BM275144.1|BM275 ------------------------------------------------
gi|21687781|gb|BQ633628.1|BQ633 ------------------------------------------------

PF10_0359                       TTAAATAAAGTAAAATTTTATAAGCATGTAACAACTTCTTTTTATAAT
MAL10|PF10_0359                 ------------------------------------------------
su_gi_contig_3125               ------------------------------------------------
gi|15907429|gb|BI814751.1|BI814 ------------------------------------------------
gi|17968466|gb|BM275144.1|BM275 ------------------------------------------------
gi|21687781|gb|BQ633628.1|BQ633 ------------------------------------------------

PF10_0359                       TATTCATATTTTTAAGTAGGCTATTTTCATATTTTAAACCAAATAATA
MAL10|PF10_0359                 ------------------------------------------------
su_gi_contig_3125               ------------------------------------------------
gi|15907429|gb|BI814751.1|BI814 ------------------------------------------------
gi|17968466|gb|BM275144.1|BM275 ------------------------------------------------
gi|21687781|gb|BQ633628.1|BQ633 ------------------------------------------------

PF10_0359                       TTTCAGAATTATCAAATAATTCTCCATTTTTAATACTTTCATCATATA
MAL10|PF10_0359                 ------------------------------------------------
su_gi_contig_3125               ------------------------------------------------
gi|15907429|gb|BI814751.1|BI814 ------------------------------------------------
gi|17968466|gb|BM275144.1|BM275 ------------------------------------------------
gi|21687781|gb|BQ633628.1|BQ633 ------------------------------------------------

PF10_0359                       ATTCTTCTGGCAAATTTTTAATAGATTCGAACACTTTTTCTTTCATTT
MAL10|PF10_0359                 ------------------------------------------------
su_gi_contig_3125               ------------------------------------------------
gi|15907429|gb|BI814751.1|BI814 ------------------------------------------------
gi|17968466|gb|BM275144.1|BM275 ------------------------------------------------
gi|21687781|gb|BQ633628.1|BQ633 ------------------------------------------------

PF10_0359                       TTTCCAAATGTTTCTGATATTTATTTTCTTCTTTCTAAAACGAAAACA
MAL10|PF10_0359                 ------------------------------------------------
su_gi_contig_3125               ------------------------------------------------
gi|15907429|gb|BI814751.1|BI814 ------------------------------------------------
gi|17968466|gb|BM275144.1|BM275 ------------------------------------------------
gi|21687781|gb|BQ633628.1|BQ633 ------------------------------------------------

PF10_0359                       AAAATAAGAACACATAAATATAAATAAATTAATATATATATATATATA
MAL10|PF10_0359                 ------------------------------------------------
su_gi_contig_3125               ------------------------------------------------
gi|15907429|gb|BI814751.1|BI814 ------------------------------------------------
gi|17968466|gb|BM275144.1|BM275 ------------------------------------------------
gi|21687781|gb|BQ633628.1|BQ633 ------------------------------------------------

PF10_0359                       TATATATATATATATATATATATTTGTGTGTGTTCATTATAATTGTTA
MAL10|PF10_0359                 ------------------------------------------------
su_gi_contig_3125               ------------------------------------------------
gi|15907429|gb|BI814751.1|BI814 ------------------------------------------------
gi|17968466|gb|BM275144.1|BM275 ------------------------------------------------
gi|21687781|gb|BQ633628.1|BQ633 ------------------------------------------------

PF10_0359                       TATTTTATTGTAAATCATATAAATTTTTATGTGCATTATTCGTGTCTT
MAL10|PF10_0359                 ------------------------------------------------
su_gi_contig_3125               ------------------------------------------------
gi|15907429|gb|BI814751.1|BI814 ------------------------------------------------
gi|17968466|gb|BM275144.1|BM275 ------------------------------------------------
gi|21687781|gb|BQ633628.1|BQ633 ------------------------------------------------

PF10_0359                       ACATAAACATATTATATTTATATATAAGACACGAATAATAGTTAAACC
MAL10|PF10_0359                 ------------------------------------------------
su_gi_contig_3125               ------------------------------------------------
gi|15907429|gb|BI814751.1|BI814 ------------------------------------------------
gi|17968466|gb|BM275144.1|BM275 ------------------------------------------------
gi|21687781|gb|BQ633628.1|BQ633 ------------------------------------------------

PF10_0359                       TATTTACACTTACTTTTCTCAAAAGTTCATATATTTCAAACCTCTTCT
MAL10|PF10_0359                 ------------------------------------------------
su_gi_contig_3125               ------------------------------------------------
gi|15907429|gb|BI814751.1|BI814 ------------------------------------------------
gi|17968466|gb|BM275144.1|BM275 ------------------------------------------------
gi|21687781|gb|BQ633628.1|BQ633 ------------------------------------------------

PF10_0359                       GATATTCTACCCTATCTTCATACGTATCAGTTGAATTTTTTGGACTGA
MAL10|PF10_0359                 ------------------------------------------------
su_gi_contig_3125               ------------------------------------------------
gi|15907429|gb|BI814751.1|BI814 ------------------------------------------------
gi|17968466|gb|BM275144.1|BM275 ------------------------------------------------
gi|21687781|gb|BQ633628.1|BQ633 ------------------------------------------------

PF10_0359                       AGATTAAAGCTAATAAATAATCTAATTTACTTTTATCTTTGAAAAATG
MAL10|PF10_0359                 ------------------------------------------------
su_gi_contig_3125               ------------------------------------------------
gi|15907429|gb|BI814751.1|BI814 ------------------------------------------------
gi|17968466|gb|BM275144.1|BM275 ------------------------------------------------
gi|21687781|gb|BQ633628.1|BQ633 ------------------------------------------------

PF10_0359                       ATACAGTATCAACAACATACGCTGGGGGAATATAAGGCAAATATCGAG
MAL10|PF10_0359                 ------------------------------------------------
su_gi_contig_3125               ------------------------------------------------
gi|15907429|gb|BI814751.1|BI814 ------------------------------------------------
gi|17968466|gb|BM275144.1|BM275 ------------------------------------------------
gi|21687781|gb|BQ633628.1|BQ633 ------------------------------------------------

PF10_0359                       T
MAL10|PF10_0359                 -
su_gi_contig_3125               -
gi|15907429|gb|BI814751.1|BI814 -
gi|17968466|gb|BM275144.1|BM275 -
gi|21687781|gb|BQ633628.1|BQ633 -

;

endblock;
