# Supplementary material for: cDNA sequences reveal considerable gene prediction inaccuracy in the Plasmodium falciparum genome
Source: BMC Genomics. 2007 Jul 27;8:255. doi: 10.1186/1471-2164-8-255 (PMC1978503; doi:10.1186/1471-2164-8-255)
Supplement: Additional file 3 — Genes with cDNA sequences not matching predicted CDS perfectly. Aligned cDNA and predicted CDS sequences can be viewed by double clicking the hyper-linked gene names in the Excel file. [file 1471-2164-8-255-S3.zip › PF10_0364.TXT]

#NEXUS

[!This data assembled using Sequencher, from Gene Codes Corporation.]
begin data;
   dimensions ntax=4 nchar=3584;
   format datatype=dna gap=- interleave=yes;
   matrix

PF10_0364                       TATGTGCGAGAATGTTCTTTTTTCTTTCTACGTTTTTATTTATATTTA
MAL10|PF10_0364                 ------------------------------------------------
su_gi_contig_6472               ------------------------------------------------
gi|27156547|gb|CA855000.1|CA855 ------------------------------------------------

PF10_0364                       TATTATTCAAAAATAATAAATCCCCCGATCCATTGCCAGAACCTACAA
MAL10|PF10_0364                 ------------------------------------------------
su_gi_contig_6472               ------------------------------------------------
gi|27156547|gb|CA855000.1|CA855 ------------------------------------------------

PF10_0364                       TGGTATTACTTCCTTGCTTATAAAATTTATCATAGGCAATATGTTTGT
MAL10|PF10_0364                 ------------------------------------------------
su_gi_contig_6472               ------------------------------------------------
gi|27156547|gb|CA855000.1|CA855 ------------------------------------------------

PF10_0364                       TATTCTTTTTTATGCAATTAACATAACATTTTATTACTATGATAAATA
MAL10|PF10_0364                 ------------------------------------------------
su_gi_contig_6472               ------------------------------------------------
gi|27156547|gb|CA855000.1|CA855 ------------------------------------------------

PF10_0364                       AACAAATATGAATTAAATTCATTTTATGTTGTTATATCAATAAGTATA
MAL10|PF10_0364                 ------------------------------------------------
su_gi_contig_6472               ------------------------------------------------
gi|27156547|gb|CA855000.1|CA855 ------------------------------------------------

PF10_0364                       AATGGATATATCTGTATTTTTGTATATATTAGATGGGCAAATTTACTG
MAL10|PF10_0364                 ------------------------------------------------
su_gi_contig_6472               ------------------------------------------------
gi|27156547|gb|CA855000.1|CA855 ------------------------------------------------

PF10_0364                       TACTTTTATAATATTTTTTCGTAACATGAAAAAGGGAAAATAATAATA
MAL10|PF10_0364                 ------------------------------------------------
su_gi_contig_6472               ------------------------------------------------
gi|27156547|gb|CA855000.1|CA855 ------------------------------------------------

PF10_0364                       AATAAATAAATAAATATATATATATATATATTTTTATATTTATATTTA
MAL10|PF10_0364                 ------------------------------------------------
su_gi_contig_6472               ------------------------------------------------
gi|27156547|gb|CA855000.1|CA855 ------------------------------------------------

PF10_0364                       TTTATTTATAATAGTACAATTTAATGATCTTCTTTAACATATATATTT
MAL10|PF10_0364                 ------------------------------------------------
su_gi_contig_6472               ------------------------------------------------
gi|27156547|gb|CA855000.1|CA855 ------------------------------------------------

PF10_0364                       TCTGCTATATTATCCCTTAAATCATTTACTTTTGCCTATATATTAGTA
MAL10|PF10_0364                 ------------------------------------------------
su_gi_contig_6472               ------------------------------------------------
gi|27156547|gb|CA855000.1|CA855 ------------------------------------------------

PF10_0364                       TATAATTCTTCTTTTTTTTCATTTATTTTATATTTTTCCTACCATAAA
MAL10|PF10_0364                 ------------------------------------------------
su_gi_contig_6472               ------------------------------------------------
gi|27156547|gb|CA855000.1|CA855 ------------------------------------------------

PF10_0364                       TTTTCCGTTAATGTTAAAATGTTTGTAAAAAAATATATACATATATTT
MAL10|PF10_0364                 ------------------------------------------------
su_gi_contig_6472               ------------------------------------------------
gi|27156547|gb|CA855000.1|CA855 ------------------------------------------------

PF10_0364                       ATATATATATATATATATATATATATGTGTATTTATTATTTATTGTTT
MAL10|PF10_0364                 ------------------------------------------------
su_gi_contig_6472               ------------------------------------------------
gi|27156547|gb|CA855000.1|CA855 ------------------------------------------------

PF10_0364                       TTTTTTTTTTTTTCCCTATAAATATTTCTATGTAGGGCCCATTTCAAT
MAL10|PF10_0364                 ------------------------------------------------
su_gi_contig_6472               ------------------------------------------------
gi|27156547|gb|CA855000.1|CA855 ------------------------------------------------

PF10_0364                       ATACGCTATATGTTAATATATATAATTTTTTTTTTTTTTTTCTTTTTG
MAL10|PF10_0364                 ------------------------------------------------
su_gi_contig_6472               ------------------------------------------------
gi|27156547|gb|CA855000.1|CA855 ------------------------------------------------

PF10_0364                       TTTATTCACCATATTGATATAATAATTTTTAAAAGATTTTCTTCTTTA
MAL10|PF10_0364                 ------------------------------------------------
su_gi_contig_6472               ------------------------------------------------
gi|27156547|gb|CA855000.1|CA855 ------------------------------------------------

PF10_0364                       AAATGAAAGAATAAATATATATTTATATGTAATATATATATTTATATA
MAL10|PF10_0364                 ------------------------------------------------
su_gi_contig_6472               ------------------------------------------------
gi|27156547|gb|CA855000.1|CA855 ------------------------------------------------

PF10_0364                       TATATATGAATTTCCTTTTTTAGATTTTCACATTTTTGAACTAAAATA
MAL10|PF10_0364                 ------------------------------------------------
su_gi_contig_6472               ------------------------------------------------
gi|27156547|gb|CA855000.1|CA855 ------------------------------------------------

PF10_0364                       AAATGAAATCGATATATTTTATTTTTTTCTCTCTTTTTTCTAATAAAA
MAL10|PF10_0364                 ------------------------------------------------
su_gi_contig_6472               ------------------------------------------------
gi|27156547|gb|CA855000.1|CA855 ------------------------------------------------

PF10_0364                       CAATTCTTATTTCAATATATAATATATTCATGGATTAAATATCCGTAT
MAL10|PF10_0364                 ------------------------------------------------
su_gi_contig_6472               ------------------------------------------------
gi|27156547|gb|CA855000.1|CA855 ------------------------------------------------

PF10_0364                       TGATGGAGTGTATTATATGTAAATATTTAATATCATTATCTATATTTA
MAL10|PF10_0364                 ------------------------------------------------
su_gi_contig_6472               ------------------------------------------------
gi|27156547|gb|CA855000.1|CA855 ------------------------------------------------

PF10_0364                       TTATCATTATATGATTTTAAAAGTATATTATTACAAATAGTTTCTATA
MAL10|PF10_0364                 ------------------------------------------------
su_gi_contig_6472               ------------------------------------------------
gi|27156547|gb|CA855000.1|CA855 ------------------------------------------------

PF10_0364                       GTAATTAAAATGTAATAAGTTCGTTTTAGATTTGTTCAAAAATAATAA
MAL10|PF10_0364                 ------------------------------------------------
su_gi_contig_6472               ------------------------------------------------
gi|27156547|gb|CA855000.1|CA855 ------------------------------------------------

PF10_0364                       GGAAAAAAAAAAAAAAAAAGGAAAAATTTTGTCATTGTGTAATATATA
MAL10|PF10_0364                 ------------------------------------------------
su_gi_contig_6472               ------------------------------------------------
gi|27156547|gb|CA855000.1|CA855 ------------------------------------------------

PF10_0364                       TATGTATATATATTAAAGTATATACATTAGTTAGTGTGTGTATAAAAA
MAL10|PF10_0364                 ------------------------------------------------
su_gi_contig_6472               ------------------------------------------------
gi|27156547|gb|CA855000.1|CA855 ------------------------------------------------

PF10_0364                       ATCCTTTTTTTTTTGTAAAAGAAAAAATATATATATTGTTTTTTTATT
MAL10|PF10_0364                 ------------------------------------------------
su_gi_contig_6472               ------------------------------------------------
gi|27156547|gb|CA855000.1|CA855 ------------------------------------------------

PF10_0364                       TATAAAATACAAAAAAAATTGTCTGTCATATTTAAGCTAAATTTTAAT
MAL10|PF10_0364                 ------------------------------------------------
su_gi_contig_6472               ------------------------------------------------
gi|27156547|gb|CA855000.1|CA855 ------------------------------------------------

PF10_0364                       CAATTAACAAAATTAAAGGTCAACTTGTGATAAGTGCATATATATAAT
MAL10|PF10_0364                 ------------------------------------------------
su_gi_contig_6472               ------------------------------------------------
gi|27156547|gb|CA855000.1|CA855 ------------------------------------------------

PF10_0364                       AAAATGAATTCACATATATATATATATATATATATATATATTTTTTAT
MAL10|PF10_0364                 ------------------------------------------------
su_gi_contig_6472               ------------------------------------------------
gi|27156547|gb|CA855000.1|CA855 ------------------------------------------------

PF10_0364                       TTCTTCTTGTATACATGTAATAATATTATATTGATTTTATTTCCATAT
MAL10|PF10_0364                 ------------------------------------------------
su_gi_contig_6472               ----------------------------ACGAGATTTTATTTCCATAT
gi|27156547|gb|CA855000.1|CA855 ----------------------------ACGAGATTTTATTTCCATAT

PF10_0364                       TCTACAACATTTTGGTTGCTTAAAAATATTCCTTTAAACACATTTTTT
MAL10|PF10_0364                 ------------------------------------------------
su_gi_contig_6472               TCTACAACATTTTGGTTGCTTAAAAATATTCCTTTAAACACATTTTTT
gi|27156547|gb|CA855000.1|CA855 TCTACAACATTTTGGTTGCTTAAAAATATTCCTTTAAACACATTTTTT

PF10_0364                       TTATGATTCGTAATGTTTTTCAATAAATATAAGAAAAAATTTAGAAAC
MAL10|PF10_0364                 ------------ATGTTTTTCAATAAATATAAGAAAAAATTTAGAAAC
su_gi_contig_6472               TTATGATTCGTAATGTTTTTCAATAAATATAAGAAAAAATTTAGAAAC
gi|27156547|gb|CA855000.1|CA855 TTATGATTCGTAATGTTTTTCAATAAATATAAGAAAAAATTTAGAAAC

PF10_0364                       ACAAAAAGGAAATATTGTTCTTCGCCTGAAAAAAATGAAAGACCAAAG
MAL10|PF10_0364                 ACAAAAAGGAAATATTGTTCTTCGCCTGAAAAAAATGAAAGACCAAAG
su_gi_contig_6472               ACAAAAAGGAAATATTGTTCTTCGCCTGAAAAAAATGAAAGACCAAAG
gi|27156547|gb|CA855000.1|CA855 ACAAAAAGGAAATATTGTTCTTCGCCTGAAAAAAATGAAAGACCAAAG

PF10_0364                       AAAGATACCAATATTTACTCTACAAATAAGACGATATTAAAAAATGTT
MAL10|PF10_0364                 AAAGATACCAATATTTACTCTACAAATAAGACGATATTAAAAAATGTT
su_gi_contig_6472               AAAGATACCAATATTTACTCTACAAATAAGACGATATTAAAAAATGTT
gi|27156547|gb|CA855000.1|CA855 AAAGATACCAATATTTACTCTACAAATAAGACGATATTAAAAAATGTT

PF10_0364                       ATATTGAAAGAATATTTTAAAGCAATTTTGAAAAAGATTTATGAAAAT
MAL10|PF10_0364                 ATATTGAAAGAATATTTTAAAGCAATTTTGAAAAAGATTTATGAAAAT
su_gi_contig_6472               ATATTGAAAGAATATTTTAAAGCAATTTTGAAAAAGATTTATGAAAAT
gi|27156547|gb|CA855000.1|CA855 ATATTGAAAGAATATTTTAAAGCAATTTTGAAAAAGATTTATGAAAAT

PF10_0364                       TTTCAAAAAAACATATATTTTTTTGAGATCTTCATATATATGGATCTT
MAL10|PF10_0364                 TTTCAAAAAAACATATATTTTTTTGAGATCTTCATATATATGGATCTT
su_gi_contig_6472               TTTCAAAAAAACATATATTTTTTTGAGATCTTCATATATATGGATCTT
gi|27156547|gb|CA855000.1|CA855 TTTCAAAAAAACATATATTTTTTTGAGATCTTCATATATATGGATCTT

PF10_0364                       ATAAAATTGTCAGTTTAAATAAATATATAAAATTTAGAAAGAAAAAGA
MAL10|PF10_0364                 ATAAAATT----------------------------------------
su_gi_contig_6472               ATAAAATT----------------------------------------
gi|27156547|gb|CA855000.1|CA855 ATAAAATT----------------------------------------

PF10_0364                       ATATATATATATATATATATTTAAGTAAATATTATTTTTCTTTAATTT
MAL10|PF10_0364                 ------------------------------------------------
su_gi_contig_6472               ------------------------------------------------
gi|27156547|gb|CA855000.1|CA855 ------------------------------------------------

PF10_0364                       TTCCTTAGAATTGATTCTTTGGATATTTCAGGGCATTATATGACCAAA
MAL10|PF10_0364                 ------------------------------------------------
su_gi_contig_6472               --------AATTGATTCTTTGGATATTTCAGGGCATTATATGACCAAA
gi|27156547|gb|CA855000.1|CA855 --------AATTGATTCTTTGGATATTTCAGGGCATTATATGACCAAA

PF10_0364                       GATTTTATCCAGTTTACAAATTATTTTAATGAAACTTGCTATAATTTG
MAL10|PF10_0364                 ------------------------------------------------
su_gi_contig_6472               GATTTTATCCAGTTTACAAATTATTTTAATGAAACTTGCTATAATTTG
gi|27156547|gb|CA855000.1|CA855 GATTTTATCCAGTTTACAAATTATTTTAATGAAACTTGCTATAATTTG

PF10_0364                       TTGACTGAATTTTTTAAAAATTTCAAAGTAAATAAATTGTAAAATGCT
MAL10|PF10_0364                 ------------------------------------------------
su_gi_contig_6472               TTGACTGAATTTTTTAAAAATTTCAAA---------------------
gi|27156547|gb|CA855000.1|CA855 TTGACTGAATTTTTTAAAAATTTCAAA---------------------

PF10_0364                       AAGAAATATATATATATATATATATATATGTTTGTGTGTACTATATTA
MAL10|PF10_0364                 ------------------------------------------------
su_gi_contig_6472               ------------------------------------------------
gi|27156547|gb|CA855000.1|CA855 ------------------------------------------------

PF10_0364                       TATATACTTATTAATATTTTTTAATTTAGGCAAATGAACAAAGATGCG
MAL10|PF10_0364                 -----------------------------GCAAATGAACAAAGATGCG
su_gi_contig_6472               -----------------------------GCAAATGAACAAAGATGCG
gi|27156547|gb|CA855000.1|CA855 -----------------------------GCAAATGAACAAAGATGCG

PF10_0364                       AAGATTTTTCTGATTATTTAGAAATAATAATTAACAACAGGTTTTTTA
MAL10|PF10_0364                 AAGATTTTTCTGATTATTTAG---------------------------
su_gi_contig_6472               AAGATTTTTCTGATTATTTAGAAATAATAATTAACAACAGGTTTTTTA
gi|27156547|gb|CA855000.1|CA855 AAGATTTTTCTGATTATTTAGAAATAATAATTAACAACAGGTTTTTTA

PF10_0364                       TAATTATCCTTATTCCCTTGAATACACCCATAAAAGTATATTTTATTA
MAL10|PF10_0364                 ------------------------------------------------
su_gi_contig_6472               TAATTATCCTTATTCCCTTGAATACACCCATAAAA-------------
gi|27156547|gb|CA855000.1|CA855 TAATTATCCTTATTCCCTTGAATACACCCATAAAA-------------

PF10_0364                       TCTATATGTGAAATTATAAATAAATGTTTACGATTTATTTTATTTTAT
MAL10|PF10_0364                 ------------------------------------------------
su_gi_contig_6472               ------------------------------------------------
gi|27156547|gb|CA855000.1|CA855 ------------------------------------------------

PF10_0364                       TTTATTTAATTTTTTTTTTTTTATAGACAGATTGTATTTTAAATCTAA
MAL10|PF10_0364                 ------------------------------------------------
su_gi_contig_6472               --------------------------ACAGATTGTATTTTAAATCTAA
gi|27156547|gb|CA855000.1|CA855 --------------------------ACAGATTGTATTTTAAATCTAA

PF10_0364                       CAAAATCTCATAAATTAGAAAACAATTTTTATAACATTTTTGAATTAA
MAL10|PF10_0364                 ------------------------------------------------
su_gi_contig_6472               CAAAATCTCATAAATTAGAAAACAATTTTTATAACATTTTTGAATTAA
gi|27156547|gb|CA855000.1|CA855 CAAAATCTCATAAATTAGAAAACAATTTTTATAACATTTTTGAATTAA

PF10_0364                       TTAACGCAACATTAATATATAAAGATAAAAAAAGTTTTTTATATAAAA
MAL10|PF10_0364                 ------------------------------------------------
su_gi_contig_6472               TTAACG------------------------------------------
gi|27156547|gb|CA855000.1|CA855 TTAACG------------------------------------------

PF10_0364                       GTTTTTATATGAGAATATGTGAGTGCTCAAACATTTATTTGCCTCATC
MAL10|PF10_0364                 ------------------------------------------------
su_gi_contig_6472               ------------------------------------------------
gi|27156547|gb|CA855000.1|CA855 ------------------------------------------------

PF10_0364                       AGAATGTTCTTGTACAAATTAACAACTTAGGACACCTAAATGAGTGAT
MAL10|PF10_0364                 ------------------------------------------------
su_gi_contig_6472               ------------------------------------------------
gi|27156547|gb|CA855000.1|CA855 ------------------------------------------------

PF10_0364                       GAAAAAGGATGAAATATATATATGATATTTCATATACACTATACTATA
MAL10|PF10_0364                 ------------------------------------------------
su_gi_contig_6472               ------------------------------------------------
gi|27156547|gb|CA855000.1|CA855 ------------------------------------------------

PF10_0364                       TGGATAATATTTTTTTTATATACATTGCCATTTCTTATAGTAGAAAGA
MAL10|PF10_0364                 ------------------------------------------------
su_gi_contig_6472               ------------------------------------------------
gi|27156547|gb|CA855000.1|CA855 ------------------------------------------------

PF10_0364                       ATTATAAAGAAATATGTAAATTATGTTTTACAAAAGAATATGAAGAAA
MAL10|PF10_0364                 ------------------------------------------------
su_gi_contig_6472               ------------------------------------------------
gi|27156547|gb|CA855000.1|CA855 ------------------------------------------------

PF10_0364                       TAACAAATAAGAGAGAATTTAAAAATTTTTACATTTTAAAGTTTTCCT
MAL10|PF10_0364                 ------------------------------------------------
su_gi_contig_6472               ------------------------------------------------
gi|27156547|gb|CA855000.1|CA855 ------------------------------------------------

PF10_0364                       TTAATAAGACAATTGATGAATATAATAATATAGGTGACTAATGAAATA
MAL10|PF10_0364                 ------------------------------------------------
su_gi_contig_6472               ------------------------------------------------
gi|27156547|gb|CA855000.1|CA855 ------------------------------------------------

PF10_0364                       CGATTGTGTTCATACATATACATATATATATATATATATTTATTTATT
MAL10|PF10_0364                 ------------------------------------------------
su_gi_contig_6472               ------------------------------------------------
gi|27156547|gb|CA855000.1|CA855 ------------------------------------------------

PF10_0364                       TATTTATTTATTTATATATGTTTATTTTTTATTAAGATGAATATACAA
MAL10|PF10_0364                 ------------------------------------------------
su_gi_contig_6472               ------------------------------------------------
gi|27156547|gb|CA855000.1|CA855 ------------------------------------------------

PF10_0364                       ACTTTGAGGTGTTATTTCAAGATATACCAGAAAAAAATGAATCCTTTG
MAL10|PF10_0364                 ------------------------------------------------
su_gi_contig_6472               ------------------------------------------------
gi|27156547|gb|CA855000.1|CA855 ------------------------------------------------

PF10_0364                       AAATTGGGTCTAAATATAATTTAATAGTTGTATCTATTCCCAATAATG
MAL10|PF10_0364                 ------------------------------------------------
su_gi_contig_6472               ------------------------------------------------
gi|27156547|gb|CA855000.1|CA855 ------------------------------------------------

PF10_0364                       TATGCAAAGGAATATTATTAATCTAAGTTTATTTTATATTTATATAAT
MAL10|PF10_0364                 ------------------------------------------------
su_gi_contig_6472               ------------------------------------------------
gi|27156547|gb|CA855000.1|CA855 ------------------------------------------------

PF10_0364                       TTTTAGTTTTATTATTTATCTCATCTTATTTTTTCATTTAAGCTGACC
MAL10|PF10_0364                 ------------------------------------------------
su_gi_contig_6472               ------------------------------------------------
gi|27156547|gb|CA855000.1|CA855 ------------------------------------------------

PF10_0364                       AAAAGTTTTGTTAAGGGAGCACGTGTTGGCAATTTGTGGCTCCTAAAT
MAL10|PF10_0364                 ------------------------------------------------
su_gi_contig_6472               ------------------------------------------------
gi|27156547|gb|CA855000.1|CA855 ------------------------------------------------

PF10_0364                       TATAACAAAAATGTTATTAAAAAATAAAAATAAAACTTAATTGTGTAT
MAL10|PF10_0364                 ------------------------------------------------
su_gi_contig_6472               ------------------------------------------------
gi|27156547|gb|CA855000.1|CA855 ------------------------------------------------

PF10_0364                       ATATGTTGTAAATATATATATATATATATATATATATATTTATTTATA
MAL10|PF10_0364                 ------------------------------------------------
su_gi_contig_6472               ------------------------------------------------
gi|27156547|gb|CA855000.1|CA855 ------------------------------------------------

PF10_0364                       TATTTCTTATTTTTTTTTTTTAGAATTTAAGAAAAATTGAAGATAATA
MAL10|PF10_0364                 ------------------------------------------------
su_gi_contig_6472               ------------------------------------------------
gi|27156547|gb|CA855000.1|CA855 ------------------------------------------------

PF10_0364                       TTATATCTCTTTCTGAAAACGTGAATACTTTATTATCTACTGAGAGTT
MAL10|PF10_0364                 ------------------------------------------------
su_gi_contig_6472               ------------------------------------------------
gi|27156547|gb|CA855000.1|CA855 ------------------------------------------------

PF10_0364                       TTAATTATTTGTTGCAGTCACAAAATTTGAATGGTATCTTAATATTTA
MAL10|PF10_0364                 ------------------------------------------------
su_gi_contig_6472               ------------------------------------------------
gi|27156547|gb|CA855000.1|CA855 ------------------------------------------------

PF10_0364                       TATAATATGCATAAATAAAATATCTGTATTATTTATATTTGTATTTCA
MAL10|PF10_0364                 ------------------------------------------------
su_gi_contig_6472               ------------------------------------------------
gi|27156547|gb|CA855000.1|CA855 ------------------------------------------------

PF10_0364                       ACATGTATAATATATATATATATATATATATATATATATATTTATTTA
MAL10|PF10_0364                 ------------------------------------------------
su_gi_contig_6472               ------------------------------------------------
gi|27156547|gb|CA855000.1|CA855 ------------------------------------------------

PF10_0364                       TATATTTAGATATGAACAAAATAATAATTGATATATTGAAGCTCCCTA
MAL10|PF10_0364                 ------------------------------------------------
su_gi_contig_6472               ------------------------------------------------
gi|27156547|gb|CA855000.1|CA855 ------------------------------------------------

PF10_0364                       AAAATAACACCTGTCTAAATAACATTTGTAAAATTACAAAGTTAGCTT
MAL10|PF10_0364                 ------------------------------------------------
su_gi_contig_6472               ------------------------------------------------
gi|27156547|gb|CA855000.1|CA855 ------------------------------------------------

PF10_0364                       TAATTTTAATTAGTATAAGTAATAATTTTTTAAAATACTTAACACTTG
MAL10|PF10_0364                 ------------------------------------------------
su_gi_contig_6472               ------------------------------------------------
gi|27156547|gb|CA855000.1|CA855 ------------------------------------------------

PF10_0364                       ATACACTTACGTATGATATATACAACAAGGTGAATAGTAACAAATGGA
MAL10|PF10_0364                 ------------------------------------------------
su_gi_contig_6472               ------------------------------------------------
gi|27156547|gb|CA855000.1|CA855 ------------------------------------------------

PF10_0364                       TTAGACGCCCAACAAAAGAAAATAATTTAGCT
MAL10|PF10_0364                 --------------------------------
su_gi_contig_6472               --------------------------------
gi|27156547|gb|CA855000.1|CA855 --------------------------------

;

endblock;
