# Supplementary material for: cDNA sequences reveal considerable gene prediction inaccuracy in the Plasmodium falciparum genome
Source: BMC Genomics. 2007 Jul 27;8:255. doi: 10.1186/1471-2164-8-255 (PMC1978503; doi:10.1186/1471-2164-8-255)
Supplement: Additional file 3 — Genes with cDNA sequences not matching predicted CDS perfectly. Aligned cDNA and predicted CDS sequences can be viewed by double clicking the hyper-linked gene names in the Excel file. [file 1471-2164-8-255-S3.zip › PF10_0408.TXT]

#NEXUS

[!This data assembled using Sequencher, from Gene Codes Corporation.]
begin data;
   dimensions ntax=4 nchar=3951;
   format datatype=dna gap=- interleave=yes;
   matrix

PF10_0408                       GTGAAAGTATCAGCAGTTATGAAAGTGGTAGCGAAAATAATTTAACAG
MAL10|PF10_0408                 ------------------------------------------------
su_gi_contig_6824               ------------------------------------------------
gi|22793192|gb|BU496998.1|BU496 ------------------------------------------------

PF10_0408                       AAGATGAAGATAAATCTGATGAAAACAAATCTGATGAAAGCAAATCTG
MAL10|PF10_0408                 ------------------------------------------------
su_gi_contig_6824               ------------------------------------------------
gi|22793192|gb|BU496998.1|BU496 ------------------------------------------------

PF10_0408                       ATGAAAGCAAATCTGATGAAAGCAAATCTGATGAAAGCAAATCTGATG
MAL10|PF10_0408                 ------------------------------------------------
su_gi_contig_6824               ------------------------------------------------
gi|22793192|gb|BU496998.1|BU496 ------------------------------------------------

PF10_0408                       AAAGCAAATCTGATGATAGCAAATCTGATGAAAGCAAATCTGATGAAA
MAL10|PF10_0408                 ------------------------------------------------
su_gi_contig_6824               ------------------------------------------------
gi|22793192|gb|BU496998.1|BU496 ------------------------------------------------

PF10_0408                       GCAAATCTGATGAAAGCAAATCTGATGATAGCAAATCTGAAGAATGTA
MAL10|PF10_0408                 ------------------------------------------------
su_gi_contig_6824               ------------------------------------------------
gi|22793192|gb|BU496998.1|BU496 ------------------------------------------------

PF10_0408                       AGGACGAAAATAACAAAATAAATAACGAAAGTGATGAAGATTCAAATG
MAL10|PF10_0408                 ------------------------------------------------
su_gi_contig_6824               ------------------------------------------------
gi|22793192|gb|BU496998.1|BU496 ------------------------------------------------

PF10_0408                       AATCTTACAGTAGTAAAGAAAGTAGTAGTAAACCAAGTTCATTAGATC
MAL10|PF10_0408                 ------------------------------------------------
su_gi_contig_6824               ------------------------------------------------
gi|22793192|gb|BU496998.1|BU496 ------------------------------------------------

PF10_0408                       AAACTTCTGAATATTCTTCTTCTATTCTTTCAGATAAAGTAATAAAAA
MAL10|PF10_0408                 ------------------------------------------------
su_gi_contig_6824               ------------------------------------------------
gi|22793192|gb|BU496998.1|BU496 ------------------------------------------------

PF10_0408                       AGAAAGTAAGCATAAAAAAAAGTACATCAAAAAGGTTGTCATTTGATC
MAL10|PF10_0408                 ------------------------------------------------
su_gi_contig_6824               ------------------------------------------------
gi|22793192|gb|BU496998.1|BU496 ------------------------------------------------

PF10_0408                       ATTCAATTAAATCAGAAAAATCGGGGGATTCCAAAAATTCATTTTTAA
MAL10|PF10_0408                 ------------------------------------------------
su_gi_contig_6824               ------------------------------------------------
gi|22793192|gb|BU496998.1|BU496 ------------------------------------------------

PF10_0408                       GTGAAAAGACAGATGAACAGGATGATTCCTATGAAGATTCAGAAAAAG
MAL10|PF10_0408                 ------------------------------------------------
su_gi_contig_6824               ------------------------------------------------
gi|22793192|gb|BU496998.1|BU496 ------------------------------------------------

PF10_0408                       AAGAAGAAGGAAAAAAAAGCAAAAAAGAAAATTTAAAAAAGGAGCCTT
MAL10|PF10_0408                 ------------------------------------------------
su_gi_contig_6824               ------------------------------------------------
gi|22793192|gb|BU496998.1|BU496 ------------------------------------------------

PF10_0408                       CTAGCGATAACTAAATAAAAATTAAATGTAAGAATATTATATACATCC
MAL10|PF10_0408                 ------------------------------------------------
su_gi_contig_6824               ------------------------------------------------
gi|22793192|gb|BU496998.1|BU496 ------------------------------------------------

PF10_0408                       AAAGTAAAATATATAAATATATATATGTATATGTTATTACATAATTAA
MAL10|PF10_0408                 ------------------------------------------------
su_gi_contig_6824               ------------------------------------------------
gi|22793192|gb|BU496998.1|BU496 ------------------------------------------------

PF10_0408                       TAATTAAATTAAGACAAACATTTTTAATATTAGACAATAATAATTATG
MAL10|PF10_0408                 ------------------------------------------------
su_gi_contig_6824               ------------------------------------------------
gi|22793192|gb|BU496998.1|BU496 ------------------------------------------------

PF10_0408                       TGCAAAGAGGAAAATTAAAAAATAGTTCTCAAATAAGTGTATTATATA
MAL10|PF10_0408                 ------------------------------------------------
su_gi_contig_6824               ------------------------------------------------
gi|22793192|gb|BU496998.1|BU496 ------------------------------------------------

PF10_0408                       TATATATATATATATATATATGGATACATTCCTTTTCAGATATTTTTT
MAL10|PF10_0408                 ------------------------------------------------
su_gi_contig_6824               ------------------------------------------------
gi|22793192|gb|BU496998.1|BU496 ------------------------------------------------

PF10_0408                       TTTGAAATTAAAAAATTATATATATCTATATATATTATGAAATATTTA
MAL10|PF10_0408                 ------------------------------------------------
su_gi_contig_6824               ------------------------------------------------
gi|22793192|gb|BU496998.1|BU496 ------------------------------------------------

PF10_0408                       TTAATTTTAAAATTATACAAAAAAAATATTATTATATTTTTATTATCT
MAL10|PF10_0408                 ------------------------------------------------
su_gi_contig_6824               ------------------------------------------------
gi|22793192|gb|BU496998.1|BU496 ------------------------------------------------

PF10_0408                       TTATTTTTTTCGTGAACACATATATAAAGTATTTATATAAACTTTATT
MAL10|PF10_0408                 ------------------------------------------------
su_gi_contig_6824               ------------------------------------------------
gi|22793192|gb|BU496998.1|BU496 ------------------------------------------------

PF10_0408                       AGAAAATTCGGTATTATTATTCTTATTTTATTTTATTTTATTTTATTT
MAL10|PF10_0408                 ------------------------------------------------
su_gi_contig_6824               ------------------------------------------------
gi|22793192|gb|BU496998.1|BU496 ------------------------------------------------

PF10_0408                       TTTTTTATTTTTTTGATTATTTTTATTATTATAATTTTCATACTTATT
MAL10|PF10_0408                 ------------------------------------------------
su_gi_contig_6824               ------------------------------------------------
gi|22793192|gb|BU496998.1|BU496 ------------------------------------------------

PF10_0408                       TTTTTTTAATTATATAATATTTTAAAAATAATGCATACAATATTTATC
MAL10|PF10_0408                 ------------------------------------------------
su_gi_contig_6824               ------------------------------------------------
gi|22793192|gb|BU496998.1|BU496 ------------------------------------------------

PF10_0408                       AAACTATGTCAATATATTATTATGTATATCTTACATATACTACTACAT
MAL10|PF10_0408                 ------------------------------------------------
su_gi_contig_6824               ------------------------------------------------
gi|22793192|gb|BU496998.1|BU496 ------------------------------------------------

PF10_0408                       ATATTTTTTAGTTCTGAATATGTATTACACATACGTAATTTTATTATA
MAL10|PF10_0408                 ------------------------------------------------
su_gi_contig_6824               ------------------------------------------------
gi|22793192|gb|BU496998.1|BU496 ------------------------------------------------

PF10_0408                       TATGTATGTATAATTTTTTTTTTTTTTTTTTTTTAAGTTAATATGATT
MAL10|PF10_0408                 ------------------------------------------------
su_gi_contig_6824               ------------------------------------------------
gi|22793192|gb|BU496998.1|BU496 ------------------------------------------------

PF10_0408                       TTTATTATAAATTATTATTAGTGGTTTTATAAATCGTTGTTATGAAAA
MAL10|PF10_0408                 ------------------------------------------------
su_gi_contig_6824               ------------------------------------------------
gi|22793192|gb|BU496998.1|BU496 ------------------------------------------------

PF10_0408                       AAATATTAAAACAGCAGTAATCTTCTTCTTAGCAATTGTCATTAGTCT
MAL10|PF10_0408                 ------------------------------------------------
su_gi_contig_6824               ------------------------------------------------
gi|22793192|gb|BU496998.1|BU496 ------------------------------------------------

PF10_0408                       AGTCTACGTAGAAAAAAAAAAATAAATAAATAAACCAAAATAAAGAAA
MAL10|PF10_0408                 ------------------------------------------------
su_gi_contig_6824               ------------------------------------------------
gi|22793192|gb|BU496998.1|BU496 ------------------------------------------------

PF10_0408                       TAAATTTATAAATAATAATATATATACATTCCCATTGATATGTGTAAT
MAL10|PF10_0408                 ------------------------------------------------
su_gi_contig_6824               ------------------------------------------------
gi|22793192|gb|BU496998.1|BU496 ------------------------------------------------

PF10_0408                       ATTAATAAATGTCTAATATTTTATCACGTATAATATAAAAAAAAAAAA
MAL10|PF10_0408                 ------------------------------------------------
su_gi_contig_6824               ------------------------------------------------
gi|22793192|gb|BU496998.1|BU496 ------------------------------------------------

PF10_0408                       AAAAGAAAAATATGGCTGGCTCATCAAGTGAAATTAGTGAATCCTTAA
MAL10|PF10_0408                 -----------ATGGCTGGCTCATCAAGTGAAATTAGTGAATCCTTAA
su_gi_contig_6824               ------------------------------------------------
gi|22793192|gb|BU496998.1|BU496 ------------------------------------------------

PF10_0408                       ATGGTTGGATGAACAACAATTCTTCTATTGTCTCTTATGTCTTAATAA
MAL10|PF10_0408                 ATGGTTGGATGAACAACAATTCTTCTATTGTCTCTTATGTCTTAATAA
su_gi_contig_6824               ------------------------------------------------
gi|22793192|gb|BU496998.1|BU496 ------------------------------------------------

PF10_0408                       ATGCTGATGGTATATAAAAAAAATAAACTAGAAATATTAGGATATATT
MAL10|PF10_0408                 ATGCTGAT----------------------------------------
su_gi_contig_6824               ------------------------------------------------
gi|22793192|gb|BU496998.1|BU496 ------------------------------------------------

PF10_0408                       CTAAGATAACTCTTTTTATAATTATATTTAAAAGAAAGAAAAATGAAA
MAL10|PF10_0408                 ------------------------------------------------
su_gi_contig_6824               ------------------------------------------------
gi|22793192|gb|BU496998.1|BU496 ------------------------------------------------

PF10_0408                       CATATAACGTTCTATAAAAGGATAATGCTATACAGAAGATAATTATAA
MAL10|PF10_0408                 ------------------------------------------------
su_gi_contig_6824               ------------------------------------------------
gi|22793192|gb|BU496998.1|BU496 ------------------------------------------------

PF10_0408                       CATTTCACATAAAAACTTAACCTATTATACACATAAATATATATATAT
MAL10|PF10_0408                 ------------------------------------------------
su_gi_contig_6824               ------------------------------------------------
gi|22793192|gb|BU496998.1|BU496 ------------------------------------------------

PF10_0408                       ATATATATATATATATATATATATATATATAAATATATTATTTATCGT
MAL10|PF10_0408                 ------------------------------------------------
su_gi_contig_6824               ------------------------------------------------
gi|22793192|gb|BU496998.1|BU496 ------------------------------------------------

PF10_0408                       ATTTCTTTATTGAAACTTTATTTTTTATTTTATTTATTTTTTTTTTTT
MAL10|PF10_0408                 ------------------------------------------------
su_gi_contig_6824               ------------------------------------------------
gi|22793192|gb|BU496998.1|BU496 ------------------------------------------------

PF10_0408                       TTATTTTTTATTTTTTTATTTTTTTTTTTTTTATTTTTTTATTTTTTT
MAL10|PF10_0408                 ------------------------------------------------
su_gi_contig_6824               ------------------------------------------------
gi|22793192|gb|BU496998.1|BU496 ------------------------------------------------

PF10_0408                       ATTTTTTTTTCTTTATTAAGGAATTCCCTTAAAATATAACGAAGATGT
MAL10|PF10_0408                 -------------------GGAATTCCCTTAAAATATAACGAAGATGT
su_gi_contig_6824               ------------------------------------------------
gi|22793192|gb|BU496998.1|BU496 ------------------------------------------------

PF10_0408                       TACATACGAACATGCTGTCAAACAGGCTTCCTTATTTTCGTAAGTATA
MAL10|PF10_0408                 TACATACGAACATGCTGTCAAACAGGCTTCC-----------------
su_gi_contig_6824               ------------------------------------------------
gi|22793192|gb|BU496998.1|BU496 ------------------------------------------------

PF10_0408                       TTCATTTATTTTACAAAATGTTTATATATAAAAATTATGACCATTTTT
MAL10|PF10_0408                 ------------------------------------------------
su_gi_contig_6824               ------------------------------------------ATTTTT
gi|22793192|gb|BU496998.1|BU496 ------------------------------------------ATTTTT

PF10_0408                       TTTTAAAATTATTTAGAGATTTATTAACAAAAACAAAAAAGTGTGTTA
MAL10|PF10_0408                 --------TTATTTTCAGATTTATTAACAAAAACAAAAAAGTGTGTTA
su_gi_contig_6824               TTTTAAAATTATTTAGAGATTTATTAACAAAAACAAAAAAGTGTGTTA
gi|22793192|gb|BU496998.1|BU496 TTTTAAAATTATTTAGAGATTTATTAACAAAAACAAAAAAGTGTGTTA

PF10_0408                       AAGAATTACTCCCACAAGAAGTAATACATAAAAATATAACATAAAAAT
MAL10|PF10_0408                 AAGAATTACTCCCACAAGAA----------------------------
su_gi_contig_6824               AAGAATTACTCCCACAAGAAGTAATACATAAAAATATAACATAAAAAT
gi|22793192|gb|BU496998.1|BU496 AAGAATTACTCCCACAAGAAGTAATACATAAAAATATAACATAAAAAT

PF10_0408                       GAAATTATTTATCAAAAAAGGAAAATATGAACATTAATAAATAAATAT
MAL10|PF10_0408                 ------------------------------------------------
su_gi_contig_6824               GAAATTATTTATCAAAAAAGGAAAATATGAACATTAATAAATAAATAT
gi|22793192|gb|BU496998.1|BU496 GAAATTATTTATCAAAAAAGGAAAATATGAACATTAATAAATAAATAT

PF10_0408                       ATATATATACAAAATAATAAATTTATATGTAATGATGAACATTTTTAT
MAL10|PF10_0408                 ------------------------------------------------
su_gi_contig_6824               ATATATATACAAAATAATAAATTTATATGTAATGATGAACATTTTTAT
gi|22793192|gb|BU496998.1|BU496 ATATATATACAAAATAATAAATTTATATGTAATGATGAACATTTTTAT

PF10_0408                       TTTATTTTATTTTATTTTGCTTTATTTTGCTTTATTTATTTTTCTTTC
MAL10|PF10_0408                 ------------------------------------------------
su_gi_contig_6824               TTTATTTTATTTTATTTTGCTTTATTTTGCTTTATTTATTTTTCTTTC
gi|22793192|gb|BU496998.1|BU496 TTTATTTTATTTTATTTTGCTTTATTTTGCTTTATTTATTTTTCTTTC

PF10_0408                       TTTTGGTAGAATGAATTTATTAGTAATTTACGCATTCGAACCAAAAAA
MAL10|PF10_0408                 ---------AATGAATTTATTAGTAATTTACGCATTCGAACCAAAAAA
su_gi_contig_6824               TTTTGGTAGAATGAATTTATTAGTAATTTACGCATTCGAACCAAAAAA
gi|22793192|gb|BU496998.1|BU496 TTTTGGTAGAATGAATTTATTAGTAATTTACGCATTCGAACCAAAAAA

PF10_0408                       GAAACAGAATATATTTTATGTAATCACGGTGATTATTCTTTAATTACA
MAL10|PF10_0408                 GAAACAGAATATATTTTATGTAATCACGGTGATTATTCTTTAATTACA
su_gi_contig_6824               GAAACAGAATATATTTTATGTAATCACGGTGATTATTCTTTAATTACA
gi|22793192|gb|BU496998.1|BU496 GAAACAGAATATATTTTATGTAATCACGGTGATTATTCTTTAATTACA

PF10_0408                       CATCAAAATTGCAAGGATATGCAACATAAGAAAAAAAAAATAAAAACC
MAL10|PF10_0408                 CATCAAAATTGCAAGGATATGCAACATAAGAAAAAAAAAATAAAAACC
su_gi_contig_6824               CATCAAAATTGCAAGGATATGCAACATAAGAAAAAAAAAATAAAAACC
gi|22793192|gb|BU496998.1|BU496 CATCAAAATTGCAAGGATATGCAACATAAGAAAAAAAAAATAAAAACC

PF10_0408                       TGACACCGAACATTTTTGTTCATATTAAAAGGTGAGTACACACATATA
MAL10|PF10_0408                 TGA---------------------------------------------
su_gi_contig_6824               TGACACCGAACATTTTTGTTCATATTAAAAGGTGAGTACACACATATA
gi|22793192|gb|BU496998.1|BU496 TGACACCGAACATTTTTGTTCATATTAAAAGGTGAGTACACACATATA

PF10_0408                       TGTGTATATAAGATATTTATAAGATATTAAAAATCACCCATATATAAA
MAL10|PF10_0408                 ------------------------------------------------
su_gi_contig_6824               TGTGTATATAAGATATTTATAAGATATTAAA-----------------
gi|22793192|gb|BU496998.1|BU496 TGTGTATATAAGATATTTATAAGATATTAAA-----------------

PF10_0408                       TATAAATAAATAAATATATATATATATATATATATATATATATATATA
MAL10|PF10_0408                 ------------------------------------------------
su_gi_contig_6824               ------------------------------------------------
gi|22793192|gb|BU496998.1|BU496 ------------------------------------------------

PF10_0408                       AATATATTTATTTATTTATTTATTTATTATTATATATTATAAGTAATA
MAL10|PF10_0408                 ------------------------------------------------
su_gi_contig_6824               ------------------------------------------------
gi|22793192|gb|BU496998.1|BU496 ------------------------------------------------

PF10_0408                       TCCTTTATGCTTTATAAGTCTAATATTTTTTTAATTCTTCTTTTTTTT
MAL10|PF10_0408                 ------------------------------------------------
su_gi_contig_6824               ------------------------------------------------
gi|22793192|gb|BU496998.1|BU496 ------------------------------------------------

PF10_0408                       CTTATCCTTTTTTTTTAAGTCTTTATTAACTTGATAAATCTCATCATC
MAL10|PF10_0408                 ------------------------------------------------
su_gi_contig_6824               ------------------------------------------------
gi|22793192|gb|BU496998.1|BU496 ------------------------------------------------

PF10_0408                       ACTGTATGTTGCATTTTTATGCTCATGTGAAACATTTAATTGTGAACT
MAL10|PF10_0408                 ------------------------------------------------
su_gi_contig_6824               ------------------------------------------------
gi|22793192|gb|BU496998.1|BU496 ------------------------------------------------

PF10_0408                       AAATATGAATTTGGTAATTATAGATAAAATAAATGTTAAAGCAAATTC
MAL10|PF10_0408                 ------------------------------------------------
su_gi_contig_6824               ------------------------------------------------
gi|22793192|gb|BU496998.1|BU496 ------------------------------------------------

PF10_0408                       AAAAAGTAATTGAATAAATATATCACTCCTAAATGATTCTTCCTTTAT
MAL10|PF10_0408                 ------------------------------------------------
su_gi_contig_6824               ------------------------------------------------
gi|22793192|gb|BU496998.1|BU496 ------------------------------------------------

PF10_0408                       TAATATAATCCTTCAAGAAAAAATAAAATAAAATAAAATATAATATAA
MAL10|PF10_0408                 ------------------------------------------------
su_gi_contig_6824               ------------------------------------------------
gi|22793192|gb|BU496998.1|BU496 ------------------------------------------------

PF10_0408                       TATAATATAATATAATATAATATAATATAATATAATCAGATAAATATA
MAL10|PF10_0408                 ------------------------------------------------
su_gi_contig_6824               ------------------------------------------------
gi|22793192|gb|BU496998.1|BU496 ------------------------------------------------

PF10_0408                       TACTTTATTTTTTTTTTTCTTTTTTCTTTTTTCTTTTTTTTCTTCTTC
MAL10|PF10_0408                 ------------------------------------------------
su_gi_contig_6824               ------------------------------------------------
gi|22793192|gb|BU496998.1|BU496 ------------------------------------------------

PF10_0408                       TTCTTTACCTATTCACAAGAGGTAATATGAAAGTGAAGTAAACGAGTA
MAL10|PF10_0408                 ------------------------------------------------
su_gi_contig_6824               ------------------------------------------------
gi|22793192|gb|BU496998.1|BU496 ------------------------------------------------

PF10_0408                       AAGAATTAACAGCATTGATTTTTGTTTTACCGGATGTATTTTTCATCC
MAL10|PF10_0408                 ------------------------------------------------
su_gi_contig_6824               ------------------------------------------------
gi|22793192|gb|BU496998.1|BU496 ------------------------------------------------

PF10_0408                       ACATGAACAATAGACATGTTTTAGACAAATTGGAAAACTATCAAAAAA
MAL10|PF10_0408                 ------------------------------------------------
su_gi_contig_6824               ------------------------------------------------
gi|22793192|gb|BU496998.1|BU496 ------------------------------------------------

PF10_0408                       AATAAGCCAAAATAAAATATATACATATAGATATATATATATATATAT
MAL10|PF10_0408                 ------------------------------------------------
su_gi_contig_6824               ------------------------------------------------
gi|22793192|gb|BU496998.1|BU496 ------------------------------------------------

PF10_0408                       ATATATATATATATTTTTTTTTTTTTTTTTTTTTATAATATTTTTAAA
MAL10|PF10_0408                 ------------------------------------------------
su_gi_contig_6824               ------------------------------------------------
gi|22793192|gb|BU496998.1|BU496 ------------------------------------------------

PF10_0408                       AAAATGTATATATTGTAACTTACCAAAAATGTATTCGCCGATATGGAT
MAL10|PF10_0408                 ------------------------------------------------
su_gi_contig_6824               ------------------------------------------------
gi|22793192|gb|BU496998.1|BU496 ------------------------------------------------

PF10_0408                       CTATAAATATACTTCAATGAAAATTCCAATGATTTTCCCCCTGTAGAC
MAL10|PF10_0408                 ------------------------------------------------
su_gi_contig_6824               ------------------------------------------------
gi|22793192|gb|BU496998.1|BU496 ------------------------------------------------

PF10_0408                       ATTTTATACGTTAATTTAAAAATATATAATAATTATTCATACTACAAA
MAL10|PF10_0408                 ------------------------------------------------
su_gi_contig_6824               ------------------------------------------------
gi|22793192|gb|BU496998.1|BU496 ------------------------------------------------

PF10_0408                       TAAATATACATATTTATAAATATATATATATATATATATATATATATA
MAL10|PF10_0408                 ------------------------------------------------
su_gi_contig_6824               ------------------------------------------------
gi|22793192|gb|BU496998.1|BU496 ------------------------------------------------

PF10_0408                       TATATCATACCTATAAGAAAAGGGAAAAAATTGGTTGCTAAAGATTCG
MAL10|PF10_0408                 ------------------------------------------------
su_gi_contig_6824               ------------------------------------------------
gi|22793192|gb|BU496998.1|BU496 ------------------------------------------------

PF10_0408                       TAAAAGCCCCAACTTAGTCCTACAGATAATATTCTCTCATTCAAATTA
MAL10|PF10_0408                 ------------------------------------------------
su_gi_contig_6824               ------------------------------------------------
gi|22793192|gb|BU496998.1|BU496 ------------------------------------------------

PF10_0408                       ATAGAATTTGTGTGCCTACAAATGAAATATAAATATTATATACATATT
MAL10|PF10_0408                 ------------------------------------------------
su_gi_contig_6824               ------------------------------------------------
gi|22793192|gb|BU496998.1|BU496 ------------------------------------------------

PF10_0408                       ATACATGTGTGTATTAATGTTTTACAATTAATTTTCATTTACTTGTGT
MAL10|PF10_0408                 ------------------------------------------------
su_gi_contig_6824               ------------------------------------------------
gi|22793192|gb|BU496998.1|BU496 ------------------------------------------------

PF10_0408                       GATAAGATATAATATATTCCTGCCAAATCAATTATATTCGCCGACTCT
MAL10|PF10_0408                 ------------------------------------------------
su_gi_contig_6824               ------------------------------------------------
gi|22793192|gb|BU496998.1|BU496 ------------------------------------------------

PF10_0408                       TGAAATATTATCTAAAAAACAACATAAATAAAATATTTCAGGGGAAAT
MAL10|PF10_0408                 ------------------------------------------------
su_gi_contig_6824               ------------------------------------------------
gi|22793192|gb|BU496998.1|BU496 ------------------------------------------------

PF10_0408                       TTATACAATGTTGTTGTATATGGTATATATATATATATATATATATAT
MAL10|PF10_0408                 ------------------------------------------------
su_gi_contig_6824               ------------------------------------------------
gi|22793192|gb|BU496998.1|BU496 ------------------------------------------------

PF10_0408                       ATATATATATTTTATTTTTTTGGGAAATTACATTAAAAAGGTTCATGC
MAL10|PF10_0408                 ------------------------------------------------
su_gi_contig_6824               ------------------------------------------------
gi|22793192|gb|BU496998.1|BU496 ------------------------------------------------

PF10_0408                       TTTGGAAAAGCCCAATGGAACAAAATGCTAAGGCAAATAACTGAAAAA
MAL10|PF10_0408                 ------------------------------------------------
su_gi_contig_6824               ------------------------------------------------
gi|22793192|gb|BU496998.1|BU496 ------------------------------------------------

PF10_0408                       AAAAAAAAAATAAATAAAATAAAATAAATATATGTAATCAAGCCATTA
MAL10|PF10_0408                 ------------------------------------------------
su_gi_contig_6824               ------------------------------------------------
gi|22793192|gb|BU496998.1|BU496 ------------------------------------------------

PF10_0408                       AAATCGTTCACATAA
MAL10|PF10_0408                 ---------------
su_gi_contig_6824               ---------------
gi|22793192|gb|BU496998.1|BU496 ---------------

;

endblock;
