# Supplementary material for: cDNA sequences reveal considerable gene prediction inaccuracy in the Plasmodium falciparum genome
Source: BMC Genomics. 2007 Jul 27;8:255. doi: 10.1186/1471-2164-8-255 (PMC1978503; doi:10.1186/1471-2164-8-255)
Supplement: Additional file 3 — Genes with cDNA sequences not matching predicted CDS perfectly. Aligned cDNA and predicted CDS sequences can be viewed by double clicking the hyper-linked gene names in the Excel file. [file 1471-2164-8-255-S3.zip › PF10_0415.TXT]

#NEXUS

[!This data assembled using Sequencher, from Gene Codes Corporation.]
begin data;
   dimensions ntax=7 nchar=4367;
   format datatype=dna gap=- interleave=yes;
   matrix

PF10_0415                       TTTTAAATAAATATAAAATGGTTTTTTAATATTTTTTTCAAAATTGTT
MAL10|PF10_0415                 ------------------------------------------------
gi|22793139|gb|BU496945.1|BU496 ------------------------------------------------
su_gi_contig_2259               ------------------------------------------------
gi|21543568|gb|BQ596842.1|BQ596 ------------------------------------------------
gi|22793960|gb|BU497766.1|BU497 ------------------------------------------------
gi|21255182|gb|BQ452070.1|BQ452 ------------------------------------------------

PF10_0415                       TTTGATATTTTATATTTTTTTTTTTCTTTTTTTTTGTTTAATATTTTA
MAL10|PF10_0415                 ------------------------------------------------
gi|22793139|gb|BU496945.1|BU496 ------------------------------------------------
su_gi_contig_2259               ------------------------------------------------
gi|21543568|gb|BQ596842.1|BQ596 ------------------------------------------------
gi|22793960|gb|BU497766.1|BU497 ------------------------------------------------
gi|21255182|gb|BQ452070.1|BQ452 ------------------------------------------------

PF10_0415                       TTATATAAAATATAATATTTAAATATTTGTATTTAAAAAAAAAAAAAA
MAL10|PF10_0415                 ------------------------------------------------
gi|22793139|gb|BU496945.1|BU496 ------------------------------------------------
su_gi_contig_2259               ------------------------------------------------
gi|21543568|gb|BQ596842.1|BQ596 ------------------------------------------------
gi|22793960|gb|BU497766.1|BU497 ------------------------------------------------
gi|21255182|gb|BQ452070.1|BQ452 ------------------------------------------------

PF10_0415                       AGAAAAAAGAAAGAAAGAAAATTTATTAAAAAGAAAGAAAAATATATA
MAL10|PF10_0415                 ------------------------------------------------
gi|22793139|gb|BU496945.1|BU496 ------------------------------------------------
su_gi_contig_2259               ------------------------------------------------
gi|21543568|gb|BQ596842.1|BQ596 ------------------------------------------------
gi|22793960|gb|BU497766.1|BU497 ------------------------------------------------
gi|21255182|gb|BQ452070.1|BQ452 ------------------------------------------------

PF10_0415                       TAAATATATTATTATATATAAAAATAATATATAAATGTATTTTATTAT
MAL10|PF10_0415                 ------------------------------------------------
gi|22793139|gb|BU496945.1|BU496 ------------------------------------------------
su_gi_contig_2259               ------------------------------------------------
gi|21543568|gb|BQ596842.1|BQ596 ------------------------------------------------
gi|22793960|gb|BU497766.1|BU497 ------------------------------------------------
gi|21255182|gb|BQ452070.1|BQ452 ------------------------------------------------

PF10_0415                       TATATATAATATAGTAAATATATATGTAAATAAAAAAATATATAAATA
MAL10|PF10_0415                 ------------------------------------------------
gi|22793139|gb|BU496945.1|BU496 ------------------------------------------------
su_gi_contig_2259               ------------------------------------------------
gi|21543568|gb|BQ596842.1|BQ596 ------------------------------------------------
gi|22793960|gb|BU497766.1|BU497 ------------------------------------------------
gi|21255182|gb|BQ452070.1|BQ452 ------------------------------------------------

PF10_0415                       TTTTTCAGTAAAAAAAAAAAAAAAAAATTAAATATATATTATTTGTTT
MAL10|PF10_0415                 ------------------------------------------------
gi|22793139|gb|BU496945.1|BU496 ------------------------------------------------
su_gi_contig_2259               ------------------------------------------------
gi|21543568|gb|BQ596842.1|BQ596 ------------------------------------------------
gi|22793960|gb|BU497766.1|BU497 ------------------------------------------------
gi|21255182|gb|BQ452070.1|BQ452 ------------------------------------------------

PF10_0415                       TAATACTTTTAGAAATGAAAATATGCTTATATTTTACAGTTAAAAGAA
MAL10|PF10_0415                 ------------------------------------------------
gi|22793139|gb|BU496945.1|BU496 ------------------------------------------------
su_gi_contig_2259               ------------------------------------------------
gi|21543568|gb|BQ596842.1|BQ596 ------------------------------------------------
gi|22793960|gb|BU497766.1|BU497 ------------------------------------------------
gi|21255182|gb|BQ452070.1|BQ452 ------------------------------------------------

PF10_0415                       TTTATATATTTTTTTAAAAAGATAATTTTTTTTTTAAATTTTAAAAAA
MAL10|PF10_0415                 ------------------------------------------------
gi|22793139|gb|BU496945.1|BU496 ------------------------------------------------
su_gi_contig_2259               ------------------------------------------------
gi|21543568|gb|BQ596842.1|BQ596 ------------------------------------------------
gi|22793960|gb|BU497766.1|BU497 ------------------------------------------------
gi|21255182|gb|BQ452070.1|BQ452 ------------------------------------------------

PF10_0415                       AAAAATTATTTTATATATTTATTATTATATATATAACAATAATAAATA
MAL10|PF10_0415                 ------------------------------------------------
gi|22793139|gb|BU496945.1|BU496 ------------------------------------------------
su_gi_contig_2259               ------------------------------------------------
gi|21543568|gb|BQ596842.1|BQ596 ------------------------------------------------
gi|22793960|gb|BU497766.1|BU497 ------------------------------------------------
gi|21255182|gb|BQ452070.1|BQ452 ------------------------------------------------

PF10_0415                       TAAGAGGTTAAAATATATTTATTATATATATATATATAAATATATATA
MAL10|PF10_0415                 ------------------------------------------------
gi|22793139|gb|BU496945.1|BU496 ------------------------------------------------
su_gi_contig_2259               ------------------------------------------------
gi|21543568|gb|BQ596842.1|BQ596 ------------------------------------------------
gi|22793960|gb|BU497766.1|BU497 ------------------------------------------------
gi|21255182|gb|BQ452070.1|BQ452 ------------------------------------------------

PF10_0415                       TATTATTACAATATATAAATAAATATATTAAAATTATGTAATTATATT
MAL10|PF10_0415                 ------------------------------------------------
gi|22793139|gb|BU496945.1|BU496 ------------------------------------------------
su_gi_contig_2259               ------------------------------------------------
gi|21543568|gb|BQ596842.1|BQ596 ------------------------------------------------
gi|22793960|gb|BU497766.1|BU497 ------------------------------------------------
gi|21255182|gb|BQ452070.1|BQ452 ------------------------------------------------

PF10_0415                       TTATATATAATAAATATATTATAATAAAAATAATAATTTTTTAAATAA
MAL10|PF10_0415                 ------------------------------------------------
gi|22793139|gb|BU496945.1|BU496 ------------------------------------------------
su_gi_contig_2259               ------------------------------------------------
gi|21543568|gb|BQ596842.1|BQ596 ------------------------------------------------
gi|22793960|gb|BU497766.1|BU497 ------------------------------------------------
gi|21255182|gb|BQ452070.1|BQ452 ------------------------------------------------

PF10_0415                       AAAATAATAATGATATTATATATAAATATATTATATAAAAAAAAAACA
MAL10|PF10_0415                 ------------------------------------------------
gi|22793139|gb|BU496945.1|BU496 ------------------------------------------------
su_gi_contig_2259               ------------------------------------------------
gi|21543568|gb|BQ596842.1|BQ596 ------------------------------------------------
gi|22793960|gb|BU497766.1|BU497 ------------------------------------------------
gi|21255182|gb|BQ452070.1|BQ452 ------------------------------------------------

PF10_0415                       ATATGCACAAACAATATTCAAAATATATAATTTTTAAGATGTAAATAT
MAL10|PF10_0415                 ------------------------------------------------
gi|22793139|gb|BU496945.1|BU496 ------------------------------------------------
su_gi_contig_2259               ------------------------------------------------
gi|21543568|gb|BQ596842.1|BQ596 ------------------------------------------------
gi|22793960|gb|BU497766.1|BU497 ------------------------------------------------
gi|21255182|gb|BQ452070.1|BQ452 ------------------------------------------------

PF10_0415                       AAATGAATATATATAGTACATTTATATATATATATATATATATATATT
MAL10|PF10_0415                 ------------------------------------------------
gi|22793139|gb|BU496945.1|BU496 ------------------------------------------------
su_gi_contig_2259               ------------------------------------------------
gi|21543568|gb|BQ596842.1|BQ596 ------------------------------------------------
gi|22793960|gb|BU497766.1|BU497 ------------------------------------------------
gi|21255182|gb|BQ452070.1|BQ452 ------------------------------------------------

PF10_0415                       ATAATATTATTTTATTTACATATTATTTATATATATATTTATATATAT
MAL10|PF10_0415                 ------------------------------------------------
gi|22793139|gb|BU496945.1|BU496 ------------------------------------------------
su_gi_contig_2259               ------------------------------------------------
gi|21543568|gb|BQ596842.1|BQ596 ------------------------------------------------
gi|22793960|gb|BU497766.1|BU497 ------------------------------------------------
gi|21255182|gb|BQ452070.1|BQ452 ------------------------------------------------

PF10_0415                       TTCTAATATATTCATATCATATATTTAAATTATATATTTTAAAAAATG
MAL10|PF10_0415                 ------------------------------------------------
gi|22793139|gb|BU496945.1|BU496 ------------------------------------------------
su_gi_contig_2259               ------------------------------------------------
gi|21543568|gb|BQ596842.1|BQ596 ------------------------------------------------
gi|22793960|gb|BU497766.1|BU497 ------------------------------------------------
gi|21255182|gb|BQ452070.1|BQ452 ------------------------------------------------

PF10_0415                       ATATATTTTATATTAATATATATATAATATCTATGCATATATTTTATT
MAL10|PF10_0415                 ------------------------------------------------
gi|22793139|gb|BU496945.1|BU496 ------------------------------------------------
su_gi_contig_2259               ------------------------------------------------
gi|21543568|gb|BQ596842.1|BQ596 ------------------------------------------------
gi|22793960|gb|BU497766.1|BU497 ------------------------------------------------
gi|21255182|gb|BQ452070.1|BQ452 ------------------------------------------------

PF10_0415                       ATTATGTACAATTATTTATATATATATATATATAAAATAATAATACAA
MAL10|PF10_0415                 ------------------------------------------------
gi|22793139|gb|BU496945.1|BU496 ------------------------------------------------
su_gi_contig_2259               ------------------------------------------------
gi|21543568|gb|BQ596842.1|BQ596 ------------------------------------------------
gi|22793960|gb|BU497766.1|BU497 ------------------------------------------------
gi|21255182|gb|BQ452070.1|BQ452 ------------------------------------------------

PF10_0415                       TATTAAAATTATTACACTATTTATATATATATATTTTTATTTTATATA
MAL10|PF10_0415                 ------------------------------------------------
gi|22793139|gb|BU496945.1|BU496 ------------------------------------------------
su_gi_contig_2259               ------------------------------------------------
gi|21543568|gb|BQ596842.1|BQ596 ------------------------------------------------
gi|22793960|gb|BU497766.1|BU497 ------------------------------------------------
gi|21255182|gb|BQ452070.1|BQ452 ------------------------------------------------

PF10_0415                       TATATTAAAAAAAAAAATAAAATAAAAAAATACGATACATATATTATT
MAL10|PF10_0415                 ------------------------------------------------
gi|22793139|gb|BU496945.1|BU496 ------------------------------------------------
su_gi_contig_2259               ------------------------------------------------
gi|21543568|gb|BQ596842.1|BQ596 ------------------------------------------------
gi|22793960|gb|BU497766.1|BU497 ------------------------------------------------
gi|21255182|gb|BQ452070.1|BQ452 ------------------------------------------------

PF10_0415                       ATATATTATTAATTTATTCATTAATATATATATATATATATATATAAT
MAL10|PF10_0415                 ------------------------------------------------
gi|22793139|gb|BU496945.1|BU496 ------------------------------------------------
su_gi_contig_2259               ------------------------------------------------
gi|21543568|gb|BQ596842.1|BQ596 ------------------------------------------------
gi|22793960|gb|BU497766.1|BU497 ------------------------------------------------
gi|21255182|gb|BQ452070.1|BQ452 ------------------------------------------------

PF10_0415                       ATATATATAAATTATATGTATTTTATTTATTTCATTTATTTTCATTTT
MAL10|PF10_0415                 ------------------------------------------------
gi|22793139|gb|BU496945.1|BU496 ------------------------------------------------
su_gi_contig_2259               ------------------------------------------------
gi|21543568|gb|BQ596842.1|BQ596 ------------------------------------------------
gi|22793960|gb|BU497766.1|BU497 ------------------------------------------------
gi|21255182|gb|BQ452070.1|BQ452 ------------------------------------------------

PF10_0415                       TTTTATATATAACCGTATAATGCATTTATAATATAATTAATTATGTGT
MAL10|PF10_0415                 ------------------------------------------------
gi|22793139|gb|BU496945.1|BU496 ------------------------------------------------
su_gi_contig_2259               ------------------------------------------------
gi|21543568|gb|BQ596842.1|BQ596 ------------------------------------------------
gi|22793960|gb|BU497766.1|BU497 ------------------------------------------------
gi|21255182|gb|BQ452070.1|BQ452 ------------------------------------------------

PF10_0415                       TTTTATATTATTTTTAATTATATAATTTAAACTAGATCAAATGCAACT
MAL10|PF10_0415                 ------------------------------------------------
gi|22793139|gb|BU496945.1|BU496 ------------------------------------------------
su_gi_contig_2259               ------------------------------------------------
gi|21543568|gb|BQ596842.1|BQ596 ------------------------------------------------
gi|22793960|gb|BU497766.1|BU497 ------------------------------------------------
gi|21255182|gb|BQ452070.1|BQ452 ------------------------------------------------

PF10_0415                       TTTATAATAATATATATGCTAATATGAAACAAAAAGCAAAAATTAAAA
MAL10|PF10_0415                 ------------------------------------------------
gi|22793139|gb|BU496945.1|BU496 ------------------------------------------------
su_gi_contig_2259               ------------------------------------------------
gi|21543568|gb|BQ596842.1|BQ596 ------------------------------------------------
gi|22793960|gb|BU497766.1|BU497 ------------------------------------------------
gi|21255182|gb|BQ452070.1|BQ452 ------------------------------------------------

PF10_0415                       ATTAGTTTATTCATATATTTTATGTTTATATAATCTTGTATTTATTAT
MAL10|PF10_0415                 ------------------------------------------------
gi|22793139|gb|BU496945.1|BU496 ------------------------------------------------
su_gi_contig_2259               ------------------------------------------------
gi|21543568|gb|BQ596842.1|BQ596 ------------------------------------------------
gi|22793960|gb|BU497766.1|BU497 ------------------------------------------------
gi|21255182|gb|BQ452070.1|BQ452 ------------------------------------------------

PF10_0415                       AATAATATCCTAAGAAAAAAAAAAAAAAAAAAAAAAAATTTAATTCGT
MAL10|PF10_0415                 ------------------------------------------------
gi|22793139|gb|BU496945.1|BU496 ------------------------------------------------
su_gi_contig_2259               ------------------------------------------------
gi|21543568|gb|BQ596842.1|BQ596 ------------------------------------------------
gi|22793960|gb|BU497766.1|BU497 ------------------------------------------------
gi|21255182|gb|BQ452070.1|BQ452 ------------------------------------------------

PF10_0415                       ACAAAAATATTTTTTTTATTTTTATTAACTTGATAAAAAGTTAAAAAA
MAL10|PF10_0415                 ------------------------------------------------
gi|22793139|gb|BU496945.1|BU496 ----AAATATTTTTTTTATTTTTATTAACTTGATAAAAAGTTAAAAAA
su_gi_contig_2259               ----AAATATTTTTTTTATTTTTATTAACTTGATAAAAAGTTAAAAAA
gi|21543568|gb|BQ596842.1|BQ596 ------------------------------------------------
gi|22793960|gb|BU497766.1|BU497 ------------------------------------------------
gi|21255182|gb|BQ452070.1|BQ452 ------------------------------------------------

PF10_0415                       TGTGTTATCAAAAAGAAAATCCATTTGTATGTTCTTTAACTAAATTTA
MAL10|PF10_0415                 ------------------------------------------------
gi|22793139|gb|BU496945.1|BU496 TGTGTTATCAAAAAGAAAATCCATTTGTATGTTCTTTAACTAAATTTA
su_gi_contig_2259               TGTGTTATCAAAAAGAAAATCCATTTGTATGTTCTTTAACTAAATTTA
gi|21543568|gb|BQ596842.1|BQ596 --------------GAAAATCCATTTGTATGTTCTTTAACTAAATTTA
gi|22793960|gb|BU497766.1|BU497 -----------------------TTTGTATGTTCTTTAACTAAATTTA
gi|21255182|gb|BQ452070.1|BQ452 ------------------------------------------------

PF10_0415                       TTTTTTTAAATATGAAAAAAATTAGCTTGCATAATATTTTAACTAATA
MAL10|PF10_0415                 -----------ATGAAAAAAATTAGCTTGCATAATATTTTAACTAATA
gi|22793139|gb|BU496945.1|BU496 TTTTTTTAAATATGAAAAAAATTAGCTTGCATAATATTTTAACTAATA
su_gi_contig_2259               TTTTTTTAAATATGAAAAAAATTAGCTTGCATAATATTTTAACTAATA
gi|21543568|gb|BQ596842.1|BQ596 TTTTTTTAAATATGAAAAAAATTAGCTTGCATAATATTTTAACTAATA
gi|22793960|gb|BU497766.1|BU497 TTTTTTTAAATATGAAAAAAATTAGCTTGCATAATATTTTAACTAATA
gi|21255182|gb|BQ452070.1|BQ452 ------------------------------------------------

PF10_0415                       AATATAATGTGAATTATATTCCAAAAAAGTTCTTTTCAGAACATACAA
MAL10|PF10_0415                 AATATAATGTGAATTATATTCCAAAAAAGTTCTTTTCAGAACATACAA
gi|22793139|gb|BU496945.1|BU496 AATATAATGTGAATTATATTCCAAAAAAGTTCTTTTCAGAACATACAA
su_gi_contig_2259               AATATAATGTGAATTATATTCCAAAAAAGTTCTTTTCAGAACATACAA
gi|21543568|gb|BQ596842.1|BQ596 AATATAATGTGAATTATATTCCAAAAAAGTTCTTTTCAGAACATACAA
gi|22793960|gb|BU497766.1|BU497 AATATAATGTGAATTATATTCCAAAAAAGTTCTTTTCAGAACATACAA
gi|21255182|gb|BQ452070.1|BQ452 ------------------------------------------------

PF10_0415                       TAATCGACCATATTAGAAAAGTCAAAAATAAACTAGATAGAGGTTCTC
MAL10|PF10_0415                 TAATCGACCATATTAGAAAAGTCAAAAATAAACTAGATAGAGGTTCTC
gi|22793139|gb|BU496945.1|BU496 TAATCGACCATATTAGAAAAGTCAAAAATAAACTAGATAGAGGTTCTC
su_gi_contig_2259               TAATCGACCATATTAGAAAAGTCAAAAATAAACTAGATAGAGGTTCTC
gi|21543568|gb|BQ596842.1|BQ596 TAATCGACCATATTAGAAAAGTCAAAAATAAACTAGATAGAGGTTCTC
gi|22793960|gb|BU497766.1|BU497 TAATCGACCATATTAGAAAAGTCAAAAATAAACTAGATAGAGGTTCTC
gi|21255182|gb|BQ452070.1|BQ452 ------------------------------------------------

PF10_0415                       TGTATTTACTACAAGAAGTAAAAAAAAAAAAAAAAAGAAAAAAAAAAA
MAL10|PF10_0415                 TGTATTTACTACAAGAA-------------------------------
gi|22793139|gb|BU496945.1|BU496 TGTATTTACTACAAGAA-------------------------------
su_gi_contig_2259               TGTATTTACTACAAGAA-------------------------------
gi|21543568|gb|BQ596842.1|BQ596 TGTATTTACTACAAGAA-------------------------------
gi|22793960|gb|BU497766.1|BU497 TGTATTTACTACAAGAA-------------------------------
gi|21255182|gb|BQ452070.1|BQ452 ------------------------------------------------

PF10_0415                       AAAGTTAATGCTTTTTCCGTTTTCCTTGGTTTTGTTTTTTTCTTTTTC
MAL10|PF10_0415                 ------------------------------------------------
gi|22793139|gb|BU496945.1|BU496 ------------------------------------------------
su_gi_contig_2259               ------------------------------------------------
gi|21543568|gb|BQ596842.1|BQ596 ------------------------------------------------
gi|22793960|gb|BU497766.1|BU497 ------------------------------------------------
gi|21255182|gb|BQ452070.1|BQ452 ------------------------------------------------

PF10_0415                       GTTATCAATATATATATAATATAATATACACATTCATGCTACCCCATA
MAL10|PF10_0415                 ------------------------------------------------
gi|22793139|gb|BU496945.1|BU496 ------------------------------------------------
su_gi_contig_2259               ------------------------------------------------
gi|21543568|gb|BQ596842.1|BQ596 ------------------------------------------------
gi|22793960|gb|BU497766.1|BU497 ------------------------------------------------
gi|21255182|gb|BQ452070.1|BQ452 ------------------------------------------------

PF10_0415                       TTATTAAAGGTGTCAATTTATTTTATATGTATGAATATATATGTATAT
MAL10|PF10_0415                 ------------------------------------------------
gi|22793139|gb|BU496945.1|BU496 ------------------------------------------------
su_gi_contig_2259               ------------------------------------------------
gi|21543568|gb|BQ596842.1|BQ596 ------------------------------------------------
gi|22793960|gb|BU497766.1|BU497 ------------------------------------------------
gi|21255182|gb|BQ452070.1|BQ452 ------------------------------------------------

PF10_0415                       ATAAATATATATATATTTATTACATATATTAGACCATCTTTTTTTTTT
MAL10|PF10_0415                 ------------------------------------------------
gi|22793139|gb|BU496945.1|BU496 ------------------------------------------------
su_gi_contig_2259               ------------------------------------------------
gi|21543568|gb|BQ596842.1|BQ596 ------------------------------------------------
gi|22793960|gb|BU497766.1|BU497 ------------------------------------------------
gi|21255182|gb|BQ452070.1|BQ452 ------------------------------------------------

PF10_0415                       TTTTTTCTTCTTTTTTATTTATTCTCTAATTTCATGTCAGTTTCCATT
MAL10|PF10_0415                 ------------------------------------------------
gi|22793139|gb|BU496945.1|BU496 ------------------------------------------------
su_gi_contig_2259               ------------------------------------------------
gi|21543568|gb|BQ596842.1|BQ596 ------------------------------------------------
gi|22793960|gb|BU497766.1|BU497 ------------------------------------------------
gi|21255182|gb|BQ452070.1|BQ452 ------------------------------------------------

PF10_0415                       TTTAAATATATATATCACATATATATTTTCCCTCTTTTCAATTTTATT
MAL10|PF10_0415                 ------------------------------------------------
gi|22793139|gb|BU496945.1|BU496 ------------------------------------------------
su_gi_contig_2259               ------------------------------------------------
gi|21543568|gb|BQ596842.1|BQ596 ------------------------------------------------
gi|22793960|gb|BU497766.1|BU497 ------------------------------------------------
gi|21255182|gb|BQ452070.1|BQ452 ------------------------------------------------

PF10_0415                       TTTTTTTTTTTTTTTTCTTTCTTAACGCAGTCTATTAATAATAATCAC
MAL10|PF10_0415                 ------------------------------TCTATTAATAATAATCAC
gi|22793139|gb|BU496945.1|BU496 ------------------------------TCTATTAATAATAATCAC
su_gi_contig_2259               ------------------------------TCTATTAATAATAATCAC
gi|21543568|gb|BQ596842.1|BQ596 ------------------------------TCTATTAATAATAATCAC
gi|22793960|gb|BU497766.1|BU497 ------------------------------TCTATTAATAATAATCAC
gi|21255182|gb|BQ452070.1|BQ452 ------------------------------------------------

PF10_0415                       CAATTTATAAAAGAAGAAAAGAAAGTAAAATTTCAAAAAGTAATCAAT
MAL10|PF10_0415                 CAATTTATAAAAGAAGAAAAGAAAGTAAAATTTCAAAAAGTAATCAAT
gi|22793139|gb|BU496945.1|BU496 CAATTTATAAAAGAAGAAAAGAAAGTAAAATTTCAAAAAGTAATCAAT
su_gi_contig_2259               CAATTTATAAAAGAAGAAAAGAAAGTAAAATTTCAAAAAGTAATCAAT
gi|21543568|gb|BQ596842.1|BQ596 CAATTTATAAAAGAAGAAAAGAAAGTAAAATTTCAAAAAGTAATCAAT
gi|22793960|gb|BU497766.1|BU497 CAATTTATAAAAGAAGAAAAGAAAGTAAAATTTCAAAAAGTAATCAAT
gi|21255182|gb|BQ452070.1|BQ452 ------------------------------------------------

PF10_0415                       GAATTAAATAATTTGTTAACACATAAATCTTATTTAATGGAAGAGAAA
MAL10|PF10_0415                 GAATTAAATAATTTGTTAACACATAAATCTTATTTAATGGAAGAGAAA
gi|22793139|gb|BU496945.1|BU496 GAATTAAATAATTTGTTAACACATAAATCTTATTTAATGGAAGAGAAA
su_gi_contig_2259               GAATTAAATAATTTGTTAACACATAAATCTTATTTAATGGAAGAGAAA
gi|21543568|gb|BQ596842.1|BQ596 GAATTAAATAATTTGTTAACACATAAATCTTATTTAATGGAAGAGAAA
gi|22793960|gb|BU497766.1|BU497 GAATTAAATAATTTGTTAACACATAAATCTTATTTAATGGAAGAGAAA
gi|21255182|gb|BQ452070.1|BQ452 ------------------------------------------------

PF10_0415                       ATAAAAGTAAATAATTTCTTATGAAATCATTTCATATTTAAATTACTT
MAL10|PF10_0415                 ATAAAA------------------------------------------
gi|22793139|gb|BU496945.1|BU496 ATAAAA------------------------------------------
su_gi_contig_2259               ATAAAA------------------------------------------
gi|21543568|gb|BQ596842.1|BQ596 ATAAAAGTAAATAATTTCTTATGAAATCATTTCATATTTAAATTACTT
gi|22793960|gb|BU497766.1|BU497 ATAAAA------------------------------------------
gi|21255182|gb|BQ452070.1|BQ452 ATAAAAGTAAATAATTTCTTATGAAATCATTTCATATTTAAATTACTT

PF10_0415                       TTATTTTATTTTATTTTATTTATTATTACCAATTAAAATAAATATGTA
MAL10|PF10_0415                 ------------------------------------------------
gi|22793139|gb|BU496945.1|BU496 ------------------------------------------------
su_gi_contig_2259               ------------------------------------------------
gi|21543568|gb|BQ596842.1|BQ596 TTATTTTATTTTATTTTATTTATTATTACCAATTAAAATAAATATGTA
gi|22793960|gb|BU497766.1|BU497 ------------------------------------------------
gi|21255182|gb|BQ452070.1|BQ452 TTATTTTATTTTATTTTATTTATTATTACCAATTAAAATAAATATGTA

PF10_0415                       TACAAATTGAATAACCTTTTTATATTTACATATTTATTTTATTCTTTA
MAL10|PF10_0415                 ------------------------------------------------
gi|22793139|gb|BU496945.1|BU496 ------------------------------------------------
su_gi_contig_2259               ------------------------------------------------
gi|21543568|gb|BQ596842.1|BQ596 TACAAATTGAATAACCTTTTTATATTTACATATTTATTTTATTCTTTA
gi|22793960|gb|BU497766.1|BU497 ------------------------------------------------
gi|21255182|gb|BQ452070.1|BQ452 TACAAATTGAATAACCTTTTTATATTTACATATTTATTTTATTCTTTA

PF10_0415                       ATATTTATCCGTATATTATTTGCATTTACTCATTTCAAATTGTTTTCA
MAL10|PF10_0415                 ------------------------------------------------
gi|22793139|gb|BU496945.1|BU496 ------------------------------------------------
su_gi_contig_2259               ------------------------------------------------
gi|21543568|gb|BQ596842.1|BQ596 ATATTTATCCGTATATTATTTGCATTTACTCATTTCAAATTGTTTTCA
gi|22793960|gb|BU497766.1|BU497 ------------------------------------------------
gi|21255182|gb|BQ452070.1|BQ452 ATATTTATCCGTATATTATTTGCATTTACTCATTTCAAATTGTTTTCA

PF10_0415                       GATATTAAATCAACACAATTCAAAAGGTTATAAAAATAAAGAATTTAT
MAL10|PF10_0415                 -ATATTAAATCAACACAATTCAAAAGGTTATAAAAATAAAGAATTTAT
gi|22793139|gb|BU496945.1|BU496 -ATATTAAATCAACACAATTCAAAAGGTTATAAAAATAAAGAATTTAT
su_gi_contig_2259               -ATATTAAATCAACACAATTCAAAAGGTTATAAAAATAAAGAATTTAT
gi|21543568|gb|BQ596842.1|BQ596 GATATTAAATCAACACAATTCAAAAGGTTATA----------------
gi|22793960|gb|BU497766.1|BU497 -ATATTAAATCAACACAATTCAAAAGGTTATAAAAATAAAGAATTTAT
gi|21255182|gb|BQ452070.1|BQ452 GATATTAAATCAACACAATTCAAAAGGTTATAAAAATAAAGAATTTAT

PF10_0415                       AGGATTATTTCTAACAGGCTTTTTTATTGCCATAGGTTCAATTTCTCA
MAL10|PF10_0415                 AGGATTATTTCTAACAGGCTTTTTTATTGCCATAG-------------
gi|22793139|gb|BU496945.1|BU496 AGGATTATTTCTAACAGGCTTTTTTATTGCCATAGGTTCAATTTCTCA
su_gi_contig_2259               AGGATTATTTCTAACAGGCTTTTTTATTGCCATAGGTTCAATTTCTCA
gi|21543568|gb|BQ596842.1|BQ596 ------------------------------------------------
gi|22793960|gb|BU497766.1|BU497 AGGATTATTTCTAACAGGCTTTTTTATTGCCATAGGTTCAATTTCTCA
gi|21255182|gb|BQ452070.1|BQ452 AGGATTATTTCTAACAGGCTTTTTTATTGCCATAGGTTCAATTTCTCA

PF10_0415                       CTCCATTTTTTACTTAGTATGAAAAAAAAAAAAGAAAAAAAAAAGCAA
MAL10|PF10_0415                 ------------------------------------------------
gi|22793139|gb|BU496945.1|BU496 CTCCATTTTTTACTTA--------------------------------
su_gi_contig_2259               CTCCATTTTTTACTTA--------------------------------
gi|21543568|gb|BQ596842.1|BQ596 ------------------------------------------------
gi|22793960|gb|BU497766.1|BU497 CTCCATTTTTTACTTA--------------------------------
gi|21255182|gb|BQ452070.1|BQ452 CTCCATTTTTTACTTA--------------------------------

PF10_0415                       TATATATATATATATATATAAGACATATATGTGACATTTATTTTATCC
MAL10|PF10_0415                 ------------------------------------------------
gi|22793139|gb|BU496945.1|BU496 ------------------------------------------------
su_gi_contig_2259               ------------------------------------------------
gi|21543568|gb|BQ596842.1|BQ596 ------------------------------------------------
gi|22793960|gb|BU497766.1|BU497 ------------------------------------------------
gi|21255182|gb|BQ452070.1|BQ452 ------------------------------------------------

PF10_0415                       TTAATATTATATATAATATTAAAAATATTAAGTATAAAATTATATACA
MAL10|PF10_0415                 ------------------------------------------------
gi|22793139|gb|BU496945.1|BU496 ------------------------------------------------
su_gi_contig_2259               ------------------------------------------------
gi|21543568|gb|BQ596842.1|BQ596 ------------------------------------------------
gi|22793960|gb|BU497766.1|BU497 ------------------------------------------------
gi|21255182|gb|BQ452070.1|BQ452 ------------------------------------------------

PF10_0415                       AGATGTACTTTATAATATAACATTATATGTAACATATGTTTTATATCA
MAL10|PF10_0415                 ------------------------------------------------
gi|22793139|gb|BU496945.1|BU496 ------------------------------------------------
su_gi_contig_2259               ------------------------------------------------
gi|21543568|gb|BQ596842.1|BQ596 ------------------------------------------------
gi|22793960|gb|BU497766.1|BU497 ------------------------------------------------
gi|21255182|gb|BQ452070.1|BQ452 ------------------------------------------------

PF10_0415                       AGCACCATTTCCGTATGAATACCTATTAAGTAATAAAAGTGCATTTAA
MAL10|PF10_0415                 ------------------------------------------------
gi|22793139|gb|BU496945.1|BU496 ------------------------------------------------
su_gi_contig_2259               ------------------------------------------------
gi|21543568|gb|BQ596842.1|BQ596 ------------------------------------------------
gi|22793960|gb|BU497766.1|BU497 ------------------------------------------------
gi|21255182|gb|BQ452070.1|BQ452 ------------------------------------------------

PF10_0415                       AAAAATATTAATAATCCTTTTTTTTTTTTTTCTTTTTTTTATATATAT
MAL10|PF10_0415                 ------------------------------------------------
gi|22793139|gb|BU496945.1|BU496 ------------------------------------------------
su_gi_contig_2259               ------------------------------------------------
gi|21543568|gb|BQ596842.1|BQ596 ------------------------------------------------
gi|22793960|gb|BU497766.1|BU497 ------------------------------------------------
gi|21255182|gb|BQ452070.1|BQ452 ------------------------------------------------

PF10_0415                       AAATTTTCAAGGTGAGTGTGTACGGTATTTATATACTACATAAGGCGT
MAL10|PF10_0415                 ------------------------------------------------
gi|22793139|gb|BU496945.1|BU496 -----------GTGAGTGTGTACGGTATTTATATACTACATAAGGCGT
su_gi_contig_2259               -----------GTGAGTGTGTACGGTATTTATATACTACATAAGGCGT
gi|21543568|gb|BQ596842.1|BQ596 ------------------------------------------------
gi|22793960|gb|BU497766.1|BU497 -----------GTGAGTGTGTACGGTATTTATATACTACATAAGGCGT
gi|21255182|gb|BQ452070.1|BQ452 -----------GTGAGTGTGTACGGTATTTATATACTACATAAGGCGT

PF10_0415                       CCAAAGAAAACAATAGTATGATATATGTAGAGAAAAAATTAAATGAAA
MAL10|PF10_0415                 ------AAAACAATAGTATGATATATGTAGAGAAAAAATTAAATGAAA
gi|22793139|gb|BU496945.1|BU496 CCAAAGAAAACAATAGTATGATATATGTAGAGA---------------
su_gi_contig_2259               CCAAAGAAAACAATAGTATGATATATGTAGAGAAAAAATTAAATGAAA
gi|21543568|gb|BQ596842.1|BQ596 ------------------------------------------------
gi|22793960|gb|BU497766.1|BU497 CCAAAGAAAACAATAGTATGATATATGTAGAGAAAAAATTAAATGAAA
gi|21255182|gb|BQ452070.1|BQ452 CCAAAGAAAACAATAGTATGATATATGTAGAGAAAAAATTAAATGAAA

PF10_0415                       ATAAGAATAAATTATTGAAAAATAAAAAAAATGTAGAAGACCTTCTAA
MAL10|PF10_0415                 ATAAGAATAAATTATTGAAAAATAAAAAAAATGTAGAAGACCTTCTAA
gi|22793139|gb|BU496945.1|BU496 ------------------------------------------------
su_gi_contig_2259               ATAAGAATAAATTATTGAAAAATAAAAAAAATGTAGAAGACCTTCTAA
gi|21543568|gb|BQ596842.1|BQ596 ------------------------------------------------
gi|22793960|gb|BU497766.1|BU497 ATAAGAATAAATTATTGAAAAATAAAAAAAATGTAGAA----------
gi|21255182|gb|BQ452070.1|BQ452 ATAAGAATAAATTATTGAAAAATAAAAAAAATGTAGAAGACCTTCTAA

PF10_0415                       CTTTATTAGAGAATGATTTAATAACAACAAAATGAATTAAATTCAGAA
MAL10|PF10_0415                 CTTTATTAGAGAATGATTTAATAACAACAAAATGA-------------
gi|22793139|gb|BU496945.1|BU496 ------------------------------------------------
su_gi_contig_2259               CTTTATTAGAGAATGATTTAATAACAACAAAATGAATTAAATTCAGAA
gi|21543568|gb|BQ596842.1|BQ596 ------------------------------------------------
gi|22793960|gb|BU497766.1|BU497 ------------------------------------------------
gi|21255182|gb|BQ452070.1|BQ452 CTTTATTAGAGAATGATTTAATAACAACAAAATGAATTAAATTCAGAA

PF10_0415                       GAAAAAAAAAAAAAAAAGTAAATTTGTTAATTTATTTGTTCACTAATA
MAL10|PF10_0415                 ------------------------------------------------
gi|22793139|gb|BU496945.1|BU496 ------------------------------------------------
su_gi_contig_2259               GAAAAAAAAAAAAAAAAAA-----------------------------
gi|21543568|gb|BQ596842.1|BQ596 ------------------------------------------------
gi|22793960|gb|BU497766.1|BU497 ------------------------------------------------
gi|21255182|gb|BQ452070.1|BQ452 GAAAAAAAAAAAAAAAAAA-----------------------------

PF10_0415                       TATATATATATATATATATATATATATATATATATATATATAAATATA
MAL10|PF10_0415                 ------------------------------------------------
gi|22793139|gb|BU496945.1|BU496 ------------------------------------------------
su_gi_contig_2259               ------------------------------------------------
gi|21543568|gb|BQ596842.1|BQ596 ------------------------------------------------
gi|22793960|gb|BU497766.1|BU497 ------------------------------------------------
gi|21255182|gb|BQ452070.1|BQ452 ------------------------------------------------

PF10_0415                       TTTATCTTATTATTAGTTCCTTTTTTTTATGTAACCATAACATATTTT
MAL10|PF10_0415                 ------------------------------------------------
gi|22793139|gb|BU496945.1|BU496 ------------------------------------------------
su_gi_contig_2259               ------------------------------------------------
gi|21543568|gb|BQ596842.1|BQ596 ------------------------------------------------
gi|22793960|gb|BU497766.1|BU497 ------------------------------------------------
gi|21255182|gb|BQ452070.1|BQ452 ------------------------------------------------

PF10_0415                       GTTATGTTTAATGTGTATTAATATGTAAATGAATAAACCTTAGTTTTT
MAL10|PF10_0415                 ------------------------------------------------
gi|22793139|gb|BU496945.1|BU496 ------------------------------------------------
su_gi_contig_2259               ------------------------------------------------
gi|21543568|gb|BQ596842.1|BQ596 ------------------------------------------------
gi|22793960|gb|BU497766.1|BU497 ------------------------------------------------
gi|21255182|gb|BQ452070.1|BQ452 ------------------------------------------------

PF10_0415                       TATTTATATGCATATAAATGTAGAAAAAATATTTTTTTTGTTTTAATG
MAL10|PF10_0415                 ------------------------------------------------
gi|22793139|gb|BU496945.1|BU496 ------------------------------------------------
su_gi_contig_2259               ------------------------------------------------
gi|21543568|gb|BQ596842.1|BQ596 ------------------------------------------------
gi|22793960|gb|BU497766.1|BU497 ------------------------------------------------
gi|21255182|gb|BQ452070.1|BQ452 ------------------------------------------------

PF10_0415                       TTTTTTTTTTTTCTTTAAAATTTTTCATCTCTTATAACTAATTAATTA
MAL10|PF10_0415                 ------------------------------------------------
gi|22793139|gb|BU496945.1|BU496 ------------------------------------------------
su_gi_contig_2259               ------------------------------------------------
gi|21543568|gb|BQ596842.1|BQ596 ------------------------------------------------
gi|22793960|gb|BU497766.1|BU497 ------------------------------------------------
gi|21255182|gb|BQ452070.1|BQ452 ------------------------------------------------

PF10_0415                       ATTATATATATATATATATATTTTTTTTTTTATGCTTTGTATTTTATT
MAL10|PF10_0415                 ------------------------------------------------
gi|22793139|gb|BU496945.1|BU496 ------------------------------------------------
su_gi_contig_2259               ------------------------------------------------
gi|21543568|gb|BQ596842.1|BQ596 ------------------------------------------------
gi|22793960|gb|BU497766.1|BU497 ------------------------------------------------
gi|21255182|gb|BQ452070.1|BQ452 ------------------------------------------------

PF10_0415                       GTCACATAATTTATGCACACAATGATTATGCTTAAATAATTTTTTTAT
MAL10|PF10_0415                 ------------------------------------------------
gi|22793139|gb|BU496945.1|BU496 ------------------------------------------------
su_gi_contig_2259               ------------------------------------------------
gi|21543568|gb|BQ596842.1|BQ596 ------------------------------------------------
gi|22793960|gb|BU497766.1|BU497 ------------------------------------------------
gi|21255182|gb|BQ452070.1|BQ452 ------------------------------------------------

PF10_0415                       TTCTTTTATTTTAAAATTATTTATTTTATTATTGCATATATTACTATA
MAL10|PF10_0415                 ------------------------------------------------
gi|22793139|gb|BU496945.1|BU496 ------------------------------------------------
su_gi_contig_2259               ------------------------------------------------
gi|21543568|gb|BQ596842.1|BQ596 ------------------------------------------------
gi|22793960|gb|BU497766.1|BU497 ------------------------------------------------
gi|21255182|gb|BQ452070.1|BQ452 ------------------------------------------------

PF10_0415                       TTAATATAATATAATATTTTATTTTGTTATATAAATTAATTCAACATT
MAL10|PF10_0415                 ------------------------------------------------
gi|22793139|gb|BU496945.1|BU496 ------------------------------------------------
su_gi_contig_2259               ------------------------------------------------
gi|21543568|gb|BQ596842.1|BQ596 ------------------------------------------------
gi|22793960|gb|BU497766.1|BU497 ------------------------------------------------
gi|21255182|gb|BQ452070.1|BQ452 ------------------------------------------------

PF10_0415                       CTTAAACTTATGTAAATTAGATGTATACCCTATAAATCTATTTGTTTT
MAL10|PF10_0415                 ------------------------------------------------
gi|22793139|gb|BU496945.1|BU496 ------------------------------------------------
su_gi_contig_2259               ------------------------------------------------
gi|21543568|gb|BQ596842.1|BQ596 ------------------------------------------------
gi|22793960|gb|BU497766.1|BU497 ------------------------------------------------
gi|21255182|gb|BQ452070.1|BQ452 ------------------------------------------------

PF10_0415                       AAAACATATAATAAATCAAATACATTTAAATATATATATTGTCTTTTT
MAL10|PF10_0415                 ------------------------------------------------
gi|22793139|gb|BU496945.1|BU496 ------------------------------------------------
su_gi_contig_2259               ------------------------------------------------
gi|21543568|gb|BQ596842.1|BQ596 ------------------------------------------------
gi|22793960|gb|BU497766.1|BU497 ------------------------------------------------
gi|21255182|gb|BQ452070.1|BQ452 ------------------------------------------------

PF10_0415                       ATGTTTTCCTATCTTCTTTCTTTCTTTCTTTTCTTTCCTCATACATAC
MAL10|PF10_0415                 ------------------------------------------------
gi|22793139|gb|BU496945.1|BU496 ------------------------------------------------
su_gi_contig_2259               ------------------------------------------------
gi|21543568|gb|BQ596842.1|BQ596 ------------------------------------------------
gi|22793960|gb|BU497766.1|BU497 ------------------------------------------------
gi|21255182|gb|BQ452070.1|BQ452 ------------------------------------------------

PF10_0415                       ATATATATATATATATATATATATATATATATATATTTATATTTATTA
MAL10|PF10_0415                 ------------------------------------------------
gi|22793139|gb|BU496945.1|BU496 ------------------------------------------------
su_gi_contig_2259               ------------------------------------------------
gi|21543568|gb|BQ596842.1|BQ596 ------------------------------------------------
gi|22793960|gb|BU497766.1|BU497 ------------------------------------------------
gi|21255182|gb|BQ452070.1|BQ452 ------------------------------------------------

PF10_0415                       TAAATGTCTATGTTAATGTAAGTATAATCCTTCGGCCTTTATATCTTG
MAL10|PF10_0415                 ------------------------------------------------
gi|22793139|gb|BU496945.1|BU496 ------------------------------------------------
su_gi_contig_2259               ------------------------------------------------
gi|21543568|gb|BQ596842.1|BQ596 ------------------------------------------------
gi|22793960|gb|BU497766.1|BU497 ------------------------------------------------
gi|21255182|gb|BQ452070.1|BQ452 ------------------------------------------------

PF10_0415                       TTAATTTATTATAATTTAGCAAGACATACAAAGATTATTAAATTATCT
MAL10|PF10_0415                 ------------------------------------------------
gi|22793139|gb|BU496945.1|BU496 ------------------------------------------------
su_gi_contig_2259               ------------------------------------------------
gi|21543568|gb|BQ596842.1|BQ596 ------------------------------------------------
gi|22793960|gb|BU497766.1|BU497 ------------------------------------------------
gi|21255182|gb|BQ452070.1|BQ452 ------------------------------------------------

PF10_0415                       ATTATATAATAATCCATTATGAAAAACAAAAATATTTTACATACCGAC
MAL10|PF10_0415                 ------------------------------------------------
gi|22793139|gb|BU496945.1|BU496 ------------------------------------------------
su_gi_contig_2259               ------------------------------------------------
gi|21543568|gb|BQ596842.1|BQ596 ------------------------------------------------
gi|22793960|gb|BU497766.1|BU497 ------------------------------------------------
gi|21255182|gb|BQ452070.1|BQ452 ------------------------------------------------

PF10_0415                       AAAAAGGATAAATATATTGAACCAAAAGAAAATATAAAGAAAAAAAAA
MAL10|PF10_0415                 ------------------------------------------------
gi|22793139|gb|BU496945.1|BU496 ------------------------------------------------
su_gi_contig_2259               ------------------------------------------------
gi|21543568|gb|BQ596842.1|BQ596 ------------------------------------------------
gi|22793960|gb|BU497766.1|BU497 ------------------------------------------------
gi|21255182|gb|BQ452070.1|BQ452 ------------------------------------------------

PF10_0415                       GAAGAGATAAAAAAAAATGAGATAACAAAAAAACATGAAATAAATAAA
MAL10|PF10_0415                 ------------------------------------------------
gi|22793139|gb|BU496945.1|BU496 ------------------------------------------------
su_gi_contig_2259               ------------------------------------------------
gi|21543568|gb|BQ596842.1|BQ596 ------------------------------------------------
gi|22793960|gb|BU497766.1|BU497 ------------------------------------------------
gi|21255182|gb|BQ452070.1|BQ452 ------------------------------------------------

PF10_0415                       AAAAAATTAGATATAGACACTAAAAATAAAACAGATTCTGATTACAAA
MAL10|PF10_0415                 ------------------------------------------------
gi|22793139|gb|BU496945.1|BU496 ------------------------------------------------
su_gi_contig_2259               ------------------------------------------------
gi|21543568|gb|BQ596842.1|BQ596 ------------------------------------------------
gi|22793960|gb|BU497766.1|BU497 ------------------------------------------------
gi|21255182|gb|BQ452070.1|BQ452 ------------------------------------------------

PF10_0415                       AATAAACGTGACAAAGAAGGAGTTGAAAATAAATATGTATCAAATGAA
MAL10|PF10_0415                 ------------------------------------------------
gi|22793139|gb|BU496945.1|BU496 ------------------------------------------------
su_gi_contig_2259               ------------------------------------------------
gi|21543568|gb|BQ596842.1|BQ596 ------------------------------------------------
gi|22793960|gb|BU497766.1|BU497 ------------------------------------------------
gi|21255182|gb|BQ452070.1|BQ452 ------------------------------------------------

PF10_0415                       ATAAAATACAAAACAACTGATACCGATAAAAAAAACAACCAATTAAAA
MAL10|PF10_0415                 ------------------------------------------------
gi|22793139|gb|BU496945.1|BU496 ------------------------------------------------
su_gi_contig_2259               ------------------------------------------------
gi|21543568|gb|BQ596842.1|BQ596 ------------------------------------------------
gi|22793960|gb|BU497766.1|BU497 ------------------------------------------------
gi|21255182|gb|BQ452070.1|BQ452 ------------------------------------------------

PF10_0415                       AATTCAATTTTATTTGATGTACATATAACAAATAAGGATGTAGAAACA
MAL10|PF10_0415                 ------------------------------------------------
gi|22793139|gb|BU496945.1|BU496 ------------------------------------------------
su_gi_contig_2259               ------------------------------------------------
gi|21543568|gb|BQ596842.1|BQ596 ------------------------------------------------
gi|22793960|gb|BU497766.1|BU497 ------------------------------------------------
gi|21255182|gb|BQ452070.1|BQ452 ------------------------------------------------

PF10_0415                       AAAGGAGATACGAAAATAAGTCAAACAGATGTAAACTCTTTTATTAGG
MAL10|PF10_0415                 ------------------------------------------------
gi|22793139|gb|BU496945.1|BU496 ------------------------------------------------
su_gi_contig_2259               ------------------------------------------------
gi|21543568|gb|BQ596842.1|BQ596 ------------------------------------------------
gi|22793960|gb|BU497766.1|BU497 ------------------------------------------------
gi|21255182|gb|BQ452070.1|BQ452 ------------------------------------------------

PF10_0415                       TTCTTTTTAATAACACATTAAATTAAAACAAATAAATGATAATACATA
MAL10|PF10_0415                 ------------------------------------------------
gi|22793139|gb|BU496945.1|BU496 ------------------------------------------------
su_gi_contig_2259               ------------------------------------------------
gi|21543568|gb|BQ596842.1|BQ596 ------------------------------------------------
gi|22793960|gb|BU497766.1|BU497 ------------------------------------------------
gi|21255182|gb|BQ452070.1|BQ452 ------------------------------------------------

PF10_0415                       TTAAATTACATGTGTTTGTATATGAATAATAATAAATTTGAAAAATAT
MAL10|PF10_0415                 ------------------------------------------------
gi|22793139|gb|BU496945.1|BU496 ------------------------------------------------
su_gi_contig_2259               ------------------------------------------------
gi|21543568|gb|BQ596842.1|BQ596 ------------------------------------------------
gi|22793960|gb|BU497766.1|BU497 ------------------------------------------------
gi|21255182|gb|BQ452070.1|BQ452 ------------------------------------------------

PF10_0415                       ATATATATATATATATATATATATATTATTTAAATATTATAATATAAT
MAL10|PF10_0415                 ------------------------------------------------
gi|22793139|gb|BU496945.1|BU496 ------------------------------------------------
su_gi_contig_2259               ------------------------------------------------
gi|21543568|gb|BQ596842.1|BQ596 ------------------------------------------------
gi|22793960|gb|BU497766.1|BU497 ------------------------------------------------
gi|21255182|gb|BQ452070.1|BQ452 ------------------------------------------------

PF10_0415                       AATGTAATATTATTTTATCTCCCTTTTTTTAAAATCAAAATATTAGAA
MAL10|PF10_0415                 ------------------------------------------------
gi|22793139|gb|BU496945.1|BU496 ------------------------------------------------
su_gi_contig_2259               ------------------------------------------------
gi|21543568|gb|BQ596842.1|BQ596 ------------------------------------------------
gi|22793960|gb|BU497766.1|BU497 ------------------------------------------------
gi|21255182|gb|BQ452070.1|BQ452 ------------------------------------------------

PF10_0415                       CATTTTTTCAAACTTTTCTATTTAGTGCAGTAAATTTAAAGATAGATA
MAL10|PF10_0415                 ------------------------------------------------
gi|22793139|gb|BU496945.1|BU496 ------------------------------------------------
su_gi_contig_2259               ------------------------------------------------
gi|21543568|gb|BQ596842.1|BQ596 ------------------------------------------------
gi|22793960|gb|BU497766.1|BU497 ------------------------------------------------
gi|21255182|gb|BQ452070.1|BQ452 ------------------------------------------------

PF10_0415                       AAGATGTAAAACATATGTTGGAAATCAATCTATCCAAAGAGCTTAGTG
MAL10|PF10_0415                 ------------------------------------------------
gi|22793139|gb|BU496945.1|BU496 ------------------------------------------------
su_gi_contig_2259               ------------------------------------------------
gi|21543568|gb|BQ596842.1|BQ596 ------------------------------------------------
gi|22793960|gb|BU497766.1|BU497 ------------------------------------------------
gi|21255182|gb|BQ452070.1|BQ452 ------------------------------------------------

PF10_0415                       ATATTATATTTAATAAATCTTCATCAGTTTTAATAAATAAAAATTAT
MAL10|PF10_0415                 -----------------------------------------------
gi|22793139|gb|BU496945.1|BU496 -----------------------------------------------
su_gi_contig_2259               -----------------------------------------------
gi|21543568|gb|BQ596842.1|BQ596 -----------------------------------------------
gi|22793960|gb|BU497766.1|BU497 -----------------------------------------------
gi|21255182|gb|BQ452070.1|BQ452 -----------------------------------------------

;

endblock;
