# Supplementary material for: cDNA sequences reveal considerable gene prediction inaccuracy in the Plasmodium falciparum genome
Source: BMC Genomics. 2007 Jul 27;8:255. doi: 10.1186/1471-2164-8-255 (PMC1978503; doi:10.1186/1471-2164-8-255)
Supplement: Additional file 3 — Genes with cDNA sequences not matching predicted CDS perfectly. Aligned cDNA and predicted CDS sequences can be viewed by double clicking the hyper-linked gene names in the Excel file. [file 1471-2164-8-255-S3.zip › PF11_0046.TXT]

#NEXUS

[!This data assembled using Sequencher, from Gene Codes Corporation.]
begin data;
   dimensions ntax=3 nchar=4327;
   format datatype=dna gap=- interleave=yes;
   matrix

PF11_0046        ATATTATATTTTTTTTAGTACTAATAATTTCATCACATGTATATATAT
MAL11|PF11_0046  ------------------------------------------------
su_gi_contig_567 ------------------------------------------------

PF11_0046        ATATATATATATATAATATATATATGTATATATCATAGGTTATATTAT
MAL11|PF11_0046  ------------------------------------------------
su_gi_contig_567 ------------------------------------------------

PF11_0046        ACATGAATATACATAATAATTATGCGGTAAATTATGAAAAAAGAAAAA
MAL11|PF11_0046  ------------------------------------------------
su_gi_contig_567 ------------------------------------------------

PF11_0046        TAAAATATATATTTTATACACAAAAAATTATTTTTTATTTGAAGATGG
MAL11|PF11_0046  ------------------------------------------------
su_gi_contig_567 ------------------------------------------------

PF11_0046        GAAAATGAAGAAAATGTATTTTTTTTTAGTTTTAAAAAATTAATATAT
MAL11|PF11_0046  ------------------------------------------------
su_gi_contig_567 ------------------------------------------------

PF11_0046        CTTCTGGAATAATGGTATGTTATAAAATATGGTATTTATTATTTTTTT
MAL11|PF11_0046  ------------------------------------------------
su_gi_contig_567 ------------------------------------------------

PF11_0046        TTTTTTTTTTTTTTTTTTGTTTTTGTTTTAAATGATGTAAATAAAAAT
MAL11|PF11_0046  ------------------------------------------------
su_gi_contig_567 ------------------------------------------------

PF11_0046        GTAATACATTCAATTGGTGTATAGTCCAAATTATTTCTTAAAAAATAT
MAL11|PF11_0046  ------------------------------------------------
su_gi_contig_567 ------------------------------------------------

PF11_0046        TATGAACTTTTATATATCTTATACGAGTTATAACAAGGACATATGAAT
MAL11|PF11_0046  ------------------------------------------------
su_gi_contig_567 ------------------------------------------------

PF11_0046        AAGATAAAATATTAATATATATTTTTTTTTGTTTGATATTTGAAGGGA
MAL11|PF11_0046  ------------------------------------------------
su_gi_contig_567 ------------------------------------------------

PF11_0046        AAAGATCATTTATTTCTTTTTTATTACACTATTTAAATAAATAAATAA
MAL11|PF11_0046  ------------------------------------------------
su_gi_contig_567 ------------------------------------------------

PF11_0046        ATAAATATATATATATATATATATATGTGATAATATTTATTTTCTTAT
MAL11|PF11_0046  ------------------------------------------------
su_gi_contig_567 ------------------------------------------------

PF11_0046        TTCATTTTTTCTCTTATAAAAAATTCTTTGGATTATCATCCTATTTTA
MAL11|PF11_0046  ------------------------------------------------
su_gi_contig_567 ------------------------------------------------

PF11_0046        TTAGTTCAATCATTAAAACAGTTTCTTAAATTATATATATATATATAG
MAL11|PF11_0046  ------------------------------------------------
su_gi_contig_567 ------------------------------------------------

PF11_0046        ATATTAGGGTAAAAGGAATATAATTTTCATTTATTACGTAGACATAAA
MAL11|PF11_0046  ------------------------------------------------
su_gi_contig_567 ------------------------------------------------

PF11_0046        AATTTTGTAATTATATATATATATATATATATGACTGTTATTTAATTC
MAL11|PF11_0046  ------------------------------------------------
su_gi_contig_567 ------------------------------------------------

PF11_0046        TTATGTGTCATGTTAAAAATTAAATTTCAAAAAAGAGATGGATACACA
MAL11|PF11_0046  ------------------------------------------------
su_gi_contig_567 ------------------------------------------------

PF11_0046        ATATATGGTAAACTATTGAAAATAGTAAAAAAAATTTGATTCTGTTAT
MAL11|PF11_0046  ------------------------------------------------
su_gi_contig_567 ------------------------------------------------

PF11_0046        ATTAATTAGGGTTATCATAATCTTATATAATAAGATAATATAATTAAA
MAL11|PF11_0046  ------------------------------------------------
su_gi_contig_567 ------------------------------------------------

PF11_0046        CATATTAATATATATATATATATATATATATTTACGAGATTAATATGT
MAL11|PF11_0046  ------------------------------------------------
su_gi_contig_567 ------------------------------------------------

PF11_0046        GAAATACAATAACGCGCAATATCTTTTTTTTTTCTTTCTTTTCTTTTA
MAL11|PF11_0046  ------------------------------------------------
su_gi_contig_567 ------------------------------------------------

PF11_0046        TTTTTAAATGAAAAAGAAAATGTGTATATACACAAAATAGATGTTATA
MAL11|PF11_0046  ------------------------------------------------
su_gi_contig_567 ------------------------------------------------

PF11_0046        TTAATTTATATTTAATAATTTCATTTTTATTATAAGACATAGAATCAT
MAL11|PF11_0046  ------------------------------------------------
su_gi_contig_567 ------------------------------------------------

PF11_0046        ATAGACATATATTCTAAGTATAATGAAATGTTATATGTATGTCATTTG
MAL11|PF11_0046  ------------------------------------------------
su_gi_contig_567 ------------------------------------------------

PF11_0046        AGGCAAATACTTTATTACATGAACAGAATATTTCTAATTCGTTTTCTT
MAL11|PF11_0046  ------------------------------------------------
su_gi_contig_567 ------------------------------------------------

PF11_0046        CTCATGTTATATATATATATATATATATAGGTATATATTTATTTTGAA
MAL11|PF11_0046  ------------------------------------------------
su_gi_contig_567 ------------------------------------------------

PF11_0046        ATTATGAGTAATTATTTATGTAAGAATAATATATGTCTTTTTTTTTTT
MAL11|PF11_0046  ------------------------------------------------
su_gi_contig_567 ------------------------------------------------

PF11_0046        TTTTTTTTGAAAAAATGAAATATATTTTTCTTTGATTTATTACCTCCA
MAL11|PF11_0046  ------------------------------------------------
su_gi_contig_567 ------------------------------------------------

PF11_0046        ATTGTTTTGTAAGAATAGATGTGCATATATATATATATATATATATAC
MAL11|PF11_0046  ------------------------------------------------
su_gi_contig_567 ------------------------------------------------

PF11_0046        ATCTTTTTTTTTTTTTTTTTTTTTTTCTTTTTTTTTTTTTTGTTATTA
MAL11|PF11_0046  ------------------------------------------------
su_gi_contig_567 --------------------TTTTTTTTTTTTTTTATTTTTGGTATTA

PF11_0046        TTTTAAATAACATTATATTGATATATATTTTCAATTCTCCTTCTTTAT
MAL11|PF11_0046  ------------------------------------------------
su_gi_contig_567 TTTTAAATAACATTATATTGATATATATTTTCAATTCTCCTTCTTTAT

PF11_0046        TTTCTAAAAATATGAAGAAGTGTATATCTTTAATTTTTGTCTTATTTA
MAL11|PF11_0046  -----------ATGAAGAAGTGTATATCTTTAATTTTTGTCTTATTTA
su_gi_contig_567 TTTCTAAAAATATGAAGAAGTGTATATCTTTAATTTTTGTCTTATTTA

PF11_0046        TAAATAAAATTGTGGGTGTAAAAATACATTTGTATAGAAAATATCCCA
MAL11|PF11_0046  TAAATAAAATTGTGGGTGTAAAAATACATTTGTATAGAAAATATCCCA
su_gi_contig_567 TAAATAAAATTGTGGGTGTAAAAATACATTTGTATAGAAAATATCCCA

PF11_0046        ATGTGGAAAATGGTGTATATCAAATAGATAGTAGAGGGAGACCCATAA
MAL11|PF11_0046  ATGTGGAAAATGGTGTATATCAAATAGATAGTAGAGGGAGACCCATAA
su_gi_contig_567 ATGTGGAAAATGGTGTATATCAAATAGATAGTAGAGGGAGACCCATAA

PF11_0046        AAATTGTTGATGTAAATTATAATCATCGATGGGAAATTCCAGAAAATG
MAL11|PF11_0046  AAATTGTTGATGTAAATTATAATCATCGATGGGAAATTCCAGAAAATG
su_gi_contig_567 AAATTGTTGATGTAAATTATAATCATCGATGGGAAATTCCAGAAAATG

PF11_0046        GTAATATAAATTCATATAGTGTGGTTAGAAAAAATGGAAAAGTAAAAA
MAL11|PF11_0046  GTAATATAAATTCATATAGTGTGGTTAGAAAAAATGGAAAAGTAAAAA
su_gi_contig_567 GTAATATAAATTCATATAGTGTGGTTAGAAAAAATGGAAAAGTAAAAA

PF11_0046        AATTCAGTGAAGGCACAAATCTTATATATGGTACAACAAAAAGGAAAT
MAL11|PF11_0046  AATTCAGTGAAGGCACAAATCTTATATATGGTACAACAAAAAGGAAAT
su_gi_contig_567 AATTCAGTGAAGGCACAAATCTTATATATGGTACAACAAAAAGGAAAT

PF11_0046        TAATAAATGATATTAAAGAAGTAGATGAACAAAGTGAAGAAGAAATAA
MAL11|PF11_0046  TAATAAATGATATTAAAGAAGTAGATGAACAAAGTGAAGAAGAAATAA
su_gi_contig_567 TAATAAATGATATTAAAGAAGTAGATGAACAAAGTGAAGAAGAAATAA

PF11_0046        AAAACCTTATTTTGAAAAATAAAAAATTAAATATTATTAAAAATGTTT
MAL11|PF11_0046  AAAACCTTATTTTGAAAAATAAAAAATTAAATATTATTAAAAATGTTT
su_gi_contig_567 AAAACCTTATTTTGAAAAATAAAAAATTAAATATTATTAAAAATGTTT

PF11_0046        CCGATGTGTCTAAAAAGGAAAAGAATATAAAAGAATTGGAAAAGAAAA
MAL11|PF11_0046  CCGATGTGTCTAAAAAGGAAAAGAATATAAAAGAATTGGAAAAGAAAA
su_gi_contig_567 CCGATGTGTCTAAAAAGGAAAAGAATATAAAAGAATTGGAAAAGAAAA

PF11_0046        AGAAAGAAAAGCCTCCGATTGCTATGTATATAGCAGCAGATGATATTC
MAL11|PF11_0046  AGAAAGAAAAGCCTCCGATTGCTATGTATATAGCAGCAGATGATATTC
su_gi_contig_567 AGAAAGAAAAGCCTCCGATTGCTATGTATATAGCAGCAGATGATATTC

PF11_0046        CAGACGATAAAAAGAAAAAGCAAGAAGAAGAGTAATAGAACATTTATA
MAL11|PF11_0046  CAGACGATAAAAAGAAAAAGCAAGAAGAAGA-----------------
su_gi_contig_567 CAGACGATAAAAAGAAAAAGCAAGAAGAAGA-----------------

PF11_0046        CAATATAAAAAAGACAATATATATATATATATATATATATATATATAA
MAL11|PF11_0046  ------------------------------------------------
su_gi_contig_567 ------------------------------------------------

PF11_0046        ATATATGTATATTTTATTTTTCCTCCTTTAGTGATATAAATGTTGCAA
MAL11|PF11_0046  ------------------------------------------------
su_gi_contig_567 -------------------------------TGATATAAATGTTGCAA

PF11_0046        ATGAATTAGGAGGTAAATAAATATATATAAATTTATATATTCTAATTA
MAL11|PF11_0046  ------------------------------------------------
su_gi_contig_567 ATGAATTAGGAG------------------------------------

PF11_0046        GTTTATATATATATATTATTATTTAATATATATAATAATTGTTGTGTT
MAL11|PF11_0046  ------------------------------------------------
su_gi_contig_567 ------------------------------------------------

PF11_0046        ATATTTATTATGTTGACTTATTTCATTATTTTGCCCTTAGTTGCCATA
MAL11|PF11_0046  ------------------------------------------------
su_gi_contig_567 ----------------------------------------TTGCCATA

PF11_0046        AAGGAAAATTTAGAAAGGTTATTCTATTATATAAAAATAAAAAAAAAT
MAL11|PF11_0046  ------------------------------------------------
su_gi_contig_567 AAGGAAAATTTAGAAAG-------------------------------

PF11_0046        TAAAAGAAGAAATATACCGTTGAATATATATATATATAAATTATATTT
MAL11|PF11_0046  ------------------------------------------------
su_gi_contig_567 ------------------------------------------------

PF11_0046        ATGTATTCCATATACATGTTTGTGTCATAATAGCCATTATGAAATAAC
MAL11|PF11_0046  ------------------------------------------------
su_gi_contig_567 ---------------------------------CCATTATGAAATAAC

PF11_0046        TAAAGAACCATCTGCTTTAAGTACTGATTTGTTGAATATGAAAATACC
MAL11|PF11_0046  ------------------------------------------------
su_gi_contig_567 TAAAGAACCATCTGCTTTAAGTACTGATTTGTTGAATATGAAAATACC

PF11_0046        AACTACTTTAGAAAAATTATTAATGGATGATATAGATGAAATAAAATG
MAL11|PF11_0046  ------------------------------------------------
su_gi_contig_567 AACTACTTTAGAAAAATTATTAATGGATGATATAGATGAAATAAAATG

PF11_0046        GATATCAAAAAAACCAGTTAACGATAAAATATGTATGCGAGATTATTC
MAL11|PF11_0046  ------------------------------------------------
su_gi_contig_567 GATATCAAAAAAACCAGTTAACGATAAAATATGTATGCGAGATTATTC

PF11_0046        TAAACAGTGTCCTTCGATGTGGGAACCAATCACAGAAACTCAATGTTC
MAL11|PF11_0046  ------------------------------------------------
su_gi_contig_567 TAAACAGTGTCCTTCGATGTGGGAACCAATCACAGAAACTCAATGTTC

PF11_0046        CGCTCCAAAGTAAGAAAAAGTAAAATGAAACGATATATTTCTATGATA
MAL11|PF11_0046  ------------------------------------------------
su_gi_contig_567 CGCTCCAAA---------------------------------------

PF11_0046        TTGAAAAAAAAAATATATATATATATATATATATATATATATATATAT
MAL11|PF11_0046  ------------------------------------------------
su_gi_contig_567 ------------------------------------------------

PF11_0046        TTATTTATTTATTTAATTATTTATTAATATATTTATTTATTATAGGGA
MAL11|PF11_0046  ---------------------------------------------GGA
su_gi_contig_567 ---------------------------------------------GGA

PF11_0046        TTATTCTGGACCATGTGCTCATATCATGATTTTAGAACCTATGAATGC
MAL11|PF11_0046  TTATTCTGGACCATGTGCTCATATCATGATTTTAGAACCTATGAATGC
su_gi_contig_567 TTATTCTGGACCATGTGCTCATATCATGATTTTAGAACCTATGAATGC

PF11_0046        AAAAGAAAAAAGCTCAATAGCAAAAGATTGCAAAGGTTATTAAAATAG
MAL11|PF11_0046  AAAAGAAAAAAGCTCAATAGCAAAAGATTGCAAAGGTTATTAA-----
su_gi_contig_567 AAAAGAAAAAAGCTCAATAGCAAAAGATTGCAAAG-------------

PF11_0046        TTGTGATACAATATAAAGATATATTATTCATATATTTTTTCTTGAAAT
MAL11|PF11_0046  ------------------------------------------------
su_gi_contig_567 ------------------------------------------------

PF11_0046        ATTTTATTTAATACATTAATTTTTGTTTAAATATATATTTTGTTTTTA
MAL11|PF11_0046  ------------------------------------------------
su_gi_contig_567 ------------------------------------------------

PF11_0046        AGTCAATTGGTCATGTATTAATGAATCCTGTGGAAATGGAGAAAGAGA
MAL11|PF11_0046  ------------------------------------------------
su_gi_contig_567 --TCAATTGGTCATGTATTAATGAATCCTGTGGAAATGGAGAAAGAGA

PF11_0046        TTACTTAAGGGAATGTCCAGAAAATTGGATTTACAATGGAACGTGTGA
MAL11|PF11_0046  ------------------------------------------------
su_gi_contig_567 TTACTTAAGGGAATGTCCAGAAAATTGGATTTACAATGGAACGTGTGA

PF11_0046        AGCTCCAGAGTATATATATTAAAAATTATATTATAAAAGAGATAATGC
MAL11|PF11_0046  ------------------------------------------------
su_gi_contig_567 AGCTCCAGA---------------------------------------

PF11_0046        GTTTTTATTAATATGTTATTAATATGGGATGTGTTTAACATAATATGA
MAL11|PF11_0046  ------------------------------------------------
su_gi_contig_567 ------------------------------------------------

PF11_0046        GACACACACATATTTATATATATATATTTTTTTTTTTTTTGAAGAAAC
MAL11|PF11_0046  ------------------------------------------------
su_gi_contig_567 --------------------------------------------AAAC

PF11_0046        TATTCTGGAGGATGTAATAGATCAATGGTAAGAATATGATTGAATACA
MAL11|PF11_0046  ------------------------------------------------
su_gi_contig_567 TATTCTGGAGGATGTAATAGATCAATG---------------------

PF11_0046        TACATACATATGCAAACATTAATAAATATGTATATGTATATATATATA
MAL11|PF11_0046  ------------------------------------------------
su_gi_contig_567 ------------------------------------------------

PF11_0046        TATATATATATATATATATATATATATATATAGTTATTTACATTTCTG
MAL11|PF11_0046  ------------------------------------------------
su_gi_contig_567 ------------------------------------------------

PF11_0046        TTATTATTTTATTTTCAGGATTTTGATACTTTTACACAAAATGATAAG
MAL11|PF11_0046  ------------------------------------------------
su_gi_contig_567 ------------------GATTTTGATACTTTTACACAAAATGATAAG

PF11_0046        GAGCAATTTTCTTCAAGTATTTTTAGCAAGACACATAATTAATATCGA
MAL11|PF11_0046  ------------------------------------------------
su_gi_contig_567 GAGCCATTTTCTTCAACTTGT---------------------------

PF11_0046        TTTAATAAGAACGATTACTATTACATTTATGTATAACTTTTTTTTCTT
MAL11|PF11_0046  ------------------------------------------------
su_gi_contig_567 ------------------------------------------------

PF11_0046        TTTTTTTTTTTTTATTAAGCTTGTAAAGTGGTATTCTAATGTTCTAAA
MAL11|PF11_0046  ------------------------------------------------
su_gi_contig_567 ------------------------------------------------

PF11_0046        TAAAACAAGAAAAGGAACAACAGAAAAGAAAATATATGTAATAAAAAT
MAL11|PF11_0046  ------------------------------------------------
su_gi_contig_567 ------------------------------------------------

PF11_0046        GAAGTAATAGAAAGTTGAATTTTTTTTTTTTTTTCTTCTTCTCTTCTT
MAL11|PF11_0046  ------------------------------------------------
su_gi_contig_567 ------------------------------------------------

PF11_0046        TTTCTTATCACCCTAGGTTTGGCCTTGTAAAGAAGAATCATGTGGTAA
MAL11|PF11_0046  ------------------------------------------------
su_gi_contig_567 ------------------------------------------------

PF11_0046        AATTAATAAATATATATATATATATATATATATAGACATGTTGAATAT
MAL11|PF11_0046  ------------------------------------------------
su_gi_contig_567 ------------------------------------------------

PF11_0046        TTTATCTATGATAATAATTAATGCTTAATTAGTAAAACGGCCAGACGT
MAL11|PF11_0046  ------------------------------------------------
su_gi_contig_567 ------------------------------------------------

PF11_0046        TATGTAGAGTCTATTTTTCACATATATAAAATTATAAATAATTATAAA
MAL11|PF11_0046  ------------------------------------------------
su_gi_contig_567 ------------------------------------------------

PF11_0046        GTGTTTAAAATTTTTTTTTTTTTTTTTATATTTATAGAACGAGATTAT
MAL11|PF11_0046  ------------------------------------------------
su_gi_contig_567 ------------------------------------------------

PF11_0046        TCCATAACATGTCCTAAAGGTGATATAAAAAAATAATGGACAATAAAT
MAL11|PF11_0046  ------------------------------------------------
su_gi_contig_567 ------------------------------------------------

PF11_0046        AGAATAAAATGATTAAAATATTATTTAAATCGTATTAAATAAATACAT
MAL11|PF11_0046  ------------------------------------------------
su_gi_contig_567 ------------------------------------------------

PF11_0046        ATATGTTTCTTCTACATATAAAAAAATATAACAATTTTTAATTATAGG
MAL11|PF11_0046  ------------------------------------------------
su_gi_contig_567 ------------------------------------------------

PF11_0046        ATGGTCTTATAGTGTAAAGGATGACATGTGTATGGGAAGTAATGAATT
MAL11|PF11_0046  ------------------------------------------------
su_gi_contig_567 ------------------------------------------------

PF11_0046        GAGGGGTTTAATTTCAAAGGAAGAAATTGAGGCAATAAGTCATATGTC
MAL11|PF11_0046  ------------------------------------------------
su_gi_contig_567 ------------------------------------------------

PF11_0046        TTATCATGTAATAAAAAGAAATATTTTAATGAAGATGAAATATAATTT
MAL11|PF11_0046  ------------------------------------------------
su_gi_contig_567 ------------------------------------------------

PF11_0046        ATATCTATAAGGAAGCATAAATAAATAAATAAATAAATAAATAAATAA
MAL11|PF11_0046  ------------------------------------------------
su_gi_contig_567 ------------------------------------------------

PF11_0046        ATAAATAAATATATATATATATATATATATATATATATATATATATAT
MAL11|PF11_0046  ------------------------------------------------
su_gi_contig_567 ------------------------------------------------

PF11_0046        ATATATATGTTGATATTGTGTGTATACGTGAATATTTTAATATATTTA
MAL11|PF11_0046  ------------------------------------------------
su_gi_contig_567 ------------------------------------------------

PF11_0046        TATTATAGCAAAGAATTGCGTTTTCCACAAAATATGGAATTCCTTGGC
MAL11|PF11_0046  ------------------------------------------------
su_gi_contig_567 ------------------------------------------------

PF11_0046        CTTGCAA
MAL11|PF11_0046  -------
su_gi_contig_567 -------

;

endblock;
