# Supplementary material for: cDNA sequences reveal considerable gene prediction inaccuracy in the Plasmodium falciparum genome
Source: BMC Genomics. 2007 Jul 27;8:255. doi: 10.1186/1471-2164-8-255 (PMC1978503; doi:10.1186/1471-2164-8-255)
Supplement: Additional file 3 — Genes with cDNA sequences not matching predicted CDS perfectly. Aligned cDNA and predicted CDS sequences can be viewed by double clicking the hyper-linked gene names in the Excel file. [file 1471-2164-8-255-S3.zip › PF11_0052.TXT]

#NEXUS

[!This data assembled using Sequencher, from Gene Codes Corporation.]
begin data;
   dimensions ntax=4 nchar=3762;
   format datatype=dna gap=- interleave=yes;
   matrix

PF11_0052g                TTTTTACTTTTATTTTAGATTAATAATATAAAGCACAAAAAAGAAATA
Pfa3D7|chr11|PF11_0052|Pf ------------------------------------------------
SU_CLEAN_contig_8459      ------------------------------------------------
SU_CLEAN_contig_2606      ------------------------------------------------

PF11_0052g                AACTAATACATATATTTATATGTAATAATATATATAATTATTAACATT
Pfa3D7|chr11|PF11_0052|Pf ------------------------------------------------
SU_CLEAN_contig_8459      ------------------------------------------------
SU_CLEAN_contig_2606      ------------------------------------------------

PF11_0052g                AAATAAATATAAACATATAATTTTATTATTTTATCATTGTTTTTTTTT
Pfa3D7|chr11|PF11_0052|Pf ------------------------------------------------
SU_CLEAN_contig_8459      ------------------------------------------------
SU_CLEAN_contig_2606      ------------------------------------------------

PF11_0052g                TTTTTTTTTTGGTAATGACAATATTAAAAAATAATTTTTTTTTTTTTT
Pfa3D7|chr11|PF11_0052|Pf ------------------------------------------------
SU_CLEAN_contig_8459      ------------------------------------------------
SU_CLEAN_contig_2606      ------------------------------------------------

PF11_0052g                TTTTCTTATTATAAAATGTCATTATATATATATATATATATAAAATAT
Pfa3D7|chr11|PF11_0052|Pf ------------------------------------------------
SU_CLEAN_contig_8459      ------------------------------------------------
SU_CLEAN_contig_2606      ------------------------------------------------

PF11_0052g                ATATATATATAAGTAAAAAATAATATTATTTAAAAGTACTAACAAAAG
Pfa3D7|chr11|PF11_0052|Pf ------------------------------------------------
SU_CLEAN_contig_8459      ------------------------------------------------
SU_CLEAN_contig_2606      ------------------------------------------------

PF11_0052g                AATATTATATATAAATTATAAATAGGGTCATTATTTTAATATATAATA
Pfa3D7|chr11|PF11_0052|Pf ------------------------------------------------
SU_CLEAN_contig_8459      ------------------------------------------------
SU_CLEAN_contig_2606      ------------------------------------------------

PF11_0052g                AATTATATATTATATATAATATATATATAATAAAATTAATATATATAT
Pfa3D7|chr11|PF11_0052|Pf ------------------------------------------------
SU_CLEAN_contig_8459      ------------------------------------------------
SU_CLEAN_contig_2606      ------------------------------------------------

PF11_0052g                ATTTTTATATATATATATTTTTTTTTTTATTTTAATTCCTTTAAAAAA
Pfa3D7|chr11|PF11_0052|Pf ------------------------------------------------
SU_CLEAN_contig_8459      ------------------------------------------------
SU_CLEAN_contig_2606      ------------------------------------------------

PF11_0052g                TATGGGCTTATTTTATTAAATTTTTTTTTTTTTTCTTTAAAATTTTAT
Pfa3D7|chr11|PF11_0052|Pf ------------------------------------------------
SU_CLEAN_contig_8459      ------------------------------------------------
SU_CLEAN_contig_2606      ------------------------------------------------

PF11_0052g                ATATTTAAAATATTAATATATAATATAACATATAATATTATAAATTAA
Pfa3D7|chr11|PF11_0052|Pf ------------------------------------------------
SU_CLEAN_contig_8459      ------------------------------------------------
SU_CLEAN_contig_2606      ------------------------------------------------

PF11_0052g                CCATATATTATTATATATAATAAACCTCCTTTTTTTTTTTTTTTTTTT
Pfa3D7|chr11|PF11_0052|Pf ------------------------------------------------
SU_CLEAN_contig_8459      ------------------------------------------------
SU_CLEAN_contig_2606      ------------------------------------------------

PF11_0052g                TTCTTCTTTCTTTTATATATAAATAGTATATAATAATATTATTAATAT
Pfa3D7|chr11|PF11_0052|Pf ------------------------------------------------
SU_CLEAN_contig_8459      ---------------TATATAAATAGTATATAATACTATTATTAATAT
SU_CLEAN_contig_2606      ------------------------------------------------

PF11_0052g                ATATATATTTTTATTTTTATTTTTATTTTATCTTCATCTATATATATA
Pfa3D7|chr11|PF11_0052|Pf ------------------------------------------------
SU_CLEAN_contig_8459      ATATATATTTTTATTTTTATTTTTATTTTATCTTCATCTATATATATA
SU_CLEAN_contig_2606      ------------------------------------------------

PF11_0052g                TAATTATATTTATTTGTATTTAAATAATAACAAAAAAGAATTAAGATT
Pfa3D7|chr11|PF11_0052|Pf ------------------------------------------------
SU_CLEAN_contig_8459      TAATTATATTTATTTGTATTTAAATAATAACAAAAAAGAATTAAGATT
SU_CLEAN_contig_2606      ------------------------------------------------

PF11_0052g                GTTTTTTTATAATTTTTATTTTTTTTGTTTGAATTTTTTGTTTAAGAG
Pfa3D7|chr11|PF11_0052|Pf ------------------------------------------------
SU_CLEAN_contig_8459      GTTTTTTTATAATTTTTATTTTTTTTGTTTGAATTTTTTGTTTAAGAG
SU_CLEAN_contig_2606      ------------------------------------------------

PF11_0052g                GAAATGTTTAAAAAATATGTCATATTCTAATAAAAAGAAAGAATATAA
Pfa3D7|chr11|PF11_0052|Pf ------------------------------------------------
SU_CLEAN_contig_8459      GAAATGTTAAAAAAATATGTCATATTCTAATAAAAAGAAAGAATATAA
SU_CLEAN_contig_2606      ------------------------------------------------

PF11_0052g                AAAATTTAGTAATAAAAATGTTATGAGTTTTGAATTTAATTCTGACAT
Pfa3D7|chr11|PF11_0052|Pf ------------------------------------------------
SU_CLEAN_contig_8459      AAAATTTAGTAATAAAAATGTTATGAGTTTTGAATTTAATTCTGACAT
SU_CLEAN_contig_2606      ------------------------------------------------

PF11_0052g                TCAAAATGATATTGGGGTTATTAAATCTTATACCTCAAGGATTTCTAG
Pfa3D7|chr11|PF11_0052|Pf ------------------------------------------------
SU_CLEAN_contig_8459      TCAAAATGATATTGGGGTTATTAAATCTTATACCTCAAGGATTTCTAG
SU_CLEAN_contig_2606      ------------------------------------------------

PF11_0052g                AATTGTAAGAAAGATCTGAAGAAATTGTATTAAAAGGATATAAAAAGA
Pfa3D7|chr11|PF11_0052|Pf ------------------------------------------------
SU_CLEAN_contig_8459      AATT--------------------------------------------
SU_CLEAN_contig_2606      ------------------------------------------------

PF11_0052g                TTTTACATTTATATGTAAATAATATATATTATATATATGAATGAGTAT
Pfa3D7|chr11|PF11_0052|Pf ----------------------------------------ATGAGTAT
SU_CLEAN_contig_8459      ------------------------------------------------
SU_CLEAN_contig_2606      ------------------------------------------------

PF11_0052g                AATAATGTTATTTAAAAATTTTTTTTTTTTTTTTTTTTTTTTTTTTTT
Pfa3D7|chr11|PF11_0052|Pf AATAATGTTATTTAAAAATTTTTTTTTTTTTTTTTTTTTTTTTTTTTT
SU_CLEAN_contig_8459      ------------------------------------------------
SU_CLEAN_contig_2606      ------------------------------------------------

PF11_0052g                TTTTAGAATGATGATGAACCATATTCCATTGAAAGTTCAGAAAAAGTG
Pfa3D7|chr11|PF11_0052|Pf TTTTAGAATGATGATGAACCATATTCCATTGAAAGTTCAGAAAAAGTG
SU_CLEAN_contig_8459      ------AATGATGATGAACCATATTCCATTGAAAGTTCAGAAAAAGT-
SU_CLEAN_contig_2606      ------------------------------------------------

PF11_0052g                TAAGTAGAAAAATTAAATAGAAAAAATGTTTTTAATATATATATATAT
Pfa3D7|chr11|PF11_0052|Pf TAA---------------------------------------------
SU_CLEAN_contig_8459      ------------------------------------------------
SU_CLEAN_contig_2606      ------------------------------------------------

PF11_0052g                ATATATATATATATATATATTTATTTATTTAATATATTTTTTATTACA
Pfa3D7|chr11|PF11_0052|Pf ------------------------------------------------
SU_CLEAN_contig_8459      ------------------------------------------------
SU_CLEAN_contig_2606      ------------------------------------------------

PF11_0052g                ATATATAAAATGTATATAATGGTGGTGACTGGTTTGTCCCTCCGAACC
Pfa3D7|chr11|PF11_0052|Pf ------------------------------------------------
SU_CLEAN_contig_8459      ------------------------------------------------
SU_CLEAN_contig_2606      ------------------------------------------------

PF11_0052g                GTTTATAATATGAAAAGAAGTAAAAGATTATTAAATTATATATATTTA
Pfa3D7|chr11|PF11_0052|Pf ------------------------------------------------
SU_CLEAN_contig_8459      ------------------------------------------------
SU_CLEAN_contig_2606      ------------------------------------------------

PF11_0052g                AGATAAAAATTAAAGAAATAATAATTATATATATATATATATATATAT
Pfa3D7|chr11|PF11_0052|Pf ------------------------------------------------
SU_CLEAN_contig_8459      ------------------------------------------------
SU_CLEAN_contig_2606      ------------------------------------------------

PF11_0052g                ATATATATATATATATATCTTCGTAATATATTAAAATTATTTTATTTT
Pfa3D7|chr11|PF11_0052|Pf ------------------------------------------------
SU_CLEAN_contig_8459      ------------------------------------------------
SU_CLEAN_contig_2606      ------------------------------------------------

PF11_0052g                ATTTTATTTTATTTTGTTTTGTTTTATTTTGTTTTATTTTATTTTGTT
Pfa3D7|chr11|PF11_0052|Pf ------------------------------------------------
SU_CLEAN_contig_8459      ------------------------------------------------
SU_CLEAN_contig_2606      ------------------------------------------------

PF11_0052g                TTATTTTGTTTTATTTTTTTAGACAAGAGATAGTTCAGGAGGGTAAAT
Pfa3D7|chr11|PF11_0052|Pf ----------------------ACAAGAGATAGTTCAGGAGGGTAAAT
SU_CLEAN_contig_8459      ----------------------CCAAGAGATAGTTCAGGAGGGTAAAT
SU_CLEAN_contig_2606      ------------------------------------------------

PF11_0052g                TAAAAATACAAGAGATACAAAAAAAGTTGAAGAATTATAGAAATATTA
Pfa3D7|chr11|PF11_0052|Pf TAAAAATACAAGAGATACAAAAAAAGTTGAAGAATTATAGAAATATTA
SU_CLEAN_contig_8459      TAAAAATACAAGAGATACAAAAAAAGTTGAAGAATTATAGAAATATTA
SU_CLEAN_contig_2606      ------------------------------------------------

PF11_0052g                CTGAAAATGTACCTCAACATGAGAAGGTAATAAATAAAATAAATACAT
Pfa3D7|chr11|PF11_0052|Pf CTGAAAATGTACCTCAACATGAGAAG----------------------
SU_CLEAN_contig_8459      CTGAAAATGTACCTCAACATGAGAAG----------------------
SU_CLEAN_contig_2606      ------------------------------------------------

PF11_0052g                ATGGGTTAAATGGGTATATACATTTGTATATATACACACATGTATAAA
Pfa3D7|chr11|PF11_0052|Pf ------------------------------------------------
SU_CLEAN_contig_8459      ------------------------------------------------
SU_CLEAN_contig_2606      ------------------------------------------------

PF11_0052g                TATATAAATATATATATATATATATATATATATAATATACATTTTGTA
Pfa3D7|chr11|PF11_0052|Pf ------------------------------------------------
SU_CLEAN_contig_8459      ------------------------------------------------
SU_CLEAN_contig_2606      ------------------------------------------------

PF11_0052g                GGTACGAGTGAAATTGATGTTACAAAGGTTATCTAATTCCTATTTAGA
Pfa3D7|chr11|PF11_0052|Pf -GTACGAGTGAAATTGATGTTACAAAGGTTATCTAATTCCTATTTAGA
SU_CLEAN_contig_8459      -GTACGAGTGAAATTGATGTTACAAAGGTTATCTAATTCCTATTTAGA
SU_CLEAN_contig_2606      --------------------------------CTAATTCCTATTTAGA

PF11_0052g                AGCTGTGAATAATTTTCAAAATGCTTCAAAGAATTATATTAATAAAAC
Pfa3D7|chr11|PF11_0052|Pf AGCTGTGAATAATTTTCAAAATGCTTCAAAGAATTATATTAATAAAAC
SU_CLEAN_contig_8459      AGCTGTGAATAATTTTCAAAATGCTTCAAAGAATTATATTAATAAAAC
SU_CLEAN_contig_2606      AGCTGTGAATAATTTTCAAAATGCTTCAAAGAATTATATTAATAAAAC

PF11_0052g                CATAATGAATGATTTATCAACTAAAAATTATAATGTAGAAGAGAATAT
Pfa3D7|chr11|PF11_0052|Pf CATAATGAATGATTTATCAACTAAAAATTATAATGTAGAAGAGAATAT
SU_CLEAN_contig_8459      CATAATGAATGATTTATCAACTAAAAATTATAATGTAGAAGAGAATAT
SU_CLEAN_contig_2606      CATAATGAATGATTTATCAACTAAAAATTATAATGTAGAAGAGAATAT

PF11_0052g                GGAATATGATTCTTTAAATAATTTTTCTCGTAAGAGCAATTCTAATTA
Pfa3D7|chr11|PF11_0052|Pf GGAATATGATTCTTTAAATAATTTTTCTCGTAAGAGCAATTCTAATTA
SU_CLEAN_contig_8459      GGAATACGATTCTTTAAATAATTTTTCTCGTAAGAGCAATTCTAATTA
SU_CLEAN_contig_2606      GGAATACGATTCTTTAAATAATTTTTCTCGTAAGAGCAATTCTAATTA

PF11_0052g                TGATACAAATATAGATAAATATAATGTGAATATATATGATTATAATTT
Pfa3D7|chr11|PF11_0052|Pf TGATACAAATATAGATAAATATAATGTGAATATATATGATTATAATTT
SU_CLEAN_contig_8459      TGATACAAATATAGATAAATATAATGTGAATATATATGATTATAATTT
SU_CLEAN_contig_2606      TGATACAAATATAGATAAATATAATGTGAATATATATGATTATAATTT

PF11_0052g                TTATGAAAATAATTATGAAACGTCTTATAGTAAATATAATAATAGTAC
Pfa3D7|chr11|PF11_0052|Pf TTATGAAAATAATTATGAAACGTCTTATAGTAAATATAATAATAGTAC
SU_CLEAN_contig_8459      TTATGAAAATAATTATGAAACGTCTTATAGTAAATATAATAATAGTAC
SU_CLEAN_contig_2606      TTATGAAAATAATTATGAAACGTCTTATAGTAAATATAATAATAGTAC

PF11_0052g                GGAATTCCAGAGTGTTGATAGTACTATAGAAGAAAAAACATATAAAAA
Pfa3D7|chr11|PF11_0052|Pf GGAATTCCAGAGTGTTGATAGTACTATAGAAGAAAAAACATATAAAAA
SU_CLEAN_contig_8459      GGAATTCCAGAGTGTTGATAGTACTATAGAAGAAAAAACATATAAAAA
SU_CLEAN_contig_2606      GGAATTCCAGAGTGTTGATAGTACTATAGAAGAAAAAACATATAAAAA

PF11_0052g                GAAAAAAAAATATAAAAGTAATATATTTACTGGTGATAAGAAAAATGA
Pfa3D7|chr11|PF11_0052|Pf GAAAAAAAAATATAAAAGTAATATATTTACTGGTGATAAGAAAAATGA
SU_CLEAN_contig_8459      GAAAAAAA----------------------------------------
SU_CLEAN_contig_2606      GAAAAAAA-ATATAAAAGTAATATATTTACTGGTGATAAGAAAAATGA

PF11_0052g                AGTAAATGAATATCTTTTAGAAAATAATAATTATGAGCAGGAAAATAA
Pfa3D7|chr11|PF11_0052|Pf AGTAAATGAATATCTTTTAGAAAATAATAATTATGAGCAGGAAAATAA
SU_CLEAN_contig_8459      ------------------------------------------------
SU_CLEAN_contig_2606      AGTAAATGAATATCTTTTAGAAAATAATAATTATGAGCAGGAAAATAA

PF11_0052g                TAATTATGGTCAAGAGAAACAATTTGTTTCTATAAATACTGTAGATAT
Pfa3D7|chr11|PF11_0052|Pf TAATTATGGTCAAGAGAAACAATTTGTTTCTATAAATACTGTAGATAT
SU_CLEAN_contig_8459      ------------------------------------------------
SU_CLEAN_contig_2606      TAATTATGGTCAAGAGAAACAATTTGTTTCTATAAATACTGTAGATAT

PF11_0052g                AGAAAATGAAATATTAACTCAGAAAAATAAAGAAATTAAAAAATTACA
Pfa3D7|chr11|PF11_0052|Pf AGAAAATGAAATATTAACTCAGAAAAATAAAGAAATTAAAAAATTACA
SU_CLEAN_contig_8459      ------------------------------------------------
SU_CLEAN_contig_2606      AGAAAATCAAA-------------------------------------

PF11_0052g                TAAAGATATAATAAATATACAAGAATTATATAAAGAATTATTTGAACA
Pfa3D7|chr11|PF11_0052|Pf TAAAGATATAATAAATATACAAGAATTATATAAAGAATTATTTGAACA
SU_CLEAN_contig_8459      ------------------------------------------------
SU_CLEAN_contig_2606      ------------------------------------------------

PF11_0052g                AATAAATATTCAAGGAGAAAATATTGATAACATTGATTCACAAATGGT
Pfa3D7|chr11|PF11_0052|Pf AATAAATATTCAAGGAGAAAATATTGATAACATTGATTCACAAATGGT
SU_CLEAN_contig_8459      ------------------------------------------------
SU_CLEAN_contig_2606      ------------------------------------------------

PF11_0052g                TAATACGCATGATAATATAATGATGTCTGGACGTGAAATCGAAATAGC
Pfa3D7|chr11|PF11_0052|Pf TAATACGCATGATAATATAATGATGTCTGGACGTGAAATCGAAATAGC
SU_CLEAN_contig_8459      ------------------------------------------------
SU_CLEAN_contig_2606      ------------------------------------------------

PF11_0052g                ACGAAATAGATATTTTAGTAGTTTGAGATGTACTATATATCTCTTATT
Pfa3D7|chr11|PF11_0052|Pf ACGAAATAGATATTTTAGTAGTTTGAGATGTACTATATATCTCTTATT
SU_CLEAN_contig_8459      ------------------------------------------------
SU_CLEAN_contig_2606      ------------------------------------------------

PF11_0052g                TCTAATTTTAATTTTAGTTATCATTATTTTGGTAGTATTTAGAATTAT
Pfa3D7|chr11|PF11_0052|Pf TCTAATTTTAATTTTAGTTATCATTATTTTGGTA--------------
SU_CLEAN_contig_8459      ------------------------------------------------
SU_CLEAN_contig_2606      ------------------------------------------------

PF11_0052g                ATAAACATAAAAAAAAAAAAAAAAAAAAAAATATATATATATATATAT
Pfa3D7|chr11|PF11_0052|Pf ------------------------------------------------
SU_CLEAN_contig_8459      ------------------------------------------------
SU_CLEAN_contig_2606      ------------------------------------------------

PF11_0052g                ATTTGTATATGTTTTTATTTATTATTTCCTTTATTTTGGAGCCCCTAT
Pfa3D7|chr11|PF11_0052|Pf ------------------------------------------------
SU_CLEAN_contig_8459      ------------------------------------------------
SU_CLEAN_contig_2606      ------------------------------------------------

PF11_0052g                TTATATACTTTGTGTTCATATGTATAGTTTAATTTTTTTATGTAATAC
Pfa3D7|chr11|PF11_0052|Pf ------------------------------------------------
SU_CLEAN_contig_8459      ------------------------------------------------
SU_CLEAN_contig_2606      ------------------------------------------------

PF11_0052g                ATATGAATATGTAAAACGTTATACACTACCATTTGGTATAATATATAT
Pfa3D7|chr11|PF11_0052|Pf ------------------------------------------------
SU_CLEAN_contig_8459      ------------------------------------------------
SU_CLEAN_contig_2606      ------------------------------------------------

PF11_0052g                AATATATATATATATATATGTTAAAAAATATGTGTCATTTATTTTTTT
Pfa3D7|chr11|PF11_0052|Pf ------------------------------------------------
SU_CLEAN_contig_8459      ------------------------------------------------
SU_CLEAN_contig_2606      ------------------------------------------------

PF11_0052g                AATATATATTTTATTTTATATAGATATACAAGCTCACTGAGCAATCCG
Pfa3D7|chr11|PF11_0052|Pf -----------------------ATATACAAGCTCACTGAGCAATCCG
SU_CLEAN_contig_8459      ------------------------------------------------
SU_CLEAN_contig_2606      ------------------------------------------------

PF11_0052g                TATTTTTGTATATTTATATGTTATGATTTGCTTCCCTTTTTTTTTTTC
Pfa3D7|chr11|PF11_0052|Pf TATTTTTGTATATTTATATGTTATGA----------------------
SU_CLEAN_contig_8459      ------------------------------------------------
SU_CLEAN_contig_2606      ------------------------------------------------

PF11_0052g                TTTTTTTATGTATATATACTTATGTTTATATGTTATTTAACCGATATT
Pfa3D7|chr11|PF11_0052|Pf ------------------------------------------------
SU_CLEAN_contig_8459      ------------------------------------------------
SU_CLEAN_contig_2606      ------------------------------------------------

PF11_0052g                AAATATTTTGATATATTAATTATTTTATTTTATATTTTTGGAAACATC
Pfa3D7|chr11|PF11_0052|Pf ------------------------------------------------
SU_CLEAN_contig_8459      ------------------------------------------------
SU_CLEAN_contig_2606      ------------------------------------------------

PF11_0052g                ATAGATTTTATAATATATTATTAAATAACAATATAAAGTAAAAAAAAA
Pfa3D7|chr11|PF11_0052|Pf ------------------------------------------------
SU_CLEAN_contig_8459      ------------------------------------------------
SU_CLEAN_contig_2606      ------------------------------------------------

PF11_0052g                AAAAAAAAAAGGAGATACATGTTTTAGGGGTTTATAGATATGTAATTA
Pfa3D7|chr11|PF11_0052|Pf ------------------------------------------------
SU_CLEAN_contig_8459      ------------------------------------------------
SU_CLEAN_contig_2606      ------------------------------------------------

PF11_0052g                AAAAATTTCATGGGTATTGTACATAATTTTATTATATAATTTTAACTG
Pfa3D7|chr11|PF11_0052|Pf ------------------------------------------------
SU_CLEAN_contig_8459      ------------------------------------------------
SU_CLEAN_contig_2606      ------------------------------------------------

PF11_0052g                GGAAAAAAATATGGATGGATTTAATTAATAAAAATATGTGATATATTT
Pfa3D7|chr11|PF11_0052|Pf ------------------------------------------------
SU_CLEAN_contig_8459      ------------------------------------------------
SU_CLEAN_contig_2606      ------------------------------------------------

PF11_0052g                ATACATACACATATACATATATATATATATATATATATATATATATAT
Pfa3D7|chr11|PF11_0052|Pf ------------------------------------------------
SU_CLEAN_contig_8459      ------------------------------------------------
SU_CLEAN_contig_2606      ------------------------------------------------

PF11_0052g                ATATATGTATGGTCTTTTTTTTTTCCTTGGATGTTCTTTTCATTTTAA
Pfa3D7|chr11|PF11_0052|Pf ------------------------------------------------
SU_CLEAN_contig_8459      ------------------------------------------------
SU_CLEAN_contig_2606      ------------------------------------------------

PF11_0052g                TATTCATATATGTTTTTTAAGTTTCCATATATTACATCAACAATATGT
Pfa3D7|chr11|PF11_0052|Pf ------------------------------------------------
SU_CLEAN_contig_8459      ------------------------------------------------
SU_CLEAN_contig_2606      ------------------------------------------------

PF11_0052g                TTAAATTAATATCTTAATACATTAGTTTTTATTATTTATCATTTTTGA
Pfa3D7|chr11|PF11_0052|Pf ------------------------------------------------
SU_CLEAN_contig_8459      ------------------------------------------------
SU_CLEAN_contig_2606      ------------------------------------------------

PF11_0052g                TAATATAATTAATATAATAATTGACTTTTTTAATAAAATTGGAGAACT
Pfa3D7|chr11|PF11_0052|Pf ------------------------------------------------
SU_CLEAN_contig_8459      ------------------------------------------------
SU_CLEAN_contig_2606      ------------------------------------------------

PF11_0052g                TATGTAACGGTTTAAAAGATTTGTTCATTTAAGATTTTTCGATCGTTC
Pfa3D7|chr11|PF11_0052|Pf ------------------------------------------------
SU_CLEAN_contig_8459      ------------------------------------------------
SU_CLEAN_contig_2606      ------------------------------------------------

PF11_0052g                AATATAAAAAAATAAGCATAGATATTTTACTTTTTCGAATTGTTTATT
Pfa3D7|chr11|PF11_0052|Pf ------------------------------------------------
SU_CLEAN_contig_8459      ------------------------------------------------
SU_CLEAN_contig_2606      ------------------------------------------------

PF11_0052g                ATATAATGTATCTAATTTGTATATGTTAGAAGATATAAAAATTATCTC
Pfa3D7|chr11|PF11_0052|Pf ------------------------------------------------
SU_CLEAN_contig_8459      ------------------------------------------------
SU_CLEAN_contig_2606      ------------------------------------------------

PF11_0052g                ACAAAAGAAAAAAAAAAAAAAAATATAAATATAATAAAGTAGTTATAT
Pfa3D7|chr11|PF11_0052|Pf ------------------------------------------------
SU_CLEAN_contig_8459      ------------------------------------------------
SU_CLEAN_contig_2606      ------------------------------------------------

PF11_0052g                TGTTATAATGACATATCGGTTTTTATAATATTTAATAAAAATGAACTT
Pfa3D7|chr11|PF11_0052|Pf ------------------------------------------------
SU_CLEAN_contig_8459      ------------------------------------------------
SU_CLEAN_contig_2606      ------------------------------------------------

PF11_0052g                AAAAAGGTGAATGTTTTTTTTTGCATATTCCTTAAGCTAGGGTATTTA
Pfa3D7|chr11|PF11_0052|Pf ------------------------------------------------
SU_CLEAN_contig_8459      ------------------------------------------------
SU_CLEAN_contig_2606      ------------------------------------------------

PF11_0052g                TATATATAATATATATATATTATATATTAATAATAGGAGCCATATACA
Pfa3D7|chr11|PF11_0052|Pf ------------------------------------------------
SU_CLEAN_contig_8459      ------------------------------------------------
SU_CLEAN_contig_2606      ------------------------------------------------

PF11_0052g                GTTTCAAATATATATATATAATATATATATATATATATATATTAAAAT
Pfa3D7|chr11|PF11_0052|Pf ------------------------------------------------
SU_CLEAN_contig_8459      ------------------------------------------------
SU_CLEAN_contig_2606      ------------------------------------------------

PF11_0052g                ATATAATAATGTACATATTTTTATTTAGGAGAACATATATATTAAAAA
Pfa3D7|chr11|PF11_0052|Pf ------------------------------------------------
SU_CLEAN_contig_8459      ------------------------------------------------
SU_CLEAN_contig_2606      ------------------------------------------------

PF11_0052g                CGATGTACCCTGAACTAA
Pfa3D7|chr11|PF11_0052|Pf ------------------
SU_CLEAN_contig_8459      ------------------
SU_CLEAN_contig_2606      ------------------

;

endblock;
