# Supplementary material for: cDNA sequences reveal considerable gene prediction inaccuracy in the Plasmodium falciparum genome
Source: BMC Genomics. 2007 Jul 27;8:255. doi: 10.1186/1471-2164-8-255 (PMC1978503; doi:10.1186/1471-2164-8-255)
Supplement: Additional file 3 — Genes with cDNA sequences not matching predicted CDS perfectly. Aligned cDNA and predicted CDS sequences can be viewed by double clicking the hyper-linked gene names in the Excel file. [file 1471-2164-8-255-S3.zip › PF11_0053.TXT]

#NEXUS

[!This data assembled using Sequencher, from Gene Codes Corporation.]
begin data;
   dimensions ntax=4 nchar=7840;
   format datatype=dna gap=- interleave=yes;
   matrix

PF11_0053          ATTATATATTATTCATATATTATATGTATATTATGATATATATAATGT
MAL11|PF11_0053    ------------------------------------------------
G10_2580_603.ab1   ------------------------------------------------
su_gi_contig_10448 ------------------------------------------------

PF11_0053          ATAATATATGTAATTTATTATATAAATATATATATATATATTTATAAT
MAL11|PF11_0053    ------------------------------------------------
G10_2580_603.ab1   ------------------------------------------------
su_gi_contig_10448 ------------------------------------------------

PF11_0053          TATATATTAATATTTTATAATGTATGTTTTATTAATATATATATATAT
MAL11|PF11_0053    ------------------------------------------------
G10_2580_603.ab1   ------------------------------------------------
su_gi_contig_10448 ------------------------------------------------

PF11_0053          TATATATATTAATGAAAAGTATCTTAAATTTTATATACATTTTTTTTT
MAL11|PF11_0053    ------------------------------------------------
G10_2580_603.ab1   ------------------------------------------------
su_gi_contig_10448 ------------------------------------------------

PF11_0053          TTTTTTTTTTTTTTTTTTTTTTTTTTTAATAATATCAGTAACTTAAAA
MAL11|PF11_0053    ------------------------------------------------
G10_2580_603.ab1   ------------------------------------------------
su_gi_contig_10448 ------------------------------------------------

PF11_0053          GAAACAAAAAAAATTATTATTATTATTAAAACAGTAAAAAATGTATTT
MAL11|PF11_0053    ------------------------------------------------
G10_2580_603.ab1   ------------------------------------------------
su_gi_contig_10448 ------------------------------------------------

PF11_0053          TAATATATATATATATATATGATATATATTTATATTTATAATTATATA
MAL11|PF11_0053    ------------------------------------------------
G10_2580_603.ab1   ------------------------------------------------
su_gi_contig_10448 ------------------------------------------------

PF11_0053          TATATATATTAAATATATTATATTATTTTTATATAGAAGGAAACGGAA
MAL11|PF11_0053    ------------------------------------------------
G10_2580_603.ab1   ------------------------------------------------
su_gi_contig_10448 ------------------------------------------------

PF11_0053          AATTTTTAATTATTTTTGAAAATAGAAAAAAAATAAAAAAATTTAAAA
MAL11|PF11_0053    ------------------------------------------------
G10_2580_603.ab1   ------------------------------------------------
su_gi_contig_10448 ------------------------------------------------

PF11_0053          TTATAAAAGTATTTATTATATGTAATAAAATAAATAAAAAAGAAAATT
MAL11|PF11_0053    ------------------------------------------------
G10_2580_603.ab1   ------------------------------------------------
su_gi_contig_10448 ------------------------------------------------

PF11_0053          AGAAGGATATAACATATAAATATAAAATTAAATGAATGTAATATATAT
MAL11|PF11_0053    ------------------------------------------------
G10_2580_603.ab1   ------------------------------------------------
su_gi_contig_10448 ------------------------------------------------

PF11_0053          ATATATATATATATAATAATAATAATAATGAGATAAATTAAAAGTATA
MAL11|PF11_0053    ------------------------------------------------
G10_2580_603.ab1   ------------------------------------------------
su_gi_contig_10448 ------------------------------------------------

PF11_0053          ATAAAAAAAATATATAATATATTCATATAATTACAAGAAATATAAATT
MAL11|PF11_0053    ------------------------------------------------
G10_2580_603.ab1   ------------------------------------------------
su_gi_contig_10448 ------------------------------------------------

PF11_0053          ATTTATACTTTTGTGTACACCATATATTATTTTACATGTGTTGCAAAT
MAL11|PF11_0053    ------------------------------------------------
G10_2580_603.ab1   ------------------------------------------------
su_gi_contig_10448 ------------------------------------------------

PF11_0053          TATATAAAAGTTGTATAAAATTAAATGTGTTTTTGTTATATATAATAT
MAL11|PF11_0053    ------------------------------------------------
G10_2580_603.ab1   ------------------------------------------------
su_gi_contig_10448 ------------------------------------------------

PF11_0053          TTAATCAGTATCATTAATTTATTATAAATATTTTATGTCAATGATTTG
MAL11|PF11_0053    ------------------------------------------------
G10_2580_603.ab1   ------------------------------------------------
su_gi_contig_10448 ------------------------------------------------

PF11_0053          TTTTTCTTTTTTTTTTTTTTTAATATTTGCTTAACATAAATATAATAA
MAL11|PF11_0053    ------------------------------------------------
G10_2580_603.ab1   ------------------------------------------------
su_gi_contig_10448 ------------------------------------------------

PF11_0053          TAAATATAAAAGTTAAGAGAAAAGAGTAATCTGTATTTAAATGATTAA
MAL11|PF11_0053    ------------------------------------------------
G10_2580_603.ab1   ------------------------------------------------
su_gi_contig_10448 ------------------------------------------------

PF11_0053          TAATACATATATATTTTTATGTATTATAATATAAAGAGACGAAATGAC
MAL11|PF11_0053    ------------------------------------------------
G10_2580_603.ab1   ------------------------------------------------
su_gi_contig_10448 ------------------------------------------------

PF11_0053          AAGTGCATAGTGATATAATATATATATATATATATATATATATGTATA
MAL11|PF11_0053    ------------------------------------------------
G10_2580_603.ab1   ------------------------------------------------
su_gi_contig_10448 ------------------------------------------------

PF11_0053          TATGTGTTGTCGTTTTTTTTCTTTTTTTTTTTTTTCTTTTTTTTTTTT
MAL11|PF11_0053    ------------------------------------------------
G10_2580_603.ab1   ------------------------------------------------
su_gi_contig_10448 ------------------------------------------------

PF11_0053          TCTTTTTTTTTTTTTTCTTTTTTTTTTTTTCTTTTTTTTTTTCTTATT
MAL11|PF11_0053    ------------------------------------------------
G10_2580_603.ab1   ------------------------------------------------
su_gi_contig_10448 ------------------------------------------------

PF11_0053          TCTTTGAAATATTATTTCAAGCGTGTTATGCAAATATAATATAATTAA
MAL11|PF11_0053    ------------------------------------------------
G10_2580_603.ab1   ------------------------------------------------
su_gi_contig_10448 ------------------------------------------------

PF11_0053          TTTTTTTTTTAGACGTACAAGAAAAAACAAAAAAAATATAACATATAT
MAL11|PF11_0053    ------------------------------------------------
G10_2580_603.ab1   ------------------------------------------------
su_gi_contig_10448 ------------------------------------------------

PF11_0053          GAAATAATATATTTGTTCCTATTTTTTTTTTTTTTTTTTACCAGTTCT
MAL11|PF11_0053    ------------------------------------------------
G10_2580_603.ab1   ------------------------------------------------
su_gi_contig_10448 ------------------------------------------------

PF11_0053          GTGAAAATATTTATATATATATATATATATATTTTATTTTTTATTGTT
MAL11|PF11_0053    ------------------------------------------------
G10_2580_603.ab1   ------------------------------------------------
su_gi_contig_10448 ------------------------------------------------

PF11_0053          AATAATATTTTAGTATAAGTAAATATATATTCATATAAAAAAAATATA
MAL11|PF11_0053    ------------------------------------------------
G10_2580_603.ab1   ------------------------------------------------
su_gi_contig_10448 ------------------------------------------------

PF11_0053          ATATTATATAATAAAGCAGAGATATCGTAATATACATTTGTATGATTT
MAL11|PF11_0053    ------------------------------------------------
G10_2580_603.ab1   ------------------------------------------------
su_gi_contig_10448 ------------------------------------------------

PF11_0053          AATACTTAAAAGAATTCTTCTGCTTGTGGTTAGGTAAATTTTTTTTAA
MAL11|PF11_0053    ------------------------------------------------
G10_2580_603.ab1   ------------------------------------------------
su_gi_contig_10448 ------------------------------------------------

PF11_0053          ATTATAAATTAGAAAGATAAATTAATAAACTGGAAGAGAGAGGGTGTA
MAL11|PF11_0053    ------------------------------------------------
G10_2580_603.ab1   ------------------------------------------------
su_gi_contig_10448 ------------------------------------------------

PF11_0053          AAAAAGTAATATATAACAAGAAAGAAATAATTATTAAATAAATATACA
MAL11|PF11_0053    ------------------------------------------------
G10_2580_603.ab1   ------------------------------------------------
su_gi_contig_10448 ------------------------------------------------

PF11_0053          AGAATTTCAAAATGTTTAGAAATGTTCGTGACTATTTCAAAAGTAGTA
MAL11|PF11_0053    -----------ATGTTTAGAAATGTTCGTGACTATTTCAAAAGTAGTA
G10_2580_603.ab1   ------------------------------------------------
su_gi_contig_10448 ------------------------------------------------

PF11_0053          ATGATGTAAACGAGGAAAAGAAAAACGACGTGGGAAGTGTTCATATGG
MAL11|PF11_0053    ATGATGTAAACGAGGAAAAGAAAAACGACGTGGGAAGTGTTCATATGG
G10_2580_603.ab1   ------------------------------------------------
su_gi_contig_10448 ------------------------------------------------

PF11_0053          ATGAGAATACTGAGAATTATGATAAAGAATCTAATGGCTTTGTTCATA
MAL11|PF11_0053    ATGAGAATACTGAGAATTATGATAAAGAATCTAATGGCTTTGTTCATA
G10_2580_603.ab1   ------------------------------------------------
su_gi_contig_10448 ------------------------------------------------

PF11_0053          GAGATTTTAATAATGGTATAAATAAAGAAGATAAGGATTATGAGGAAT
MAL11|PF11_0053    GAGATTTTAATAATGGTATAAATAAAGAAGATAAGGATTATGAGGAAT
G10_2580_603.ab1   ------------------------------------------------
su_gi_contig_10448 ------------------------------------------------

PF11_0053          TAGATTTAAAAAAGTTAAATGTTAGTTCTAATGATATTACAAAAGAAG
MAL11|PF11_0053    TAGATTTAAAAAAGTTAAATGTTAGTTCTAATGATATTACAAAAGAAG
G10_2580_603.ab1   ------------------------------------------------
su_gi_contig_10448 ------------------------------------------------

PF11_0053          GTAATAATATGAATGAGAATATGATGAATAGGAAATTGAATTCAAGTG
MAL11|PF11_0053    GTAATAATATGAATGAGAATATGATGAATAGGAAATTGAATTCAAGTG
G10_2580_603.ab1   ------------------------------------------------
su_gi_contig_10448 ------------------------------------------------

PF11_0053          TAGAGGATGGTAATGATAATAATCATGATAAGAATGTTCATAGGAATA
MAL11|PF11_0053    TAGAGGATGGTAATGATAATAATCATGATAAGAATGTTCATAGGAATA
G10_2580_603.ab1   ------------------------------------------------
su_gi_contig_10448 ------------------------------------------------

PF11_0053          TTGGTAATGATACACATGTTTCCTATGATGATAAGAGAAAAAGTTATT
MAL11|PF11_0053    TTGGTAATGATACACATGTTTCCTATGATGATAAGAGAAAAAGTTATT
G10_2580_603.ab1   ------------------------------------------------
su_gi_contig_10448 ------------------------------------------------

PF11_0053          TGGATAATAATGAAGAGAATTCTGAACAAATGAATGATAATATGAAGA
MAL11|PF11_0053    TGGATAATAATGAAGAGAATTCTGAACAAATGAATGATAATATGAAGA
G10_2580_603.ab1   ------------------------------------------------
su_gi_contig_10448 ------------------------------------------------

PF11_0053          AAAGGAAATTAAATGAAATATCATATGATAATAATGAAGAAGATGAAT
MAL11|PF11_0053    AAAGGAAATTAAATGAAATATCATATGATAATAATGAAGAAGATGAAT
G10_2580_603.ab1   ------------------------------------------------
su_gi_contig_10448 ------------------------------------------------

PF11_0053          TTAGGAATAAAAAGGATGATTCTATGGAAATGAATGATAAAGAAAAGG
MAL11|PF11_0053    TTAGGAATAAAAAGGATGATTCTATGGAAATGAATGATAAAGAAAAGG
G10_2580_603.ab1   ------------------------------------------------
su_gi_contig_10448 ------------------------------------------------

PF11_0053          GTTCAACTAATATGAGTACTATTAATGATAATAATAATAACCATAATG
MAL11|PF11_0053    GTTCAACTAATATGAGTACTATTAATGATAATAATAATAACCATAATG
G10_2580_603.ab1   ------------------------------------------------
su_gi_contig_10448 ------------------------------------------------

PF11_0053          ATGATAGTAATAACCATAATGATGATAGTAATAACCATAATGATGATA
MAL11|PF11_0053    ATGATAGTAATAACCATAATGATGATAGTAATAACCATAATGATGATA
G10_2580_603.ab1   ------------------------------------------------
su_gi_contig_10448 ------------------------------------------------

PF11_0053          GTAATAACCATAATGATGATAGTAATAACCATAATGATGATAATAATA
MAL11|PF11_0053    GTAATAACCATAATGATGATAGTAATAACCATAATGATGATAATAATA
G10_2580_603.ab1   ------------------------------------------------
su_gi_contig_10448 ------------------------------------------------

PF11_0053          ACCATAATGAAGATAATAATAACCATAATGATGATAATAATAACCATA
MAL11|PF11_0053    ACCATAATGAAGATAATAATAACCATAATGATGATAATAATAACCATA
G10_2580_603.ab1   ------------------------------------------------
su_gi_contig_10448 ------------------------------------------------

PF11_0053          ATGATGATAATAATTATAATAGTGAAGAGAAACCGAATTATTTACAAG
MAL11|PF11_0053    ATGATGATAATAATTATAATAGTGAAGAGAAACCGAATTATTTACAAG
G10_2580_603.ab1   ------------------------------------------------
su_gi_contig_10448 ------------------------------------------------

PF11_0053          AAAAACTAGAACAATTACTTGCACAAACAAAACGATATACAGAAAAAT
MAL11|PF11_0053    AAAAACTAGAACAATTACTTGCACAAACAAAACGATATACAGAAAAAT
G10_2580_603.ab1   ------------------------------------------------
su_gi_contig_10448 ------------------------------------------------

PF11_0053          TAGCAGGACAAAGATTAAAAATGAATGCACAAATGAAAAGTAGTAAAA
MAL11|PF11_0053    TAGCAGGACAAAGATTAAAAATGAATGCACAAATGAAAAGTAGTAAAA
G10_2580_603.ab1   ------------------------------------------------
su_gi_contig_10448 ------------------------------------------------

PF11_0053          AAGGACGCTGTTTATTAACAGAAAAAGAAGAAGATTTTATGTTACTTA
MAL11|PF11_0053    AAGGACGCTGTTTATTAACAGAAAAAGAAGAAGATTTTATGTTACTTA
G10_2580_603.ab1   ------------------------------------------------
su_gi_contig_10448 ------------------------------------------------

PF11_0053          AGGATGCAAATGAAGAAGATGAAGCTATAATTTTAAAACAGCCAATGA
MAL11|PF11_0053    AGGATGCAAATGAAGAAGATGAAGCTATAATTTTAAAACAGCCAATGA
G10_2580_603.ab1   ------------------------------------------------
su_gi_contig_10448 ------------------------------------------------

PF11_0053          ATATTAATGGTACGATGAAACCTTATCAATTAGAAGGTTTGAATTGGT
MAL11|PF11_0053    ATATTAATGGTACGATGAAACCTTATCAATTAGAAGGTTTGAATTGGT
G10_2580_603.ab1   ------------------------------------------------
su_gi_contig_10448 ------------------------------------------------

PF11_0053          TATATCAATTATATCGTTTTAAAATAAATGGTATTTTGGCTGATGAAA
MAL11|PF11_0053    TATATCAATTATATCGTTTTAAAATAAATGGTATTTTGGCTGATGAAA
G10_2580_603.ab1   ------------------------------------------------
su_gi_contig_10448 ------------------------------------------------

PF11_0053          TGGGTTTAGGTAAAACATTACAAACCATTAGTTTATTATGTTATTTAC
MAL11|PF11_0053    TGGGTTTAGGTAAAACATTACAAACCATTAGTTTATTATGTTATTTAC
G10_2580_603.ab1   ------------------------------------------------
su_gi_contig_10448 ------------------------------------------------

PF11_0053          GATTTAATAAGAATATAAAAAAGAAGAGTATTATAATATGTCCTAGAT
MAL11|PF11_0053    GATTTAATAAGAATATAAAAAAGAAGAGTATTATAATATGTCCTAGAT
G10_2580_603.ab1   ------------------------------------------------
su_gi_contig_10448 ------------------------------------------------

PF11_0053          CGACTTTAGATAATTGGTATGAAGAAATAAAGAAATGGTGCACACCCA
MAL11|PF11_0053    CGACTTTAGATAATTGGTATGAAGAAATAAAGAAATGGTGCACACCCA
G10_2580_603.ab1   ------------------------------------------------
su_gi_contig_10448 ------------------------------------------------

PF11_0053          TGAAAGCTTTTAAATATTATGGAAATAAAGATCAAAGAAAAGAATTAA
MAL11|PF11_0053    TGAAAGCTTTTAAATATTATGGAAATAAAGATCAAAGAAAAGAATTAA
G10_2580_603.ab1   ------------------------------------------------
su_gi_contig_10448 ------------------------------------------------

PF11_0053          ATAGAAATTTATTACATTCAGATTTTGATGTATTATTAACAACTTATG
MAL11|PF11_0053    ATAGAAATTTATTACATTCAGATTTTGATGTATTATTAACAACTTATG
G10_2580_603.ab1   ------------------------------------------------
su_gi_contig_10448 ------------------------------------------------

PF11_0053          AAATTGTTATAAAGGATAAGAGTGCATTATATGATATTGATTGGTTTT
MAL11|PF11_0053    AAATTGTTATAAAGGATAAGAGTGCATTATATGATATTGATTGGTTTT
G10_2580_603.ab1   ------------------------------------------------
su_gi_contig_10448 ------------------------------------------------

PF11_0053          TTTTGGTAATAGATGAAGCTCATCGAATTAAGAATGAAAAGAGTGTAT
MAL11|PF11_0053    TTTTGGTAATAGATGAAGCTCATCGAATTAAGAATGAAAAGAGTGTAT
G10_2580_603.ab1   ------------------------------------------------
su_gi_contig_10448 ------------------------------------------------

PF11_0053          TGAGTTCATCTGTACGTTTCTTAAGATCTGAAAATAGATTATTAATTA
MAL11|PF11_0053    TGAGTTCATCTGTACGTTTCTTAAGATCTGAAAATAGATTATTAATTA
G10_2580_603.ab1   ------------------------------------------------
su_gi_contig_10448 ------------------------------------------------

PF11_0053          CTGGTACTCCTTTACATAATAATTTAAAAGAATTATGGTCTCTTTTAA
MAL11|PF11_0053    CTGGTACTCCTTTACATAATAATTTAAAAGAATTATGGTCTCTTTTAA
G10_2580_603.ab1   ------------------------------------------------
su_gi_contig_10448 ------------------------------------------------

PF11_0053          ATTTTTTGATGCCTAAAATCTTTGATAACTCAGAAGAATTTGATAATT
MAL11|PF11_0053    ATTTTTTGATGCCTAAAATCTTTGATAACTCAGAAGAATTTGATAATT
G10_2580_603.ab1   ------------------------------------------------
su_gi_contig_10448 ------------------------------------------------

PF11_0053          TGTTTAATATATCAAAAATAAGTACGAATGATAATAAGCAAAGTGAAA
MAL11|PF11_0053    TGTTTAATATATCAAAAATAAGTACGAATGATAATAAGCAAAGTGAAA
G10_2580_603.ab1   ------------------------------------------------
su_gi_contig_10448 ------------------------------------------------

PF11_0053          TAATAACACAATTACATACCATATTAAAACCATTTATGCTTCGAAGAT
MAL11|PF11_0053    TAATAACACAATTACATACCATATTAAAACCATTTATGCTTCGAAGAT
G10_2580_603.ab1   ------------------------------------------------
su_gi_contig_10448 ------------------------------------------------

PF11_0053          TGAAAGTCGAAGTAGAGCAATCATTACCACCTAAAAGAGAAATATATA
MAL11|PF11_0053    TGAAAGTCGAAGTAGAGCAATCATTACCACCTAAAAGAGAAATATATA
G10_2580_603.ab1   ------------------------------------------------
su_gi_contig_10448 ------------------------------------------------

PF11_0053          TATTTGTTGGTATGTCTAAATTACAAAAGAAATTATATTCGGATATAT
MAL11|PF11_0053    TATTTGTTGGTATGTCTAAATTACAAAAGAAATTATATTCGGATATAT
G10_2580_603.ab1   ------------------------------------------------
su_gi_contig_10448 ------------------------------------------------

PF11_0053          TAAGTAAAAACATTGATGTATTAAATGCTATGACAGGTAGTAAAAATC
MAL11|PF11_0053    TAAGTAAAAACATTGATGTATTAAATGCTATGACAGGTAGTAAAAATC
G10_2580_603.ab1   ------------------------------------------------
su_gi_contig_10448 ------------------------------------------------

PF11_0053          AAATGCTTAATATTTTAATGCAGTTAAGAAAATGTTGTAACCATCCAT
MAL11|PF11_0053    AAATGCTTAATATTTTAATGCAGTTAAGAAAATGTTGTAACCATCCAT
G10_2580_603.ab1   ------------------------------------------------
su_gi_contig_10448 ------------------------------------------------

PF11_0053          ATTTATTTGATGGCATTGAAGAACCACCATATATTGAAGGCAATCATT
MAL11|PF11_0053    ATTTATTTGATGGCATTGAAGAACCACCATATATTGAAGGCAATCATT
G10_2580_603.ab1   ------------------------------------------------
su_gi_contig_10448 ------------------------------------------------

PF11_0053          TAATTGAGACATCTGGGAAAATGTCTTTATTAGATAAATTATTACCTA
MAL11|PF11_0053    TAATTGAGACATCTGGGAAAATGTCTTTATTAGATAAATTATTACCTA
G10_2580_603.ab1   ------------------------------------------------
su_gi_contig_10448 ------------------------------------------------

PF11_0053          GATTAAAAAAAGAGAATTCGAGAGTATTACTTTTTTCACAAATGACAA
MAL11|PF11_0053    GATTAAAAAAAGAGAATTCGAGAGTATTACTTTTTTCACAAATGACAA
G10_2580_603.ab1   ------------------------------------------------
su_gi_contig_10448 ------------------------------------------------

PF11_0053          GATTGTTAGATATTATTGATGATTATTGTCGATGGAAAAATTACCCAT
MAL11|PF11_0053    GATTGTTAGATATTATTGATGATTATTGTCGATGGAAAAATTACCCAT
G10_2580_603.ab1   ------------------------------------------------
su_gi_contig_10448 ------------------------------------------------

PF11_0053          ATTTAAGAATTGATGGATCAACACCAGGAGATGAAAGACAAGTACGTA
MAL11|PF11_0053    ATTTAAGAATTGATGGATCAACACCAGGAGATGAAAGACAAGTACGTA
G10_2580_603.ab1   ------------------------------------------------
su_gi_contig_10448 ------------------------------------------------

PF11_0053          TTAATCAATTTAATGAACCGAATAGTAAATATTTTATTTTCTTATTAT
MAL11|PF11_0053    TTAATCAATTTAATGAACCGAATAGTAAATATTTTATTTTCTTATTAT
G10_2580_603.ab1   ------------------------------------------------
su_gi_contig_10448 ------------------------------------------------

PF11_0053          CTACCAGAGCTGGTGGTATTGGTATTAACTTAACGACTGCTGATATTG
MAL11|PF11_0053    CTACCAGAGCTGGTGGTATTGGTATTAACTTAACGACTGCTGATATTG
G10_2580_603.ab1   ------------------------------------------------
su_gi_contig_10448 ------------------------------------------------

PF11_0053          TTATTTTATTTGATTCGGATTATAATCCACAAATGGATATACAAGCAA
MAL11|PF11_0053    TTATTTTATTTGATTCGGATTATAATCCACAAATGGATATACAAGCAA
G10_2580_603.ab1   ------------------------------------------------
su_gi_contig_10448 ------------------------------------------------

PF11_0053          TGGATCGAGCTCATCGTATCGGTCAGAAAAAACGAGTTATTGTGTATC
MAL11|PF11_0053    TGGATCGAGCTCATCGTATCGGTCAGAAAAAACGAGTTATTGTGTATC
G10_2580_603.ab1   ------------------------------------------------
su_gi_contig_10448 ------------------------------------------------

PF11_0053          GATTTGTTACACAAAATTCTGTAGAAGAAAAAATTGTAGAGAGAGCAG
MAL11|PF11_0053    GATTTGTTACACAAAATTCTGTAGAAGAAAAAATTGTAGAGAGAGCAG
G10_2580_603.ab1   ------------------------------------------------
su_gi_contig_10448 ------------------------------------------------

PF11_0053          CAAAGAAGTTAAAATTAGATTCTTTAATCATTCAGAAAGGGAAATTAA
MAL11|PF11_0053    CAAAGAAGTTAAAATTAGATTCTTTAATCATTCAGAAAGGGAAATTAA
G10_2580_603.ab1   ------------------------------------------------
su_gi_contig_10448 ------------------------------------------------

PF11_0053          ATTTAAATAGTGCAAAGGAAAATAATAAACAAGAATTACACGATATAT
MAL11|PF11_0053    ATTTAAATAGTGCAAAGGAAAATAATAAACAAGAATTACACGATATAT
G10_2580_603.ab1   ------------------------------------------------
su_gi_contig_10448 ------------------------------------------------

PF11_0053          TAAATTTTGGTGCACCTGAAGTTTATAAGACACAAGATATTTCATCAA
MAL11|PF11_0053    TAAATTTTGGTGCACCTGAAGTTTATAAGACACAAGATATTTCATCAA
G10_2580_603.ab1   ------------------------------------------------
su_gi_contig_10448 ------------------------------------------------

PF11_0053          TATCTGATGAAGATATTGATATAATCTTAGCCGATGCAGAAAAAAGAA
MAL11|PF11_0053    TATCTGATGAAGATATTGATATAATCTTAGCCGATGCAGAAAAAAGAA
G10_2580_603.ab1   ------------------------------------------------
su_gi_contig_10448 ------------------------------------------------

PF11_0053          CAATTGAAATTGAAAAGAAATTAAAAAATCTAGAAAATATTTTTGATT
MAL11|PF11_0053    CAATTGAAATTGAAAAGAAATTAAAAAATCTAGAAAATATTTTTGATT
G10_2580_603.ab1   ------------------------------------------------
su_gi_contig_10448 ------------------------------------------------

PF11_0053          TAACTAATATATCATTAGATGGTGGTTTGAATATGTATAATGATTTAG
MAL11|PF11_0053    TAACTAATATATCATTAGATGGTGGTTTGAATATGTATAATGATTTAG
G10_2580_603.ab1   ------------------------------------------------
su_gi_contig_10448 ------------------------------------------------

PF11_0053          AAAAGGAAGCTTCTGAAGAATCAACCGATGAAGAAGATTCATCAGGTT
MAL11|PF11_0053    AAAAGGAAGCTTCTGAAGAATCAACCGATGAAGAAGATTCATCAGGTT
G10_2580_603.ab1   ------------------------------------------------
su_gi_contig_10448 ------------------------------------------------

PF11_0053          CAGGGGAAGAAACTATTTTAGAAGGTTCTGGTAATAATGACATTGTTG
MAL11|PF11_0053    CAGGGGAAGAAACTATTTTAGAAGGTTCTGGTAATAATGACATTGTTG
G10_2580_603.ab1   ------------------------------------------------
su_gi_contig_10448 ------------------------------------------------

PF11_0053          AAGAAAATGGTGTAAAAAAAAAGAAGAAGAAAAAAAAGAATATTAATA
MAL11|PF11_0053    AAGAAAATGGTGTAAAAAAAAAGAAGAAGAAAAAAAAGAATATTAATA
G10_2580_603.ab1   ------------------------------------------------
su_gi_contig_10448 ------------------------------------------------

PF11_0053          AAATTAGGAGAACTATAAAGAAATTTTTAAAAAATAATAAGAAGAATA
MAL11|PF11_0053    AAATTAGGAGAACTATAAAGAAATTTTTAAAAAATAATAAGAAGAATA
G10_2580_603.ab1   ------------------------------------------------
su_gi_contig_10448 ------------------------------------------------

PF11_0053          TGACATTTTTAGATTTAGGAGAAAGAAAAAGTAAATGGAAAGTAATGA
MAL11|PF11_0053    TGACATTTTTAGATTTAGGAGAAAGAAAAAGTAAATGGAAAGTAATGA
G10_2580_603.ab1   ------------------------------------------------
su_gi_contig_10448 ------------------------------------------------

PF11_0053          ACACTGCATGTGGGAGAACTAATAAAAAAAAAATGGTACTTCATGGAT
MAL11|PF11_0053    ACACTGCATGTGGGAGAACTAATAAAAAAAAAATGGTACTTCATGGAT
G10_2580_603.ab1   ------------------------------------------------
su_gi_contig_10448 ------------------------------------------------

PF11_0053          GGAGAGCTGAAGCTAGAGGTGGTCATGATTTCCAATTTTTTAATGTAG
MAL11|PF11_0053    GGAGAGCTGAAGCTAGAGGTGGTCATGATTTCCAATTTTTTAATGTAG
G10_2580_603.ab1   ------------------------------------------------
su_gi_contig_10448 ------------------------------------------------

PF11_0053          AGAAATTAGATGAATTAGAAAAAATAGAAGATAAATGGAATAATTATA
MAL11|PF11_0053    AGAAATTAGATGAATTAGAAAAAATAGAAGATAAATGGAATAATTATA
G10_2580_603.ab1   ------------------------------------------------
su_gi_contig_10448 ------------------------------------------------

PF11_0053          TGATCAATCAAGAAAAAATCAATGTACTAATAGAAGCACAAAATGAAG
MAL11|PF11_0053    TGATCAATCAAGAAAAAATCAATGTACTAATAGAAGCACAAAATGAAG
G10_2580_603.ab1   ------------------------------------------------
su_gi_contig_10448 ------------------------------------------------

PF11_0053          AAAAGGATTATGAAAAAATTGTAACCTTTAATGAATTCTTAGATAAAC
MAL11|PF11_0053    AAAAGGATTATGAAAAAATTGTAACCTTTAATGAATTCTTAGATAAAC
G10_2580_603.ab1   ------------------------------------------------
su_gi_contig_10448 ------------------------------------------------

PF11_0053          ATGCAAAAAATATATATCAGATAATTACTTTGATCAATCCAAGTCTAT
MAL11|PF11_0053    ATGCAAAAAATATATATCAGATAATTACTTTGATCAATCCAAGTCTAT
G10_2580_603.ab1   ------------------------------------------------
su_gi_contig_10448 ------------------------------------------------

PF11_0053          TTGATGAGCACAAGGATACCAAAGAGGAAGAATTATTAAAAATGGGTA
MAL11|PF11_0053    TTGATGAGCACAAGGATACCAAAGAGGAAGAATTATTAAAAATGGGTA
G10_2580_603.ab1   ------------------------------------------------
su_gi_contig_10448 ------------------------------------------------

PF11_0053          CCCATTCGGATGTTAATTCGAATGATAAGGATTATAAAAGAAGTAGTT
MAL11|PF11_0053    CCCATTCGGATGTTAATTCGAATGATAAGGATTATAAAAGAAGTAGTT
G10_2580_603.ab1   ------------------------------------------------
su_gi_contig_10448 ------------------------------------------------

PF11_0053          TTATGAGTACAGATTATAATATGAAAACTACCTACCTAAATAACATCA
MAL11|PF11_0053    TTATGAGTACAGATTATAATATGAAAACTACCTACCTAAATAACATCA
G10_2580_603.ab1   ------------------------------------------------
su_gi_contig_10448 ------------------------------------------------

PF11_0053          ACAGTAATAATAATAATAATAATAATAATATTAATGATAATGTAGGAA
MAL11|PF11_0053    ACAGTAATAATAATAATAATAATAATAATATTAATGATAATGTAGGAA
G10_2580_603.ab1   ------------------------------------------------
su_gi_contig_10448 ------------------------------------------------

PF11_0053          CAAGTATTAACACTATTGATGATCAACAATACTTCAAGAAGAAAATTT
MAL11|PF11_0053    CAAGTATTAACACTATTGATGATCAACAATACTTCAAGAAGAAAATTT
G10_2580_603.ab1   ------------------------------------------------
su_gi_contig_10448 ------------------------------------------------

PF11_0053          TGTCCCTTTTTGAATCAGGAAAAAAATTACAAATGATAAAATTTAAAG
MAL11|PF11_0053    TGTCCCTTTTTGAATCAGGAAAAAAATTACAAATGATAAAATTTAAAG
G10_2580_603.ab1   ------------------------------------------------
su_gi_contig_10448 ------------------------------------------------

PF11_0053          ACAGAAATATAAAAAATTGTTACACACAAGTAGCAAATTTTATAAAGA
MAL11|PF11_0053    ACAGAAATATAAAAAATTGTTACACACAAGTAGCAAATTTTATAAAGA
G10_2580_603.ab1   ------------------------------------------------
su_gi_contig_10448 ------------------------------------------------

PF11_0053          AAAACTTCCCAGAAAAAATTAATAATAATGATACTAATAATAATAAAA
MAL11|PF11_0053    AAAACTTCCCAGAAAAAATTAATAATAATGATACTAATAATAATAAAA
G10_2580_603.ab1   ------------------------------------------------
su_gi_contig_10448 ------------------------------------------------

PF11_0053          GTACTACTTTGAAGAATAAAAAATTAAAGAAAGGAAAACAAACGAAAA
MAL11|PF11_0053    GTACTACTTTGAAGAATAAAAAATTAAAGAAAGGAAAACAAACGAAAA
G10_2580_603.ab1   ------------------------------------------------
su_gi_contig_10448 ------------------------------------------------

PF11_0053          ATGTAAATGTAGAAAAGGATATAGCTAGTGTAGATATTGAAAAAATAA
MAL11|PF11_0053    ATGTAAATGTAGAAAAGGATATAGCTAGTGTAGATATTGAAAAAATAA
G10_2580_603.ab1   ------------------------------------------------
su_gi_contig_10448 ------------------------------------------------

PF11_0053          AATTGCAAAAACAAGAATTGATGAAACAAGGTTTTGCAAAATGGAATA
MAL11|PF11_0053    AATTGCAAAAACAAGAATTGATGAAACAAGGTTTTGCAAAATGGAATA
G10_2580_603.ab1   ------------------------------------------------
su_gi_contig_10448 ------------------------------------------------

PF11_0053          AAGCTGAATTTAATAAATTGATGAGTGGTTTAATAATATATGGTACTA
MAL11|PF11_0053    AAGCTGAATTTAATAAATTGATGAGTGGTTTAATAATATATGGTACTA
G10_2580_603.ab1   ------------------------------------------------
su_gi_contig_10448 ------------------------------------------------

PF11_0053          ATGAAGTTGAATATATATATGAAAAATATTTTAGTAATTCCAAAAAAT
MAL11|PF11_0053    ATGAAGTTGAATATATATATGAAAAATATTTTAGTAATTCCAAAAAAT
G10_2580_603.ab1   ------------------------------------------------
su_gi_contig_10448 ------------------------------------------------

PF11_0053          CGATGGAAGATATAAAAGCATATCTGACTGTATTCTTTAGAAAATACG
MAL11|PF11_0053    CGATGGAAGATATAAAAGCATATCTGACTGTATTCTTTAGAAAATACG
G10_2580_603.ab1   ------------------------------------------------
su_gi_contig_10448 ------------------------------------------------

PF11_0053          ACCAAATCAAGGGGGTAATACATAATAAATAAATAAATAAATAAATAA
MAL11|PF11_0053    ACCAAATCAAGGGGG---------------------------------
G10_2580_603.ab1   ------------------------------------------------
su_gi_contig_10448 ------------------------------------------------

PF11_0053          ATAAATAAATATATATATATATATATATATGTCATGTATAAAACAATA
MAL11|PF11_0053    ------------------------------------------------
G10_2580_603.ab1   ------------------------------------------------
su_gi_contig_10448 ------------------------------------------------

PF11_0053          ACATTTAAATATAATATTTAAAAATGTAGATAACTCTATATGTTCATA
MAL11|PF11_0053    ------------------------------------------------
G10_2580_603.ab1   ------------------------------------------------
su_gi_contig_10448 ------------------------------------------------

PF11_0053          AATTCATATATATATATATATATATATTTTTTTTCAGGGTGTAAGGCT
MAL11|PF11_0053    --------------------------------------GTGTAAGGCT
G10_2580_603.ab1   ------------------------------------------------
su_gi_contig_10448 ------------------------------------------------

PF11_0053          TTTTGATAAAATTAAAAGATCAGACCTACAGAAAAAAATTATAGAAGA
MAL11|PF11_0053    TTTTGATAAAATTAAAAGATCAGACCTACAGAAAAAAATTATAGAAGA
G10_2580_603.ab1   -TTTGATAAAATTAAAAGATCAGACCTACAGAAAAAAATTATAGAAGA
su_gi_contig_10448 -TTTGATAAAATTAAAAGATCAGACCTACAGAAAAAAATTATAGAAGA

PF11_0053          AGAAAATGATATGATTACCGAATTTGTAATATTTAAAATAAATAAAAA
MAL11|PF11_0053    AGAAAATGATATGATTACCGAATTTGT---------------------
G10_2580_603.ab1   AGAAAATGATATGATTACCGAATTTGTAATATTTAAAATAAATAAAAA
su_gi_contig_10448 AGAAAATGATATGATTACCGAATTTGTAATATTTAAAATAAATAAAAA

PF11_0053          TTTTTAAATAAATATGTATATTTATATTTATATATATATTTCATGTAT
MAL11|PF11_0053    ------------------------------------------------
G10_2580_603.ab1   TTTTTAAATAAATATGTATATTTATATTTATATATATATTTCATGTAT
su_gi_contig_10448 TTTTTAAATAAATATGTATATTTATATTTATATATATATTTCATGTAT

PF11_0053          CATATTTTATTTCATTTAATTTTTTAGGTTGAGAAACAGCTCTCAGAA
MAL11|PF11_0053    -----------------------------TGAGAAACAGCTCTCAGAA
G10_2580_603.ab1   CATATTTTATTTCATTTAATTTTTTAGGTTGAGAAACAGCTCTCAGAA
su_gi_contig_10448 CATATTTTATTTCATTTAATTTTTTAGGTTGAGAAACAGCTCTCAGAA

PF11_0053          GGAGTTGATAGTATAGAAAAATTACAACTACCATCAAATTTGAGATAT
MAL11|PF11_0053    GGAGTTGATAGTATAGAAAAATTACAACTACCATCAAATTTGAGATAT
G10_2580_603.ab1   GGAGTTGATAGTATAGAAAAATTACAACTACCATCAAATTTGAGATAT
su_gi_contig_10448 GGAGTTGATAGTATAGAAAAATTACAACTACCATCAAATTTGAGATAT

PF11_0053          GATTTTATGGAAAAGAGAGAGGTTTTAAATATAACAGAAGAGGTGAAA
MAL11|PF11_0053    GATTTTATGGAAAAGAGAGAGGTTTTAAATATAACAGAAGAGGTGAAA
G10_2580_603.ab1   GATTTTATGGAAAAGAGAGAGGTTTTAAATATAACAGAAGAGGTGAAA
su_gi_contig_10448 GATTTTATGGAAAAGAGAGAGGTTTTAAATATAACAGAAGAGGTGAAA

PF11_0053          ACTGAAAATGAAGAAAATGTTTTAAGTAATGAGGAATTAGCTTATTAT
MAL11|PF11_0053    ACTGAAAATGAAGAAAATGTTTTAAGTAATGAGGAATTAGCTTATTAT
G10_2580_603.ab1   ACTGAAAATGAAGAAAATGTCTTAAGTAATGAGGAATTAGCTTATTAT
su_gi_contig_10448 ACTGAAAATGAAGAAAATGTCTTAAGTAATGAGGAATTAGCTTATTAT

PF11_0053          GATAGAGAAAATAAAATCTTGTTATGGTTATTATATCAGCAAGGAGTA
MAL11|PF11_0053    GATAGAGAAAATAAAATCTTGTTATGGTTATTATATCAGCAAGGAGTA
G10_2580_603.ab1   GATAGAGAAAATAAAATCTTGTTATGGTTATTATATCAGCAAGGAGTA
su_gi_contig_10448 GATAGAGAAAATAAAATCTTGTTATGGTTATTATATCAGCAAGGAGTA

PF11_0053          GTTCAAATTAAAAATATACACATTTTGGTATGTCACTTGAATGTTTTT
MAL11|PF11_0053    GTTCAAATTAAAAATATACACATTTTG---------------------
G10_2580_603.ab1   GTTCAAATTAAAAATATACACATTTTGGTATGTCACTTGAATGTTTTT
su_gi_contig_10448 GTTCAAATTAAAAATATACACATTTTGGTATGTCACTTGAATGTTTTT

PF11_0053          ATATTATATTTATATTGAACATATTTTTATGATATTATATATATATAT
MAL11|PF11_0053    ------------------------------------------------
G10_2580_603.ab1   ATATTATATTTATATTGAACATATTTTTATGATATTATATATATATAT
su_gi_contig_10448 ATATTATATTTATATTGAACATATTTTTATGATATTATATATATATAT

PF11_0053          ATATATATTTATATATGTATGTATGTAATTGTTTATATATTTGTCTAT
MAL11|PF11_0053    ------------------------------------------------
G10_2580_603.ab1   ATATATATTTATATATGTATGTATGTAATT------------------
su_gi_contig_10448 ATATATATTTATATATGTATGTATGTAATT------------------

PF11_0053          TTATTCATTTTTTAGACCCCCTATTATTGGCCTGAGGCTTATAACTTT
MAL11|PF11_0053    ---------------ACCCCCTATTATTGGCCTGAGGCTTATAACTTT
G10_2580_603.ab1   ------------------------------------------------
su_gi_contig_10448 ------------------------------------------------

PF11_0053          TTTAAGTATGCAACGACTCCATTCGAAAATGTTGAATATCGATGTAGG
MAL11|PF11_0053    TTTAAGTATGCAACGACTCCATTCGAAAATGTTGAATATCGATGTAGG
G10_2580_603.ab1   ------------------------------------------------
su_gi_contig_10448 ------------------------------------------------

PF11_0053          TTAATTGTTGATGCTATTGCAGAATTATACGCAAAGAAGGTATAAAAA
MAL11|PF11_0053    TTAATTGTTGATGCTATTGCAGAATTATACGCAAAGAAGG--------
G10_2580_603.ab1   ------------------------------------------------
su_gi_contig_10448 ------------------------------------------------

PF11_0053          AAAAAAAAAAAAAAAAAAAAAAAAGTTATGTGATTTTGATGACCTATA
MAL11|PF11_0053    ------------------------------------------------
G10_2580_603.ab1   ------------------------------------------------
su_gi_contig_10448 ------------------------------------------------

PF11_0053          TATATACTTATATGTATATATTTAAATATTAAATTACATACTAATTTA
MAL11|PF11_0053    ------------------------------------------------
G10_2580_603.ab1   ------------------------------------------------
su_gi_contig_10448 ------------------------------------------------

PF11_0053          ACATATGTGATTTATTGATTTATTAATTTATTTATTTTTTTTATCCCT
MAL11|PF11_0053    ------------------------------------------------
G10_2580_603.ab1   ------------------------------------------------
su_gi_contig_10448 ------------------------------------------------

PF11_0053          TTTATTATAGGAAAACGTTCCCTTAAATAATAAAGATAAAAGAAGAAT
MAL11|PF11_0053    -----------AAAACGTTCCCTTAAATAATAAAGATAAAAGAAGAAT
G10_2580_603.ab1   ------------------------------------------------
su_gi_contig_10448 ------------------------------------------------

PF11_0053          TTGAAAAATATATTATTAAATTTTTTTTTTTTTTTAAATCCTAAATTA
MAL11|PF11_0053    TTGA--------------------------------------------
G10_2580_603.ab1   ------------------------------------------------
su_gi_contig_10448 ------------------------------------------------

PF11_0053          TGAATGTGTTATATATAAATATATATTTATATGTGATACCAAATATAA
MAL11|PF11_0053    ------------------------------------------------
G10_2580_603.ab1   ------------------------------------------------
su_gi_contig_10448 ------------------------------------------------

PF11_0053          ACTATAAATTTAATATATGTTCATGTTGAATAATATATATTTTTCTTT
MAL11|PF11_0053    ------------------------------------------------
G10_2580_603.ab1   ------------------------------------------------
su_gi_contig_10448 ------------------------------------------------

PF11_0053          TCTATATTTTTAAATACAGTAATGTTATTTAAGATAATAAAGAAATAT
MAL11|PF11_0053    ------------------------------------------------
G10_2580_603.ab1   ------------------------------------------------
su_gi_contig_10448 ------------------------------------------------

PF11_0053          AATATATATATATATATATATATAAGCATATGTGATATGTTATTTTTT
MAL11|PF11_0053    ------------------------------------------------
G10_2580_603.ab1   ------------------------------------------------
su_gi_contig_10448 ------------------------------------------------

PF11_0053          TTTAATTTTTTTTTTTTCATTTATGATTATATTTCACAAGACTCTATC
MAL11|PF11_0053    ------------------------------------------------
G10_2580_603.ab1   ------------------------------------------------
su_gi_contig_10448 ------------------------------------------------

PF11_0053          CCTTAGGGATTTTTTTATATCATTTTATTGTTACATTTTCATTTATTT
MAL11|PF11_0053    ------------------------------------------------
G10_2580_603.ab1   ------------------------------------------------
su_gi_contig_10448 ------------------------------------------------

PF11_0053          AAAAGTTTATTATTTAAATTTTTCTTTCTTTCTTTCTTTTTCTTTTTT
MAL11|PF11_0053    ------------------------------------------------
G10_2580_603.ab1   ------------------------------------------------
su_gi_contig_10448 ------------------------------------------------

PF11_0053          TTTTTTTTTTTTTTTTTTTGTTCTAGATGTTTATATTTATATTATATA
MAL11|PF11_0053    ------------------------------------------------
G10_2580_603.ab1   ------------------------------------------------
su_gi_contig_10448 ------------------------------------------------

PF11_0053          TTAAAATATTTTCCTTTTTTTCTGATAACTTTGTACCAAATTTTTTTA
MAL11|PF11_0053    ------------------------------------------------
G10_2580_603.ab1   ------------------------------------------------
su_gi_contig_10448 ------------------------------------------------

PF11_0053          CTTTTATTTTAGATTAATAATATAAAGCACAAAAAAGAAATAAACTAA
MAL11|PF11_0053    ------------------------------------------------
G10_2580_603.ab1   ------------------------------------------------
su_gi_contig_10448 ------------------------------------------------

PF11_0053          TACATATATTTATATGTAATAATATATATAATTATTAACATTAAATAA
MAL11|PF11_0053    ------------------------------------------------
G10_2580_603.ab1   ------------------------------------------------
su_gi_contig_10448 ------------------------------------------------

PF11_0053          ATATAAACATATAATTTTATTATTTTATCATTGTTTTTTTTTTTTTTT
MAL11|PF11_0053    ------------------------------------------------
G10_2580_603.ab1   ------------------------------------------------
su_gi_contig_10448 ------------------------------------------------

PF11_0053          TTTTGGTAATGACAATATTAAAAAATAATTTTTTTTTTTTTTTTTTCT
MAL11|PF11_0053    ------------------------------------------------
G10_2580_603.ab1   ------------------------------------------------
su_gi_contig_10448 ------------------------------------------------

PF11_0053          TATTATAAAATGTCATTATATATATATATATATATAAAATATATATAT
MAL11|PF11_0053    ------------------------------------------------
G10_2580_603.ab1   ------------------------------------------------
su_gi_contig_10448 ------------------------------------------------

PF11_0053          ATATAAGTAAAAAATAATATTATTTAAAAGTACTAACAAAAGAATATT
MAL11|PF11_0053    ------------------------------------------------
G10_2580_603.ab1   ------------------------------------------------
su_gi_contig_10448 ------------------------------------------------

PF11_0053          ATATATAAATTATAAATAGGGTCATTATTTTAATATATAATAAATTAT
MAL11|PF11_0053    ------------------------------------------------
G10_2580_603.ab1   ------------------------------------------------
su_gi_contig_10448 ------------------------------------------------

PF11_0053          ATATTATATATAATATATATATAATAAAATTAATATATATATATTTTT
MAL11|PF11_0053    ------------------------------------------------
G10_2580_603.ab1   ------------------------------------------------
su_gi_contig_10448 ------------------------------------------------

PF11_0053          ATATATATATATTTTTTTTTTTATTTTAATTCCTTTAAAAAATATGGG
MAL11|PF11_0053    ------------------------------------------------
G10_2580_603.ab1   ------------------------------------------------
su_gi_contig_10448 ------------------------------------------------

PF11_0053          CTTATTTTATTAAATTTTTTTTTTTTTTCTTTAAAATTTTATATATTT
MAL11|PF11_0053    ------------------------------------------------
G10_2580_603.ab1   ------------------------------------------------
su_gi_contig_10448 ------------------------------------------------

PF11_0053          AAAATATTAATATATAATATAACATATAATATTATAAATTAACCATAT
MAL11|PF11_0053    ------------------------------------------------
G10_2580_603.ab1   ------------------------------------------------
su_gi_contig_10448 ------------------------------------------------

PF11_0053          ATTATTATATATAATAAACCTCCTTTTTTTTTTTTTTTTTTTTTCTTC
MAL11|PF11_0053    ------------------------------------------------
G10_2580_603.ab1   ------------------------------------------------
su_gi_contig_10448 ------------------------------------------------

PF11_0053          TTTCTTTTATATATAAATAGTATATAATAATATTATTAATATATATAT
MAL11|PF11_0053    ------------------------------------------------
G10_2580_603.ab1   ------------------------------------------------
su_gi_contig_10448 ------------------------------------------------

PF11_0053          ATTTTTATTTTTATTTTTATTTTATCTTCATCTATATATATATAATTA
MAL11|PF11_0053    ------------------------------------------------
G10_2580_603.ab1   ------------------------------------------------
su_gi_contig_10448 ------------------------------------------------

PF11_0053          TATTTATTTGTATTTAAATAATAACAAAAAAGAATTAAGATTGTTTTT
MAL11|PF11_0053    ------------------------------------------------
G10_2580_603.ab1   ------------------------------------------------
su_gi_contig_10448 ------------------------------------------------

PF11_0053          TTATAATTTTTATTTTTTTTGTTTGAATTTTTTGTTTAAGAGGAAATG
MAL11|PF11_0053    ------------------------------------------------
G10_2580_603.ab1   ------------------------------------------------
su_gi_contig_10448 ------------------------------------------------

PF11_0053          TTTAAAAAATATGTCATATTCTAATAAAAAGAAAGAATATAAAAAATT
MAL11|PF11_0053    ------------------------------------------------
G10_2580_603.ab1   ------------------------------------------------
su_gi_contig_10448 ------------------------------------------------

PF11_0053          TAGTAATAAAAATGTTATGAGTTTTGAATTTAATTCTGACATTCAAAA
MAL11|PF11_0053    ------------------------------------------------
G10_2580_603.ab1   ------------------------------------------------
su_gi_contig_10448 ------------------------------------------------

PF11_0053          TGATATTGGGGTTATTAAATCTTATACCTCAAGGATTTCTAGAATTGT
MAL11|PF11_0053    ------------------------------------------------
G10_2580_603.ab1   ------------------------------------------------
su_gi_contig_10448 ------------------------------------------------

PF11_0053          AAGAAAGATCTGAAGAAATTGTATTAAAAGGATATAAAAAGATTTTAC
MAL11|PF11_0053    ------------------------------------------------
G10_2580_603.ab1   ------------------------------------------------
su_gi_contig_10448 ------------------------------------------------

PF11_0053          ATTTATATGTAAATAATATATATTATATATATGAATGAGTATAATAAT
MAL11|PF11_0053    ------------------------------------------------
G10_2580_603.ab1   ------------------------------------------------
su_gi_contig_10448 ------------------------------------------------

PF11_0053          GTTATTTAAAAATTTT
MAL11|PF11_0053    ----------------
G10_2580_603.ab1   ----------------
su_gi_contig_10448 ----------------

;

endblock;
