# Supplementary material for: cDNA sequences reveal considerable gene prediction inaccuracy in the Plasmodium falciparum genome
Source: BMC Genomics. 2007 Jul 27;8:255. doi: 10.1186/1471-2164-8-255 (PMC1978503; doi:10.1186/1471-2164-8-255)
Supplement: Additional file 3 — Genes with cDNA sequences not matching predicted CDS perfectly. Aligned cDNA and predicted CDS sequences can be viewed by double clicking the hyper-linked gene names in the Excel file. [file 1471-2164-8-255-S3.zip › PF11_0066.TXT]

#NEXUS

[!This data assembled using Sequencher, from Gene Codes Corporation.]
begin data;
   dimensions ntax=6 nchar=3926;
   format datatype=dna gap=- interleave=yes;
   matrix

PF11_0066                       TTAAATCACTTCTCATACTATAAAAATATAATGATATATATATATATA
MAL11|PF11_0066                 ------------------------------------------------
su_gi_contig_746                ------------------------------------------------
gi|22792637|gb|BU496443.1|BU496 ------------------------------------------------
gi|15909575|gb|BI815881.1|BI815 ------------------------------------------------
gi|15906265|gb|BI814007.1|BI814 ------------------------------------------------

PF11_0066                       TATAATATGAATATATTTTTATAGTAATTGAAAAATTATATTTATATA
MAL11|PF11_0066                 ------------------------------------------------
su_gi_contig_746                ------------------------------------------------
gi|22792637|gb|BU496443.1|BU496 ------------------------------------------------
gi|15909575|gb|BI815881.1|BI815 ------------------------------------------------
gi|15906265|gb|BI814007.1|BI814 ------------------------------------------------

PF11_0066                       TAATATATTTTTTTATTATTTTCTTTTTTTTTTTTTTAAATAAAATTT
MAL11|PF11_0066                 ------------------------------------------------
su_gi_contig_746                ------------------------------------------------
gi|22792637|gb|BU496443.1|BU496 ------------------------------------------------
gi|15909575|gb|BI815881.1|BI815 ------------------------------------------------
gi|15906265|gb|BI814007.1|BI814 ------------------------------------------------

PF11_0066                       AATGAATTAAATGCTTATAAAAAATAATTAAATATTGAATATATTTAT
MAL11|PF11_0066                 ------------------------------------------------
su_gi_contig_746                ------------------------------------------------
gi|22792637|gb|BU496443.1|BU496 ------------------------------------------------
gi|15909575|gb|BI815881.1|BI815 ------------------------------------------------
gi|15906265|gb|BI814007.1|BI814 ------------------------------------------------

PF11_0066                       TTGTTTGTTTATTTATTTTATTTCATTATATTTATTTCTTCATAATAT
MAL11|PF11_0066                 ------------------------------------------------
su_gi_contig_746                ------------------------------------------------
gi|22792637|gb|BU496443.1|BU496 ------------------------------------------------
gi|15909575|gb|BI815881.1|BI815 ------------------------------------------------
gi|15906265|gb|BI814007.1|BI814 ------------------------------------------------

PF11_0066                       AATGTTCTTCTTATTATGTATGTATATTAATATTTTTGTATTATATAT
MAL11|PF11_0066                 ------------------------------------------------
su_gi_contig_746                ------------------------------------------------
gi|22792637|gb|BU496443.1|BU496 ------------------------------------------------
gi|15909575|gb|BI815881.1|BI815 ------------------------------------------------
gi|15906265|gb|BI814007.1|BI814 ------------------------------------------------

PF11_0066                       TATATATATTTTTTATTATTATATAAAAGTTTATACTAATTGAAAAAA
MAL11|PF11_0066                 ------------------------------------------------
su_gi_contig_746                ------------------------------------------------
gi|22792637|gb|BU496443.1|BU496 ------------------------------------------------
gi|15909575|gb|BI815881.1|BI815 ------------------------------------------------
gi|15906265|gb|BI814007.1|BI814 ------------------------------------------------

PF11_0066                       AAAAAAATAACACAAAAATGTAAAGGGACAAGTAAAAGAAAAATTAAA
MAL11|PF11_0066                 ------------------------------------------------
su_gi_contig_746                ------------------------------------------------
gi|22792637|gb|BU496443.1|BU496 ------------------------------------------------
gi|15909575|gb|BI815881.1|BI815 ------------------------------------------------
gi|15906265|gb|BI814007.1|BI814 ------------------------------------------------

PF11_0066                       TATATATATATATATATATATATATATATGGAATAAAGCATATTTTAT
MAL11|PF11_0066                 ------------------------------------------------
su_gi_contig_746                ------------------------------------------------
gi|22792637|gb|BU496443.1|BU496 ------------------------------------------------
gi|15909575|gb|BI815881.1|BI815 ------------------------------------------------
gi|15906265|gb|BI814007.1|BI814 ------------------------------------------------

PF11_0066                       ATTCCTTTGAGAAATTTTTTAAGGTTATATATATAAAGGTTTAGTACT
MAL11|PF11_0066                 ------------------------------------------------
su_gi_contig_746                ------------------------------------------------
gi|22792637|gb|BU496443.1|BU496 ------------------------------------------------
gi|15909575|gb|BI815881.1|BI815 ------------------------------------------------
gi|15906265|gb|BI814007.1|BI814 ------------------------------------------------

PF11_0066                       TTTTCCTATTCATAGGTATAAAATGTTATGTTATATAATATAATATAA
MAL11|PF11_0066                 ------------------------------------------------
su_gi_contig_746                ------------------------------------------------
gi|22792637|gb|BU496443.1|BU496 ------------------------------------------------
gi|15909575|gb|BI815881.1|BI815 ------------------------------------------------
gi|15906265|gb|BI814007.1|BI814 ------------------------------------------------

PF11_0066                       TAATCTATTTTATTATAATGTTCTCTTCTTATGAATATAAAAAATAAA
MAL11|PF11_0066                 ------------------------------------------------
su_gi_contig_746                ------------------------------------------------
gi|22792637|gb|BU496443.1|BU496 ------------------------------------------------
gi|15909575|gb|BI815881.1|BI815 ------------------------------------------------
gi|15906265|gb|BI814007.1|BI814 ------------------------------------------------

PF11_0066                       GCTCTGTTGTTGCGAGAAAAATTAAGATTAAATGTAAAAGGTATTTCT
MAL11|PF11_0066                 ------------------------------------------------
su_gi_contig_746                ------------------------------------------------
gi|22792637|gb|BU496443.1|BU496 ------------------------------------------------
gi|15909575|gb|BI815881.1|BI815 ------------------------------------------------
gi|15906265|gb|BI814007.1|BI814 ------------------------------------------------

PF11_0066                       CACAGCTGTATAATAATTATAAGACATAAAAGAGGGAATAAAAATATA
MAL11|PF11_0066                 ------------------------------------------------
su_gi_contig_746                ------------------------------------------------
gi|22792637|gb|BU496443.1|BU496 ------------------------------------------------
gi|15909575|gb|BI815881.1|BI815 ------------------------------------------------
gi|15906265|gb|BI814007.1|BI814 ------------------------------------------------

PF11_0066                       TATATATATATATATATATATTTTTTTTTTTTTTTTTTTTGTTGTTGT
MAL11|PF11_0066                 ------------------------------------------------
su_gi_contig_746                ------------------------------------------------
gi|22792637|gb|BU496443.1|BU496 ------------------------------------------------
gi|15909575|gb|BI815881.1|BI815 ------------------------------------------------
gi|15906265|gb|BI814007.1|BI814 ------------------------------------------------

PF11_0066                       ATAATAAATATATTGAACTGTTCTTTTTTTATTCATATAAATAATTAA
MAL11|PF11_0066                 ------------------------------------------------
su_gi_contig_746                ------------------------------------------------
gi|22792637|gb|BU496443.1|BU496 ------------------------------------------------
gi|15909575|gb|BI815881.1|BI815 ------------------------------------------------
gi|15906265|gb|BI814007.1|BI814 ------------------------------------------------

PF11_0066                       TAATATATAAAATGTTTTTTAAAAAGGGAAAAAAAAAAAAAAAAAAAA
MAL11|PF11_0066                 ------------------------------------------------
su_gi_contig_746                ------------------------------------------------
gi|22792637|gb|BU496443.1|BU496 ------------------------------------------------
gi|15909575|gb|BI815881.1|BI815 ------------------------------------------------
gi|15906265|gb|BI814007.1|BI814 ------------------------------------------------

PF11_0066                       AACATCCACCCAATAAAATAGGGGTATAATATTTGATATATATTATTT
MAL11|PF11_0066                 ------------------------------------------------
su_gi_contig_746                ------------------------------------------------
gi|22792637|gb|BU496443.1|BU496 ------------------------------------------------
gi|15909575|gb|BI815881.1|BI815 ------------------------------------------------
gi|15906265|gb|BI814007.1|BI814 ------------------------------------------------

PF11_0066                       TTTTTGTTTATTAGGTGAAAAGAAAAAATATTTTTAAATAATATCGCT
MAL11|PF11_0066                 ------------------------------------------------
su_gi_contig_746                ------------------------------------------------
gi|22792637|gb|BU496443.1|BU496 ------------------------------------------------
gi|15909575|gb|BI815881.1|BI815 ------------------------------------------------
gi|15906265|gb|BI814007.1|BI814 ------------------------------------------------

PF11_0066                       CTGTTTTTAATTTTTCGCAATGAAAATATACATTTGTAATATTTCTTT
MAL11|PF11_0066                 ------------------------------------------------
su_gi_contig_746                ------------------------------------------------
gi|22792637|gb|BU496443.1|BU496 ------------------------------------------------
gi|15909575|gb|BI815881.1|BI815 ------------------------------------------------
gi|15906265|gb|BI814007.1|BI814 ------------------------------------------------

PF11_0066                       TATGTCTTAATATATATATATATATATATATTTATTTATTTGTTTCAA
MAL11|PF11_0066                 ------------------------------------------------
su_gi_contig_746                ------------------------------------------------
gi|22792637|gb|BU496443.1|BU496 ------------------------------------------------
gi|15909575|gb|BI815881.1|BI815 ------------------------------------------------
gi|15906265|gb|BI814007.1|BI814 ------------------------------------------------

PF11_0066                       AAATTTTTTTTTTTTTTTTTTTTTTTTTTTTTTTTTTTTCATGTTGAT
MAL11|PF11_0066                 ------------------------------------------------
su_gi_contig_746                ------------------------------------------------
gi|22792637|gb|BU496443.1|BU496 ------------------------------------------------
gi|15909575|gb|BI815881.1|BI815 ------------------------------------------------
gi|15906265|gb|BI814007.1|BI814 ------------------------------------------------

PF11_0066                       TATTTTTTTCCACTAGTGTACAAATTTTACATTGTGTAAAGAAAGGTT
MAL11|PF11_0066                 ------------------------------------------------
su_gi_contig_746                ------------------------------------------------
gi|22792637|gb|BU496443.1|BU496 ------------------------------------------------
gi|15909575|gb|BI815881.1|BI815 ------------------------------------------------
gi|15906265|gb|BI814007.1|BI814 ------------------------------------------------

PF11_0066                       AAACATGTACATAAATATTTTACATATTTATTTAAAATAATAAATCCA
MAL11|PF11_0066                 ------------------------------------------------
su_gi_contig_746                ------------------------------------------------
gi|22792637|gb|BU496443.1|BU496 ------------------------------------------------
gi|15909575|gb|BI815881.1|BI815 ------------------------------------------------
gi|15906265|gb|BI814007.1|BI814 ------------------------------------------------

PF11_0066                       AAGGAAAATAAAAAAAAAAAAAAAAAAAAAGCAAATATAATATATATA
MAL11|PF11_0066                 ------------------------------------------------
su_gi_contig_746                --------------------------------------AATATATATA
gi|22792637|gb|BU496443.1|BU496 ------------------------------------------------
gi|15909575|gb|BI815881.1|BI815 ------------------------------------------------
gi|15906265|gb|BI814007.1|BI814 ------------------------------------------------

PF11_0066                       TAATATATATAATATATATATATATATGTATGTATTCAAAAGATATTG
MAL11|PF11_0066                 ------------------------------------------------
su_gi_contig_746                TAATATATATAATATATATATATATATGTATGTATTCAAAAGATATTG
gi|22792637|gb|BU496443.1|BU496 ------------------------------------------------
gi|15909575|gb|BI815881.1|BI815 ------------------------------------------------
gi|15906265|gb|BI814007.1|BI814 ------------------------------------------------

PF11_0066                       CCTTTTTTGTTTATTTTTTCAAAAAATGTTACAAATATAAGGTGAATT
MAL11|PF11_0066                 ------------------------------------------------
su_gi_contig_746                CCTTTTTTGTTTATTTTTTCAAAAAATGTTACAAATATAAGGTGAATT
gi|22792637|gb|BU496443.1|BU496 ------------------------------------------------
gi|15909575|gb|BI815881.1|BI815 ------------------------------------------------
gi|15906265|gb|BI814007.1|BI814 ------------------------------------------------

PF11_0066                       TATATATCATGTGTGTGTTCCCTCATATTTAATTTTTTATTTCACGTC
MAL11|PF11_0066                 ------------------------------------------------
su_gi_contig_746                TATATATCATGTGTGTGTTCCCTCATATTTAATTTTTTATTTCACGTC
gi|22792637|gb|BU496443.1|BU496 ----------------------------------------------TC
gi|15909575|gb|BI815881.1|BI815 ------------------------------------------------
gi|15906265|gb|BI814007.1|BI814 ------------------------------------------------

PF11_0066                       ACCTTAAATATATATATATTTATTTTTAGTAAGCATTATTTTTATTGG
MAL11|PF11_0066                 ------------------------------------------------
su_gi_contig_746                ACCTTAAATATATATATATTTATTTTTAGTAAGCATTATTTTTATTGG
gi|22792637|gb|BU496443.1|BU496 ACCTTAAATATATATATATTTATTTTTAGTAAGCATTATTTTTATTGG
gi|15909575|gb|BI815881.1|BI815 ---TTAAATATATATATATTTATTTTTAGTAAGCATTATTTTTATTGG
gi|15906265|gb|BI814007.1|BI814 ------------------------------------------------

PF11_0066                       TGAATACACACGTATATATATATTATATATATGTGTACATATAAATGT
MAL11|PF11_0066                 ------------------------------------------------
su_gi_contig_746                TGAATACACACGTATATATATATTATATATATGTGTACATATAAATGT
gi|22792637|gb|BU496443.1|BU496 TGAATACACACGTATATATATATTATATATATGTGTACATATAAATGT
gi|15909575|gb|BI815881.1|BI815 TGAATACACACGTATATATATATTATATATATGTGTACATATAAATGT
gi|15906265|gb|BI814007.1|BI814 ------------------------------------------------

PF11_0066                       AACAAATTTTTATTATTTTATTATTTTATTATTTTATTTACATGCTAT
MAL11|PF11_0066                 ------------------------------------------------
su_gi_contig_746                AACAAATTTTTATTATTTTATTATTTTATTATTTTATTTACATGCTAT
gi|22792637|gb|BU496443.1|BU496 AACAAATTTTTATTATTTTATTATTTTATTATTTTATTTACATGCTAT
gi|15909575|gb|BI815881.1|BI815 AACAAATTTTTATTATTTTATTATTTTATTATTTTATTTACATGCTAT
gi|15906265|gb|BI814007.1|BI814 ------------------------------------------------

PF11_0066                       GGGTAAATAAATATGAACACAATGTTAATTAAGGATAACATAAATATA
MAL11|PF11_0066                 ------------ATGAACACAATGTTAATTAAGGATAACATAAATATA
su_gi_contig_746                GGGTAAATAAATATGAACACAATGTTAATTAAGGATAACATAAATATA
gi|22792637|gb|BU496443.1|BU496 GGGTAAATAAATATGAACACAATGTTAATTAAGGATAACATAAATATA
gi|15909575|gb|BI815881.1|BI815 GGGTAAATAAATATGAACACAATGTTAATTAAGGATAACATAAATATA
gi|15906265|gb|BI814007.1|BI814 ------------------------------------------------

PF11_0066                       TCCATTAATGAAGATGTTGAGAAAGAACTTTATGAATGCTTTTCATTA
MAL11|PF11_0066                 TCCATTAATGAAGATGTTGAGAAAGAACTTTATGAATGCTTTTCATTA
su_gi_contig_746                TCCATTAATGAAGATGTTGAGAAAGAACTTTATGAATGCTTTTCATTA
gi|22792637|gb|BU496443.1|BU496 TCCATTAATGAAGATGTTGAGAAAGAACTTTATGAATGCTTTTCATTA
gi|15909575|gb|BI815881.1|BI815 TCCATTATTGAAGATGTTGAGAAAGAACTTTATGAATGCTTTTCATTA
gi|15906265|gb|BI814007.1|BI814 ------------------------------------------------

PF11_0066                       TTCGATACAAACAAATGTGGTTACATAGATATTCGAGAATTTTACTTT
MAL11|PF11_0066                 TTCGATACAAACAAATGTGGTTACATAGATATTCGAGAATTTTACTTT
su_gi_contig_746                TTCGATACAAACAAATGTGGTTACATAGATATTCGAGAATTTTACTTT
gi|22792637|gb|BU496443.1|BU496 TTCGATACAAACAAATGTGGTTACATAGATATTCGAGAATTTTACTTT
gi|15909575|gb|BI815881.1|BI815 TTCGATACAAACAAATGTGGTTACATAGATATTCGAGAATTTTACTTT
gi|15906265|gb|BI814007.1|BI814 ------------------------------------------------

PF11_0066                       GCTTTAAAATCATTAGGTTTAAATTTTAAAAAAGAACAAGTGAAAAAC
MAL11|PF11_0066                 GCTTTAAAATCATTAGGTTTAAATTTTAAAAAAGAACAAGTGAAAAAC
su_gi_contig_746                GCTTTAAAATCATTAGGTTTAAATTTTAAAAAAGAACAAGTGAAAAAC
gi|22792637|gb|BU496443.1|BU496 GCTTTAAAATCATTAGGTTTAAATTTTAAAAAAGAACAAGTGAAAAAC
gi|15909575|gb|BI815881.1|BI815 GCTTTAAAATCATTAGGTTTAAATTTTAAAAAAGAACAAGTGAAAAAC
gi|15906265|gb|BI814007.1|BI814 ------------------------------------------------

PF11_0066                       ATTTTTTTGGATATAAAAAAAGATATTGATGAAAAATTAAATTTTGAT
MAL11|PF11_0066                 ATTTTTTTGGATATAAAAAAAGATATTGATGAAAAATTAAATTTTGAT
su_gi_contig_746                ATTTTTTTGGATATAAAAAAAGATATTGATGAAAAATTAAATTTTGAT
gi|22792637|gb|BU496443.1|BU496 ATTTTTTTGGATATAAAAAAAGATATTGATGAAAAATTAAATTTTGAT
gi|15909575|gb|BI815881.1|BI815 ATTTTTTTGGATATAAAAAAAGATATTGATGAAAAATTAAATTTTGAT
gi|15906265|gb|BI814007.1|BI814 --------------------------------AAAATTAAATTTGGAT

PF11_0066                       GAGTTTTTTGACATAGCTACAAAATATTTACATACAAGATATAATGAT
MAL11|PF11_0066                 GAGTTTTTTGACATAGCTACAAAATATTTACATACAAGATATAATGAT
su_gi_contig_746                GAGTTTTTTGACATAGCTACAAAATATTTACATACAAGATATAATGAT
gi|22792637|gb|BU496443.1|BU496 GAGTTTTTTGACATAGCTACAAAATATTTACA----------------
gi|15909575|gb|BI815881.1|BI815 GAGTTTTTTGACATAGCTACAAAATATTTACATACAAGATATAATGAT
gi|15906265|gb|BI814007.1|BI814 GAGTTTTT-GCCATAGCTCCAAAATTTTTACTTCCAAGATATAATGAT

PF11_0066                       GATGAAATGGATCAAATGTTTTCATTATTTGATCCAAACGATACAGGT
MAL11|PF11_0066                 GATGAAATGGATCAAATGTTTTCATTATTTGATCCAAACGATACAGGT
su_gi_contig_746                GATGAAATGGATCAAATGTTTTCATTATTTGATCCAAACGATACAG--
gi|22792637|gb|BU496443.1|BU496 ------------------------------------------------
gi|15909575|gb|BI815881.1|BI815 GATGAAATGGATCAAATGTTTTCATTATTTGATCCAAACGATACAG--
gi|15906265|gb|BI814007.1|BI814 GATGAAATGGATCAAATGTTTTCATTATTTGATCCAAAGGATACAG--

PF11_0066                       TATAATAAATATGGAAATATAATAATATATAACAAATGTTCATATATA
MAL11|PF11_0066                 TATAATAAATATGGAAATATAATAATATATAACAAATGTTCATATATA
su_gi_contig_746                ------------------------------------------------
gi|22792637|gb|BU496443.1|BU496 ------------------------------------------------
gi|15909575|gb|BI815881.1|BI815 ------------------------------------------------
gi|15906265|gb|BI814007.1|BI814 ------------------------------------------------

PF11_0066                       TTTATATTATTTATGTTAAACTTTTCAATTTTATCATTATTTTTATTG
MAL11|PF11_0066                 TTTATATTATTTATGTTAAACTTTTCAATTTTATCATTATTTTTATTG
su_gi_contig_746                ------------------------------------------------
gi|22792637|gb|BU496443.1|BU496 ------------------------------------------------
gi|15909575|gb|BI815881.1|BI815 ------------------------------------------------
gi|15906265|gb|BI814007.1|BI814 ------------------------------------------------

PF11_0066                       TCAGGTAAAATAACACTACAAGCCTTAAGAAAAGTATGCACAGATATA
MAL11|PF11_0066                 TCAGGTAAAATAACACTACAAGCCTTAAGAAAAGTATGCACAGATATA
su_gi_contig_746                ----GTAAAATAACACTACAAGCCTTAAGAAAAGTATGCACAGATATA
gi|22792637|gb|BU496443.1|BU496 ------------------------------------------------
gi|15909575|gb|BI815881.1|BI815 ----GTAAAATAACACTACAAGCCTTAAGAAAAGTATGCACAGATATA
gi|15906265|gb|BI814007.1|BI814 ----GTAAAATAACACTACAAGCTTTAAGAAAAGTATGCACAGATATA

PF11_0066                       GGTATCTATGGAAAAAAAAAAAAAAATAAAATACAATAAAATATATAT
MAL11|PF11_0066                 G-----------------------------------------------
su_gi_contig_746                G-----------------------------------------------
gi|22792637|gb|BU496443.1|BU496 ------------------------------------------------
gi|15909575|gb|BI815881.1|BI815 G-----------------------------------------------
gi|15906265|gb|BI814007.1|BI814 G-----------------------------------------------

PF11_0066                       ATATATATATATATATATATATATATATATATATATATATTGATATTA
MAL11|PF11_0066                 ------------------------------------------------
su_gi_contig_746                ------------------------------------------------
gi|22792637|gb|BU496443.1|BU496 ------------------------------------------------
gi|15909575|gb|BI815881.1|BI815 ------------------------------------------------
gi|15906265|gb|BI814007.1|BI814 ------------------------------------------------

PF11_0066                       TTAACACACAAATAAATAAATACATGTACATTTGTACATTTATACATT
MAL11|PF11_0066                 ------------------------------------------------
su_gi_contig_746                ------------------------------------------------
gi|22792637|gb|BU496443.1|BU496 ------------------------------------------------
gi|15909575|gb|BI815881.1|BI815 ------------------------------------------------
gi|15906265|gb|BI814007.1|BI814 ------------------------------------------------

PF11_0066                       TATATATTTATCCATTTATATATTTATCCATTTATATATTTATCCATT
MAL11|PF11_0066                 ------------------------------------------------
su_gi_contig_746                ------------------------------------------------
gi|22792637|gb|BU496443.1|BU496 ------------------------------------------------
gi|15909575|gb|BI815881.1|BI815 ------------------------------------------------
gi|15906265|gb|BI814007.1|BI814 ------------------------------------------------

PF11_0066                       TATCCATTTATATATTTATCCATTTATCCATTTATCCATTTATCCATT
MAL11|PF11_0066                 ------------------------------------------------
su_gi_contig_746                ------------------------------------------------
gi|22792637|gb|BU496443.1|BU496 ------------------------------------------------
gi|15909575|gb|BI815881.1|BI815 ------------------------------------------------
gi|15906265|gb|BI814007.1|BI814 ------------------------------------------------

PF11_0066                       TATATATTTATCCATTTATATATTTATCCATTTATCCATATGTATATT
MAL11|PF11_0066                 ------------------------------------------------
su_gi_contig_746                ------------------------------------------------
gi|22792637|gb|BU496443.1|BU496 ------------------------------------------------
gi|15909575|gb|BI815881.1|BI815 ------------------------------------------------
gi|15906265|gb|BI814007.1|BI814 ------------------------------------------------

PF11_0066                       TTATTTCCTTTTGTCTTGTTAGGTGAAAATATTAGCGACACCGAACTT
MAL11|PF11_0066                 ----------------------GTGAAAATATTAGCGACACCGAACTT
su_gi_contig_746                ----------------------GTGAAAATATTAGCGACACCGAACTT
gi|22792637|gb|BU496443.1|BU496 ------------------------------------------------
gi|15909575|gb|BI815881.1|BI815 ----------------------GTGAAAATATTAGCGACACCGAA---
gi|15906265|gb|BI814007.1|BI814 ----------------------GTGAAAATATTAGCGACACGGAACTT

PF11_0066                       AACAACATGATACATTTTGCTGACAAAAATAATGACAAAGTTATTGAT
MAL11|PF11_0066                 AACAACATGATACATTTTGCTGACAAAAATAATGACAAAGTTATTGAT
su_gi_contig_746                AACAACATGATACATTTTGCTGACAAAAATAATGACAAAGTTATTGAT
gi|22792637|gb|BU496443.1|BU496 ------------------------------------------------
gi|15909575|gb|BI815881.1|BI815 ------------------------------------------------
gi|15906265|gb|BI814007.1|BI814 AACAACATGATACATTTTGCTGACAAAAATAATGACAAAGTTATTGAT

PF11_0066                       AAAAATGAATTCAAAAAAGTACTTTTATGCTCATGGAAAAATGACCCA
MAL11|PF11_0066                 AAAAATGAATTCAAAAAAGTACTTTTATGCTCATGGAAAAATGACCCA
su_gi_contig_746                AAAAATGAATTCAAAAAAGTACTTTTATGCTCATGGAAAAATGACCCA
gi|22792637|gb|BU496443.1|BU496 ------------------------------------------------
gi|15909575|gb|BI815881.1|BI815 ------------------------------------------------
gi|15906265|gb|BI814007.1|BI814 AAAAATGAATTCAAAAAAGTACTTTTATGCTCATGGAAAAATGACCCA

PF11_0066                       TTAAGTGATGTTGATTCAGATTCATAAAGATAACAAGTAATCAATCTA
MAL11|PF11_0066                 TTAAGTGATGTTGATTCAGATTCATAA---------------------
su_gi_contig_746                TTAAGTGATGTTGATTCAGATTCATAAAGATAACAAGTAATCAATCTA
gi|22792637|gb|BU496443.1|BU496 ------------------------------------------------
gi|15909575|gb|BI815881.1|BI815 ------------------------------------------------
gi|15906265|gb|BI814007.1|BI814 TTAAGTGATGTTGATTCAGATTCATAAAGATAACAAGTAATCAATCTA

PF11_0066                       ATTATTAATTATATTTATTTTTTTTTTAACTTGTCAAAAGTTCAAATA
MAL11|PF11_0066                 ------------------------------------------------
su_gi_contig_746                ATTATTAATTATATTTATTTTTTTTTTAACTTGTCAAAAGTTCAAATA
gi|22792637|gb|BU496443.1|BU496 ------------------------------------------------
gi|15909575|gb|BI815881.1|BI815 ------------------------------------------------
gi|15906265|gb|BI814007.1|BI814 ATTATTAATTATATTTATTTTTTTTTTAACTTGTCAAAAGTTCAAATA

PF11_0066                       CATATAATACTATTATATATTTTAATTTATTCTTTTTTAAAACAACAA
MAL11|PF11_0066                 ------------------------------------------------
su_gi_contig_746                CATATAATACTATTATATATTTTAATTTATTCTTTTTTAAAACAACAA
gi|22792637|gb|BU496443.1|BU496 ------------------------------------------------
gi|15909575|gb|BI815881.1|BI815 ------------------------------------------------
gi|15906265|gb|BI814007.1|BI814 CATATAATACTATTATATATTTTAATTTATTCTTTTTTAAACCACCAA

PF11_0066                       AAAAAAAAAAAAAAATAAAATAAAAAAGTAAATATAAATAATAAATAA
MAL11|PF11_0066                 ------------------------------------------------
su_gi_contig_746                AAAAAAAAAAAAAAATAAAATAAAAAAGTAAATATAAATAATAAATAA
gi|22792637|gb|BU496443.1|BU496 ------------------------------------------------
gi|15909575|gb|BI815881.1|BI815 ------------------------------------------------
gi|15906265|gb|BI814007.1|BI814 AAAAAAAAAAAAAAATAAAATAAAAAAGTAAATATAAATAATAAATAA

PF11_0066                       ATAAATAAATAAATAAATATATATATATATATATATATTTATACAATT
MAL11|PF11_0066                 ------------------------------------------------
su_gi_contig_746                ATAAATAAATAAATAAATATATATATATATATATATATTTATACAATT
gi|22792637|gb|BU496443.1|BU496 ------------------------------------------------
gi|15909575|gb|BI815881.1|BI815 ------------------------------------------------
gi|15906265|gb|BI814007.1|BI814 ATAAATAAATAAATAAATATATATATATATATATATATTTATACAATT

PF11_0066                       AGACAAGTCAGGAAAGATAACAAAAACTTTATAAATATTTCAAAAAAA
MAL11|PF11_0066                 ------------------------------------------------
su_gi_contig_746                AGACAAGTCAGGAAAGATAACAAAAACTTTATAAATATTTCAAA----
gi|22792637|gb|BU496443.1|BU496 ------------------------------------------------
gi|15909575|gb|BI815881.1|BI815 ------------------------------------------------
gi|15906265|gb|BI814007.1|BI814 AGACAAGTCAGGAAAGATAACAAAAACTTTATAAATATTTCAAA----

PF11_0066                       AAAAAAAAAAATTAATTTTTAAAAAATATTTAATTATAAATGACATAT
MAL11|PF11_0066                 ------------------------------------------------
su_gi_contig_746                ------------------------------------------------
gi|22792637|gb|BU496443.1|BU496 ------------------------------------------------
gi|15909575|gb|BI815881.1|BI815 ------------------------------------------------
gi|15906265|gb|BI814007.1|BI814 ------------------------------------------------

PF11_0066                       GTAAATTTCAAAGAAAATATAAACAAAATATATATTTTCAAAAATATA
MAL11|PF11_0066                 ------------------------------------------------
su_gi_contig_746                ------------------------------------------------
gi|22792637|gb|BU496443.1|BU496 ------------------------------------------------
gi|15909575|gb|BI815881.1|BI815 ------------------------------------------------
gi|15906265|gb|BI814007.1|BI814 ------------------------------------------------

PF11_0066                       AACATATAAACATATGTACATATAAACATATATACATATAAAAATATA
MAL11|PF11_0066                 ------------------------------------------------
su_gi_contig_746                ------------------------------------------------
gi|22792637|gb|BU496443.1|BU496 ------------------------------------------------
gi|15909575|gb|BI815881.1|BI815 ------------------------------------------------
gi|15906265|gb|BI814007.1|BI814 ------------------------------------------------

PF11_0066                       TACATATGTACATTTTCGTCTAATTGAAGCCCGGGCGTCTAACCGTTT
MAL11|PF11_0066                 ------------------------------------------------
su_gi_contig_746                ------------------------------------------------
gi|22792637|gb|BU496443.1|BU496 ------------------------------------------------
gi|15909575|gb|BI815881.1|BI815 ------------------------------------------------
gi|15906265|gb|BI814007.1|BI814 ------------------------------------------------

PF11_0066                       CAAAACAAAAAAAAATAATATAATATAATATATATATATATATATATA
MAL11|PF11_0066                 ------------------------------------------------
su_gi_contig_746                ------------------------------------------------
gi|22792637|gb|BU496443.1|BU496 ------------------------------------------------
gi|15909575|gb|BI815881.1|BI815 ------------------------------------------------
gi|15906265|gb|BI814007.1|BI814 ------------------------------------------------

PF11_0066                       TATTTATTTATTTATTTATTGATTTATCTACATATTACACATTTGAGT
MAL11|PF11_0066                 ------------------------------------------------
su_gi_contig_746                ------------------------------------------------
gi|22792637|gb|BU496443.1|BU496 ------------------------------------------------
gi|15909575|gb|BI815881.1|BI815 ------------------------------------------------
gi|15906265|gb|BI814007.1|BI814 ------------------------------------------------

PF11_0066                       GCTATATTTTTCCTGGCAAGCTTAACTTAAGTAATAACTAAACTTGGA
MAL11|PF11_0066                 ------------------------------------------------
su_gi_contig_746                ------------------------------------------------
gi|22792637|gb|BU496443.1|BU496 ------------------------------------------------
gi|15909575|gb|BI815881.1|BI815 ------------------------------------------------
gi|15906265|gb|BI814007.1|BI814 ------------------------------------------------

PF11_0066                       ATCATTTTCGATGTTGTATATTATACTGTCGACACCAAAGGATTGATA
MAL11|PF11_0066                 ------------------------------------------------
su_gi_contig_746                ------------------------------------------------
gi|22792637|gb|BU496443.1|BU496 ------------------------------------------------
gi|15909575|gb|BI815881.1|BI815 ------------------------------------------------
gi|15906265|gb|BI814007.1|BI814 ------------------------------------------------

PF11_0066                       AAATTTTTCCTTCAAGATAGATGTGTAAAAATGTATTGTTGATCCACT
MAL11|PF11_0066                 ------------------------------------------------
su_gi_contig_746                ------------------------------------------------
gi|22792637|gb|BU496443.1|BU496 ------------------------------------------------
gi|15909575|gb|BI815881.1|BI815 ------------------------------------------------
gi|15906265|gb|BI814007.1|BI814 ------------------------------------------------

PF11_0066                       ATCGTTACCATATGCATCATTGTTTGAAGTGAATATAACCGTATGGAA
MAL11|PF11_0066                 ------------------------------------------------
su_gi_contig_746                ------------------------------------------------
gi|22792637|gb|BU496443.1|BU496 ------------------------------------------------
gi|15909575|gb|BI815881.1|BI815 ------------------------------------------------
gi|15906265|gb|BI814007.1|BI814 ------------------------------------------------

PF11_0066                       TAAGGTTAAGAATATATAACCATCTTCTGTTATATGTAGATCTTGTTC
MAL11|PF11_0066                 ------------------------------------------------
su_gi_contig_746                ------------------------------------------------
gi|22792637|gb|BU496443.1|BU496 ------------------------------------------------
gi|15909575|gb|BI815881.1|BI815 ------------------------------------------------
gi|15906265|gb|BI814007.1|BI814 ------------------------------------------------

PF11_0066                       ATTAACATTTATAAATTTCGATAACAATGCTGAATCTGGGTATTTTTT
MAL11|PF11_0066                 ------------------------------------------------
su_gi_contig_746                ------------------------------------------------
gi|22792637|gb|BU496443.1|BU496 ------------------------------------------------
gi|15909575|gb|BI815881.1|BI815 ------------------------------------------------
gi|15906265|gb|BI814007.1|BI814 ------------------------------------------------

PF11_0066                       TATTAGGTCTTCTAATACATTTCTTTGTACATAGAAATAATTAACCGA
MAL11|PF11_0066                 ------------------------------------------------
su_gi_contig_746                ------------------------------------------------
gi|22792637|gb|BU496443.1|BU496 ------------------------------------------------
gi|15909575|gb|BI815881.1|BI815 ------------------------------------------------
gi|15906265|gb|BI814007.1|BI814 ------------------------------------------------

PF11_0066                       TGTTGATATAGGTCCTACCCTTATAGATGGATTATCTAGATTAAACCA
MAL11|PF11_0066                 ------------------------------------------------
su_gi_contig_746                ------------------------------------------------
gi|22792637|gb|BU496443.1|BU496 ------------------------------------------------
gi|15909575|gb|BI815881.1|BI815 ------------------------------------------------
gi|15906265|gb|BI814007.1|BI814 ------------------------------------------------

PF11_0066                       TTTTTCGAAATTCCATTTATTTTCTTGTTTAGTTAATTTATATATGGT
MAL11|PF11_0066                 ------------------------------------------------
su_gi_contig_746                ------------------------------------------------
gi|22792637|gb|BU496443.1|BU496 ------------------------------------------------
gi|15909575|gb|BI815881.1|BI815 ------------------------------------------------
gi|15906265|gb|BI814007.1|BI814 ------------------------------------------------

PF11_0066                       TTTTTTATTATTTGTTACATAAATATATGTTGATAACTTTTCTTCATT
MAL11|PF11_0066                 ------------------------------------------------
su_gi_contig_746                ------------------------------------------------
gi|22792637|gb|BU496443.1|BU496 ------------------------------------------------
gi|15909575|gb|BI815881.1|BI815 ------------------------------------------------
gi|15906265|gb|BI814007.1|BI814 ------------------------------------------------

PF11_0066                       ATCACCATATGATATATGTGAGATATATTGAAAGAGTTCATTGGCTTC
MAL11|PF11_0066                 ------------------------------------------------
su_gi_contig_746                ------------------------------------------------
gi|22792637|gb|BU496443.1|BU496 ------------------------------------------------
gi|15909575|gb|BI815881.1|BI815 ------------------------------------------------
gi|15906265|gb|BI814007.1|BI814 ------------------------------------------------

PF11_0066                       TTTTTTCTTTTTATGTACTACAAAACAATCATATGCCTTTTCTACTTT
MAL11|PF11_0066                 ------------------------------------------------
su_gi_contig_746                ------------------------------------------------
gi|22792637|gb|BU496443.1|BU496 ------------------------------------------------
gi|15909575|gb|BI815881.1|BI815 ------------------------------------------------
gi|15906265|gb|BI814007.1|BI814 ------------------------------------------------

PF11_0066                       TTTAATAACACATTTATTAACATAATTATGTTGTTCATCGTTTCCTGT
MAL11|PF11_0066                 ------------------------------------------------
su_gi_contig_746                ------------------------------------------------
gi|22792637|gb|BU496443.1|BU496 ------------------------------------------------
gi|15909575|gb|BI815881.1|BI815 ------------------------------------------------
gi|15906265|gb|BI814007.1|BI814 ------------------------------------------------

PF11_0066                       TATATATACGACTATTTGATTATTGGTACTACTCTTCGAATCTATGGA
MAL11|PF11_0066                 ------------------------------------------------
su_gi_contig_746                ------------------------------------------------
gi|22792637|gb|BU496443.1|BU496 ------------------------------------------------
gi|15909575|gb|BI815881.1|BI815 ------------------------------------------------
gi|15906265|gb|BI814007.1|BI814 ------------------------------------------------

PF11_0066                       TATACCATATGGTTGTGGTAAGTTTATGGTTACAAATCCTTTGGTCAT
MAL11|PF11_0066                 ------------------------------------------------
su_gi_contig_746                ------------------------------------------------
gi|22792637|gb|BU496443.1|BU496 ------------------------------------------------
gi|15909575|gb|BI815881.1|BI815 ------------------------------------------------
gi|15906265|gb|BI814007.1|BI814 ------------------------------------------------

PF11_0066                       ATAAACATATAACATATTATTTATAGGATAGGTTATAATATGTGTATC
MAL11|PF11_0066                 ------------------------------------------------
su_gi_contig_746                ------------------------------------------------
gi|22792637|gb|BU496443.1|BU496 ------------------------------------------------
gi|15909575|gb|BI815881.1|BI815 ------------------------------------------------
gi|15906265|gb|BI814007.1|BI814 ------------------------------------------------

PF11_0066                       TTGGAATGATTTATAATCAAAACCTAAATAGATTCTATAACCATCAAA
MAL11|PF11_0066                 ------------------------------------------------
su_gi_contig_746                ------------------------------------------------
gi|22792637|gb|BU496443.1|BU496 ------------------------------------------------
gi|15909575|gb|BI815881.1|BI815 ------------------------------------------------
gi|15906265|gb|BI814007.1|BI814 ------------------------------------------------

PF11_0066                       AACAAAATTTCCTTGATATCTTAGATTATATTCTTCTGATTTGTTTAA
MAL11|PF11_0066                 ------------------------------------------------
su_gi_contig_746                ------------------------------------------------
gi|22792637|gb|BU496443.1|BU496 ------------------------------------------------
gi|15909575|gb|BI815881.1|BI815 ------------------------------------------------
gi|15906265|gb|BI814007.1|BI814 ------------------------------------------------

PF11_0066                       TAAACTAACATAATTATTTCTGTTATCATAATAACATATATCATTAAA
MAL11|PF11_0066                 ------------------------------------------------
su_gi_contig_746                ------------------------------------------------
gi|22792637|gb|BU496443.1|BU496 ------------------------------------------------
gi|15909575|gb|BI815881.1|BI815 ------------------------------------------------
gi|15906265|gb|BI814007.1|BI814 ------------------------------------------------

PF11_0066                       TATTTTCTCCTTTCTTGAACAATAGCTAGAAGCACCTA
MAL11|PF11_0066                 --------------------------------------
su_gi_contig_746                --------------------------------------
gi|22792637|gb|BU496443.1|BU496 --------------------------------------
gi|15909575|gb|BI815881.1|BI815 --------------------------------------
gi|15906265|gb|BI814007.1|BI814 --------------------------------------

;

endblock;
