# Supplementary material for: cDNA sequences reveal considerable gene prediction inaccuracy in the Plasmodium falciparum genome
Source: BMC Genomics. 2007 Jul 27;8:255. doi: 10.1186/1471-2164-8-255 (PMC1978503; doi:10.1186/1471-2164-8-255)
Supplement: Additional file 3 — Genes with cDNA sequences not matching predicted CDS perfectly. Aligned cDNA and predicted CDS sequences can be viewed by double clicking the hyper-linked gene names in the Excel file. [file 1471-2164-8-255-S3.zip › PF11_0074.TXT]

#NEXUS

[!This data assembled using Sequencher, from Gene Codes Corporation.]
begin data;
   dimensions ntax=4 nchar=5826;
   format datatype=dna gap=- interleave=yes;
   matrix

PF11_0074                    CTTTCTATTTTTACAATTTATTTTCTTTAATTTTTTTGTAATTTGCTT
MAL11|PF11_0074              ------------------------------------------------
su_gi_contig_10198           ------------------------------------------------
PfLab1_S_F3__P11a_C12_06.ab1 ------------------------------------------------

PF11_0074                    TATTATTAACCCTGAACCCTGAACTTACACAAAGGTGTATGTAAGATC
MAL11|PF11_0074              ------------------------------------------------
su_gi_contig_10198           ------------------------------------------------
PfLab1_S_F3__P11a_C12_06.ab1 ------------------------------------------------

PF11_0074                    AAAAAATTTTATTCATACTATAATAAATTTAGAGTAGTCTAATTTTAC
MAL11|PF11_0074              ------------------------------------------------
su_gi_contig_10198           ------------------------------------------------
PfLab1_S_F3__P11a_C12_06.ab1 ------------------------------------------------

PF11_0074                    ATGTTTACGTTTGGTATTTTATTAATTCTCATTTCATATACCACATAT
MAL11|PF11_0074              ------------------------------------------------
su_gi_contig_10198           ------------------------------------------------
PfLab1_S_F3__P11a_C12_06.ab1 ------------------------------------------------

PF11_0074                    GTATATGATTACACTTATTACACTGGATACTCCCTTTATTAAGAAAAA
MAL11|PF11_0074              ------------------------------------------------
su_gi_contig_10198           ------------------------------------------------
PfLab1_S_F3__P11a_C12_06.ab1 ------------------------------------------------

PF11_0074                    GAAGAATATTATTTATATTATCTTTATTTAAAAAATCATTCCTTTGTT
MAL11|PF11_0074              ------------------------------------------------
su_gi_contig_10198           ------------------------------------------------
PfLab1_S_F3__P11a_C12_06.ab1 ------------------------------------------------

PF11_0074                    TATTAACTCCACATAAACCATTATTATATAACTGTCTATATAAATTAT
MAL11|PF11_0074              ------------------------------------------------
su_gi_contig_10198           ------------------------------------------------
PfLab1_S_F3__P11a_C12_06.ab1 ------------------------------------------------

PF11_0074                    CATACTGTTTTGGATTCACTTCTTTTTTCCCTTTTGTTTTTTTGTCAA
MAL11|PF11_0074              ------------------------------------------------
su_gi_contig_10198           ------------------------------------------------
PfLab1_S_F3__P11a_C12_06.ab1 ------------------------------------------------

PF11_0074                    ATTCATATTTATTATAATATATTTTATAATAATCGGGATATATTTTTT
MAL11|PF11_0074              ------------------------------------------------
su_gi_contig_10198           ------------------------------------------------
PfLab1_S_F3__P11a_C12_06.ab1 ------------------------------------------------

PF11_0074                    TATATATTAATTCACATGCTTCATTATAATATATAAAGTTGTTACATT
MAL11|PF11_0074              ------------------------------------------------
su_gi_contig_10198           ------------------------------------------------
PfLab1_S_F3__P11a_C12_06.ab1 ------------------------------------------------

PF11_0074                    TTCTGCAGAAATATTTACACAAATCTTTACTTGATGATTTCATTATAT
MAL11|PF11_0074              ------------------------------------------------
su_gi_contig_10198           ------------------------------------------------
PfLab1_S_F3__P11a_C12_06.ab1 ------------------------------------------------

PF11_0074                    AACATATTTATTCATTTTAACAATTTTATTATTTTAAAAAAAAAAAAA
MAL11|PF11_0074              ------------------------------------------------
su_gi_contig_10198           ------------------------------------------------
PfLab1_S_F3__P11a_C12_06.ab1 ------------------------------------------------

PF11_0074                    ATATATATATATATATATTTATATATTTATATATTTAAAAATATTAGC
MAL11|PF11_0074              ------------------------------------------------
su_gi_contig_10198           ------------------------------------------------
PfLab1_S_F3__P11a_C12_06.ab1 ------------------------------------------------

PF11_0074                    AGATCTAAATGTATATTTTTTTTTATGTAGTAGGTCAAAAATAGTTTA
MAL11|PF11_0074              ------------------------------------------------
su_gi_contig_10198           ------------------------------------------------
PfLab1_S_F3__P11a_C12_06.ab1 ------------------------------------------------

PF11_0074                    TATTTTTCATTTTAATGTTATTATATTATAATAAATATATTAAATATA
MAL11|PF11_0074              ------------------------------------------------
su_gi_contig_10198           ------------------------------------------------
PfLab1_S_F3__P11a_C12_06.ab1 ------------------------------------------------

PF11_0074                    TTAAATGTACATAATATATATATATATATATATATATTATATATTTAA
MAL11|PF11_0074              ------------------------------------------------
su_gi_contig_10198           ------------------------------------------------
PfLab1_S_F3__P11a_C12_06.ab1 ------------------------------------------------

PF11_0074                    TATATGACACCTACACATTAATACATAATATAGAAAAAGAAATAAGAA
MAL11|PF11_0074              ------------------------------------------------
su_gi_contig_10198           ------------------------------------------------
PfLab1_S_F3__P11a_C12_06.ab1 ------------------------------------------------

PF11_0074                    TAAAAAAACAAAAGGTCTCCAATGTGTTATTCCTTTTTTTTTTTTTTT
MAL11|PF11_0074              ------------------------------------------------
su_gi_contig_10198           ------------------------------------------------
PfLab1_S_F3__P11a_C12_06.ab1 ------------------------------------------------

PF11_0074                    TTTTTTTTTTTTAACTTTCTTCATATCCCATATTTATAAATATTATTC
MAL11|PF11_0074              ------------------------------------------------
su_gi_contig_10198           ------------------------------------------------
PfLab1_S_F3__P11a_C12_06.ab1 ------------------------------------------------

PF11_0074                    CTTTTTTTTATGTTTCTTTTTTTATTGTTGTATTAATTCAATGGATGT
MAL11|PF11_0074              ------------------------------------------------
su_gi_contig_10198           ------------------------------------------------
PfLab1_S_F3__P11a_C12_06.ab1 ------------------------------------------------

PF11_0074                    GCCATTTGATTTGGATTATAAACATATAATAAACGGTAAAAATAAAAA
MAL11|PF11_0074              ------------------------------------------------
su_gi_contig_10198           ------------------------------------------------
PfLab1_S_F3__P11a_C12_06.ab1 ------------------------------------------------

PF11_0074                    GTATAAGAATTAAAAATGATAAATATCACATATTATCATTCATATTAT
MAL11|PF11_0074              ------------------------------------------------
su_gi_contig_10198           ------------------------------------------------
PfLab1_S_F3__P11a_C12_06.ab1 ------------------------------------------------

PF11_0074                    AATATGTGCATTAAAATAAAAGGAAAATTATAAGAACATTTAATAGAT
MAL11|PF11_0074              ------------------------------------------------
su_gi_contig_10198           ------------------------------------------------
PfLab1_S_F3__P11a_C12_06.ab1 ------------------------------------------------

PF11_0074                    AATTTTACTATTTTAGTTTTATGTAGTATAGTTGTGTTACTTACATTT
MAL11|PF11_0074              ------------------------------------------------
su_gi_contig_10198           ------------------------------------------------
PfLab1_S_F3__P11a_C12_06.ab1 ------------------------------------------------

PF11_0074                    TTTTTTTTTTTTCTTTAATATTTTAAAATATTTTTTGGAAAAAAAATA
MAL11|PF11_0074              ------------------------------------------------
su_gi_contig_10198           ------------------------------------------------
PfLab1_S_F3__P11a_C12_06.ab1 ------------------------------------------------

PF11_0074                    TGAACAAGTCATACAAAAAAAAAAAAAAAAAAAAAAAAAAAAAAAATA
MAL11|PF11_0074              ------------------------------------------------
su_gi_contig_10198           ------------------------------------------------
PfLab1_S_F3__P11a_C12_06.ab1 ------------------------------------------------

PF11_0074                    TGTATATATATATATATATATTAAAATATGTGAAGTTATAACTGGTGA
MAL11|PF11_0074              ------------------------------------------------
su_gi_contig_10198           ------------------------------------------------
PfLab1_S_F3__P11a_C12_06.ab1 ------------------------------------------------

PF11_0074                    TTAATCAATCTCTTTATTTATCTATTATCTTTTATTATATTTATATAC
MAL11|PF11_0074              ------------------------------------------------
su_gi_contig_10198           ------------------------------------------------
PfLab1_S_F3__P11a_C12_06.ab1 ------------------------------------------------

PF11_0074                    ACTTAATTTATTATTATTTTATTTTATTTTATTTTTTTTGTTTACATG
MAL11|PF11_0074              ------------------------------------------------
su_gi_contig_10198           ------------------------------------------------
PfLab1_S_F3__P11a_C12_06.ab1 ------------------------------------------------

PF11_0074                    TATAATTTGGGAAAATGCTATAAATTGTTATAAAAATAATTAAGAATC
MAL11|PF11_0074              ------------------------------------------------
su_gi_contig_10198           ------------------------------------------------
PfLab1_S_F3__P11a_C12_06.ab1 ------------------------------------------------

PF11_0074                    TGCAAAATATTATGTATGGATAAGAAAAACGAAAAATTGGTAAGAAGA
MAL11|PF11_0074              ------------------------------------------------
su_gi_contig_10198           ------------------------------------------------
PfLab1_S_F3__P11a_C12_06.ab1 ------------------------------------------------

PF11_0074                    TATAGAAAAGAATGATTGCTTTTATATCACTATGGGTATTATGTATAA
MAL11|PF11_0074              -----------ATGATTGCTTTTATATCACTATGGGTATTATGTATAA
su_gi_contig_10198           ------------------------------------------------
PfLab1_S_F3__P11a_C12_06.ab1 ------------------------------------------------

PF11_0074                    TTAATGTTATGGCATATTGTATTAGTTTGAATAAATATAAATTTATAA
MAL11|PF11_0074              TTAATGTTATGGCATATTGTATTAGTTTGAATAAATATAAATTTATAA
su_gi_contig_10198           ------------------------------------------------
PfLab1_S_F3__P11a_C12_06.ab1 ------------------------------------------------

PF11_0074                    AATCATATAATTTATATAATAAAAGAAAACATCAACAAAATGTATTAT
MAL11|PF11_0074              AATCATATAATTTATATAATAAAAGAAAACATCAACAAAATGTATTAT
su_gi_contig_10198           ------------------------------------------------
PfLab1_S_F3__P11a_C12_06.ab1 ------------------------------------------------

PF11_0074                    ATGGAATTCCGAGGATGTATAAATGGCTAACTTCTTATTACCCAACAG
MAL11|PF11_0074              ATGGAATTCCGAGGATGTATAAATGGCTAACTTCTTATTACCCAACAG
su_gi_contig_10198           ------------------------------------------------
PfLab1_S_F3__P11a_C12_06.ab1 ------------------------------------------------

PF11_0074                    TGAGAGAAGAATTAATAAATAATGAGAAACAAAAATCAGTTGATATTT
MAL11|PF11_0074              TGAGAGAAGAATTAATAAATAATGAGAAACAAAAATCAGTTGATATTT
su_gi_contig_10198           ------------------------------------------------
PfLab1_S_F3__P11a_C12_06.ab1 ------------------------------------------------

PF11_0074                    TTTATATTGATATGAATGGAGTTATACACCATTGTACTCATGCCAATA
MAL11|PF11_0074              TTTATATTGATATGAATGGAGTTATACACCATTGTACTCATGCCAATA
su_gi_contig_10198           ------------------------------------------------
PfLab1_S_F3__P11a_C12_06.ab1 ------------------------------------------------

PF11_0074                    AAGAGAAGCTACCTATATATGATGAACATGAACTATTTTCAAATATTT
MAL11|PF11_0074              AAGAGAAGCTACCTATATATGATGAACATGAACTATTTTCAAATATTT
su_gi_contig_10198           ------------------------------------------------
PfLab1_S_F3__P11a_C12_06.ab1 ------------------------------------------------

PF11_0074                    TACAATATTTAAAAAATTTATTTTATTTGATAAAGCCAAAGAAACTCA
MAL11|PF11_0074              TACAATATTTAAAAAATTTATTTTATTTGATAAAGCCAAAGAAACTCA
su_gi_contig_10198           ------------------------------------------------
PfLab1_S_F3__P11a_C12_06.ab1 ------------------------------------------------

PF11_0074                    TATATATAGGTGTAGATGGAGTGTCACCAAAAGCTAAAATGAATCAAC
MAL11|PF11_0074              TATATATAGGTGTAGATGGAGTGTCACCAAAAGCTAAAATGAATCAAC
su_gi_contig_10198           ------------------------------------------------
PfLab1_S_F3__P11a_C12_06.ab1 ------------------------------------------------

PF11_0074                    AAAGAAAGAGGAGATTTCTTAGTATCTTCAAAATTAATGATAATGATA
MAL11|PF11_0074              AAAGAAAGAGGAGATTTCTTAGTATCTTCAAAATTAATGATAATGATA
su_gi_contig_10198           ------------------------------------------------
PfLab1_S_F3__P11a_C12_06.ab1 ------------------------------------------------

PF11_0074                    ATACGTCTAATTTGTTTAACCCTAATTGCATAACAACTGGAACGGATT
MAL11|PF11_0074              ATACGTCTAATTTGTTTAACCCTAATTGCATAACAACTGGAACGGATT
su_gi_contig_10198           ------------------------------------------------
PfLab1_S_F3__P11a_C12_06.ab1 ------------------------------------------------

PF11_0074                    TTATGTATAAAATTAATTTGTCATTAAATAAATGGTTCAAGATTTTGA
MAL11|PF11_0074              TTATGTATAAAATTAATTTGTCATTAAATAAATGGTTCAAGATTTTGA
su_gi_contig_10198           ------------------------------------------------
PfLab1_S_F3__P11a_C12_06.ab1 ------------------------------------------------

PF11_0074                    AGAAAAAAAAAGTTTTCGAATTTGATGTTATATTTTCTGGTTCGGACG
MAL11|PF11_0074              AGAAAAAAAAAGTTTTCGAATTTGATGTTATATTTTCTGGTTCGGACG
su_gi_contig_10198           ------------------------------------------------
PfLab1_S_F3__P11a_C12_06.ab1 ------------------------------------------------

PF11_0074                    TAGCTGGGGAGGGAGAGCACAAAATTTTGAAATACATAAGAGAGGTAA
MAL11|PF11_0074              TAGCTGGGGAGGGAGAGCACAAAATTTTGAAATACATAAGAGA-----
su_gi_contig_10198           ------------------------------------------------
PfLab1_S_F3__P11a_C12_06.ab1 ------------------------------------------------

PF11_0074                    TAAAAAAAAAAAAATATATTCACATGTATATTTATATATATATATATA
MAL11|PF11_0074              ------------------------------------------------
su_gi_contig_10198           ------------------------------------------------
PfLab1_S_F3__P11a_C12_06.ab1 ------------------------------------------------

PF11_0074                    TATATATATATGTATTTATTTATTTATTCATTTATTTTTATATACTTT
MAL11|PF11_0074              ------------------------------------------------
su_gi_contig_10198           ------------------------------------------------
PfLab1_S_F3__P11a_C12_06.ab1 ------------------------------------------------

PF11_0074                    CCCTTCTTAGAACTGTAAGAGAGATAGTAACTTTAAAAATTATAATCA
MAL11|PF11_0074              ---------GAACTGTAAGAGAGATAGTAACTTTAAAAATTATAATCA
su_gi_contig_10198           ------------------------------------------------
PfLab1_S_F3__P11a_C12_06.ab1 ------------------------------------------------

PF11_0074                    TTGTATATACGGACTCGATGCAGATCTCATTATGCTATCACTCGTCAC
MAL11|PF11_0074              TTGTATATACGGACTCGATGCAGATCTCATTATGCTATCACTCGTCAC
su_gi_contig_10198           ------------------------------------------------
PfLab1_S_F3__P11a_C12_06.ab1 ------------------------------------------------

PF11_0074                    CCACCTGAACAATATTTTTATTTTGAGAGATAAATTTAAAATAAGTAA
MAL11|PF11_0074              CCACCTGAACAATATTTTTATTTTGAGAGATAAATTTAAAATAAGTAA
su_gi_contig_10198           ------------------------------------------------
PfLab1_S_F3__P11a_C12_06.ab1 ------------------------------------------------

PF11_0074                    TGATTTACACAATAATATGTTAGAAAATATCGAAAGAACACAAAACAC
MAL11|PF11_0074              TGATTTACACAATAATATGTTAGAAAATATCGAAAGAACACAAAACAC
su_gi_contig_10198           ------------------------------------------------
PfLab1_S_F3__P11a_C12_06.ab1 ------------------------------------------------

PF11_0074                    GTTTAATAATGATGAATATAATTCTTTTAATGAACCTCAAAATGATAA
MAL11|PF11_0074              GTTTAATAATGATGAATATAATTCTTTTAATGAACCTCAAAATGATAA
su_gi_contig_10198           ------------------------------------------------
PfLab1_S_F3__P11a_C12_06.ab1 ------------------------------------------------

PF11_0074                    CATAAATTATAACGAGGAAGGAGAAAACATTCAATTGAATGAAAAAAG
MAL11|PF11_0074              CATAAATTATAACGAGGAAGGAGAAAACATTCAATTGAATGAAAAAAG
su_gi_contig_10198           ------------------------------------------------
PfLab1_S_F3__P11a_C12_06.ab1 ------------------------------------------------

PF11_0074                    TAAAACAAACGAATCCCTTGTTAAAGAGGAAAATAATGTTGAGTATGA
MAL11|PF11_0074              TAAAACAAACGAATCCCTTGTTAAAGAGGAAAATAATGTTGAGTATGA
su_gi_contig_10198           ------------------------------------------------
PfLab1_S_F3__P11a_C12_06.ab1 ------------------------------------------------

PF11_0074                    AAATAATGAGGAGATAAATAATGAGATAAATAATGAGATAAATAATGA
MAL11|PF11_0074              AAATAATGAGGAGATAAATAATGAGATAAATAATGAGATAAATAATGA
su_gi_contig_10198           ------------------------------------------------
PfLab1_S_F3__P11a_C12_06.ab1 ------------------------------------------------

PF11_0074                    GATAAATAATGAGATAAATAATGAGATAAATAATGAGATAAATAATGA
MAL11|PF11_0074              GATAAATAATGAGATAAATAATGAGATAAATAATGAGATAAATAATGA
su_gi_contig_10198           ------------------------------------------------
PfLab1_S_F3__P11a_C12_06.ab1 ------------------------------------------------

PF11_0074                    GATAAATGATGAGATAAATAAAGAGATAAATAATGGGATAAATAATGG
MAL11|PF11_0074              GATAAATGATGAGATAAATAAAGAGATAAATAATGGGATAAATAATGG
su_gi_contig_10198           ------------------------------------------------
PfLab1_S_F3__P11a_C12_06.ab1 ------------------------------------------------

PF11_0074                    GATAAATAATGGGATAAATAATGAGATAAATAATGAGATAAATAATGA
MAL11|PF11_0074              GATAAATAATGGGATAAATAATGAGATAAATAATGAGATAAATAATGA
su_gi_contig_10198           ------------------------------------------------
PfLab1_S_F3__P11a_C12_06.ab1 ------------------------------------------------

PF11_0074                    GATAAATAATGGGATAAATAATGAGATAAATAATTCGGAAGGTATGAA
MAL11|PF11_0074              GATAAATAATGGGATAAATAATGAGATAAATAATTCGGAAGGTATGAA
su_gi_contig_10198           ------------------------------------------------
PfLab1_S_F3__P11a_C12_06.ab1 ------------------------------------------------

PF11_0074                    CAATATTTTAGGTGGATATAAAATTCCTTTTCTTCCAAAGGTTCATAA
MAL11|PF11_0074              CAATATTTTAGGTGGATATAAAATTCCTTTTCTTCCAAAGGTTCATAA
su_gi_contig_10198           ------------------------------------------------
PfLab1_S_F3__P11a_C12_06.ab1 ------------------------------------------------

PF11_0074                    ATATACAAAAGAATATTATATGAAATATGAAAGCTTAAATAGTAACGA
MAL11|PF11_0074              ATATACAAAAGAATATTATATGAAATATGAAAGCTTAAATAGTAACGA
su_gi_contig_10198           ------------------------------------------------
PfLab1_S_F3__P11a_C12_06.ab1 ------------------------------------------------

PF11_0074                    CTTTGAAATATTAGACATATATAAATTGAGGAATTCTATTAAGACACA
MAL11|PF11_0074              CTTTGAAATATTAGACATATATAAATTGAGGAATTCTATTAAGACACA
su_gi_contig_10198           ------------------------------------------------
PfLab1_S_F3__P11a_C12_06.ab1 ------------------------------------------------

PF11_0074                    AATAGCTACATATATAAATAAATTAAAAAAAGAAAAAAATATCGTCTT
MAL11|PF11_0074              AATAGCTACATATATAAATAAATTAAAAAAAGAAAAAAATATCGTCTT
su_gi_contig_10198           ------------------------------------------------
PfLab1_S_F3__P11a_C12_06.ab1 ------------------------------------------------

PF11_0074                    CAGCATAAGCAGAGTGGTTGATGATATTGTATTTTTATCTTTTCTTGT
MAL11|PF11_0074              CAGCATAAGCAGAGTGGTTGATGATATTGTATTTTTATCTTTTCTTGT
su_gi_contig_10198           ------------------------------------------------
PfLab1_S_F3__P11a_C12_06.ab1 ------------------------------------------------

PF11_0074                    TGGGAATGATTTCCTTCCCCACATACCAAACATTGATATTAATGAAGG
MAL11|PF11_0074              TGGGAATGATTTCCTTCCCCACATACCAAACATTGATATTAATGAAGG
su_gi_contig_10198           ------------------------------------------------
PfLab1_S_F3__P11a_C12_06.ab1 ------------------------------------------------

PF11_0074                    ATCCATGAACGAAATCTTAAATTCATATATCTTTTATATATATAAATA
MAL11|PF11_0074              ATCCATGAACGAAATCTTAAATTCATATATCTTTTATATATATAAATA
su_gi_contig_10198           ------------------------------------------------
PfLab1_S_F3__P11a_C12_06.ab1 ------------------------------------------------

PF11_0074                    TTCTAATTATATAACATATAAGGATAAAGTACACATAGAACGGCTAAA
MAL11|PF11_0074              TTCTAATTATATAACATATAAGGATAAAGTACACATAGAACGGCTAAA
su_gi_contig_10198           ------------------------------------------------
PfLab1_S_F3__P11a_C12_06.ab1 ------------------------------------------------

PF11_0074                    AATTATTTTAAAAATTTTAAGTGCTCAAGAATTTGAATATTTTAAGAA
MAL11|PF11_0074              AATTATTTTAAAAATTTTAAGTGCTCAAGAATTTGAATATTTTAAGAA
su_gi_contig_10198           ------------------------------------------------
PfLab1_S_F3__P11a_C12_06.ab1 ------------------------------------------------

PF11_0074                    AAGGGGAATTAATGAAAATATTAGTGAATTTACGGATGAACAGAAGTA
MAL11|PF11_0074              AAGGGGAATTAATGAAAATATTAGTGAATTTACGGATGAACAGAAGTA
su_gi_contig_10198           ------------------------------------------------
PfLab1_S_F3__P11a_C12_06.ab1 ------------------------------------------------

PF11_0074                    TAAAAAATATTATTATCTGCATAAATTTGGTCTCGAAGATCCAAAGGA
MAL11|PF11_0074              TAAAAAATATTATTATCTGCATAAATTTGGTCTCGAAGATCCAAAGGA
su_gi_contig_10198           ------------------------------------------------
PfLab1_S_F3__P11a_C12_06.ab1 ------------------------------------------------

PF11_0074                    AATACAAAATATTGTAAAAAAATATATAGAAGGATTATTTTGGAATTT
MAL11|PF11_0074              AATACAAAATATTGTAAAAAAATATATAGAAGGATTATTTTGGAATTT
su_gi_contig_10198           ------------------------------------------------
PfLab1_S_F3__P11a_C12_06.ab1 ------------------------------------------------

PF11_0074                    GCATTACTATCATTTTGGATGTGCCAGTTGGTATTGGTAATTATATAA
MAL11|PF11_0074              GCATTACTATCATTTTGGATGTGCCAGTTGGTATTG------------
su_gi_contig_10198           -----------------------------------G------------
PfLab1_S_F3__P11a_C12_06.ab1 -----------------------------------G------------

PF11_0074                    TAAAAAAAATGAACAAAAATGTATATATGTATATATATATATATATAT
MAL11|PF11_0074              ------------------------------------------------
su_gi_contig_10198           ------------------------------------------------
PfLab1_S_F3__P11a_C12_06.ab1 ------------------------------------------------

PF11_0074                    GTATATTTGTATTGGTGTGTGTTTGTGTTTGTGTTTTTGTTTTTGTTT
MAL11|PF11_0074              ------------------------------------------------
su_gi_contig_10198           ------------------------------------------------
PfLab1_S_F3__P11a_C12_06.ab1 ------------------------------------------------

PF11_0074                    TTGTTTTTTTTTTATCTGACTTGTTCATAATTTTTTTTTTTTTTTTTT
MAL11|PF11_0074              ------------------------------------------------
su_gi_contig_10198           ------------------------------------------------
PfLab1_S_F3__P11a_C12_06.ab1 ------------------------------------------------

PF11_0074                    TTAAGGGAATATCCATACCACTATGCTCCTCTATGTAGCGATTTGTTA
MAL11|PF11_0074              -----GGAATATCCATACCACTATGCTCCTCTATGTAGCGATTTGTTA
su_gi_contig_10198           -----GGAATATCCATACCACTATGCTCCTCTATGTAGCGATTTGTTA
PfLab1_S_F3__P11a_C12_06.ab1 -----GGAATATCCATACCACTATGCTCCTCTATGTAGCGATTTGTTA

PF11_0074                    AGTTTTGAGAAATCGGATTTCTTCTTTGAAAAGGTATATAAAAAGGAA
MAL11|PF11_0074              AGTTTTGAGAAATCGGATTTCTTCTTTGAAAAGGTATATAAAAAGGAA
su_gi_contig_10198           AGTTTTGAGAAATCGGATTTCTTCTTTGAAAAG---------------
PfLab1_S_F3__P11a_C12_06.ab1 AGTTTTGAGAAATCGGATTTCTTCTTTGAAAAG---------------

PF11_0074                    AAATTATTTATGGTATTATATATTTTATGCGTATGAATTGAAATAAGT
MAL11|PF11_0074              AAATTATTTATG------------------------------------
su_gi_contig_10198           ------------------------------------------------
PfLab1_S_F3__P11a_C12_06.ab1 ------------------------------------------------

PF11_0074                    TTATCTTATATATATTATGTTATATATATTAATTTTATATATATTTTT
MAL11|PF11_0074              ------------------------------------------------
su_gi_contig_10198           ------------------------------------------------
PfLab1_S_F3__P11a_C12_06.ab1 ------------------------------------------------

PF11_0074                    TCTTTCCTAAGGGTAAGCCCTATTCAGCTTTTACTCATTTGATAAGTG
MAL11|PF11_0074              -----------GGTAAGCCCTATTCAGCTTTTACTCATTTGATAAGTG
su_gi_contig_10198           -----------GGTAAGCCCTATTCAGCTTTTACTCATTTGATAAGTG
PfLab1_S_F3__P11a_C12_06.ab1 -----------GGTAAGCCCTATTCAGCTTTTACTCATTTGATAAGTG

PF11_0074                    TTTTACCTCAGAAGGATAAGAATTTACTTCCGGATGCGTACAAGTAAT
MAL11|PF11_0074              TTTTACCTCAGAAGGATAAGAATTTACTTCCGGATGCGTACAA-----
su_gi_contig_10198           TTTTACCTCAGAAGGATAAGAATTTACTTCCGGATGCGTACAA-----
PfLab1_S_F3__P11a_C12_06.ab1 TTTTACCTCAGAAGGATAAGAATTTACTTCCGGATGCGTACAA-----

PF11_0074                    AACAAAAGGAAGAAATAAATTCACATAAGTATATGTAAATGAATATAT
MAL11|PF11_0074              ------------------------------------------------
su_gi_contig_10198           ------------------------------------------------
PfLab1_S_F3__P11a_C12_06.ab1 ------------------------------------------------

PF11_0074                    AAATGTAAATGCACATATATAAATAAATAAATAAATATATATATATAT
MAL11|PF11_0074              ------------------------------------------------
su_gi_contig_10198           ------------------------------------------------
PfLab1_S_F3__P11a_C12_06.ab1 ------------------------------------------------

PF11_0074                    ATATAATATATTTTTTAAATTGCAGAAATATTTATGTGGAAGATGAAG
MAL11|PF11_0074              -------------------------AAATATTTATGTGGAAGATGAAG
su_gi_contig_10198           -------------------------AAATATTTATGTGGAAGATGAAG
PfLab1_S_F3__P11a_C12_06.ab1 -------------------------AAATATTTATGTGGAAGATGAAG

PF11_0074                    TAAAGTCGTTTTTCCCGGAAAATGTAAAAATTGATCCCAATGGAAAAA
MAL11|PF11_0074              TAAAGTCGTTTTTCCCGGAAAATGTAAAAATTGATCCCAATGGAAAAA
su_gi_contig_10198           TAAAGTCGTTTTTCCCGGAAAATGTAAAAATTGATCCCAATGGAAAAA
PfLab1_S_F3__P11a_C12_06.ab1 TAAAGTCGTTTTTCCCGGAAAATGTAAAAATTGATCCCAATGGAAAAA

PF11_0074                    AGTAAAGATAAAGAATATATGAAATGTATTACTTATAAAATAAATTGA
MAL11|PF11_0074              A-----------------------------------------------
su_gi_contig_10198           A-----------------------------------------------
PfLab1_S_F3__P11a_C12_06.ab1 A-----------------------------------------------

PF11_0074                    TATATATAAATGAATAAATATAAACATTTATATATTTTCATTTATATT
MAL11|PF11_0074              ------------------------------------------------
su_gi_contig_10198           ------------------------------------------------
PfLab1_S_F3__P11a_C12_06.ab1 ------------------------------------------------

PF11_0074                    TTTTTTAGAGAAACGTGGGAATATATTGTTCACTTGCCTTTCATAAAC
MAL11|PF11_0074              --------AGAAACGTGGGAATATATTGTTCACTTGCCTTTCATAAAC
su_gi_contig_10198           --------AGAAACGTGGGAATATATTGTTCACTTG------------
PfLab1_S_F3__P11a_C12_06.ab1 --------AGAAACGTGGGAATATATTGTTCACTTG------------

PF11_0074                    TGCAATATGATTAACAAAATCATAACAGAAAAAAGTAAAACGATCTCC
MAL11|PF11_0074              TGCAATATGATTAACAAAATCATAACAGAAAAAAGTAAAACGATCTCC
su_gi_contig_10198           ------------------------------------------------
PfLab1_S_F3__P11a_C12_06.ab1 ------------------------------------------------

PF11_0074                    AAGTTGAAATACAAATTAAGGTATAACGGAAAGGAGAAACAAATATAT
MAL11|PF11_0074              AAGTTGAAATACAAATTAAGGTATAACGGAAAGGAGAAACAAATATAT
su_gi_contig_10198           ------------------------------------------------
PfLab1_S_F3__P11a_C12_06.ab1 ------------------------------------------------

PF11_0074                    TTATGAATATATATAAATATATATTATGGCTATGATTAACATAAATTG
MAL11|PF11_0074              TTATGA------------------------------------------
su_gi_contig_10198           ------------------------------------------------
PfLab1_S_F3__P11a_C12_06.ab1 ------------------------------------------------

PF11_0074                    TTTTTTAAAAAAAATATAAAAAAAAAAAGTTTGTAAACATAAAAAAAA
MAL11|PF11_0074              ------------------------------------------------
su_gi_contig_10198           ------------------------------------------------
PfLab1_S_F3__P11a_C12_06.ab1 ------------------------------------------------

PF11_0074                    TTATTATTTTTCTTTATAGGGAATTGAATGGAAGAGAACACAGATATT
MAL11|PF11_0074              ------------------------------------------------
su_gi_contig_10198           ------------------------------------------------
PfLab1_S_F3__P11a_C12_06.ab1 ------------------------------------------------

PF11_0074                    AAAATGTTAAAAAAAATAAGAAAATAATAGAATAATAAAATGAAAGGA
MAL11|PF11_0074              ------------------------------------------------
su_gi_contig_10198           ------------------------------------------------
PfLab1_S_F3__P11a_C12_06.ab1 ------------------------------------------------

PF11_0074                    AGGGGAAAAAAAAAAAAAAAAAAAAAAAAAAAAAAAATGTAAGACATA
MAL11|PF11_0074              ------------------------------------------------
su_gi_contig_10198           ------------------------------------------------
PfLab1_S_F3__P11a_C12_06.ab1 ------------------------------------------------

PF11_0074                    AAAGAATATATATGTCAATTGACAAATAAATAAATATATATTATATAT
MAL11|PF11_0074              ------------------------------------------------
su_gi_contig_10198           ------------------------------------------------
PfLab1_S_F3__P11a_C12_06.ab1 ------------------------------------------------

PF11_0074                    ATATAATATATATATATATATATTTATCCATTTAAATCATGTAATTAA
MAL11|PF11_0074              ------------------------------------------------
su_gi_contig_10198           ------------------------------------------------
PfLab1_S_F3__P11a_C12_06.ab1 ------------------------------------------------

PF11_0074                    TTTTTTTGATTTTTTATTTTTTTAATGTTTTTCGTTTATTTTATTTTA
MAL11|PF11_0074              ------------------------------------------------
su_gi_contig_10198           ------------------------------------------------
PfLab1_S_F3__P11a_C12_06.ab1 ------------------------------------------------

PF11_0074                    TTTTATTTTTTGAAATGATATAATTAAATTCTCCCTAATTTCTGTCCT
MAL11|PF11_0074              ------------------------------------------------
su_gi_contig_10198           ------------------------------------------------
PfLab1_S_F3__P11a_C12_06.ab1 ------------------------------------------------

PF11_0074                    TATCCATCATGAGCATCGTTTTGGTGTAGGCACTACGAGGGATATTTC
MAL11|PF11_0074              ------------------------------------------------
su_gi_contig_10198           ------------------------------------------------
PfLab1_S_F3__P11a_C12_06.ab1 ------------------------------------------------

PF11_0074                    TACATAAAAAAAGAAAGAATGAAAAAAGAATATTAGATACGTATGTAT
MAL11|PF11_0074              ------------------------------------------------
su_gi_contig_10198           ------------------------------------------------
PfLab1_S_F3__P11a_C12_06.ab1 ------------------------------------------------

PF11_0074                    CTATATAATTAATATAAAAAGGAATATACTATACGAATATTATATTTG
MAL11|PF11_0074              ------------------------------------------------
su_gi_contig_10198           ------------------------------------------------
PfLab1_S_F3__P11a_C12_06.ab1 ------------------------------------------------

PF11_0074                    TGGATACATAAAATTATAAATATATATATATATATATATATATATATT
MAL11|PF11_0074              ------------------------------------------------
su_gi_contig_10198           ------------------------------------------------
PfLab1_S_F3__P11a_C12_06.ab1 ------------------------------------------------

PF11_0074                    TTTTCTTACATTTTTTGAACTTGATCCATTTCGCTAGTTGTTATCATG
MAL11|PF11_0074              ------------------------------------------------
su_gi_contig_10198           ------------------------------------------------
PfLab1_S_F3__P11a_C12_06.ab1 ------------------------------------------------

PF11_0074                    ATATCTTTTTTTGGTGATAATGAAATGTCATCCCTAAAAAAAAAAAAA
MAL11|PF11_0074              ------------------------------------------------
su_gi_contig_10198           ------------------------------------------------
PfLab1_S_F3__P11a_C12_06.ab1 ------------------------------------------------

PF11_0074                    AAAAAAAAAAAAAGAAAAAAAAAAAAATTTTATTTATCTTATATTTTT
MAL11|PF11_0074              ------------------------------------------------
su_gi_contig_10198           ------------------------------------------------
PfLab1_S_F3__P11a_C12_06.ab1 ------------------------------------------------

PF11_0074                    TTGTTACATTGATATGTAAAAAGACTCATTTTAATTATAAATAAAAAA
MAL11|PF11_0074              ------------------------------------------------
su_gi_contig_10198           ------------------------------------------------
PfLab1_S_F3__P11a_C12_06.ab1 ------------------------------------------------

PF11_0074                    TATAGTATCATGTATAAAATAGTTTTATGAATGATTGTATTGATGCTT
MAL11|PF11_0074              ------------------------------------------------
su_gi_contig_10198           ------------------------------------------------
PfLab1_S_F3__P11a_C12_06.ab1 ------------------------------------------------

PF11_0074                    TGTGAATATAAGAAAAATAAAATATACACACACACATATATATATATA
MAL11|PF11_0074              ------------------------------------------------
su_gi_contig_10198           ------------------------------------------------
PfLab1_S_F3__P11a_C12_06.ab1 ------------------------------------------------

PF11_0074                    TATATATATTTATTTATTTATTTATATATTGCTTGTGTGAGAAATGAT
MAL11|PF11_0074              ------------------------------------------------
su_gi_contig_10198           ------------------------------------------------
PfLab1_S_F3__P11a_C12_06.ab1 ------------------------------------------------

PF11_0074                    TTGAACTGACTTGTAAGAAGAAAATCCGAAAGCGTTTGGAGATAAGTA
MAL11|PF11_0074              ------------------------------------------------
su_gi_contig_10198           ------------------------------------------------
PfLab1_S_F3__P11a_C12_06.ab1 ------------------------------------------------

PF11_0074                    ATTAAAATTAATATTGACTTTATTTTTTATAAGATTAAAAATGTATGT
MAL11|PF11_0074              ------------------------------------------------
su_gi_contig_10198           ------------------------------------------------
PfLab1_S_F3__P11a_C12_06.ab1 ------------------------------------------------

PF11_0074                    GATTATATAATTAATGAGTGTATATTTTTTTGAAAAGGAGAATTCATT
MAL11|PF11_0074              ------------------------------------------------
su_gi_contig_10198           ------------------------------------------------
PfLab1_S_F3__P11a_C12_06.ab1 ------------------------------------------------

PF11_0074                    AAAAGAATAATTTTTTACATATAATCCTTTTGATATATAATAGTTAAT
MAL11|PF11_0074              ------------------------------------------------
su_gi_contig_10198           ------------------------------------------------
PfLab1_S_F3__P11a_C12_06.ab1 ------------------------------------------------

PF11_0074                    AATTTCGTTAGCTGTTTGATTTAATAATTGTAGGAGTTTGATTTTATA
MAL11|PF11_0074              ------------------------------------------------
su_gi_contig_10198           ------------------------------------------------
PfLab1_S_F3__P11a_C12_06.ab1 ------------------------------------------------

PF11_0074                    ATAATAATAAATATAATATGATTTTTGTTGCGCTTGATAATTTTTATT
MAL11|PF11_0074              ------------------------------------------------
su_gi_contig_10198           ------------------------------------------------
PfLab1_S_F3__P11a_C12_06.ab1 ------------------------------------------------

PF11_0074                    TGAAGGTAATATAAAGATTTTGGAATTATAATAATCAAAAAGTTGATC
MAL11|PF11_0074              ------------------------------------------------
su_gi_contig_10198           ------------------------------------------------
PfLab1_S_F3__P11a_C12_06.ab1 ------------------------------------------------

PF11_0074                    AATATGATTTATTTGTTTTTTAAATTGAAAAAGAATATCTGAATTAAT
MAL11|PF11_0074              ------------------------------------------------
su_gi_contig_10198           ------------------------------------------------
PfLab1_S_F3__P11a_C12_06.ab1 ------------------------------------------------

PF11_0074                    TTTAATTTTTTGTATATTTTCTTTAAATACTTGGTATAAATAATTTTT
MAL11|PF11_0074              ------------------------------------------------
su_gi_contig_10198           ------------------------------------------------
PfLab1_S_F3__P11a_C12_06.ab1 ------------------------------------------------

PF11_0074                    CAATATTTCTAGATTGGAATCATATTTTTCTAATAAGTCTGATAAAAT
MAL11|PF11_0074              ------------------------------------------------
su_gi_contig_10198           ------------------------------------------------
PfLab1_S_F3__P11a_C12_06.ab1 ------------------------------------------------

PF11_0074                    AATATGTAAAAGATATGAATATTGTTTTTTTTTAATTTCTTGTACATT
MAL11|PF11_0074              ------------------------------------------------
su_gi_contig_10198           ------------------------------------------------
PfLab1_S_F3__P11a_C12_06.ab1 ------------------------------------------------

PF11_0074                    TACATGAGAGTTAATATT
MAL11|PF11_0074              ------------------
su_gi_contig_10198           ------------------
PfLab1_S_F3__P11a_C12_06.ab1 ------------------

;

endblock;
