# Supplementary material for: cDNA sequences reveal considerable gene prediction inaccuracy in the Plasmodium falciparum genome
Source: BMC Genomics. 2007 Jul 27;8:255. doi: 10.1186/1471-2164-8-255 (PMC1978503; doi:10.1186/1471-2164-8-255)
Supplement: Additional file 3 — Genes with cDNA sequences not matching predicted CDS perfectly. Aligned cDNA and predicted CDS sequences can be viewed by double clicking the hyper-linked gene names in the Excel file. [file 1471-2164-8-255-S3.zip › PF11_0079.TXT]

#NEXUS

[!This data assembled using Sequencher, from Gene Codes Corporation.]
begin data;
   dimensions ntax=7 nchar=8997;
   format datatype=dna gap=- interleave=yes;
   matrix

PF11_0079                TGTGCAGATATATCACTACTCACTAAGCACACATCAAAATACCCTTTA
MAL11|PF11_0079          ------------------------------------------------
su_gi_contig_2557        ------------------------------------------------
B03_608_1.ab1            ------------------------------------------------
B05_607_1.ab1            ------------------------------------------------
F04_PfLab1_M_Plate6b.ab1 ------------------------------------------------
Pflab1_L_p3a_D07_07.ab1  ------------------------------------------------

PF11_0079                TCACATAACATAAACATATTACTTACATTTAATTCTTTACATAATTCT
MAL11|PF11_0079          ------------------------------------------------
su_gi_contig_2557        ------------------------------------------------
B03_608_1.ab1            ------------------------------------------------
B05_607_1.ab1            ------------------------------------------------
F04_PfLab1_M_Plate6b.ab1 ------------------------------------------------
Pflab1_L_p3a_D07_07.ab1  ------------------------------------------------

PF11_0079                GTTGAATTTCGTAGTATTAAACTTATTTGATTTTTTTTTATTTTATGT
MAL11|PF11_0079          ------------------------------------------------
su_gi_contig_2557        ------------------------------------------------
B03_608_1.ab1            ------------------------------------------------
B05_607_1.ab1            ------------------------------------------------
F04_PfLab1_M_Plate6b.ab1 ------------------------------------------------
Pflab1_L_p3a_D07_07.ab1  ------------------------------------------------

PF11_0079                ACAGAACATACATAAATGTTTACAACATCATTAATAATTGAGGTATTA
MAL11|PF11_0079          ------------------------------------------------
su_gi_contig_2557        ------------------------------------------------
B03_608_1.ab1            ------------------------------------------------
B05_607_1.ab1            ------------------------------------------------
F04_PfLab1_M_Plate6b.ab1 ------------------------------------------------
Pflab1_L_p3a_D07_07.ab1  ------------------------------------------------

PF11_0079                TTTATATTATTCTTTGTATTATTTTTATCATCACAATTTTTTTTATTA
MAL11|PF11_0079          ------------------------------------------------
su_gi_contig_2557        ------------------------------------------------
B03_608_1.ab1            ------------------------------------------------
B05_607_1.ab1            ------------------------------------------------
F04_PfLab1_M_Plate6b.ab1 ------------------------------------------------
Pflab1_L_p3a_D07_07.ab1  ------------------------------------------------

PF11_0079                TTGTCATTTATATGGTAAGACAAAGTCTGGTCGTTTCTTGAACCTAAA
MAL11|PF11_0079          ------------------------------------------------
su_gi_contig_2557        ------------------------------------------------
B03_608_1.ab1            ------------------------------------------------
B05_607_1.ab1            ------------------------------------------------
F04_PfLab1_M_Plate6b.ab1 ------------------------------------------------
Pflab1_L_p3a_D07_07.ab1  ------------------------------------------------

PF11_0079                ATATATTTCTTCCTCTTTCTAGCAAAATGTACTATACTACCTTTACTA
MAL11|PF11_0079          ------------------------------------------------
su_gi_contig_2557        ------------------------------------------------
B03_608_1.ab1            ------------------------------------------------
B05_607_1.ab1            ------------------------------------------------
F04_PfLab1_M_Plate6b.ab1 ------------------------------------------------
Pflab1_L_p3a_D07_07.ab1  ------------------------------------------------

PF11_0079                AACATATGCTGAGGGAAATTATCCAAATTTTCGTCATCACTCAGATCA
MAL11|PF11_0079          ------------------------------------------------
su_gi_contig_2557        ------------------------------------------------
B03_608_1.ab1            ------------------------------------------------
B05_607_1.ab1            ------------------------------------------------
F04_PfLab1_M_Plate6b.ab1 ------------------------------------------------
Pflab1_L_p3a_D07_07.ab1  ------------------------------------------------

PF11_0079                TTTGTATCTATATGTTTTTTCTTCTTTACTAATTTCAAAATATATGAA
MAL11|PF11_0079          ------------------------------------------------
su_gi_contig_2557        ------------------------------------------------
B03_608_1.ab1            ------------------------------------------------
B05_607_1.ab1            ------------------------------------------------
F04_PfLab1_M_Plate6b.ab1 ------------------------------------------------
Pflab1_L_p3a_D07_07.ab1  ------------------------------------------------

PF11_0079                TTATTTTTTTCATCATATTTTGTTATACCCTTTATGGTTAAATTATTT
MAL11|PF11_0079          ------------------------------------------------
su_gi_contig_2557        ------------------------------------------------
B03_608_1.ab1            ------------------------------------------------
B05_607_1.ab1            ------------------------------------------------
F04_PfLab1_M_Plate6b.ab1 ------------------------------------------------
Pflab1_L_p3a_D07_07.ab1  ------------------------------------------------

PF11_0079                AATAAAATTCCTTTCTCAATCAATTCATCCTTATTTAAATACTCATAA
MAL11|PF11_0079          ------------------------------------------------
su_gi_contig_2557        ------------------------------------------------
B03_608_1.ab1            ------------------------------------------------
B05_607_1.ab1            ------------------------------------------------
F04_PfLab1_M_Plate6b.ab1 ------------------------------------------------
Pflab1_L_p3a_D07_07.ab1  ------------------------------------------------

PF11_0079                CATAATTTATTTTCTATTAATTCGTATATATTTTCT-AATTTTATTAA
MAL11|PF11_0079          ------------------------------------------------
su_gi_contig_2557        ------------------------------------------------
B03_608_1.ab1            ----------------------------TGAACGCTAAAATATCCGAC
B05_607_1.ab1            ------------------------------------------------
F04_PfLab1_M_Plate6b.ab1 ------------------------------------------------
Pflab1_L_p3a_D07_07.ab1  ------------------------------------------------

PF11_0079                TTT--TATA-AATATATCCAGAAGTTTCT-GCTCTTCAT-TT-ATT-T
MAL11|PF11_0079          ------------------------------------------------
su_gi_contig_2557        ------------------------------------------------
B03_608_1.ab1            TTTGGTATATCAAAAATAGAAAATTGCCTAGATATGAATATTGATTAT
B05_607_1.ab1            ------------------------------------------------
F04_PfLab1_M_Plate6b.ab1 ------------------------------------------------
Pflab1_L_p3a_D07_07.ab1  ------------------------------------------------

PF11_0079                T-TTCCATCATACCA-AA------------------------------
MAL11|PF11_0079          ------------------------------------------------
su_gi_contig_2557        ------------------------------------------------
B03_608_1.ab1            TCTTATAAAATTTCATCAAACAGTGTGATAAAAATTAACAAAAAAGAA
B05_607_1.ab1            ------------------AACAGTGTGATAAAAATTAACAAAAAAGAA
F04_PfLab1_M_Plate6b.ab1 ------------------------------------------------
Pflab1_L_p3a_D07_07.ab1  ------------------------------------------------

PF11_0079                ---------------AAAAAAAAAATAAAAATA-AAAAAAAAAATA--
MAL11|PF11_0079          ------------------------------------------------
su_gi_contig_2557        ------------------------------------------------
B03_608_1.ab1            TATGAACAAAAGAAAGCGAAAAAAATAAAAATAGTCAACAAAAATAAT
B05_607_1.ab1            TATGAACAAAAGAAAGCGAAAAAAATAAAAATAGTCAACAAAAATAAT
F04_PfLab1_M_Plate6b.ab1 ------------------------------------------------
Pflab1_L_p3a_D07_07.ab1  ------------------------------------------------

PF11_0079                ------------------------------------------------
MAL11|PF11_0079          ------------------------------------------------
su_gi_contig_2557        ------------------------------------------------
B03_608_1.ab1            AATGATTTGTTATATTTATATGATCATAATAATAATGTGTATAAATAT
B05_607_1.ab1            AATGATTTGTTATATTTATATGATCATAATAATAATGTGTATAAATAT
F04_PfLab1_M_Plate6b.ab1 ------------------------------------------------
Pflab1_L_p3a_D07_07.ab1  ------------------------------------------------

PF11_0079                ------------------------------------------------
MAL11|PF11_0079          ------------------------------------------------
su_gi_contig_2557        ------------------------------------------------
B03_608_1.ab1            AATACACAATATATTGATGTTACCTATAATAATTCTTATCCCTCCATT
B05_607_1.ab1            AATACACAATATATTGATGTTACCTATAATAATTCTTATCCCTCCATT
F04_PfLab1_M_Plate6b.ab1 ------------------------------------------------
Pflab1_L_p3a_D07_07.ab1  ------------------------------------------------

PF11_0079                ------------------------------------------------
MAL11|PF11_0079          ------------------------------------------------
su_gi_contig_2557        ------------------------------------------------
B03_608_1.ab1            TTTTATTGGACTCCCCCAGAAATATTAAGGGGGAAAAAAAATAAAAAA
B05_607_1.ab1            TTTTATTGGACTCCCCCAGAAATATTAAGGGGAAAAAAAAATAAAAAA
F04_PfLab1_M_Plate6b.ab1 ------------------------------------------------
Pflab1_L_p3a_D07_07.ab1  ------------------------------------------------

PF11_0079                ------------------------------------------------
MAL11|PF11_0079          ------------------------------------------------
su_gi_contig_2557        ------------------------------------------------
B03_608_1.ab1            TTTTATTCAGACATTTATGCTTTCGGAATCATACTTTGGGAAATGCTA
B05_607_1.ab1            TTTTATTCAGACATTTATGCTTTCGGAATCATACTTTGGGAAATGCTA
F04_PfLab1_M_Plate6b.ab1 ------------------------------------------------
Pflab1_L_p3a_D07_07.ab1  ------------------------------------------------

PF11_0079                ------------------------------------------------
MAL11|PF11_0079          ------------------------------------------------
su_gi_contig_2557        ------------------------------------------------
B03_608_1.ab1            TCTAATGATATTCCATACAATTACCCCTTTGCCTCACACATAATGGCT
B05_607_1.ab1            TCTAATGATATTCCATACAATTACCCCTTTGCCTCACACATAATGGCT
F04_PfLab1_M_Plate6b.ab1 ------------------------------------------------
Pflab1_L_p3a_D07_07.ab1  ------------------------------------------------

PF11_0079                ------------------------------------------------
MAL11|PF11_0079          ------------------------------------------------
su_gi_contig_2557        ------------------------------------------------
B03_608_1.ab1            GTAGTTGGATATGCTAATGAAGAATTATCTTTTAACAATATCCCAGTG
B05_607_1.ab1            GTAGTTGGATATGCTAATGAAGAATTATCTTTTAACAATATCCCAGTG
F04_PfLab1_M_Plate6b.ab1 ------------------------------------------------
Pflab1_L_p3a_D07_07.ab1  ------------------------------------------------

PF11_0079                ------------------------------------------------
MAL11|PF11_0079          ------------------------------------------------
su_gi_contig_2557        ------------------------------------------------
B03_608_1.ab1            TCGATACAAAGTTTGATAAAAGCTTGTGTAAATAGAAATAAATATAAA
B05_607_1.ab1            TCGATACAAAGTTTGATAAAAGCTTGTGTAAATAGAAATAAATATAAA
F04_PfLab1_M_Plate6b.ab1 ------------------------------------------------
Pflab1_L_p3a_D07_07.ab1  ------------------------------------------------

PF11_0079                ------------------------------------------------
MAL11|PF11_0079          ------------------------------------------------
su_gi_contig_2557        ------------------------------------------------
B03_608_1.ab1            AGACCTACATTTGAACATATATTAAAAACAATATCTACGTTATATCAA
B05_607_1.ab1            AGACCTACATTTGAACATATATTAAAAACAATATCTACGTTATATCAA
F04_PfLab1_M_Plate6b.ab1 ------------------------------------------------
Pflab1_L_p3a_D07_07.ab1  ------------------------------------------------

PF11_0079                ------------------------------------------------
MAL11|PF11_0079          ------------------------------------------------
su_gi_contig_2557        ------------------------------------------------
B03_608_1.ab1            AAGGCAAATACAAAAGTAGAGGATGCATTAATTTCATTTATGGATGGA
B05_607_1.ab1            AAGGCAAATACAAAAGTAGAGGATGCATTAATTTCATTTATGGATGGA
F04_PfLab1_M_Plate6b.ab1 ------------------------------------------------
Pflab1_L_p3a_D07_07.ab1  ------------------------------------------------

PF11_0079                -----------------------------------------T-ATATA
MAL11|PF11_0079          ------------------------------------------------
su_gi_contig_2557        ------------------------------------------------
B03_608_1.ab1            ACAT-AA-ATATATATAAATAATATACCTATATATTTTTTGTAATTTA
B05_607_1.ab1            ACATAAATATATATATAAATAATATACCTATATATTTTTTGTAATTTA
F04_PfLab1_M_Plate6b.ab1 ------------------------------------------------
Pflab1_L_p3a_D07_07.ab1  ------------------------------------------------

PF11_0079                TATATATATATATAT---------------------------------
MAL11|PF11_0079          ------------------------------------------------
su_gi_contig_2557        ------------------------------------------------
B03_608_1.ab1            TATAT--ATATATATGTTATCTCTCCCCTAATAATGGTTATTTGTCAC
B05_607_1.ab1            TATATATATATATATGTTATCTCTCCCCTAATAATGGTTATTTGTCAC
F04_PfLab1_M_Plate6b.ab1 ------------------------------------------------
Pflab1_L_p3a_D07_07.ab1  ------------------------------------------------

PF11_0079                ------------------------------------------------
MAL11|PF11_0079          ------------------------------------------------
su_gi_contig_2557        ------------------------------------------------
B03_608_1.ab1            ATGTATA-----------------------------------------
B05_607_1.ab1            ATGTATACAACATATATTTATTTTTATGTTCATATTATATTATTTAAT
F04_PfLab1_M_Plate6b.ab1 ------------------------------------------------
Pflab1_L_p3a_D07_07.ab1  ------------------------------------------------

PF11_0079                -----------------------------ATATATATATATTTATTTA
MAL11|PF11_0079          ------------------------------------------------
su_gi_contig_2557        ------------------------------------------------
B03_608_1.ab1            ------------------------------------------------
B05_607_1.ab1            TATTTACTTATTTATTTTATTTTTTTTTT-------------------
F04_PfLab1_M_Plate6b.ab1 ------------------------------------------------
Pflab1_L_p3a_D07_07.ab1  ------------------------------------------------

PF11_0079                TTTATTTATTATTTCAAAGATTTAGATAACCGTAAGAATTTACTACTC
MAL11|PF11_0079          ------------------------------------------------
su_gi_contig_2557        ------------------------------------------------
B03_608_1.ab1            ------------------------------------------------
B05_607_1.ab1            ------------------------------------------------
F04_PfLab1_M_Plate6b.ab1 ------------------------------------------------
Pflab1_L_p3a_D07_07.ab1  ------------------------------------------------

PF11_0079                TGCATAAAATAATATAAAAAATATTACAAGGAAAATGAACATATATAT
MAL11|PF11_0079          ------------------------------------------------
su_gi_contig_2557        ------------------------------------------------
B03_608_1.ab1            ------------------------------------------------
B05_607_1.ab1            ------------------------------------------------
F04_PfLab1_M_Plate6b.ab1 ------------------------------------------------
Pflab1_L_p3a_D07_07.ab1  ------------------------------------------------

PF11_0079                AATAAATATTATATATATATATATATATATAAATATATTCCATATTAA
MAL11|PF11_0079          ------------------------------------------------
su_gi_contig_2557        ------------------------------------------------
B03_608_1.ab1            ------------------------------------------------
B05_607_1.ab1            ------------------------------------------------
F04_PfLab1_M_Plate6b.ab1 ------------------------------------------------
Pflab1_L_p3a_D07_07.ab1  ------------------------------------------------

PF11_0079                TAAAAAAAATTCCATAATTGTTCATTTTTATATTTAAAATAAAATATA
MAL11|PF11_0079          ------------------------------------------------
su_gi_contig_2557        ------------------------------------------------
B03_608_1.ab1            ------------------------------------------------
B05_607_1.ab1            ------------------------------------------------
F04_PfLab1_M_Plate6b.ab1 ------------------------------------------------
Pflab1_L_p3a_D07_07.ab1  ------------------------------------------------

PF11_0079                AAATAAATAGGGAAGGCAAAATAATTTTATAGGTACAAATATATACAT
MAL11|PF11_0079          ------------------------------------------------
su_gi_contig_2557        ------------------------------------------------
B03_608_1.ab1            ------------------------------------------------
B05_607_1.ab1            ------------------------------------------------
F04_PfLab1_M_Plate6b.ab1 ------------------------------------------------
Pflab1_L_p3a_D07_07.ab1  ------------------------------------------------

PF11_0079                ATATATATAATATATATATTTTGTACACATGAAAAGGAGGATAAATAA
MAL11|PF11_0079          ------------------------------------------------
su_gi_contig_2557        ------------------------------------------------
B03_608_1.ab1            ------------------------------------------------
B05_607_1.ab1            ------------------------------------------------
F04_PfLab1_M_Plate6b.ab1 ------------------------------------------------
Pflab1_L_p3a_D07_07.ab1  ------------------------------------------------

PF11_0079                ATAAATATATATATATATATATATATAAGAATATTTATTAAATTTATT
MAL11|PF11_0079          ------------------------------------------------
su_gi_contig_2557        ------------------------------------------------
B03_608_1.ab1            ------------------------------------------------
B05_607_1.ab1            ------------------------------------------------
F04_PfLab1_M_Plate6b.ab1 ------------------------------------------------
Pflab1_L_p3a_D07_07.ab1  ------------------------------------------------

PF11_0079                GAAAGAAATTGTCTAGTATAAATATATATATATATATATATATTATAT
MAL11|PF11_0079          ------------------------------------------------
su_gi_contig_2557        ------------------------------------------------
B03_608_1.ab1            ------------------------------------------------
B05_607_1.ab1            ------------------------------------------------
F04_PfLab1_M_Plate6b.ab1 ------------------------------------------------
Pflab1_L_p3a_D07_07.ab1  ------------------------------------------------

PF11_0079                ATATATATTTATGTAGATAAAAAAATATATTATATATATATTTATATA
MAL11|PF11_0079          ------------------------------------------------
su_gi_contig_2557        ------------------------------------------------
B03_608_1.ab1            ------------------------------------------------
B05_607_1.ab1            ------------------------------------------------
F04_PfLab1_M_Plate6b.ab1 ------------------------------------------------
Pflab1_L_p3a_D07_07.ab1  ------------------------------------------------

PF11_0079                TAATATATATATATTTTTTTATTTTTTCATCCATGTTATGATTTTAGT
MAL11|PF11_0079          ------------------------------------------------
su_gi_contig_2557        ------------------------------------------------
B03_608_1.ab1            ------------------------------------------------
B05_607_1.ab1            ------------------------------------------------
F04_PfLab1_M_Plate6b.ab1 ------------------------------------------------
Pflab1_L_p3a_D07_07.ab1  ------------------------------------------------

PF11_0079                ATCCATTTATATTTTCTATATAAAAATTTTACAACCTTTTTACGTTTC
MAL11|PF11_0079          ------------------------------------------------
su_gi_contig_2557        ------------------------------------------------
B03_608_1.ab1            ------------------------------------------------
B05_607_1.ab1            ------------------------------------------------
F04_PfLab1_M_Plate6b.ab1 ------------------------------------------------
Pflab1_L_p3a_D07_07.ab1  ------------------------------------------------

PF11_0079                ATATATTATTTGATTTTTTCATTTATTTTAATTTTTTCTTTTTAACAC
MAL11|PF11_0079          ------------------------------------------------
su_gi_contig_2557        ------------------------------------------------
B03_608_1.ab1            ------------------------------------------------
B05_607_1.ab1            ------------------------------------------------
F04_PfLab1_M_Plate6b.ab1 ------------------------------------------------
Pflab1_L_p3a_D07_07.ab1  ------------------------------------------------

PF11_0079                AAATTAATTCTTATTTTTAAAATGTAACCCTTAAAAATATTCATAGCT
MAL11|PF11_0079          ------------------------------------------------
su_gi_contig_2557        ------------------------------------------------
B03_608_1.ab1            ------------------------------------------------
B05_607_1.ab1            ------------------------------------------------
F04_PfLab1_M_Plate6b.ab1 ------------------------------------------------
Pflab1_L_p3a_D07_07.ab1  ------------------------------------------------

PF11_0079                GTTCCTGCCTCGTTCATGGTAATATTTTCAACTATATATATATATATA
MAL11|PF11_0079          ------------------------------------------------
su_gi_contig_2557        ------------------------------------------------
B03_608_1.ab1            ------------------------------------------------
B05_607_1.ab1            ------------------------------------------------
F04_PfLab1_M_Plate6b.ab1 ------------------------------------------------
Pflab1_L_p3a_D07_07.ab1  ------------------------------------------------

PF11_0079                TAATTACTTGTTTCTGTAAAACATATAAACAATATAAGTAAATAAAAA
MAL11|PF11_0079          ------------------------------------------------
su_gi_contig_2557        ------------------------------------------------
B03_608_1.ab1            ------------------------------------------------
B05_607_1.ab1            ------------------------------------------------
F04_PfLab1_M_Plate6b.ab1 ------------------------------------------------
Pflab1_L_p3a_D07_07.ab1  ------------------------------------------------

PF11_0079                TATATACATATATACATATATATATATATATATATATATATATATATT
MAL11|PF11_0079          ------------------------------------------------
su_gi_contig_2557        ------------------------------------------------
B03_608_1.ab1            ------------------------------------------------
B05_607_1.ab1            ------------------------------------------------
F04_PfLab1_M_Plate6b.ab1 ------------------------------------------------
Pflab1_L_p3a_D07_07.ab1  ------------------------------------------------

PF11_0079                ATACCATATGTATATGTTTATTTATTCACAATGGGCAACACCCTTGAT
MAL11|PF11_0079          ------------------------------ATGGGCAACACCCTTGAT
su_gi_contig_2557        ------------------------------------------------
B03_608_1.ab1            ------------------------------------------------
B05_607_1.ab1            ------------------------------------------------
F04_PfLab1_M_Plate6b.ab1 ------------------------------------------------
Pflab1_L_p3a_D07_07.ab1  ------------------------------------------------

PF11_0079                AGTAACAAACCCAAAAACTTTGTTACTTACGCAGATTATAAATATATA
MAL11|PF11_0079          AGTAACAAACCCAAAAACTTTGTTACTTACGCAGATTATAAATATATA
su_gi_contig_2557        ------------------------------------------------
B03_608_1.ab1            ------------------------------------------------
B05_607_1.ab1            ------------------------------------------------
F04_PfLab1_M_Plate6b.ab1 ------------------------------------------------
Pflab1_L_p3a_D07_07.ab1  ------------------------------------------------

PF11_0079                GGAAAATTAAATAATAAAAACGAACATCATGGGATAGGTATCATTTTA
MAL11|PF11_0079          GGAAAATTAAATAATAAAAACGAACATCATGGGATAGGTATCATTTTA
su_gi_contig_2557        ------------------------------------------------
B03_608_1.ab1            ------------------------------------------------
B05_607_1.ab1            ------------------------------------------------
F04_PfLab1_M_Plate6b.ab1 ------------------------------------------------
Pflab1_L_p3a_D07_07.ab1  ------------------------------------------------

PF11_0079                TATAATTCTGGAGAATCATTTTATGGTTCCTTTATAAACGGGAAAAAA
MAL11|PF11_0079          TATAATTCTGGAGAATCATTTTATGGTTCCTTTATAAACGGGAAAAAA
su_gi_contig_2557        ------------------------------------------------
B03_608_1.ab1            ------------------------------------------------
B05_607_1.ab1            ------------------------------------------------
F04_PfLab1_M_Plate6b.ab1 ------------------------------------------------
Pflab1_L_p3a_D07_07.ab1  ------------------------------------------------

PF11_0079                GAAGGCAAAGGGATATATATTGATAAGAATTTAACAAGATATATAAAT
MAL11|PF11_0079          GAAGGCAAAGGGATATATATTGATAAGAATTTAACAAGATATATAAAT
su_gi_contig_2557        ------------------------------------------------
B03_608_1.ab1            ------------------------------------------------
B05_607_1.ab1            ------------------------------------------------
F04_PfLab1_M_Plate6b.ab1 ------------------------------------------------
Pflab1_L_p3a_D07_07.ab1  ------------------------------------------------

PF11_0079                ACTTGGGTTGATAATAAAGTTTTCGGAAAAGTAAAAGTTGTTCCATAT
MAL11|PF11_0079          ACTTGGGTTGATAATAAAGTTTTCGGAAAAGTAAAAGTTGTTCCATAT
su_gi_contig_2557        ------------------------------------------------
B03_608_1.ab1            ------------------------------------------------
B05_607_1.ab1            ------------------------------------------------
F04_PfLab1_M_Plate6b.ab1 ------------------------------------------------
Pflab1_L_p3a_D07_07.ab1  ------------------------------------------------

PF11_0079                AATAGTAATAGAGTATATTATTTTTATTACAAAAATTATATGATAGAG
MAL11|PF11_0079          AATAGTAATAGAGTATATTATTTTTATTACAAAAATTATATGATAGAG
su_gi_contig_2557        ------------------------------------------------
B03_608_1.ab1            ------------------------------------------------
B05_607_1.ab1            ------------------------------------------------
F04_PfLab1_M_Plate6b.ab1 ------------------------------------------------
Pflab1_L_p3a_D07_07.ab1  ------------------------------------------------

PF11_0079                AAATGTATATATTTTGATAATAATATAAATAATAAAGAGTCTCATCAT
MAL11|PF11_0079          AAATGTATATATTTTGATAATAATATAAATAATAAAGAGTCTCATCAT
su_gi_contig_2557        ------------------------------------------------
B03_608_1.ab1            ------------------------------------------------
B05_607_1.ab1            ------------------------------------------------
F04_PfLab1_M_Plate6b.ab1 ------------------------------------------------
Pflab1_L_p3a_D07_07.ab1  ------------------------------------------------

PF11_0079                AAAAATAATATTTATAATAACTACGATAATAATTCGTATAATAATAAT
MAL11|PF11_0079          AAAAATAATATTTATAATAACTACGATAATAATTCGTATAATAATAAT
su_gi_contig_2557        ------------------------------------------------
B03_608_1.ab1            ------------------------------------------------
B05_607_1.ab1            ------------------------------------------------
F04_PfLab1_M_Plate6b.ab1 ------------------------------------------------
Pflab1_L_p3a_D07_07.ab1  ------------------------------------------------

PF11_0079                TCTTGTGATGATGAAGAAAAAAGAAAATATCCTATTGGAGTCACCAAA
MAL11|PF11_0079          TCTTGTGATGATGAAGAAAAAAGAAAATATCCTATTGGAGTCACCAAA
su_gi_contig_2557        ------------------------------------------------
B03_608_1.ab1            ------------------------------------------------
B05_607_1.ab1            ------------------------------------------------
F04_PfLab1_M_Plate6b.ab1 ------------------------------------------------
Pflab1_L_p3a_D07_07.ab1  ------------------------------------------------

PF11_0079                TTTAAAGAAGATCTATCCAATTATATTCACTCTACACATATAATGAAA
MAL11|PF11_0079          TTTAAAGAAGATCTATCCAATTATATTCACTCTACACATATAATGAAA
su_gi_contig_2557        ------------------------------------------------
B03_608_1.ab1            ------------------------------------------------
B05_607_1.ab1            ------------------------------------------------
F04_PfLab1_M_Plate6b.ab1 ------------------------------------------------
Pflab1_L_p3a_D07_07.ab1  ------------------------------------------------

PF11_0079                AAAAATAATAAACTTTTTAATAAAAATGATAATGAATATAATATTTTT
MAL11|PF11_0079          AAAAATAATAAACTTTTTAATAAAAATGATAATGAATATAATATTTTT
su_gi_contig_2557        ------------------------------------------------
B03_608_1.ab1            ------------------------------------------------
B05_607_1.ab1            ------------------------------------------------
F04_PfLab1_M_Plate6b.ab1 ------------------------------------------------
Pflab1_L_p3a_D07_07.ab1  ------------------------------------------------

PF11_0079                TCCTCATCACTATCTTACAGCTCAGACTCAGAAAATATTAATCTACTC
MAL11|PF11_0079          TCCTCATCACTATCTTACAGCTCAGACTCAGAAAATATTAATCTACTC
su_gi_contig_2557        ------------------------------------------------
B03_608_1.ab1            ------------------------------------------------
B05_607_1.ab1            ------------------------------------------------
F04_PfLab1_M_Plate6b.ab1 ------------------------------------------------
Pflab1_L_p3a_D07_07.ab1  ------------------------------------------------

PF11_0079                GATATTTTAAAAAAAAAAAAAAATAAAAAAAATAAAAAAAATAAAAAA
MAL11|PF11_0079          GATATTTTAAAAAAAAAAAAAAATAAAAAAAATAAAAAAAATAAAAAA
su_gi_contig_2557        ------------------------------------------------
B03_608_1.ab1            ------------------------------------------------
B05_607_1.ab1            ------------------------------------------------
F04_PfLab1_M_Plate6b.ab1 ------------------------------------------------
Pflab1_L_p3a_D07_07.ab1  ------------------------------------------------

PF11_0079                AAAAAAAACAAAAAAACAAAAAACACACAAATATTATCTTGTACACAA
MAL11|PF11_0079          AAAAAAAACAAAAAAACAAAAAACACACAAATATTATCTTGTACACAA
su_gi_contig_2557        ------------------------------------------------
B03_608_1.ab1            ------------------------------------------------
B05_607_1.ab1            ------------------------------------------------
F04_PfLab1_M_Plate6b.ab1 ------------------------------------------------
Pflab1_L_p3a_D07_07.ab1  ------------------------------------------------

PF11_0079                CATAAAATGTATGAACATAATATGAATGAATCAAACTTTACAAAAAAG
MAL11|PF11_0079          CATAAAATGTATGAACATAATATGAATGAATCAAACTTTACAAAAAAG
su_gi_contig_2557        ------------------------------------------------
B03_608_1.ab1            ------------------------------------------------
B05_607_1.ab1            ------------------------------------------------
F04_PfLab1_M_Plate6b.ab1 ------------------------------------------------
Pflab1_L_p3a_D07_07.ab1  ------------------------------------------------

PF11_0079                GACAACGTAAATTGTGAACACACCGACAAAATGAATATATCCCTTCAT
MAL11|PF11_0079          GACAACGTAAATTGTGAACACACCGACAAAATGAATATATCCCTTCAT
su_gi_contig_2557        ------------------------------------------------
B03_608_1.ab1            ------------------------------------------------
B05_607_1.ab1            ------------------------------------------------
F04_PfLab1_M_Plate6b.ab1 ------------------------------------------------
Pflab1_L_p3a_D07_07.ab1  ------------------------------------------------

PF11_0079                GAAAAAAATGATAAAAAAAATGAGAAAAAAAATGAGAAGAAAAATAAG
MAL11|PF11_0079          GAAAAAAATGATAAAAAAAATGAGAAAAAAAATGAGAAGAAAAATAAG
su_gi_contig_2557        ------------------------------------------------
B03_608_1.ab1            ------------------------------------------------
B05_607_1.ab1            ------------------------------------------------
F04_PfLab1_M_Plate6b.ab1 ------------------------------------------------
Pflab1_L_p3a_D07_07.ab1  ------------------------------------------------

PF11_0079                AAAAAAAAACTTTTTAAATATTTTTCAAATAATATAGAAAATTTAATT
MAL11|PF11_0079          AAAAAAAAACTTTTTAAATATTTTTCAAATAATATAGAAAATTTAATT
su_gi_contig_2557        ------------------------------------------------
B03_608_1.ab1            ------------------------------------------------
B05_607_1.ab1            ------------------------------------------------
F04_PfLab1_M_Plate6b.ab1 ------------------------------------------------
Pflab1_L_p3a_D07_07.ab1  ------------------------------------------------

PF11_0079                ATTGAAAATTATCAGACATGGTCTTTAAGAGAAGTAATTCAATGGCTT
MAL11|PF11_0079          ATTGAAAATTATCAGACATGGTCTTTAAGAGAAGTAATTCAATGGCTT
su_gi_contig_2557        ------------------------------------------------
B03_608_1.ab1            ------------------------------------------------
B05_607_1.ab1            ------------------------------------------------
F04_PfLab1_M_Plate6b.ab1 ------------------------------------------------
Pflab1_L_p3a_D07_07.ab1  ------------------------------------------------

PF11_0079                ATGTTATGCAATGTACCTGTTAAATGGTTAATAAGTTTTTATAAAAAT
MAL11|PF11_0079          ATGTTATGCAATGTACCTGTTAAATGGTTAATAAGTTTTTATAAAAAT
su_gi_contig_2557        ------------------------------------------------
B03_608_1.ab1            ------------------------------------------------
B05_607_1.ab1            ------------------------------------------------
F04_PfLab1_M_Plate6b.ab1 ------------------------------------------------
Pflab1_L_p3a_D07_07.ab1  ------------------------------------------------

PF11_0079                AATATAACAGGTGATAAATTAAAATATATTAATATAAATACTATAAGA
MAL11|PF11_0079          AATATAACAGGTGATAAATTAAAATATATTAATATAAATACTATAAGA
su_gi_contig_2557        ------------------------------------------------
B03_608_1.ab1            ------------------------------------------------
B05_607_1.ab1            ------------------------------------------------
F04_PfLab1_M_Plate6b.ab1 ------------------------------------------------
Pflab1_L_p3a_D07_07.ab1  ------------------------------------------------

PF11_0079                AATGAATTGGGGATTATTGCTTATGGACATGCAATCAAAATATTACAA
MAL11|PF11_0079          AATGAATTGGGGATTATTGCTTATGGACATGCAATCAAAATATTACAA
su_gi_contig_2557        ------------------------------------------------
B03_608_1.ab1            ------------------------------------------------
B05_607_1.ab1            ------------------------------------------------
F04_PfLab1_M_Plate6b.ab1 ------------------------------------------------
Pflab1_L_p3a_D07_07.ab1  ------------------------------------------------

PF11_0079                TTAATCAAAAATCTACAAGTTATGGCATATAATAAAAAATTCAATAAC
MAL11|PF11_0079          TTAATCAAAAATCTACAAGTTATGGCATATAATAAAAAATTCAATAAC
su_gi_contig_2557        ------------------------------------------------
B03_608_1.ab1            ------------------------------------------------
B05_607_1.ab1            ------------------------------------------------
F04_PfLab1_M_Plate6b.ab1 ------------------------------------------------
Pflab1_L_p3a_D07_07.ab1  ------------------------------------------------

PF11_0079                TTAATACAAATAGAAGAATATAAAAATTATATAAGACAAAAGGAAAAC
MAL11|PF11_0079          TTAATACAAATAGAAGAATATAAAAATTATATAAGACAAAAGGAAAAC
su_gi_contig_2557        ------------------------------------------------
B03_608_1.ab1            ------------------------------------------------
B05_607_1.ab1            ------------------------------------------------
F04_PfLab1_M_Plate6b.ab1 ------------------------------------------------
Pflab1_L_p3a_D07_07.ab1  ------------------------------------------------

PF11_0079                ACAAACAAAAATATAAAAAAAGGGAAAAATATAAAAAAAGAAAAAAAG
MAL11|PF11_0079          ACAAACAAAAATATAAAAAAAGGGAAAAATATAAAAAAAGAAAAAAAG
su_gi_contig_2557        ------------------------------------------------
B03_608_1.ab1            ------------------------------------------------
B05_607_1.ab1            ------------------------------------------------
F04_PfLab1_M_Plate6b.ab1 ------------------------------------------------
Pflab1_L_p3a_D07_07.ab1  ------------------------------------------------

PF11_0079                AAAAAAAAAGAAAAAAATATAAAAAAAGAAAAAAAGAAAAAAAAGAAA
MAL11|PF11_0079          AAAAAAAAAGAAAAAAATATAAAAAAAGAAAAAAAGAAAAAAAAGAAA
su_gi_contig_2557        ------------------------------------------------
B03_608_1.ab1            ------------------------------------------------
B05_607_1.ab1            ------------------------------------------------
F04_PfLab1_M_Plate6b.ab1 ------------------------------------------------
Pflab1_L_p3a_D07_07.ab1  ------------------------------------------------

PF11_0079                GAAACAAAAAAATTCAACAACATGGATAAAAAATATATAGATTTAGCT
MAL11|PF11_0079          GAAACAAAAAAATTCAACAACATGGATAAAAAATATATAGATTTAGCT
su_gi_contig_2557        ------------------------------------------------
B03_608_1.ab1            ------------------------------------------------
B05_607_1.ab1            ------------------------------------------------
F04_PfLab1_M_Plate6b.ab1 ------------------------------------------------
Pflab1_L_p3a_D07_07.ab1  ------------------------------------------------

PF11_0079                ATTCATAAAAATGTTAAGAATATACAAAATGATACTTTTTATAATAAG
MAL11|PF11_0079          ATTCATAAAAATGTTAAGAATATACAAAATGATACTTTTTATAATAAG
su_gi_contig_2557        ------------------------------------------------
B03_608_1.ab1            ------------------------------------------------
B05_607_1.ab1            ------------------------------------------------
F04_PfLab1_M_Plate6b.ab1 ------------------------------------------------
Pflab1_L_p3a_D07_07.ab1  ------------------------------------------------

PF11_0079                CATGAAAATATTTACAATTGTAAGAATCAAACAAATTTTATTTATCAA
MAL11|PF11_0079          CATGAAAATATTTACAATTGTAAGAATCAAACAAATTTTATTTATCAA
su_gi_contig_2557        ------------------------------------------------
B03_608_1.ab1            ------------------------------------------------
B05_607_1.ab1            ------------------------------------------------
F04_PfLab1_M_Plate6b.ab1 ------------------------------------------------
Pflab1_L_p3a_D07_07.ab1  ------------------------------------------------

PF11_0079                AATGATTCTGAAATAAAAAAAATCATGAATAAAAAGAAAGTATCATTT
MAL11|PF11_0079          AATGATTCTGAAATAAAAAAAATCATGAATAAAAAGAAAGTATCATTT
su_gi_contig_2557        ------------------------------------------------
B03_608_1.ab1            ------------------------------------------------
B05_607_1.ab1            ------------------------------------------------
F04_PfLab1_M_Plate6b.ab1 ------------------------------------------------
Pflab1_L_p3a_D07_07.ab1  ------------------------------------------------

PF11_0079                GAATATGATAATAATGAAGAAAAAAAAAAAAAAAATATTATTAAATTT
MAL11|PF11_0079          GAATATGATAATAATGAAGAAAAAAAAAAAAAAAATATTATTAAATTT
su_gi_contig_2557        ------------------------------------------------
B03_608_1.ab1            ------------------------------------------------
B05_607_1.ab1            ------------------------------------------------
F04_PfLab1_M_Plate6b.ab1 ------------------------------------------------
Pflab1_L_p3a_D07_07.ab1  ------------------------------------------------

PF11_0079                ATAAAAAATAATAAATCATTACAAAATTCAAATGGGGAATATTATTTA
MAL11|PF11_0079          ATAAAAAATAATAAATCATTACAAAATTCAAATGGGGAATATTATTTA
su_gi_contig_2557        ------------------------------------------------
B03_608_1.ab1            ------------------------------------------------
B05_607_1.ab1            ------------------------------------------------
F04_PfLab1_M_Plate6b.ab1 ------------------------------------------------
Pflab1_L_p3a_D07_07.ab1  ------------------------------------------------

PF11_0079                ATAAATCACTTATCAAAAGGTATATGTAGTGATAGCATATTTTATAAA
MAL11|PF11_0079          ATAAATCACTTATCAAAAGGTATATGTAGTGATAGCATATTTTATAAA
su_gi_contig_2557        ------------------------------------------------
B03_608_1.ab1            ------------------------------------------------
B05_607_1.ab1            ------------------------------------------------
F04_PfLab1_M_Plate6b.ab1 ------------------------------------------------
Pflab1_L_p3a_D07_07.ab1  ------------------------------------------------

PF11_0079                TCATCACAATCAAAATCGTCATCACAATTGTCATCACCATTATCATCA
MAL11|PF11_0079          TCATCACAATCAAAATCGTCATCACAATTGTCATCACCATTATCATCA
su_gi_contig_2557        ------------------------------------------------
B03_608_1.ab1            ------------------------------------------------
B05_607_1.ab1            ------------------------------------------------
F04_PfLab1_M_Plate6b.ab1 ------------------------------------------------
Pflab1_L_p3a_D07_07.ab1  ------------------------------------------------

PF11_0079                CCATTATCATCACCATCACCATCATCATCACCATCATCATCACCATCA
MAL11|PF11_0079          CCATTATCATCACCATCACCATCATCATCACCATCATCATCACCATCA
su_gi_contig_2557        ------------------------------------------------
B03_608_1.ab1            ------------------------------------------------
B05_607_1.ab1            ------------------------------------------------
F04_PfLab1_M_Plate6b.ab1 ------------------------------------------------
Pflab1_L_p3a_D07_07.ab1  ------------------------------------------------

PF11_0079                TCATCACCATCATCATCACCATCATCATCACCATCACCATCATCATCA
MAL11|PF11_0079          TCATCACCATCATCATCACCATCATCATCACCATCACCATCATCATCA
su_gi_contig_2557        ------------------------------------------------
B03_608_1.ab1            ------------------------------------------------
B05_607_1.ab1            ------------------------------------------------
F04_PfLab1_M_Plate6b.ab1 ------------------------------------------------
Pflab1_L_p3a_D07_07.ab1  ------------------------------------------------

PF11_0079                CCATCACCATCATCATCACCATCATCATCACCATCATCATCACCATCA
MAL11|PF11_0079          CCATCACCATCATCATCACCATCATCATCACCATCATCATCACCATCA
su_gi_contig_2557        ------------------------------------------------
B03_608_1.ab1            ------------------------------------------------
B05_607_1.ab1            ------------------------------------------------
F04_PfLab1_M_Plate6b.ab1 ------------------------------------------------
Pflab1_L_p3a_D07_07.ab1  ------------------------------------------------

PF11_0079                TCTCCACCATCCCCCTTATCTTATAAAGACAACTTTCCCATTTCATCC
MAL11|PF11_0079          TCTCCACCATCCCCCTTATCTTATAAAGACAACTTTCCCATTTCATCC
su_gi_contig_2557        ------------------------------------------------
B03_608_1.ab1            ------------------------------------------------
B05_607_1.ab1            ------------------------------------------------
F04_PfLab1_M_Plate6b.ab1 ------------------------------------------------
Pflab1_L_p3a_D07_07.ab1  ------------------------------------------------

PF11_0079                TCTTGTAGTTCTTTAGAACGATTACCTTCATACGAAAAAAAATTATTA
MAL11|PF11_0079          TCTTGTAGTTCTTTAGAACGATTACCTTCATACGAAAAAAAATTATTA
su_gi_contig_2557        ------------------------------------------------
B03_608_1.ab1            ------------------------------------------------
B05_607_1.ab1            ------------------------------------------------
F04_PfLab1_M_Plate6b.ab1 ------------------------------------------------
Pflab1_L_p3a_D07_07.ab1  ------------------------------------------------

PF11_0079                TCTTCATCACAATCAAATATAGAACACATAAAAAACCTTCCCTTAGAT
MAL11|PF11_0079          TCTTCATCACAATCAAATATAGAACACATAAAAAACCTTCCCTTAGAT
su_gi_contig_2557        ------------------------------------------------
B03_608_1.ab1            ------------------------------------------------
B05_607_1.ab1            ------------------------------------------------
F04_PfLab1_M_Plate6b.ab1 ------------------------------------------------
Pflab1_L_p3a_D07_07.ab1  ------------------------------------------------

PF11_0079                GTCTTAAGCAATAATAATAGTTCGGCAAATATAAAAATAAAAAAAAGT
MAL11|PF11_0079          GTCTTAAGCAATAATAATAGTTCGGCAAATATAAAAATAAAAAAAAGT
su_gi_contig_2557        ------------------------------------------------
B03_608_1.ab1            ------------------------------------------------
B05_607_1.ab1            ------------------------------------------------
F04_PfLab1_M_Plate6b.ab1 ------------------------------------------------
Pflab1_L_p3a_D07_07.ab1  ------------------------------------------------

PF11_0079                AAATCAAAATATAACAATGATAAAAAAGAACAGAAGAAATTACCATTG
MAL11|PF11_0079          AAATCAAAATATAACAATGATAAAAAAGAACAGAAGAAATTACCATTG
su_gi_contig_2557        ------------------------------------------------
B03_608_1.ab1            ------------------------------------------------
B05_607_1.ab1            ------------------------------------------------
F04_PfLab1_M_Plate6b.ab1 ------------------------------------------------
Pflab1_L_p3a_D07_07.ab1  ------------------------------------------------

PF11_0079                ATTCTGAATAAATCAAGTTCTGAATTTTCACCTTCTCATTCGTACACT
MAL11|PF11_0079          ATTCTGAATAAATCAAGTTCTGAATTTTCACCTTCTCATTCGTACACT
su_gi_contig_2557        ------------------------------------------------
B03_608_1.ab1            ------------------------------------------------
B05_607_1.ab1            ------------------------------------------------
F04_PfLab1_M_Plate6b.ab1 ------------------------------------------------
Pflab1_L_p3a_D07_07.ab1  ------------------------------------------------

PF11_0079                TCTAAATCATATCATTATAATATTAAACCATCCTTACAATCATCATCT
MAL11|PF11_0079          TCTAAATCATATCATTATAATATTAAACCATCCTTACAATCATCATCT
su_gi_contig_2557        ------------------------------------------------
B03_608_1.ab1            ------------------------------------------------
B05_607_1.ab1            ------------------------------------------------
F04_PfLab1_M_Plate6b.ab1 ------------------------------------------------
Pflab1_L_p3a_D07_07.ab1  ------------------------------------------------

PF11_0079                AATAATTCTTCAGATTCTTCTTATAGTATATCTTCAACATGTTCTTCA
MAL11|PF11_0079          AATAATTCTTCAGATTCTTCTTATAGTATATCTTCAACATGTTCTTCA
su_gi_contig_2557        ------------------------------------------------
B03_608_1.ab1            ------------------------------------------------
B05_607_1.ab1            ------------------------------------------------
F04_PfLab1_M_Plate6b.ab1 ------------------------------------------------
Pflab1_L_p3a_D07_07.ab1  ------------------------------------------------

PF11_0079                TCCTCCTCATATGTTTCTTCATTATATTCTAATAGAAGTAATGATATT
MAL11|PF11_0079          TCCTCCTCATATGTTTCTTCATTATATTCTAATAGAAGTAATGATATT
su_gi_contig_2557        ------------------------------------------------
B03_608_1.ab1            ------------------------------------------------
B05_607_1.ab1            ------------------------------------------------
F04_PfLab1_M_Plate6b.ab1 ------------------------------------------------
Pflab1_L_p3a_D07_07.ab1  ------------------------------------------------

PF11_0079                CTGAATTTTTATAGAAATAAAATAATTAAGTATTGCAACAATATATAC
MAL11|PF11_0079          CTGAATTTTTATAGAAATAAAATAATTAAGTATTGCAACAATATATAC
su_gi_contig_2557        ------------------------------------------------
B03_608_1.ab1            ------------------------------------------------
B05_607_1.ab1            ------------------------------------------------
F04_PfLab1_M_Plate6b.ab1 ------------------------------------------------
Pflab1_L_p3a_D07_07.ab1  ------------------------------------------------

PF11_0079                ATGAATACCAAATTAGCATACTCTTATATGAATGGTTTCATAATTCCT
MAL11|PF11_0079          ATGAATACCAAATTAGCATACTCTTATATGAATGGTTTCATAATTCCT
su_gi_contig_2557        ------------------------------------------------
B03_608_1.ab1            ------------------------------------------------
B05_607_1.ab1            ------------------------------------------------
F04_PfLab1_M_Plate6b.ab1 ------------------------------------------------
Pflab1_L_p3a_D07_07.ab1  ------------------------------------------------

PF11_0079                CATGAAGATTTAATATTTATACACCCTATCGAAAATTATTATATGGAT
MAL11|PF11_0079          CATGAAGATTTAATATTTATACACCCTATCGAAAATTATTATATGGAT
su_gi_contig_2557        ------------------------------------------------
B03_608_1.ab1            ------------------------------------------------
B05_607_1.ab1            ------------------------------------------------
F04_PfLab1_M_Plate6b.ab1 ------------------------------------------------
Pflab1_L_p3a_D07_07.ab1  ------------------------------------------------

PF11_0079                AATACAAATGAAAAGAATAACATAAATAATCCTTATACTAAAGAAAAA
MAL11|PF11_0079          AATACAAATGAAAAGAATAACATAAATAATCCTTATACTAAAGAAAAA
su_gi_contig_2557        ------------------------------------------------
B03_608_1.ab1            ------------------------------------------------
B05_607_1.ab1            ------------------------------------------------
F04_PfLab1_M_Plate6b.ab1 ------------------------------------------------
Pflab1_L_p3a_D07_07.ab1  ------------------------------------------------

PF11_0079                ATTATGAATCATAATTTCTCATTTAATACAAAAAATAACACATCCTTT
MAL11|PF11_0079          ATTATGAATCATAATTTCTCATTTAATACAAAAAATAACACATCCTTT
su_gi_contig_2557        ------------------------------------------------
B03_608_1.ab1            ------------------------------------------------
B05_607_1.ab1            ------------------------------------------------
F04_PfLab1_M_Plate6b.ab1 ------------------------------------------------
Pflab1_L_p3a_D07_07.ab1  ------------------------------------------------

PF11_0079                ATAGATATAAACACAAACATATTTTCATCAAACAAACAACAAAATATA
MAL11|PF11_0079          ATAGATATAAACACAAACATATTTTCATCAAACAAACAACAAAATATA
su_gi_contig_2557        ------------------------------------------------
B03_608_1.ab1            ------------------------------------------------
B05_607_1.ab1            ------------------------------------------------
F04_PfLab1_M_Plate6b.ab1 ------------------------------------------------
Pflab1_L_p3a_D07_07.ab1  ------------------------------------------------

PF11_0079                AATAACTTTGGAAAATATAAAAAAATGAAAAGCAGAATGTTTAAAGGT
MAL11|PF11_0079          AATAACTTTGGAAAATATAAAAAAATGAAAAGCAGAATGTTTAAAGGT
su_gi_contig_2557        ------------------------------------------------
B03_608_1.ab1            ------------------------------------------------
B05_607_1.ab1            ------------------------------------------------
F04_PfLab1_M_Plate6b.ab1 ------------------------------------------------
Pflab1_L_p3a_D07_07.ab1  ------------------------------------------------

PF11_0079                AAATATATGGGAAAAGAAGTAGCTATAAAAATATTAGTTGGAAAAATA
MAL11|PF11_0079          AAATATATGGGAAAAGAAGTAGCTATAAAAATATTAGTTGGAAAAATA
su_gi_contig_2557        ------------------------------------------------
B03_608_1.ab1            ------------------------------------------------
B05_607_1.ab1            ------------------------------------------------
F04_PfLab1_M_Plate6b.ab1 ------------------------------------------------
Pflab1_L_p3a_D07_07.ab1  ------------------------------------------------

PF11_0079                AAAAATTTTAAAAAACTTCATCAGATACTATATAATTTATACAACTTA
MAL11|PF11_0079          AAAAATTTTAAAAAACTTCATCAGATACTATATAATTTATACAACTTA
su_gi_contig_2557        ------------------------------------------------
B03_608_1.ab1            ------------------------------------------------
B05_607_1.ab1            ------------------------------------------------
F04_PfLab1_M_Plate6b.ab1 ------------------------------------------------
Pflab1_L_p3a_D07_07.ab1  ------------------------------------------------

PF11_0079                AGACATTCAAATCTTGTTCTAATTATGGGAGTATCTATTCATTATCCT
MAL11|PF11_0079          AGACATTCAAATCTTGTTCTAATTATGGGAGTATCTATTCATTATCCT
su_gi_contig_2557        ------------------------------------------------
B03_608_1.ab1            ------------------------------------------------
B05_607_1.ab1            ------------------------------------------------
F04_PfLab1_M_Plate6b.ab1 ------------------------------------------------
Pflab1_L_p3a_D07_07.ab1  ------------------------------------------------

PF11_0079                TTTGTTTTTATAATTTATGAATATATGAAAAATAAGTGTCTCTTTTCA
MAL11|PF11_0079          TTTGTTTTTATAATTTATGAATATATGAAAAATAAGTGTCTCTTTTCA
su_gi_contig_2557        ------------------------------------------------
B03_608_1.ab1            ------------------------------------------------
B05_607_1.ab1            ------------------------------------------------
F04_PfLab1_M_Plate6b.ab1 ------------------------------------------------
Pflab1_L_p3a_D07_07.ab1  ------------------------------------------------

PF11_0079                TATCTACATTGTATTAAATATAAACATGTCTATATAAGCACTTTCCTT
MAL11|PF11_0079          TATCTACATTGTATTAAATATAAACATGTCTATATAAGCACTTTCCTT
su_gi_contig_2557        ------------------------------------------------
B03_608_1.ab1            ------------------------------------------------
B05_607_1.ab1            ------------------------------------------------
F04_PfLab1_M_Plate6b.ab1 ------------------------------------------------
Pflab1_L_p3a_D07_07.ab1  ------------------------------------------------

PF11_0079                CAAAGGTATAAGACATTGTTACATATTACTCAACAAGAAAAAATTAAA
MAL11|PF11_0079          CAAAGGTATAAGACATTGTTACATATTACTCAACAAGAAAAAATTAAA
su_gi_contig_2557        ------------------------------------------------
B03_608_1.ab1            ------------------------------------------------
B05_607_1.ab1            ------------------------------------------------
F04_PfLab1_M_Plate6b.ab1 ------------------------------------------------
Pflab1_L_p3a_D07_07.ab1  ------------------------------------------------

PF11_0079                AAAACAAACAACATAAATAATAATAACAACATAAATCATAACAACATA
MAL11|PF11_0079          AAAACAAACAACATAAATAATAATAACAACATAAATCATAACAACATA
su_gi_contig_2557        ------------------------------------------------
B03_608_1.ab1            ------------------------------------------------
B05_607_1.ab1            ------------------------------------------------
F04_PfLab1_M_Plate6b.ab1 ------------------------------------------------
Pflab1_L_p3a_D07_07.ab1  ------------------------------------------------

PF11_0079                AATAATAACAACATAAATCATAACAACATAAATCATAACAACATAAAT
MAL11|PF11_0079          AATAATAACAACATAAATCATAACAACATAAATCATAACAACATAAAT
su_gi_contig_2557        ------------------------------------------------
B03_608_1.ab1            ------------------------------------------------
B05_607_1.ab1            ------------------------------------------------
F04_PfLab1_M_Plate6b.ab1 ------------------------------------------------
Pflab1_L_p3a_D07_07.ab1  ------------------------------------------------

PF11_0079                AATAATAACATAAATAATAATAACATAAATTATAACAAAGATTACAAT
MAL11|PF11_0079          AATAATAACATAAATAATAATAACATAAATTATAACAAAGATTACAAT
su_gi_contig_2557        ------------------------------------------------
B03_608_1.ab1            ------------------------------------------------
B05_607_1.ab1            ------------------------------------------------
F04_PfLab1_M_Plate6b.ab1 ------------------------------------------------
Pflab1_L_p3a_D07_07.ab1  ------------------------------------------------

PF11_0079                AATAAGAAGAAGAAAGAAGATGAGCAGCATAATATTGAACATCAAGAC
MAL11|PF11_0079          AATAAGAAGAAGAAAGAAGATGAGCAGCATAATATTGAACATCAAGAC
su_gi_contig_2557        ------------------------------------------------
B03_608_1.ab1            ------------------------------------------------
B05_607_1.ab1            ------------------------------------------------
F04_PfLab1_M_Plate6b.ab1 ------------------------------------------------
Pflab1_L_p3a_D07_07.ab1  ------------------------------------------------

PF11_0079                ACATTTATAGATTTACCAGAAAAAAGTAATATATCAAGTGATGATAAT
MAL11|PF11_0079          ACATTTATAGATTTACCAGAAAAAAGTAATATATCAAGTGATGATAAT
su_gi_contig_2557        ------------------------------------------------
B03_608_1.ab1            ------------------------------------------------
B05_607_1.ab1            ------------------------------------------------
F04_PfLab1_M_Plate6b.ab1 ------------------------------------------------
Pflab1_L_p3a_D07_07.ab1  ------------------------------------------------

PF11_0079                AATTCAACAGATATTAGTCAAATACAAAAGGAAAATTTTCATTTCTTA
MAL11|PF11_0079          AATTCAACAGATATTAGTCAAATACAAAAGGAAAATTTTCATTTCTTA
su_gi_contig_2557        ------------------------------------------------
B03_608_1.ab1            ------------------------------------------------
B05_607_1.ab1            ------------------------------------------------
F04_PfLab1_M_Plate6b.ab1 ------------------------------------------------
Pflab1_L_p3a_D07_07.ab1  ------------------------------------------------

PF11_0079                AATAAAAAAATTGAAGAAAATAAAAATATTATTTATGATGATCATACA
MAL11|PF11_0079          AATAAAAAAATTGAAGAAAATAAAAATATTATTTATGATGATCATACA
su_gi_contig_2557        ------------------------------------------------
B03_608_1.ab1            ------------------------------------------------
B05_607_1.ab1            ------------------------------------------------
F04_PfLab1_M_Plate6b.ab1 ------------------------------------------------
Pflab1_L_p3a_D07_07.ab1  ------------------------------------------------

PF11_0079                AGTACACTTTCTGATCATAGTATACATAATATTAACAAAAGTTATGAT
MAL11|PF11_0079          AGTACACTTTCTGATCATAGTATACATAATATTAACAAAAGTTATGAT
su_gi_contig_2557        ------------------------------------------------
B03_608_1.ab1            ------------------------------------------------
B05_607_1.ab1            ------------------------------------------------
F04_PfLab1_M_Plate6b.ab1 ------------------------------------------------
Pflab1_L_p3a_D07_07.ab1  ------------------------------------------------

PF11_0079                AATGTATATAAAAACAAAATGAATATATTTCATTACCAACATAATGTA
MAL11|PF11_0079          AATGTATATAAAAACAAAATGAATATATTTCATTACCAACATAATGTA
su_gi_contig_2557        ------------------------------------------------
B03_608_1.ab1            ------------------------------------------------
B05_607_1.ab1            ------------------------------------------------
F04_PfLab1_M_Plate6b.ab1 ------------------------------------------------
Pflab1_L_p3a_D07_07.ab1  ------------------------------------------------

PF11_0079                TTATGTGGAGCATACGATAATAATGATAATAATATAAATGACAATGAT
MAL11|PF11_0079          TTATGTGGAGCATACGATAATAATGATAATAATATAAATGACAATGAT
su_gi_contig_2557        ------------------------------------------------
B03_608_1.ab1            ------------------------------------------------
B05_607_1.ab1            ------------------------------------------------
F04_PfLab1_M_Plate6b.ab1 ------------------------------------------------
Pflab1_L_p3a_D07_07.ab1  ------------------------------------------------

PF11_0079                ATTTATTGTAATAATATTTATGATAATAATATAAATGACAATCATATA
MAL11|PF11_0079          ATTTATTGTAATAATATTTATGATAATAATATAAATGACAATCATATA
su_gi_contig_2557        ------------------------------------------------
B03_608_1.ab1            ------------------------------------------------
B05_607_1.ab1            ------------------------------------------------
F04_PfLab1_M_Plate6b.ab1 ------------------------------------------------
Pflab1_L_p3a_D07_07.ab1  ------------------------------------------------

PF11_0079                TATTGTAATAATATAAATGACAATCATATATATTGTAATAATATAAAT
MAL11|PF11_0079          TATTGTAATAATATAAATGACAATCATATATATTGTAATAATATAAAT
su_gi_contig_2557        ------------------------------------------------
B03_608_1.ab1            ------------------------------------------------
B05_607_1.ab1            ------------------------------------------------
F04_PfLab1_M_Plate6b.ab1 ------------------------------------------------
Pflab1_L_p3a_D07_07.ab1  ------------------------------------------------

PF11_0079                GACAATCATATATATTGTAATAATATTTATGACCATCATAAGAACACA
MAL11|PF11_0079          GACAATCATATATATTGTAATAATATTTATGACCATCATAAGAACACA
su_gi_contig_2557        ------------------------------------------------
B03_608_1.ab1            ------------------------------------------------
B05_607_1.ab1            ------------------------------------------------
F04_PfLab1_M_Plate6b.ab1 ------------------------------------------------
Pflab1_L_p3a_D07_07.ab1  ------------------------------------------------

PF11_0079                TCATTAAATTCAAAGGAACAAAACACCGATCACAATATTGAACAAATT
MAL11|PF11_0079          TCATTAAATTCAAAGGAACAAAACACCGATCACAATATTGAACAAATT
su_gi_contig_2557        ------------------------------------------------
B03_608_1.ab1            ------------------------------------------------
B05_607_1.ab1            ------------------------------------------------
F04_PfLab1_M_Plate6b.ab1 ------------------------------------------------
Pflab1_L_p3a_D07_07.ab1  ------------------------------------------------

PF11_0079                AATGAATGTAACAAATATGCTTCAGAAACAAAATATAATATAAAAAAA
MAL11|PF11_0079          AATGAATGTAACAAATATGCTTCAGAAACAAAATATAATATAAAAAAA
su_gi_contig_2557        ------------------------------------------------
B03_608_1.ab1            ------------------------------------------------
B05_607_1.ab1            ------------------------------------------------
F04_PfLab1_M_Plate6b.ab1 ------------------------------------------------
Pflab1_L_p3a_D07_07.ab1  ------------------------------------------------

PF11_0079                AGCAATTTAAAAAATAATATTATATCACATAAAAACTTTCAAAAATGT
MAL11|PF11_0079          AGCAATTTAAAAAATAATATTATATCACATAAAAACTTTCAAAAATGT
su_gi_contig_2557        ------------------------------------------------
B03_608_1.ab1            ------------------------------------------------
B05_607_1.ab1            ------------------------------------------------
F04_PfLab1_M_Plate6b.ab1 ------------------------------------------------
Pflab1_L_p3a_D07_07.ab1  ------------------------------------------------

PF11_0079                AATCAAATACAAATGAACCAACCATATACATTTCCACCATATCAAAAA
MAL11|PF11_0079          AATCAAATACAAATGAACCAACCATATACATTTCCACCATATCAAAAA
su_gi_contig_2557        ------------------------------------------------
B03_608_1.ab1            ------------------------------------------------
B05_607_1.ab1            ------------------------------------------------
F04_PfLab1_M_Plate6b.ab1 ------------------------------------------------
Pflab1_L_p3a_D07_07.ab1  ------------------------------------------------

PF11_0079                GAATTATCATCCTATTTAAAAAATGAAAAAATAAAAAGGAAAAGAAAA
MAL11|PF11_0079          GAATTATCATCCTATTTAAAAAATGAAAAAATAAAAAGGAAAAGAAAA
su_gi_contig_2557        ------------------------------------------------
B03_608_1.ab1            ------------------------------------------------
B05_607_1.ab1            ------------------------------------------------
F04_PfLab1_M_Plate6b.ab1 ------------------------------------------------
Pflab1_L_p3a_D07_07.ab1  ------------------------------------------------

PF11_0079                GTTCTCTTTAGTTATTTAAAAACTCATATACATTTTAATTCACAACAA
MAL11|PF11_0079          GTTCTCTTTAGTTATTTAAAAACTCATATACATTTTAATTCACAACAA
su_gi_contig_2557        ------------------------------------------------
B03_608_1.ab1            ------------------------------------------------
B05_607_1.ab1            ------------------------------------------------
F04_PfLab1_M_Plate6b.ab1 ------------------------------------------------
Pflab1_L_p3a_D07_07.ab1  ------------------------------------------------

PF11_0079                ATTAATGACCAACATAATCGTTTAAGCGTTCAAAAAATAATGAAAATT
MAL11|PF11_0079          ATTAATGACCAACATAATCGTTTAAGCGTTCAAAAAATAATGAAAATT
su_gi_contig_2557        ------------------------------------------------
B03_608_1.ab1            ------------------------------------------------
B05_607_1.ab1            ------------------------------------------------
F04_PfLab1_M_Plate6b.ab1 ------------------------------------------------
Pflab1_L_p3a_D07_07.ab1  ------------------------------------------------

PF11_0079                ATCACGTAAAAATAAAATTATAAATATAGACATAAAAATAAAGAAATA
MAL11|PF11_0079          ATCACC------------------------------------------
su_gi_contig_2557        ------------------------------------------------
B03_608_1.ab1            ------------------------------------------------
B05_607_1.ab1            ------------------------------------------------
F04_PfLab1_M_Plate6b.ab1 ------------------------------------------------
Pflab1_L_p3a_D07_07.ab1  ------------------------------------------------

PF11_0079                TATATATATATATATATATATATTATATATGTTATATAAATTTTTTTT
MAL11|PF11_0079          ------------------------------------------------
su_gi_contig_2557        ------------------------------------------------
B03_608_1.ab1            ------------------------------------------------
B05_607_1.ab1            ------------------------------------------------
F04_PfLab1_M_Plate6b.ab1 ------------------------------------------------
Pflab1_L_p3a_D07_07.ab1  ------------------------------------------------

PF11_0079                TTTTTTTTTTTTTTGAAATATAGCGATGTGACTTTGGCTTGCACTTAT
MAL11|PF11_0079          ------------------------GATGTGACTTTGGCTTGCACTTAT
su_gi_contig_2557        ------------------------------------------------
B03_608_1.ab1            ------------------------------------------------
B05_607_1.ab1            ------------------------------------------------
F04_PfLab1_M_Plate6b.ab1 ------------------------------------------------
Pflab1_L_p3a_D07_07.ab1  ------------------------------------------------

PF11_0079                TTAGAAAAGGAAAAGGTAATGAGATGGATGCATGAATTTATTTTTGCA
MAL11|PF11_0079          TTAGAAAAGGAAAAG---------------------------------
su_gi_contig_2557        ------------------------------------------------
B03_608_1.ab1            ------------------------------------------------
B05_607_1.ab1            ------------------------------------------------
F04_PfLab1_M_Plate6b.ab1 ------------------------------------------------
Pflab1_L_p3a_D07_07.ab1  ------------------------------------------------

PF11_0079                TATATATTTTTGTTTAATTTGTAACTCTATAAAAATATTTTCATATAT
MAL11|PF11_0079          ------------------------------------------------
su_gi_contig_2557        ------------------------------------------------
B03_608_1.ab1            ------------------------------------------------
B05_607_1.ab1            ------------------------------------------------
F04_PfLab1_M_Plate6b.ab1 ------------------------------------------------
Pflab1_L_p3a_D07_07.ab1  ------------------------------------------------

PF11_0079                ATATATATATATATATATATATGTATGTTTTCTTTCTTTTTATATATT
MAL11|PF11_0079          ------------------------------------------------
su_gi_contig_2557        ------------------------------------------------
B03_608_1.ab1            ------------------------------------------------
B05_607_1.ab1            ------------------------------------------------
F04_PfLab1_M_Plate6b.ab1 ------------------------------------------------
Pflab1_L_p3a_D07_07.ab1  ------------------------------------------------

PF11_0079                CATATTAATTATTAACCGTCACCTCGTTTATATTAGATGAGTCCAATA
MAL11|PF11_0079          ------------------------------------ATGAGTCCAATA
su_gi_contig_2557        ------------------------------------------------
B03_608_1.ab1            ------------------------------------------------
B05_607_1.ab1            ------------------------------------------------
F04_PfLab1_M_Plate6b.ab1 ------------------------------------------------
Pflab1_L_p3a_D07_07.ab1  ------------------------------------------------

PF11_0079                AATTTAAAACCAACAAATATATTACTTGACGAATCTCTGAACGCTAAA
MAL11|PF11_0079          AATTTAAAACCAACAAATATATTACTTGACGAATCTCTGAACGCTAAA
su_gi_contig_2557        -------------CAAATATATTACTTGACGAATCTCTGAACGCTAAA
B03_608_1.ab1            ------------------------------------------------
B05_607_1.ab1            ------------------------------------------------
F04_PfLab1_M_Plate6b.ab1 -------------CAAATATATTACTTGACGAATCTCTGAACGCTAAA
Pflab1_L_p3a_D07_07.ab1  ------------------------------------------------

PF11_0079                ATATCCGACTTTGGTATATCAAAAATAGAAAATTGCCTAGATATGAAT
MAL11|PF11_0079          ATATCCGACTTTGGTATATCAAAAATAGAAAATTGCCTAGATATGAAT
su_gi_contig_2557        ATATCCGACTTTGGTATATCAAAAATAGAAAATTGCCTAGATATGAAT
B03_608_1.ab1            ------------------------------------------------
B05_607_1.ab1            ------------------------------------------------
F04_PfLab1_M_Plate6b.ab1 ATATCCGACTTTGGTATATCAAAAATAGAAAATTGCCTAGATATGAAT
Pflab1_L_p3a_D07_07.ab1  -------ACTTTGGTATATCAAAAATAGAAAATTGCCTAGATATGAAT

PF11_0079                ATTGATTATTCTTATAAAATTTCATCAAACAGTGTGATAAAAATTAAC
MAL11|PF11_0079          ATTGATTATTCTTATAAAATTTCATCAAACAGTGTGATAAAAATTAAC
su_gi_contig_2557        ATTGATTATTCTTATAAAATTTCATCAAACAGTGTGATAAAAATTAAC
B03_608_1.ab1            ------------------------------------------------
B05_607_1.ab1            ------------------------------------------------
F04_PfLab1_M_Plate6b.ab1 ATTGATTATTCTTATAAAATTTCATCAAACAGTGTGATAAAAATTAAC
Pflab1_L_p3a_D07_07.ab1  ATTGATTATTCTTATAAAATTTCATCAAACAGTGTGATAAAAATTAAC

PF11_0079                AAAAAAGAATATGAACAAAAGAAAGCGAAAAAAATAAAAATAGTCAAC
MAL11|PF11_0079          AAAAAAGAATATGAACAAAAGAAAGCGAAAAAAATAAAAATAGTCAAC
su_gi_contig_2557        AAAAAAGAATATGAACAAAAGAAAGCGAAAAAAATAAAAATAGTCAAC
B03_608_1.ab1            ------------------------------------------------
B05_607_1.ab1            ------------------------------------------------
F04_PfLab1_M_Plate6b.ab1 AAAAAAGAATATGAACAAAAGAAAGCGAAAAAAATAAAAATAGTCAAC
Pflab1_L_p3a_D07_07.ab1  AAAAAAGAATATGAACAAAAGAAAGCGAAAAAAATAAAAATAGTCAAC

PF11_0079                AAAAATAATAATGATTTGTTATATTTATATGATCATAATAATAATGTG
MAL11|PF11_0079          AAAAATAATAATGATTTGTTATATTTATATGATCATAATAATAATGTG
su_gi_contig_2557        AAAAATAATAATGATTTGTTATATTTATATGATCATAATAATAATGTG
B03_608_1.ab1            ------------------------------------------------
B05_607_1.ab1            ------------------------------------------------
F04_PfLab1_M_Plate6b.ab1 AAAAATAATAATGATTTGTTATATTTATATGATCATAATAATAATGTG
Pflab1_L_p3a_D07_07.ab1  AAAAATAATAATGATTTGTTATATTTATATGATCATAATAATAATGTG

PF11_0079                TATAAATATAATACACAATATATTGATGTTACCTATAATAATTCTTAT
MAL11|PF11_0079          TATAAATATAATACACAATATATTGATGTTACCTATAATAATTCTTAT
su_gi_contig_2557        TATAAATATAATACACAATATATTGATGTTACCTATAATAATTCTTAT
B03_608_1.ab1            ------------------------------------------------
B05_607_1.ab1            ------------------------------------------------
F04_PfLab1_M_Plate6b.ab1 TATAAATATAATACACAATATATTGATGTTACCTATAATAATTCTTAT
Pflab1_L_p3a_D07_07.ab1  TATAAATATAATACACAATATATTGATGTTACCTATAATAATTCTTAT

PF11_0079                CCCTCCATTTTTTATTGGACTCCCCCAGAAGTAATTATAAAATGATAT
MAL11|PF11_0079          CCCTCCATTTTTTATTGGACTCCCCCAGAA------------------
su_gi_contig_2557        CCCTCCATTTTTTATTGGACTCCCCCAGAA------------------
B03_608_1.ab1            ------------------------------------------------
B05_607_1.ab1            ------------------------------------------------
F04_PfLab1_M_Plate6b.ab1 CCCTCCATTTTTTATTGGACTCCCCCAGAA------------------
Pflab1_L_p3a_D07_07.ab1  CCCTCCATTTTTTATTGGACTCCCCCAGAA------------------

PF11_0079                AATATATATATATATATATATATTATTCATATATCTTAATTTACATAC
MAL11|PF11_0079          ------------------------------------------------
su_gi_contig_2557        ------------------------------------------------
B03_608_1.ab1            ------------------------------------------------
B05_607_1.ab1            ------------------------------------------------
F04_PfLab1_M_Plate6b.ab1 ------------------------------------------------
Pflab1_L_p3a_D07_07.ab1  ------------------------------------------------

PF11_0079                AATATACAAACAACTTTATTTCTTTTCTTTTTTAGATATTAAGGGGGA
MAL11|PF11_0079          -----------------------------------ATATTAAGGGGGA
su_gi_contig_2557        -----------------------------------ATATTAAGGGGAA
B03_608_1.ab1            ------------------------------------------------
B05_607_1.ab1            ------------------------------------------------
F04_PfLab1_M_Plate6b.ab1 -----------------------------------ATATTAAGGGGGA
Pflab1_L_p3a_D07_07.ab1  -----------------------------------ATATTAAGGGGAA

PF11_0079                AAAAAAATAAAAAATTTTATTCAGACATTTATGCTTTCGGAATCATAC
MAL11|PF11_0079          AAAAAAATAAAAAATTTTATTCAGACATTTATGCTTTCGGAATCATAC
su_gi_contig_2557        AAAAAAATAAAAAATTTTATTCAGACATTTATGCTTTCGGAATCATAC
B03_608_1.ab1            ------------------------------------------------
B05_607_1.ab1            ------------------------------------------------
F04_PfLab1_M_Plate6b.ab1 AAAAAAATAAAAAATTTTATTCAGACATTTATGCTTTCGGAATCATAC
Pflab1_L_p3a_D07_07.ab1  AAAAAAATAAAAAATTTTATTCAGACATTTATGCTTTCGGAATCATAC

PF11_0079                TTTGGGAAATGGTAAAAAAAAAAAAAAAAAAAAAAAAATTGTTTTTTT
MAL11|PF11_0079          TTTGGGAAATG-------------------------------------
su_gi_contig_2557        TTTGGGAAATG-------------------------------------
B03_608_1.ab1            ------------------------------------------------
B05_607_1.ab1            ------------------------------------------------
F04_PfLab1_M_Plate6b.ab1 TTTGGGAAATG-------------------------------------
Pflab1_L_p3a_D07_07.ab1  TTTGGGAAATG-------------------------------------

PF11_0079                AATGTTGAATGTATATTTTATAAATAATATATGTACTTATATGTAAAT
MAL11|PF11_0079          ------------------------------------------------
su_gi_contig_2557        ------------------------------------------------
B03_608_1.ab1            ------------------------------------------------
B05_607_1.ab1            ------------------------------------------------
F04_PfLab1_M_Plate6b.ab1 ------------------------------------------------
Pflab1_L_p3a_D07_07.ab1  ------------------------------------------------

PF11_0079                TATTTGAGTCATTTTCCTTTTTTCTCTCTTTTTTTTTGTCTTTAGCTA
MAL11|PF11_0079          ---------------------------------------------CTA
su_gi_contig_2557        ---------------------------------------------CTA
B03_608_1.ab1            ------------------------------------------------
B05_607_1.ab1            ------------------------------------------------
F04_PfLab1_M_Plate6b.ab1 ---------------------------------------------CTA
Pflab1_L_p3a_D07_07.ab1  ---------------------------------------------CTA

PF11_0079                TCTAATGATATTCCATACAATTACCCCTTTGCCTCACACATAATGGTA
MAL11|PF11_0079          TCTAATGATATTCCATACAATTACCCCTTTGCCTCACACATAATG---
su_gi_contig_2557        TCTAATGATATTCCATACAATTACCCCTTTGCCTCACACATAATG---
B03_608_1.ab1            ------------------------------------------------
B05_607_1.ab1            ------------------------------------------------
F04_PfLab1_M_Plate6b.ab1 TCTAATGATATTCCATACAATTACCCCTTTGCCTCACACATAATG---
Pflab1_L_p3a_D07_07.ab1  TCTAATGATATTCCATACAATTACCCCTTTGCC---------------

PF11_0079                ATAAAAGAACAGAAAAAAAAAAAAAAAAAAAAAAAAAAAAAAATTTAA
MAL11|PF11_0079          ------------------------------------------------
su_gi_contig_2557        ------------------------------------------------
B03_608_1.ab1            ------------------------------------------------
B05_607_1.ab1            ------------------------------------------------
F04_PfLab1_M_Plate6b.ab1 ------------------------------------------------
Pflab1_L_p3a_D07_07.ab1  ------------------------------------------------

PF11_0079                ATAAATATAATATATCATTATATTAAGTAACCCCTATTTAAATACTTT
MAL11|PF11_0079          ------------------------------------------------
su_gi_contig_2557        ------------------------------------------------
B03_608_1.ab1            ------------------------------------------------
B05_607_1.ab1            ------------------------------------------------
F04_PfLab1_M_Plate6b.ab1 ------------------------------------------------
Pflab1_L_p3a_D07_07.ab1  ------------------------------------------------

PF11_0079                TAATTATTTTACGTTATAGGCTGTAGTTGGATATGCTAATGAAGAATT
MAL11|PF11_0079          -------------------GCTGTAGTTGGATATGCTAATGAAGAATT
su_gi_contig_2557        -------------------GCTGTAGTTGGATATGCTAATGAAGAATT
B03_608_1.ab1            ------------------------------------------------
B05_607_1.ab1            ------------------------------------------------
F04_PfLab1_M_Plate6b.ab1 -------------------GCTGTAGTTGGATATGCTAATGAAGAATT
Pflab1_L_p3a_D07_07.ab1  ------------------------------------------------

PF11_0079                ATCTTTTAACAATATCCCAGTGTCGATACAAGTAATAATAAGACAAGG
MAL11|PF11_0079          ATCTTTTAACAATATCCCAGTGTCGATACAA-----------------
su_gi_contig_2557        ATCTTTTAACAATATCCCAGTGTCGATACAA-----------------
B03_608_1.ab1            ------------------------------------------------
B05_607_1.ab1            ------------------------------------------------
F04_PfLab1_M_Plate6b.ab1 ATCTTTTAACAATATCCCAGTGTCGATACAA-----------------
Pflab1_L_p3a_D07_07.ab1  ------------------------------------------------

PF11_0079                AAAAATATATATCACAAACGGTTACACGGAAATGTATATATATATATA
MAL11|PF11_0079          ------------------------------------------------
su_gi_contig_2557        ------------------------------------------------
B03_608_1.ab1            ------------------------------------------------
B05_607_1.ab1            ------------------------------------------------
F04_PfLab1_M_Plate6b.ab1 ------------------------------------------------
Pflab1_L_p3a_D07_07.ab1  ------------------------------------------------

PF11_0079                TATATATATATATATATATATATATATTATTTGATCTGTTAACAAATA
MAL11|PF11_0079          ------------------------------------------------
su_gi_contig_2557        ------------------------------------------------
B03_608_1.ab1            ------------------------------------------------
B05_607_1.ab1            ------------------------------------------------
F04_PfLab1_M_Plate6b.ab1 ------------------------------------------------
Pflab1_L_p3a_D07_07.ab1  ------------------------------------------------

PF11_0079                TAATATTTTATATTTTTTTTATTTTCCAGAGTTTGATAAAAGCTTGTG
MAL11|PF11_0079          -----------------------------AGTTTGATAAAAGCTTGT-
su_gi_contig_2557        -----------------------------AGTTTGATAAAAGCTTGTG
B03_608_1.ab1            ------------------------------------------------
B05_607_1.ab1            ------------------------------------------------
F04_PfLab1_M_Plate6b.ab1 -----------------------------AGTTTGATAAAAGCTTGTG
Pflab1_L_p3a_D07_07.ab1  ------------------------------------------------

PF11_0079                TAAATAGAAATAAATATAAAAGACCTACATTTGAACATATATTAAAAA
MAL11|PF11_0079          ------------------------------------------------
su_gi_contig_2557        TAAATAGAAATAAATATAAAAGACCTACATTTGAACATATATTAAAAA
B03_608_1.ab1            ------------------------------------------------
B05_607_1.ab1            ------------------------------------------------
F04_PfLab1_M_Plate6b.ab1 TAAATAGAAATAAATATAAAAGACCTACATTTGAACATATATTAAAAA
Pflab1_L_p3a_D07_07.ab1  ------------------------------------------------

PF11_0079                CAATATCTACGTTATATCAAAAGGTAAACCTTTTATAAAAATTTATAA
MAL11|PF11_0079          ------------------------------------------------
su_gi_contig_2557        CAATATCTACGTTATATCAAAAG-------------------------
B03_608_1.ab1            ------------------------------------------------
B05_607_1.ab1            ------------------------------------------------
F04_PfLab1_M_Plate6b.ab1 CAATATCTACGTTATATCAAAAGG------------------------
Pflab1_L_p3a_D07_07.ab1  ------------------------------------------------

PF11_0079                AAATATATAATTTTCTTTATATTATTATTTGAATTTTTTTTTTTTTTT
MAL11|PF11_0079          ------------------------------------------------
su_gi_contig_2557        ------------------------------------------------
B03_608_1.ab1            ------------------------------------------------
B05_607_1.ab1            ------------------------------------------------
F04_PfLab1_M_Plate6b.ab1 ------------------------------------------------
Pflab1_L_p3a_D07_07.ab1  ------------------------------------------------

PF11_0079                TTTTTAGGCAAATACAAAAGTAGAGGATGCATTAATTTCATTTATGGA
MAL11|PF11_0079          -------GCAAATACAAAAGTAGAGGATGCATTAATTTCATTTATGGA
su_gi_contig_2557        -------GCAAATACAAAAGTAGAGGATGCATTAATTTCATTTATGGA
B03_608_1.ab1            ------------------------------------------------
B05_607_1.ab1            ------------------------------------------------
F04_PfLab1_M_Plate6b.ab1 --------CAAATACAAAAGTAGAGGATGCATTAATTTCATTTATGGA
Pflab1_L_p3a_D07_07.ab1  ------------------------------------------------

PF11_0079                TGGAACATAAATATATATATAAATAATATACCTATATATTTTTTGTAA
MAL11|PF11_0079          TGGAACATAA--------------------------------------
su_gi_contig_2557        TGGAACATAAATATATA--TAAATAATATACCTATATATTTTTTGTAA
B03_608_1.ab1            ------------------------------------------------
B05_607_1.ab1            ------------------------------------------------
F04_PfLab1_M_Plate6b.ab1 TGGAACATAAA--TATATATAAATAATATACCTATATATTTT------
Pflab1_L_p3a_D07_07.ab1  ------------------------------------------------

PF11_0079                TTTATATATATATATATATGTTATCTCTCCCCTAATAATGGTTATTTG
MAL11|PF11_0079          ------------------------------------------------
su_gi_contig_2557        TTTATATATATATATATATGTTATCTCTCCCCTAATAATGGTTATTTG
B03_608_1.ab1            ------------------------------------------------
B05_607_1.ab1            ------------------------------------------------
F04_PfLab1_M_Plate6b.ab1 ------------------------------------------------
Pflab1_L_p3a_D07_07.ab1  ------------------------------------------------

PF11_0079                TCACATGTATACAACATATATTTATTTTTATGTTCATATTATATTATT
MAL11|PF11_0079          ------------------------------------------------
su_gi_contig_2557        TCACATGTATACAACATATATTTATTTTTATGTTCATATTATATTATT
B03_608_1.ab1            ------------------------------------------------
B05_607_1.ab1            ------------------------------------------------
F04_PfLab1_M_Plate6b.ab1 ------------------------------------------------
Pflab1_L_p3a_D07_07.ab1  ------------------------------------------------

PF11_0079                TAATTATTTACTTATTTATTTTATTTTTTTTTTGTGTGTGTGTATGTA
MAL11|PF11_0079          ------------------------------------------------
su_gi_contig_2557        TAATTATTTACTTATTTATTTTATTTTTTTTTT---------------
B03_608_1.ab1            ------------------------------------------------
B05_607_1.ab1            ------------------------------------------------
F04_PfLab1_M_Plate6b.ab1 ------------------------------------------------
Pflab1_L_p3a_D07_07.ab1  ------------------------------------------------

PF11_0079                CAACATTGTTGAATTCTCTTCACATGTTTTTATTATATTATATATATG
MAL11|PF11_0079          ------------------------------------------------
su_gi_contig_2557        ------------------------------------------------
B03_608_1.ab1            ------------------------------------------------
B05_607_1.ab1            ------------------------------------------------
F04_PfLab1_M_Plate6b.ab1 ------------------------------------------------
Pflab1_L_p3a_D07_07.ab1  ------------------------------------------------

PF11_0079                TATATATCTCCCTATCCACTTTTCACCTTAAAAAAAAAAAAAACAAAA
MAL11|PF11_0079          ------------------------------------------------
su_gi_contig_2557        ------------------------------------------------
B03_608_1.ab1            ------------------------------------------------
B05_607_1.ab1            ------------------------------------------------
F04_PfLab1_M_Plate6b.ab1 ------------------------------------------------
Pflab1_L_p3a_D07_07.ab1  ------------------------------------------------

PF11_0079                TTAATACATATATATATATATGTATATTTTTTTTTTGGGTGTACCTTT
MAL11|PF11_0079          ------------------------------------------------
su_gi_contig_2557        ------------------------------------------------
B03_608_1.ab1            ------------------------------------------------
B05_607_1.ab1            ------------------------------------------------
F04_PfLab1_M_Plate6b.ab1 ------------------------------------------------
Pflab1_L_p3a_D07_07.ab1  ------------------------------------------------

PF11_0079                TATATATATTGTAATATAATTTTCGAACGTATAAAATTTTTTAACAAA
MAL11|PF11_0079          ------------------------------------------------
su_gi_contig_2557        ------------------------------------------------
B03_608_1.ab1            ------------------------------------------------
B05_607_1.ab1            ------------------------------------------------
F04_PfLab1_M_Plate6b.ab1 ------------------------------------------------
Pflab1_L_p3a_D07_07.ab1  ------------------------------------------------

PF11_0079                ATAAATTCGATATAAGAATTTTTTTTTTTTTTCTTATTATTATTTTAT
MAL11|PF11_0079          ------------------------------------------------
su_gi_contig_2557        ------------------------------------------------
B03_608_1.ab1            ------------------------------------------------
B05_607_1.ab1            ------------------------------------------------
F04_PfLab1_M_Plate6b.ab1 ------------------------------------------------
Pflab1_L_p3a_D07_07.ab1  ------------------------------------------------

PF11_0079                TTAACTACCCTGAAAAAAAAATGTCCGAATTTTATGAGAACGATGAAG
MAL11|PF11_0079          ------------------------------------------------
su_gi_contig_2557        ------------------------------------------------
B03_608_1.ab1            ------------------------------------------------
B05_607_1.ab1            ------------------------------------------------
F04_PfLab1_M_Plate6b.ab1 ------------------------------------------------
Pflab1_L_p3a_D07_07.ab1  ------------------------------------------------

PF11_0079                ATGTTTTACAAATGATCCAACATATAAAAAAAATAACGAAAGAATCTA
MAL11|PF11_0079          ------------------------------------------------
su_gi_contig_2557        ------------------------------------------------
B03_608_1.ab1            ------------------------------------------------
B05_607_1.ab1            ------------------------------------------------
F04_PfLab1_M_Plate6b.ab1 ------------------------------------------------
Pflab1_L_p3a_D07_07.ab1  ------------------------------------------------

PF11_0079                AAAGAAAATATGAACTTGATATAGATACTCTCGTTGAAGATACAAAAA
MAL11|PF11_0079          ------------------------------------------------
su_gi_contig_2557        ------------------------------------------------
B03_608_1.ab1            ------------------------------------------------
B05_607_1.ab1            ------------------------------------------------
F04_PfLab1_M_Plate6b.ab1 ------------------------------------------------
Pflab1_L_p3a_D07_07.ab1  ------------------------------------------------

PF11_0079                CTAACTTAATTAATAATGTGAATGATGAGAAAGATAATATGAAACAAG
MAL11|PF11_0079          ------------------------------------------------
su_gi_contig_2557        ------------------------------------------------
B03_608_1.ab1            ------------------------------------------------
B05_607_1.ab1            ------------------------------------------------
F04_PfLab1_M_Plate6b.ab1 ------------------------------------------------
Pflab1_L_p3a_D07_07.ab1  ------------------------------------------------

PF11_0079                AAATTGACGAAAAAATAAAAAAATTGAAGCAGGAAATTACAAAACATG
MAL11|PF11_0079          ------------------------------------------------
su_gi_contig_2557        ------------------------------------------------
B03_608_1.ab1            ------------------------------------------------
B05_607_1.ab1            ------------------------------------------------
F04_PfLab1_M_Plate6b.ab1 ------------------------------------------------
Pflab1_L_p3a_D07_07.ab1  ------------------------------------------------

PF11_0079                AAAAAAATATTAAAGAGAAAAATAAATTGTATCAAAAATTAAAACGTG
MAL11|PF11_0079          ------------------------------------------------
su_gi_contig_2557        ------------------------------------------------
B03_608_1.ab1            ------------------------------------------------
B05_607_1.ab1            ------------------------------------------------
F04_PfLab1_M_Plate6b.ab1 ------------------------------------------------
Pflab1_L_p3a_D07_07.ab1  ------------------------------------------------

PF11_0079                AATTAGCTAATGCTGTAAATAATTATAAAAATAAAATCAAGGTTAAAC
MAL11|PF11_0079          ------------------------------------------------
su_gi_contig_2557        ------------------------------------------------
B03_608_1.ab1            ------------------------------------------------
B05_607_1.ab1            ------------------------------------------------
F04_PfLab1_M_Plate6b.ab1 ------------------------------------------------
Pflab1_L_p3a_D07_07.ab1  ------------------------------------------------

PF11_0079                ATCAAAAAATTAATAATAACGACAACAACAAAAATTTATCTATCTATA
MAL11|PF11_0079          ------------------------------------------------
su_gi_contig_2557        ------------------------------------------------
B03_608_1.ab1            ------------------------------------------------
B05_607_1.ab1            ------------------------------------------------
F04_PfLab1_M_Plate6b.ab1 ------------------------------------------------
Pflab1_L_p3a_D07_07.ab1  ------------------------------------------------

PF11_0079                TATACACATATGTTGTATATATATATATATATATATATATATATATAT
MAL11|PF11_0079          ------------------------------------------------
su_gi_contig_2557        ------------------------------------------------
B03_608_1.ab1            ------------------------------------------------
B05_607_1.ab1            ------------------------------------------------
F04_PfLab1_M_Plate6b.ab1 ------------------------------------------------
Pflab1_L_p3a_D07_07.ab1  ------------------------------------------------

PF11_0079                TTCCTTGTAGGAGTTTTATTTACAAACCGAAAATTTTATGAAGACATA
MAL11|PF11_0079          ------------------------------------------------
su_gi_contig_2557        ------------------------------------------------
B03_608_1.ab1            ------------------------------------------------
B05_607_1.ab1            ------------------------------------------------
F04_PfLab1_M_Plate6b.ab1 ------------------------------------------------
Pflab1_L_p3a_D07_07.ab1  ------------------------------------------------

PF11_0079                TGAAAATGAAAAAAAAGAACTCGACGAATTAGAAGATAAAGAATGGAA
MAL11|PF11_0079          ------------------------------------------------
su_gi_contig_2557        ------------------------------------------------
B03_608_1.ab1            ------------------------------------------------
B05_607_1.ab1            ------------------------------------------------
F04_PfLab1_M_Plate6b.ab1 ------------------------------------------------
Pflab1_L_p3a_D07_07.ab1  ------------------------------------------------

PF11_0079                AGACTTGAATATACAATGTATAGAAATTTTAAATAATACAAAGTCAAA
MAL11|PF11_0079          ------------------------------------------------
su_gi_contig_2557        ------------------------------------------------
B03_608_1.ab1            ------------------------------------------------
B05_607_1.ab1            ------------------------------------------------
F04_PfLab1_M_Plate6b.ab1 ------------------------------------------------
Pflab1_L_p3a_D07_07.ab1  ------------------------------------------------

PF11_0079                TATATACGCTACTAAAGATGAAACTAGCGAAAAACTTAGAAAGGTATT
MAL11|PF11_0079          ------------------------------------------------
su_gi_contig_2557        ------------------------------------------------
B03_608_1.ab1            ------------------------------------------------
B05_607_1.ab1            ------------------------------------------------
F04_PfLab1_M_Plate6b.ab1 ------------------------------------------------
Pflab1_L_p3a_D07_07.ab1  ------------------------------------------------

PF11_0079                AAAATCCATTCTTTAAATATTTTATTTTTTCTCATTAAAAATTTTTTT
MAL11|PF11_0079          ------------------------------------------------
su_gi_contig_2557        ------------------------------------------------
B03_608_1.ab1            ------------------------------------------------
B05_607_1.ab1            ------------------------------------------------
F04_PfLab1_M_Plate6b.ab1 ------------------------------------------------
Pflab1_L_p3a_D07_07.ab1  ------------------------------------------------

PF11_0079                TTTTTTTTTTTTTTTTTTCATATTAAAAAGTGCGATTTTATTGTTATT
MAL11|PF11_0079          ------------------------------------------------
su_gi_contig_2557        ------------------------------------------------
B03_608_1.ab1            ------------------------------------------------
B05_607_1.ab1            ------------------------------------------------
F04_PfLab1_M_Plate6b.ab1 ------------------------------------------------
Pflab1_L_p3a_D07_07.ab1  ------------------------------------------------

PF11_0079                ATTTATTTTATGATTACTATTATTATTAATTTTTTTTTCTTATCTTTA
MAL11|PF11_0079          ------------------------------------------------
su_gi_contig_2557        ------------------------------------------------
B03_608_1.ab1            ------------------------------------------------
B05_607_1.ab1            ------------------------------------------------
F04_PfLab1_M_Plate6b.ab1 ------------------------------------------------
Pflab1_L_p3a_D07_07.ab1  ------------------------------------------------

PF11_0079                TCAATTTATTTTAAATATATATATATATATATATATATATTATTTTTT
MAL11|PF11_0079          ------------------------------------------------
su_gi_contig_2557        ------------------------------------------------
B03_608_1.ab1            ------------------------------------------------
B05_607_1.ab1            ------------------------------------------------
F04_PfLab1_M_Plate6b.ab1 ------------------------------------------------
Pflab1_L_p3a_D07_07.ab1  ------------------------------------------------

PF11_0079                TTTAAAATTACACAAAAAAAAAAAAAAAAAAATTGACAATAAGCACAT
MAL11|PF11_0079          ------------------------------------------------
su_gi_contig_2557        ------------------------------------------------
B03_608_1.ab1            ------------------------------------------------
B05_607_1.ab1            ------------------------------------------------
F04_PfLab1_M_Plate6b.ab1 ------------------------------------------------
Pflab1_L_p3a_D07_07.ab1  ------------------------------------------------

PF11_0079                TTTAAGAAATAAAATAATAATCTTACTTTTAAAATTGTTCTTTCTTAA
MAL11|PF11_0079          ------------------------------------------------
su_gi_contig_2557        ------------------------------------------------
B03_608_1.ab1            ------------------------------------------------
B05_607_1.ab1            ------------------------------------------------
F04_PfLab1_M_Plate6b.ab1 ------------------------------------------------
Pflab1_L_p3a_D07_07.ab1  ------------------------------------------------

PF11_0079                AATAATATTTTTTTAAGTCGTATTTTTCTTTTTTATGAGGGGCAATAA
MAL11|PF11_0079          ------------------------------------------------
su_gi_contig_2557        ------------------------------------------------
B03_608_1.ab1            ------------------------------------------------
B05_607_1.ab1            ------------------------------------------------
F04_PfLab1_M_Plate6b.ab1 ------------------------------------------------
Pflab1_L_p3a_D07_07.ab1  ------------------------------------------------

PF11_0079                TAAAAATATAATCTTATATATTTAAAATATCTATAATAAATTTTAATA
MAL11|PF11_0079          ------------------------------------------------
su_gi_contig_2557        ------------------------------------------------
B03_608_1.ab1            ------------------------------------------------
B05_607_1.ab1            ------------------------------------------------
F04_PfLab1_M_Plate6b.ab1 ------------------------------------------------
Pflab1_L_p3a_D07_07.ab1  ------------------------------------------------

PF11_0079                TAACAGTATTTAATGTATCATAAATTATAAAAGTTCCTTGTTTTTTTT
MAL11|PF11_0079          ------------------------------------------------
su_gi_contig_2557        ------------------------------------------------
B03_608_1.ab1            ------------------------------------------------
B05_607_1.ab1            ------------------------------------------------
F04_PfLab1_M_Plate6b.ab1 ------------------------------------------------
Pflab1_L_p3a_D07_07.ab1  ------------------------------------------------

PF11_0079                CCACCTGTGAAATCTACAAAA
MAL11|PF11_0079          ---------------------
su_gi_contig_2557        ---------------------
B03_608_1.ab1            ---------------------
B05_607_1.ab1            ---------------------
F04_PfLab1_M_Plate6b.ab1 ---------------------
Pflab1_L_p3a_D07_07.ab1  ---------------------

;

endblock;
