# Supplementary material for: cDNA sequences reveal considerable gene prediction inaccuracy in the Plasmodium falciparum genome
Source: BMC Genomics. 2007 Jul 27;8:255. doi: 10.1186/1471-2164-8-255 (PMC1978503; doi:10.1186/1471-2164-8-255)
Supplement: Additional file 3 — Genes with cDNA sequences not matching predicted CDS perfectly. Aligned cDNA and predicted CDS sequences can be viewed by double clicking the hyper-linked gene names in the Excel file. [file 1471-2164-8-255-S3.zip › PF11_0083.TXT]

#NEXUS

[!This data assembled using Sequencher, from Gene Codes Corporation.]
begin data;
   dimensions ntax=6 nchar=5715;
   format datatype=dna gap=- interleave=yes;
   matrix

PF11_0083                       TTTTATTTTTAACTTAAAACAACTATACACCACACTTTATTTTTTTTT
MAL11|PF11_0083                 ------------------------------------------------
su_gi_contig_2217               ------------------------------------------------
gi|15910303|gb|BI816273.1|BI816 ------------------------------------------------
gi|22791897|gb|BU495703.1|BU495 ------------------------------------------------
gi|22794836|gb|BU498642.1|BU498 ------------------------------------------------

PF11_0083                       TTAAATTAAATTTTTGTATATAGAATAATTATATAATTTTATAAAATG
MAL11|PF11_0083                 ------------------------------------------------
su_gi_contig_2217               ------------------------------------------------
gi|15910303|gb|BI816273.1|BI816 ------------------------------------------------
gi|22791897|gb|BU495703.1|BU495 ------------------------------------------------
gi|22794836|gb|BU498642.1|BU498 ------------------------------------------------

PF11_0083                       TGTAATTTCACACAATATTGTTTAGTCACAGTAATAAATATCTTTTGG
MAL11|PF11_0083                 ------------------------------------------------
su_gi_contig_2217               ------------------------------------------------
gi|15910303|gb|BI816273.1|BI816 ------------------------------------------------
gi|22791897|gb|BU495703.1|BU495 ------------------------------------------------
gi|22794836|gb|BU498642.1|BU498 ------------------------------------------------

PF11_0083                       GGGTAGCAAATAAGTTTATATAAATTATTATATGCGAATGTATAAATA
MAL11|PF11_0083                 ------------------------------------------------
su_gi_contig_2217               ------------------------------------------------
gi|15910303|gb|BI816273.1|BI816 ------------------------------------------------
gi|22791897|gb|BU495703.1|BU495 ------------------------------------------------
gi|22794836|gb|BU498642.1|BU498 ------------------------------------------------

PF11_0083                       ATAAATAAATAAATAAATAATATTATTATATTACATTGAATAAAAGCA
MAL11|PF11_0083                 ------------------------------------------------
su_gi_contig_2217               ------------------------------------------------
gi|15910303|gb|BI816273.1|BI816 ------------------------------------------------
gi|22791897|gb|BU495703.1|BU495 ------------------------------------------------
gi|22794836|gb|BU498642.1|BU498 ------------------------------------------------

PF11_0083                       TACAATGGTTACATAA-----------------------TTTTTTTTT
MAL11|PF11_0083                 ------------------------------------------------
su_gi_contig_2217               ------------------------------------------------
gi|15910303|gb|BI816273.1|BI816 ------------------------------------------------
gi|22791897|gb|BU495703.1|BU495 ------------------------------------------------
gi|22794836|gb|BU498642.1|BU498 ------------------------------------------------

PF11_0083                       TTTCCTCATATGTATCATAATAATATATTATATATATCTTCATTTATA
MAL11|PF11_0083                 ------------------------------------------------
su_gi_contig_2217               ------------------------------------------------
gi|15910303|gb|BI816273.1|BI816 ------------------------------------------------
gi|22791897|gb|BU495703.1|BU495 ------------------------------------------------
gi|22794836|gb|BU498642.1|BU498 ------------------------------------------------

PF11_0083                       TGCTGAATAATTATTAAAAAAATATATATATAACACTCCTTCAAATAT
MAL11|PF11_0083                 ------------------------------------------------
su_gi_contig_2217               ------------------------------------------------
gi|15910303|gb|BI816273.1|BI816 ------------------------------------------------
gi|22791897|gb|BU495703.1|BU495 ------------------------------------------------
gi|22794836|gb|BU498642.1|BU498 ------------------------------------------------

PF11_0083                       CATATGACTTTATGACCTTAGAAAATAGCAAATTATAACCAAAAAAAA
MAL11|PF11_0083                 ------------------------------------------------
su_gi_contig_2217               ------------------------------------------------
gi|15910303|gb|BI816273.1|BI816 ------------------------------------------------
gi|22791897|gb|BU495703.1|BU495 ------------------------------------------------
gi|22794836|gb|BU498642.1|BU498 ------------------------------------------------

PF11_0083                       AACAAAAATTTATTTGCTTCATTGAGTATATATATATATATATATATA
MAL11|PF11_0083                 ------------------------------------------------
su_gi_contig_2217               ------------------------------------------------
gi|15910303|gb|BI816273.1|BI816 ------------------------------------------------
gi|22791897|gb|BU495703.1|BU495 ------------------------------------------------
gi|22794836|gb|BU498642.1|BU498 ------------------------------------------------

PF11_0083                       TAGTATGATGCCTAAATGAATAAAGCTTTTTATTTTTGATGAAAGAAT
MAL11|PF11_0083                 ------------------------------------------------
su_gi_contig_2217               ------------------------------------------------
gi|15910303|gb|BI816273.1|BI816 ------------------------------------------------
gi|22791897|gb|BU495703.1|BU495 ------------------------------------------------
gi|22794836|gb|BU498642.1|BU498 ------------------------------------------------

PF11_0083                       ATATTATATTTCAGAAAAATATTATATAAATCCACCTACATGAAAATA
MAL11|PF11_0083                 ------------------------------------------------
su_gi_contig_2217               ------------------------------------------------
gi|15910303|gb|BI816273.1|BI816 ------------------------------------------------
gi|22791897|gb|BU495703.1|BU495 ------------------------------------------------
gi|22794836|gb|BU498642.1|BU498 ------------------------------------------------

PF11_0083                       TGAAAAAATTTTATAAGAATAACTTTTATACATGCAGCATAATATATT
MAL11|PF11_0083                 ------------------------------------------------
su_gi_contig_2217               ------------------------------------------------
gi|15910303|gb|BI816273.1|BI816 ------------------------------------------------
gi|22791897|gb|BU495703.1|BU495 ------------------------------------------------
gi|22794836|gb|BU498642.1|BU498 ------------------------------------------------

PF11_0083                       GTAATTATTATATATATAAAAATTCGTAAGAACATTTCATGACAATTC
MAL11|PF11_0083                 ------------------------------------------------
su_gi_contig_2217               ------------------------------------------------
gi|15910303|gb|BI816273.1|BI816 ------------------------------------------------
gi|22791897|gb|BU495703.1|BU495 ------------------------------------------------
gi|22794836|gb|BU498642.1|BU498 ------------------------------------------------

PF11_0083                       AATAAATGGTTAAATATAAATATAAATATAAATAAATAAATAAATAAA
MAL11|PF11_0083                 ------------------------------------------------
su_gi_contig_2217               ------------------------------------------------
gi|15910303|gb|BI816273.1|BI816 ------------------------------------------------
gi|22791897|gb|BU495703.1|BU495 ------------------------------------------------
gi|22794836|gb|BU498642.1|BU498 ------------------------------------------------

PF11_0083                       TATATATATATATATATATAAAGTTTATTTATTTACTTATTTGTTATT
MAL11|PF11_0083                 ------------------------------------------------
su_gi_contig_2217               ------------------------------------------------
gi|15910303|gb|BI816273.1|BI816 ------------------------------------------------
gi|22791897|gb|BU495703.1|BU495 ------------------------------------------------
gi|22794836|gb|BU498642.1|BU498 ------------------------------------------------

PF11_0083                       TTTTTTCTTATGTATTAATGAAAAAAATTTTCATGTAACCCATGGACA
MAL11|PF11_0083                 ------------------------------------------------
su_gi_contig_2217               ------------------------------------------------
gi|15910303|gb|BI816273.1|BI816 ------------------------------------------------
gi|22791897|gb|BU495703.1|BU495 ------------------------------------------------
gi|22794836|gb|BU498642.1|BU498 ------------------------------------------------

PF11_0083                       TATCATATATATATATATATGATATGTTTTTAAAAAATAAAATACATA
MAL11|PF11_0083                 ------------------------------------------------
su_gi_contig_2217               ------------------------------------------------
gi|15910303|gb|BI816273.1|BI816 ------------------------------------------------
gi|22791897|gb|BU495703.1|BU495 ------------------------------------------------
gi|22794836|gb|BU498642.1|BU498 ------------------------------------------------

PF11_0083                       AACGTTCACACATTTAAGATAACGAGGAAAAACATTGAATTTGTTTTT
MAL11|PF11_0083                 ------------------------------------------------
su_gi_contig_2217               ------------------------------------------------
gi|15910303|gb|BI816273.1|BI816 ------------------------------------------------
gi|22791897|gb|BU495703.1|BU495 ------------------------------------------------
gi|22794836|gb|BU498642.1|BU498 ------------------------------------------------

PF11_0083                       TTTATTACATGTATATATAATGATATGTTTTAAAAAATAAAATACATA
MAL11|PF11_0083                 ------------------------------------------------
su_gi_contig_2217               ------------------------------------------------
gi|15910303|gb|BI816273.1|BI816 ------------------------------------------------
gi|22791897|gb|BU495703.1|BU495 ------------------------------------------------
gi|22794836|gb|BU498642.1|BU498 ------------------------------------------------

PF11_0083                       AATGTTCACACATTAAAAAGCAGAAGGAAAAACATTGAATTTATTTTT
MAL11|PF11_0083                 ------------------------------------------------
su_gi_contig_2217               ------------------------------------------------
gi|15910303|gb|BI816273.1|BI816 ------------------------------------------------
gi|22791897|gb|BU495703.1|BU495 ------------------------------------------------
gi|22794836|gb|BU498642.1|BU498 ------------------------------------------------

PF11_0083                       TTATTACATATATATATATATATATATATATATATGACATGTTTTTAA
MAL11|PF11_0083                 ------------------------------------------------
su_gi_contig_2217               ------------------------------------------------
gi|15910303|gb|BI816273.1|BI816 ------------------------------------------------
gi|22791897|gb|BU495703.1|BU495 ------------------------------------------------
gi|22794836|gb|BU498642.1|BU498 ------------------------------------------------

PF11_0083                       AAAATAAAATACATAAACGTTCACATATTGAAGATAACGAGGAAAAAC
MAL11|PF11_0083                 ------------------------------------------------
su_gi_contig_2217               ------------------------------------------------
gi|15910303|gb|BI816273.1|BI816 ------------------------------------------------
gi|22791897|gb|BU495703.1|BU495 ------------------------------------------------
gi|22794836|gb|BU498642.1|BU498 ------------------------------------------------

PF11_0083                       ATTGAATTTGTTTTTTTTATTACATGTATATAATATGATCTGTTTTAA
MAL11|PF11_0083                 ------------------------------------------------
su_gi_contig_2217               ------------------------------------------------
gi|15910303|gb|BI816273.1|BI816 ------------------------------------------------
gi|22791897|gb|BU495703.1|BU495 ------------------------------------------------
gi|22794836|gb|BU498642.1|BU498 ------------------------------------------------

PF11_0083                       AAAATAAAATACATAAATGTTCACGCATTAAAGAGCACAAGGAAAAAC
MAL11|PF11_0083                 ------------------------------------------------
su_gi_contig_2217               ------------------------------------------------
gi|15910303|gb|BI816273.1|BI816 ------------------------------------------------
gi|22791897|gb|BU495703.1|BU495 ------------------------------------------------
gi|22794836|gb|BU498642.1|BU498 ------------------------------------------------

PF11_0083                       ATTGAATTTATTTTTTTATTACATATATATATATATATATATATATAT
MAL11|PF11_0083                 ------------------------------------------------
su_gi_contig_2217               ------------------------------------------------
gi|15910303|gb|BI816273.1|BI816 ------------------------------------------------
gi|22791897|gb|BU495703.1|BU495 ------------------------------------------------
gi|22794836|gb|BU498642.1|BU498 ------------------------------------------------

PF11_0083                       GACATGTTTTTAAAAAATAAAATACATAAACGTTCACACATTGAAGAT
MAL11|PF11_0083                 ------------------------------------------------
su_gi_contig_2217               ------------------------------------------------
gi|15910303|gb|BI816273.1|BI816 ------------------------------------------------
gi|22791897|gb|BU495703.1|BU495 ------------------------------------------------
gi|22794836|gb|BU498642.1|BU498 ------------------------------------------------

PF11_0083                       CACAAGGAAAAACATTGAACTTATTTTTTTACTATATATATATTATAT
MAL11|PF11_0083                 ------------------------------------------------
su_gi_contig_2217               ------------------------------------------------
gi|15910303|gb|BI816273.1|BI816 ------------------------------------------------
gi|22791897|gb|BU495703.1|BU495 ------------------------------------------------
gi|22794836|gb|BU498642.1|BU498 ------------------------------------------------

PF11_0083                       ATATAGTACGTATATAAATTTAATTATTTTTTTTTTATTTTTTTTGAG
MAL11|PF11_0083                 ------------------------------------------------
su_gi_contig_2217               ------------------------------------------------
gi|15910303|gb|BI816273.1|BI816 ------------------------------------------------
gi|22791897|gb|BU495703.1|BU495 ------------------------------------------------
gi|22794836|gb|BU498642.1|BU498 ------------------------------------------------

PF11_0083                       TAAAAATTTTAATTAAGGGGAGAAAATTTTTTATATTTTTAACACATA
MAL11|PF11_0083                 ------------------------------------------------
su_gi_contig_2217               ------------------------------------------------
gi|15910303|gb|BI816273.1|BI816 ------------------------------------------------
gi|22791897|gb|BU495703.1|BU495 ------------------------------------------------
gi|22794836|gb|BU498642.1|BU498 ------------------------------------------------

PF11_0083                       TTCATTTTTTTTTTTTTTTTTTTTTTTTTTTTTTCTTTTTGCTATCCC
MAL11|PF11_0083                 ------------------------------------------------
su_gi_contig_2217               ------------------------------------------------
gi|15910303|gb|BI816273.1|BI816 ------------------------------------------------
gi|22791897|gb|BU495703.1|BU495 ------------------------------------------------
gi|22794836|gb|BU498642.1|BU498 ------------------------------------------------

PF11_0083                       ACTTTGGTACCTGAAACATGAAATATTTTCAGGAAATGCAAGAAGAAA
MAL11|PF11_0083                 -----------------------------------ATGCAAGAAGAAA
su_gi_contig_2217               ------------------------------------------------
gi|15910303|gb|BI816273.1|BI816 ------------------------------------------------
gi|22791897|gb|BU495703.1|BU495 ------------------------------------------------
gi|22794836|gb|BU498642.1|BU498 ------------------------------------------------

PF11_0083                       AAACAAAGAAATCTTTAGAACGAGAAGAAATATTTAAAGATACAAATC
MAL11|PF11_0083                 AAACAAAGAAATCTTTAGAACGAGAAGAAATATTTAAAGATACAAATC
su_gi_contig_2217               ------------------------------------------------
gi|15910303|gb|BI816273.1|BI816 ------------------------------------------------
gi|22791897|gb|BU495703.1|BU495 ------------------------------------------------
gi|22794836|gb|BU498642.1|BU498 ------------------------------------------------

PF11_0083                       ATAATGAAAAATGTATAAACATGAAAAGGGAAGATTATAAAACAAATA
MAL11|PF11_0083                 ATAATGAAAAATGTATAAACATGAAAAGGGAAGATTATAAAACAAATA
su_gi_contig_2217               ------------------------------------------------
gi|15910303|gb|BI816273.1|BI816 ------------------------------------------------
gi|22791897|gb|BU495703.1|BU495 ------------------------------------------------
gi|22794836|gb|BU498642.1|BU498 ------------------------------------------------

PF11_0083                       ATATGTATGAAGATACAGATATAAATAATGTAAGTAATAATACGTTTA
MAL11|PF11_0083                 ATATGTATGAAGATACAGATATAAATAATGTAAGTAATAATACGTTTA
su_gi_contig_2217               ------------------------------------------------
gi|15910303|gb|BI816273.1|BI816 ------------------------------------------------
gi|22791897|gb|BU495703.1|BU495 ------------------------------------------------
gi|22794836|gb|BU498642.1|BU498 ------------------------------------------------

PF11_0083                       ATGAAATATCCGGAAAAGAAAAAAATCAGAATAACATTGAGTATAATG
MAL11|PF11_0083                 ATGAAATATCCGGAAAAGAAAAAAATCAGAATAACATTGAGTATAATG
su_gi_contig_2217               ------------------------------------------------
gi|15910303|gb|BI816273.1|BI816 ------------------------------------------------
gi|22791897|gb|BU495703.1|BU495 ------------------------------------------------
gi|22794836|gb|BU498642.1|BU498 ------------------------------------------------

PF11_0083                       AAAATGTTAAGTCTCATAATAAAACATTAAAATTATCAAATGAAAAGA
MAL11|PF11_0083                 AAAATGTTAAGTCTCATAATAAAACATTAAAATTATCAAATGAAAAGA
su_gi_contig_2217               ------------------------------------------------
gi|15910303|gb|BI816273.1|BI816 ------------------------------------------------
gi|22791897|gb|BU495703.1|BU495 ------------------------------------------------
gi|22794836|gb|BU498642.1|BU498 ------------------------------------------------

PF11_0083                       ATAATTTGTCATCAAAAGAAAAAGAAAATATTTTACATAACGGTAGCG
MAL11|PF11_0083                 ATAATTTGTCATCAAAAGAAAAAGAAAATATTTTACATAACGGTAGCG
su_gi_contig_2217               ------------------------------------------------
gi|15910303|gb|BI816273.1|BI816 ------------------------------------------------
gi|22791897|gb|BU495703.1|BU495 ------------------------------------------------
gi|22794836|gb|BU498642.1|BU498 ------------------------------------------------

PF11_0083                       GGGAAATTAATGATTATAATAAAATGAAGGATAAAGATATTCCCGGAA
MAL11|PF11_0083                 GGGAAATTAATGATTATAATAAAATGAAGGATAAAGATATTCCCGGAA
su_gi_contig_2217               ------------------------------------------------
gi|15910303|gb|BI816273.1|BI816 ------------------------------------------------
gi|22791897|gb|BU495703.1|BU495 ------------------------------------------------
gi|22794836|gb|BU498642.1|BU498 ------------------------------------------------

PF11_0083                       AAGATAAAAATGGAAAGACGGACATTGATAATGATAATAATAATAATA
MAL11|PF11_0083                 AAGATAAAAATGGAAAGACGGACATTGATAATGATAATAATAATAATA
su_gi_contig_2217               ------------------------------------------------
gi|15910303|gb|BI816273.1|BI816 ------------------------------------------------
gi|22791897|gb|BU495703.1|BU495 ------------------------------------------------
gi|22794836|gb|BU498642.1|BU498 ------------------------------------------------

PF11_0083                       ATAATGATAAAATTAAAAGTATTCGCACATAGAAGAAATAAAATAATA
MAL11|PF11_0083                 ATAATGATAAAATTAAAAGTA---------------------------
su_gi_contig_2217               ------------------------------------------------
gi|15910303|gb|BI816273.1|BI816 ------------------------------------------------
gi|22791897|gb|BU495703.1|BU495 ------------------------------------------------
gi|22794836|gb|BU498642.1|BU498 ------------------------------------------------

PF11_0083                       AATAAATAATATAATATAATATAATATAATATAATATAATATAATATA
MAL11|PF11_0083                 ------------------------------------------------
su_gi_contig_2217               ------------------------------------------------
gi|15910303|gb|BI816273.1|BI816 ------------------------------------------------
gi|22791897|gb|BU495703.1|BU495 ------------------------------------------------
gi|22794836|gb|BU498642.1|BU498 ------------------------------------------------

PF11_0083                       ATATAATAATGCTATATATTTAAATAATAATTTTATTTTTTAGGTAAT
MAL11|PF11_0083                 ----------------------------------------------AT
su_gi_contig_2217               ------------------------------------------------
gi|15910303|gb|BI816273.1|BI816 ------------------------------------------------
gi|22791897|gb|BU495703.1|BU495 ------------------------------------------------
gi|22794836|gb|BU498642.1|BU498 ------------------------------------------------

PF11_0083                       AACATATTAGAAAGCGAAATTAACAATATTCAAAAAAACCGGACAGAT
MAL11|PF11_0083                 AACATATTAGAAAGCGAAATTAACAATATTCAAAAAAACCGGACAGAT
su_gi_contig_2217               ------------------------------------------------
gi|15910303|gb|BI816273.1|BI816 ------------------------------------------------
gi|22791897|gb|BU495703.1|BU495 ------------------------------------------------
gi|22794836|gb|BU498642.1|BU498 ------------------------------------------------

PF11_0083                       AAAAAAAAAAAGAAAAATGAAGTAAATGATACTATACCCTCAACTTCT
MAL11|PF11_0083                 AAAAAAAAAAAGAAAAATGAAGTAAATGATACTATACCCTCAACTTCT
su_gi_contig_2217               ------------------------------------------------
gi|15910303|gb|BI816273.1|BI816 ------------------------------------------------
gi|22791897|gb|BU495703.1|BU495 ------------------------------------------------
gi|22794836|gb|BU498642.1|BU498 ------------------------------------------------

PF11_0083                       GAAGGAGAGAACAATATTAATAAATTAAATACAAATAAAAAGGATACC
MAL11|PF11_0083                 GAAGGAGAGAACAATATTAATAAATTAAATACAAATAAAAAGGATACC
su_gi_contig_2217               ------------------------------------------------
gi|15910303|gb|BI816273.1|BI816 ------------------------------------------------
gi|22791897|gb|BU495703.1|BU495 ------------------------------------------------
gi|22794836|gb|BU498642.1|BU498 ------------------------------------------------

PF11_0083                       ATTATAAATAACAAGGATGAGGATAAAAAAAAACGTGAACCCGAAGAA
MAL11|PF11_0083                 ATTATAAATAACAAGGATGAGGATAAAAAAAAACGTGAACCCGAAGAA
su_gi_contig_2217               ------------------------------------------------
gi|15910303|gb|BI816273.1|BI816 ------------------------------------------------
gi|22791897|gb|BU495703.1|BU495 ------------------------------------------------
gi|22794836|gb|BU498642.1|BU498 ------------------------------------------------

PF11_0083                       AAAAATAATGATACTTTTCAAAACGAGCAATCGGTTTACGTGGATGAG
MAL11|PF11_0083                 AAAAATAATGATACTTTTCAAAACGAGCAATCGGTTTACGTGGATGAG
su_gi_contig_2217               ------------------------------------------------
gi|15910303|gb|BI816273.1|BI816 ------------------------------------------------
gi|22791897|gb|BU495703.1|BU495 ------------------------------------------------
gi|22794836|gb|BU498642.1|BU498 ------------------------------------------------

PF11_0083                       GTAATAATAAAAAAATATATATATAAATAATAAACACATATACATATA
MAL11|PF11_0083                 GTAAT-------------------------------------------
su_gi_contig_2217               ------------------------------------------------
gi|15910303|gb|BI816273.1|BI816 ------------------------------------------------
gi|22791897|gb|BU495703.1|BU495 ------------------------------------------------
gi|22794836|gb|BU498642.1|BU498 ------------------------------------------------

PF11_0083                       TATATATATATATATATATATTTTATACATTTAGGTAATTAAGGAATA
MAL11|PF11_0083                 ---------------------------------------TAAGGAATA
su_gi_contig_2217               ------------------------------------------------
gi|15910303|gb|BI816273.1|BI816 ------------------------------------------------
gi|22791897|gb|BU495703.1|BU495 ------------------------------------------------
gi|22794836|gb|BU498642.1|BU498 ------------------------------------------------

PF11_0083                       CCCACGAATATTTGCCACCAGATTACCATTCGAAGCAAGCAAAAAAGA
MAL11|PF11_0083                 CCCACGAATATTTGCCACCAGATTACCATTCGAAGCAAGCAAAAAAGA
su_gi_contig_2217               ------------------------------------------------
gi|15910303|gb|BI816273.1|BI816 ------------------------------------------------
gi|22791897|gb|BU495703.1|BU495 ------------------------------------------------
gi|22794836|gb|BU498642.1|BU498 ------------------------------------------------

PF11_0083                       TTTGGAAAAATATTTTTCGAAATTTGGAAAAATTGTAGATATATATGT
MAL11|PF11_0083                 TTTGGAAAAATATTTTTCGAAATTTGGAAAAATTGTAGATATATATGT
su_gi_contig_2217               ------------------------------------------------
gi|15910303|gb|BI816273.1|BI816 ------------------------------------------------
gi|22791897|gb|BU495703.1|BU495 ------------------------------------------------
gi|22794836|gb|BU498642.1|BU498 ------------------------------------------------

PF11_0083                       TTCAAGAAATATATCAAATAATAAAAATAAAGGTTTCGGTTTTGTTTC
MAL11|PF11_0083                 TTCAAGAAATATATCAAATAATAAAAATAAAGGTTTCGGTTTTGTTTC
su_gi_contig_2217               ------------------------------------------------
gi|15910303|gb|BI816273.1|BI816 ------------------------------------------------
gi|22791897|gb|BU495703.1|BU495 ------------------------------------------------
gi|22794836|gb|BU498642.1|BU498 ------------------------------------------------

PF11_0083                       CTTTGAAAAACAAGAATCGATGAACAAGGTAAAAATTAAAATAATTAT
MAL11|PF11_0083                 CTTTGAAAAACAAGAATCGATGAACAAGGT------------------
su_gi_contig_2217               ------------------------------------------------
gi|15910303|gb|BI816273.1|BI816 ------------------------------------------------
gi|22791897|gb|BU495703.1|BU495 ------------------------------------------------
gi|22794836|gb|BU498642.1|BU498 ------------------------------------------------

PF11_0083                       TATTATGTAAGCACATATATATATATATATATATATGATAATGTTTGT
MAL11|PF11_0083                 ------------------------------------------------
su_gi_contig_2217               ------------------------------------------------
gi|15910303|gb|BI816273.1|BI816 ------------------------------------------------
gi|22791897|gb|BU495703.1|BU495 ------------------------------------------------
gi|22794836|gb|BU498642.1|BU498 ------------------------------------------------

PF11_0083                       AAATATAAAACATAATTTTTAGGTTCTAAAAGAGAAGTTACATATAAT
MAL11|PF11_0083                 ------------------------TCTAAAAGAGAAGTTACATATAAT
su_gi_contig_2217               ------------------------------------------------
gi|15910303|gb|BI816273.1|BI816 ------------------------------------------------
gi|22791897|gb|BU495703.1|BU495 ------------------------------------------------
gi|22794836|gb|BU498642.1|BU498 ------------------------------------------------

PF11_0083                       TTGTGGGAAGGAAATTGTAGTTGATGTTGCCTCCATGAGAGATGATAA
MAL11|PF11_0083                 TTGTGGGAAGGAAATTGTAGTTGATGTTGCCTCCATGAGAGATGATAA
su_gi_contig_2217               ------------------------------------------------
gi|15910303|gb|BI816273.1|BI816 ------------------------------------------------
gi|22791897|gb|BU495703.1|BU495 ------------------------------------------------
gi|22794836|gb|BU498642.1|BU498 ------------------------------------------------

PF11_0083                       ATATAAACATCTTTTTCGTAATGAATATATTATATATATATATATATA
MAL11|PF11_0083                 ATATAAACATCTTTTTC-------------------------------
su_gi_contig_2217               ------------------------------------------------
gi|15910303|gb|BI816273.1|BI816 ------------------------------------------------
gi|22791897|gb|BU495703.1|BU495 ------------------------------------------------
gi|22794836|gb|BU498642.1|BU498 ------------------------------------------------

PF11_0083                       TCGATGTTTCCTCTTATATATTATATAGGATGTGCATATATATGGTGC
MAL11|PF11_0083                 ------------------------------------------------
su_gi_contig_2217               ------------------------------------------------
gi|15910303|gb|BI816273.1|BI816 ------------------------------------------------
gi|22791897|gb|BU495703.1|BU495 ------------------------------------------------
gi|22794836|gb|BU498642.1|BU498 ------------------------------------------------

PF11_0083                       TTTATTTTCTTTTTTTATAGATATGCCATCTGAAAATTATTTAATGAA
MAL11|PF11_0083                 --------------------ATATGCCATCTGAAAATTATTTAATGAA
su_gi_contig_2217               ------------------------------------------------
gi|15910303|gb|BI816273.1|BI816 ------------------------------------------------
gi|22791897|gb|BU495703.1|BU495 ------------------------------------------------
gi|22794836|gb|BU498642.1|BU498 ------------------------------------------------

PF11_0083                       AAATGAAAAAAAGGATAAACGATTTATGAAAAATAGGAATAAAACAAA
MAL11|PF11_0083                 AAATGAAAAAAAGGATAAACGATTTATGAAAAATAGGAATAAAACAAA
su_gi_contig_2217               ------------------------------------------------
gi|15910303|gb|BI816273.1|BI816 ------------------------------------------------
gi|22791897|gb|BU495703.1|BU495 ------------------------------------------------
gi|22794836|gb|BU498642.1|BU498 ------------------------------------------------

PF11_0083                       TTTTTTAAAATACCCTATTTATAATAATGTGAACAATATTTCTGATAT
MAL11|PF11_0083                 TTTTTTAAAATACCCTATTTATAATAATGTGAACAATATTTCTGATAT
su_gi_contig_2217               ------------------------------------------------
gi|15910303|gb|BI816273.1|BI816 ------------------------------------------------
gi|22791897|gb|BU495703.1|BU495 ------------------------------------------------
gi|22794836|gb|BU498642.1|BU498 ------------------------------------------------

PF11_0083                       ATCAAAAATCGGATATCACAATATGATGTATCCAAATGTAAATAATTT
MAL11|PF11_0083                 ATCAAAAATCGGATATCACAATATGATGTATCCAAATGTAAATAATTT
su_gi_contig_2217               ------------------------------------------------
gi|15910303|gb|BI816273.1|BI816 ------------------------------------------------
gi|22791897|gb|BU495703.1|BU495 ------------------------------------------------
gi|22794836|gb|BU498642.1|BU498 ------------------------------------------------

PF11_0083                       CCCCTCGACTAATTATCAGCCACTAGGTAAAATATATTTATATATATA
MAL11|PF11_0083                 CCCCTCGACTAATTATCAGCCACTAG----------------------
su_gi_contig_2217               ------------------------------------------------
gi|15910303|gb|BI816273.1|BI816 ------------------------------------------------
gi|22791897|gb|BU495703.1|BU495 ------------------------------------------------
gi|22794836|gb|BU498642.1|BU498 ------------------------------------------------

PF11_0083                       TATATATATATATGTATATACTGTTTCTACATTTTCAATAAATATTTC
MAL11|PF11_0083                 ------------------------------------------------
su_gi_contig_2217               ------------------------------------------------
gi|15910303|gb|BI816273.1|BI816 ------------------------------------------------
gi|22791897|gb|BU495703.1|BU495 ------------------------------------------------
gi|22794836|gb|BU498642.1|BU498 ------------------------------------------------

PF11_0083                       CCATATTTTCCATTTTGGTTATAGCATATCAGGATTTCAATATGAAAG
MAL11|PF11_0083                 ------------------------CATATCAGGATTTCAATATGAAAG
su_gi_contig_2217               ------------------------------------------------
gi|15910303|gb|BI816273.1|BI816 ------------------------------------------------
gi|22791897|gb|BU495703.1|BU495 ------------------------------------------------
gi|22794836|gb|BU498642.1|BU498 ------------------------------------------------

PF11_0083                       CTAGCTTTAGAAATGTTTACTCACCCGTTTTATATAATCCCTATGTAA
MAL11|PF11_0083                 CTAGCTTTAGAAATGTTTACTCACCCGTTTTATATAATCCCTATGTAA
su_gi_contig_2217               ------------------------------------------------
gi|15910303|gb|BI816273.1|BI816 ------------------------------------------------
gi|22791897|gb|BU495703.1|BU495 ------------------------------------------------
gi|22794836|gb|BU498642.1|BU498 ------------------------------------------------

PF11_0083                       AACCATTCAATCCAACATATAAAAATAGCACACCGGTGGTAACAAATG
MAL11|PF11_0083                 AACCATTCAATCCAACATATAAAAATAGCACACCGGTGGTAACAAATG
su_gi_contig_2217               ------------------------------------------------
gi|15910303|gb|BI816273.1|BI816 ------------------------------------------------
gi|22791897|gb|BU495703.1|BU495 ------------------------------------------------
gi|22794836|gb|BU498642.1|BU498 ------------------------------------------------

PF11_0083                       ATTATGTTTATAATTTAATAAACTATAATATTTGGAATAACGTAGTAC
MAL11|PF11_0083                 ATTATGTTTATAATTTAATAAACTATAATATTTGGAATAACGTAGTAC
su_gi_contig_2217               ------TTTATAATTTAATAAACTATAATATTTGGAATAACGTAGTAC
gi|15910303|gb|BI816273.1|BI816 ------------------------------------------------
gi|22791897|gb|BU495703.1|BU495 ------TTTATAATTTAATAAACTATAATATTTGGAATAACGTAGTAC
gi|22794836|gb|BU498642.1|BU498 ------------------------------------------------

PF11_0083                       CTTACAATAATAATCTTTATAATTCCAAAAAGATATCATTGCCAAACT
MAL11|PF11_0083                 CTTACAATAATAATCTTTATAATTCCAAAAAGATATCATTGCCAAACT
su_gi_contig_2217               CTTACAATAATAATCTTTATAATTCCAAAAAGATATCATTGCCAAACT
gi|15910303|gb|BI816273.1|BI816 ------------------------------------------------
gi|22791897|gb|BU495703.1|BU495 CTTACAATAATAATCTTTATAATTCCAAAAAGATATCATTGCCAAACT
gi|22794836|gb|BU498642.1|BU498 ------------------------------------------------

PF11_0083                       ATTATTACAACAGACCATATCCCAATCAAAGTAAAAAATAAATAAATA
MAL11|PF11_0083                 ATTATTACAACAGACCATATCCCAATCAAAG-----------------
su_gi_contig_2217               ATTATTACAACAGACCATATCCCAATCAAAG-----------------
gi|15910303|gb|BI816273.1|BI816 ------------------------------------------------
gi|22791897|gb|BU495703.1|BU495 ATTATTACAACAGACCATATCCCAATCAAAG-----------------
gi|22794836|gb|BU498642.1|BU498 ------------------------------------------------

PF11_0083                       AAATAAGAACAACAAAAAAGAACATATAAAATAAAACATGAATATATA
MAL11|PF11_0083                 ------------------------------------------------
su_gi_contig_2217               ------------------------------------------------
gi|15910303|gb|BI816273.1|BI816 ------------------------------------------------
gi|22791897|gb|BU495703.1|BU495 ------------------------------------------------
gi|22794836|gb|BU498642.1|BU498 ------------------------------------------------

PF11_0083                       TATATATATATATATATATATATATATGTTGACTTAATATTTTTTTTA
MAL11|PF11_0083                 ------------------------------------------------
su_gi_contig_2217               ------------------------------------------------
gi|15910303|gb|BI816273.1|BI816 ------------------------------------------------
gi|22791897|gb|BU495703.1|BU495 ------------------------------------------------
gi|22794836|gb|BU498642.1|BU498 ------------------------------------------------

PF11_0083                       TTTTTTTATAAGGCATAGCTATGAAAAATAATAATAACCGCCCGCACA
MAL11|PF11_0083                 -------------CATAGCTATGAAAAATAATAATAACCGCCCGCACA
su_gi_contig_2217               -------------CATAGCTATGAAAAATAATAATAACCGCCCGCACA
gi|15910303|gb|BI816273.1|BI816 ------------------------------------------------
gi|22791897|gb|BU495703.1|BU495 -------------CATAGCTATGAAAAATAATAATAACCGCCCGCACA
gi|22794836|gb|BU498642.1|BU498 ------------------------------------------------

PF11_0083                       ATTTAAATAAAAATGAAAAACCCCGAACGAATTACACATCTTGTAAGA
MAL11|PF11_0083                 ATTTAAATAAAAATGAAAAACCCCGAACGAATTACACATCTT------
su_gi_contig_2217               ATTTAAATAAAAATGAAAAACCCCGAACGAATTACACATCTT------
gi|15910303|gb|BI816273.1|BI816 ------------------------------------------------
gi|22791897|gb|BU495703.1|BU495 ATTTAAATAAAAATGAAAAACCCCGAACGAATTACACATCTT------
gi|22794836|gb|BU498642.1|BU498 ------------------------------------------------

PF11_0083                       AATAAAACAAAACAAGTTCATTAAAACAGAATGTATAATAACACTTTT
MAL11|PF11_0083                 ------------------------------------------------
su_gi_contig_2217               ------------------------------------------------
gi|15910303|gb|BI816273.1|BI816 ------------------------------------------------
gi|22791897|gb|BU495703.1|BU495 ------------------------------------------------
gi|22794836|gb|BU498642.1|BU498 ------------------------------------------------

PF11_0083                       TTCATTTTATCATATATATTATTATTATTTTATTTCTGTATAGTTACT
MAL11|PF11_0083                 -------------------------------------------TTACT
su_gi_contig_2217               -------------------------------------------TTACT
gi|15910303|gb|BI816273.1|BI816 ------------------------------------------------
gi|22791897|gb|BU495703.1|BU495 -------------------------------------------TTACT
gi|22794836|gb|BU498642.1|BU498 ------------------------------------------------

PF11_0083                       CGGAAACTTCCTGGAGGAGATGAATGGAACAAAAGGGGCTACAAATTA
MAL11|PF11_0083                 CGGAAACTTCCTGGAGGAGATGAATGGAACAAAAGGGGCTACAAATTA
su_gi_contig_2217               CGGAAACTTCCTGGAGGAGATGAATGGAACAAAAGGGGCTACAAATTA
gi|15910303|gb|BI816273.1|BI816 ------------------------------------------------
gi|22791897|gb|BU495703.1|BU495 CGGAAACTTCCTGGAGGAGATGAATGGAACAAAAGGGGCTACAAATTA
gi|22794836|gb|BU498642.1|BU498 ------------------------------------------------

PF11_0083                       TTCGTCACTAAACTGAGTAACATAACAAAAAAAAAAAAAAAAAAAAAA
MAL11|PF11_0083                 TTCGTCACTAAACTGA--------------------------------
su_gi_contig_2217               TTCGTCACTAAACTGA--------------------------------
gi|15910303|gb|BI816273.1|BI816 ------------------------------------------------
gi|22791897|gb|BU495703.1|BU495 TTCGTCACTAAACTGA--------------------------------
gi|22794836|gb|BU498642.1|BU498 ------------------------------------------------

PF11_0083                       AAAAAAAAAAAAAAAAAATATATATATATATATATATATGTAATATAT
MAL11|PF11_0083                 ------------------------------------------------
su_gi_contig_2217               ------------------------------------------------
gi|15910303|gb|BI816273.1|BI816 ------------------------------------------------
gi|22791897|gb|BU495703.1|BU495 ------------------------------------------------
gi|22794836|gb|BU498642.1|BU498 ------------------------------------------------

PF11_0083                       CCTATTTATTTTTATTTTTAGATAGTGCAACTACTATTGAGAAGCTAA
MAL11|PF11_0083                 ---------------------ATAGTGCAACTACTATTGAGAAGCTAA
su_gi_contig_2217               ---------------------ATAGTGCAACTACTATTGAGAAGCTAA
gi|15910303|gb|BI816273.1|BI816 ------------------------------------------------
gi|22791897|gb|BU495703.1|BU495 ---------------------ATAGTGCAACTACTATTGAGAAGCTAA
gi|22794836|gb|BU498642.1|BU498 ------------------------------------------------

PF11_0083                       GAAATTATTTTGAAAAGTTTGGAGAAATTATTGATATATATATGCCAA
MAL11|PF11_0083                 GAAATTATTTTGAAAAGTTTGGAGAAATTATTGATATATATATGCCAA
su_gi_contig_2217               GAAATTATTTTGAAAA--------------------------------
gi|15910303|gb|BI816273.1|BI816 ------------------------------------------------
gi|22791897|gb|BU495703.1|BU495 GAAATTATTTTGAAAA--------------------------------
gi|22794836|gb|BU498642.1|BU498 ------------------------------------------------

PF11_0083                       ATGGTTACATATATATATATATATATATATATATATATATATATATAT
MAL11|PF11_0083                 ATG---------------------------------------------
su_gi_contig_2217               ------------------------------------------------
gi|15910303|gb|BI816273.1|BI816 ------------------------------------------------
gi|22791897|gb|BU495703.1|BU495 ------------------------------------------------
gi|22794836|gb|BU498642.1|BU498 ------------------------------------------------

PF11_0083                       TAAAATATTGCATATTGTAAACAAATAAATAAATATATATATATATAT
MAL11|PF11_0083                 ------------------------------------------------
su_gi_contig_2217               ------------------------------------------------
gi|15910303|gb|BI816273.1|BI816 ------------------------------------------------
gi|22791897|gb|BU495703.1|BU495 ------------------------------------------------
gi|22794836|gb|BU498642.1|BU498 ------------------------------------------------

PF11_0083                       ATATATATATATATACATACATACATATATTTTTTTCTGTTTTATAGA
MAL11|PF11_0083                 -----------------------------------------------A
su_gi_contig_2217               -----------------------------------------------A
gi|15910303|gb|BI816273.1|BI816 ------------------------------------------------
gi|22791897|gb|BU495703.1|BU495 -----------------------------------------------A
gi|22794836|gb|BU498642.1|BU498 --------------------ATACATATATTTTTTTCTGTTTTATAGA

PF11_0083                       TGTATACACTAATCGTCCGAGAGGTATAGCTTTTGTAACCTTTTTGGA
MAL11|PF11_0083                 TGTATACACTAATCGTCCGAGAGGTATAGCTTTTGTAACCTTTTTGGA
su_gi_contig_2217               TGTATACACTAATCGTCCGAGAGGTATAGCTTTTGTAACCTTTTTGGA
gi|15910303|gb|BI816273.1|BI816 ------------------------------------------------
gi|22791897|gb|BU495703.1|BU495 TGTATACACTAATCGTCCGAGAGGTATAGCTTTTGTAACCTTTTTGGA
gi|22794836|gb|BU498642.1|BU498 TGTATACACTAATCGTCCGAGAGGTATAGCTTTTGTAACCTTTTTGGA

PF11_0083                       TAATGAGAGCGTAAAAAATATTTTATCAGATGAACATTCCAAACATAT
MAL11|PF11_0083                 TAATGAGAGCGTAAAAAATATTTTATCAGATGAACATTCCAAACATAT
su_gi_contig_2217               TAATGAGAGCGTAAAAAATATTTTATCAGATGAACATTCCAAACATAT
gi|15910303|gb|BI816273.1|BI816 ------------------------------------------------
gi|22791897|gb|BU495703.1|BU495 TAATGAGAGCGTAAAAAATATTTTATCAGATGAACATTCCAAACATAT
gi|22794836|gb|BU498642.1|BU498 TAATGAGAGCGTAAAAAATATTTTATCAGATGAACATTCCAAACATAT

PF11_0083                       AATTGATGGAAAAGAAGTATGTAATCGAAAGAAACTATAAATAAATAA
MAL11|PF11_0083                 AATTGATGGAAAAGAAGTATGTAATCGAAAGAAACTATAA--------
su_gi_contig_2217               AATTGATGGAAAAGAA--------------------------------
gi|15910303|gb|BI816273.1|BI816 ------------------------------------------------
gi|22791897|gb|BU495703.1|BU495 AATTGATGGAAAAGAA--------------------------------
gi|22794836|gb|BU498642.1|BU498 AATTGATGGAAAAGAA--------------------------------

PF11_0083                       ATAAATATATATATATATATATATATCCTTTTTTTTCTGTTTCTTTTT
MAL11|PF11_0083                 ------------------------------------------------
su_gi_contig_2217               ------------------------------------------------
gi|15910303|gb|BI816273.1|BI816 ------------------------------------------------
gi|22791897|gb|BU495703.1|BU495 ------------------------------------------------
gi|22794836|gb|BU498642.1|BU498 ------------------------------------------------

PF11_0083                       TTTTTTTTTTTTTTTATGAAAAATTCGTATAGGTTGTACTAGATTTAG
MAL11|PF11_0083                 ------------------------------------------------
su_gi_contig_2217               --------------------------------GTTGTACTAGATTTAG
gi|15910303|gb|BI816273.1|BI816 ------------------------------------------------
gi|22791897|gb|BU495703.1|BU495 --------------------------------GTTGTACTAGATTTAG
gi|22794836|gb|BU498642.1|BU498 --------------------------------GTTGTACTAGATTTAG

PF11_0083                       CAGATCCGGAAAATAAAGGAAAAAATAAATGATTATATTTATTTATAA
MAL11|PF11_0083                 ------------------------------------------------
su_gi_contig_2217               CAGATCCGGAAAATAAAGGAAAAAATAAATGATTATATTTATTTATAA
gi|15910303|gb|BI816273.1|BI816 ------------------------------------------------
gi|22791897|gb|BU495703.1|BU495 CAGATCCGGAAAATAAAGGAAAAAATAAATGATTATATTTATTTATAA
gi|22794836|gb|BU498642.1|BU498 CAGATCCGGAAAATAAAGGAAAAAATAAATGATTATATTTATTTATAA

PF11_0083                       TTATAATTTTTTTTTTTTGTGTCCTCATAATTCTTCATTCTATAGATG
MAL11|PF11_0083                 ------------------------------------------------
su_gi_contig_2217               TTATAATTTTTTTTTTTTGTGTCCTCATAATTCTTCATTCTATAGATG
gi|15910303|gb|BI816273.1|BI816 ------TTTTTTTTTTTTGTGGCCTCATAATTCTTCATTCTATAGATG
gi|22791897|gb|BU495703.1|BU495 TTATAATTTTTTTTTTTTGTGTCCTCATAATTCTTCATTCTATAGATG
gi|22794836|gb|BU498642.1|BU498 TTATAATTTTTTTTTTTTGTGTCCTCATAATTCTTCATTCTATAGATG

PF11_0083                       ATTATTTCGTCCTAATTTTATAATATATATATTTATATTTTTTACTTT
MAL11|PF11_0083                 ------------------------------------------------
su_gi_contig_2217               ATTATTTCGTCCTAATTTTATAATATATATATTTATATTTTTTACTTT
gi|15910303|gb|BI816273.1|BI816 ATTATTTCGTCCTAATTTTATAATATATATATTTATATTTTTTACTTT
gi|22791897|gb|BU495703.1|BU495 ATTATTTCGTCCTAATTTTATAATATATATATTTATATTTTTTACTTT
gi|22794836|gb|BU498642.1|BU498 ATTATTTCGTCCTAATTTTATAATATATATATTTATATTTTTTACTTT

PF11_0083                       TTTTTGTAAAATAATTTTTTCATTTTATATTATGTCCATATTTTTATT
MAL11|PF11_0083                 ------------------------------------------------
su_gi_contig_2217               TTTTTGTAAAATAATTTTTTCATTTTATATTATGTCCATATTTTTATT
gi|15910303|gb|BI816273.1|BI816 TTTTTGTAAAATAATTTTTTCATTTTATATTATGTCCATATTTTTATT
gi|22791897|gb|BU495703.1|BU495 TTTTT-------------------------------------------
gi|22794836|gb|BU498642.1|BU498 TTTTTG------------------------------------------

PF11_0083                       TTTCCATTTCATTTTGAAATACATTTCTCTCATTTTTTTAATATAAAC
MAL11|PF11_0083                 ------------------------------------------------
su_gi_contig_2217               TTTCCATTTCATTTTGAAATACATTTCTCTCATTTTTTTAATATAAAC
gi|15910303|gb|BI816273.1|BI816 TTTCCATTTCATTTTGAAATACATTTCTCTCATTTTTTTAATATAAAC
gi|22791897|gb|BU495703.1|BU495 ------------------------------------------------
gi|22794836|gb|BU498642.1|BU498 ------------------------------------------------

PF11_0083                       CTTTTAAATATAATATTTTCTTTTATTTTCTTTATAATTTTTTTTTTT
MAL11|PF11_0083                 ------------------------------------------------
su_gi_contig_2217               CTTTTAAATATAATATTTTCTTTTATTTTCTTTATAATTTTTTTTTTT
gi|15910303|gb|BI816273.1|BI816 CTTTTAAATATAATATTTTCTTTTATTTTCTTTATAATTTTTTTTTTT
gi|22791897|gb|BU495703.1|BU495 ------------------------------------------------
gi|22794836|gb|BU498642.1|BU498 ------------------------------------------------

PF11_0083                       TAATGAATGTTTTTCTTTTTATTTTATTATAAATAAAAATATAAATTT
MAL11|PF11_0083                 ------------------------------------------------
su_gi_contig_2217               TAATGAATGTTTTTCTTTTTATTTTATTATAAATAAAAATATAAATTT
gi|15910303|gb|BI816273.1|BI816 TAATGAATGTTTTTCTTTTTATTTTATTATAAATAAAAATATAAATTT
gi|22791897|gb|BU495703.1|BU495 ------------------------------------------------
gi|22794836|gb|BU498642.1|BU498 ------------------------------------------------

PF11_0083                       ACAAATAAAAGTCCATCCAAATTAAAATATATATATATATATATATAT
MAL11|PF11_0083                 ------------------------------------------------
su_gi_contig_2217               ACAAATAAAAGTCCATCCAAATTAAAATATATATATATATATATATAT
gi|15910303|gb|BI816273.1|BI816 ACAAATAAAAGTCCATCCAAATTAAAATATATATATATATATATATAT
gi|22791897|gb|BU495703.1|BU495 ------------------------------------------------
gi|22794836|gb|BU498642.1|BU498 ------------------------------------------------

PF11_0083                       ATATATATATATATAATTATATATATGATTTATTTTTATTTTTTATTT
MAL11|PF11_0083                 ------------------------------------------------
su_gi_contig_2217               ATATATATATATATAATTATTTATATGATTTATTTTTATTTTTTATTT
gi|15910303|gb|BI816273.1|BI816 ATATATATATATATAATTATTTATATGATTTATTTTTATTTTTTATTT
gi|22791897|gb|BU495703.1|BU495 ------------------------------------------------
gi|22794836|gb|BU498642.1|BU498 ------------------------------------------------

PF11_0083                       TTTTTTTGTGTGTATTAAAAATGAATGCATATGTTTTTTTAAGCTTAA
MAL11|PF11_0083                 ------------------------------------------------
su_gi_contig_2217               TTTTTTTG----------------------------------------
gi|15910303|gb|BI816273.1|BI816 TTTTTTTG----------------------------------------
gi|22791897|gb|BU495703.1|BU495 ------------------------------------------------
gi|22794836|gb|BU498642.1|BU498 ------------------------------------------------

PF11_0083                       TTTTGTTGGATCCTTAAACTTTGATATACCTTTGAAAAAAAAATATAA
MAL11|PF11_0083                 ------------------------------------------------
su_gi_contig_2217               ------------------------------------------------
gi|15910303|gb|BI816273.1|BI816 ------------------------------------------------
gi|22791897|gb|BU495703.1|BU495 ------------------------------------------------
gi|22794836|gb|BU498642.1|BU498 ------------------------------------------------

PF11_0083                       ATATAAAACAATATAATAAATATAATGTGATAATATATATATTAAATG
MAL11|PF11_0083                 ------------------------------------------------
su_gi_contig_2217               ------------------------------------------------
gi|15910303|gb|BI816273.1|BI816 ------------------------------------------------
gi|22791897|gb|BU495703.1|BU495 ------------------------------------------------
gi|22794836|gb|BU498642.1|BU498 ------------------------------------------------

PF11_0083                       ATATAGGTTTATATATAATTAAAAAATTAATAAAATTAAAAAAATTAA
MAL11|PF11_0083                 ------------------------------------------------
su_gi_contig_2217               ------------------------------------------------
gi|15910303|gb|BI816273.1|BI816 ------------------------------------------------
gi|22791897|gb|BU495703.1|BU495 ------------------------------------------------
gi|22794836|gb|BU498642.1|BU498 ------------------------------------------------

PF11_0083                       AAAAAATGATGTAAATATTTATGATTTTTTTATGAACAAAACAACTAT
MAL11|PF11_0083                 ------------------------------------------------
su_gi_contig_2217               ------------------------------------------------
gi|15910303|gb|BI816273.1|BI816 ------------------------------------------------
gi|22791897|gb|BU495703.1|BU495 ------------------------------------------------
gi|22794836|gb|BU498642.1|BU498 ------------------------------------------------

PF11_0083                       TATGAAAAATTATATATATAATTTAGTTATTTCCGAACAGTAAATTTT
MAL11|PF11_0083                 ------------------------------------------------
su_gi_contig_2217               ------------------------------------------------
gi|15910303|gb|BI816273.1|BI816 ------------------------------------------------
gi|22791897|gb|BU495703.1|BU495 ------------------------------------------------
gi|22794836|gb|BU498642.1|BU498 ------------------------------------------------

PF11_0083                       TAATAAGAAATTTACGTTCATATACTTCGTATAATATATATATATTAT
MAL11|PF11_0083                 ------------------------------------------------
su_gi_contig_2217               ------------------------------------------------
gi|15910303|gb|BI816273.1|BI816 ------------------------------------------------
gi|22791897|gb|BU495703.1|BU495 ------------------------------------------------
gi|22794836|gb|BU498642.1|BU498 ------------------------------------------------

PF11_0083                       ATTTATATTATATTTATATTTATTGATTTATTTATTGATTGATTTATT
MAL11|PF11_0083                 ------------------------------------------------
su_gi_contig_2217               ------------------------------------------------
gi|15910303|gb|BI816273.1|BI816 ------------------------------------------------
gi|22791897|gb|BU495703.1|BU495 ------------------------------------------------
gi|22794836|gb|BU498642.1|BU498 ------------------------------------------------

PF11_0083                       GATTTATTTTGATGTTTTCTCTTTATTTTTTCATAATAAATGTGATAT
MAL11|PF11_0083                 ------------------------------------------------
su_gi_contig_2217               ------------------------------------------------
gi|15910303|gb|BI816273.1|BI816 ------------------------------------------------
gi|22791897|gb|BU495703.1|BU495 ------------------------------------------------
gi|22794836|gb|BU498642.1|BU498 ------------------------------------------------

PF11_0083                       CTTAAGAACAAATGGAAAAAACAAGAATAGAGTCACTTTTTATTTACG
MAL11|PF11_0083                 ------------------------------------------------
su_gi_contig_2217               ------------------------------------------------
gi|15910303|gb|BI816273.1|BI816 ------------------------------------------------
gi|22791897|gb|BU495703.1|BU495 ------------------------------------------------
gi|22794836|gb|BU498642.1|BU498 ------------------------------------------------

PF11_0083                       ATGAAGATATAAAAAAAGTTTATAAATCCATGACGGATGAGGAATTAC
MAL11|PF11_0083                 ------------------------------------------------
su_gi_contig_2217               ------------------------------------------------
gi|15910303|gb|BI816273.1|BI816 ------------------------------------------------
gi|22791897|gb|BU495703.1|BU495 ------------------------------------------------
gi|22794836|gb|BU498642.1|BU498 ------------------------------------------------

PF11_0083                       AGGTAAAAGAGGAAAAAAAAATAAAAAATAAATAAAACAATAAAACAA
MAL11|PF11_0083                 ------------------------------------------------
su_gi_contig_2217               ------------------------------------------------
gi|15910303|gb|BI816273.1|BI816 ------------------------------------------------
gi|22791897|gb|BU495703.1|BU495 ------------------------------------------------
gi|22794836|gb|BU498642.1|BU498 ------------------------------------------------

PF11_0083                       TAAAATGAAAAAATAAAAAAATAAAAAAAAATACAACAATATAAAGAA
MAL11|PF11_0083                 ------------------------------------------------
su_gi_contig_2217               ------------------------------------------------
gi|15910303|gb|BI816273.1|BI816 ------------------------------------------------
gi|22791897|gb|BU495703.1|BU495 ------------------------------------------------
gi|22794836|gb|BU498642.1|BU498 ------------------------------------------------

PF11_0083                       TATATAAATGTATATATTTCATATATATCGGTATAATATATATATATA
MAL11|PF11_0083                 ------------------------------------------------
su_gi_contig_2217               ------------------------------------------------
gi|15910303|gb|BI816273.1|BI816 ------------------------------------------------
gi|22791897|gb|BU495703.1|BU495 ------------------------------------------------
gi|22794836|gb|BU498642.1|BU498 ------------------------------------------------

PF11_0083                       TATATATATATATATTTATTTATTTATTTATTTTTTTGAAGGCAGCGA
MAL11|PF11_0083                 ------------------------------------------------
su_gi_contig_2217               ------------------------------------------------
gi|15910303|gb|BI816273.1|BI816 ------------------------------------------------
gi|22791897|gb|BU495703.1|BU495 ------------------------------------------------
gi|22794836|gb|BU498642.1|BU498 ------------------------------------------------

PF11_0083                       AGGTTATTTATTATTATCCCCACGAAATTAATGAGAATATAAAGGTTT
MAL11|PF11_0083                 ------------------------------------------------
su_gi_contig_2217               ------------------------------------------------
gi|15910303|gb|BI816273.1|BI816 ------------------------------------------------
gi|22791897|gb|BU495703.1|BU495 ------------------------------------------------
gi|22794836|gb|BU498642.1|BU498 ------------------------------------------------

PF11_0083                       CTCATACCAGTACTATGGAAGGAATATCATCATTTATAAATCAATTTA
MAL11|PF11_0083                 ------------------------------------------------
su_gi_contig_2217               ------------------------------------------------
gi|15910303|gb|BI816273.1|BI816 ------------------------------------------------
gi|22791897|gb|BU495703.1|BU495 ------------------------------------------------
gi|22794836|gb|BU498642.1|BU498 ------------------------------------------------

PF11_0083                       GTAAACATCATATAGATTATATTATAACAAAAGAGAATTTAATGGTTA
MAL11|PF11_0083                 ------------------------------------------------
su_gi_contig_2217               ------------------------------------------------
gi|15910303|gb|BI816273.1|BI816 ------------------------------------------------
gi|22791897|gb|BU495703.1|BU495 ------------------------------------------------
gi|22794836|gb|BU498642.1|BU498 ------------------------------------------------

PF11_0083                       TGAACAAATGGTACAAGGGTATTTATATCGTTGCGATTGTAAAAAATA
MAL11|PF11_0083                 ------------------------------------------------
su_gi_contig_2217               ------------------------------------------------
gi|15910303|gb|BI816273.1|BI816 ------------------------------------------------
gi|22791897|gb|BU495703.1|BU495 ------------------------------------------------
gi|22794836|gb|BU498642.1|BU498 ------------------------------------------------

PF11_0083                       TCTACAAAAATAATAAGATAGAATTGTTAATGTGTAAATTGTTACATT
MAL11|PF11_0083                 ------------------------------------------------
su_gi_contig_2217               ------------------------------------------------
gi|15910303|gb|BI816273.1|BI816 ------------------------------------------------
gi|22791897|gb|BU495703.1|BU495 ------------------------------------------------
gi|22794836|gb|BU498642.1|BU498 ------------------------------------------------

PF11_0083                       GTG
MAL11|PF11_0083                 ---
su_gi_contig_2217               ---
gi|15910303|gb|BI816273.1|BI816 ---
gi|22791897|gb|BU495703.1|BU495 ---
gi|22794836|gb|BU498642.1|BU498 ---

;

endblock;
