# Supplementary material for: cDNA sequences reveal considerable gene prediction inaccuracy in the Plasmodium falciparum genome
Source: BMC Genomics. 2007 Jul 27;8:255. doi: 10.1186/1471-2164-8-255 (PMC1978503; doi:10.1186/1471-2164-8-255)
Supplement: Additional file 3 — Genes with cDNA sequences not matching predicted CDS perfectly. Aligned cDNA and predicted CDS sequences can be viewed by double clicking the hyper-linked gene names in the Excel file. [file 1471-2164-8-255-S3.zip › PF11_0085.TXT]

#NEXUS

[!This data assembled using Sequencher, from Gene Codes Corporation.]
begin data;
   dimensions ntax=6 nchar=3949;
   format datatype=dna gap=- interleave=yes;
   matrix

PF11_0085g                ------------------------------------------------
Pfa3D7|chr11|PF11_0085|Pf ------------------------------------------------
SU_CLEAN_contig_6072      ATGAACAAAACAACTATTATGAAAAATTATATATATAATTTAGTTATT
SU_CLEAN_contig_4012      ------------------------------------------------
SU_CLEAN_contig_7385      ------------------------------------------------
SU_CLEAN_contig_7999      ------------------------------------------------

PF11_0085g                ------------------------------------------------
Pfa3D7|chr11|PF11_0085|Pf ------------------------------------------------
SU_CLEAN_contig_6072      TCCGAACAGTAAATTTTTAATAAGAAATTTACGTTCATATACTTCGTA
SU_CLEAN_contig_4012      ------------------------------------------------
SU_CLEAN_contig_7385      ------------------------------------------------
SU_CLEAN_contig_7999      ------------------------------------------------

PF11_0085g                ------------------------------------------------
Pfa3D7|chr11|PF11_0085|Pf ------------------------------------------------
SU_CLEAN_contig_6072      TAATATATATATATTATATTTATATTATATTTATATTTATTGATTTAT
SU_CLEAN_contig_4012      ------------------------------------------------
SU_CLEAN_contig_7385      ------------------------------------------------
SU_CLEAN_contig_7999      ------------------------------------------------

PF11_0085g                ------------------------------------------------
Pfa3D7|chr11|PF11_0085|Pf ------------------------------------------------
SU_CLEAN_contig_6072      TTATTGATTGATTTATTGATTTATTTTGATGTTTTCCCTTTATTTTTT
SU_CLEAN_contig_4012      ------------------------------------------------
SU_CLEAN_contig_7385      ------------------------------------------------
SU_CLEAN_contig_7999      ------------------------------------------------

PF11_0085g                ------------------------------------------------
Pfa3D7|chr11|PF11_0085|Pf ------------------------------------------------
SU_CLEAN_contig_6072      CATAATAAATGTGATATCTTAAGAACAAATGGAAAAAACAAGAATAGA
SU_CLEAN_contig_4012      ------------------------------------------------
SU_CLEAN_contig_7385      ------------------------------------------------
SU_CLEAN_contig_7999      ------------------------------------------------

PF11_0085g                ------------------------------------------------
Pfa3D7|chr11|PF11_0085|Pf ------------------------------------------------
SU_CLEAN_contig_6072      GTCACTTTTTATTTACGATGAAGATATAAAAAAAGTTTATAAATCCAT
SU_CLEAN_contig_4012      ------------------------------------------------
SU_CLEAN_contig_7385      ------------------------------------------------
SU_CLEAN_contig_7999      ------------------------------------------------

PF11_0085g                ------------------------------------------------
Pfa3D7|chr11|PF11_0085|Pf ------------------------------------------------
SU_CLEAN_contig_6072      GACGGATGAGGAATTACAGGCAGCGAAGGTTATTTATTATTATCCCCA
SU_CLEAN_contig_4012      ------------------------------------------------
SU_CLEAN_contig_7385      ------------------------------------------------
SU_CLEAN_contig_7999      ------------------------------------------------

PF11_0085g                ------------------------------------------------
Pfa3D7|chr11|PF11_0085|Pf ------------------------------------------------
SU_CLEAN_contig_6072      CGAAATTAATGAGAATATAAAGGTTTCTCATACCAGTACTATGGAAGG
SU_CLEAN_contig_4012      ------------------------------------------------
SU_CLEAN_contig_7385      ------------------------------------------------
SU_CLEAN_contig_7999      ------------------------------------------------

PF11_0085g                ------------------------------------------------
Pfa3D7|chr11|PF11_0085|Pf ------------------------------------------------
SU_CLEAN_contig_6072      AATATCATCATTTATAAATCAATTTAGTAAACATCATATAGATTATAT
SU_CLEAN_contig_4012      ------------------------------------------------
SU_CLEAN_contig_7385      ------------------------------------------------
SU_CLEAN_contig_7999      ------------------------------------------------

PF11_0085g                -------AAAGAGAATTTAATGGTTATGAACAAATGGTACAAGGGTAT
Pfa3D7|chr11|PF11_0085|Pf ------------------------------------------------
SU_CLEAN_contig_6072      TATAACAAAAGAGAATTTAATGGTTATGAACAAATGGTACAAGGGTAT
SU_CLEAN_contig_4012      ------------------------------------------------
SU_CLEAN_contig_7385      ------------------------------------------------
SU_CLEAN_contig_7999      ------------------------------------------------

PF11_0085g                TTATATCGTTGCGATTGTAAAAAATATCTACAAAAATAATAAGATAGA
Pfa3D7|chr11|PF11_0085|Pf ------------------------------------------------
SU_CLEAN_contig_6072      TTATATCGTTGCGATTGTAAAAAATATCTACAAAAATAATAAGATAGA
SU_CLEAN_contig_4012      --------------------------------AAAATAATAAGATAGA
SU_CLEAN_contig_7385      ------------------------------------------------
SU_CLEAN_contig_7999      ------------------------------------------------

PF11_0085g                ATTGTTAATGTGTAAATTGTTACATTGTGTTCTTAATAATTTTATATC
Pfa3D7|chr11|PF11_0085|Pf ------------------------------------------------
SU_CLEAN_contig_6072      ATTGTTAATGTGTAAATTGTTACATTGTGTTCTTAATAATTTTATATC
SU_CLEAN_contig_4012      ATTGTTAATGTGTAAATTGTTACATTGTGTTCTTAATAATTTTATATC
SU_CLEAN_contig_7385      ------------------------------------------------
SU_CLEAN_contig_7999      ------------------------------------------------

PF11_0085g                AATTTTTACTTTATTACATGGACACATTCGTAATTTCTTAAAATACAA
Pfa3D7|chr11|PF11_0085|Pf ------------------------------------------------
SU_CLEAN_contig_6072      AATTTTTACTTTATTACATGGACACATTCGTAATTTCTTAAAATACAA
SU_CLEAN_contig_4012      AATTTTTACTTTATTACATGGACACATTCGTAATTTCTTAAAATACAA
SU_CLEAN_contig_7385      ------------------------------------------------
SU_CLEAN_contig_7999      ------------------------------------------------

PF11_0085g                AAAATATAACACAACAGGTGGGGAAATATATAAAACAGAAATATAAAA
Pfa3D7|chr11|PF11_0085|Pf ------------------------------------------------
SU_CLEAN_contig_6072      AAAATATAACACAACAG-------------------------------
SU_CLEAN_contig_4012      AAAATATAACACAACAG-------------------------------
SU_CLEAN_contig_7385      ------------------------------------------------
SU_CLEAN_contig_7999      ------------------------------------------------

PF11_0085g                AATATTTTATCATTATAAAGTTCGTTATATATATATATATAAGTATAT
Pfa3D7|chr11|PF11_0085|Pf ------------------------------------------------
SU_CLEAN_contig_6072      ------------------------------------------------
SU_CLEAN_contig_4012      ------------------------------------------------
SU_CLEAN_contig_7385      ------------------------------------------------
SU_CLEAN_contig_7999      ------------------------------------------------

PF11_0085g                TTTTTTTTTTTTTTTTTTTTTTTTTTAGATAATATAAATAAAAAACAC
Pfa3D7|chr11|PF11_0085|Pf ------------------------------------------------
SU_CLEAN_contig_6072      ----------------------------ATAATATAAATAAAAAACAC
SU_CLEAN_contig_4012      ----------------------------ATAATATAAATAAAAAACAC
SU_CLEAN_contig_7385      ------------------------------------------------
SU_CLEAN_contig_7999      ------------------------------------------------

PF11_0085g                TCCCTCCAAACCTTATTAGATGATTATGTTTTTACATATATAAATACT
Pfa3D7|chr11|PF11_0085|Pf ------------------------------------------------
SU_CLEAN_contig_6072      TCCCTCCAAACCTTATTAGATGATTATGTTTTTACATATATAAATACT
SU_CLEAN_contig_4012      TCCCTCCAAACCTTATTAGATGATTATGTTTTTACATATATAAATACT
SU_CLEAN_contig_7385      ------------------------------------------------
SU_CLEAN_contig_7999      ------------------------------------------------

PF11_0085g                ATAAATAATGAAAATATAAGTATACACAATGGTAAAATAAAAATAAAA
Pfa3D7|chr11|PF11_0085|Pf ------------------------------------------------
SU_CLEAN_contig_6072      ATAAATAATGAAAATATAAGTATACACAATG-----------------
SU_CLEAN_contig_4012      ATAAATAATGAAAATATAAGTATACACAATG-----------------
SU_CLEAN_contig_7385      ------------------------------------------------
SU_CLEAN_contig_7999      ------------------------------------------------

PF11_0085g                CACACATAGATAAATATATATATATATATATATATATATATCATTATA
Pfa3D7|chr11|PF11_0085|Pf ------------------------------------------------
SU_CLEAN_contig_6072      ------------------------------------------------
SU_CLEAN_contig_4012      ------------------------------------------------
SU_CLEAN_contig_7385      ------------------------------------------------
SU_CLEAN_contig_7999      ------------------------------------------------

PF11_0085g                TTGTCTTTTTTAGAACTTGAGAGTTTTCATTTTTTCCCTGTGGAAAAA
Pfa3D7|chr11|PF11_0085|Pf ------------------------------------------------
SU_CLEAN_contig_6072      -------------GACTTGAGAGTTTTCATTTTTTCCCTGTGGAAAAA
SU_CLEAN_contig_4012      -------------AACTTGAGAGTTTTCATTTTTTCCCTGTGGAAAAA
SU_CLEAN_contig_7385      ------------------------------------------------
SU_CLEAN_contig_7999      ------------------------------------------------

PF11_0085g                CATACATATGTAACTGTGCAGGTAAAATTAACAAAAAAAAAAAAAAAA
Pfa3D7|chr11|PF11_0085|Pf ------------------------------------------------
SU_CLEAN_contig_6072      CATACATATGTAACTGTGCAG---------------------------
SU_CLEAN_contig_4012      CATACATATGTAACTGTGCAG---------------------------
SU_CLEAN_contig_7385      ------------------------------------------------
SU_CLEAN_contig_7999      ------------------------------------------------

PF11_0085g                TATATATATATATATATATATTTATTTATATATTTATATATATATTTG
Pfa3D7|chr11|PF11_0085|Pf ------------------------------------------------
SU_CLEAN_contig_6072      ------------------------------------------------
SU_CLEAN_contig_4012      ------------------------------------------------
SU_CLEAN_contig_7385      ------------------------------------------------
SU_CLEAN_contig_7999      ------------------------------------------------

PF11_0085g                TATATGATCATGTTGTTATTTTATTTCTTTAGAACTTCATATCATCTC
Pfa3D7|chr11|PF11_0085|Pf ------------------------------------------------
SU_CLEAN_contig_6072      --------------------------------AACTTCATATCATCTC
SU_CLEAN_contig_4012      --------------------------------AACTTCATATCATCTC
SU_CLEAN_contig_7385      ------------------------------------------------
SU_CLEAN_contig_7999      ------------------------------------------------

PF11_0085g                TTATATTGGGAAATAAACAAATTAAAAATGGAGGTTTGTTTTATGAAG
Pfa3D7|chr11|PF11_0085|Pf ------------------------------------------------
SU_CLEAN_contig_6072      TTATATTGGGAAATAAACAAATTAAAAATGGAGG--------------
SU_CLEAN_contig_4012      TTATATTGGGAAATAAACAAATTAAAAATGGAGGTTTGTTTTATGAAG
SU_CLEAN_contig_7385      ------------------------------------------------
SU_CLEAN_contig_7999      ------------------------------------------------

PF11_0085g                GTTATTTGATTTATTCTAGTTTGGAAATGAACGACATCAAAATTATTT
Pfa3D7|chr11|PF11_0085|Pf ------------------------------------------------
SU_CLEAN_contig_6072      ------------------------------------------------
SU_CLEAN_contig_4012      GTTATTTGATTTATTCTAGTTTGGAAATGAACGACATCAAAATTATTT
SU_CLEAN_contig_7385      ------------------------------------------------
SU_CLEAN_contig_7999      ------------------------------------------------

PF11_0085g                ACAATTACCTTGTATCGTACAGCGGAGTTGTAAGAAATGGATAAATAA
Pfa3D7|chr11|PF11_0085|Pf ------------------------------------------------
SU_CLEAN_contig_6072      ------------------------------------------------
SU_CLEAN_contig_4012      ACAATTACCTTGTATCGTACAGCGGAGTT-------------------
SU_CLEAN_contig_7385      ------------------------------------------------
SU_CLEAN_contig_7999      ------------------------------------------------

PF11_0085g                ATAAATAAATACATACATACATATATATATATATACATATTATGGTTT
Pfa3D7|chr11|PF11_0085|Pf ------------------------------------------------
SU_CLEAN_contig_6072      ------------------------------------------------
SU_CLEAN_contig_4012      ------------------------------------------------
SU_CLEAN_contig_7385      ------------------------------------------------
SU_CLEAN_contig_7999      ------------------------------------------------

PF11_0085g                TTCTTATATTTTATGTAGGTAAATAATTTAAAGTTGACACAATATCCG
Pfa3D7|chr11|PF11_0085|Pf ------------------------------------------------
SU_CLEAN_contig_6072      ------------------------------------------------
SU_CLEAN_contig_4012      ------------------GTAAATAATTTAAAGTTGACACAATATCCG
SU_CLEAN_contig_7385      ------------------------------------------------
SU_CLEAN_contig_7999      ------------------------------------------------

PF11_0085g                TTTAGAAAAATAGCATCCACCGCAGCAATAAATGTAAGATATTTATAA
Pfa3D7|chr11|PF11_0085|Pf ------------------------------------------------
SU_CLEAN_contig_6072      ------------------------------------------------
SU_CLEAN_contig_4012      TTTAGAAAAATAGCATCCACCGCAGCAATAAAT---------------
SU_CLEAN_contig_7385      ------------------------------------------------
SU_CLEAN_contig_7999      ------------------------------------------------

PF11_0085g                ACTTTTTTTTAAATTTATTTTTATTTTTTCCTTGTGCGAATTATATTA
Pfa3D7|chr11|PF11_0085|Pf -----------------------------------------------A
SU_CLEAN_contig_6072      ------------------------------------------------
SU_CLEAN_contig_4012      ------------------------------------------------
SU_CLEAN_contig_7385      ------------------------------------------------
SU_CLEAN_contig_7999      ------------------------------------------------

PF11_0085g                TGATATTATATATATATATGTGTATGTATTTTTTTTTTTCTTTTTGTA
Pfa3D7|chr11|PF11_0085|Pf TGATATTATATATATATATGTGTATGTATTTTTTTTTTTCTTTTTGTA
SU_CLEAN_contig_6072      ------------------------------------------------
SU_CLEAN_contig_4012      ------------------------------------------------
SU_CLEAN_contig_7385      ------------------------------------------------
SU_CLEAN_contig_7999      ------------------------------------------------

PF11_0085g                AGTCTAATGGAGGTTTGTCAAGCTTTGCAAGATGTAATTCGTTAGAGG
Pfa3D7|chr11|PF11_0085|Pf AGTCTAATGGAGGTTTGTCAAGCTTTGCAAGATGTAATTCGTTAGAGG
SU_CLEAN_contig_6072      ------------------------------------------------
SU_CLEAN_contig_4012      --TCTAATGGAGGTTTGTCAAGCTTTGCAAGATGTAATTCGTTAGAGG
SU_CLEAN_contig_7385      ------------------------------------------------
SU_CLEAN_contig_7999      ------------------------------------------------

PF11_0085g                AAAAAAACGCTTATCTTATGGGGATAAAGAAGTAATGAATATATAATA
Pfa3D7|chr11|PF11_0085|Pf AAAAAAACGCTTATCTTATGGGGATAAAGAA-----------------
SU_CLEAN_contig_6072      ------------------------------------------------
SU_CLEAN_contig_4012      AAAAAAACGCTTATCTTATGGGGATAAAGAA-----------------
SU_CLEAN_contig_7385      ------------------------------------------------
SU_CLEAN_contig_7999      ------------------------------------------------

PF11_0085g                TATACATATATATATATATATATATATATATATATTTCCATATTTACC
Pfa3D7|chr11|PF11_0085|Pf ------------------------------------------------
SU_CLEAN_contig_6072      ------------------------------------------------
SU_CLEAN_contig_4012      ------------------------------------------------
SU_CLEAN_contig_7385      ------------------------------------------------
SU_CLEAN_contig_7999      ------------------------------------------------

PF11_0085g                TTGTACATTCTTCTATATATACATCATTGTAGGTCGTCCGTATTTATG
Pfa3D7|chr11|PF11_0085|Pf --------------------------------GTCGTCCGTATTTATG
SU_CLEAN_contig_6072      ------------------------------------------------
SU_CLEAN_contig_4012      --------------------------------GTCGTCCGTATTTATG
SU_CLEAN_contig_7385      ------------------------------------------------
SU_CLEAN_contig_7999      ------------------------------------------------

PF11_0085g                CCTGTGGTAACCCTTAGCGGTGATAAGAAATACAAACTAGTTGTTTTT
Pfa3D7|chr11|PF11_0085|Pf CCTGTGGTAACCCTTAGCGGTGATAAGAAATACAAACTAGTTGTTTTT
SU_CLEAN_contig_6072      ------------------------------------------------
SU_CLEAN_contig_4012      CCTGTGGTAACCCTTAGCGGTGATAAGAAATACAAACTAGTTGTTTTT
SU_CLEAN_contig_7385      ----------------------------AATACAAACTAGTTGTTTTT
SU_CLEAN_contig_7999      ------------------------------------------------

PF11_0085g                ATTTATAAAGGAATATTATTAATGCTCCTAATAAAAGGAAGTAAAATA
Pfa3D7|chr11|PF11_0085|Pf ATTTATAAAGGAATATTATTAATGCTCCTAATAAAAGGAAGTAAAATA
SU_CLEAN_contig_6072      ------------------------------------------------
SU_CLEAN_contig_4012      ATTTATAAAGGAATATTATTAATGCTCCTAATAAAAGGAAGTAAAATA
SU_CLEAN_contig_7385      ATTTATAAAGGAATATTATTAATGCTCCTAATAAAAGGAAGTAAAATA
SU_CLEAN_contig_7999      ------------------------------------------------

PF11_0085g                AAAGACGAAGATTTTGATGTTCTTATAGATATTCAAAATAAATGTACA
Pfa3D7|chr11|PF11_0085|Pf AAAGACGAAGATTTTGATGTTCTTATAGATATTCAAAATAAATGTACA
SU_CLEAN_contig_6072      ------------------------------------------------
SU_CLEAN_contig_4012      AAAGACGAAGGTTTTGATGTTCTTATAGATATTCAAAATAAATGTACA
SU_CLEAN_contig_7385      AAAGACGAAGGTTTTGATGTTCTTATAGATATTCAAAATAAATGTACA
SU_CLEAN_contig_7999      ------------------------------------------------

PF11_0085g                AATAAGAATTGTAATAATATTTATAACTTATATAAATTAGATGAACAT
Pfa3D7|chr11|PF11_0085|Pf AATAAGAATTGTAATAATATTTATAACTTATATAAATTAGATGAACAT
SU_CLEAN_contig_6072      ------------------------------------------------
SU_CLEAN_contig_4012      AATAAGAATTGTAATAATATTTATAACTTATATAAATTAGATGAACAT
SU_CLEAN_contig_7385      AATAAGAATTGTAATAATATTTATAACTTATATAAATTAGATGAACAT
SU_CLEAN_contig_7999      ------------------------------------------------

PF11_0085g                TTATCAAATCAATTTAAGAAATTTACAAATCAGGATGATAATGTGAAA
Pfa3D7|chr11|PF11_0085|Pf TTATCAAATCAATTTAAGAAATTTACAAATCAGGATGATAATGTGAAA
SU_CLEAN_contig_6072      ------------------------------------------------
SU_CLEAN_contig_4012      TTATCAAATCAATTTAAGAAATTTACAAATCAGGATGATAATGTGAAA
SU_CLEAN_contig_7385      TTATCAAATCAATTTAAGAAATTTACAAATCAGGATGATAATGTGAAA
SU_CLEAN_contig_7999      ------------------------------------------------

PF11_0085g                TTTTTTTATTACAACCATTCGAATAATTCTGTAAAATATACATTTAAT
Pfa3D7|chr11|PF11_0085|Pf TTTTTTTATTACAACCATTCGAATAATTCTGTAAAATATACATTTAAT
SU_CLEAN_contig_6072      ------------------------------------------------
SU_CLEAN_contig_4012      TTTTTTTATTACAACCATTCGAATAATTCTGTAAAATATACATTTAAT
SU_CLEAN_contig_7385      TTTTTTTATTACAACCATTCGAATAATTCTGTAAAATATACATTTAAT
SU_CLEAN_contig_7999      ------------------------------------------------

PF11_0085g                AATAAAAAAATAAATAACGAGGAGCTGTCCCTTATTTCTTATTTTCAT
Pfa3D7|chr11|PF11_0085|Pf AATAAAAAAATAAATAACGAGGAGCTGTCCCTTATTTCTTATTTTCAT
SU_CLEAN_contig_6072      ------------------------------------------------
SU_CLEAN_contig_4012      AATAAAAAAATAAATA--------------------------------
SU_CLEAN_contig_7385      AATAAAAAAATAAATAACGAGGAGCTGTCCCTTATTTCTTATTTTCAT
SU_CLEAN_contig_7999      ------------------------------------------------

PF11_0085g                TTTTGTATTAAAGACAGTGAACATAAATATAATCATATCAGAATAAAT
Pfa3D7|chr11|PF11_0085|Pf TTTTGTATTAAAGACAGTGAACATAAATATAATCATATCAGAATAAAT
SU_CLEAN_contig_6072      ------------------------------------------------
SU_CLEAN_contig_4012      ------------------------------------------------
SU_CLEAN_contig_7385      TTTTGTATTAAAGACAGTGAACATAAATATAATCATATCAGAATAAAT
SU_CLEAN_contig_7999      ------------------------------------------------

PF11_0085g                AAAAGTTATTATTCAAGGAATAAAGAAACTACAAATTTATCTAATGAA
Pfa3D7|chr11|PF11_0085|Pf AAAAGTTATTATTCAAGGAATAAAGAAACTACAAATTTATCTAATGAA
SU_CLEAN_contig_6072      ------------------------------------------------
SU_CLEAN_contig_4012      ------------------------------------------------
SU_CLEAN_contig_7385      AAAAGTTATTATTCAAGGAATAAAGAAACTACAAATTTATCTAATGAA
SU_CLEAN_contig_7999      ------------------------------------------------

PF11_0085g                CTCTTTAATTTTCAGAGGAACATACAAAACAATATGAAAGATGAAAAA
Pfa3D7|chr11|PF11_0085|Pf CTCTTTAATTTTCAGAGGAACATACAAAACAATATGAAAGATGAAAAA
SU_CLEAN_contig_6072      ------------------------------------------------
SU_CLEAN_contig_4012      ------------------------------------------------
SU_CLEAN_contig_7385      CTCTTTAATTTTCAGAGGAACATACAAAACAATACGAAAAAAAAAAAA
SU_CLEAN_contig_7999      ------------------------------------------------

PF11_0085g                GAATCTAATACACATAAAAGAAATAATAATACACATAGTACCCTTACC
Pfa3D7|chr11|PF11_0085|Pf GAATCTAATACACATAAAAGAAATAATAATACACATAGTACCCTTACC
SU_CLEAN_contig_6072      ------------------------------------------------
SU_CLEAN_contig_4012      ------------------------------------------------
SU_CLEAN_contig_7385      AAAAAAAA----------------------------------------
SU_CLEAN_contig_7999      ------------------------------------------------

PF11_0085g                GGTGATGATAAAACAGTAAGGGGAAATAATAAAAATATTAATATCAAC
Pfa3D7|chr11|PF11_0085|Pf GGTGATGATAAAACAGTAAGGGGAAATAATAAAAATATTAATATCAAC
SU_CLEAN_contig_6072      ------------------------------------------------
SU_CLEAN_contig_4012      ------------------------------------------------
SU_CLEAN_contig_7385      ------------------------------------------------
SU_CLEAN_contig_7999      ------------------------------------------------

PF11_0085g                AATAATGATTATGATGACCACACAAGTTGTAATAATCGTAGTAATGGA
Pfa3D7|chr11|PF11_0085|Pf AATAATGATTATGATGACCACACAAGTTGTAATAATCGTAGTAATGGA
SU_CLEAN_contig_6072      ------------------------------------------------
SU_CLEAN_contig_4012      ------------------------------------------------
SU_CLEAN_contig_7385      ------------------------------------------------
SU_CLEAN_contig_7999      ------------------------------------------------

PF11_0085g                TGCAAGGAAAATAATTCTTTAGCATCAAACAAAAATGATGACATACAA
Pfa3D7|chr11|PF11_0085|Pf TGCAAGGAAAATAATTCTTTAGCATCAAACAAAAATGATGACATACAA
SU_CLEAN_contig_6072      ------------------------------------------------
SU_CLEAN_contig_4012      ------------------------------------------------
SU_CLEAN_contig_7385      ------------------------------------------------
SU_CLEAN_contig_7999      ------------------------------------------------

PF11_0085g                AAAAATGTTAATTTGTCCAATGATACATACAAACATAAAGATCAAGAT
Pfa3D7|chr11|PF11_0085|Pf AAAAATGTTAATTTGTCCAATGATACATACAAACATAAAGATCAAGAT
SU_CLEAN_contig_6072      ------------------------------------------------
SU_CLEAN_contig_4012      ------------------------------------------------
SU_CLEAN_contig_7385      ------------------------------------------------
SU_CLEAN_contig_7999      -------------------------------------------AAGAT

PF11_0085g                ATAGAAATAAAAAATATAGATCAAATATATAATAATGAACAAGATAAA
Pfa3D7|chr11|PF11_0085|Pf ATAGAAATAAAAAATATAGATCAAATATATAATAATGAACAAGATAAA
SU_CLEAN_contig_6072      ------------------------------------------------
SU_CLEAN_contig_4012      ------------------------------------------------
SU_CLEAN_contig_7385      ------------------------------------------------
SU_CLEAN_contig_7999      ATAGAGATAAAAAATATAGATCAAATATATAATAATGAACAAGATAAA

PF11_0085g                TTAATTAATAAAACTGATAATAATAAAATTGATAATAATAATGATAAT
Pfa3D7|chr11|PF11_0085|Pf TTAATTAATAAAACTGATAATAATAAAATTGATAATAATAATGATAAT
SU_CLEAN_contig_6072      ------------------------------------------------
SU_CLEAN_contig_4012      ------------------------------------------------
SU_CLEAN_contig_7385      ------------------------------------------------
SU_CLEAN_contig_7999      TTAATTAATAAAACTGATAATAATAAAATTGATAATAATAATGATAAT

PF11_0085g                AATATATCCAATGATGAAAATATAAATAAAAAAAAAAAACAAAATGAA
Pfa3D7|chr11|PF11_0085|Pf AATATATCCAATGATGAAAATATAAATAAAAAAAAAAAACAAAATGAA
SU_CLEAN_contig_6072      ------------------------------------------------
SU_CLEAN_contig_4012      ------------------------------------------------
SU_CLEAN_contig_7385      ------------------------------------------------
SU_CLEAN_contig_7999      AATATATCCAATGATGAAAATATAAATAAAAAAAA-------------

PF11_0085g                CCATATAATCATAATAAAAATTGTCTTAATAATAATAATATTCAAAAT
Pfa3D7|chr11|PF11_0085|Pf CCATATAATCATAATAAAAATTGTCTTAATAATAATAATATTCAAAAT
SU_CLEAN_contig_6072      ------------------------------------------------
SU_CLEAN_contig_4012      ------------------------------------------------
SU_CLEAN_contig_7385      ------------------------------------------------
SU_CLEAN_contig_7999      ------------------------------------------------

PF11_0085g                GATAAAAGAGAAATAATAGATGAAGTCGATAAAAATAACTACAAATTT
Pfa3D7|chr11|PF11_0085|Pf GATAAAAGAGAAATAATAGATGAAGTCGATAAAAATAACTACAAATTT
SU_CLEAN_contig_6072      ------------------------------------------------
SU_CLEAN_contig_4012      ------------------------------------------------
SU_CLEAN_contig_7385      ------------------------------------------------
SU_CLEAN_contig_7999      ------------------------------------------------

PF11_0085g                AAAAATAATAACCAAAAAAAACCTATAACCGAAAAAAATGAATATGAT
Pfa3D7|chr11|PF11_0085|Pf AAAAATAATAACCAAAAAAAACCTATAACCGAAAAAAATGAATATGAT
SU_CLEAN_contig_6072      ------------------------------------------------
SU_CLEAN_contig_4012      ------------------------------------------------
SU_CLEAN_contig_7385      ------------------------------------------------
SU_CLEAN_contig_7999      ------------------------------------------------

PF11_0085g                ACAGAAAAAAAAGAAGAAAAACCAAAATTCAAATTAATATATAATGAA
Pfa3D7|chr11|PF11_0085|Pf ACAGAAAAAAAAGAAGAAAAACCAAAATTCAAATTAATATATAATGAA
SU_CLEAN_contig_6072      ------------------------------------------------
SU_CLEAN_contig_4012      ------------------------------------------------
SU_CLEAN_contig_7385      ------------------------------------------------
SU_CLEAN_contig_7999      ------------------------------------------------

PF11_0085g                CAACTCAAAAAAAAAATATTTGATGATAATACTGATGATGTCAAAATT
Pfa3D7|chr11|PF11_0085|Pf CAACTCAAAAAAAAAATATTTGATGATAATACTGATGATGTCAAAATT
SU_CLEAN_contig_6072      ------------------------------------------------
SU_CLEAN_contig_4012      ------------------------------------------------
SU_CLEAN_contig_7385      ------------------------------------------------
SU_CLEAN_contig_7999      ------------------------------------------------

PF11_0085g                GAGAAAATATTCTTTAAAGAAGGAAATTCACCATGGTTATATGCACAC
Pfa3D7|chr11|PF11_0085|Pf GAGAAAATATTCTTTAAAGAAGGAAATTCACCATGGTTATATGCACAC
SU_CLEAN_contig_6072      ------------------------------------------------
SU_CLEAN_contig_4012      ------------------------------------------------
SU_CLEAN_contig_7385      ------------------------------------------------
SU_CLEAN_contig_7999      ------------------------------------------------

PF11_0085g                AAATCTTTACAAAGAGAATTATTTATTTTTCCTGAAGATATAAAAACA
Pfa3D7|chr11|PF11_0085|Pf AAATCTTTACAAAGAGAATTATTTATTTTTCCTGAAGATATAAAAACA
SU_CLEAN_contig_6072      ------------------------------------------------
SU_CLEAN_contig_4012      ------------------------------------------------
SU_CLEAN_contig_7385      ------------------------------------------------
SU_CLEAN_contig_7999      ------------------------------------------------

PF11_0085g                TCCTTAACAAAAGCTCAACAAGAAATAAATCAAATAGTACAAAATAAT
Pfa3D7|chr11|PF11_0085|Pf TCCTTAACAAAAGCTCAACAAGAAATAAATCAAATAGTACAAAATAAT
SU_CLEAN_contig_6072      ------------------------------------------------
SU_CLEAN_contig_4012      ------------------------------------------------
SU_CLEAN_contig_7385      ------------------------------------------------
SU_CLEAN_contig_7999      ------------------------------------------------

PF11_0085g                TTTTCAAACATATATATATAAAATGAAAAATAAGGAAAAAAAAAAAAA
Pfa3D7|chr11|PF11_0085|Pf TTTTCAAACATATATATATAA---------------------------
SU_CLEAN_contig_6072      ------------------------------------------------
SU_CLEAN_contig_4012      ------------------------------------------------
SU_CLEAN_contig_7385      ------------------------------------------------
SU_CLEAN_contig_7999      ------------------------------------------------

PF11_0085g                AAAAAAAAAAAAAGTAAACATGTATAAATATATAAATATATATATATA
Pfa3D7|chr11|PF11_0085|Pf ------------------------------------------------
SU_CLEAN_contig_6072      ------------------------------------------------
SU_CLEAN_contig_4012      ------------------------------------------------
SU_CLEAN_contig_7385      ------------------------------------------------
SU_CLEAN_contig_7999      ------------------------------------------------

PF11_0085g                TATTATATATATTGTGCAGTTTTGTTAAACTTTGAATAACATATGACA
Pfa3D7|chr11|PF11_0085|Pf ------------------------------------------------
SU_CLEAN_contig_6072      ------------------------------------------------
SU_CLEAN_contig_4012      ------------------------------------------------
SU_CLEAN_contig_7385      ------------------------------------------------
SU_CLEAN_contig_7999      ------------------------------------------------

PF11_0085g                ATAAAATTAAAATTTTGTATTATCTGAGGTTAATTCTTTATAAAAATG
Pfa3D7|chr11|PF11_0085|Pf ------------------------------------------------
SU_CLEAN_contig_6072      ------------------------------------------------
SU_CLEAN_contig_4012      ------------------------------------------------
SU_CLEAN_contig_7385      ------------------------------------------------
SU_CLEAN_contig_7999      ------------------------------------------------

PF11_0085g                TATTTTATTTTATTATATTTTTATTTTATTTTATTATATTTTTATTTT
Pfa3D7|chr11|PF11_0085|Pf ------------------------------------------------
SU_CLEAN_contig_6072      ------------------------------------------------
SU_CLEAN_contig_4012      ------------------------------------------------
SU_CLEAN_contig_7385      ------------------------------------------------
SU_CLEAN_contig_7999      ------------------------------------------------

PF11_0085g                ATTTTATTATATTTTTATTTTATTATATTTTTATTTTATTTTATTATA
Pfa3D7|chr11|PF11_0085|Pf ------------------------------------------------
SU_CLEAN_contig_6072      ------------------------------------------------
SU_CLEAN_contig_4012      ------------------------------------------------
SU_CLEAN_contig_7385      ------------------------------------------------
SU_CLEAN_contig_7999      ------------------------------------------------

PF11_0085g                TTTTTATTTTATTATATTATTTATTTGTCTATTGTTTTTTTTTGTAAT
Pfa3D7|chr11|PF11_0085|Pf ------------------------------------------------
SU_CLEAN_contig_6072      ------------------------------------------------
SU_CLEAN_contig_4012      ------------------------------------------------
SU_CLEAN_contig_7385      ------------------------------------------------
SU_CLEAN_contig_7999      ------------------------------------------------

PF11_0085g                TAACAAAAGATGAGAAAAAAAAAAAAAAAAAAAAAAAAAGAAACACTT
Pfa3D7|chr11|PF11_0085|Pf ------------------------------------------------
SU_CLEAN_contig_6072      ------------------------------------------------
SU_CLEAN_contig_4012      ------------------------------------------------
SU_CLEAN_contig_7385      ------------------------------------------------
SU_CLEAN_contig_7999      ------------------------------------------------

PF11_0085g                TTAATGTTAAAATTTTATTTTTATAAATATTTTACAGTTTTATAATTT
Pfa3D7|chr11|PF11_0085|Pf ------------------------------------------------
SU_CLEAN_contig_6072      ------------------------------------------------
SU_CLEAN_contig_4012      ------------------------------------------------
SU_CLEAN_contig_7385      ------------------------------------------------
SU_CLEAN_contig_7999      ------------------------------------------------

PF11_0085g                ATATGATATATACATAATATTTGTCTCTTTAATAGGACGAAAAAATTA
Pfa3D7|chr11|PF11_0085|Pf ------------------------------------------------
SU_CLEAN_contig_6072      ------------------------------------------------
SU_CLEAN_contig_4012      ------------------------------------------------
SU_CLEAN_contig_7385      ------------------------------------------------
SU_CLEAN_contig_7999      ------------------------------------------------

PF11_0085g                ACATAAATATAGAAATAAATAAATAAATAAATATATATATATATATAT
Pfa3D7|chr11|PF11_0085|Pf ------------------------------------------------
SU_CLEAN_contig_6072      ------------------------------------------------
SU_CLEAN_contig_4012      ------------------------------------------------
SU_CLEAN_contig_7385      ------------------------------------------------
SU_CLEAN_contig_7999      ------------------------------------------------

PF11_0085g                ATATATATATATATAATATATATATATATTTAATACTAACCTTATATT
Pfa3D7|chr11|PF11_0085|Pf ------------------------------------------------
SU_CLEAN_contig_6072      ------------------------------------------------
SU_CLEAN_contig_4012      ------------------------------------------------
SU_CLEAN_contig_7385      ------------------------------------------------
SU_CLEAN_contig_7999      ------------------------------------------------

PF11_0085g                ACACTTTTCATTTGCTCTAAGGTCGATAGGTCATATAGCATATGATTT
Pfa3D7|chr11|PF11_0085|Pf ------------------------------------------------
SU_CLEAN_contig_6072      ------------------------------------------------
SU_CLEAN_contig_4012      ------------------------------------------------
SU_CLEAN_contig_7385      ------------------------------------------------
SU_CLEAN_contig_7999      ------------------------------------------------

PF11_0085g                TTATCATATAGTTCTACTGCACTAATAAAATTTGTTACCAAACGTGGT
Pfa3D7|chr11|PF11_0085|Pf ------------------------------------------------
SU_CLEAN_contig_6072      ------------------------------------------------
SU_CLEAN_contig_4012      ------------------------------------------------
SU_CLEAN_contig_7385      ------------------------------------------------
SU_CLEAN_contig_7999      ------------------------------------------------

PF11_0085g                AATAAAGGATAATCTTCTTTTGTATACTCATAACTATTTTCATCACTT
Pfa3D7|chr11|PF11_0085|Pf ------------------------------------------------
SU_CLEAN_contig_6072      ------------------------------------------------
SU_CLEAN_contig_4012      ------------------------------------------------
SU_CLEAN_contig_7385      ------------------------------------------------
SU_CLEAN_contig_7999      ------------------------------------------------

PF11_0085g                TCTAAAAAGAAGGATTTCCAGCAATGTTTAAAAGATTCCATATCTATT
Pfa3D7|chr11|PF11_0085|Pf ------------------------------------------------
SU_CLEAN_contig_6072      ------------------------------------------------
SU_CLEAN_contig_4012      ------------------------------------------------
SU_CLEAN_contig_7385      ------------------------------------------------
SU_CLEAN_contig_7999      ------------------------------------------------

PF11_0085g                TTATTGTCTAATACAATTGATACAAGCCAATTAAAATATGGTAGACTT
Pfa3D7|chr11|PF11_0085|Pf ------------------------------------------------
SU_CLEAN_contig_6072      ------------------------------------------------
SU_CLEAN_contig_4012      ------------------------------------------------
SU_CLEAN_contig_7385      ------------------------------------------------
SU_CLEAN_contig_7999      ------------------------------------------------

PF11_0085g                CTTTCTACATTTTTATTACATGCATATTTTTTTAATGTATGTTTTAAG
Pfa3D7|chr11|PF11_0085|Pf ------------------------------------------------
SU_CLEAN_contig_6072      ------------------------------------------------
SU_CLEAN_contig_4012      ------------------------------------------------
SU_CLEAN_contig_7385      ------------------------------------------------
SU_CLEAN_contig_7999      ------------------------------------------------

PF11_0085g                ATATGTGCATGTAACTTTTCATTAAATTTAGGAGGTATATGTAATTGA
Pfa3D7|chr11|PF11_0085|Pf ------------------------------------------------
SU_CLEAN_contig_6072      ------------------------------------------------
SU_CLEAN_contig_4012      ------------------------------------------------
SU_CLEAN_contig_7385      ------------------------------------------------
SU_CLEAN_contig_7999      ------------------------------------------------

PF11_0085g                ACAAGTTTTTCGGTTAGTTCTTCCCAATTTTCTATGGTAGTAGATAAT
Pfa3D7|chr11|PF11_0085|Pf ------------------------------------------------
SU_CLEAN_contig_6072      ------------------------------------------------
SU_CLEAN_contig_4012      ------------------------------------------------
SU_CLEAN_contig_7385      ------------------------------------------------
SU_CLEAN_contig_7999      ------------------------------------------------

PF11_0085g                TCAAGAATTTCATTAACTTTAGGAATATATTCTTCAACAAAAGTATAA
Pfa3D7|chr11|PF11_0085|Pf ------------------------------------------------
SU_CLEAN_contig_6072      ------------------------------------------------
SU_CLEAN_contig_4012      ------------------------------------------------
SU_CLEAN_contig_7385      ------------------------------------------------
SU_CLEAN_contig_7999      ------------------------------------------------

PF11_0085g                TCCTTTGGTTCTT
Pfa3D7|chr11|PF11_0085|Pf -------------
SU_CLEAN_contig_6072      -------------
SU_CLEAN_contig_4012      -------------
SU_CLEAN_contig_7385      -------------
SU_CLEAN_contig_7999      -------------

;

endblock;
