# Supplementary material for: cDNA sequences reveal considerable gene prediction inaccuracy in the Plasmodium falciparum genome
Source: BMC Genomics. 2007 Jul 27;8:255. doi: 10.1186/1471-2164-8-255 (PMC1978503; doi:10.1186/1471-2164-8-255)
Supplement: Additional file 3 — Genes with cDNA sequences not matching predicted CDS perfectly. Aligned cDNA and predicted CDS sequences can be viewed by double clicking the hyper-linked gene names in the Excel file. [file 1471-2164-8-255-S3.zip › PF11_0097.TXT]

#NEXUS

[!This data assembled using Sequencher, from Gene Codes Corporation.]
begin data;
   dimensions ntax=4 nchar=4635;
   format datatype=dna gap=- interleave=yes;
   matrix

PF11_0097                       AATTATGATCAATTAGTTAAAATTGCAAAAGTTCTAGGAACAGAAGAT
MAL11|PF11_0097                 ------------------------------------------------
su_gi_contig_6372               ------------------------------------------------
gi|27158148|gb|CA855956.1|CA855 ------------------------------------------------

PF11_0097                       CTACATGCTTACCTAAAAAAATATAACATTAAACTTAAACCACATTAT
MAL11|PF11_0097                 ------------------------------------------------
su_gi_contig_6372               ------------------------------------------------
gi|27158148|gb|CA855956.1|CA855 ------------------------------------------------

PF11_0097                       CTTAATATCTTAGGAGAATATGAAAGAAAACCATGGTCCCATTTTTTA
MAL11|PF11_0097                 ------------------------------------------------
su_gi_contig_6372               ------------------------------------------------
gi|27158148|gb|CA855956.1|CA855 ------------------------------------------------

PF11_0097                       ACCCAATCAAATATTGATATAGCAAAAGATGAAGTAATTGATCTAATC
MAL11|PF11_0097                 ------------------------------------------------
su_gi_contig_6372               ------------------------------------------------
gi|27158148|gb|CA855956.1|CA855 ------------------------------------------------

PF11_0097                       GACAAAATGTTGATTTATGATCACGCAAAAAGAATCGCACCAAAGGAA
MAL11|PF11_0097                 ------------------------------------------------
su_gi_contig_6372               ------------------------------------------------
gi|27158148|gb|CA855956.1|CA855 ------------------------------------------------

PF11_0097                       GCCATGGAGCATCCTTACTTTAGAGAAGTCCGTGAGGAATCATAATAA
MAL11|PF11_0097                 ------------------------------------------------
su_gi_contig_6372               ------------------------------------------------
gi|27158148|gb|CA855956.1|CA855 ------------------------------------------------

PF11_0097                       TAATAAAAAAAAATGCACAC----------------------------
MAL11|PF11_0097                 ------------------------------------------------
su_gi_contig_6372               ------------------------------------------------
gi|27158148|gb|CA855956.1|CA855 ------------------------------------------------

PF11_0097                       ------------------------------------------------
MAL11|PF11_0097                 ------------------------------------------------
su_gi_contig_6372               ------------------------------------------------
gi|27158148|gb|CA855956.1|CA855 ------------------------------------------------

PF11_0097                       ------------------------------------------------
MAL11|PF11_0097                 ------------------------------------------------
su_gi_contig_6372               ------------------------------------------------
gi|27158148|gb|CA855956.1|CA855 ------------------------------------------------

PF11_0097                       ----ATATATATATATATATATATGTACATAATATATGTCCTATATAT
MAL11|PF11_0097                 ------------------------------------------------
su_gi_contig_6372               ------------------------------------------------
gi|27158148|gb|CA855956.1|CA855 ------------------------------------------------

PF11_0097                       ATATATATATTATTATTATTATTATATATGTTTTTATATATATATATA
MAL11|PF11_0097                 ------------------------------------------------
su_gi_contig_6372               ------------------------------------------------
gi|27158148|gb|CA855956.1|CA855 ------------------------------------------------

PF11_0097                       TTTTATTTTATTTTTTTTTTTCGCTATTTTTGCTTATCTTTGATATAT
MAL11|PF11_0097                 ------------------------------------------------
su_gi_contig_6372               ------------------------------------------------
gi|27158148|gb|CA855956.1|CA855 ------------------------------------------------

PF11_0097                       CAGACATTTATTTTATATATGAAAATATATCCATATGTTATATATATC
MAL11|PF11_0097                 ------------------------------------------------
su_gi_contig_6372               ------------------------------------------------
gi|27158148|gb|CA855956.1|CA855 ------------------------------------------------

PF11_0097                       CATTATACCATTTTAACTATTTTAATATTGTTAAGATACATTTTTTAA
MAL11|PF11_0097                 ------------------------------------------------
su_gi_contig_6372               ------------------------------------------------
gi|27158148|gb|CA855956.1|CA855 ------------------------------------------------

PF11_0097                       TATTGTCATTAACATTATAAAGAATAAATGCTCTTAATTTTGGTTATA
MAL11|PF11_0097                 ------------------------------------------------
su_gi_contig_6372               ------------------------------------------------
gi|27158148|gb|CA855956.1|CA855 ------------------------------------------------

PF11_0097                       CCAATAAATAAAAATATTTGGTTAAAAAAAATATAAAAATTATTTGAA
MAL11|PF11_0097                 ------------------------------------------------
su_gi_contig_6372               ------------------------------------------------
gi|27158148|gb|CA855956.1|CA855 ------------------------------------------------

PF11_0097                       TTGTTAATAATATATATATATATATATATATATATATATATATGTGTG
MAL11|PF11_0097                 ------------------------------------------------
su_gi_contig_6372               ------------------------------------------------
gi|27158148|gb|CA855956.1|CA855 ------------------------------------------------

PF11_0097                       TGTGTATGATTTATGCACGAATATAATTATCATAATACATTTAATCAT
MAL11|PF11_0097                 ------------------------------------------------
su_gi_contig_6372               ------------------------------------------------
gi|27158148|gb|CA855956.1|CA855 ------------------------------------------------

PF11_0097                       TTAAACAATATGTACTCATTGTAGATATGGTGTTTTTCCAAACAAACC
MAL11|PF11_0097                 ------------------------------------------------
su_gi_contig_6372               ------------------------------------------------
gi|27158148|gb|CA855956.1|CA855 ------------------------------------------------

PF11_0097                       ATGTCTTCTTTTTCTGTTTCATAATATTATTATATATATATATATATA
MAL11|PF11_0097                 ------------------------------------------------
su_gi_contig_6372               ------------------------------------------------
gi|27158148|gb|CA855956.1|CA855 ------------------------------------------------

PF11_0097                       TTATTGTATTTTTACAATAAGAATAATTAAATCAACATTTCTTTAATT
MAL11|PF11_0097                 ------------------------------------------------
su_gi_contig_6372               ------------------------------------------------
gi|27158148|gb|CA855956.1|CA855 ------------------------------------------------

PF11_0097                       AAATATGAAAAAAAAAAAAAAATTTACATAAAATTTTTTTCCAAAATT
MAL11|PF11_0097                 ------------------------------------------------
su_gi_contig_6372               ------------------------------------------------
gi|27158148|gb|CA855956.1|CA855 ------------------------------------------------

PF11_0097                       TTCAATTGGAATACAAATAAATGTGTTTATTTATTAGTATTATTATTA
MAL11|PF11_0097                 ------------------------------------------------
su_gi_contig_6372               ------------------------------------------------
gi|27158148|gb|CA855956.1|CA855 ------------------------------------------------

PF11_0097                       TTTTATTTTATTTTATTTTATTTTATTTTTTCAAATATCCTCTCTATA
MAL11|PF11_0097                 ------------------------------------------------
su_gi_contig_6372               ------------------------------------------------
gi|27158148|gb|CA855956.1|CA855 ------------------------------------------------

PF11_0097                       ATATTATTTCAGATTATTATAAATTATAATATTGTAACACGTTAATTT
MAL11|PF11_0097                 ------------------------------------------------
su_gi_contig_6372               ------------------------------------------------
gi|27158148|gb|CA855956.1|CA855 ------------------------------------------------

PF11_0097                       TCCCTTATAGAGAAAAAATGTGCTCAACACAAAATTATTTTTCATATT
MAL11|PF11_0097                 ------------------------------------------------
su_gi_contig_6372               ------------------------------------------------
gi|27158148|gb|CA855956.1|CA855 ------------------------------------------------

PF11_0097                       TAAAATAAAATATAATATATATGTTTTCTTATTTCTTATTTTTTATTT
MAL11|PF11_0097                 ------------------------------------------------
su_gi_contig_6372               ------------------------------------------------
gi|27158148|gb|CA855956.1|CA855 ------------------------------------------------

PF11_0097                       CTTATTTCTTAATTCTTAATTCTTTTTTAATAATATATATATATATAT
MAL11|PF11_0097                 ------------------------------------------------
su_gi_contig_6372               ------------------------------------------------
gi|27158148|gb|CA855956.1|CA855 ------------------------------------------------

PF11_0097                       ATATATATAATATATTAATTAATTTATTTTATATATATATAATATATG
MAL11|PF11_0097                 ------------------------------------------------
su_gi_contig_6372               ------------------------------------------------
gi|27158148|gb|CA855956.1|CA855 ------------------------------------------------

PF11_0097                       CATACATATATGTAATATTATTCATATAAATATATAATCCAATTAAAC
MAL11|PF11_0097                 ------------------------------------------------
su_gi_contig_6372               ------------------------------------------------
gi|27158148|gb|CA855956.1|CA855 ------------------------------------------------

PF11_0097                       TGTTTTATTTTTTTATTTAATAAAACAAAATATGAATCATAAAATGTC
MAL11|PF11_0097                 ------------------------------------------------
su_gi_contig_6372               ------------------------------------------------
gi|27158148|gb|CA855956.1|CA855 ------------------------------------------------

PF11_0097                       CTTTTCTTAAATCCAAAACAAACATATTATGTGATTCATTAAAAATTC
MAL11|PF11_0097                 ------------------------------------------------
su_gi_contig_6372               -----------------------ATATTATGTGATTCATTAAAAATTC
gi|27158148|gb|CA855956.1|CA855 -----------------------ATATTATGTGATTCATTAAAAATTC

PF11_0097                       AAATTATTGTTTATTTTAATTTTTTTCTTTATATTTTTTTTTTAACTT
MAL11|PF11_0097                 ------------------------------------------------
su_gi_contig_6372               AAATTATTGTTTATTTTAATTTTTTTCTTTATATTTTTTTTTTAACTT
gi|27158148|gb|CA855956.1|CA855 AAATTATTGTTTATTTTAATTTTTTTCTTTATATTTTTTTTTTAACTT

PF11_0097                       TTATTCAGTATGCTATTTATTTAAATAATTTCACGTCATACTAAATGA
MAL11|PF11_0097                 --------------------------------------------ATGA
su_gi_contig_6372               TTATTCAGTATGCTATTTATTTAAATAATTTCACGTCATACTAAATGA
gi|27158148|gb|CA855956.1|CA855 TTATTCAGTATGCTATTTATTTAAATAATTTCACGTCATACTAAATGA

PF11_0097                       AATATTCTAATATGAAAAAGTTATCTTTTCCCTTGAAGGTATAACAAC
MAL11|PF11_0097                 AATATTCTAATATGAAAAAGTTATCTTTTCCCTTGAAG----------
su_gi_contig_6372               AATATTCTAATATGAAAAAGTTATCTTTTCCCTTGAAG----------
gi|27158148|gb|CA855956.1|CA855 AATATTCTAATATGAAAAAGTTATCTTTTCCCTTGAAG----------

PF11_0097                       AAAAAAAAAAAAAAAAATTAAATTAACAAAAAAAATACATTAATATAT
MAL11|PF11_0097                 ------------------------------------------------
su_gi_contig_6372               ------------------------------------------------
gi|27158148|gb|CA855956.1|CA855 ------------------------------------------------

PF11_0097                       AAAATAATACCTTAAATATGTGAATATATAAACACTTATAATGATGAT
MAL11|PF11_0097                 ------------------------------------------------
su_gi_contig_6372               ------------------------------------------------
gi|27158148|gb|CA855956.1|CA855 ------------------------------------------------

PF11_0097                       ACAATAGAAAAATTAAAATATATTAAAATATATAAATATATATATAGA
MAL11|PF11_0097                 ------------------------------------------------
su_gi_contig_6372               ------------------------------------------------
gi|27158148|gb|CA855956.1|CA855 ------------------------------------------------

PF11_0097                       CACCATTCATATATTTTTCCCTTATATAAATATATAAACACAATAATA
MAL11|PF11_0097                 ------------------------------------------------
su_gi_contig_6372               ------------------------------------------------
gi|27158148|gb|CA855956.1|CA855 ------------------------------------------------

PF11_0097                       CATATATATATATATATTTATTTCTTCAAAAAAATATTTTTAGGAAAG
MAL11|PF11_0097                 -------------------------------------------GAAAG
su_gi_contig_6372               -------------------------------------------GAAAG
gi|27158148|gb|CA855956.1|CA855 -------------------------------------------GAAAG

PF11_0097                       ATATTTCTCAGCAACCAGTAAAGTGTTCATAGATAAAAATACAACAGT
MAL11|PF11_0097                 ATATTTCTCAGCAACCAGTAAAGTGTTCATAGATAAAAATACAACAGT
su_gi_contig_6372               ATATTTCTCAGCAACCAGTAAAGTGTTCATAGATAAAAATACAACAGT
gi|27158148|gb|CA855956.1|CA855 ATATTTCTCAGCAACCAGTAAAGTGTTCATAGATAAAAATACAACAGT

PF11_0097                       AATATGTCAAGGAATTACTGGAAAACAGGTAAGACAAATATATATATA
MAL11|PF11_0097                 AATATGTCAAGGAATTACTGGAAAACAGGTAAGACAAATATATATATA
su_gi_contig_6372               AATATGTCAAGGAATTACTGGAAAACAG--------------------
gi|27158148|gb|CA855956.1|CA855 AATATGTCAAGGAATTACTGGAAAACAG--------------------

PF11_0097                       TATATATGAAGTATATATGTTTTTTTTTTTTTTTTTTTTTTTTTTTTT
MAL11|PF11_0097                 TATATATGAAGTATATATGTTTTTTTTTTTTTTTTTTTTTTTTTTTTT
su_gi_contig_6372               ------------------------------------------------
gi|27158148|gb|CA855956.1|CA855 ------------------------------------------------

PF11_0097                       TTTTATGACTTGTTCATATTTTCTTTTTTTTTTTCTTATTGTTCATAT
MAL11|PF11_0097                 TTTTATGACTTGTTCATATTTTCTTTTTTTTTTTCTTATTGTTCATAT
su_gi_contig_6372               ------------------------------------------------
gi|27158148|gb|CA855956.1|CA855 ------------------------------------------------

PF11_0097                       ATTTTTTTTTTTTTTTTTATCTTATTGTTCATATATTTTTTTTTTTTT
MAL11|PF11_0097                 ATTTTTTTTTTTTTTTTTATCTTATTGTTCATATATTTTTTTTTTTTT
su_gi_contig_6372               ------------------------------------------------
gi|27158148|gb|CA855956.1|CA855 ------------------------------------------------

PF11_0097                       TTCTTATTGTACATATTTTTTTTCTTTTTTTCCGTACTGTTCATATTT
MAL11|PF11_0097                 TTCTTATTGTACATATTTTTTTTCTTTTTTTCCGTACTGTTCATATTT
su_gi_contig_6372               ------------------------------------------------
gi|27158148|gb|CA855956.1|CA855 ------------------------------------------------

PF11_0097                       TTTTTCTTTTTTTCCGTACTGTTCATATTTTTTTTCTTTTATTACTTC
MAL11|PF11_0097                 TTTTTCTTTTTTTCCGTACTGTTCATATTTTTTTTCTTTTATTACTTC
su_gi_contig_6372               ------------------------------------------------
gi|27158148|gb|CA855956.1|CA855 ------------------------------------------------

PF11_0097                       ATATTTTATTTCTGTCCAGGGTACTTTCCATACAACCGAAGCCTTAAA
MAL11|PF11_0097                 ATATTTTATTTCTGTCCAGGGTACTTTCCATACAACCGAAGCCTTAAA
su_gi_contig_6372               -------------------GGTACTTTCCATACAACCGAAGCCTTAAA
gi|27158148|gb|CA855956.1|CA855 -------------------GGTACTTTCCATACAACCGAAGCCTTAAA

PF11_0097                       GTATGGAACAAAAATGGTAGGTGGAGTAAACCCAAGGAAGAAAGGCAC
MAL11|PF11_0097                 GTATGGAACAAAAATGGTAGGTGGAGTAAACCCAAGGAAGAAAGGCAC
su_gi_contig_6372               GTATGGAACAAAAATGGTAGGTGGAGTAAACCCAAGGAAGAAAGGCAC
gi|27158148|gb|CA855956.1|CA855 GTATGGAACAAAAATGGTAGGTGGAGTAAACCCAAGGAAGAAAGGCAC

PF11_0097                       AACATGGACCAGTTATGATAATAAATACACCTTACCTGTTTTTGGTAC
MAL11|PF11_0097                 AACATGGACCAGTTATGATAATAAATACACCTTACCTGTTTTTGGTAC
su_gi_contig_6372               AACATGGACCAGTTATGATAATAAATACACCTTACCTGTTTTTGGTAC
gi|27158148|gb|CA855956.1|CA855 AACATGGACCAGTTATGATAATAAATACACCTTACCTGTTTTTGGTAC

PF11_0097                       AATTCTTGAAGCAAAAGAAAACACGAATTGTTATGCATCCGTTTTATA
MAL11|PF11_0097                 AATTCTTGAAGCAAAAGAAAACACGAATTGTTATGCATCCGTTTTATA
su_gi_contig_6372               AATTCTTGAAGCAAAAGAAAACACGAATTGTTATGCATCCGTTTTATA
gi|27158148|gb|CA855956.1|CA855 AATTCTTGAAGCAAAAGAAAACACGAATTGTTATGCATCCGTTTTATA

PF11_0097                       TGTCCCCCCAGAGCATGCAAAGAGTGCAATGATTGAATCAATTGAAGC
MAL11|PF11_0097                 TGTCCCCCCAGAGCATGCAAAGAGTGCAATGATTGAATCAATTGAAGC
su_gi_contig_6372               TGTCCCCCCAGAGCATGCAAAGAGTGCAATGATTGAATCAATTGAAGC
gi|27158148|gb|CA855956.1|CA855 TGTCCCCCCAGAGCATGCAAAGAGTGCAATGATTGAATCAATTGAAGC

PF11_0097                       TGAAATTCCATTAATTGTATGTATAACTGAAGGAATATGCCAGCATGA
MAL11|PF11_0097                 TGAAATTCCATTAATTGTATGTATAACTGAAGGAATATGCCAGCATGA
su_gi_contig_6372               TGAAATTCCATTAATTGTATGTATAACTGAAGGAATATGCCAGCATGA
gi|27158148|gb|CA855956.1|CA855 TGAAATTCCATTAATTGTATGTATAACTGAAGGAATATGCCAGCATGA

PF11_0097                       TATGCTTGAAGTAAAATCTTGTTTAAAAATGTCAAAGAAAACCACCTT
MAL11|PF11_0097                 TATGCTTGAAGTAAAATCTTGTTTAAAAATGTCAAAGAAAACCACCTT
su_gi_contig_6372               TATGCTTGAAGTAAAATCTTGTTTAAAAATGTCAAAGAAAACCACCTT
gi|27158148|gb|CA855956.1|CA855 TATGCTTGAAGTAAAATCTTGTTTAAAAATGTCAAAGAAAACCACCTT

PF11_0097                       GATTGGTCCCAATTGTCCTGGAATCATAAAACCGGGTGAATGCAAAAT
MAL11|PF11_0097                 GATTGGTCCCAATTGTCCTGGAATCATAAAACCGGGTGAATGCAAAAT
su_gi_contig_6372               GATTGGTCCCAATTGTCCTGGAATCATAAAACCGGGTGAATGCAAAAT
gi|27158148|gb|CA855956.1|CA855 GATTGGTCCCAATTGTCCTGGAATCATAAAACCGGGTGAATGCAAAAT

PF11_0097                       CGGCATAATGCCATCACATATTCATAAAAAAGGGTGTGTTGGTATAGT
MAL11|PF11_0097                 CGGCATAATGCCATCACATATTCATAAAAAAGGGTGTGTTGGTATAGT
su_gi_contig_6372               C-----------------------------------------------
gi|27158148|gb|CA855956.1|CA855 C-----------------------------------------------

PF11_0097                       AAGTCGAAGTGGTACCTTAACATATGAAGGAGTTAATCAAACAACTAA
MAL11|PF11_0097                 AAGTCGAAGTGGTACCTTAACATATGAAGGAGTTAATCAAACAACTAA
su_gi_contig_6372               ------------------------------------------------
gi|27158148|gb|CA855956.1|CA855 ------------------------------------------------

PF11_0097                       AGTTGGTTTAGGTCAATCAACATGTATAGGTATAGGTGGGGATCCATT
MAL11|PF11_0097                 AGTTGGTTTAGGTCAATCAACATGTATAGGTATAGGTGGGGATCCATT
su_gi_contig_6372               ------------------------------------------------
gi|27158148|gb|CA855956.1|CA855 ------------------------------------------------

PF11_0097                       TCATGGTACGAATTTTTTAGACTGCATTAAATTGTTTTTAGAAGATGA
MAL11|PF11_0097                 TCATGGTACGAATTTTTTAGACTGCATTAAATTGTTTTTAGAAGATGA
su_gi_contig_6372               ------------------------------------------------
gi|27158148|gb|CA855956.1|CA855 ------------------------------------------------

PF11_0097                       CCAAACAGAATGTATTTTATTAATTGGAGAAATTGGTGGAGATTCGGA
MAL11|PF11_0097                 CCAAACAGAATGTATTTTATTAATTGGAGAAATTGGTGGAGATTCGGA
su_gi_contig_6372               ------------------------------------------------
gi|27158148|gb|CA855956.1|CA855 ------------------------------------------------

PF11_0097                       AGAACAAGTAGCTCAATGGTTAATACAAAATAATGTAGATAATGGGAA
MAL11|PF11_0097                 AGAACAAGTAGCTCAATGGTTAATACAAAATAATGTAGATAATGGGAA
su_gi_contig_6372               ------------------------------------------------
gi|27158148|gb|CA855956.1|CA855 ------------------------------------------------

PF11_0097                       AAGGAAGAAAAAACCTGTTTTCGCATTTATTGCTGGTAAATGTGCACC
MAL11|PF11_0097                 AAGGAAGAAAAAACCTGTTTTCGCATTTATTGCTGGTAAATGTGCACC
su_gi_contig_6372               ------------------------------------------------
gi|27158148|gb|CA855956.1|CA855 ------------------------------------------------

PF11_0097                       ACCAGGAAAAAGGATGGGACATGCTGGTGCTTTAATTAGTGGTGGAAA
MAL11|PF11_0097                 ACCAGGAAAAAGGATGGGACATGCTGGTGCTTTAATTAGTGGTGGAAA
su_gi_contig_6372               ------------------------------------------------
gi|27158148|gb|CA855956.1|CA855 ------------------------------------------------

PF11_0097                       AGGAACAGCAGATGGAAAAATAGAGGCCTTACAAAATGCAGGTGTTCA
MAL11|PF11_0097                 AGGAACAGCAGATGGAAAAATAGAGGCCTTACAAAATGCAGGTGTTCA
su_gi_contig_6372               ------------------------------------------------
gi|27158148|gb|CA855956.1|CA855 ------------------------------------------------

PF11_0097                       TGTTATATTAAATCCCACAAAGATGGGTGAAGATATATATGCAGTCAT
MAL11|PF11_0097                 TGTTATATTAAATCCCACAAAGATGGGTGAAGATATATATGCAGTCAT
su_gi_contig_6372               ------------------------------------------------
gi|27158148|gb|CA855956.1|CA855 ------------------------------------------------

PF11_0097                       GCAAACATTGAAATGAAAAGAAATGACAAATTGGATAGATAATAGGGG
MAL11|PF11_0097                 GCAAACATTGAAATGA--------------------------------
su_gi_contig_6372               ------------------------------------------------
gi|27158148|gb|CA855956.1|CA855 ------------------------------------------------

PF11_0097                       GTACAAATATACATACATATATACATAAATATATATATATATGTACAT
MAL11|PF11_0097                 ------------------------------------------------
su_gi_contig_6372               ------------------------------------------------
gi|27158148|gb|CA855956.1|CA855 ------------------------------------------------

PF11_0097                       TTGTGTGTGTGTTTTATTTTGTTATAACAACATATTCGTGATACATAT
MAL11|PF11_0097                 ------------------------------------------------
su_gi_contig_6372               ------------------------------------------------
gi|27158148|gb|CA855956.1|CA855 ------------------------------------------------

PF11_0097                       ATCCCAAAATGTATAAATAAATAAATATATATATATATATATATATAT
MAL11|PF11_0097                 ------------------------------------------------
su_gi_contig_6372               ------------------------------------------------
gi|27158148|gb|CA855956.1|CA855 ------------------------------------------------

PF11_0097                       ATATATATATTTTTTTTTTTTATATAAATTTGTGTAAATTGAAACAAA
MAL11|PF11_0097                 ------------------------------------------------
su_gi_contig_6372               ------------------------------------------------
gi|27158148|gb|CA855956.1|CA855 ------------------------------------------------

PF11_0097                       AGAACAGACAAAAAATAATTTCCTTGGAGAGGAACCAACAATTTTTTA
MAL11|PF11_0097                 ------------------------------------------------
su_gi_contig_6372               ------------------------------------------------
gi|27158148|gb|CA855956.1|CA855 ------------------------------------------------

PF11_0097                       ATACATATTCTTTATTATGACATATAAATGTGTAACATGAAATAATTT
MAL11|PF11_0097                 ------------------------------------------------
su_gi_contig_6372               ------------------------------------------------
gi|27158148|gb|CA855956.1|CA855 ------------------------------------------------

PF11_0097                       AAATGTAGGTATAATATTTTTTTTTTTTAGTATGTTTCTTTTTCTCTC
MAL11|PF11_0097                 ------------------------------------------------
su_gi_contig_6372               ------------------------------------------------
gi|27158148|gb|CA855956.1|CA855 ------------------------------------------------

PF11_0097                       TTTTCTTCAGTGCTTTTTATAATTGTTAACTTAATGTTAAAAAGAAAA
MAL11|PF11_0097                 ------------------------------------------------
su_gi_contig_6372               ------------------------------------------------
gi|27158148|gb|CA855956.1|CA855 ------------------------------------------------

PF11_0097                       ACACATAAAAAAAAAAATATATATATATATATATATATATATTTATAT
MAL11|PF11_0097                 ------------------------------------------------
su_gi_contig_6372               ------------------------------------------------
gi|27158148|gb|CA855956.1|CA855 ------------------------------------------------

PF11_0097                       GTTGATATATTTATATGATGATATATTTATATGTTGATATGTTGATAA
MAL11|PF11_0097                 ------------------------------------------------
su_gi_contig_6372               ------------------------------------------------
gi|27158148|gb|CA855956.1|CA855 ------------------------------------------------

PF11_0097                       AGTTATATTCACAATAAAAATTGATATTTTTTATTTTAAAAAGAAAAA
MAL11|PF11_0097                 ------------------------------------------------
su_gi_contig_6372               ------------------------------------------------
gi|27158148|gb|CA855956.1|CA855 ------------------------------------------------

PF11_0097                       TGTCATATATTTGTATATTATGTTTATTAAATAATATAAAAAAAAAAG
MAL11|PF11_0097                 ------------------------------------------------
su_gi_contig_6372               ------------------------------------------------
gi|27158148|gb|CA855956.1|CA855 ------------------------------------------------

PF11_0097                       AAATATAAGTAATGGAAAGAAAAAAAAAGAAAAGGGAAAAACGAAATA
MAL11|PF11_0097                 ------------------------------------------------
su_gi_contig_6372               ------------------------------------------------
gi|27158148|gb|CA855956.1|CA855 ------------------------------------------------

PF11_0097                       AGAATAAAATTATATAACAATATGTTATATATTTAAATAAAAATAACA
MAL11|PF11_0097                 ------------------------------------------------
su_gi_contig_6372               ------------------------------------------------
gi|27158148|gb|CA855956.1|CA855 ------------------------------------------------

PF11_0097                       ATGATGATATTTAATATATATATATATATATTTATTTATATATTTATA
MAL11|PF11_0097                 ------------------------------------------------
su_gi_contig_6372               ------------------------------------------------
gi|27158148|gb|CA855956.1|CA855 ------------------------------------------------

PF11_0097                       TTTATTTATTTGTGGGGTGTACGAAATTTTTTTTTTTTTTTTTTGTTT
MAL11|PF11_0097                 ------------------------------------------------
su_gi_contig_6372               ------------------------------------------------
gi|27158148|gb|CA855956.1|CA855 ------------------------------------------------

PF11_0097                       CCCTTTATGTTAAAAAAAAAAAAAATATGTTTATATAAATATATATAT
MAL11|PF11_0097                 ------------------------------------------------
su_gi_contig_6372               ------------------------------------------------
gi|27158148|gb|CA855956.1|CA855 ------------------------------------------------

PF11_0097                       ACCCTATAATTCATCAATTGCTGGGGATTTTTGTTGGGATGCATCGTC
MAL11|PF11_0097                 ------------------------------------------------
su_gi_contig_6372               ------------------------------------------------
gi|27158148|gb|CA855956.1|CA855 ------------------------------------------------

PF11_0097                       AGCTTCATCTTTATCATCTTCTGTGTTATCAGCATCCATATCATCATC
MAL11|PF11_0097                 ------------------------------------------------
su_gi_contig_6372               ------------------------------------------------
gi|27158148|gb|CA855956.1|CA855 ------------------------------------------------

PF11_0097                       TTCGAATGCTCTACTACGAGCTGTTGGTAAGATAACATTTTTTCCTAT
MAL11|PF11_0097                 ------------------------------------------------
su_gi_contig_6372               ------------------------------------------------
gi|27158148|gb|CA855956.1|CA855 ------------------------------------------------

PF11_0097                       ATCTAGTTTAAAATCTTCTGGATATCTTATAACATCACCATAATCAGT
MAL11|PF11_0097                 ------------------------------------------------
su_gi_contig_6372               ------------------------------------------------
gi|27158148|gb|CA855956.1|CA855 ------------------------------------------------

PF11_0097                       TAATGATGTTACAGCAATTTTAAGTGCTTTTTCATTCCATAAATCATA
MAL11|PF11_0097                 ------------------------------------------------
su_gi_contig_6372               ------------------------------------------------
gi|27158148|gb|CA855956.1|CA855 ------------------------------------------------

PF11_0097                       AGTAATTTTTTTACCTTCAAAAATATTTTCCTTTATTTCGTTTACATT
MAL11|PF11_0097                 ------------------------------------------------
su_gi_contig_6372               ------------------------------------------------
gi|27158148|gb|CA855956.1|CA855 ------------------------------------------------

PF11_0097                       GATTGCTCCACTTTCATGAGCAGGATCAAAATAAACTTTAATAATTTC
MAL11|PF11_0097                 ------------------------------------------------
su_gi_contig_6372               ------------------------------------------------
gi|27158148|gb|CA855956.1|CA855 ------------------------------------------------

PF11_0097                       TTCTTTATCTATAAATCCATCTTTATTAGCATCAAAGAAATTAAAATC
MAL11|PF11_0097                 ------------------------------------------------
su_gi_contig_6372               ------------------------------------------------
gi|27158148|gb|CA855956.1|CA855 ------------------------------------------------

PF11_0097                       ATCAAGAGCCATTTCATCATCTTTTTTAACACCTGAACTTTCATCAGA
MAL11|PF11_0097                 ------------------------------------------------
su_gi_contig_6372               ------------------------------------------------
gi|27158148|gb|CA855956.1|CA855 ------------------------------------------------

PF11_0097                       TCTTGTTTGTTTAAATTCATCTAATGATATTTTTCCATCTTTATTTAC
MAL11|PF11_0097                 ------------------------------------------------
su_gi_contig_6372               ------------------------------------------------
gi|27158148|gb|CA855956.1|CA855 ------------------------------------------------

PF11_0097                       ATCATGGTGTTCAAGAATTTCATTTATTTCTAATTCTTTTAATTCTTC
MAL11|PF11_0097                 ------------------------------------------------
su_gi_contig_6372               ------------------------------------------------
gi|27158148|gb|CA855956.1|CA855 ------------------------------------------------

PF11_0097                       ATCTTTCATAGGATCAATCAATAATCCAACTTCATTAATACTTAATTT
MAL11|PF11_0097                 ------------------------------------------------
su_gi_contig_6372               ------------------------------------------------
gi|27158148|gb|CA855956.1|CA855 ------------------------------------------------

PF11_0097                       CCCATCTTTATCTTTATCAACAATTTGAAATCTTTTTAATAATCCTTC
MAL11|PF11_0097                 ------------------------------------------------
su_gi_contig_6372               ------------------------------------------------
gi|27158148|gb|CA855956.1|CA855 ------------------------------------------------

PF11_0097                       TGAATGTTTTTCAACTTCTTTAGCATC
MAL11|PF11_0097                 ---------------------------
su_gi_contig_6372               ---------------------------
gi|27158148|gb|CA855956.1|CA855 ---------------------------

;

endblock;
