# Supplementary material for: cDNA sequences reveal considerable gene prediction inaccuracy in the Plasmodium falciparum genome
Source: BMC Genomics. 2007 Jul 27;8:255. doi: 10.1186/1471-2164-8-255 (PMC1978503; doi:10.1186/1471-2164-8-255)
Supplement: Additional file 3 — Genes with cDNA sequences not matching predicted CDS perfectly. Aligned cDNA and predicted CDS sequences can be viewed by double clicking the hyper-linked gene names in the Excel file. [file 1471-2164-8-255-S3.zip › PF11_0114.TXT]

#NEXUS

[!This data assembled using Sequencher, from Gene Codes Corporation.]
begin data;
   dimensions ntax=6 nchar=4540;
   format datatype=dna gap=- interleave=yes;
   matrix

PF11_0114                       CATTTTTCATTTCTGCATTTATTTATAAATAAATATTTTTATGTGAAA
MAL11|PF11_0114                 ------------------------------------------------
gi|27157283|gb|CA855425.1|CA855 ------------------------------------------------
su_gi_contig_2844               ------------------------------------------------
gi|17967716|gb|BM274408.1|BM274 ------------------------------------------------
gi|21543737|gb|BQ597011.1|BQ597 ------------------------------------------------

PF11_0114                       AAAAAAAAAATATATATATATATATATATATATGTTTATGGACTCATA
MAL11|PF11_0114                 ------------------------------------------------
gi|27157283|gb|CA855425.1|CA855 ------------------------------------------------
su_gi_contig_2844               ------------------------------------------------
gi|17967716|gb|BM274408.1|BM274 ------------------------------------------------
gi|21543737|gb|BQ597011.1|BQ597 ------------------------------------------------

PF11_0114                       AAAATATAAGCTACAAAAAAATGTAACAATATTATATTTTCTTAGATA
MAL11|PF11_0114                 ------------------------------------------------
gi|27157283|gb|CA855425.1|CA855 ------------------------------------------------
su_gi_contig_2844               ------------------------------------------------
gi|17967716|gb|BM274408.1|BM274 ------------------------------------------------
gi|21543737|gb|BQ597011.1|BQ597 ------------------------------------------------

PF11_0114                       TTAAAAAAATATTATTATTATATATATATATTTATATATATATTTATA
MAL11|PF11_0114                 ------------------------------------------------
gi|27157283|gb|CA855425.1|CA855 ------------------------------------------------
su_gi_contig_2844               ------------------------------------------------
gi|17967716|gb|BM274408.1|BM274 ------------------------------------------------
gi|21543737|gb|BQ597011.1|BQ597 ------------------------------------------------

PF11_0114                       TTTATATATTCGAATGACATACATTGAAAGAGAGAATTCCTAAACTAT
MAL11|PF11_0114                 ------------------------------------------------
gi|27157283|gb|CA855425.1|CA855 ------------------------------------------------
su_gi_contig_2844               ------------------------------------------------
gi|17967716|gb|BM274408.1|BM274 ------------------------------------------------
gi|21543737|gb|BQ597011.1|BQ597 ------------------------------------------------

PF11_0114                       AACATTTCTATATATATATTATATCTTCATATAAAATATTATTGAAAA
MAL11|PF11_0114                 ------------------------------------------------
gi|27157283|gb|CA855425.1|CA855 ------------------------------------------------
su_gi_contig_2844               ------------------------------------------------
gi|17967716|gb|BM274408.1|BM274 ------------------------------------------------
gi|21543737|gb|BQ597011.1|BQ597 ------------------------------------------------

PF11_0114                       TTATTTTTCTTCCAAAAAAAGAATAGAAAAAGAAAAAGAAAAAGAAAA
MAL11|PF11_0114                 ------------------------------------------------
gi|27157283|gb|CA855425.1|CA855 ------------------------------------------------
su_gi_contig_2844               ------------------------------------------------
gi|17967716|gb|BM274408.1|BM274 ------------------------------------------------
gi|21543737|gb|BQ597011.1|BQ597 ------------------------------------------------

PF11_0114                       ACATTTAAATAAAATTCAAGCATATATGTAAATATATATATGTATTTC
MAL11|PF11_0114                 ------------------------------------------------
gi|27157283|gb|CA855425.1|CA855 ------------------------------------------------
su_gi_contig_2844               ------------------------------------------------
gi|17967716|gb|BM274408.1|BM274 ------------------------------------------------
gi|21543737|gb|BQ597011.1|BQ597 ------------------------------------------------

PF11_0114                       TTCATAGTTTTTTTTTTTTTTACAATGTAGCCTTAATTTCGGTACAAT
MAL11|PF11_0114                 ------------------------------------------------
gi|27157283|gb|CA855425.1|CA855 ------------------------------------------------
su_gi_contig_2844               ------------------------------------------------
gi|17967716|gb|BM274408.1|BM274 ------------------------------------------------
gi|21543737|gb|BQ597011.1|BQ597 ------------------------------------------------

PF11_0114                       TTTATTCATTATGAATTATGCTTTGCTACTTTTCTTGATCTTTATTTG
MAL11|PF11_0114                 ------------------------------------------------
gi|27157283|gb|CA855425.1|CA855 ------------------------------------------------
su_gi_contig_2844               ------------------------------------------------
gi|17967716|gb|BM274408.1|BM274 ------------------------------------------------
gi|21543737|gb|BQ597011.1|BQ597 ------------------------------------------------

PF11_0114                       TTCATTATATATCATTAGGACTTATATTTTTATTTTATAATAATTATA
MAL11|PF11_0114                 ------------------------------------------------
gi|27157283|gb|CA855425.1|CA855 ------------------------------------------------
su_gi_contig_2844               ------------------------------------------------
gi|17967716|gb|BM274408.1|BM274 ------------------------------------------------
gi|21543737|gb|BQ597011.1|BQ597 ------------------------------------------------

PF11_0114                       TATGGAAATATATTTTTCTACTCTGTTTTGAAATGCTTAAAGGAAAAA
MAL11|PF11_0114                 ------------------------------------------------
gi|27157283|gb|CA855425.1|CA855 ------------------------------------------------
su_gi_contig_2844               ------------------------------------------------
gi|17967716|gb|BM274408.1|BM274 ------------------------------------------------
gi|21543737|gb|BQ597011.1|BQ597 ------------------------------------------------

PF11_0114                       ATATTTTATTACATTTTTATTGTTTTGGTTTTTAATTTATTTTATTTT
MAL11|PF11_0114                 ------------------------------------------------
gi|27157283|gb|CA855425.1|CA855 ------------------------------------------------
su_gi_contig_2844               ------------------------------------------------
gi|17967716|gb|BM274408.1|BM274 ------------------------------------------------
gi|21543737|gb|BQ597011.1|BQ597 ------------------------------------------------

PF11_0114                       TATTTATTCATAATTTTTTTTTTTTTTTTTGTTATATATATATATATA
MAL11|PF11_0114                 ------------------------------------------------
gi|27157283|gb|CA855425.1|CA855 ------------------------------------------------
su_gi_contig_2844               ------------------------------------------------
gi|17967716|gb|BM274408.1|BM274 ------------------------------------------------
gi|21543737|gb|BQ597011.1|BQ597 ------------------------------------------------

PF11_0114                       ATATATATATATATATTTATATTTATATATATATTATGTTAGTATAAT
MAL11|PF11_0114                 ------------------------------------------------
gi|27157283|gb|CA855425.1|CA855 ------------------------------------------------
su_gi_contig_2844               ------------------------------------------------
gi|17967716|gb|BM274408.1|BM274 ------------------------------------------------
gi|21543737|gb|BQ597011.1|BQ597 ------------------------------------------------

PF11_0114                       TTTGTTATGATGCATTTACATGTGCAATGTCATTCATTCATTTAATAC
MAL11|PF11_0114                 ------------------------------------------------
gi|27157283|gb|CA855425.1|CA855 ------------------------------------------------
su_gi_contig_2844               ------------------------------------------------
gi|17967716|gb|BM274408.1|BM274 ------------------------------------------------
gi|21543737|gb|BQ597011.1|BQ597 ------------------------------------------------

PF11_0114                       TGTGTAAATATTTTTCTCAAATATTAAGACTTTTATATAAAAATGTGT
MAL11|PF11_0114                 ------------------------------------------------
gi|27157283|gb|CA855425.1|CA855 ------------------------------------------------
su_gi_contig_2844               ------------------------------------------------
gi|17967716|gb|BM274408.1|BM274 ------------------------------------------------
gi|21543737|gb|BQ597011.1|BQ597 ------------------------------------------------

PF11_0114                       ATTATATATATGTCATTTCTTTATTTGTTATTTTTTTTTAATATATTA
MAL11|PF11_0114                 ------------------------------------------------
gi|27157283|gb|CA855425.1|CA855 ------------------------------------------------
su_gi_contig_2844               ------------------------------------------------
gi|17967716|gb|BM274408.1|BM274 ------------------------------------------------
gi|21543737|gb|BQ597011.1|BQ597 ------------------------------------------------

PF11_0114                       TATATATATATATATATATATTATATATATTTCCACAAAAAAATATGT
MAL11|PF11_0114                 ------------------------------------------------
gi|27157283|gb|CA855425.1|CA855 ------------------------------------------------
su_gi_contig_2844               ------------------------------------------------
gi|17967716|gb|BM274408.1|BM274 ------------------------------------------------
gi|21543737|gb|BQ597011.1|BQ597 ------------------------------------------------

PF11_0114                       TACATATTTTTTATGTGTTATATTGAAATGATATACGATTATAGTTAT
MAL11|PF11_0114                 ------------------------------------------------
gi|27157283|gb|CA855425.1|CA855 ------------------------------------------------
su_gi_contig_2844               ------------------------------------------------
gi|17967716|gb|BM274408.1|BM274 ------------------------------------------------
gi|21543737|gb|BQ597011.1|BQ597 ------------------------------------------------

PF11_0114                       GAATTAAAAAAGAGTCAAAAGTATATAATTTTTTTTTTTTTTTTTTTT
MAL11|PF11_0114                 ------------------------------------------------
gi|27157283|gb|CA855425.1|CA855 ------------------------------------------------
su_gi_contig_2844               ------------------------------------------------
gi|17967716|gb|BM274408.1|BM274 ------------------------------------------------
gi|21543737|gb|BQ597011.1|BQ597 ------------------------------------------------

PF11_0114                       TTTTTTTTTTTTTTTTTTGGTACACATTTTGGTTAATGGTTAAATTTA
MAL11|PF11_0114                 ------------------------------------------------
gi|27157283|gb|CA855425.1|CA855 ------------------------------------------------
su_gi_contig_2844               ------------------------------------------------
gi|17967716|gb|BM274408.1|BM274 ------------------------------------------------
gi|21543737|gb|BQ597011.1|BQ597 ------------------------------------------------

PF11_0114                       TGTTTCTCCATATATTTTTAATTATTTCAAATCTTTTATACTGTTTTT
MAL11|PF11_0114                 ------------------------------------------------
gi|27157283|gb|CA855425.1|CA855 ------------------------------------------------
su_gi_contig_2844               ------------------------------------------------
gi|17967716|gb|BM274408.1|BM274 ------------------------------------------------
gi|21543737|gb|BQ597011.1|BQ597 ------------------------------------------------

PF11_0114                       TTTTTTTTTGTTTGGTTTTCTTTAATATTAAATGACAAAGTTTAATTT
MAL11|PF11_0114                 ------------------------------------------------
gi|27157283|gb|CA855425.1|CA855 ------------------------------------------------
su_gi_contig_2844               ------------------------------------------------
gi|17967716|gb|BM274408.1|BM274 ------------------------------------------------
gi|21543737|gb|BQ597011.1|BQ597 ------------------------------------------------

PF11_0114                       GATTCGATTTTTATTTTTTTTTTTTTTTGTTAGTTATTTTTTACATGT
MAL11|PF11_0114                 ------------------------------------------------
gi|27157283|gb|CA855425.1|CA855 ------------------------------------------------
su_gi_contig_2844               ------------------------------------------------
gi|17967716|gb|BM274408.1|BM274 ------------------------------------------------
gi|21543737|gb|BQ597011.1|BQ597 ------------------------------------------------

PF11_0114                       TATACACAAATTAAATATAATTATTTATTCAAAAGGAAAAATTTATAT
MAL11|PF11_0114                 ------------------------------------------------
gi|27157283|gb|CA855425.1|CA855 ------------------------------------------------
su_gi_contig_2844               ------------------------------------------------
gi|17967716|gb|BM274408.1|BM274 ------------------------------------------------
gi|21543737|gb|BQ597011.1|BQ597 ------------------------------------------------

PF11_0114                       ATATATATATATATATATATATATAAGACTGGATATCCCTTTACATTT
MAL11|PF11_0114                 ------------------------------------------------
gi|27157283|gb|CA855425.1|CA855 ------------------------------------------------
su_gi_contig_2844               ------------------------------------------------
gi|17967716|gb|BM274408.1|BM274 ------------------------------------------------
gi|21543737|gb|BQ597011.1|BQ597 ------------------------------------------------

PF11_0114                       TTTTTTTTTTTTTCAACTGTTATCTGAAAATATATTATAAATTGTACG
MAL11|PF11_0114                 ------------------------------------------------
gi|27157283|gb|CA855425.1|CA855 ------------------------------------------------
su_gi_contig_2844               ------------------------------------------------
gi|17967716|gb|BM274408.1|BM274 ------------------------------------------------
gi|21543737|gb|BQ597011.1|BQ597 ------------------------------------------------

PF11_0114                       TTTATATATATTATTACATGGGCAAATAAATGGTGTATTGTTCATAAA
MAL11|PF11_0114                 ------------------------------------------------
gi|27157283|gb|CA855425.1|CA855 ------------------------------------------------
su_gi_contig_2844               ------------------------------------------------
gi|17967716|gb|BM274408.1|BM274 ------------------------------------------------
gi|21543737|gb|BQ597011.1|BQ597 ------------------------------------------------

PF11_0114                       AATTATTATAATTAAAATAAATAAATAAATAAATGAATAATTAAATAT
MAL11|PF11_0114                 ------------------------------------------------
gi|27157283|gb|CA855425.1|CA855 ------------------------------------------------
su_gi_contig_2844               ------------------------------------------------
gi|17967716|gb|BM274408.1|BM274 ------------------------------------------------
gi|21543737|gb|BQ597011.1|BQ597 ------------------------------------------------

PF11_0114                       ATATATATATATATATATATATATATATATATATATAATAAAAGACAG
MAL11|PF11_0114                 ------------------------------------------------
gi|27157283|gb|CA855425.1|CA855 ------------------------------------------------
su_gi_contig_2844               ------------------------------------------------
gi|17967716|gb|BM274408.1|BM274 ------------------------------------------------
gi|21543737|gb|BQ597011.1|BQ597 ------------------------------------------------

PF11_0114                       ACATATTTATATATGGAGAACAAGACAATAGTAATTGATAACGGTTCA
MAL11|PF11_0114                 ------------ATGGAGAACAAGACAATAGTAATTGATAACGGTTCA
gi|27157283|gb|CA855425.1|CA855 ------------------------------------------------
su_gi_contig_2844               ------------------------------------------------
gi|17967716|gb|BM274408.1|BM274 ------------------------------------------------
gi|21543737|gb|BQ597011.1|BQ597 ------------------------------------------------

PF11_0114                       GGTAATAAAAAAAAAAAAATAAAATATATATAATATGAACAAATTTTT
MAL11|PF11_0114                 GG----------------------------------------------
gi|27157283|gb|CA855425.1|CA855 ------------------------------------------------
su_gi_contig_2844               ------------------------------------------------
gi|17967716|gb|BM274408.1|BM274 ------------------------------------------------
gi|21543737|gb|BQ597011.1|BQ597 ------------------------------------------------

PF11_0114                       TTTAATTTTTCTTATCCTATTTAATTTTATGAATTCTCCAATGATTAT
MAL11|PF11_0114                 ------------------------------------------------
gi|27157283|gb|CA855425.1|CA855 ------------------------------------------------
su_gi_contig_2844               ------------------------------------------------
gi|17967716|gb|BM274408.1|BM274 ------------------------------------------------
gi|21543737|gb|BQ597011.1|BQ597 ------------------------------------------------

PF11_0114                       CTTAAAATGTATTATGAATACATATATATATATATATATATTAAGTTA
MAL11|PF11_0114                 ------------------------------------------------
gi|27157283|gb|CA855425.1|CA855 ------------------------------------------------
su_gi_contig_2844               ------------------------------------------------
gi|17967716|gb|BM274408.1|BM274 ------------------------------------------------
gi|21543737|gb|BQ597011.1|BQ597 ------------------------------------------------

PF11_0114                       TATATACACTTTTTTTTTTTTTTTTTTTTTTCATCATAGGATATATAA
MAL11|PF11_0114                 ----------------------------------------ATATATAA
gi|27157283|gb|CA855425.1|CA855 ------------------------------------------------
su_gi_contig_2844               ------------------------------------------------
gi|17967716|gb|BM274408.1|BM274 ------------------------------------------------
gi|21543737|gb|BQ597011.1|BQ597 ------------------------------------------------

PF11_0114                       AGGCGGGAATAAATTCAAGTGAAGAACCAACCATTGTGTTCCCAACTA
MAL11|PF11_0114                 AGGCGGGAATAAATTCAAGTGAAGAACCAACCATTGTGTTCCCAACTA
gi|27157283|gb|CA855425.1|CA855 ------------------------------------------------
su_gi_contig_2844               ------------------------------------------------
gi|17967716|gb|BM274408.1|BM274 ------------------------------------------------
gi|21543737|gb|BQ597011.1|BQ597 ------------------------------------------------

PF11_0114                       TAGTAGGGATTGAAAAGAACGACGAAACTAAAAGGATATATACAGGTG
MAL11|PF11_0114                 TAGTAGGGATTGAAAAGAACGACGAAACTAAAAGGATATATACAGGTG
gi|27157283|gb|CA855425.1|CA855 ------------------------------------------------
su_gi_contig_2844               ------------------------------------------------
gi|17967716|gb|BM274408.1|BM274 ------------------------------------------------
gi|21543737|gb|BQ597011.1|BQ597 ------------------------------------------------

PF11_0114                       ATGAAGCATTTTTTCATGAATCGAATTTAAATATTTATCGTCCTATTG
MAL11|PF11_0114                 ATGAAGCATTTTTTCATGAATCGAATTTAAATATTTATCGTCCTATTG
gi|27157283|gb|CA855425.1|CA855 ------------------------------------------------
su_gi_contig_2844               ------------------------------------------------
gi|17967716|gb|BM274408.1|BM274 ------------------------------------------------
gi|21543737|gb|BQ597011.1|BQ597 ------------------------------------------------

PF11_0114                       ATCATGGACATATAAGTGATTGGGATAAAGCTCAAAAGGTTTGGGATT
MAL11|PF11_0114                 ATCATGGACATATAAGTGATTGGGATAAAGCTCAAAAGGTTTGGGATT
gi|27157283|gb|CA855425.1|CA855 ------------------------------------------------
su_gi_contig_2844               ------------------------------------------------
gi|17967716|gb|BM274408.1|BM274 ------------------------------------------------
gi|21543737|gb|BQ597011.1|BQ597 ------------------------------------------------

PF11_0114                       ATACATTAAATTGTGTAGATCCTAGTAAGAGTATAAAAGACATATTAT
MAL11|PF11_0114                 ATACATTAAATTGTGTAGATCCTAGTAAGAGTATAAAAGACATATTAT
gi|27157283|gb|CA855425.1|CA855 ------------------------------------------------
su_gi_contig_2844               ------------------------------------------------
gi|17967716|gb|BM274408.1|BM274 ------------------------------------------------
gi|21543737|gb|BQ597011.1|BQ597 ------------------------------------------------

PF11_0114                       TAACAGAACCTCCTTTATGTTCTATATCTCATCGAAAAAAAATGGGAG
MAL11|PF11_0114                 TAACAGAACCTCCTTTATGTTCTATATCTCATCGAAAAAAAATGGGAG
gi|27157283|gb|CA855425.1|CA855 ------------------------------------------------
su_gi_contig_2844               ------------------------------------------------
gi|17967716|gb|BM274408.1|BM274 ------------------------------------------------
gi|21543737|gb|BQ597011.1|BQ597 ------------------------------------------------

PF11_0114                       AAATATTTTTTGAATATTTTGATACTTTGAATCTTAATTTATCTGTTT
MAL11|PF11_0114                 AAATATTTTTTGAATATTTTGATACTTTGAATCTTAATTTATCTGTTT
gi|27157283|gb|CA855425.1|CA855 ------------------------------------------------
su_gi_contig_2844               ------------------------------------------------
gi|17967716|gb|BM274408.1|BM274 ------------------------------------------------
gi|21543737|gb|BQ597011.1|BQ597 ------------------------------------------------

PF11_0114                       CTGGATTAATGTCTTTATATGCATCTGGATTAACTACTGGTCTTGTTT
MAL11|PF11_0114                 CTGGATTAATGTCTTTATATGCATCTGGATTAACTACTGGTCTTGTTT
gi|27157283|gb|CA855425.1|CA855 ------------------------------------------------
su_gi_contig_2844               ------------------------------------------------
gi|17967716|gb|BM274408.1|BM274 ------------------------------------------------
gi|21543737|gb|BQ597011.1|BQ597 ------------------------------------------------

PF11_0114                       TAGATATAGGAGAAGGTGTTACTCAATGCTTACCAGTTTTTGATGGTT
MAL11|PF11_0114                 TAGATATAGGAGAAGGTGTTACTCAATGCTTACCAGTTTTTGATGGTT
gi|27157283|gb|CA855425.1|CA855 ------------------------------------------------
su_gi_contig_2844               ------------------------------------------------
gi|17967716|gb|BM274408.1|BM274 ------------------------------------------------
gi|21543737|gb|BQ597011.1|BQ597 ------------------------------------------------

PF11_0114                       ATATTGAAAAAAACTCTATTATTCGTTCAGATTTCGGTGGAGAAGAAT
MAL11|PF11_0114                 ATATTGAAAAAAACTCTATTATTCGTTCAGATTTCGGTGGAGAAGAAT
gi|27157283|gb|CA855425.1|CA855 -----------------ATTATTCGTTCAGATTTCGGTGGAGAAGAAT
su_gi_contig_2844               -----------------ATTATTCGTTCAGATTTCGGTGGAGAAGAAT
gi|17967716|gb|BM274408.1|BM274 ------------------------------------------------
gi|21543737|gb|BQ597011.1|BQ597 ------------------------------------------------

PF11_0114                       TAAGTATGTTTTTGCAAAAACTTATATGTGATATCGGTTATAGTATGA
MAL11|PF11_0114                 TAAGTATGTTTTTGCAAAAACTTATATGTGATATCGGTTATAGTATGA
gi|27157283|gb|CA855425.1|CA855 TAAGTATGTTTTTGCAAAAACTTATATGTGATATCGGTTATAGTATGA
su_gi_contig_2844               TAAGTATGTTTTTGCAAAAACTTATATGTGATATCGGTTATAGTATGA
gi|17967716|gb|BM274408.1|BM274 ------------------------------------------------
gi|21543737|gb|BQ597011.1|BQ597 ------------------------------------------------

PF11_0114                       CAACAACAAAGAGTTTAGAATATGTAAAAAATATTAAAGAAACCATAT
MAL11|PF11_0114                 CAACAACAAAGAGTTTAGAATATGTAAAAAATATTAAAGAAACCATAT
gi|27157283|gb|CA855425.1|CA855 CAACAACAAAGAGTTTAGAATATGTAAAAAATATTAAAGAAACCATAT
su_gi_contig_2844               CAACAACAAAGAGTTTAGAATATGTAAAAAATATTAAAGAAACCATAT
gi|17967716|gb|BM274408.1|BM274 ------------------------------------------------
gi|21543737|gb|BQ597011.1|BQ597 ------------------------------------------------

PF11_0114                       GCTTTTGTTCTTTAAACCCATCAGAAGATCAATTAAGAAATGATTTAG
MAL11|PF11_0114                 GCTTTTGTTCTTTAAACCCATCAGAAGATCAATTAAGAAATGATTTAG
gi|27157283|gb|CA855425.1|CA855 GCTTTTGTTCTTTAAACCCATCAGAAGATCAATTAAGAAATGATTTAG
su_gi_contig_2844               GCTTTTGTTCTTTAAACCCATCAGAAGATCAATTAAGAAATGATTTAG
gi|17967716|gb|BM274408.1|BM274 ------------------------------------------------
gi|21543737|gb|BQ597011.1|BQ597 ------------------------------------------------

PF11_0114                       CAGCAACCTATACATTACCTGATGGAGACGTTCTAAGAGATGGATATG
MAL11|PF11_0114                 CAGCAACCTATACATTACCTGATGGAGACGTTCTAAGAGATGGATATG
gi|27157283|gb|CA855425.1|CA855 CAGCAACCTATACATTACCTGATGGAGACGTTCTAAGAGATGGATATG
su_gi_contig_2844               CAGCAACCTATACATTACCTGATGGAGACGTTCTAAGAGATGGATATG
gi|17967716|gb|BM274408.1|BM274 ------------------------------------------------
gi|21543737|gb|BQ597011.1|BQ597 ------------------------------------------------

PF11_0114                       ATTCCATAGAAATAGCCCATGAACGTTTTTATGTTGCTGAAGCTTTAT
MAL11|PF11_0114                 ATTCCATAGAAATAGCCCATGAACGTTTTTATGTTGCTGAAGCTTTAT
gi|27157283|gb|CA855425.1|CA855 ATTCCATAGAAATAGCCCATGAACGTTTTTATGTTGCTGAAGCTTTAT
su_gi_contig_2844               ATTCCATAGAAATAGCCCATGACCGTTTTTATGTTGCTGAAGCTTTAT
gi|17967716|gb|BM274408.1|BM274 -----ATAGAAATAGCCCATGACCGTTTTTATGTTGCTGAAGCTTTAT
gi|21543737|gb|BQ597011.1|BQ597 ------------------------------------------------

PF11_0114                       TTAATCCACAACTATGTCATAGAGATAATCTAAGTATTATTGATATCA
MAL11|PF11_0114                 TTAATCCACAACTATGTCATAGAGATAATCTAAGTATTATTGATATCA
gi|27157283|gb|CA855425.1|CA855 TTAATCCACAACTATGTCATAGAGATAATCTAAGTATTATTGATATCA
su_gi_contig_2844               TTAATCCACAACTATGTCATAGAGATAATCTAAGTATTATTGATATCA
gi|17967716|gb|BM274408.1|BM274 TTAATCCACAACTATGTCATAGAGATAATCTAAGTATTATTGATATCA
gi|21543737|gb|BQ597011.1|BQ597 ------------------------------------------------

PF11_0114                       TTTGGAAATCTATTTTATCATGTCCAATGGAAAATAGAAAAATATTAT
MAL11|PF11_0114                 TTTGGAAATCTATTTTATCATGTCCAATGGAAAATAGAAAAATATTAT
gi|27157283|gb|CA855425.1|CA855 TTTGGAAATCTATTTTATCATGTCCAATGGAAAATAGAAAAATATTAT
su_gi_contig_2844               TTTGGAAATCTATTTTATCATGTCCAATGGAAAATAGAAAAATATTAT
gi|17967716|gb|BM274408.1|BM274 TTTGGAAATCTATTTTATCATGTCCAATGGAAAATAGAAAAATATTAT
gi|21543737|gb|BQ597011.1|BQ597 ------------------------------------------------

PF11_0114                       CTAGCTCTATAGTACTTTCAGGAGGTTCTAGTTTATTTCCCAATCTAG
MAL11|PF11_0114                 CTAGCTCTATAGTACTTTCAGGAGGTTCTAGTTTATTTCCCAATCTAG
gi|27157283|gb|CA855425.1|CA855 CTAGCTCTATAGTACTTTCAGGAGGTTCTAGTTTATTTCCCAATCTAG
su_gi_contig_2844               CTAGCTCTATAGTACTTTCAGGAGGTTCTAGTTTATTTCCCAATCTAG
gi|17967716|gb|BM274408.1|BM274 CTAGCTCTATAGTACTTTCAGGAGGTTCTAGTTTATTTCCCAATCTAG
gi|21543737|gb|BQ597011.1|BQ597 ------------------------------------------------

PF11_0114                       TTGAGCGTATAGAAACAGAAGTAAGAAATAATGCCCCTGAAAGTGCCC
MAL11|PF11_0114                 TTGAGCGTATAGAAACAGAAGTAAGAAATAATGCCCCTGAAAGTGCCC
gi|27157283|gb|CA855425.1|CA855 TTGAGCGTATAGAAACAGAAGTAAGAAATAATGCCCCTGAAAGTGCCC
su_gi_contig_2844               TTGAGCGTATAGAAACAGAAGTAAGAAATAATGCCCCTGAAAGTGCCC
gi|17967716|gb|BM274408.1|BM274 TTGAGCGTATAGAAACAGAAGTAAGAAATAATGCCCCTGAAAGTGCCC
gi|21543737|gb|BQ597011.1|BQ597 ------------------------------------------------

PF11_0114                       GTTCGATGGTCAAGGTAATAAATTTTAAATATATGATCACTCATACAC
MAL11|PF11_0114                 GTTCGATGGTCAAG----------------------------------
gi|27157283|gb|CA855425.1|CA855 GTTCGATGGTCAAGGTAATAAATTTTAAATATATGATCACTCATACAC
su_gi_contig_2844               GTTCGATGGTCAAGGTAATAAATTTTAAATATATGATCACTCATACAC
gi|17967716|gb|BM274408.1|BM274 GTTCGATGGTCAAGGTAATAAATTTTAAATATATGATCACTCATACAC
gi|21543737|gb|BQ597011.1|BQ597 ------------------------------------------------

PF11_0114                       ACATATATAGAATAAATAAGATGTACCCTATCAATCTCTACATATTAT
MAL11|PF11_0114                 ------------------------------------------------
gi|27157283|gb|CA855425.1|CA855 ACATATATAGAATAAATAAGATGTACCCTATCAATCTCTACATATTAT
su_gi_contig_2844               ACATATATAGAATAAATAAGATGTACCCTATCAATCTCTACATATTAT
gi|17967716|gb|BM274408.1|BM274 ACATATATAGAATAAATAAGATGTACCCTATCAATCTCTACATATTAT
gi|21543737|gb|BQ597011.1|BQ597 ------------------------------------------------

PF11_0114                       TATAATAAAGAATGATACATATATATATATATATATATATATATATAT
MAL11|PF11_0114                 ------------------------------------------------
gi|27157283|gb|CA855425.1|CA855 TATAATAAAGAA------------------------------------
su_gi_contig_2844               TATAATAAAGAATGATACATATATATATATATATATATATATATATAT
gi|17967716|gb|BM274408.1|BM274 TATAATAAAGAATGATACATATATATATATATATATATATATATATAT
gi|21543737|gb|BQ597011.1|BQ597 ------------------------------------------------

PF11_0114                       ATGTATGTATATATGTATATATTTGTTTGTTTTTTTTATCTTTATTAT
MAL11|PF11_0114                 ------------------------------------------------
gi|27157283|gb|CA855425.1|CA855 ------------------------------------------------
su_gi_contig_2844               ATGTATGTATATATGTATATATTTGTTTGTTTTTTTTATCTTTATTAT
gi|17967716|gb|BM274408.1|BM274 ATGTATGTATATATGTATATATTTGTTTGTTTTTTTTATCTTTATTAT
gi|21543737|gb|BQ597011.1|BQ597 ------------------------------------------------

PF11_0114                       AGGTTCATGCTCTTGAGAACAGAGCTATTATGGCCTGGTGTGGAGCAC
MAL11|PF11_0114                 --GTTCATGCTCTTGAGAACAGAGCTATTATGGCCTGGTGTGGAGCAC
gi|27157283|gb|CA855425.1|CA855 ------------------------------------------------
su_gi_contig_2844               AGGTTCATGCTCTTGAGAACAGAGCTATTATGGCCTGGTGTGGAGCAC
gi|17967716|gb|BM274408.1|BM274 AGGTTCATGCTCTTGAGAACAGAGCTATTATGGCCTGGTGTGGAGCAC
gi|21543737|gb|BQ597011.1|BQ597 ------------------------------------------------

PF11_0114                       AAATTTTTTCCCAGGCTGAATTGAGAGAATCACAAACAGGAATATGGA
MAL11|PF11_0114                 AAATTTTTTCCCAGGCTGAATTGAGAGAATCACAAACAGGAATATGGA
gi|27157283|gb|CA855425.1|CA855 ------------------------------------------------
su_gi_contig_2844               AAATTTTTTCCCAGG---------------------------------
gi|17967716|gb|BM274408.1|BM274 AAATTTTTTCCCAGG---------------------------------
gi|21543737|gb|BQ597011.1|BQ597 ------------------------------------------------

PF11_0114                       TATCAAAAGAAGAGTATGAAGAAATAGGATCCAACATTTTTTTAACAA
MAL11|PF11_0114                 TATCAAAAGAAGAGTATGAAGAAATAGGATCCAACATTTTTTTAACAA
gi|27157283|gb|CA855425.1|CA855 ------------------------------------------------
su_gi_contig_2844               ------------------------------------------------
gi|17967716|gb|BM274408.1|BM274 ------------------------------------------------
gi|21543737|gb|BQ597011.1|BQ597 --------------------GAAATAGGATCCAACATTTTTTTAACAA

PF11_0114                       AGGCAAGGAAAAAAAAAAAAAAAAAAAAAAAAAAAAAAAAAAGAATTG
MAL11|PF11_0114                 AGGCAAGGAAAAAAAAAAAAAAAAAAAAAAAAAAAAAAAAAAGAATTG
gi|27157283|gb|CA855425.1|CA855 ------------------------------------------------
su_gi_contig_2844               ------------------------------------------------
gi|17967716|gb|BM274408.1|BM274 ------------------------------------------------
gi|21543737|gb|BQ597011.1|BQ597 AG----------------------------------------------

PF11_0114                       ATATTAGTGTGCATTAGTCTAATTTCTTTTTTATCGGCATATTGTGTA
MAL11|PF11_0114                 ATATTAGTGTGCATTAG-------------------------------
gi|27157283|gb|CA855425.1|CA855 ------------------------------------------------
su_gi_contig_2844               ------------------------------------------------
gi|17967716|gb|BM274408.1|BM274 ------------------------------------------------
gi|21543737|gb|BQ597011.1|BQ597 ------------------------------------------------

PF11_0114                       ATATATTCTTAAGTTTAATGTATTTTTCTTAATTATGCAATGATAATT
MAL11|PF11_0114                 ------------------------------------------------
gi|27157283|gb|CA855425.1|CA855 ------------------------------------------------
su_gi_contig_2844               ------------------------------------------------
gi|17967716|gb|BM274408.1|BM274 ------------------------------------------------
gi|21543737|gb|BQ597011.1|BQ597 ------------------------------------------------

PF11_0114                       ATATTATATTATATTATATTATATTATATATTTTATTATTTATAGGCA
MAL11|PF11_0114                 ------------------------------------------------
gi|27157283|gb|CA855425.1|CA855 ------------------------------------------------
su_gi_contig_2844               ------------------------------------------------
gi|17967716|gb|BM274408.1|BM274 ------------------------------------------------
gi|21543737|gb|BQ597011.1|BQ597 ---------------------------------------------GCA

PF11_0114                       TCTCTAAAACTTACTTAAACATGTTAGAGTTCAGCATGGATTTTATAT
MAL11|PF11_0114                 ------------------------------------------------
gi|27157283|gb|CA855425.1|CA855 ------------------------------------------------
su_gi_contig_2844               --------------TTAAACATGTTAGAGTTCAGCATGGATTTTATAT
gi|17967716|gb|BM274408.1|BM274 --------------TTAAACATGTTAGAGTTCAGCATGGATTTTATAT
gi|21543737|gb|BQ597011.1|BQ597 TCTCTAAAACTTACTTAAACATGTTAGAGTTCAGCATGGATTTTATAT

PF11_0114                       ATTCCTTCATTTTATTTATATATTTTTCTTTTCTTTTTTTTGGTGTTT
MAL11|PF11_0114                 ------------------------------------------------
gi|27157283|gb|CA855425.1|CA855 ------------------------------------------------
su_gi_contig_2844               ATTCCTTCATTTTATTTATATATTTTTCTTTTCTTTTTTTTGGTGTTT
gi|17967716|gb|BM274408.1|BM274 ATTCCTTCATTTTATTTATATATTTTTCTTT-----------------
gi|21543737|gb|BQ597011.1|BQ597 ATTCCTTCATTTTATTTATATATTTTTCTTTTCTTTTTTTTGGTGTTT

PF11_0114                       CTCCTTTATTATATTCAATCAAAATGATTTTTTATTTTTTATCGTAAT
MAL11|PF11_0114                 ------------------------------------------------
gi|27157283|gb|CA855425.1|CA855 ------------------------------------------------
su_gi_contig_2844               CTCCTTTATTATATTCAATCAAAATGATTTTTTATTTTTTATCGTAAT
gi|17967716|gb|BM274408.1|BM274 ------------------------------------------------
gi|21543737|gb|BQ597011.1|BQ597 CTCCTTTATTATATTCAATCAAAATGATTTTTTATTTTTTATCGTAAT

PF11_0114                       TTTTATCTTTCCTTTTTAGTTTTTTTTGCTAAATTATAAAATGAAATA
MAL11|PF11_0114                 ------------------------------------------------
gi|27157283|gb|CA855425.1|CA855 ------------------------------------------------
su_gi_contig_2844               TTTTATCTTTCCTTTTTAGTTTTTTTTGCTAAATTATAAAATGAAATA
gi|17967716|gb|BM274408.1|BM274 ------------------------------------------------
gi|21543737|gb|BQ597011.1|BQ597 TTTTATCTTTCCTTTTTAGTTTTTTTTGCTAAATTATAAAATGAAATA

PF11_0114                       TATATATATATATATATATATTATGATAATATAGTCATTTTTTTTTTT
MAL11|PF11_0114                 ------------------------------------------------
gi|27157283|gb|CA855425.1|CA855 ------------------------------------------------
su_gi_contig_2844               TATATATATATATATATATATTATGATAATATAGNCATTTTTTTTTTT
gi|17967716|gb|BM274408.1|BM274 ------------------------------------------------
gi|21543737|gb|BQ597011.1|BQ597 TATATATATATATATATATATTATGATAATATAGNCATTTTTTTTTTT

PF11_0114                       TTTTTTATCATTGATTTAATTTCTTTATTTCATTATTTGTAAACATTT
MAL11|PF11_0114                 ------------------------------------------------
gi|27157283|gb|CA855425.1|CA855 ------------------------------------------------
su_gi_contig_2844               TTTTTTATCATTGATTTAATTTCTTTATTTCATTATTTGTAAACATTT
gi|17967716|gb|BM274408.1|BM274 ------------------------------------------------
gi|21543737|gb|BQ597011.1|BQ597 TTTTTTATCATTGATTTAATTTCTTTATTTCATTATTTGTAAACATTT

PF11_0114                       TCTAACTTGTTCTTTTATAATATTTTCAATTTTTAAATTATAAACTCC
MAL11|PF11_0114                 ------------------------------------------------
gi|27157283|gb|CA855425.1|CA855 ------------------------------------------------
su_gi_contig_2844               TCTAACTTGTTCTTTTATAATATTTTCAATTTTTAAATTATAAAAAAA
gi|17967716|gb|BM274408.1|BM274 ------------------------------------------------
gi|21543737|gb|BQ597011.1|BQ597 TCTAACTTGTTCTTTTATAATATTTTCAATTTTTAAATTATAAAAAAA

PF11_0114                       TTTTTGTGTTTTTGTAGAAACCAAATGATGCAAATTTTTTGCAACTTG
MAL11|PF11_0114                 ------------------------------------------------
gi|27157283|gb|CA855425.1|CA855 ------------------------------------------------
su_gi_contig_2844               AAAAAAAAAAA-------------------------------------
gi|17967716|gb|BM274408.1|BM274 ------------------------------------------------
gi|21543737|gb|BQ597011.1|BQ597 AAAAAAAAAAA-------------------------------------

PF11_0114                       ATGTATTTTTTTGTCTCTCATGGTGTTATCATATTGCTGATAAATAAG
MAL11|PF11_0114                 ------------------------------------------------
gi|27157283|gb|CA855425.1|CA855 ------------------------------------------------
su_gi_contig_2844               ------------------------------------------------
gi|17967716|gb|BM274408.1|BM274 ------------------------------------------------
gi|21543737|gb|BQ597011.1|BQ597 ------------------------------------------------

PF11_0114                       GACAATGATATGGATATTATAATATAAATGTATATATATATATATATA
MAL11|PF11_0114                 ------------------------------------------------
gi|27157283|gb|CA855425.1|CA855 ------------------------------------------------
su_gi_contig_2844               ------------------------------------------------
gi|17967716|gb|BM274408.1|BM274 ------------------------------------------------
gi|21543737|gb|BQ597011.1|BQ597 ------------------------------------------------

PF11_0114                       TATATATATGTGAGTATTAAAAAAAAATAAATATTTTAATTTGTTTTG
MAL11|PF11_0114                 ------------------------------------------------
gi|27157283|gb|CA855425.1|CA855 ------------------------------------------------
su_gi_contig_2844               ------------------------------------------------
gi|17967716|gb|BM274408.1|BM274 ------------------------------------------------
gi|21543737|gb|BQ597011.1|BQ597 ------------------------------------------------

PF11_0114                       TAATTTTTCTGACCAATTGTTTTTTTTTTCTCTCTTCAAGTCCAAGCA
MAL11|PF11_0114                 ------------------------------------------------
gi|27157283|gb|CA855425.1|CA855 ------------------------------------------------
su_gi_contig_2844               ------------------------------------------------
gi|17967716|gb|BM274408.1|BM274 ------------------------------------------------
gi|21543737|gb|BQ597011.1|BQ597 ------------------------------------------------

PF11_0114                       TCATATTATTTCTTTGTTCCTTAACCTTAGGTAAAAAAAAAAGAAAAA
MAL11|PF11_0114                 ------------------------------------------------
gi|27157283|gb|CA855425.1|CA855 ------------------------------------------------
su_gi_contig_2844               ------------------------------------------------
gi|17967716|gb|BM274408.1|BM274 ------------------------------------------------
gi|21543737|gb|BQ597011.1|BQ597 ------------------------------------------------

PF11_0114                       AAAATATCATATATATATATATATATATATATATATATATATATATTT
MAL11|PF11_0114                 ------------------------------------------------
gi|27157283|gb|CA855425.1|CA855 ------------------------------------------------
su_gi_contig_2844               ------------------------------------------------
gi|17967716|gb|BM274408.1|BM274 ------------------------------------------------
gi|21543737|gb|BQ597011.1|BQ597 ------------------------------------------------

PF11_0114                       TCCCTTTTTTCAATTTCTCACATAATTATCCATTTCAAGTATTTGCAT
MAL11|PF11_0114                 ------------------------------------------------
gi|27157283|gb|CA855425.1|CA855 ------------------------------------------------
su_gi_contig_2844               ------------------------------------------------
gi|17967716|gb|BM274408.1|BM274 ------------------------------------------------
gi|21543737|gb|BQ597011.1|BQ597 ------------------------------------------------

PF11_0114                       TTTCCTCTTAAAATAATCATGTATATATTTCCTTGAGTAGTATCCTCG
MAL11|PF11_0114                 ------------------------------------------------
gi|27157283|gb|CA855425.1|CA855 ------------------------------------------------
su_gi_contig_2844               ------------------------------------------------
gi|17967716|gb|BM274408.1|BM274 ------------------------------------------------
gi|21543737|gb|BQ597011.1|BQ597 ------------------------------------------------

PF11_0114                       AAAACTTTATACATTAAAAAAAAAAAAAAAAAAAAAAAAACCCAAATT
MAL11|PF11_0114                 ------------------------------------------------
gi|27157283|gb|CA855425.1|CA855 ------------------------------------------------
su_gi_contig_2844               ------------------------------------------------
gi|17967716|gb|BM274408.1|BM274 ------------------------------------------------
gi|21543737|gb|BQ597011.1|BQ597 ------------------------------------------------

PF11_0114                       ATTAAATATGTATTTCTACATATATTATATGTTCACGATTTATCATTT
MAL11|PF11_0114                 ------------------------------------------------
gi|27157283|gb|CA855425.1|CA855 ------------------------------------------------
su_gi_contig_2844               ------------------------------------------------
gi|17967716|gb|BM274408.1|BM274 ------------------------------------------------
gi|21543737|gb|BQ597011.1|BQ597 ------------------------------------------------

PF11_0114                       TACATCTTTTGTATTTTCGTAGCGTTGTCAGACAAATACAAAATAGCT
MAL11|PF11_0114                 ------------------------------------------------
gi|27157283|gb|CA855425.1|CA855 ------------------------------------------------
su_gi_contig_2844               ------------------------------------------------
gi|17967716|gb|BM274408.1|BM274 ------------------------------------------------
gi|21543737|gb|BQ597011.1|BQ597 ------------------------------------------------

PF11_0114                       TGCTCCTCTGATTTTGCTTTCTTCATTTTTTTTAATAAAAATTTACAG
MAL11|PF11_0114                 ------------------------------------------------
gi|27157283|gb|CA855425.1|CA855 ------------------------------------------------
su_gi_contig_2844               ------------------------------------------------
gi|17967716|gb|BM274408.1|BM274 ------------------------------------------------
gi|21543737|gb|BQ597011.1|BQ597 ------------------------------------------------

PF11_0114                       CTTAACATTTGTATTTGATTTTGCATATATTTTATGTAATATCTAAAT
MAL11|PF11_0114                 ------------------------------------------------
gi|27157283|gb|CA855425.1|CA855 ------------------------------------------------
su_gi_contig_2844               ------------------------------------------------
gi|17967716|gb|BM274408.1|BM274 ------------------------------------------------
gi|21543737|gb|BQ597011.1|BQ597 ------------------------------------------------

PF11_0114                       AATGTTATAATTATATATATAATATATAATACATATGAATATAGGAAT
MAL11|PF11_0114                 ------------------------------------------------
gi|27157283|gb|CA855425.1|CA855 ------------------------------------------------
su_gi_contig_2844               ------------------------------------------------
gi|17967716|gb|BM274408.1|BM274 ------------------------------------------------
gi|21543737|gb|BQ597011.1|BQ597 ------------------------------------------------

PF11_0114                       ATATATATGTATATATATATATATATATATATATATTTATTTATTTAT
MAL11|PF11_0114                 ------------------------------------------------
gi|27157283|gb|CA855425.1|CA855 ------------------------------------------------
su_gi_contig_2844               ------------------------------------------------
gi|17967716|gb|BM274408.1|BM274 ------------------------------------------------
gi|21543737|gb|BQ597011.1|BQ597 ------------------------------------------------

PF11_0114                       TTATTTATTTATTATATATGTCTTATTAATTCCCATATTTTAAATTTT
MAL11|PF11_0114                 ------------------------------------------------
gi|27157283|gb|CA855425.1|CA855 ------------------------------------------------
su_gi_contig_2844               ------------------------------------------------
gi|17967716|gb|BM274408.1|BM274 ------------------------------------------------
gi|21543737|gb|BQ597011.1|BQ597 ------------------------------------------------

PF11_0114                       TACTTAAAAATTAAATATTTTTTTCTAACAACAAAACCTCTAAAACAT
MAL11|PF11_0114                 ------------------------------------------------
gi|27157283|gb|CA855425.1|CA855 ------------------------------------------------
su_gi_contig_2844               ------------------------------------------------
gi|17967716|gb|BM274408.1|BM274 ------------------------------------------------
gi|21543737|gb|BQ597011.1|BQ597 ------------------------------------------------

PF11_0114                       TTCTGTATTAATATAGCAGCCTGAATTTCTTTTTCTTTATTTTGTTTT
MAL11|PF11_0114                 ------------------------------------------------
gi|27157283|gb|CA855425.1|CA855 ------------------------------------------------
su_gi_contig_2844               ------------------------------------------------
gi|17967716|gb|BM274408.1|BM274 ------------------------------------------------
gi|21543737|gb|BQ597011.1|BQ597 ------------------------------------------------

PF11_0114                       TTTTCTCTATCTCAAAACGAAATAAAATAAATTGAAAAATAAATAAAT
MAL11|PF11_0114                 ------------------------------------------------
gi|27157283|gb|CA855425.1|CA855 ------------------------------------------------
su_gi_contig_2844               ------------------------------------------------
gi|17967716|gb|BM274408.1|BM274 ------------------------------------------------
gi|21543737|gb|BQ597011.1|BQ597 ------------------------------------------------

PF11_0114                       AAATATATATATATATATATATATATATATATATTTATATTTATATAT
MAL11|PF11_0114                 ------------------------------------------------
gi|27157283|gb|CA855425.1|CA855 ------------------------------------------------
su_gi_contig_2844               ------------------------------------------------
gi|17967716|gb|BM274408.1|BM274 ------------------------------------------------
gi|21543737|gb|BQ597011.1|BQ597 ------------------------------------------------

PF11_0114                       TTATATTTATTTATTTTATATATTCCTT
MAL11|PF11_0114                 ----------------------------
gi|27157283|gb|CA855425.1|CA855 ----------------------------
su_gi_contig_2844               ----------------------------
gi|17967716|gb|BM274408.1|BM274 ----------------------------
gi|21543737|gb|BQ597011.1|BQ597 ----------------------------

;

endblock;
