# Supplementary material for: cDNA sequences reveal considerable gene prediction inaccuracy in the Plasmodium falciparum genome
Source: BMC Genomics. 2007 Jul 27;8:255. doi: 10.1186/1471-2164-8-255 (PMC1978503; doi:10.1186/1471-2164-8-255)
Supplement: Additional file 3 — Genes with cDNA sequences not matching predicted CDS perfectly. Aligned cDNA and predicted CDS sequences can be viewed by double clicking the hyper-linked gene names in the Excel file. [file 1471-2164-8-255-S3.zip › PF11_0150.TXT]

#NEXUS

[!This data assembled using Sequencher, from Gene Codes Corporation.]
begin data;
   dimensions ntax=4 nchar=3784;
   format datatype=dna gap=- interleave=yes;
   matrix

PF11_0150                       TATATATATATATGAATGAATAATATTTAAAAGAATATAATATATGCT
MAL11|PF11_0150                 ------------------------------------------------
su_gi_contig_2349               ------------------------------------------------
gi|21687523|gb|BQ633370.1|BQ633 ------------------------------------------------

PF11_0150                       TATGAATGAAATATGTAAAATTAGTTTATGTATATATTATATATATAT
MAL11|PF11_0150                 ------------------------------------------------
su_gi_contig_2349               ------------------------------------------------
gi|21687523|gb|BQ633370.1|BQ633 ------------------------------------------------

PF11_0150                       ATATATATATTATTTTAAATAGTGACATGTAACATTAGATCATTTAAA
MAL11|PF11_0150                 ------------------------------------------------
su_gi_contig_2349               ------------------------------------------------
gi|21687523|gb|BQ633370.1|BQ633 ------------------------------------------------

PF11_0150                       TTCGTATGGTTATTCATTTTATATTTTTAATATATATATTTATATATA
MAL11|PF11_0150                 ------------------------------------------------
su_gi_contig_2349               ------------------------------------------------
gi|21687523|gb|BQ633370.1|BQ633 ------------------------------------------------

PF11_0150                       TATTTTTTTTTTTTTTTTTCTCCCTTAATTATAAGCATGTGTTTATAT
MAL11|PF11_0150                 ------------------------------------------------
su_gi_contig_2349               ------------------------------------------------
gi|21687523|gb|BQ633370.1|BQ633 ------------------------------------------------

PF11_0150                       AGTTTTTTAAAATATAAATGTTCATTTTCCCTTATACATAAATATTTT
MAL11|PF11_0150                 ------------------------------------------------
su_gi_contig_2349               ------------------------------------------------
gi|21687523|gb|BQ633370.1|BQ633 ------------------------------------------------

PF11_0150                       ATAAATCCACTATTTTATAATTTCCTTGAAATTAAAGAAAAAAAGAAC
MAL11|PF11_0150                 ------------------------------------------------
su_gi_contig_2349               ------------------------------------------------
gi|21687523|gb|BQ633370.1|BQ633 ------------------------------------------------

PF11_0150                       ACAATTCTTCTTTATATGTATTAGGACTATACATATATATATATTTAA
MAL11|PF11_0150                 ------------------------------------------------
su_gi_contig_2349               ------------------------------------------------
gi|21687523|gb|BQ633370.1|BQ633 ------------------------------------------------

PF11_0150                       TATATATGTATATATTATAATTTGAAACGTATACAAATATAAGCTGTA
MAL11|PF11_0150                 ------------------------------------------------
su_gi_contig_2349               ------------------------------------------------
gi|21687523|gb|BQ633370.1|BQ633 ------------------------------------------------

PF11_0150                       TTATGAATGGTATATATATTCATATATATAAATTTGATAATTAAGAAC
MAL11|PF11_0150                 ------------------------------------------------
su_gi_contig_2349               ------------------------------------------------
gi|21687523|gb|BQ633370.1|BQ633 ------------------------------------------------

PF11_0150                       AGCACAAATAAAAAAAAAGAAAAAAAAAAAAAAACATATATGTATATA
MAL11|PF11_0150                 ------------------------------------------------
su_gi_contig_2349               ------------------------------------------------
gi|21687523|gb|BQ633370.1|BQ633 ------------------------------------------------

PF11_0150                       TAATATAACATTTATTATAATTTTTCTCTTTTTTTTTTTTTTTTTTTT
MAL11|PF11_0150                 ------------------------------------------------
su_gi_contig_2349               ------------------------------------------------
gi|21687523|gb|BQ633370.1|BQ633 ------------------------------------------------

PF11_0150                       TCCAGCTAGCCATTTTTGTGAGTCCTATTTTATAATTATATCTTTTTA
MAL11|PF11_0150                 ------------------------------------------------
su_gi_contig_2349               ------------------------------------------------
gi|21687523|gb|BQ633370.1|BQ633 ------------------------------------------------

PF11_0150                       ATATACATATAAATTTTTAAGATATTGTTGTTTAGTATTTTTCTTTTT
MAL11|PF11_0150                 ------------------------------------------------
su_gi_contig_2349               ------------------------------------------------
gi|21687523|gb|BQ633370.1|BQ633 ------------------------------------------------

PF11_0150                       TTTTTTTTTTTTTTTTTTTTTTTTGTTTATTGATATATTTTTCAGTCG
MAL11|PF11_0150                 ------------------------------------------------
su_gi_contig_2349               ------------------------------------------------
gi|21687523|gb|BQ633370.1|BQ633 ------------------------------------------------

PF11_0150                       TTTAAAATTATAGTTACACAACAATAATTTTTTTTCTGTTTATCCTTA
MAL11|PF11_0150                 ------------------------------------------------
su_gi_contig_2349               ------------------------------------------------
gi|21687523|gb|BQ633370.1|BQ633 ------------------------------------------------

PF11_0150                       TTATTATACTTGAATTATTTATGTAATAAACCATGAGTAATATTCATA
MAL11|PF11_0150                 ------------------------------------------------
su_gi_contig_2349               ------------------------------------------------
gi|21687523|gb|BQ633370.1|BQ633 ------------------------------------------------

PF11_0150                       CGCTAGCAGAGTATCGAGATGATTATGCCGAAAATACACCCTTCAACA
MAL11|PF11_0150                 ------------------------------------------------
su_gi_contig_2349               ------------------------------------------------
gi|21687523|gb|BQ633370.1|BQ633 ------------------------------------------------

PF11_0150                       GAAGTATGCAATAACAATATTATATATATATATATATATTTATTTATT
MAL11|PF11_0150                 ------------------------------------------------
su_gi_contig_2349               ------------------------------------------------
gi|21687523|gb|BQ633370.1|BQ633 ------------------------------------------------

PF11_0150                       TATGAGGAAAATTTTATGAATATATGTGACCATATATATATTATTTAT
MAL11|PF11_0150                 ------------------------------------------------
su_gi_contig_2349               ------------------------------------------------
gi|21687523|gb|BQ633370.1|BQ633 ------------------------------------------------

PF11_0150                       ATCTTTAAATGATATTTTATACCATGTTTATTTTATTATATTTTTTCC
MAL11|PF11_0150                 ------------------------------------------------
su_gi_contig_2349               ------------------------------------------------
gi|21687523|gb|BQ633370.1|BQ633 ------------------------------------------------

PF11_0150                       TTTTAAATGGACATATTATATTTGGAATTTTTTTTTTTTTTTTTAACA
MAL11|PF11_0150                 ------------------------------------------------
su_gi_contig_2349               ------------------------------------------------
gi|21687523|gb|BQ633370.1|BQ633 ------------------------------------------------

PF11_0150                       AGCGCCAGATTATTATCAGTCTCAGAGTAGTTTTGTTCAAAGGTCTAA
MAL11|PF11_0150                 ------------------------------------------------
su_gi_contig_2349               ------------------------------------------------
gi|21687523|gb|BQ633370.1|BQ633 ------------------------------------------------

PF11_0150                       ACCAATTGATTTATTGAACCTTATATTTCCCCACTTTACATGGAAAAG
MAL11|PF11_0150                 ------------------------------------------------
su_gi_contig_2349               ------------------------------------------------
gi|21687523|gb|BQ633370.1|BQ633 ------------------------------------------------

PF11_0150                       TTTTATGGTCGTTATTTCTATTATACAGTTGATTGTTTTTATCATATC
MAL11|PF11_0150                 ------------------------------------------------
su_gi_contig_2349               ------------------------------------------------
gi|21687523|gb|BQ633370.1|BQ633 ------------------------------------------------

PF11_0150                       AGTGAGTATAAAACCAGCAGACTTCCTTACCCCTTCAGGTATATATAC
MAL11|PF11_0150                 ------------------------------------------------
su_gi_contig_2349               ------------------------------------------------
gi|21687523|gb|BQ633370.1|BQ633 ------------------------------------------------

PF11_0150                       TAATATGAATTCGTTAATATAATTAAATACATAAAATATAAGGATATT
MAL11|PF11_0150                 ------------------------------------------------
su_gi_contig_2349               ------------------------------------------------
gi|21687523|gb|BQ633370.1|BQ633 ------------------------------------------------

PF11_0150                       AAAGGAAAAATAAAAAAAAAAAAAAAAGAAGAAGAACATATAATGAAA
MAL11|PF11_0150                 ------------------------------------------------
su_gi_contig_2349               ------------------------------------------------
gi|21687523|gb|BQ633370.1|BQ633 ------------------------------------------------

PF11_0150                       ATATACATCAATAAATAATTAAAAATAAAGCAATGACAAAAATAGTTA
MAL11|PF11_0150                 ------------------------------------------------
su_gi_contig_2349               ------------------------------------------------
gi|21687523|gb|BQ633370.1|BQ633 ------------------------------------------------

PF11_0150                       TATTTTGTTACATTGTATTTATATATAATAATAAATATTGTATTTTTT
MAL11|PF11_0150                 ------------------------------------------------
su_gi_contig_2349               ------------------------------------------------
gi|21687523|gb|BQ633370.1|BQ633 ------------------------------------------------

PF11_0150                       TTTTTTTTATAACATATATCATCTCATTTGTTATTATTTTAATTAATT
MAL11|PF11_0150                 ------------------------------------------------
su_gi_contig_2349               ------------------------------------------------
gi|21687523|gb|BQ633370.1|BQ633 ------------------------------------------------

PF11_0150                       ATTTAATTATTTATGTATTTAATTATTTGTGTAGATAGCTTATTAGTA
MAL11|PF11_0150                 ------------ATGTATTTAATTATTTGTGTAGATAGCTTATTAGTA
su_gi_contig_2349               ------------------------------------------------
gi|21687523|gb|BQ633370.1|BQ633 ------------------------------------------------

PF11_0150                       ACCCTTGGTGCGAATGTTGCGTCGAGAATAAAACAGGGAGAAATTCAC
MAL11|PF11_0150                 ACCCTTGGTGCGAATGTTGCGTCGAGAATAAAACAGGGAGAAATTCAC
su_gi_contig_2349               ------------------------------------------------
gi|21687523|gb|BQ633370.1|BQ633 ------------------------------------------------

PF11_0150                       AGATTGATTTTACCCATATTTTTACATGCAAATATATTCCATGCAATT
MAL11|PF11_0150                 AGATTGATTTTACCCATATTTTTACATGCAAATATATTCCATGCAATT
su_gi_contig_2349               ------------------------------------------------
gi|21687523|gb|BQ633370.1|BQ633 ------------------------------------------------

PF11_0150                       TTTAATATTTTTTTTCAATTAAGAATGGGATTTACATTAGAAAAGAAT
MAL11|PF11_0150                 TTTAATATTTTTTTTCAATTAAGAATGGGATTTACATTAGAAAAGAAT
su_gi_contig_2349               ------------------------------------------------
gi|21687523|gb|BQ633370.1|BQ633 ------------------------------------------------

PF11_0150                       TATGGTATTATGAAGATTATCATACTTTATTTTGTTACCGGTATGTAT
MAL11|PF11_0150                 TATGGTATTATGAAGATTATCATACTTTATTTTGTTACCGGTATGTAT
su_gi_contig_2349               ------------------------------------------------
gi|21687523|gb|BQ633370.1|BQ633 ------------------------------------------------

PF11_0150                       GGAAATATTTTATCCTCCTCCATAACATATTGTCCAATAAAAGTAGGG
MAL11|PF11_0150                 GGAAATATTTTATCCTCCTCCATAACATATTGTCCAATAAAAGTAGGG
su_gi_contig_2349               ------------------------------------------------
gi|21687523|gb|BQ633370.1|BQ633 ------------------------------------------------

PF11_0150                       GCAAGTACATCAGGTATGGGGTTAGTTGGAATAGTAACATCTGAATTA
MAL11|PF11_0150                 GCAAGTACATCAGGTATGGGGTTAGTTGGAATAGTAACATCTGAATTA
su_gi_contig_2349               ------------------------------------------------
gi|21687523|gb|BQ633370.1|BQ633 ------------------------------------------------

PF11_0150                       ATTTTATTGTGGCATATAATTAGACATAGAGAAAGAGTTGTTTTTAAT
MAL11|PF11_0150                 ATTTTATTGTGGCATATAATTAGACATAGAGAAAGAGTTGTTTTTAAT
su_gi_contig_2349               -------------------------------AAAGAGTTGTTTTTAAT
gi|21687523|gb|BQ633370.1|BQ633 -------------------------------AAAGAGTTGTTTTTAAT

PF11_0150                       ATAATATTTTTTTCTTTAATATCTTTTTTTTATTACTTCACTTTTAAT
MAL11|PF11_0150                 ATAATATTTTTTTCTTTAATATCTTTTTTTTATTACTTCACTTTTAAT
su_gi_contig_2349               ATAATATTTTTTTCTTTAATATCTTTTTTTTATTACTTCACTTTTAAT
gi|21687523|gb|BQ633370.1|BQ633 ATAATATTTTTTTCTTTAATATCTTTTTTTTATTACTTCACTTTTAAT

PF11_0150                       GGTTCTAATATTGACCACGTTGGTCATTTAGGAGGCTTAATATCGGGT
MAL11|PF11_0150                 GGTTCTAATATTGACCACGTTGGTCATTTAGGAGGCTTAATATCGG--
su_gi_contig_2349               GGTTCTAATATTGACCACGTTGGTCATTTAGGAGGCTTAATATCGGGT
gi|21687523|gb|BQ633370.1|BQ633 GGTTCTAATATTGACCACGTTGGTCATTTAGGAGGCTTAATATCGGGT

PF11_0150                       AAGGAAAAAAAGAAATAATAATAAGTAAAATAATAATAATATGTGGAA
MAL11|PF11_0150                 ------------------------------------------------
su_gi_contig_2349               AAGGAAAAAAAGAAATAATAATAAGTAAAATAATAATAATATGTGGAA
gi|21687523|gb|BQ633370.1|BQ633 AAGGAAAAAAAGAAATAATAATAAGTAAAATAATAATAATATGTGGAA

PF11_0150                       ATGTTAGATGAATATATTTATGTGTCCTTATATGAAACAATCGTAAAT
MAL11|PF11_0150                 ------------------------------------------------
su_gi_contig_2349               ATGTTAGATGAATATATTTATGTGTCCTTATATGAAACAATCGTAAAT
gi|21687523|gb|BQ633370.1|BQ633 ATGTTAGATGAATATATTTATGTGTCCTTATATGAAACAATCGTAAAT

PF11_0150                       AAATAAATAAATAAATAAATATATATATATATATATATATTCCTTTTT
MAL11|PF11_0150                 ------------------------------------------------
su_gi_contig_2349               AAATAAATAAATAAATAAATATATATATATATATATATATTCCTTTTT
gi|21687523|gb|BQ633370.1|BQ633 AAATAAATAAATAAATAAATATATATATATATATATATATTCCTTTTT

PF11_0150                       TTTTACCACAAAATGTTAACTTATTAGGCATATCCCTCGGAATATTAT
MAL11|PF11_0150                 ---------------------------GCATATCCCTCGGAATATTAT
su_gi_contig_2349               TTTTACCACAAAATGTTAACTTATTAGGCATATCCCTCGGAATATTAT
gi|21687523|gb|BQ633370.1|BQ633 TTTTACCACAAAATGTTAACTTATTAGGCATATCCCTCGGAATATTAT

PF11_0150                       ACAATGAACATATGGATAACAAACCTAGATGGTATAACCATTTAAAAA
MAL11|PF11_0150                 ACAATGAACATATGGATAACAAACCTAGATGGTATAACCATTTAAAAA
su_gi_contig_2349               ACAATGAACATATGGATAACAAACCTAGATGGTATAACCATTTAAAAA
gi|21687523|gb|BQ633370.1|BQ633 ACAATGAACATATGGATAACAAACCTAGATGGTATAACCATTTAAAAA

PF11_0150                       TAGGTTCATATATTTCATTAGTTCTTTTGGCTATTATACCAACCGTCG
MAL11|PF11_0150                 TAGGTTCATATATTTCATTAGTTCTTTTGGCTATTATACCAACCGTCG
su_gi_contig_2349               TAGGTTCATATATTTCATTAGTTCTTTTGGCTATTATACCAACCGTCG
gi|21687523|gb|BQ633370.1|BQ633 TAGGTTCATATATTTCATTAGTTCTTTTGGCTATTATACCAACCGTCG

PF11_0150                       TTTTATTTACAATACCTCGTACATGTTAATTCGCAAATAAATTAATGT
MAL11|PF11_0150                 TTTTATTTACAATACCTCGTACATGTTAA-------------------
su_gi_contig_2349               TTTTATTTACAATACCTCGTACATGTTAATTCGCAAATAAATTAATGT
gi|21687523|gb|BQ633370.1|BQ633 TTTTATTTACAATACCTCGTACATGTTAATTCGCAAATAAATTAATGT

PF11_0150                       ACACATATATATATATATATTATGTAATCATTTTTAATTCTTATAAAA
MAL11|PF11_0150                 ------------------------------------------------
su_gi_contig_2349               ACACATATATATATATATATTATGTAATCATTTTTAATTCTTATAAAA
gi|21687523|gb|BQ633370.1|BQ633 ACACATATATATATATATATTATGTAATCATTTTTAATTCTTATAAAA

PF11_0150                       ATGTTCATCATATATCATTTTTATTACACTAATTTTTTCTTCTTATTT
MAL11|PF11_0150                 ------------------------------------------------
su_gi_contig_2349               ATGTTCATCATATATCATTTTTATTACACTAATTTTTTCTTCTTATTT
gi|21687523|gb|BQ633370.1|BQ633 ATGTTCATCATATATCATTTTTATTACACTAATTTTTTCTTCTTATTT

PF11_0150                       GTTTATACTTCATTACTATTATTTATTATGTTATATTTTTTATTTATT
MAL11|PF11_0150                 ------------------------------------------------
su_gi_contig_2349               GTTTATACTTCATTACTATTATTTATTAT-------------------
gi|21687523|gb|BQ633370.1|BQ633 GTTTATACTTCATTACTATTATTTATTAT-------------------

PF11_0150                       TATTTTATTTTATTTTTTTTTTGTTACTTTTTAAATTTACAAAATAAA
MAL11|PF11_0150                 ------------------------------------------------
su_gi_contig_2349               ------------------------------------------------
gi|21687523|gb|BQ633370.1|BQ633 ------------------------------------------------

PF11_0150                       AAGAATTTCCATTTAAAATATAATAATAATAATATATATATATTTATT
MAL11|PF11_0150                 ------------------------------------------------
su_gi_contig_2349               ------------------------------------------------
gi|21687523|gb|BQ633370.1|BQ633 ------------------------------------------------

PF11_0150                       TGAATTCTACTTATTCATGAGAATCGATTTATAAATTTTAATTAAAAA
MAL11|PF11_0150                 ------------------------------------------------
su_gi_contig_2349               ------------------------------------------------
gi|21687523|gb|BQ633370.1|BQ633 ------------------------------------------------

PF11_0150                       GTTTTTATGATGAAAAAAAAAAGAAGAATATTAATAAAAATACACAAG
MAL11|PF11_0150                 ------------------------------------------------
su_gi_contig_2349               ------------------------------------------------
gi|21687523|gb|BQ633370.1|BQ633 ------------------------------------------------

PF11_0150                       CACACAAATGTACATATATATATATATATATATATATAAGAGATAATT
MAL11|PF11_0150                 ------------------------------------------------
su_gi_contig_2349               ------------------------------------------------
gi|21687523|gb|BQ633370.1|BQ633 ------------------------------------------------

PF11_0150                       GTGTAAAAGGAAATTACTCTTGTATTTTATTATTAACAAAAGTATGAA
MAL11|PF11_0150                 ------------------------------------------------
su_gi_contig_2349               ------------------------------------------------
gi|21687523|gb|BQ633370.1|BQ633 ------------------------------------------------

PF11_0150                       ATAAAGATAATGTAGACGATTTGAAGGTGAAAAAAATAAATATATCAT
MAL11|PF11_0150                 ------------------------------------------------
su_gi_contig_2349               ------------------------------------------------
gi|21687523|gb|BQ633370.1|BQ633 ------------------------------------------------

PF11_0150                       ATATATATATATATATATATATATATATAATATTTTAAAATTAAAACA
MAL11|PF11_0150                 ------------------------------------------------
su_gi_contig_2349               ------------------------------------------------
gi|21687523|gb|BQ633370.1|BQ633 ------------------------------------------------

PF11_0150                       TGGGAAACAAAATTTTCTATATATATAATATATATTATATATACAGGA
MAL11|PF11_0150                 ------------------------------------------------
su_gi_contig_2349               ------------------------------------------------
gi|21687523|gb|BQ633370.1|BQ633 ------------------------------------------------

PF11_0150                       ACAAATCAAAACATATATAATATATATTCACTTAAAAAATTATAAAAA
MAL11|PF11_0150                 ------------------------------------------------
su_gi_contig_2349               ------------------------------------------------
gi|21687523|gb|BQ633370.1|BQ633 ------------------------------------------------

PF11_0150                       AAAAAAAAAAAAAAAAAAAAAAAGATGAATGATTGAAGGTATAAATGA
MAL11|PF11_0150                 ------------------------------------------------
su_gi_contig_2349               ------------------------------------------------
gi|21687523|gb|BQ633370.1|BQ633 ------------------------------------------------

PF11_0150                       AAAAACATTAAATAACAAAAAAAAAAAAAAAAAAAAAAAAAAAAAAAA
MAL11|PF11_0150                 ------------------------------------------------
su_gi_contig_2349               ------------------------------------------------
gi|21687523|gb|BQ633370.1|BQ633 ------------------------------------------------

PF11_0150                       AAAAATAATGAATAAAATAATGAATAAAATAATGAATAAAATAAAAAT
MAL11|PF11_0150                 ------------------------------------------------
su_gi_contig_2349               ------------------------------------------------
gi|21687523|gb|BQ633370.1|BQ633 ------------------------------------------------

PF11_0150                       AAATATAAAAATATTTAGTAAAATCGAGAGGTATAAAAAACATAAAAT
MAL11|PF11_0150                 ------------------------------------------------
su_gi_contig_2349               ------------------------------------------------
gi|21687523|gb|BQ633370.1|BQ633 ------------------------------------------------

PF11_0150                       GTGTTAGGTATAAAGAAATACATTATTATATGTAAAATTATATAAAGT
MAL11|PF11_0150                 ------------------------------------------------
su_gi_contig_2349               ------------------------------------------------
gi|21687523|gb|BQ633370.1|BQ633 ------------------------------------------------

PF11_0150                       AATCAATATAACAAATAAGGAAATGATACATATATATATATATATATA
MAL11|PF11_0150                 ------------------------------------------------
su_gi_contig_2349               ------------------------------------------------
gi|21687523|gb|BQ633370.1|BQ633 ------------------------------------------------

PF11_0150                       TATATATATCATTACGGTACGGCATTTTTAATAATATCCTCCGCTTTT
MAL11|PF11_0150                 ------------------------------------------------
su_gi_contig_2349               ------------------------------------------------
gi|21687523|gb|BQ633370.1|BQ633 ------------------------------------------------

PF11_0150                       AATCTTAGCTTTCTTATGGTTTTCTTTTTTAAGACGCCAATTTCGTTA
MAL11|PF11_0150                 ------------------------------------------------
su_gi_contig_2349               ------------------------------------------------
gi|21687523|gb|BQ633370.1|BQ633 ------------------------------------------------

PF11_0150                       AACGCAATATACATTAATTTATCACATTCAAACTATAAAATAAATGAA
MAL11|PF11_0150                 ------------------------------------------------
su_gi_contig_2349               ------------------------------------------------
gi|21687523|gb|BQ633370.1|BQ633 ------------------------------------------------

PF11_0150                       TTAATAAATAAAAACATATATATATATATATATATATATATATATATA
MAL11|PF11_0150                 ------------------------------------------------
su_gi_contig_2349               ------------------------------------------------
gi|21687523|gb|BQ633370.1|BQ633 ------------------------------------------------

PF11_0150                       TATATATATAAATGTAGATGTATGAGTATACACGTATATTCCCAGTAG
MAL11|PF11_0150                 ------------------------------------------------
su_gi_contig_2349               ------------------------------------------------
gi|21687523|gb|BQ633370.1|BQ633 ------------------------------------------------

PF11_0150                       GAATAAAAAATTTACGTTTTTTATATTCTTTTTTTCTTACCATATTTT
MAL11|PF11_0150                 ------------------------------------------------
su_gi_contig_2349               ------------------------------------------------
gi|21687523|gb|BQ633370.1|BQ633 ------------------------------------------------

PF11_0150                       TTGTAGTTTCTTTAAATAATAAAAGAATAGATTCTAAAGAATTAAGTT
MAL11|PF11_0150                 ------------------------------------------------
su_gi_contig_2349               ------------------------------------------------
gi|21687523|gb|BQ633370.1|BQ633 ------------------------------------------------

PF11_0150                       CGCACAATTTTTGTTGATTCAATTTAAAAAGGGCTAAGGTTATTCTAA
MAL11|PF11_0150                 ------------------------------------------------
su_gi_contig_2349               ------------------------------------------------
gi|21687523|gb|BQ633370.1|BQ633 ------------------------------------------------

PF11_0150                       AAATTATTTTATCTCCCTCATAAAATAAGCAGTCCCATATACGTAATG
MAL11|PF11_0150                 ------------------------------------------------
su_gi_contig_2349               ------------------------------------------------
gi|21687523|gb|BQ633370.1|BQ633 ------------------------------------------------

PF11_0150                       TAGTAGTAATCTAAAAAATGTAAAGAAATAATATATATATATATATAT
MAL11|PF11_0150                 ------------------------------------------------
su_gi_contig_2349               ------------------------------------------------
gi|21687523|gb|BQ633370.1|BQ633 ------------------------------------------------

PF11_0150                       ATATATATATAACATATATACGTTTTTTTTTTTTTTTTTTTTTTTTTT
MAL11|PF11_0150                 ------------------------------------------------
su_gi_contig_2349               ------------------------------------------------
gi|21687523|gb|BQ633370.1|BQ633 ------------------------------------------------

PF11_0150                       TTTTTTTCTTTTTTTTTTTTACGAACCGGAAAGGTTGTAC
MAL11|PF11_0150                 ----------------------------------------
su_gi_contig_2349               ----------------------------------------
gi|21687523|gb|BQ633370.1|BQ633 ----------------------------------------

;

endblock;
