# Supplementary material for: cDNA sequences reveal considerable gene prediction inaccuracy in the Plasmodium falciparum genome
Source: BMC Genomics. 2007 Jul 27;8:255. doi: 10.1186/1471-2164-8-255 (PMC1978503; doi:10.1186/1471-2164-8-255)
Supplement: Additional file 3 — Genes with cDNA sequences not matching predicted CDS perfectly. Aligned cDNA and predicted CDS sequences can be viewed by double clicking the hyper-linked gene names in the Excel file. [file 1471-2164-8-255-S3.zip › PF11_0156.TXT]

#NEXUS

[!This data assembled using Sequencher, from Gene Codes Corporation.]
begin data;
   dimensions ntax=4 nchar=6154;
   format datatype=dna gap=- interleave=yes;
   matrix

PF11_0156                TATTTTGAAACTTTTAAACAGTTTTATTATTTTAAATGAATTATAATA
MAL11|PF11_0156          ------------------------------------------------
su_gi_contig_10979       ------------------------------------------------
C09_Pf_Sau3A_T3_L_P2.ab1 ------------------------------------------------

PF11_0156                TAATTATATAATATATTATATATATATATAAATTAATATAATATAATA
MAL11|PF11_0156          ------------------------------------------------
su_gi_contig_10979       ------------------------------------------------
C09_Pf_Sau3A_T3_L_P2.ab1 ------------------------------------------------

PF11_0156                TAAAATAATATTATAATATATATTATATTATTTTATTTTTATTTTTGA
MAL11|PF11_0156          ------------------------------------------------
su_gi_contig_10979       ------------------------------------------------
C09_Pf_Sau3A_T3_L_P2.ab1 ------------------------------------------------

PF11_0156                AAATATGCCATGTTTAAAAAAATTCATTATATTATATATTATTAAATA
MAL11|PF11_0156          ------------------------------------------------
su_gi_contig_10979       ------------------------------------------------
C09_Pf_Sau3A_T3_L_P2.ab1 ------------------------------------------------

PF11_0156                ATAGTAAATATATATTATAACAATGTAATGTTTATGTATTATAAGTAT
MAL11|PF11_0156          ------------------------------------------------
su_gi_contig_10979       ------------------------------------------------
C09_Pf_Sau3A_T3_L_P2.ab1 ------------------------------------------------

PF11_0156                ATTATATAATTATATTTTTATTTTCACAAGTTAAGATGTAAGGTAATT
MAL11|PF11_0156          ------------------------------------------------
su_gi_contig_10979       ------------------------------------------------
C09_Pf_Sau3A_T3_L_P2.ab1 ------------------------------------------------

PF11_0156                GTATATATTATACCATAATAATAATATTTTTAAAATATGCATATTATA
MAL11|PF11_0156          ------------------------------------------------
su_gi_contig_10979       ------------------------------------------------
C09_Pf_Sau3A_T3_L_P2.ab1 ------------------------------------------------

PF11_0156                TTACTTTTAATTAATTAGGGGTATTATATGTATATATTATAAATATAA
MAL11|PF11_0156          ------------------------------------------------
su_gi_contig_10979       ------------------------------------------------
C09_Pf_Sau3A_T3_L_P2.ab1 ------------------------------------------------

PF11_0156                AAATATATATATATAAATATATTTATATTTACTAAAATCAAAGGAGAT
MAL11|PF11_0156          ------------------------------------------------
su_gi_contig_10979       ------------------------------------------------
C09_Pf_Sau3A_T3_L_P2.ab1 ------------------------------------------------

PF11_0156                ATAATATTTTCATAGATAACTTGTCAATTATTAAAAACATAGGAACAT
MAL11|PF11_0156          ------------------------------------------------
su_gi_contig_10979       ------------------------------------------------
C09_Pf_Sau3A_T3_L_P2.ab1 ------------------------------------------------

PF11_0156                AATTAACATTTAAAGTAATTTAATAGTTTCTAGACAAATAAAAAAGAA
MAL11|PF11_0156          ------------------------------------------------
su_gi_contig_10979       ------------------------------------------------
C09_Pf_Sau3A_T3_L_P2.ab1 ------------------------------------------------

PF11_0156                AAGAAAAAAAAAATGAGAACAGAAGAAAATGCATTTAACTATATTATC
MAL11|PF11_0156          ------------------------------------------------
su_gi_contig_10979       ------------------------------------------------
C09_Pf_Sau3A_T3_L_P2.ab1 ------------------------------------------------

PF11_0156                ATAAAGAACAAAAAGAAATATACTTATATAAAACAAAAGACAGCATAT
MAL11|PF11_0156          ------------------------------------------------
su_gi_contig_10979       ------------------------------------------------
C09_Pf_Sau3A_T3_L_P2.ab1 ------------------------------------------------

PF11_0156                AAAGAAGTAAAATAAAAGAATATATATTTTTTTATATTATGTAGAAAC
MAL11|PF11_0156          ------------------------------------------------
su_gi_contig_10979       ------------------------------------------------
C09_Pf_Sau3A_T3_L_P2.ab1 ------------------------------------------------

PF11_0156                ATAAAAATTTATAATGAGATATGATATAAAAATAATTTACAACATATT
MAL11|PF11_0156          ------------------------------------------------
su_gi_contig_10979       ------------------------------------------------
C09_Pf_Sau3A_T3_L_P2.ab1 ------------------------------------------------

PF11_0156                ATATGTATATATATATATATATATATATAAACATTTACATATTTTATT
MAL11|PF11_0156          ------------------------------------------------
su_gi_contig_10979       ------------------------------------------------
C09_Pf_Sau3A_T3_L_P2.ab1 ------------------------------------------------

PF11_0156                TATTTATTATTATATATATATATATATATTTATATTTTTTTTTTTTTT
MAL11|PF11_0156          ------------------------------------------------
su_gi_contig_10979       ------------------------------------------------
C09_Pf_Sau3A_T3_L_P2.ab1 ------------------------------------------------

PF11_0156                GTGCAAGCATAAAAAATAAAAAAAATGTAGTTACATTTTAATTTTATG
MAL11|PF11_0156          ------------------------------------------------
su_gi_contig_10979       ------------------------------------------------
C09_Pf_Sau3A_T3_L_P2.ab1 ------------------------------------------------

PF11_0156                TATAAATAGAAAAAAATGAAAGGTAAATATTTATGCTCTTATTAAGCA
MAL11|PF11_0156          ------------------------------------------------
su_gi_contig_10979       ------------------------------------------------
C09_Pf_Sau3A_T3_L_P2.ab1 ------------------------------------------------

PF11_0156                CAAGTAATAATTTTAAAAAAGTAATGCCTACGAGAAAATAATGACATA
MAL11|PF11_0156          ------------------------------------------------
su_gi_contig_10979       ------------------------------------------------
C09_Pf_Sau3A_T3_L_P2.ab1 ------------------------------------------------

PF11_0156                TATATTTGATGATATTCATAGGAAATATAAATATATATATATATATAT
MAL11|PF11_0156          ------------------------------------------------
su_gi_contig_10979       ------------------------------------------------
C09_Pf_Sau3A_T3_L_P2.ab1 ------------------------------------------------

PF11_0156                ATATATAATATGTATATATGTTCAATATGTACATATATATAAGTGTAT
MAL11|PF11_0156          ------------------------------------------------
su_gi_contig_10979       ------------------------------------------------
C09_Pf_Sau3A_T3_L_P2.ab1 ------------------------------------------------

PF11_0156                GCATATCTACCTTCATCCAATGATTTTTTCAGTATTAGTTTTATCATT
MAL11|PF11_0156          ------------------------------------------------
su_gi_contig_10979       ------------------------------------------------
C09_Pf_Sau3A_T3_L_P2.ab1 ------------------------------------------------

PF11_0156                TTTAGTTTAAAAATCTATAGTGTTAAATATGAATTAATTATTATTGAA
MAL11|PF11_0156          ------------------------------------------------
su_gi_contig_10979       ------------------------------------------------
C09_Pf_Sau3A_T3_L_P2.ab1 ------------------------------------------------

PF11_0156                TATTTTTCACAAATTTATTATCTTGTTAAATTTATACATTTATATATA
MAL11|PF11_0156          ------------------------------------------------
su_gi_contig_10979       ------------------------------------------------
C09_Pf_Sau3A_T3_L_P2.ab1 ------------------------------------------------

PF11_0156                TATATATATATATATATATATATATATACATAAACAAATTTTTTTTTA
MAL11|PF11_0156          ------------------------------------------------
su_gi_contig_10979       ------------------------------------------------
C09_Pf_Sau3A_T3_L_P2.ab1 ------------------------------------------------

PF11_0156                TATGTATTTTTTTTTTTCTTTTCTTTTTTATCTTAAAGTAAGGTAATT
MAL11|PF11_0156          ------------------------------------------------
su_gi_contig_10979       ------------------------------------------------
C09_Pf_Sau3A_T3_L_P2.ab1 ------------------------------------------------

PF11_0156                AATATTGTCCTTATAGACAATTTACAATTAATAGAATGGTTATTAAAT
MAL11|PF11_0156          ------------------------------------------------
su_gi_contig_10979       ------------------------------------------------
C09_Pf_Sau3A_T3_L_P2.ab1 ------------------------------------------------

PF11_0156                AAAAATTCGTATTAAGTAGGAACAGGAAACAAAACTAAAACAACAACA
MAL11|PF11_0156          ------------------------------------------------
su_gi_contig_10979       ------------------------------------------------
C09_Pf_Sau3A_T3_L_P2.ab1 ------------------------------------------------

PF11_0156                CATATATATATATATATATATATATCTATCTATTATATATATATATAT
MAL11|PF11_0156          ------------------------------------------------
su_gi_contig_10979       ------------------------------------------------
C09_Pf_Sau3A_T3_L_P2.ab1 ------------------------------------------------

PF11_0156                ATATATAATATATATACATACATACACATATATTTGTATTTATATAAT
MAL11|PF11_0156          ------------------------------------------------
su_gi_contig_10979       ------------------------------------------------
C09_Pf_Sau3A_T3_L_P2.ab1 ------------------------------------------------

PF11_0156                ATCCTTTCAATTATGTCCAAAGATAAGAGAAACTCGTTTGCATCCAAT
MAL11|PF11_0156          ------------ATGTCCAAAGATAAGAGAAACTCGTTTGCATCCAAT
su_gi_contig_10979       ------------------------------------------------
C09_Pf_Sau3A_T3_L_P2.ab1 ------------------------------------------------

PF11_0156                TCTTTTGATTCTAGCAACGACGAAAAAAAATCTAAGAATGGAAATAAA
MAL11|PF11_0156          TCTTTTGATTCTAGCAACGACGAAAAAAAATCTAAGAATGGAAATAAA
su_gi_contig_10979       ------------------------------------------------
C09_Pf_Sau3A_T3_L_P2.ab1 ------------------------------------------------

PF11_0156                ATTTATAAATCAAAACATGAAGAGAATAGTCCTGATGGTGATTCATAT
MAL11|PF11_0156          ATTTATAAATCAAAACATGAAGAGAATAGTCCTGATGGTGATTCATAT
su_gi_contig_10979       ------------------------------------------------
C09_Pf_Sau3A_T3_L_P2.ab1 ------------------------------------------------

PF11_0156                AAAATAAATAATAACGAAAAAGAGAAAAGTAAAGAAAAATTAAAAAAA
MAL11|PF11_0156          AAAATAAATAATAACGAAAAAGAGAAAAGTAAAGAAAAATTAAAAAAA
su_gi_contig_10979       ------------------------------------------------
C09_Pf_Sau3A_T3_L_P2.ab1 ------------------------------------------------

PF11_0156                GATCAAAAGAAAAAATCTAAAGAAATTTATAATTCATTTAATTCTCCT
MAL11|PF11_0156          GATCAAAAGAAAAAATCTAAAGAAATTTATAATTCATTTAATTCTCCT
su_gi_contig_10979       ------------------------------------------------
C09_Pf_Sau3A_T3_L_P2.ab1 ------------------------------------------------

PF11_0156                AATTCTACTAGTAGCGATTCGGATGGAAATGGATTACATCTAAATTTT
MAL11|PF11_0156          AATTCTACTAGTAGCGATTCGGATGGAAATGGATTACATCTAAATTTT
su_gi_contig_10979       ------------------------------------------------
C09_Pf_Sau3A_T3_L_P2.ab1 ------------------------------------------------

PF11_0156                TCCAACGCATCAAGTAATATTTTTAATATATATGCTATATGTAAATAT
MAL11|PF11_0156          TCCAACGCATCAAGTAATATTTTTAATATATATGCTATATGTAAATAT
su_gi_contig_10979       ------------------------------------------------
C09_Pf_Sau3A_T3_L_P2.ab1 ------------------------------------------------

PF11_0156                CCGTATTATATATGTAGCATGTATATCTTTTTTAAAAAAAAGATAATA
MAL11|PF11_0156          CCGTATTATATATGTAGCATGTATATCTTTTTTAAAAAAAAGATAATA
su_gi_contig_10979       ------------------------------------------------
C09_Pf_Sau3A_T3_L_P2.ab1 ------------------------------------------------

PF11_0156                AATATATATATATATATATATATATATTTGGTTTATTATGTAGGTTCG
MAL11|PF11_0156          AATATATATATATATATATATATATATTTGGTTTATTATGTAGGTTCG
su_gi_contig_10979       ------------------------------------------------
C09_Pf_Sau3A_T3_L_P2.ab1 ------------------------------------------------

PF11_0156                AGTAGTGAAAACGGATTTAAGATACTACGAACACAAGAAAATGAGGAT
MAL11|PF11_0156          AGTAGTGAAAACGGATTTAAGATACTACGAACACAAGAAAATGAGGAT
su_gi_contig_10979       ------------------------------------------------
C09_Pf_Sau3A_T3_L_P2.ab1 ------------------------------------------------

PF11_0156                AAACTTCTAGAAGAAAGAAGAAGAAAAAGAGAAGCATTAAAAGAAAAA
MAL11|PF11_0156          AAACTTCTAGAAGAAAGAAGAAGAAAAAGAGAAGCATTAAAAGAAAAA
su_gi_contig_10979       ------------------------------------------------
C09_Pf_Sau3A_T3_L_P2.ab1 ------------------------------------------------

PF11_0156                TTAAAAAACATGGTTAAGGAAAATGAACAAAATAATGATGCGAATGAA
MAL11|PF11_0156          TTAAAAAACATGGTTAAGGAAAATGAACAAAATAATGATGCGAATGAA
su_gi_contig_10979       ------------------------------------------------
C09_Pf_Sau3A_T3_L_P2.ab1 ------------------------------------------------

PF11_0156                ATACTACAGAATGATCAGATAAATAAAGATTATAACAATGAAACTTTT
MAL11|PF11_0156          ATACTACAGAATGATCAGATAAATAAAGATTATAACAATGAAACTTTT
su_gi_contig_10979       ------------------------------------------------
C09_Pf_Sau3A_T3_L_P2.ab1 ------------------------------------------------

PF11_0156                TTGTTAAGTGAAAATAAAAATGATAATGATATAATAACAAATGAAATA
MAL11|PF11_0156          TTGTTAAGTGAAAATAAAAATGATAATGATATAATAACAAATGAAATA
su_gi_contig_10979       ------------------------------------------------
C09_Pf_Sau3A_T3_L_P2.ab1 ------------------------------------------------

PF11_0156                CCATCTAATCCATCATATATCGACCAAAAGTAAATGAAAATAGGACAT
MAL11|PF11_0156          CCATCTAATCCATCATATATCGACCAAAA-------------------
su_gi_contig_10979       ------------------------------------------------
C09_Pf_Sau3A_T3_L_P2.ab1 ------------------------------------------------

PF11_0156                ATCAATATATATGTATATATATATATATATATATATATATATATATGT
MAL11|PF11_0156          ------------------------------------------------
su_gi_contig_10979       ------------------------------------------------
C09_Pf_Sau3A_T3_L_P2.ab1 ------------------------------------------------

PF11_0156                GTTTACTTATTTATTTATTTACTTATATATTTTTTTATGTTTATTTTA
MAL11|PF11_0156          ------------------------------------------------
su_gi_contig_10979       ------------------------------------------------
C09_Pf_Sau3A_T3_L_P2.ab1 ------------------------------------------------

PF11_0156                TTTTTATCAGTGATGCGGCCTGCATTTTCGCACCCAACAATGATGTTA
MAL11|PF11_0156          ----------TGATGCGGCCTGCATTTTCGCACCCAACAATGATGTTA
su_gi_contig_10979       ------------------------------------------------
C09_Pf_Sau3A_T3_L_P2.ab1 ------------------------------------------------

PF11_0156                TTGAAGATACGTGCTCATCACTCTCATCAGATCATGAAATTATAGAAG
MAL11|PF11_0156          TTGAAGATACGTGCTCATCACTCTCATCAGATCATGAAATTATAGAAG
su_gi_contig_10979       ------------------------------------------------
C09_Pf_Sau3A_T3_L_P2.ab1 ------------------------------------------------

PF11_0156                AAAAACAAAATAAAGAAAAACCAGAAGCAGTAAAAGAGTGTAGTGATT
MAL11|PF11_0156          AAAAACAAAATAAAGAAAAACCAGAAGCAGTAAAAGAGTGTAGTGATT
su_gi_contig_10979       ------------------------------------------------
C09_Pf_Sau3A_T3_L_P2.ab1 ------------------------------------------------

PF11_0156                TGTATAATGATTTAAAAAAAAAAATTGATGAAGAAAAGGCCAAAATTA
MAL11|PF11_0156          TGTATAATGATTTAAAAAAAAAAATTGATGAAGAAAAGGCCAAAATTA
su_gi_contig_10979       ------------------------------------------------
C09_Pf_Sau3A_T3_L_P2.ab1 ------------------------------------------------

PF11_0156                GGTCATTTATAATCAAACAGAAAGAATTACATGAAAGATTAAAAATGG
MAL11|PF11_0156          GGTCATTTATAATCAAACAGAAAGAATTACATGAAAGATTAAAAATG-
su_gi_contig_10979       ------------------------------------------------
C09_Pf_Sau3A_T3_L_P2.ab1 ------------------------------------------------

PF11_0156                TAAAAAAAAAAAAAAAAAATTTCATTTTAAATATATATTAAAGTAATT
MAL11|PF11_0156          ------------------------------------------------
su_gi_contig_10979       ------------------------------------------------
C09_Pf_Sau3A_T3_L_P2.ab1 ------------------------------------------------

PF11_0156                ATTATATATACATAATATGTGTATTCTTATTTTTATTTGTAGAATGTG
MAL11|PF11_0156          ------------------------------------------AATGTG
su_gi_contig_10979       ------------------------------------------------
C09_Pf_Sau3A_T3_L_P2.ab1 ------------------------------------------------

PF11_0156                GATGATAGTTTATATGTGAATAAAAGTAAGGGAAATGCAGATACACAT
MAL11|PF11_0156          GATGATAGTTTATATGTGAATAAAAGTAAGGGAAATGCAGATACACAT
su_gi_contig_10979       ------------------------------------------------
C09_Pf_Sau3A_T3_L_P2.ab1 ------------------------------------------------

PF11_0156                AATAATTTAACTAATAAGAAGAGTCCTCTTGAAAATGAAGAAGATGAA
MAL11|PF11_0156          AATAATTTAACTAATAAGAAGAGTCCTCTTGAAAATGAAGAAGATGAA
su_gi_contig_10979       ------------------------------------------------
C09_Pf_Sau3A_T3_L_P2.ab1 ------------------------------------------------

PF11_0156                ATGCAAGAAGAATACGATGAGGATAATGATGATTTTGATATGTTTTCC
MAL11|PF11_0156          ATGCAAGAAGAATACGATGAGGATAATGATGATTTTGATATGTTTTCC
su_gi_contig_10979       ------------------------------------------------
C09_Pf_Sau3A_T3_L_P2.ab1 ------------------------------------------------

PF11_0156                TGTGTACAAGCAAATAAAAAAAGAAAAGTTGAAAAAGTACATATAACT
MAL11|PF11_0156          TGTGTACAAGCAAATAAAAAAAGAAAAGTTGAAAAAGTACATATAACT
su_gi_contig_10979       TGTGTACAAGCAAATAAAAAAAGAAAAGTTGAAAAAGTACATATAACT
C09_Pf_Sau3A_T3_L_P2.ab1 TGTGTACAAGCAAATAAAAAAAGAAAAGTTGAAAAAGTACATATAACT

PF11_0156                GATTATTACACAACAGGAAATAATGCAAATTTGTCAGATAATTGGAAT
MAL11|PF11_0156          GATTATTACACAACAGGAAATAATGCAAATTTGTCAGATAATTGGAAT
su_gi_contig_10979       GATTATTACACAACAGGAAATAATGCAAATTTGTCAGATAATTGGAAT
C09_Pf_Sau3A_T3_L_P2.ab1 GATTATTACACAACAGGAAATAATGCAAATTTGTCAGATAATTGGAAT

PF11_0156                GACTCAGAGGGATATTACAAGGTTAATAAAATATATATGTATTTTATA
MAL11|PF11_0156          GACTCAGAGGGATATTACAAGGTTAATAAAATATATATGTATTTTATA
su_gi_contig_10979       GACTCAGAGGGATATTACAAG---------------------------
C09_Pf_Sau3A_T3_L_P2.ab1 GACTCAGAGGGATATTACAAG---------------------------

PF11_0156                AATGTTTTTAAAAATATATCTATATATAACAATATGCTTATGTAAATA
MAL11|PF11_0156          AAT---------------------------------------------
su_gi_contig_10979       ------------------------------------------------
C09_Pf_Sau3A_T3_L_P2.ab1 ------------------------------------------------

PF11_0156                TAATATATATATATATATATATATATATATATATATATATATATGTAT
MAL11|PF11_0156          ------------------------------------------------
su_gi_contig_10979       ------------------------------------------------
C09_Pf_Sau3A_T3_L_P2.ab1 ------------------------------------------------

PF11_0156                ATTTTTTTTTTTTTTTTTTTGAAGGCTATGGTTGGCGAGGTTATTGAT
MAL11|PF11_0156          ------------------------GCTATGGTTGGCGAGGTTATTGAT
su_gi_contig_10979       ------------------------GCTATGGTTGGCGAGGTTATTGAT
C09_Pf_Sau3A_T3_L_P2.ab1 ------------------------GCTATGGTTGGCGAGGTTATTGAT

PF11_0156                AAAAGATACAGTGTTGTGTGTGAACTGGTTGGGAAAGGTGTTTTTTCA
MAL11|PF11_0156          AAAAGATACAGTGTTGTGTGTGAACTGGTTGGGAAAGGTGTTTTTTCA
su_gi_contig_10979       AAAAGATACAGTGTTGTGTGTGAACTGGTTGGGAAAGGTGTTTTTTCA
C09_Pf_Sau3A_T3_L_P2.ab1 AAAAGATACAGTGTTGTGTGTGAACTGGTTGGGAAAGGTGTTTTTTCA

PF11_0156                AATGTATTAAAGTGTTATGATATGGTAAATAAAATTCCTGTAGCTGTA
MAL11|PF11_0156          AATGTATTAAAGTGTTATGATATGGTAAATAAAATTCCTGTAGCTGTA
su_gi_contig_10979       AATGTATTAAAGTGTTATGATATGGTAAATAAAATTCCTGTAGCTGTA
C09_Pf_Sau3A_T3_L_P2.ab1 AATGTATTAAAGTGTTATGATATGGTAAATAAAATTCCTGTAGCTGTA

PF11_0156                AAAGTTATTAGAGATAATGATATGATGAAAAAGGCTGCAGAAAAAGAA
MAL11|PF11_0156          AAAGTTATTAGAGATAATGATATGATGAAAAAGGCTGCAGAAAAAGAA
su_gi_contig_10979       AAAGTTATTAGAGATAATGATATGATGAAAAAGGCTGCAGAAAAAGAA
C09_Pf_Sau3A_T3_L_P2.ab1 AAAGTTATTAGAGATAATGATATGATGAAAAAGGCTGCAGAAAAAGAA

PF11_0156                ATATCTATTTTGAAGAAGTTAAATCAATATGATAAGGACAATAAAAGG
MAL11|PF11_0156          ATATCTATTTTGAAGAAGTTAAATCAATATGATAAGGACAATAAAAGG
su_gi_contig_10979       ATATCTATTTTGAAGAAGTTAAATCAATATGATAAGGACAATAAAAGG
C09_Pf_Sau3A_T3_L_P2.ab1 ATATCTATTTTGAAGAAGTTAAATCAATATGATAAGGACAATAAAAGG

PF11_0156                CACATCATTCGTTTATTAAGTAGTATAAAATATAAAAATCATTTATGT
MAL11|PF11_0156          CACATCATTCGTTTATTAAGTAGTATAAAATATAAAAATCATTTATGT
su_gi_contig_10979       CACATCATTCGTTTATTAAGTAGTATAAAATATAAAAATCATTTATGT
C09_Pf_Sau3A_T3_L_P2.ab1 CACATCATTCGTTTATTAAGTAGTATAAAATATAAAAATCATTTATGT

PF11_0156                TTAGTATTTGAGTGGATGTGGGGTAACTTAAGAATAGCACTGAAAAAG
MAL11|PF11_0156          TTAGTATTTGAGTGGATGTGGGGTAACTTAAGAATAGCACTGAAAAA-
su_gi_contig_10979       TTAGTATTTGAGTGGATGTGGGGTAACTTAAGAATAGCACTGAAAAA-
C09_Pf_Sau3A_T3_L_P2.ab1 TTAGTATTTGAGTGGATGTGGGGTAACTTAAGAATAGCACTGAAAAA-

PF11_0156                TAAGAAAAAAATAAAATCAAATGATAATATGTATGAGAAAATGGTTTC
MAL11|PF11_0156          ------------------------------------------------
su_gi_contig_10979       ------------------------------------------------
C09_Pf_Sau3A_T3_L_P2.ab1 ------------------------------------------------

PF11_0156                CACATTTTATATTAAAAACGAGATATTATATATATATATCTATCTTTT
MAL11|PF11_0156          ------------------------------------------------
su_gi_contig_10979       ------------------------------------------------
C09_Pf_Sau3A_T3_L_P2.ab1 ------------------------------------------------

PF11_0156                TTTTTTTGTTTTGAAAGGTATGGAAATGGACATGGACTAAACGCAACA
MAL11|PF11_0156          -----------------GTATGGAAATGGACATGGACTAAACGCAACA
su_gi_contig_10979       -----------------GTATGGAAATGGACATGGACTA---------
C09_Pf_Sau3A_T3_L_P2.ab1 -----------------GTATGGAAATGGACATGGACTA---------

PF11_0156                GCCGTTCATTGTTACACAAAACAATTATTTATAGCCCTAAGACATATG
MAL11|PF11_0156          GCCGTTCATTGTTACACAAAACAATTATTTATAGCCCTAAGACATATG
su_gi_contig_10979       ------------------------------------------------
C09_Pf_Sau3A_T3_L_P2.ab1 ------------------------------------------------

PF11_0156                AGAAAATGTCGAATAATGCATGCTGATCGTAAGTACACATTTATAGTG
MAL11|PF11_0156          AGAAAATGTCGAATAATGCATGCTGATC--------------------
su_gi_contig_10979       ------------------------------------------------
C09_Pf_Sau3A_T3_L_P2.ab1 ------------------------------------------------

PF11_0156                CAAAAAAATAAAAAATAAAAAATTATATTTAAAGTGTGACATAGCTGA
MAL11|PF11_0156          ------------------------------------------------
su_gi_contig_10979       ------------------------------------------------
C09_Pf_Sau3A_T3_L_P2.ab1 ------------------------------------------------

PF11_0156                ATATATATATACATATATATTTTTTTTTTTTTTTATAGTAAAACCGGA
MAL11|PF11_0156          --------------------------------------TAAAACCGGA
su_gi_contig_10979       ------------------------------------------------
C09_Pf_Sau3A_T3_L_P2.ab1 ------------------------------------------------

PF11_0156                TAATATTCTTATTAATGAAAAATTTAACGCCTTAAAAGTTTGCGATTT
MAL11|PF11_0156          TAATATTCTTATTAATGAAAAATTTAACGCCTTAAAAGTTTGCGATTT
su_gi_contig_10979       ------------------------------------------------
C09_Pf_Sau3A_T3_L_P2.ab1 ------------------------------------------------

PF11_0156                AGGAAGTGCAAGTGATATATCAGAAAATGAAATTACGTCATATTTAGT
MAL11|PF11_0156          AGGAAGTGCAAGTGATATATCAGAAAATGAAATTACGTCATATTTAGT
su_gi_contig_10979       ------------------------------------------------
C09_Pf_Sau3A_T3_L_P2.ab1 ------------------------------------------------

PF11_0156                TAGTAGATTTTATAGAGCACCTGAAATTATTTTGGGTTTTCGATACGA
MAL11|PF11_0156          TAGTAGATTTTATAGAGCACCTGAAATTATTTTGGGTTTTCGATACGA
su_gi_contig_10979       ------------------------------------------------
C09_Pf_Sau3A_T3_L_P2.ab1 ------------------------------------------------

PF11_0156                CGCTCAGATTGATGTATGGTCAGCTGCTGCAACTGTTTTTGAATTAGC
MAL11|PF11_0156          CGCTCAGATTGATGTATGGTCAGCTGCTGCAACTGTTTTTGAATTAGC
su_gi_contig_10979       ------------------------------------------------
C09_Pf_Sau3A_T3_L_P2.ab1 ------------------------------------------------

PF11_0156                AACGGGTAAAATCTTGTTTCCGGTAAGATGATAAAAATTATTGAGAAC
MAL11|PF11_0156          AACGGGTAAAATCTTGTTTCCGG-------------------------
su_gi_contig_10979       ------------------------------------------------
C09_Pf_Sau3A_T3_L_P2.ab1 ------------------------------------------------

PF11_0156                ATTTAAATTATTAATGTTGAATGTTATGAATAAAATTTAATATGTTAA
MAL11|PF11_0156          ------------------------------------------------
su_gi_contig_10979       ------------------------------------------------
C09_Pf_Sau3A_T3_L_P2.ab1 ------------------------------------------------

PF11_0156                TACATATAATAAAATATCTGTATATATATATATATATATATATATATA
MAL11|PF11_0156          ------------------------------------------------
su_gi_contig_10979       ------------------------------------------------
C09_Pf_Sau3A_T3_L_P2.ab1 ------------------------------------------------

PF11_0156                TATATGTTATACATATTTTTATTTATTTTAGGGTAAATCAAATAATCA
MAL11|PF11_0156          --------------------------------GTAAATCAAATAATCA
su_gi_contig_10979       ------------------------------------------------
C09_Pf_Sau3A_T3_L_P2.ab1 ------------------------------------------------

PF11_0156                TATGATAAAACTGATGATGGAATATAAGGGCAAATTTTCACATAAAAT
MAL11|PF11_0156          TATGATAAAACTGATGATGGAATATAAGGGCAAATTTTCACATAAAAT
su_gi_contig_10979       ------------------------------------------------
C09_Pf_Sau3A_T3_L_P2.ab1 ------------------------------------------------

PF11_0156                GATAAAAGGTGGGCAATTTTATTCTCAACATTTTAATGAAAATTTAGA
MAL11|PF11_0156          GATAAAAGGTGGGCAATTTTATTCTCAACATTTTAATGAAAATTTAGA
su_gi_contig_10979       ------------------------------------------------
C09_Pf_Sau3A_T3_L_P2.ab1 ------------------------------------------------

PF11_0156                TTTTCTTTATGTGGATAGAGATCATTATTCCAAAAAAGAAGTTGTTAG
MAL11|PF11_0156          TTTTCTTTATGTGGATAGAGATCATTATTCCAAAAAAGAAGTTGTTAG
su_gi_contig_10979       ------------------------------------------------
C09_Pf_Sau3A_T3_L_P2.ab1 ------------------------------------------------

PF11_0156                AGTTATATCTGATTTGAGACCTACGAAAAATATAACATGTGATTTATT
MAL11|PF11_0156          AGTTATATCTGATTTGAGACCTACGAAAAATATAACATGTGATTTATT
su_gi_contig_10979       ------------------------------------------------
C09_Pf_Sau3A_T3_L_P2.ab1 ------------------------------------------------

PF11_0156                GGAGCATCAATATTGGTTGAAGGGTGAGTAAAAAGATAAAAAAATCAA
MAL11|PF11_0156          GGAGCATCAATATTGGTTGAAGGG------------------------
su_gi_contig_10979       ------------------------------------------------
C09_Pf_Sau3A_T3_L_P2.ab1 ------------------------------------------------

PF11_0156                AAAAAGAACATAAAAATATTATACACAAAAATTATATATATGTGCATA
MAL11|PF11_0156          ------------------------------------------------
su_gi_contig_10979       ------------------------------------------------
C09_Pf_Sau3A_T3_L_P2.ab1 ------------------------------------------------

PF11_0156                TATTTGTAATATATTTTATATGTCACTGTGATATTTTAATTATGACAT
MAL11|PF11_0156          ------------------------------------------------
su_gi_contig_10979       ------------------------------------------------
C09_Pf_Sau3A_T3_L_P2.ab1 ------------------------------------------------

PF11_0156                AAACTATGTTGTTTATCAAGTTGGCATAAAATGGTAATATATATATAT
MAL11|PF11_0156          ------------------------------------------------
su_gi_contig_10979       ------------------------------------------------
C09_Pf_Sau3A_T3_L_P2.ab1 ------------------------------------------------

PF11_0156                ATATATTTTTTTTTTACTTTTTAGGAAATAGCCCTAAAATGCAATTTT
MAL11|PF11_0156          -------------------------AAATAGCCCTAAAATGCAATTTT
su_gi_contig_10979       ------------------------------------------------
C09_Pf_Sau3A_T3_L_P2.ab1 ------------------------------------------------

PF11_0156                TGAAAAAAAAAATAAAACAACTAGGAGATTTATTAGAGAAATGTTTAA
MAL11|PF11_0156          TGAAAAAAAAAATAAAACAACTAGGAGATTTATTAGAGAAATGTTTAA
su_gi_contig_10979       ------------------------------------------------
C09_Pf_Sau3A_T3_L_P2.ab1 ------------------------------------------------

PF11_0156                TTCTAGATCCATCTAAACGATATACTCCAGATCAAGCTTTACAACATC
MAL11|PF11_0156          TTCTAGATCCATCTAAACGATATACTCCAGATCAAGCTTTACAACATC
su_gi_contig_10979       ------------------------------------------------
C09_Pf_Sau3A_T3_L_P2.ab1 ------------------------------------------------

PF11_0156                CTTATTTAAGAGAATCTATTCATTTTTCAAAATCTCAAAATGAATAAG
MAL11|PF11_0156          CTTATTTAAGAGAATCTATTCATTTTTCAAAATCTCAAAATGAATAA-
su_gi_contig_10979       ------------------------------------------------
C09_Pf_Sau3A_T3_L_P2.ab1 ------------------------------------------------

PF11_0156                AAAGGAGGAAATAAAAGGACTTCTTTTTTTATATATTTAATTATCATG
MAL11|PF11_0156          ------------------------------------------------
su_gi_contig_10979       ------------------------------------------------
C09_Pf_Sau3A_T3_L_P2.ab1 ------------------------------------------------

PF11_0156                TAATTGAACTATAATATGTATGTATAAATAAATATTTGAATATATATA
MAL11|PF11_0156          ------------------------------------------------
su_gi_contig_10979       ------------------------------------------------
C09_Pf_Sau3A_T3_L_P2.ab1 ------------------------------------------------

PF11_0156                TATATATAAATGTATGAATATACGTATAAATAAATCCATACATTTTGT
MAL11|PF11_0156          ------------------------------------------------
su_gi_contig_10979       ------------------------------------------------
C09_Pf_Sau3A_T3_L_P2.ab1 ------------------------------------------------

PF11_0156                GATTTTTTTTTTTTTTTATTATTTTTTCTACATATATATATATATATA
MAL11|PF11_0156          ------------------------------------------------
su_gi_contig_10979       ------------------------------------------------
C09_Pf_Sau3A_T3_L_P2.ab1 ------------------------------------------------

PF11_0156                TGCATAGTTGTATGTGCATAATTTTATAAACCTATTTGCACCTTGTTA
MAL11|PF11_0156          ------------------------------------------------
su_gi_contig_10979       ------------------------------------------------
C09_Pf_Sau3A_T3_L_P2.ab1 ------------------------------------------------

PF11_0156                TTTTTTAACATTTATTATTTGTATTTTATATTTCTTAATTTTTTTGTT
MAL11|PF11_0156          ------------------------------------------------
su_gi_contig_10979       ------------------------------------------------
C09_Pf_Sau3A_T3_L_P2.ab1 ------------------------------------------------

PF11_0156                GAAAGAACATCAATTATGCTACATGGATTTTTTTTTTGAAATGATATT
MAL11|PF11_0156          ------------------------------------------------
su_gi_contig_10979       ------------------------------------------------
C09_Pf_Sau3A_T3_L_P2.ab1 ------------------------------------------------

PF11_0156                TCATAAATTGTACAGATTAATGGAAATTCGGTTTTCAATTGATGATAC
MAL11|PF11_0156          ------------------------------------------------
su_gi_contig_10979       ------------------------------------------------
C09_Pf_Sau3A_T3_L_P2.ab1 ------------------------------------------------

PF11_0156                TCCAAAACATCGTATACTTCTTTTGTTGTATCAATCCCCTGTGGTAAT
MAL11|PF11_0156          ------------------------------------------------
su_gi_contig_10979       ------------------------------------------------
C09_Pf_Sau3A_T3_L_P2.ab1 ------------------------------------------------

PF11_0156                ATTAATAAGGAATATATAATAAAAATACAAGAAAAAAAAAAAAAAAAA
MAL11|PF11_0156          ------------------------------------------------
su_gi_contig_10979       ------------------------------------------------
C09_Pf_Sau3A_T3_L_P2.ab1 ------------------------------------------------

PF11_0156                AATTATATATAAATTTTTATGAGATTTTTTATATATATTATACCTGAA
MAL11|PF11_0156          ------------------------------------------------
su_gi_contig_10979       ------------------------------------------------
C09_Pf_Sau3A_T3_L_P2.ab1 ------------------------------------------------

PF11_0156                GTTTTTGTCCATTCAATAATTCCGCTTCTATTAATTCCCATGAATCTC
MAL11|PF11_0156          ------------------------------------------------
su_gi_contig_10979       ------------------------------------------------
C09_Pf_Sau3A_T3_L_P2.ab1 ------------------------------------------------

PF11_0156                TCCCTTTTCTCTTTGCAAATTCTTTTGCACACTTAAAATTTCTTCCTC
MAL11|PF11_0156          ------------------------------------------------
su_gi_contig_10979       ------------------------------------------------
C09_Pf_Sau3A_T3_L_P2.ab1 ------------------------------------------------

PF11_0156                CCAAACATGTGGTTATAAGATCCGCTAGTCCACAACTATCTAAAAAGG
MAL11|PF11_0156          ------------------------------------------------
su_gi_contig_10979       ------------------------------------------------
C09_Pf_Sau3A_T3_L_P2.ab1 ------------------------------------------------

PF11_0156                TTTCCTGAATGAACAAATAAATAGGCATATACATTTATATGTATATAT
MAL11|PF11_0156          ------------------------------------------------
su_gi_contig_10979       ------------------------------------------------
C09_Pf_Sau3A_T3_L_P2.ab1 ------------------------------------------------

PF11_0156                TTATATATATATATATATGTGTATTTATTTATTTGTTTATTAATTCAT
MAL11|PF11_0156          ------------------------------------------------
su_gi_contig_10979       ------------------------------------------------
C09_Pf_Sau3A_T3_L_P2.ab1 ------------------------------------------------

PF11_0156                TTAATATAATTACTTATTTATATATTTATATCTATTGTTTGATATGCT
MAL11|PF11_0156          ------------------------------------------------
su_gi_contig_10979       ------------------------------------------------
C09_Pf_Sau3A_T3_L_P2.ab1 ------------------------------------------------

PF11_0156                AATATGTATATCATTTATCATGTTATATAATTTTTTCTTTTCATGGAT
MAL11|PF11_0156          ------------------------------------------------
su_gi_contig_10979       ------------------------------------------------
C09_Pf_Sau3A_T3_L_P2.ab1 ------------------------------------------------

PF11_0156                CCGTTTCTTACATCCAAAACGTTAGGAAAAAACATTTTAGCAAATTTT
MAL11|PF11_0156          ------------------------------------------------
su_gi_contig_10979       ------------------------------------------------
C09_Pf_Sau3A_T3_L_P2.ab1 ------------------------------------------------

PF11_0156                TTCATCTCTTCTAAACCAATTCGAATAATAGCCGATTTTGTATTATAG
MAL11|PF11_0156          ------------------------------------------------
su_gi_contig_10979       ------------------------------------------------
C09_Pf_Sau3A_T3_L_P2.ab1 ------------------------------------------------

PF11_0156                CTAGCTGTTAATCCATCTATAAATCCAACCCCTAAGGCTATAACATTT
MAL11|PF11_0156          ------------------------------------------------
su_gi_contig_10979       ------------------------------------------------
C09_Pf_Sau3A_T3_L_P2.ab1 ------------------------------------------------

PF11_0156                TTTAGAGCTCCACATATCTACTTCAAAGAAATATATATATATATATAT
MAL11|PF11_0156          ------------------------------------------------
su_gi_contig_10979       ------------------------------------------------
C09_Pf_Sau3A_T3_L_P2.ab1 ------------------------------------------------

PF11_0156                ATATTGATTTATTTATTTTATAAATTATTTTTTAAAATGAAAAGTGTT
MAL11|PF11_0156          ------------------------------------------------
su_gi_contig_10979       ------------------------------------------------
C09_Pf_Sau3A_T3_L_P2.ab1 ------------------------------------------------

PF11_0156                ATAAAATGATTACTTCTACTCCTGGTTTATCTTGTATGCAATTAACTT
MAL11|PF11_0156          ------------------------------------------------
su_gi_contig_10979       ------------------------------------------------
C09_Pf_Sau3A_T3_L_P2.ab1 ------------------------------------------------

PF11_0156                TAAAATACGTTCTATCAAATAGATTTTGCCATATGACCTCATTTCCTT
MAL11|PF11_0156          ------------------------------------------------
su_gi_contig_10979       ------------------------------------------------
C09_Pf_Sau3A_T3_L_P2.ab1 ------------------------------------------------

PF11_0156                TTTTTTCAAAACCTATAGTACTTTCACTAAAGTGTTCACGAGATAATT
MAL11|PF11_0156          ------------------------------------------------
su_gi_contig_10979       ------------------------------------------------
C09_Pf_Sau3A_T3_L_P2.ab1 ------------------------------------------------

PF11_0156                CCTACGATTTTATAGAAATGTATACATATATATATATATATATATATA
MAL11|PF11_0156          ------------------------------------------------
su_gi_contig_10979       ------------------------------------------------
C09_Pf_Sau3A_T3_L_P2.ab1 ------------------------------------------------

PF11_0156                TATATTTTATTTTTGAAGAAAATATAAATTTTATTGAAAAATTATGTC
MAL11|PF11_0156          ------------------------------------------------
su_gi_contig_10979       ------------------------------------------------
C09_Pf_Sau3A_T3_L_P2.ab1 ------------------------------------------------

PF11_0156                TTTACAAAATGAATATATATCAAAAAGTATACACTTCATAAAAACACT
MAL11|PF11_0156          ------------------------------------------------
su_gi_contig_10979       ------------------------------------------------
C09_Pf_Sau3A_T3_L_P2.ab1 ------------------------------------------------

PF11_0156                TCTTCAGATATGTATTTTTAATTTTATTACTTCTGCTATGTTTGATCC
MAL11|PF11_0156          ------------------------------------------------
su_gi_contig_10979       ------------------------------------------------
C09_Pf_Sau3A_T3_L_P2.ab1 ------------------------------------------------

PF11_0156                TGACAAAGCCAAACATTCAATATCCAATTTTTTTTCTATAATATCTGA
MAL11|PF11_0156          ------------------------------------------------
su_gi_contig_10979       ------------------------------------------------
C09_Pf_Sau3A_T3_L_P2.ab1 ------------------------------------------------

PF11_0156                TAGTAGTTGA
MAL11|PF11_0156          ----------
su_gi_contig_10979       ----------
C09_Pf_Sau3A_T3_L_P2.ab1 ----------

;

endblock;
