# Supplementary material for: cDNA sequences reveal considerable gene prediction inaccuracy in the Plasmodium falciparum genome
Source: BMC Genomics. 2007 Jul 27;8:255. doi: 10.1186/1471-2164-8-255 (PMC1978503; doi:10.1186/1471-2164-8-255)
Supplement: Additional file 3 — Genes with cDNA sequences not matching predicted CDS perfectly. Aligned cDNA and predicted CDS sequences can be viewed by double clicking the hyper-linked gene names in the Excel file. [file 1471-2164-8-255-S3.zip › PF11_0160.TXT]

#NEXUS

[!This data assembled using Sequencher, from Gene Codes Corporation.]
begin data;
   dimensions ntax=35 nchar=6503;
   format datatype=dna gap=- interleave=yes;
   matrix

PF11_0160                       AGAATATATAAAAATACGTTATGTATTTTTATATAAATATATATTATT
MAL11|PF11_0160                 ------------------------------------------------
su_gi_contig_412                ------------------------------------------------
gi|27158644|gb|CA856263.1|CA856 ------------------------------------------------
gi|27156715|gb|CA855103.1|CA855 ------------------------------------------------
gi|17969004|gb|BM275667.1|BM275 ------------------------------------------------
gi|17967697|gb|BM274389.1|BM274 ------------------------------------------------
gi|27156202|gb|CA854797.1|CA854 ------------------------------------------------
gi|21254652|gb|BQ451540.1|BQ451 ------------------------------------------------
B06_PfLab1_Large_Plate6b.ab1    ------------------------------------------------
gi|17969754|gb|BM276397.1|BM276 ------------------------------------------------
gi|15908294|gb|BI815199.1|BI815 ------------------------------------------------
gi|17969580|gb|BM276228.1|BM276 ------------------------------------------------
PfLab1_S_F3__P1a_E12_10.ab1     ------------------------------------------------
052_PfLab1_M_P27b.ab1           ------------------------------------------------
gi|17968384|gb|BM275063.1|BM275 ------------------------------------------------
gi|27159390|gb|CA856676.1|CA856 ------------------------------------------------
gi|17966780|gb|BM273485.1|BM273 ------------------------------------------------
gi|17967016|gb|BM273718.1|BM273 ------------------------------------------------
gi|27156646|gb|CA855067.1|CA855 ------------------------------------------------
gi|17969651|gb|BM276297.1|BM276 ------------------------------------------------
gi|27158938|gb|CA856433.1|CA856 ------------------------------------------------
gi|17967911|gb|BM274601.1|BM274 ------------------------------------------------
gi|15909191|gb|BI815682.1|BI815 ------------------------------------------------
gi|27159663|gb|CA856849.1|CA856 ------------------------------------------------
gi|17969826|gb|BM276467.1|BM276 ------------------------------------------------
gi|17969131|gb|BM275790.1|BM275 ------------------------------------------------
H05_PfLab1_M_Plate11b.ab1       ------------------------------------------------
gi|17969611|gb|BM276258.1|BM276 ------------------------------------------------
gi|17967465|gb|BM274160.1|BM274 ------------------------------------------------
gi|17968409|gb|BM275088.1|BM275 ------------------------------------------------
gi|27156784|gb|CA855136.1|CA855 ------------------------------------------------
PfLab1_M_F3__P13a_B07_03.ab1    ------------------------------------------------
C11_2650_1.ab1                  ------------------------------------------------
C12_2650_302.ab1                ------------------------------------------------

PF11_0160                       TTATTATTGGCACATATTTATATGCATATATATAAATATATATATATA
MAL11|PF11_0160                 ------------------------------------------------
su_gi_contig_412                ------------------------------------------------
gi|27158644|gb|CA856263.1|CA856 ------------------------------------------------
gi|27156715|gb|CA855103.1|CA855 ------------------------------------------------
gi|17969004|gb|BM275667.1|BM275 ------------------------------------------------
gi|17967697|gb|BM274389.1|BM274 ------------------------------------------------
gi|27156202|gb|CA854797.1|CA854 ------------------------------------------------
gi|21254652|gb|BQ451540.1|BQ451 ------------------------------------------------
B06_PfLab1_Large_Plate6b.ab1    ------------------------------------------------
gi|17969754|gb|BM276397.1|BM276 ------------------------------------------------
gi|15908294|gb|BI815199.1|BI815 ------------------------------------------------
gi|17969580|gb|BM276228.1|BM276 ------------------------------------------------
PfLab1_S_F3__P1a_E12_10.ab1     ------------------------------------------------
052_PfLab1_M_P27b.ab1           ------------------------------------------------
gi|17968384|gb|BM275063.1|BM275 ------------------------------------------------
gi|27159390|gb|CA856676.1|CA856 ------------------------------------------------
gi|17966780|gb|BM273485.1|BM273 ------------------------------------------------
gi|17967016|gb|BM273718.1|BM273 ------------------------------------------------
gi|27156646|gb|CA855067.1|CA855 ------------------------------------------------
gi|17969651|gb|BM276297.1|BM276 ------------------------------------------------
gi|27158938|gb|CA856433.1|CA856 ------------------------------------------------
gi|17967911|gb|BM274601.1|BM274 ------------------------------------------------
gi|15909191|gb|BI815682.1|BI815 ------------------------------------------------
gi|27159663|gb|CA856849.1|CA856 ------------------------------------------------
gi|17969826|gb|BM276467.1|BM276 ------------------------------------------------
gi|17969131|gb|BM275790.1|BM275 ------------------------------------------------
H05_PfLab1_M_Plate11b.ab1       ------------------------------------------------
gi|17969611|gb|BM276258.1|BM276 ------------------------------------------------
gi|17967465|gb|BM274160.1|BM274 ------------------------------------------------
gi|17968409|gb|BM275088.1|BM275 ------------------------------------------------
gi|27156784|gb|CA855136.1|CA855 ------------------------------------------------
PfLab1_M_F3__P13a_B07_03.ab1    ------------------------------------------------
C11_2650_1.ab1                  ------------------------------------------------
C12_2650_302.ab1                ------------------------------------------------

PF11_0160                       TATTTATATTTTATTTTATAATGAAGCCATTTTTATAAATTGTTCTAT
MAL11|PF11_0160                 ------------------------------------------------
su_gi_contig_412                ------------------------------------------------
gi|27158644|gb|CA856263.1|CA856 ------------------------------------------------
gi|27156715|gb|CA855103.1|CA855 ------------------------------------------------
gi|17969004|gb|BM275667.1|BM275 ------------------------------------------------
gi|17967697|gb|BM274389.1|BM274 ------------------------------------------------
gi|27156202|gb|CA854797.1|CA854 ------------------------------------------------
gi|21254652|gb|BQ451540.1|BQ451 ------------------------------------------------
B06_PfLab1_Large_Plate6b.ab1    ------------------------------------------------
gi|17969754|gb|BM276397.1|BM276 ------------------------------------------------
gi|15908294|gb|BI815199.1|BI815 ------------------------------------------------
gi|17969580|gb|BM276228.1|BM276 ------------------------------------------------
PfLab1_S_F3__P1a_E12_10.ab1     ------------------------------------------------
052_PfLab1_M_P27b.ab1           ------------------------------------------------
gi|17968384|gb|BM275063.1|BM275 ------------------------------------------------
gi|27159390|gb|CA856676.1|CA856 ------------------------------------------------
gi|17966780|gb|BM273485.1|BM273 ------------------------------------------------
gi|17967016|gb|BM273718.1|BM273 ------------------------------------------------
gi|27156646|gb|CA855067.1|CA855 ------------------------------------------------
gi|17969651|gb|BM276297.1|BM276 ------------------------------------------------
gi|27158938|gb|CA856433.1|CA856 ------------------------------------------------
gi|17967911|gb|BM274601.1|BM274 ------------------------------------------------
gi|15909191|gb|BI815682.1|BI815 ------------------------------------------------
gi|27159663|gb|CA856849.1|CA856 ------------------------------------------------
gi|17969826|gb|BM276467.1|BM276 ------------------------------------------------
gi|17969131|gb|BM275790.1|BM275 ------------------------------------------------
H05_PfLab1_M_Plate11b.ab1       ------------------------------------------------
gi|17969611|gb|BM276258.1|BM276 ------------------------------------------------
gi|17967465|gb|BM274160.1|BM274 ------------------------------------------------
gi|17968409|gb|BM275088.1|BM275 ------------------------------------------------
gi|27156784|gb|CA855136.1|CA855 ------------------------------------------------
PfLab1_M_F3__P13a_B07_03.ab1    ------------------------------------------------
C11_2650_1.ab1                  ------------------------------------------------
C12_2650_302.ab1                ------------------------------------------------

PF11_0160                       AATAAAAAAAGAATATAGAACAGCGTATTAAAAAAAAAAAAATTGTGT
MAL11|PF11_0160                 ------------------------------------------------
su_gi_contig_412                ------------------------------------------------
gi|27158644|gb|CA856263.1|CA856 ------------------------------------------------
gi|27156715|gb|CA855103.1|CA855 ------------------------------------------------
gi|17969004|gb|BM275667.1|BM275 ------------------------------------------------
gi|17967697|gb|BM274389.1|BM274 ------------------------------------------------
gi|27156202|gb|CA854797.1|CA854 ------------------------------------------------
gi|21254652|gb|BQ451540.1|BQ451 ------------------------------------------------
B06_PfLab1_Large_Plate6b.ab1    ------------------------------------------------
gi|17969754|gb|BM276397.1|BM276 ------------------------------------------------
gi|15908294|gb|BI815199.1|BI815 ------------------------------------------------
gi|17969580|gb|BM276228.1|BM276 ------------------------------------------------
PfLab1_S_F3__P1a_E12_10.ab1     ------------------------------------------------
052_PfLab1_M_P27b.ab1           ------------------------------------------------
gi|17968384|gb|BM275063.1|BM275 ------------------------------------------------
gi|27159390|gb|CA856676.1|CA856 ------------------------------------------------
gi|17966780|gb|BM273485.1|BM273 ------------------------------------------------
gi|17967016|gb|BM273718.1|BM273 ------------------------------------------------
gi|27156646|gb|CA855067.1|CA855 ------------------------------------------------
gi|17969651|gb|BM276297.1|BM276 ------------------------------------------------
gi|27158938|gb|CA856433.1|CA856 ------------------------------------------------
gi|17967911|gb|BM274601.1|BM274 ------------------------------------------------
gi|15909191|gb|BI815682.1|BI815 ------------------------------------------------
gi|27159663|gb|CA856849.1|CA856 ------------------------------------------------
gi|17969826|gb|BM276467.1|BM276 ------------------------------------------------
gi|17969131|gb|BM275790.1|BM275 ------------------------------------------------
H05_PfLab1_M_Plate11b.ab1       ------------------------------------------------
gi|17969611|gb|BM276258.1|BM276 ------------------------------------------------
gi|17967465|gb|BM274160.1|BM274 ------------------------------------------------
gi|17968409|gb|BM275088.1|BM275 ------------------------------------------------
gi|27156784|gb|CA855136.1|CA855 ------------------------------------------------
PfLab1_M_F3__P13a_B07_03.ab1    ------------------------------------------------
C11_2650_1.ab1                  ------------------------------------------------
C12_2650_302.ab1                ------------------------------------------------

PF11_0160                       GTATACATATTTTGACACATAAATATATTATGTGTGGGAATCGATAAT
MAL11|PF11_0160                 ------------------------------------------------
su_gi_contig_412                ------------------------------------------------
gi|27158644|gb|CA856263.1|CA856 ------------------------------------------------
gi|27156715|gb|CA855103.1|CA855 ------------------------------------------------
gi|17969004|gb|BM275667.1|BM275 ------------------------------------------------
gi|17967697|gb|BM274389.1|BM274 ------------------------------------------------
gi|27156202|gb|CA854797.1|CA854 ------------------------------------------------
gi|21254652|gb|BQ451540.1|BQ451 ------------------------------------------------
B06_PfLab1_Large_Plate6b.ab1    ------------------------------------------------
gi|17969754|gb|BM276397.1|BM276 ------------------------------------------------
gi|15908294|gb|BI815199.1|BI815 ------------------------------------------------
gi|17969580|gb|BM276228.1|BM276 ------------------------------------------------
PfLab1_S_F3__P1a_E12_10.ab1     ------------------------------------------------
052_PfLab1_M_P27b.ab1           ------------------------------------------------
gi|17968384|gb|BM275063.1|BM275 ------------------------------------------------
gi|27159390|gb|CA856676.1|CA856 ------------------------------------------------
gi|17966780|gb|BM273485.1|BM273 ------------------------------------------------
gi|17967016|gb|BM273718.1|BM273 ------------------------------------------------
gi|27156646|gb|CA855067.1|CA855 ------------------------------------------------
gi|17969651|gb|BM276297.1|BM276 ------------------------------------------------
gi|27158938|gb|CA856433.1|CA856 ------------------------------------------------
gi|17967911|gb|BM274601.1|BM274 ------------------------------------------------
gi|15909191|gb|BI815682.1|BI815 ------------------------------------------------
gi|27159663|gb|CA856849.1|CA856 ------------------------------------------------
gi|17969826|gb|BM276467.1|BM276 ------------------------------------------------
gi|17969131|gb|BM275790.1|BM275 ------------------------------------------------
H05_PfLab1_M_Plate11b.ab1       ------------------------------------------------
gi|17969611|gb|BM276258.1|BM276 ------------------------------------------------
gi|17967465|gb|BM274160.1|BM274 ------------------------------------------------
gi|17968409|gb|BM275088.1|BM275 ------------------------------------------------
gi|27156784|gb|CA855136.1|CA855 ------------------------------------------------
PfLab1_M_F3__P13a_B07_03.ab1    ------------------------------------------------
C11_2650_1.ab1                  ------------------------------------------------
C12_2650_302.ab1                ------------------------------------------------

PF11_0160                       ACAACGTTATTATTTTTTTTATAATTAAAAATTTATAGATAATAAATT
MAL11|PF11_0160                 ------------------------------------------------
su_gi_contig_412                ------------------------------------------------
gi|27158644|gb|CA856263.1|CA856 ------------------------------------------------
gi|27156715|gb|CA855103.1|CA855 ------------------------------------------------
gi|17969004|gb|BM275667.1|BM275 ------------------------------------------------
gi|17967697|gb|BM274389.1|BM274 ------------------------------------------------
gi|27156202|gb|CA854797.1|CA854 ------------------------------------------------
gi|21254652|gb|BQ451540.1|BQ451 ------------------------------------------------
B06_PfLab1_Large_Plate6b.ab1    ------------------------------------------------
gi|17969754|gb|BM276397.1|BM276 ------------------------------------------------
gi|15908294|gb|BI815199.1|BI815 ------------------------------------------------
gi|17969580|gb|BM276228.1|BM276 ------------------------------------------------
PfLab1_S_F3__P1a_E12_10.ab1     ------------------------------------------------
052_PfLab1_M_P27b.ab1           ------------------------------------------------
gi|17968384|gb|BM275063.1|BM275 ------------------------------------------------
gi|27159390|gb|CA856676.1|CA856 ------------------------------------------------
gi|17966780|gb|BM273485.1|BM273 ------------------------------------------------
gi|17967016|gb|BM273718.1|BM273 ------------------------------------------------
gi|27156646|gb|CA855067.1|CA855 ------------------------------------------------
gi|17969651|gb|BM276297.1|BM276 ------------------------------------------------
gi|27158938|gb|CA856433.1|CA856 ------------------------------------------------
gi|17967911|gb|BM274601.1|BM274 ------------------------------------------------
gi|15909191|gb|BI815682.1|BI815 ------------------------------------------------
gi|27159663|gb|CA856849.1|CA856 ------------------------------------------------
gi|17969826|gb|BM276467.1|BM276 ------------------------------------------------
gi|17969131|gb|BM275790.1|BM275 ------------------------------------------------
H05_PfLab1_M_Plate11b.ab1       ------------------------------------------------
gi|17969611|gb|BM276258.1|BM276 ------------------------------------------------
gi|17967465|gb|BM274160.1|BM274 ------------------------------------------------
gi|17968409|gb|BM275088.1|BM275 ------------------------------------------------
gi|27156784|gb|CA855136.1|CA855 ------------------------------------------------
PfLab1_M_F3__P13a_B07_03.ab1    ------------------------------------------------
C11_2650_1.ab1                  ------------------------------------------------
C12_2650_302.ab1                ------------------------------------------------

PF11_0160                       ACACAACTATTTTTGTATACATAAGCATGAAATATTTATGTAAAAAAT
MAL11|PF11_0160                 ------------------------------------------------
su_gi_contig_412                ------------------------------------------------
gi|27158644|gb|CA856263.1|CA856 ------------------------------------------------
gi|27156715|gb|CA855103.1|CA855 ------------------------------------------------
gi|17969004|gb|BM275667.1|BM275 ------------------------------------------------
gi|17967697|gb|BM274389.1|BM274 ------------------------------------------------
gi|27156202|gb|CA854797.1|CA854 ------------------------------------------------
gi|21254652|gb|BQ451540.1|BQ451 ------------------------------------------------
B06_PfLab1_Large_Plate6b.ab1    ------------------------------------------------
gi|17969754|gb|BM276397.1|BM276 ------------------------------------------------
gi|15908294|gb|BI815199.1|BI815 ------------------------------------------------
gi|17969580|gb|BM276228.1|BM276 ------------------------------------------------
PfLab1_S_F3__P1a_E12_10.ab1     ------------------------------------------------
052_PfLab1_M_P27b.ab1           ------------------------------------------------
gi|17968384|gb|BM275063.1|BM275 ------------------------------------------------
gi|27159390|gb|CA856676.1|CA856 ------------------------------------------------
gi|17966780|gb|BM273485.1|BM273 ------------------------------------------------
gi|17967016|gb|BM273718.1|BM273 ------------------------------------------------
gi|27156646|gb|CA855067.1|CA855 ------------------------------------------------
gi|17969651|gb|BM276297.1|BM276 ------------------------------------------------
gi|27158938|gb|CA856433.1|CA856 ------------------------------------------------
gi|17967911|gb|BM274601.1|BM274 ------------------------------------------------
gi|15909191|gb|BI815682.1|BI815 ------------------------------------------------
gi|27159663|gb|CA856849.1|CA856 ------------------------------------------------
gi|17969826|gb|BM276467.1|BM276 ------------------------------------------------
gi|17969131|gb|BM275790.1|BM275 ------------------------------------------------
H05_PfLab1_M_Plate11b.ab1       ------------------------------------------------
gi|17969611|gb|BM276258.1|BM276 ------------------------------------------------
gi|17967465|gb|BM274160.1|BM274 ------------------------------------------------
gi|17968409|gb|BM275088.1|BM275 ------------------------------------------------
gi|27156784|gb|CA855136.1|CA855 ------------------------------------------------
PfLab1_M_F3__P13a_B07_03.ab1    ------------------------------------------------
C11_2650_1.ab1                  ------------------------------------------------
C12_2650_302.ab1                ------------------------------------------------

PF11_0160                       AAAAATGATATACATATATTTTTTTTTTATGGTAAATATATAAAACAA
MAL11|PF11_0160                 ------------------------------------------------
su_gi_contig_412                ------------------------------------------------
gi|27158644|gb|CA856263.1|CA856 ------------------------------------------------
gi|27156715|gb|CA855103.1|CA855 ------------------------------------------------
gi|17969004|gb|BM275667.1|BM275 ------------------------------------------------
gi|17967697|gb|BM274389.1|BM274 ------------------------------------------------
gi|27156202|gb|CA854797.1|CA854 ------------------------------------------------
gi|21254652|gb|BQ451540.1|BQ451 ------------------------------------------------
B06_PfLab1_Large_Plate6b.ab1    ------------------------------------------------
gi|17969754|gb|BM276397.1|BM276 ------------------------------------------------
gi|15908294|gb|BI815199.1|BI815 ------------------------------------------------
gi|17969580|gb|BM276228.1|BM276 ------------------------------------------------
PfLab1_S_F3__P1a_E12_10.ab1     ------------------------------------------------
052_PfLab1_M_P27b.ab1           ------------------------------------------------
gi|17968384|gb|BM275063.1|BM275 ------------------------------------------------
gi|27159390|gb|CA856676.1|CA856 ------------------------------------------------
gi|17966780|gb|BM273485.1|BM273 ------------------------------------------------
gi|17967016|gb|BM273718.1|BM273 ------------------------------------------------
gi|27156646|gb|CA855067.1|CA855 ------------------------------------------------
gi|17969651|gb|BM276297.1|BM276 ------------------------------------------------
gi|27158938|gb|CA856433.1|CA856 ------------------------------------------------
gi|17967911|gb|BM274601.1|BM274 ------------------------------------------------
gi|15909191|gb|BI815682.1|BI815 ------------------------------------------------
gi|27159663|gb|CA856849.1|CA856 ------------------------------------------------
gi|17969826|gb|BM276467.1|BM276 ------------------------------------------------
gi|17969131|gb|BM275790.1|BM275 ------------------------------------------------
H05_PfLab1_M_Plate11b.ab1       ------------------------------------------------
gi|17969611|gb|BM276258.1|BM276 ------------------------------------------------
gi|17967465|gb|BM274160.1|BM274 ------------------------------------------------
gi|17968409|gb|BM275088.1|BM275 ------------------------------------------------
gi|27156784|gb|CA855136.1|CA855 ------------------------------------------------
PfLab1_M_F3__P13a_B07_03.ab1    ------------------------------------------------
C11_2650_1.ab1                  ------------------------------------------------
C12_2650_302.ab1                ------------------------------------------------

PF11_0160                       TGCATTATAATTATATATTTTTTGTTTTATTTTTTTAGAATATGCTTG
MAL11|PF11_0160                 ------------------------------------------------
su_gi_contig_412                ------------------------------------------------
gi|27158644|gb|CA856263.1|CA856 ------------------------------------------------
gi|27156715|gb|CA855103.1|CA855 ------------------------------------------------
gi|17969004|gb|BM275667.1|BM275 ------------------------------------------------
gi|17967697|gb|BM274389.1|BM274 ------------------------------------------------
gi|27156202|gb|CA854797.1|CA854 ------------------------------------------------
gi|21254652|gb|BQ451540.1|BQ451 ------------------------------------------------
B06_PfLab1_Large_Plate6b.ab1    ------------------------------------------------
gi|17969754|gb|BM276397.1|BM276 ------------------------------------------------
gi|15908294|gb|BI815199.1|BI815 ------------------------------------------------
gi|17969580|gb|BM276228.1|BM276 ------------------------------------------------
PfLab1_S_F3__P1a_E12_10.ab1     ------------------------------------------------
052_PfLab1_M_P27b.ab1           ------------------------------------------------
gi|17968384|gb|BM275063.1|BM275 ------------------------------------------------
gi|27159390|gb|CA856676.1|CA856 ------------------------------------------------
gi|17966780|gb|BM273485.1|BM273 ------------------------------------------------
gi|17967016|gb|BM273718.1|BM273 ------------------------------------------------
gi|27156646|gb|CA855067.1|CA855 ------------------------------------------------
gi|17969651|gb|BM276297.1|BM276 ------------------------------------------------
gi|27158938|gb|CA856433.1|CA856 ------------------------------------------------
gi|17967911|gb|BM274601.1|BM274 ------------------------------------------------
gi|15909191|gb|BI815682.1|BI815 ------------------------------------------------
gi|27159663|gb|CA856849.1|CA856 ------------------------------------------------
gi|17969826|gb|BM276467.1|BM276 ------------------------------------------------
gi|17969131|gb|BM275790.1|BM275 ------------------------------------------------
H05_PfLab1_M_Plate11b.ab1       ------------------------------------------------
gi|17969611|gb|BM276258.1|BM276 ------------------------------------------------
gi|17967465|gb|BM274160.1|BM274 ------------------------------------------------
gi|17968409|gb|BM275088.1|BM275 ------------------------------------------------
gi|27156784|gb|CA855136.1|CA855 ------------------------------------------------
PfLab1_M_F3__P13a_B07_03.ab1    ------------------------------------------------
C11_2650_1.ab1                  ------------------------------------------------
C12_2650_302.ab1                ------------------------------------------------

PF11_0160                       TTTCATAATTATTGTTTTTAGTGTTAAAAAAGGGTCTTTTGTTTTGAT
MAL11|PF11_0160                 ------------------------------------------------
su_gi_contig_412                ------------------------------------------------
gi|27158644|gb|CA856263.1|CA856 ------------------------------------------------
gi|27156715|gb|CA855103.1|CA855 ------------------------------------------------
gi|17969004|gb|BM275667.1|BM275 ------------------------------------------------
gi|17967697|gb|BM274389.1|BM274 ------------------------------------------------
gi|27156202|gb|CA854797.1|CA854 ------------------------------------------------
gi|21254652|gb|BQ451540.1|BQ451 ------------------------------------------------
B06_PfLab1_Large_Plate6b.ab1    ------------------------------------------------
gi|17969754|gb|BM276397.1|BM276 ------------------------------------------------
gi|15908294|gb|BI815199.1|BI815 ------------------------------------------------
gi|17969580|gb|BM276228.1|BM276 ------------------------------------------------
PfLab1_S_F3__P1a_E12_10.ab1     ------------------------------------------------
052_PfLab1_M_P27b.ab1           ------------------------------------------------
gi|17968384|gb|BM275063.1|BM275 ------------------------------------------------
gi|27159390|gb|CA856676.1|CA856 ------------------------------------------------
gi|17966780|gb|BM273485.1|BM273 ------------------------------------------------
gi|17967016|gb|BM273718.1|BM273 ------------------------------------------------
gi|27156646|gb|CA855067.1|CA855 ------------------------------------------------
gi|17969651|gb|BM276297.1|BM276 ------------------------------------------------
gi|27158938|gb|CA856433.1|CA856 ------------------------------------------------
gi|17967911|gb|BM274601.1|BM274 ------------------------------------------------
gi|15909191|gb|BI815682.1|BI815 ------------------------------------------------
gi|27159663|gb|CA856849.1|CA856 ------------------------------------------------
gi|17969826|gb|BM276467.1|BM276 ------------------------------------------------
gi|17969131|gb|BM275790.1|BM275 ------------------------------------------------
H05_PfLab1_M_Plate11b.ab1       ------------------------------------------------
gi|17969611|gb|BM276258.1|BM276 ------------------------------------------------
gi|17967465|gb|BM274160.1|BM274 ------------------------------------------------
gi|17968409|gb|BM275088.1|BM275 ------------------------------------------------
gi|27156784|gb|CA855136.1|CA855 ------------------------------------------------
PfLab1_M_F3__P13a_B07_03.ab1    ------------------------------------------------
C11_2650_1.ab1                  ------------------------------------------------
C12_2650_302.ab1                ------------------------------------------------

PF11_0160                       TTAATTTTTTTTACTTTACATAAATAAATAAATATATATATATATATA
MAL11|PF11_0160                 ------------------------------------------------
su_gi_contig_412                ------------------------------------------------
gi|27158644|gb|CA856263.1|CA856 ------------------------------------------------
gi|27156715|gb|CA855103.1|CA855 ------------------------------------------------
gi|17969004|gb|BM275667.1|BM275 ------------------------------------------------
gi|17967697|gb|BM274389.1|BM274 ------------------------------------------------
gi|27156202|gb|CA854797.1|CA854 ------------------------------------------------
gi|21254652|gb|BQ451540.1|BQ451 ------------------------------------------------
B06_PfLab1_Large_Plate6b.ab1    ------------------------------------------------
gi|17969754|gb|BM276397.1|BM276 ------------------------------------------------
gi|15908294|gb|BI815199.1|BI815 ------------------------------------------------
gi|17969580|gb|BM276228.1|BM276 ------------------------------------------------
PfLab1_S_F3__P1a_E12_10.ab1     ------------------------------------------------
052_PfLab1_M_P27b.ab1           ------------------------------------------------
gi|17968384|gb|BM275063.1|BM275 ------------------------------------------------
gi|27159390|gb|CA856676.1|CA856 ------------------------------------------------
gi|17966780|gb|BM273485.1|BM273 ------------------------------------------------
gi|17967016|gb|BM273718.1|BM273 ------------------------------------------------
gi|27156646|gb|CA855067.1|CA855 ------------------------------------------------
gi|17969651|gb|BM276297.1|BM276 ------------------------------------------------
gi|27158938|gb|CA856433.1|CA856 ------------------------------------------------
gi|17967911|gb|BM274601.1|BM274 ------------------------------------------------
gi|15909191|gb|BI815682.1|BI815 ------------------------------------------------
gi|27159663|gb|CA856849.1|CA856 ------------------------------------------------
gi|17969826|gb|BM276467.1|BM276 ------------------------------------------------
gi|17969131|gb|BM275790.1|BM275 ------------------------------------------------
H05_PfLab1_M_Plate11b.ab1       ------------------------------------------------
gi|17969611|gb|BM276258.1|BM276 ------------------------------------------------
gi|17967465|gb|BM274160.1|BM274 ------------------------------------------------
gi|17968409|gb|BM275088.1|BM275 ------------------------------------------------
gi|27156784|gb|CA855136.1|CA855 ------------------------------------------------
PfLab1_M_F3__P13a_B07_03.ab1    ------------------------------------------------
C11_2650_1.ab1                  ------------------------------------------------
C12_2650_302.ab1                ------------------------------------------------

PF11_0160                       TATATATATATATATATATATATATATGTACATATTTATTTATTTATA
MAL11|PF11_0160                 ------------------------------------------------
su_gi_contig_412                ------------------------------------------------
gi|27158644|gb|CA856263.1|CA856 ------------------------------------------------
gi|27156715|gb|CA855103.1|CA855 ------------------------------------------------
gi|17969004|gb|BM275667.1|BM275 ------------------------------------------------
gi|17967697|gb|BM274389.1|BM274 ------------------------------------------------
gi|27156202|gb|CA854797.1|CA854 ------------------------------------------------
gi|21254652|gb|BQ451540.1|BQ451 ------------------------------------------------
B06_PfLab1_Large_Plate6b.ab1    ------------------------------------------------
gi|17969754|gb|BM276397.1|BM276 ------------------------------------------------
gi|15908294|gb|BI815199.1|BI815 ------------------------------------------------
gi|17969580|gb|BM276228.1|BM276 ------------------------------------------------
PfLab1_S_F3__P1a_E12_10.ab1     ------------------------------------------------
052_PfLab1_M_P27b.ab1           ------------------------------------------------
gi|17968384|gb|BM275063.1|BM275 ------------------------------------------------
gi|27159390|gb|CA856676.1|CA856 ------------------------------------------------
gi|17966780|gb|BM273485.1|BM273 ------------------------------------------------
gi|17967016|gb|BM273718.1|BM273 ------------------------------------------------
gi|27156646|gb|CA855067.1|CA855 ------------------------------------------------
gi|17969651|gb|BM276297.1|BM276 ------------------------------------------------
gi|27158938|gb|CA856433.1|CA856 ------------------------------------------------
gi|17967911|gb|BM274601.1|BM274 ------------------------------------------------
gi|15909191|gb|BI815682.1|BI815 ------------------------------------------------
gi|27159663|gb|CA856849.1|CA856 ------------------------------------------------
gi|17969826|gb|BM276467.1|BM276 ------------------------------------------------
gi|17969131|gb|BM275790.1|BM275 ------------------------------------------------
H05_PfLab1_M_Plate11b.ab1       ------------------------------------------------
gi|17969611|gb|BM276258.1|BM276 ------------------------------------------------
gi|17967465|gb|BM274160.1|BM274 ------------------------------------------------
gi|17968409|gb|BM275088.1|BM275 ------------------------------------------------
gi|27156784|gb|CA855136.1|CA855 ------------------------------------------------
PfLab1_M_F3__P13a_B07_03.ab1    ------------------------------------------------
C11_2650_1.ab1                  ------------------------------------------------
C12_2650_302.ab1                ------------------------------------------------

PF11_0160                       TTTTTTTTTTTTTTTGTAAAATGTGAAAAAAAAAATTATTATAACGGA
MAL11|PF11_0160                 ------------------------------------------------
su_gi_contig_412                ------------------------------------------------
gi|27158644|gb|CA856263.1|CA856 ------------------------------------------------
gi|27156715|gb|CA855103.1|CA855 ------------------------------------------------
gi|17969004|gb|BM275667.1|BM275 ------------------------------------------------
gi|17967697|gb|BM274389.1|BM274 ------------------------------------------------
gi|27156202|gb|CA854797.1|CA854 ------------------------------------------------
gi|21254652|gb|BQ451540.1|BQ451 ------------------------------------------------
B06_PfLab1_Large_Plate6b.ab1    ------------------------------------------------
gi|17969754|gb|BM276397.1|BM276 ------------------------------------------------
gi|15908294|gb|BI815199.1|BI815 ------------------------------------------------
gi|17969580|gb|BM276228.1|BM276 ------------------------------------------------
PfLab1_S_F3__P1a_E12_10.ab1     ------------------------------------------------
052_PfLab1_M_P27b.ab1           ------------------------------------------------
gi|17968384|gb|BM275063.1|BM275 ------------------------------------------------
gi|27159390|gb|CA856676.1|CA856 ------------------------------------------------
gi|17966780|gb|BM273485.1|BM273 ------------------------------------------------
gi|17967016|gb|BM273718.1|BM273 ------------------------------------------------
gi|27156646|gb|CA855067.1|CA855 ------------------------------------------------
gi|17969651|gb|BM276297.1|BM276 ------------------------------------------------
gi|27158938|gb|CA856433.1|CA856 ------------------------------------------------
gi|17967911|gb|BM274601.1|BM274 ------------------------------------------------
gi|15909191|gb|BI815682.1|BI815 ------------------------------------------------
gi|27159663|gb|CA856849.1|CA856 ------------------------------------------------
gi|17969826|gb|BM276467.1|BM276 ------------------------------------------------
gi|17969131|gb|BM275790.1|BM275 ------------------------------------------------
H05_PfLab1_M_Plate11b.ab1       ------------------------------------------------
gi|17969611|gb|BM276258.1|BM276 ------------------------------------------------
gi|17967465|gb|BM274160.1|BM274 ------------------------------------------------
gi|17968409|gb|BM275088.1|BM275 ------------------------------------------------
gi|27156784|gb|CA855136.1|CA855 ------------------------------------------------
PfLab1_M_F3__P13a_B07_03.ab1    ------------------------------------------------
C11_2650_1.ab1                  ------------------------------------------------
C12_2650_302.ab1                ------------------------------------------------

PF11_0160                       ATACATATATATATATATATTATATATGTATATATTTATCATATATAT
MAL11|PF11_0160                 ------------------------------------------------
su_gi_contig_412                ------------------------------------------------
gi|27158644|gb|CA856263.1|CA856 ------------------------------------------------
gi|27156715|gb|CA855103.1|CA855 ------------------------------------------------
gi|17969004|gb|BM275667.1|BM275 ------------------------------------------------
gi|17967697|gb|BM274389.1|BM274 ------------------------------------------------
gi|27156202|gb|CA854797.1|CA854 ------------------------------------------------
gi|21254652|gb|BQ451540.1|BQ451 ------------------------------------------------
B06_PfLab1_Large_Plate6b.ab1    ------------------------------------------------
gi|17969754|gb|BM276397.1|BM276 ------------------------------------------------
gi|15908294|gb|BI815199.1|BI815 ------------------------------------------------
gi|17969580|gb|BM276228.1|BM276 ------------------------------------------------
PfLab1_S_F3__P1a_E12_10.ab1     ------------------------------------------------
052_PfLab1_M_P27b.ab1           ------------------------------------------------
gi|17968384|gb|BM275063.1|BM275 ------------------------------------------------
gi|27159390|gb|CA856676.1|CA856 ------------------------------------------------
gi|17966780|gb|BM273485.1|BM273 ------------------------------------------------
gi|17967016|gb|BM273718.1|BM273 ------------------------------------------------
gi|27156646|gb|CA855067.1|CA855 ------------------------------------------------
gi|17969651|gb|BM276297.1|BM276 ------------------------------------------------
gi|27158938|gb|CA856433.1|CA856 ------------------------------------------------
gi|17967911|gb|BM274601.1|BM274 ------------------------------------------------
gi|15909191|gb|BI815682.1|BI815 ------------------------------------------------
gi|27159663|gb|CA856849.1|CA856 ------------------------------------------------
gi|17969826|gb|BM276467.1|BM276 ------------------------------------------------
gi|17969131|gb|BM275790.1|BM275 ------------------------------------------------
H05_PfLab1_M_Plate11b.ab1       ------------------------------------------------
gi|17969611|gb|BM276258.1|BM276 ------------------------------------------------
gi|17967465|gb|BM274160.1|BM274 ------------------------------------------------
gi|17968409|gb|BM275088.1|BM275 ------------------------------------------------
gi|27156784|gb|CA855136.1|CA855 ------------------------------------------------
PfLab1_M_F3__P13a_B07_03.ab1    ------------------------------------------------
C11_2650_1.ab1                  ------------------------------------------------
C12_2650_302.ab1                ------------------------------------------------

PF11_0160                       ATGTGTATTCTTTTATGAATGTCATTTTTTTTTTTTCTTTTTTTTTGC
MAL11|PF11_0160                 ------------------------------------------------
su_gi_contig_412                ------------------------------------------------
gi|27158644|gb|CA856263.1|CA856 ------------------------------------------------
gi|27156715|gb|CA855103.1|CA855 ------------------------------------------------
gi|17969004|gb|BM275667.1|BM275 ------------------------------------------------
gi|17967697|gb|BM274389.1|BM274 ------------------------------------------------
gi|27156202|gb|CA854797.1|CA854 ------------------------------------------------
gi|21254652|gb|BQ451540.1|BQ451 ------------------------------------------------
B06_PfLab1_Large_Plate6b.ab1    ------------------------------------------------
gi|17969754|gb|BM276397.1|BM276 ------------------------------------------------
gi|15908294|gb|BI815199.1|BI815 ------------------------------------------------
gi|17969580|gb|BM276228.1|BM276 ------------------------------------------------
PfLab1_S_F3__P1a_E12_10.ab1     ------------------------------------------------
052_PfLab1_M_P27b.ab1           ------------------------------------------------
gi|17968384|gb|BM275063.1|BM275 ------------------------------------------------
gi|27159390|gb|CA856676.1|CA856 ------------------------------------------------
gi|17966780|gb|BM273485.1|BM273 ------------------------------------------------
gi|17967016|gb|BM273718.1|BM273 ------------------------------------------------
gi|27156646|gb|CA855067.1|CA855 ------------------------------------------------
gi|17969651|gb|BM276297.1|BM276 ------------------------------------------------
gi|27158938|gb|CA856433.1|CA856 ------------------------------------------------
gi|17967911|gb|BM274601.1|BM274 ------------------------------------------------
gi|15909191|gb|BI815682.1|BI815 ------------------------------------------------
gi|27159663|gb|CA856849.1|CA856 ------------------------------------------------
gi|17969826|gb|BM276467.1|BM276 ------------------------------------------------
gi|17969131|gb|BM275790.1|BM275 ------------------------------------------------
H05_PfLab1_M_Plate11b.ab1       ------------------------------------------------
gi|17969611|gb|BM276258.1|BM276 ------------------------------------------------
gi|17967465|gb|BM274160.1|BM274 ------------------------------------------------
gi|17968409|gb|BM275088.1|BM275 ------------------------------------------------
gi|27156784|gb|CA855136.1|CA855 ------------------------------------------------
PfLab1_M_F3__P13a_B07_03.ab1    ------------------------------------------------
C11_2650_1.ab1                  ------------------------------------------------
C12_2650_302.ab1                ------------------------------------------------

PF11_0160                       CCTTTACCTATATTTGTATTATTGGTGTATAACTTTTGATACATATAT
MAL11|PF11_0160                 ------------------------------------------------
su_gi_contig_412                ------------------------------------------------
gi|27158644|gb|CA856263.1|CA856 ------------------------------------------------
gi|27156715|gb|CA855103.1|CA855 ------------------------------------------------
gi|17969004|gb|BM275667.1|BM275 ------------------------------------------------
gi|17967697|gb|BM274389.1|BM274 ------------------------------------------------
gi|27156202|gb|CA854797.1|CA854 ------------------------------------------------
gi|21254652|gb|BQ451540.1|BQ451 ------------------------------------------------
B06_PfLab1_Large_Plate6b.ab1    ------------------------------------------------
gi|17969754|gb|BM276397.1|BM276 ------------------------------------------------
gi|15908294|gb|BI815199.1|BI815 ------------------------------------------------
gi|17969580|gb|BM276228.1|BM276 ------------------------------------------------
PfLab1_S_F3__P1a_E12_10.ab1     ------------------------------------------------
052_PfLab1_M_P27b.ab1           ------------------------------------------------
gi|17968384|gb|BM275063.1|BM275 ------------------------------------------------
gi|27159390|gb|CA856676.1|CA856 ------------------------------------------------
gi|17966780|gb|BM273485.1|BM273 ------------------------------------------------
gi|17967016|gb|BM273718.1|BM273 ------------------------------------------------
gi|27156646|gb|CA855067.1|CA855 ------------------------------------------------
gi|17969651|gb|BM276297.1|BM276 ------------------------------------------------
gi|27158938|gb|CA856433.1|CA856 ------------------------------------------------
gi|17967911|gb|BM274601.1|BM274 ------------------------------------------------
gi|15909191|gb|BI815682.1|BI815 ------------------------------------------------
gi|27159663|gb|CA856849.1|CA856 ------------------------------------------------
gi|17969826|gb|BM276467.1|BM276 ------------------------------------------------
gi|17969131|gb|BM275790.1|BM275 ------------------------------------------------
H05_PfLab1_M_Plate11b.ab1       ------------------------------------------------
gi|17969611|gb|BM276258.1|BM276 ------------------------------------------------
gi|17967465|gb|BM274160.1|BM274 ------------------------------------------------
gi|17968409|gb|BM275088.1|BM275 ------------------------------------------------
gi|27156784|gb|CA855136.1|CA855 ------------------------------------------------
PfLab1_M_F3__P13a_B07_03.ab1    ------------------------------------------------
C11_2650_1.ab1                  ------------------------------------------------
C12_2650_302.ab1                ------------------------------------------------

PF11_0160                       AATATTATGATGCCATTGTTAAGTATAATGTATTTTTGTAAATTAATA
MAL11|PF11_0160                 ------------------------------------------------
su_gi_contig_412                ------------------------------------------------
gi|27158644|gb|CA856263.1|CA856 ------------------------------------------------
gi|27156715|gb|CA855103.1|CA855 ------------------------------------------------
gi|17969004|gb|BM275667.1|BM275 ------------------------------------------------
gi|17967697|gb|BM274389.1|BM274 ------------------------------------------------
gi|27156202|gb|CA854797.1|CA854 ------------------------------------------------
gi|21254652|gb|BQ451540.1|BQ451 ------------------------------------------------
B06_PfLab1_Large_Plate6b.ab1    ------------------------------------------------
gi|17969754|gb|BM276397.1|BM276 ------------------------------------------------
gi|15908294|gb|BI815199.1|BI815 ------------------------------------------------
gi|17969580|gb|BM276228.1|BM276 ------------------------------------------------
PfLab1_S_F3__P1a_E12_10.ab1     ------------------------------------------------
052_PfLab1_M_P27b.ab1           ------------------------------------------------
gi|17968384|gb|BM275063.1|BM275 ------------------------------------------------
gi|27159390|gb|CA856676.1|CA856 ------------------------------------------------
gi|17966780|gb|BM273485.1|BM273 ------------------------------------------------
gi|17967016|gb|BM273718.1|BM273 ------------------------------------------------
gi|27156646|gb|CA855067.1|CA855 ------------------------------------------------
gi|17969651|gb|BM276297.1|BM276 ------------------------------------------------
gi|27158938|gb|CA856433.1|CA856 ------------------------------------------------
gi|17967911|gb|BM274601.1|BM274 ------------------------------------------------
gi|15909191|gb|BI815682.1|BI815 ------------------------------------------------
gi|27159663|gb|CA856849.1|CA856 ------------------------------------------------
gi|17969826|gb|BM276467.1|BM276 ------------------------------------------------
gi|17969131|gb|BM275790.1|BM275 ------------------------------------------------
H05_PfLab1_M_Plate11b.ab1       ------------------------------------------------
gi|17969611|gb|BM276258.1|BM276 ------------------------------------------------
gi|17967465|gb|BM274160.1|BM274 ------------------------------------------------
gi|17968409|gb|BM275088.1|BM275 ------------------------------------------------
gi|27156784|gb|CA855136.1|CA855 ------------------------------------------------
PfLab1_M_F3__P13a_B07_03.ab1    ------------------------------------------------
C11_2650_1.ab1                  ------------------------------------------------
C12_2650_302.ab1                ------------------------------------------------

PF11_0160                       CAACAATATATTATATTTATATATACATATTATTACTTTTATTTATAT
MAL11|PF11_0160                 ------------------------------------------------
su_gi_contig_412                ------------------------------------------------
gi|27158644|gb|CA856263.1|CA856 ------------------------------------------------
gi|27156715|gb|CA855103.1|CA855 ------------------------------------------------
gi|17969004|gb|BM275667.1|BM275 ------------------------------------------------
gi|17967697|gb|BM274389.1|BM274 ------------------------------------------------
gi|27156202|gb|CA854797.1|CA854 ------------------------------------------------
gi|21254652|gb|BQ451540.1|BQ451 ------------------------------------------------
B06_PfLab1_Large_Plate6b.ab1    ------------------------------------------------
gi|17969754|gb|BM276397.1|BM276 ------------------------------------------------
gi|15908294|gb|BI815199.1|BI815 ------------------------------------------------
gi|17969580|gb|BM276228.1|BM276 ------------------------------------------------
PfLab1_S_F3__P1a_E12_10.ab1     ------------------------------------------------
052_PfLab1_M_P27b.ab1           ------------------------------------------------
gi|17968384|gb|BM275063.1|BM275 ------------------------------------------------
gi|27159390|gb|CA856676.1|CA856 ------------------------------------------------
gi|17966780|gb|BM273485.1|BM273 ------------------------------------------------
gi|17967016|gb|BM273718.1|BM273 ------------------------------------------------
gi|27156646|gb|CA855067.1|CA855 ------------------------------------------------
gi|17969651|gb|BM276297.1|BM276 ------------------------------------------------
gi|27158938|gb|CA856433.1|CA856 ------------------------------------------------
gi|17967911|gb|BM274601.1|BM274 ------------------------------------------------
gi|15909191|gb|BI815682.1|BI815 ------------------------------------------------
gi|27159663|gb|CA856849.1|CA856 ------------------------------------------------
gi|17969826|gb|BM276467.1|BM276 ------------------------------------------------
gi|17969131|gb|BM275790.1|BM275 ------------------------------------------------
H05_PfLab1_M_Plate11b.ab1       ------------------------------------------------
gi|17969611|gb|BM276258.1|BM276 ------------------------------------------------
gi|17967465|gb|BM274160.1|BM274 ------------------------------------------------
gi|17968409|gb|BM275088.1|BM275 ------------------------------------------------
gi|27156784|gb|CA855136.1|CA855 ------------------------------------------------
PfLab1_M_F3__P13a_B07_03.ab1    ------------------------------------------------
C11_2650_1.ab1                  ------------------------------------------------
C12_2650_302.ab1                ------------------------------------------------

PF11_0160                       ATAATTACCTTTATTTTTATATTTTGTTTTATGTTTTATGTTTTATGT
MAL11|PF11_0160                 ------------------------------------------------
su_gi_contig_412                ------------------------------------------------
gi|27158644|gb|CA856263.1|CA856 ------------------------------------------------
gi|27156715|gb|CA855103.1|CA855 ------------------------------------------------
gi|17969004|gb|BM275667.1|BM275 ------------------------------------------------
gi|17967697|gb|BM274389.1|BM274 ------------------------------------------------
gi|27156202|gb|CA854797.1|CA854 ------------------------------------------------
gi|21254652|gb|BQ451540.1|BQ451 ------------------------------------------------
B06_PfLab1_Large_Plate6b.ab1    ------------------------------------------------
gi|17969754|gb|BM276397.1|BM276 ------------------------------------------------
gi|15908294|gb|BI815199.1|BI815 ------------------------------------------------
gi|17969580|gb|BM276228.1|BM276 ------------------------------------------------
PfLab1_S_F3__P1a_E12_10.ab1     ------------------------------------------------
052_PfLab1_M_P27b.ab1           ------------------------------------------------
gi|17968384|gb|BM275063.1|BM275 ------------------------------------------------
gi|27159390|gb|CA856676.1|CA856 ------------------------------------------------
gi|17966780|gb|BM273485.1|BM273 ------------------------------------------------
gi|17967016|gb|BM273718.1|BM273 ------------------------------------------------
gi|27156646|gb|CA855067.1|CA855 ------------------------------------------------
gi|17969651|gb|BM276297.1|BM276 ------------------------------------------------
gi|27158938|gb|CA856433.1|CA856 ------------------------------------------------
gi|17967911|gb|BM274601.1|BM274 ------------------------------------------------
gi|15909191|gb|BI815682.1|BI815 ------------------------------------------------
gi|27159663|gb|CA856849.1|CA856 ------------------------------------------------
gi|17969826|gb|BM276467.1|BM276 ------------------------------------------------
gi|17969131|gb|BM275790.1|BM275 ------------------------------------------------
H05_PfLab1_M_Plate11b.ab1       ------------------------------------------------
gi|17969611|gb|BM276258.1|BM276 ------------------------------------------------
gi|17967465|gb|BM274160.1|BM274 ------------------------------------------------
gi|17968409|gb|BM275088.1|BM275 ------------------------------------------------
gi|27156784|gb|CA855136.1|CA855 ------------------------------------------------
PfLab1_M_F3__P13a_B07_03.ab1    ------------------------------------------------
C11_2650_1.ab1                  ------------------------------------------------
C12_2650_302.ab1                ------------------------------------------------

PF11_0160                       TTTTATTTTTTGTTTTTATTTCATTTTTCGCTTGATATGAATTGTTAA
MAL11|PF11_0160                 ------------------------------------------------
su_gi_contig_412                ------------------------------------------------
gi|27158644|gb|CA856263.1|CA856 ------------------------------------------------
gi|27156715|gb|CA855103.1|CA855 ------------------------------------------------
gi|17969004|gb|BM275667.1|BM275 ------------------------------------------------
gi|17967697|gb|BM274389.1|BM274 ------------------------------------------------
gi|27156202|gb|CA854797.1|CA854 ------------------------------------------------
gi|21254652|gb|BQ451540.1|BQ451 ------------------------------------------------
B06_PfLab1_Large_Plate6b.ab1    ------------------------------------------------
gi|17969754|gb|BM276397.1|BM276 ------------------------------------------------
gi|15908294|gb|BI815199.1|BI815 ------------------------------------------------
gi|17969580|gb|BM276228.1|BM276 ------------------------------------------------
PfLab1_S_F3__P1a_E12_10.ab1     ------------------------------------------------
052_PfLab1_M_P27b.ab1           ------------------------------------------------
gi|17968384|gb|BM275063.1|BM275 ------------------------------------------------
gi|27159390|gb|CA856676.1|CA856 ------------------------------------------------
gi|17966780|gb|BM273485.1|BM273 ------------------------------------------------
gi|17967016|gb|BM273718.1|BM273 ------------------------------------------------
gi|27156646|gb|CA855067.1|CA855 ------------------------------------------------
gi|17969651|gb|BM276297.1|BM276 ------------------------------------------------
gi|27158938|gb|CA856433.1|CA856 ------------------------------------------------
gi|17967911|gb|BM274601.1|BM274 ------------------------------------------------
gi|15909191|gb|BI815682.1|BI815 ------------------------------------------------
gi|27159663|gb|CA856849.1|CA856 ------------------------------------------------
gi|17969826|gb|BM276467.1|BM276 ------------------------------------------------
gi|17969131|gb|BM275790.1|BM275 ------------------------------------------------
H05_PfLab1_M_Plate11b.ab1       ------------------------------------------------
gi|17969611|gb|BM276258.1|BM276 ------------------------------------------------
gi|17967465|gb|BM274160.1|BM274 ------------------------------------------------
gi|17968409|gb|BM275088.1|BM275 ------------------------------------------------
gi|27156784|gb|CA855136.1|CA855 ------------------------------------------------
PfLab1_M_F3__P13a_B07_03.ab1    ------------------------------------------------
C11_2650_1.ab1                  ------------------------------------------------
C12_2650_302.ab1                ------------------------------------------------

PF11_0160                       ATTTCAGTATGTAATATATATGAACTCATATATATTTTTAATGAAGAC
MAL11|PF11_0160                 ------------------------------------------------
su_gi_contig_412                ------------------------------------------------
gi|27158644|gb|CA856263.1|CA856 ------------------------------------------------
gi|27156715|gb|CA855103.1|CA855 ------------------------------------------------
gi|17969004|gb|BM275667.1|BM275 ------------------------------------------------
gi|17967697|gb|BM274389.1|BM274 ------------------------------------------------
gi|27156202|gb|CA854797.1|CA854 ------------------------------------------------
gi|21254652|gb|BQ451540.1|BQ451 ------------------------------------------------
B06_PfLab1_Large_Plate6b.ab1    ------------------------------------------------
gi|17969754|gb|BM276397.1|BM276 ------------------------------------------------
gi|15908294|gb|BI815199.1|BI815 ------------------------------------------------
gi|17969580|gb|BM276228.1|BM276 ------------------------------------------------
PfLab1_S_F3__P1a_E12_10.ab1     ------------------------------------------------
052_PfLab1_M_P27b.ab1           ------------------------------------------------
gi|17968384|gb|BM275063.1|BM275 ------------------------------------------------
gi|27159390|gb|CA856676.1|CA856 ------------------------------------------------
gi|17966780|gb|BM273485.1|BM273 ------------------------------------------------
gi|17967016|gb|BM273718.1|BM273 ------------------------------------------------
gi|27156646|gb|CA855067.1|CA855 ------------------------------------------------
gi|17969651|gb|BM276297.1|BM276 ------------------------------------------------
gi|27158938|gb|CA856433.1|CA856 ------------------------------------------------
gi|17967911|gb|BM274601.1|BM274 ------------------------------------------------
gi|15909191|gb|BI815682.1|BI815 ------------------------------------------------
gi|27159663|gb|CA856849.1|CA856 ------------------------------------------------
gi|17969826|gb|BM276467.1|BM276 ------------------------------------------------
gi|17969131|gb|BM275790.1|BM275 ------------------------------------------------
H05_PfLab1_M_Plate11b.ab1       ------------------------------------------------
gi|17969611|gb|BM276258.1|BM276 ------------------------------------------------
gi|17967465|gb|BM274160.1|BM274 ------------------------------------------------
gi|17968409|gb|BM275088.1|BM275 ------------------------------------------------
gi|27156784|gb|CA855136.1|CA855 ------------------------------------------------
PfLab1_M_F3__P13a_B07_03.ab1    ------------------------------------------------
C11_2650_1.ab1                  ------------------------------------------------
C12_2650_302.ab1                ------------------------------------------------

PF11_0160                       TATATGACAATAATGTAAAATGACATGTGAATACTTTTTTTTTTTTTT
MAL11|PF11_0160                 ------------------------------------------------
su_gi_contig_412                ------------------------------------------------
gi|27158644|gb|CA856263.1|CA856 ------------------------------------------------
gi|27156715|gb|CA855103.1|CA855 ------------------------------------------------
gi|17969004|gb|BM275667.1|BM275 ------------------------------------------------
gi|17967697|gb|BM274389.1|BM274 ------------------------------------------------
gi|27156202|gb|CA854797.1|CA854 ------------------------------------------------
gi|21254652|gb|BQ451540.1|BQ451 ------------------------------------------------
B06_PfLab1_Large_Plate6b.ab1    ------------------------------------------------
gi|17969754|gb|BM276397.1|BM276 ------------------------------------------------
gi|15908294|gb|BI815199.1|BI815 ------------------------------------------------
gi|17969580|gb|BM276228.1|BM276 ------------------------------------------------
PfLab1_S_F3__P1a_E12_10.ab1     ------------------------------------------------
052_PfLab1_M_P27b.ab1           ------------------------------------------------
gi|17968384|gb|BM275063.1|BM275 ------------------------------------------------
gi|27159390|gb|CA856676.1|CA856 ------------------------------------------------
gi|17966780|gb|BM273485.1|BM273 ------------------------------------------------
gi|17967016|gb|BM273718.1|BM273 ------------------------------------------------
gi|27156646|gb|CA855067.1|CA855 ------------------------------------------------
gi|17969651|gb|BM276297.1|BM276 ------------------------------------------------
gi|27158938|gb|CA856433.1|CA856 ------------------------------------------------
gi|17967911|gb|BM274601.1|BM274 ------------------------------------------------
gi|15909191|gb|BI815682.1|BI815 ------------------------------------------------
gi|27159663|gb|CA856849.1|CA856 ------------------------------------------------
gi|17969826|gb|BM276467.1|BM276 ------------------------------------------------
gi|17969131|gb|BM275790.1|BM275 ------------------------------------------------
H05_PfLab1_M_Plate11b.ab1       ------------------------------------------------
gi|17969611|gb|BM276258.1|BM276 ------------------------------------------------
gi|17967465|gb|BM274160.1|BM274 ------------------------------------------------
gi|17968409|gb|BM275088.1|BM275 ------------------------------------------------
gi|27156784|gb|CA855136.1|CA855 ------------------------------------------------
PfLab1_M_F3__P13a_B07_03.ab1    ------------------------------------------------
C11_2650_1.ab1                  ------------------------------------------------
C12_2650_302.ab1                ------------------------------------------------

PF11_0160                       TTTATTATTATTTTTTTTTTAAAAAAAAAATATATACACATTACTTAA
MAL11|PF11_0160                 ------------------------------------------------
su_gi_contig_412                ------------------------------------------------
gi|27158644|gb|CA856263.1|CA856 ------------------------------------------------
gi|27156715|gb|CA855103.1|CA855 ------------------------------------------------
gi|17969004|gb|BM275667.1|BM275 ------------------------------------------------
gi|17967697|gb|BM274389.1|BM274 ------------------------------------------------
gi|27156202|gb|CA854797.1|CA854 ------------------------------------------------
gi|21254652|gb|BQ451540.1|BQ451 ------------------------------------------------
B06_PfLab1_Large_Plate6b.ab1    ------------------------------------------------
gi|17969754|gb|BM276397.1|BM276 ------------------------------------------------
gi|15908294|gb|BI815199.1|BI815 ------------------------------------------------
gi|17969580|gb|BM276228.1|BM276 ------------------------------------------------
PfLab1_S_F3__P1a_E12_10.ab1     ------------------------------------------------
052_PfLab1_M_P27b.ab1           ------------------------------------------------
gi|17968384|gb|BM275063.1|BM275 ------------------------------------------------
gi|27159390|gb|CA856676.1|CA856 ------------------------------------------------
gi|17966780|gb|BM273485.1|BM273 ------------------------------------------------
gi|17967016|gb|BM273718.1|BM273 ------------------------------------------------
gi|27156646|gb|CA855067.1|CA855 ------------------------------------------------
gi|17969651|gb|BM276297.1|BM276 ------------------------------------------------
gi|27158938|gb|CA856433.1|CA856 ------------------------------------------------
gi|17967911|gb|BM274601.1|BM274 ------------------------------------------------
gi|15909191|gb|BI815682.1|BI815 ------------------------------------------------
gi|27159663|gb|CA856849.1|CA856 ------------------------------------------------
gi|17969826|gb|BM276467.1|BM276 ------------------------------------------------
gi|17969131|gb|BM275790.1|BM275 ------------------------------------------------
H05_PfLab1_M_Plate11b.ab1       ------------------------------------------------
gi|17969611|gb|BM276258.1|BM276 ------------------------------------------------
gi|17967465|gb|BM274160.1|BM274 ------------------------------------------------
gi|17968409|gb|BM275088.1|BM275 ------------------------------------------------
gi|27156784|gb|CA855136.1|CA855 ------------------------------------------------
PfLab1_M_F3__P13a_B07_03.ab1    ------------------------------------------------
C11_2650_1.ab1                  ------------------------------------------------
C12_2650_302.ab1                ------------------------------------------------

PF11_0160                       ATATTTAAAAGTATAAGTGTTTGTAGAATATTTTTGTACTTTTGTTTA
MAL11|PF11_0160                 ------------------------------------------------
su_gi_contig_412                ------------------------------------------------
gi|27158644|gb|CA856263.1|CA856 ------------------------------------------------
gi|27156715|gb|CA855103.1|CA855 ------------------------------------------------
gi|17969004|gb|BM275667.1|BM275 ------------------------------------------------
gi|17967697|gb|BM274389.1|BM274 ------------------------------------------------
gi|27156202|gb|CA854797.1|CA854 ------------------------------------------------
gi|21254652|gb|BQ451540.1|BQ451 ------------------------------------------------
B06_PfLab1_Large_Plate6b.ab1    ------------------------------------------------
gi|17969754|gb|BM276397.1|BM276 ------------------------------------------------
gi|15908294|gb|BI815199.1|BI815 ------------------------------------------------
gi|17969580|gb|BM276228.1|BM276 ------------------------------------------------
PfLab1_S_F3__P1a_E12_10.ab1     ------------------------------------------------
052_PfLab1_M_P27b.ab1           ------------------------------------------------
gi|17968384|gb|BM275063.1|BM275 ------------------------------------------------
gi|27159390|gb|CA856676.1|CA856 ------------------------------------------------
gi|17966780|gb|BM273485.1|BM273 ------------------------------------------------
gi|17967016|gb|BM273718.1|BM273 ------------------------------------------------
gi|27156646|gb|CA855067.1|CA855 ------------------------------------------------
gi|17969651|gb|BM276297.1|BM276 ------------------------------------------------
gi|27158938|gb|CA856433.1|CA856 ------------------------------------------------
gi|17967911|gb|BM274601.1|BM274 ------------------------------------------------
gi|15909191|gb|BI815682.1|BI815 ------------------------------------------------
gi|27159663|gb|CA856849.1|CA856 ------------------------------------------------
gi|17969826|gb|BM276467.1|BM276 ------------------------------------------------
gi|17969131|gb|BM275790.1|BM275 ------------------------------------------------
H05_PfLab1_M_Plate11b.ab1       ------------------------------------------------
gi|17969611|gb|BM276258.1|BM276 ------------------------------------------------
gi|17967465|gb|BM274160.1|BM274 ------------------------------------------------
gi|17968409|gb|BM275088.1|BM275 ------------------------------------------------
gi|27156784|gb|CA855136.1|CA855 ------------------------------------------------
PfLab1_M_F3__P13a_B07_03.ab1    ------------------------------------------------
C11_2650_1.ab1                  ------------------------------------------------
C12_2650_302.ab1                ------------------------------------------------

PF11_0160                       GTGTATTGTACAATATATCTTTATTTTATTGGATATATGTAAATAAAT
MAL11|PF11_0160                 ------------------------------------------------
su_gi_contig_412                ------------------------------------------------
gi|27158644|gb|CA856263.1|CA856 ------------------------------------------------
gi|27156715|gb|CA855103.1|CA855 ------------------------------------------------
gi|17969004|gb|BM275667.1|BM275 ------------------------------------------------
gi|17967697|gb|BM274389.1|BM274 ------------------------------------------------
gi|27156202|gb|CA854797.1|CA854 ------------------------------------------------
gi|21254652|gb|BQ451540.1|BQ451 ------------------------------------------------
B06_PfLab1_Large_Plate6b.ab1    ------------------------------------------------
gi|17969754|gb|BM276397.1|BM276 ------------------------------------------------
gi|15908294|gb|BI815199.1|BI815 ------------------------------------------------
gi|17969580|gb|BM276228.1|BM276 ------------------------------------------------
PfLab1_S_F3__P1a_E12_10.ab1     ------------------------------------------------
052_PfLab1_M_P27b.ab1           ------------------------------------------------
gi|17968384|gb|BM275063.1|BM275 ------------------------------------------------
gi|27159390|gb|CA856676.1|CA856 ------------------------------------------------
gi|17966780|gb|BM273485.1|BM273 ------------------------------------------------
gi|17967016|gb|BM273718.1|BM273 ------------------------------------------------
gi|27156646|gb|CA855067.1|CA855 ------------------------------------------------
gi|17969651|gb|BM276297.1|BM276 ------------------------------------------------
gi|27158938|gb|CA856433.1|CA856 ------------------------------------------------
gi|17967911|gb|BM274601.1|BM274 ------------------------------------------------
gi|15909191|gb|BI815682.1|BI815 ------------------------------------------------
gi|27159663|gb|CA856849.1|CA856 ------------------------------------------------
gi|17969826|gb|BM276467.1|BM276 ------------------------------------------------
gi|17969131|gb|BM275790.1|BM275 ------------------------------------------------
H05_PfLab1_M_Plate11b.ab1       ------------------------------------------------
gi|17969611|gb|BM276258.1|BM276 ------------------------------------------------
gi|17967465|gb|BM274160.1|BM274 ------------------------------------------------
gi|17968409|gb|BM275088.1|BM275 ------------------------------------------------
gi|27156784|gb|CA855136.1|CA855 ------------------------------------------------
PfLab1_M_F3__P13a_B07_03.ab1    ------------------------------------------------
C11_2650_1.ab1                  ------------------------------------------------
C12_2650_302.ab1                ------------------------------------------------

PF11_0160                       AAATAAATATATATATATATATATATATATATATATATATATATATAT
MAL11|PF11_0160                 ------------------------------------------------
su_gi_contig_412                ------------------------------------------------
gi|27158644|gb|CA856263.1|CA856 ------------------------------------------------
gi|27156715|gb|CA855103.1|CA855 ------------------------------------------------
gi|17969004|gb|BM275667.1|BM275 ------------------------------------------------
gi|17967697|gb|BM274389.1|BM274 ------------------------------------------------
gi|27156202|gb|CA854797.1|CA854 ------------------------------------------------
gi|21254652|gb|BQ451540.1|BQ451 ------------------------------------------------
B06_PfLab1_Large_Plate6b.ab1    ------------------------------------------------
gi|17969754|gb|BM276397.1|BM276 ------------------------------------------------
gi|15908294|gb|BI815199.1|BI815 ------------------------------------------------
gi|17969580|gb|BM276228.1|BM276 ------------------------------------------------
PfLab1_S_F3__P1a_E12_10.ab1     ------------------------------------------------
052_PfLab1_M_P27b.ab1           ------------------------------------------------
gi|17968384|gb|BM275063.1|BM275 ------------------------------------------------
gi|27159390|gb|CA856676.1|CA856 ------------------------------------------------
gi|17966780|gb|BM273485.1|BM273 ------------------------------------------------
gi|17967016|gb|BM273718.1|BM273 ------------------------------------------------
gi|27156646|gb|CA855067.1|CA855 ------------------------------------------------
gi|17969651|gb|BM276297.1|BM276 ------------------------------------------------
gi|27158938|gb|CA856433.1|CA856 ------------------------------------------------
gi|17967911|gb|BM274601.1|BM274 ------------------------------------------------
gi|15909191|gb|BI815682.1|BI815 ------------------------------------------------
gi|27159663|gb|CA856849.1|CA856 ------------------------------------------------
gi|17969826|gb|BM276467.1|BM276 ------------------------------------------------
gi|17969131|gb|BM275790.1|BM275 ------------------------------------------------
H05_PfLab1_M_Plate11b.ab1       ------------------------------------------------
gi|17969611|gb|BM276258.1|BM276 ------------------------------------------------
gi|17967465|gb|BM274160.1|BM274 ------------------------------------------------
gi|17968409|gb|BM275088.1|BM275 ------------------------------------------------
gi|27156784|gb|CA855136.1|CA855 ------------------------------------------------
PfLab1_M_F3__P13a_B07_03.ab1    ------------------------------------------------
C11_2650_1.ab1                  ------------------------------------------------
C12_2650_302.ab1                ------------------------------------------------

PF11_0160                       ATATGTATGTATGTATATTTGTTTATTATTTTATAAATATTTTTTTTG
MAL11|PF11_0160                 ------------------------------------------------
su_gi_contig_412                ------------------------------------------------
gi|27158644|gb|CA856263.1|CA856 ------------------------------------------------
gi|27156715|gb|CA855103.1|CA855 ------------------------------------------------
gi|17969004|gb|BM275667.1|BM275 ------------------------------------------------
gi|17967697|gb|BM274389.1|BM274 ------------------------------------------------
gi|27156202|gb|CA854797.1|CA854 ------------------------------------------------
gi|21254652|gb|BQ451540.1|BQ451 ------------------------------------------------
B06_PfLab1_Large_Plate6b.ab1    ------------------------------------------------
gi|17969754|gb|BM276397.1|BM276 ------------------------------------------------
gi|15908294|gb|BI815199.1|BI815 ------------------------------------------------
gi|17969580|gb|BM276228.1|BM276 ------------------------------------------------
PfLab1_S_F3__P1a_E12_10.ab1     ------------------------------------------------
052_PfLab1_M_P27b.ab1           ------------------------------------------------
gi|17968384|gb|BM275063.1|BM275 ------------------------------------------------
gi|27159390|gb|CA856676.1|CA856 ------------------------------------------------
gi|17966780|gb|BM273485.1|BM273 ------------------------------------------------
gi|17967016|gb|BM273718.1|BM273 ------------------------------------------------
gi|27156646|gb|CA855067.1|CA855 ------------------------------------------------
gi|17969651|gb|BM276297.1|BM276 ------------------------------------------------
gi|27158938|gb|CA856433.1|CA856 ------------------------------------------------
gi|17967911|gb|BM274601.1|BM274 ------------------------------------------------
gi|15909191|gb|BI815682.1|BI815 ------------------------------------------------
gi|27159663|gb|CA856849.1|CA856 ------------------------------------------------
gi|17969826|gb|BM276467.1|BM276 ------------------------------------------------
gi|17969131|gb|BM275790.1|BM275 ------------------------------------------------
H05_PfLab1_M_Plate11b.ab1       ------------------------------------------------
gi|17969611|gb|BM276258.1|BM276 ------------------------------------------------
gi|17967465|gb|BM274160.1|BM274 ------------------------------------------------
gi|17968409|gb|BM275088.1|BM275 ------------------------------------------------
gi|27156784|gb|CA855136.1|CA855 ------------------------------------------------
PfLab1_M_F3__P13a_B07_03.ab1    ------------------------------------------------
C11_2650_1.ab1                  ------------------------------------------------
C12_2650_302.ab1                ------------------------------------------------

PF11_0160                       TTTAATTGTTTTTATTCCTCCTTCTTGTCACTTTCTCAATAATAAAGT
MAL11|PF11_0160                 ------------------------------------------------
su_gi_contig_412                ------------------------------------------------
gi|27158644|gb|CA856263.1|CA856 ------------------------------------------------
gi|27156715|gb|CA855103.1|CA855 ------------------------------------------------
gi|17969004|gb|BM275667.1|BM275 ------------------------------------------------
gi|17967697|gb|BM274389.1|BM274 ------------------------------------------------
gi|27156202|gb|CA854797.1|CA854 ------------------------------------------------
gi|21254652|gb|BQ451540.1|BQ451 ------------------------------------------------
B06_PfLab1_Large_Plate6b.ab1    ------------------------------------------------
gi|17969754|gb|BM276397.1|BM276 ------------------------------------------------
gi|15908294|gb|BI815199.1|BI815 ------------------------------------------------
gi|17969580|gb|BM276228.1|BM276 ------------------------------------------------
PfLab1_S_F3__P1a_E12_10.ab1     ------------------------------------------------
052_PfLab1_M_P27b.ab1           ------------------------------------------------
gi|17968384|gb|BM275063.1|BM275 ------------------------------------------------
gi|27159390|gb|CA856676.1|CA856 ------------------------------------------------
gi|17966780|gb|BM273485.1|BM273 ------------------------------------------------
gi|17967016|gb|BM273718.1|BM273 ------------------------------------------------
gi|27156646|gb|CA855067.1|CA855 ------------------------------------------------
gi|17969651|gb|BM276297.1|BM276 ------------------------------------------------
gi|27158938|gb|CA856433.1|CA856 ------------------------------------------------
gi|17967911|gb|BM274601.1|BM274 ------------------------------------------------
gi|15909191|gb|BI815682.1|BI815 ------------------------------------------------
gi|27159663|gb|CA856849.1|CA856 ------------------------------------------------
gi|17969826|gb|BM276467.1|BM276 ------------------------------------------------
gi|17969131|gb|BM275790.1|BM275 ------------------------------------------------
H05_PfLab1_M_Plate11b.ab1       ------------------------------------------------
gi|17969611|gb|BM276258.1|BM276 ------------------------------------------------
gi|17967465|gb|BM274160.1|BM274 ------------------------------------------------
gi|17968409|gb|BM275088.1|BM275 ------------------------------------------------
gi|27156784|gb|CA855136.1|CA855 ------------------------------------------------
PfLab1_M_F3__P13a_B07_03.ab1    ------------------------------------------------
C11_2650_1.ab1                  ------------------------------------------------
C12_2650_302.ab1                ------------------------------------------------

PF11_0160                       TCTTTAAGAATATTTATTATATTTAAGAATTGTTATGTTTTCTGGTCC
MAL11|PF11_0160                 ------------------------------------------------
su_gi_contig_412                ------------------------------------------------
gi|27158644|gb|CA856263.1|CA856 ------------------------------------------------
gi|27156715|gb|CA855103.1|CA855 ------------------------------------------------
gi|17969004|gb|BM275667.1|BM275 ------------------------------------------------
gi|17967697|gb|BM274389.1|BM274 ------------------------------------------------
gi|27156202|gb|CA854797.1|CA854 ------------------------------------------------
gi|21254652|gb|BQ451540.1|BQ451 ------------------------------------------------
B06_PfLab1_Large_Plate6b.ab1    ------------------------------------------------
gi|17969754|gb|BM276397.1|BM276 ------------------------------------------------
gi|15908294|gb|BI815199.1|BI815 ------------------------------------------------
gi|17969580|gb|BM276228.1|BM276 ------------------------------------------------
PfLab1_S_F3__P1a_E12_10.ab1     ------------------------------------------------
052_PfLab1_M_P27b.ab1           ------------------------------------------------
gi|17968384|gb|BM275063.1|BM275 ------------------------------------------------
gi|27159390|gb|CA856676.1|CA856 ------------------------------------------------
gi|17966780|gb|BM273485.1|BM273 ------------------------------------------------
gi|17967016|gb|BM273718.1|BM273 ------------------------------------------------
gi|27156646|gb|CA855067.1|CA855 ------------------------------------------------
gi|17969651|gb|BM276297.1|BM276 ------------------------------------------------
gi|27158938|gb|CA856433.1|CA856 ------------------------------------------------
gi|17967911|gb|BM274601.1|BM274 ------------------------------------------------
gi|15909191|gb|BI815682.1|BI815 ------------------------------------------------
gi|27159663|gb|CA856849.1|CA856 ------------------------------------------------
gi|17969826|gb|BM276467.1|BM276 ------------------------------------------------
gi|17969131|gb|BM275790.1|BM275 ------------------------------------------------
H05_PfLab1_M_Plate11b.ab1       ------------------------------------------------
gi|17969611|gb|BM276258.1|BM276 ------------------------------------------------
gi|17967465|gb|BM274160.1|BM274 ------------------------------------------------
gi|17968409|gb|BM275088.1|BM275 ------------------------------------------------
gi|27156784|gb|CA855136.1|CA855 ------------------------------------------------
PfLab1_M_F3__P13a_B07_03.ab1    ------------------------------------------------
C11_2650_1.ab1                  ------------------------------------------------
C12_2650_302.ab1                ------------------------------------------------

PF11_0160                       CTTGACTTCAAAAGAAAAAAATAACAAAATAAGGAAGTACCTGTACCT
MAL11|PF11_0160                 ------------------------------------------------
su_gi_contig_412                ------------------------------------------------
gi|27158644|gb|CA856263.1|CA856 ------------------------------------------------
gi|27156715|gb|CA855103.1|CA855 ------------------------------------------------
gi|17969004|gb|BM275667.1|BM275 ------------------------------------------------
gi|17967697|gb|BM274389.1|BM274 ------------------------------------------------
gi|27156202|gb|CA854797.1|CA854 ------------------------------------------------
gi|21254652|gb|BQ451540.1|BQ451 ------------------------------------------------
B06_PfLab1_Large_Plate6b.ab1    ------------------------------------------------
gi|17969754|gb|BM276397.1|BM276 ------------------------------------------------
gi|15908294|gb|BI815199.1|BI815 ------------------------------------------------
gi|17969580|gb|BM276228.1|BM276 ------------------------------------------------
PfLab1_S_F3__P1a_E12_10.ab1     ------------------------------------------------
052_PfLab1_M_P27b.ab1           ------------------------------------------------
gi|17968384|gb|BM275063.1|BM275 ------------------------------------------------
gi|27159390|gb|CA856676.1|CA856 ------------------------------------------------
gi|17966780|gb|BM273485.1|BM273 ------------------------------------------------
gi|17967016|gb|BM273718.1|BM273 ------------------------------------------------
gi|27156646|gb|CA855067.1|CA855 ------------------------------------------------
gi|17969651|gb|BM276297.1|BM276 ------------------------------------------------
gi|27158938|gb|CA856433.1|CA856 ------------------------------------------------
gi|17967911|gb|BM274601.1|BM274 ------------------------------------------------
gi|15909191|gb|BI815682.1|BI815 ------------------------------------------------
gi|27159663|gb|CA856849.1|CA856 ------------------------------------------------
gi|17969826|gb|BM276467.1|BM276 ------------------------------------------------
gi|17969131|gb|BM275790.1|BM275 ------------------------------------------------
H05_PfLab1_M_Plate11b.ab1       ------------------------------------------------
gi|17969611|gb|BM276258.1|BM276 ------------------------------------------------
gi|17967465|gb|BM274160.1|BM274 ------------------------------------------------
gi|17968409|gb|BM275088.1|BM275 ------------------------------------------------
gi|27156784|gb|CA855136.1|CA855 ------------------------------------------------
PfLab1_M_F3__P13a_B07_03.ab1    ------------------------------------------------
C11_2650_1.ab1                  ------------------------------------------------
C12_2650_302.ab1                ------------------------------------------------

PF11_0160                       ATATATATATATATATATATATATATCAAGAGATTATAAAATTTATTA
MAL11|PF11_0160                 ------------------------------------------------
su_gi_contig_412                ------------------------------------------------
gi|27158644|gb|CA856263.1|CA856 ------------------------------------------------
gi|27156715|gb|CA855103.1|CA855 ------------------------------------------------
gi|17969004|gb|BM275667.1|BM275 ------------------------------------------------
gi|17967697|gb|BM274389.1|BM274 ------------------------------------------------
gi|27156202|gb|CA854797.1|CA854 ------------------------------------------------
gi|21254652|gb|BQ451540.1|BQ451 ------------------------------------------------
B06_PfLab1_Large_Plate6b.ab1    ------------------------------------------------
gi|17969754|gb|BM276397.1|BM276 ------------------------------------------------
gi|15908294|gb|BI815199.1|BI815 ------------------------------------------------
gi|17969580|gb|BM276228.1|BM276 ------------------------------------------------
PfLab1_S_F3__P1a_E12_10.ab1     ------------------------------------------------
052_PfLab1_M_P27b.ab1           ------------------------------------------------
gi|17968384|gb|BM275063.1|BM275 ------------------------------------------------
gi|27159390|gb|CA856676.1|CA856 ------------------------------------------------
gi|17966780|gb|BM273485.1|BM273 ------------------------------------------------
gi|17967016|gb|BM273718.1|BM273 ------------------------------------------------
gi|27156646|gb|CA855067.1|CA855 ------------------------------------------------
gi|17969651|gb|BM276297.1|BM276 ------------------------------------------------
gi|27158938|gb|CA856433.1|CA856 ------------------------------------------------
gi|17967911|gb|BM274601.1|BM274 ------------------------------------------------
gi|15909191|gb|BI815682.1|BI815 ------------------------------------------------
gi|27159663|gb|CA856849.1|CA856 ------------------------------------------------
gi|17969826|gb|BM276467.1|BM276 ------------------------------------------------
gi|17969131|gb|BM275790.1|BM275 ------------------------------------------------
H05_PfLab1_M_Plate11b.ab1       ------------------------------------------------
gi|17969611|gb|BM276258.1|BM276 ------------------------------------------------
gi|17967465|gb|BM274160.1|BM274 ------------------------------------------------
gi|17968409|gb|BM275088.1|BM275 ------------------------------------------------
gi|27156784|gb|CA855136.1|CA855 ------------------------------------------------
PfLab1_M_F3__P13a_B07_03.ab1    ------------------------------------------------
C11_2650_1.ab1                  ------------------------------------------------
C12_2650_302.ab1                ------------------------------------------------

PF11_0160                       GTGTTAGTCAATATGGAAACAATATTTAGAAAATTAAGACGTTCTACT
MAL11|PF11_0160                 ------------ATGGAAACAATATTTAGAAAATTAAGACGTTCTACT
su_gi_contig_412                ------------------------------------------------
gi|27158644|gb|CA856263.1|CA856 ------------------------------------------------
gi|27156715|gb|CA855103.1|CA855 ------------------------------------------------
gi|17969004|gb|BM275667.1|BM275 ------------------------------------------------
gi|17967697|gb|BM274389.1|BM274 ------------------------------------------------
gi|27156202|gb|CA854797.1|CA854 ------------------------------------------------
gi|21254652|gb|BQ451540.1|BQ451 ------------------------------------------------
B06_PfLab1_Large_Plate6b.ab1    ------------------------------------------------
gi|17969754|gb|BM276397.1|BM276 ------------------------------------------------
gi|15908294|gb|BI815199.1|BI815 ------------------------------------------------
gi|17969580|gb|BM276228.1|BM276 ------------------------------------------------
PfLab1_S_F3__P1a_E12_10.ab1     ------------------------------------------------
052_PfLab1_M_P27b.ab1           ------------------------------------------------
gi|17968384|gb|BM275063.1|BM275 ------------------------------------------------
gi|27159390|gb|CA856676.1|CA856 ------------------------------------------------
gi|17966780|gb|BM273485.1|BM273 ------------------------------------------------
gi|17967016|gb|BM273718.1|BM273 ------------------------------------------------
gi|27156646|gb|CA855067.1|CA855 ------------------------------------------------
gi|17969651|gb|BM276297.1|BM276 ------------------------------------------------
gi|27158938|gb|CA856433.1|CA856 ------------------------------------------------
gi|17967911|gb|BM274601.1|BM274 ------------------------------------------------
gi|15909191|gb|BI815682.1|BI815 ------------------------------------------------
gi|27159663|gb|CA856849.1|CA856 ------------------------------------------------
gi|17969826|gb|BM276467.1|BM276 ------------------------------------------------
gi|17969131|gb|BM275790.1|BM275 ------------------------------------------------
H05_PfLab1_M_Plate11b.ab1       ------------------------------------------------
gi|17969611|gb|BM276258.1|BM276 ------------------------------------------------
gi|17967465|gb|BM274160.1|BM274 ------------------------------------------------
gi|17968409|gb|BM275088.1|BM275 ------------------------------------------------
gi|27156784|gb|CA855136.1|CA855 ------------------------------------------------
PfLab1_M_F3__P13a_B07_03.ab1    ------------------------------------------------
C11_2650_1.ab1                  ------------------------------------------------
C12_2650_302.ab1                ------------------------------------------------

PF11_0160                       AGTAAAAAGAAAACGCAAGTAGAAATCGATGCAGTAGATGAAAGAGAT
MAL11|PF11_0160                 AGTAAAAAGAAAACGCAAGTAGAAATCGATGCAGTAGATGAAAGAGAT
su_gi_contig_412                ------------------------------------------------
gi|27158644|gb|CA856263.1|CA856 ------------------------------------------------
gi|27156715|gb|CA855103.1|CA855 ------------------------------------------------
gi|17969004|gb|BM275667.1|BM275 ------------------------------------------------
gi|17967697|gb|BM274389.1|BM274 ------------------------------------------------
gi|27156202|gb|CA854797.1|CA854 ------------------------------------------------
gi|21254652|gb|BQ451540.1|BQ451 ------------------------------------------------
B06_PfLab1_Large_Plate6b.ab1    ------------------------------------------------
gi|17969754|gb|BM276397.1|BM276 ------------------------------------------------
gi|15908294|gb|BI815199.1|BI815 ------------------------------------------------
gi|17969580|gb|BM276228.1|BM276 ------------------------------------------------
PfLab1_S_F3__P1a_E12_10.ab1     ------------------------------------------------
052_PfLab1_M_P27b.ab1           ------------------------------------------------
gi|17968384|gb|BM275063.1|BM275 ------------------------------------------------
gi|27159390|gb|CA856676.1|CA856 ------------------------------------------------
gi|17966780|gb|BM273485.1|BM273 ------------------------------------------------
gi|17967016|gb|BM273718.1|BM273 ------------------------------------------------
gi|27156646|gb|CA855067.1|CA855 ------------------------------------------------
gi|17969651|gb|BM276297.1|BM276 ------------------------------------------------
gi|27158938|gb|CA856433.1|CA856 ------------------------------------------------
gi|17967911|gb|BM274601.1|BM274 ------------------------------------------------
gi|15909191|gb|BI815682.1|BI815 ------------------------------------------------
gi|27159663|gb|CA856849.1|CA856 ------------------------------------------------
gi|17969826|gb|BM276467.1|BM276 ------------------------------------------------
gi|17969131|gb|BM275790.1|BM275 ------------------------------------------------
H05_PfLab1_M_Plate11b.ab1       ------------------------------------------------
gi|17969611|gb|BM276258.1|BM276 ------------------------------------------------
gi|17967465|gb|BM274160.1|BM274 ------------------------------------------------
gi|17968409|gb|BM275088.1|BM275 ------------------------------------------------
gi|27156784|gb|CA855136.1|CA855 ------------------------------------------------
PfLab1_M_F3__P13a_B07_03.ab1    ------------------------------------------------
C11_2650_1.ab1                  ------------------------------------------------
C12_2650_302.ab1                ------------------------------------------------

PF11_0160                       TGGGCTCAATCCAAAACTCTCGATTTGGATAGTATGCCTTTCTCAGGT
MAL11|PF11_0160                 TGGGCTCAATCCAAAACTCTCGATTTGGATAGTATGCCTTTCTCAG--
su_gi_contig_412                ------------------------------------------------
gi|27158644|gb|CA856263.1|CA856 ------------------------------------------------
gi|27156715|gb|CA855103.1|CA855 ------------------------------------------------
gi|17969004|gb|BM275667.1|BM275 ------------------------------------------------
gi|17967697|gb|BM274389.1|BM274 ------------------------------------------------
gi|27156202|gb|CA854797.1|CA854 ------------------------------------------------
gi|21254652|gb|BQ451540.1|BQ451 ------------------------------------------------
B06_PfLab1_Large_Plate6b.ab1    ------------------------------------------------
gi|17969754|gb|BM276397.1|BM276 ------------------------------------------------
gi|15908294|gb|BI815199.1|BI815 ------------------------------------------------
gi|17969580|gb|BM276228.1|BM276 ------------------------------------------------
PfLab1_S_F3__P1a_E12_10.ab1     ------------------------------------------------
052_PfLab1_M_P27b.ab1           ------------------------------------------------
gi|17968384|gb|BM275063.1|BM275 ------------------------------------------------
gi|27159390|gb|CA856676.1|CA856 ------------------------------------------------
gi|17966780|gb|BM273485.1|BM273 ------------------------------------------------
gi|17967016|gb|BM273718.1|BM273 ------------------------------------------------
gi|27156646|gb|CA855067.1|CA855 ------------------------------------------------
gi|17969651|gb|BM276297.1|BM276 ------------------------------------------------
gi|27158938|gb|CA856433.1|CA856 ------------------------------------------------
gi|17967911|gb|BM274601.1|BM274 ------------------------------------------------
gi|15909191|gb|BI815682.1|BI815 ------------------------------------------------
gi|27159663|gb|CA856849.1|CA856 ------------------------------------------------
gi|17969826|gb|BM276467.1|BM276 ------------------------------------------------
gi|17969131|gb|BM275790.1|BM275 ------------------------------------------------
H05_PfLab1_M_Plate11b.ab1       ------------------------------------------------
gi|17969611|gb|BM276258.1|BM276 ------------------------------------------------
gi|17967465|gb|BM274160.1|BM274 ------------------------------------------------
gi|17968409|gb|BM275088.1|BM275 ------------------------------------------------
gi|27156784|gb|CA855136.1|CA855 ------------------------------------------------
PfLab1_M_F3__P13a_B07_03.ab1    ------------------------------------------------
C11_2650_1.ab1                  ------------------------------------------------
C12_2650_302.ab1                ------------------------------------------------

PF11_0160                       AGGAAAAAAAAAAAATATATATATATACACATATATATATATATATAT
MAL11|PF11_0160                 ------------------------------------------------
su_gi_contig_412                ------------------------------------------------
gi|27158644|gb|CA856263.1|CA856 ------------------------------------------------
gi|27156715|gb|CA855103.1|CA855 ------------------------------------------------
gi|17969004|gb|BM275667.1|BM275 ------------------------------------------------
gi|17967697|gb|BM274389.1|BM274 ------------------------------------------------
gi|27156202|gb|CA854797.1|CA854 ------------------------------------------------
gi|21254652|gb|BQ451540.1|BQ451 ------------------------------------------------
B06_PfLab1_Large_Plate6b.ab1    ------------------------------------------------
gi|17969754|gb|BM276397.1|BM276 ------------------------------------------------
gi|15908294|gb|BI815199.1|BI815 ------------------------------------------------
gi|17969580|gb|BM276228.1|BM276 ------------------------------------------------
PfLab1_S_F3__P1a_E12_10.ab1     ------------------------------------------------
052_PfLab1_M_P27b.ab1           ------------------------------------------------
gi|17968384|gb|BM275063.1|BM275 ------------------------------------------------
gi|27159390|gb|CA856676.1|CA856 ------------------------------------------------
gi|17966780|gb|BM273485.1|BM273 ------------------------------------------------
gi|17967016|gb|BM273718.1|BM273 ------------------------------------------------
gi|27156646|gb|CA855067.1|CA855 ------------------------------------------------
gi|17969651|gb|BM276297.1|BM276 ------------------------------------------------
gi|27158938|gb|CA856433.1|CA856 ------------------------------------------------
gi|17967911|gb|BM274601.1|BM274 ------------------------------------------------
gi|15909191|gb|BI815682.1|BI815 ------------------------------------------------
gi|27159663|gb|CA856849.1|CA856 ------------------------------------------------
gi|17969826|gb|BM276467.1|BM276 ------------------------------------------------
gi|17969131|gb|BM275790.1|BM275 ------------------------------------------------
H05_PfLab1_M_Plate11b.ab1       ------------------------------------------------
gi|17969611|gb|BM276258.1|BM276 ------------------------------------------------
gi|17967465|gb|BM274160.1|BM274 ------------------------------------------------
gi|17968409|gb|BM275088.1|BM275 ------------------------------------------------
gi|27156784|gb|CA855136.1|CA855 ------------------------------------------------
PfLab1_M_F3__P13a_B07_03.ab1    ------------------------------------------------
C11_2650_1.ab1                  ------------------------------------------------
C12_2650_302.ab1                ------------------------------------------------

PF11_0160                       ATGTATTATTTTTTACATATATACATATTAAATCAATTGTGGTGTTAT
MAL11|PF11_0160                 ------------------------------------------------
su_gi_contig_412                ------------------------------------------------
gi|27158644|gb|CA856263.1|CA856 ------------------------------------------------
gi|27156715|gb|CA855103.1|CA855 ------------------------------------------------
gi|17969004|gb|BM275667.1|BM275 ------------------------------------------------
gi|17967697|gb|BM274389.1|BM274 ------------------------------------------------
gi|27156202|gb|CA854797.1|CA854 ------------------------------------------------
gi|21254652|gb|BQ451540.1|BQ451 ------------------------------------------------
B06_PfLab1_Large_Plate6b.ab1    ------------------------------------------------
gi|17969754|gb|BM276397.1|BM276 ------------------------------------------------
gi|15908294|gb|BI815199.1|BI815 ------------------------------------------------
gi|17969580|gb|BM276228.1|BM276 ------------------------------------------------
PfLab1_S_F3__P1a_E12_10.ab1     ------------------------------------------------
052_PfLab1_M_P27b.ab1           ------------------------------------------------
gi|17968384|gb|BM275063.1|BM275 ------------------------------------------------
gi|27159390|gb|CA856676.1|CA856 ------------------------------------------------
gi|17966780|gb|BM273485.1|BM273 ------------------------------------------------
gi|17967016|gb|BM273718.1|BM273 ------------------------------------------------
gi|27156646|gb|CA855067.1|CA855 ------------------------------------------------
gi|17969651|gb|BM276297.1|BM276 ------------------------------------------------
gi|27158938|gb|CA856433.1|CA856 ------------------------------------------------
gi|17967911|gb|BM274601.1|BM274 ------------------------------------------------
gi|15909191|gb|BI815682.1|BI815 ------------------------------------------------
gi|27159663|gb|CA856849.1|CA856 ------------------------------------------------
gi|17969826|gb|BM276467.1|BM276 ------------------------------------------------
gi|17969131|gb|BM275790.1|BM275 ------------------------------------------------
H05_PfLab1_M_Plate11b.ab1       ------------------------------------------------
gi|17969611|gb|BM276258.1|BM276 ------------------------------------------------
gi|17967465|gb|BM274160.1|BM274 ------------------------------------------------
gi|17968409|gb|BM275088.1|BM275 ------------------------------------------------
gi|27156784|gb|CA855136.1|CA855 ------------------------------------------------
PfLab1_M_F3__P13a_B07_03.ab1    ------------------------------------------------
C11_2650_1.ab1                  ------------------------------------------------
C12_2650_302.ab1                ------------------------------------------------

PF11_0160                       ATATTTATGTCTATTTTATTTATTTCATATTTTTTAAAAAACATGGGA
MAL11|PF11_0160                 ------------------------------------------------
su_gi_contig_412                ------------------------------------------------
gi|27158644|gb|CA856263.1|CA856 ------------------------------------------------
gi|27156715|gb|CA855103.1|CA855 ------------------------------------------------
gi|17969004|gb|BM275667.1|BM275 ------------------------------------------------
gi|17967697|gb|BM274389.1|BM274 ------------------------------------------------
gi|27156202|gb|CA854797.1|CA854 ------------------------------------------------
gi|21254652|gb|BQ451540.1|BQ451 ------------------------------------------------
B06_PfLab1_Large_Plate6b.ab1    ------------------------------------------------
gi|17969754|gb|BM276397.1|BM276 ------------------------------------------------
gi|15908294|gb|BI815199.1|BI815 ------------------------------------------------
gi|17969580|gb|BM276228.1|BM276 ------------------------------------------------
PfLab1_S_F3__P1a_E12_10.ab1     ------------------------------------------------
052_PfLab1_M_P27b.ab1           ------------------------------------------------
gi|17968384|gb|BM275063.1|BM275 ------------------------------------------------
gi|27159390|gb|CA856676.1|CA856 ------------------------------------------------
gi|17966780|gb|BM273485.1|BM273 ------------------------------------------------
gi|17967016|gb|BM273718.1|BM273 ------------------------------------------------
gi|27156646|gb|CA855067.1|CA855 ------------------------------------------------
gi|17969651|gb|BM276297.1|BM276 ------------------------------------------------
gi|27158938|gb|CA856433.1|CA856 ------------------------------------------------
gi|17967911|gb|BM274601.1|BM274 ------------------------------------------------
gi|15909191|gb|BI815682.1|BI815 ------------------------------------------------
gi|27159663|gb|CA856849.1|CA856 ------------------------------------------------
gi|17969826|gb|BM276467.1|BM276 ------------------------------------------------
gi|17969131|gb|BM275790.1|BM275 ------------------------------------------------
H05_PfLab1_M_Plate11b.ab1       ------------------------------------------------
gi|17969611|gb|BM276258.1|BM276 ------------------------------------------------
gi|17967465|gb|BM274160.1|BM274 ------------------------------------------------
gi|17968409|gb|BM275088.1|BM275 ------------------------------------------------
gi|27156784|gb|CA855136.1|CA855 ------------------------------------------------
PfLab1_M_F3__P13a_B07_03.ab1    ------------------------------------------------
C11_2650_1.ab1                  ------------------------------------------------
C12_2650_302.ab1                ------------------------------------------------

PF11_0160                       GCTGATAAAATAAATCTTTCCCATGCATACACATATATATTTATATTT
MAL11|PF11_0160                 ------------------------------------------------
su_gi_contig_412                ------------------------------------------------
gi|27158644|gb|CA856263.1|CA856 ------------------------------------------------
gi|27156715|gb|CA855103.1|CA855 ------------------------------------------------
gi|17969004|gb|BM275667.1|BM275 ------------------------------------------------
gi|17967697|gb|BM274389.1|BM274 ------------------------------------------------
gi|27156202|gb|CA854797.1|CA854 ------------------------------------------------
gi|21254652|gb|BQ451540.1|BQ451 ------------------------------------------------
B06_PfLab1_Large_Plate6b.ab1    ------------------------------------------------
gi|17969754|gb|BM276397.1|BM276 ------------------------------------------------
gi|15908294|gb|BI815199.1|BI815 ------------------------------------------------
gi|17969580|gb|BM276228.1|BM276 ------------------------------------------------
PfLab1_S_F3__P1a_E12_10.ab1     ------------------------------------------------
052_PfLab1_M_P27b.ab1           ------------------------------------------------
gi|17968384|gb|BM275063.1|BM275 ------------------------------------------------
gi|27159390|gb|CA856676.1|CA856 ------------------------------------------------
gi|17966780|gb|BM273485.1|BM273 ------------------------------------------------
gi|17967016|gb|BM273718.1|BM273 ------------------------------------------------
gi|27156646|gb|CA855067.1|CA855 ------------------------------------------------
gi|17969651|gb|BM276297.1|BM276 ------------------------------------------------
gi|27158938|gb|CA856433.1|CA856 ------------------------------------------------
gi|17967911|gb|BM274601.1|BM274 ------------------------------------------------
gi|15909191|gb|BI815682.1|BI815 ------------------------------------------------
gi|27159663|gb|CA856849.1|CA856 ------------------------------------------------
gi|17969826|gb|BM276467.1|BM276 ------------------------------------------------
gi|17969131|gb|BM275790.1|BM275 ------------------------------------------------
H05_PfLab1_M_Plate11b.ab1       ------------------------------------------------
gi|17969611|gb|BM276258.1|BM276 ------------------------------------------------
gi|17967465|gb|BM274160.1|BM274 ------------------------------------------------
gi|17968409|gb|BM275088.1|BM275 ------------------------------------------------
gi|27156784|gb|CA855136.1|CA855 ------------------------------------------------
PfLab1_M_F3__P13a_B07_03.ab1    ------------------------------------------------
C11_2650_1.ab1                  ------------------------------------------------
C12_2650_302.ab1                ------------------------------------------------

PF11_0160                       ATTTATTTGTTTTTTTTGTTTATTTACGTATTTATATTTATGGTCGCT
MAL11|PF11_0160                 ------------------------------------------------
su_gi_contig_412                ------------------------------------------------
gi|27158644|gb|CA856263.1|CA856 ------------------------------------------------
gi|27156715|gb|CA855103.1|CA855 ------------------------------------------------
gi|17969004|gb|BM275667.1|BM275 ------------------------------------------------
gi|17967697|gb|BM274389.1|BM274 ------------------------------------------------
gi|27156202|gb|CA854797.1|CA854 ------------------------------------------------
gi|21254652|gb|BQ451540.1|BQ451 ------------------------------------------------
B06_PfLab1_Large_Plate6b.ab1    ------------------------------------------------
gi|17969754|gb|BM276397.1|BM276 ------------------------------------------------
gi|15908294|gb|BI815199.1|BI815 ------------------------------------------------
gi|17969580|gb|BM276228.1|BM276 ------------------------------------------------
PfLab1_S_F3__P1a_E12_10.ab1     ------------------------------------------------
052_PfLab1_M_P27b.ab1           ------------------------------------------------
gi|17968384|gb|BM275063.1|BM275 ------------------------------------------------
gi|27159390|gb|CA856676.1|CA856 ------------------------------------------------
gi|17966780|gb|BM273485.1|BM273 ------------------------------------------------
gi|17967016|gb|BM273718.1|BM273 ------------------------------------------------
gi|27156646|gb|CA855067.1|CA855 ------------------------------------------------
gi|17969651|gb|BM276297.1|BM276 ------------------------------------------------
gi|27158938|gb|CA856433.1|CA856 ------------------------------------------------
gi|17967911|gb|BM274601.1|BM274 ------------------------------------------------
gi|15909191|gb|BI815682.1|BI815 ------------------------------------------------
gi|27159663|gb|CA856849.1|CA856 ------------------------------------------------
gi|17969826|gb|BM276467.1|BM276 ------------------------------------------------
gi|17969131|gb|BM275790.1|BM275 ------------------------------------------------
H05_PfLab1_M_Plate11b.ab1       ------------------------------------------------
gi|17969611|gb|BM276258.1|BM276 ------------------------------------------------
gi|17967465|gb|BM274160.1|BM274 ------------------------------------------------
gi|17968409|gb|BM275088.1|BM275 ------------------------------------------------
gi|27156784|gb|CA855136.1|CA855 ------------------------------------------------
PfLab1_M_F3__P13a_B07_03.ab1    ------------------------------------------------
C11_2650_1.ab1                  ------------------------------------------------
C12_2650_302.ab1                ------------------------------------------------

PF11_0160                       CATATAATTTTTTTTTTTTTTTTTTTTTTTTTTGTTTCCTTTTTATAG
MAL11|PF11_0160                 ------------------------------------------------
su_gi_contig_412                ------------------------------------------------
gi|27158644|gb|CA856263.1|CA856 ------------------------------------------------
gi|27156715|gb|CA855103.1|CA855 ------------------------------------------------
gi|17969004|gb|BM275667.1|BM275 ------------------------------------------------
gi|17967697|gb|BM274389.1|BM274 ------------------------------------------------
gi|27156202|gb|CA854797.1|CA854 ------------------------------------------------
gi|21254652|gb|BQ451540.1|BQ451 ------------------------------------------------
B06_PfLab1_Large_Plate6b.ab1    ------------------------------------------------
gi|17969754|gb|BM276397.1|BM276 ------------------------------------------------
gi|15908294|gb|BI815199.1|BI815 ------------------------------------------------
gi|17969580|gb|BM276228.1|BM276 ------------------------------------------------
PfLab1_S_F3__P1a_E12_10.ab1     ------------------------------------------------
052_PfLab1_M_P27b.ab1           ------------------------------------------------
gi|17968384|gb|BM275063.1|BM275 ------------------------------------------------
gi|27159390|gb|CA856676.1|CA856 ------------------------------------------------
gi|17966780|gb|BM273485.1|BM273 ------------------------------------------------
gi|17967016|gb|BM273718.1|BM273 ------------------------------------------------
gi|27156646|gb|CA855067.1|CA855 ------------------------------------------------
gi|17969651|gb|BM276297.1|BM276 ------------------------------------------------
gi|27158938|gb|CA856433.1|CA856 ------------------------------------------------
gi|17967911|gb|BM274601.1|BM274 ------------------------------------------------
gi|15909191|gb|BI815682.1|BI815 ------------------------------------------------
gi|27159663|gb|CA856849.1|CA856 ------------------------------------------------
gi|17969826|gb|BM276467.1|BM276 ------------------------------------------------
gi|17969131|gb|BM275790.1|BM275 ------------------------------------------------
H05_PfLab1_M_Plate11b.ab1       ------------------------------------------------
gi|17969611|gb|BM276258.1|BM276 ------------------------------------------------
gi|17967465|gb|BM274160.1|BM274 ------------------------------------------------
gi|17968409|gb|BM275088.1|BM275 ------------------------------------------------
gi|27156784|gb|CA855136.1|CA855 ------------------------------------------------
PfLab1_M_F3__P13a_B07_03.ab1    ------------------------------------------------
C11_2650_1.ab1                  ------------------------------------------------
C12_2650_302.ab1                ------------------------------------------------

PF11_0160                       AAGACCTTTTTCAGTATTCCAATGATAAGATTTATAGAAATAAAAAAA
MAL11|PF11_0160                 AAGACCTTTTTCAGTATTCCAATGATAAGATTTATAGAAATAAAAAAA
su_gi_contig_412                ------------------------------------------------
gi|27158644|gb|CA856263.1|CA856 ------------------------------------------------
gi|27156715|gb|CA855103.1|CA855 ------------------------------------------------
gi|17969004|gb|BM275667.1|BM275 ------------------------------------------------
gi|17967697|gb|BM274389.1|BM274 ------------------------------------------------
gi|27156202|gb|CA854797.1|CA854 ------------------------------------------------
gi|21254652|gb|BQ451540.1|BQ451 ------------------------------------------------
B06_PfLab1_Large_Plate6b.ab1    ------------------------------------------------
gi|17969754|gb|BM276397.1|BM276 ------------------------------------------------
gi|15908294|gb|BI815199.1|BI815 ------------------------------------------------
gi|17969580|gb|BM276228.1|BM276 ------------------------------------------------
PfLab1_S_F3__P1a_E12_10.ab1     ------------------------------------------------
052_PfLab1_M_P27b.ab1           ------------------------------------------------
gi|17968384|gb|BM275063.1|BM275 ------------------------------------------------
gi|27159390|gb|CA856676.1|CA856 ------------------------------------------------
gi|17966780|gb|BM273485.1|BM273 ------------------------------------------------
gi|17967016|gb|BM273718.1|BM273 ------------------------------------------------
gi|27156646|gb|CA855067.1|CA855 ------------------------------------------------
gi|17969651|gb|BM276297.1|BM276 ------------------------------------------------
gi|27158938|gb|CA856433.1|CA856 ------------------------------------------------
gi|17967911|gb|BM274601.1|BM274 ------------------------------------------------
gi|15909191|gb|BI815682.1|BI815 ------------------------------------------------
gi|27159663|gb|CA856849.1|CA856 ------------------------------------------------
gi|17969826|gb|BM276467.1|BM276 ------------------------------------------------
gi|17969131|gb|BM275790.1|BM275 ------------------------------------------------
H05_PfLab1_M_Plate11b.ab1       ------------------------------------------------
gi|17969611|gb|BM276258.1|BM276 ------------------------------------------------
gi|17967465|gb|BM274160.1|BM274 ------------------------------------------------
gi|17968409|gb|BM275088.1|BM275 ------------------------------------------------
gi|27156784|gb|CA855136.1|CA855 ------------------------------------------------
PfLab1_M_F3__P13a_B07_03.ab1    ------------------------------------------------
C11_2650_1.ab1                  ------------------------------------------------
C12_2650_302.ab1                ------------------------------------------------

PF11_0160                       TCGTAAGAGACAATCTAAAGAGAGAAGAACCATCACAAGAAGATCTAT
MAL11|PF11_0160                 TCGTAAGAGACAATCTAAAGAGAGAAGAACCATCACAAGAAGATCTAT
su_gi_contig_412                ------------------------------------------------
gi|27158644|gb|CA856263.1|CA856 ------------------------------------------------
gi|27156715|gb|CA855103.1|CA855 ------------------------------------------------
gi|17969004|gb|BM275667.1|BM275 ------------------------------------------------
gi|17967697|gb|BM274389.1|BM274 ------------------------------------------------
gi|27156202|gb|CA854797.1|CA854 ------------------------------------------------
gi|21254652|gb|BQ451540.1|BQ451 ------------------------------------------------
B06_PfLab1_Large_Plate6b.ab1    ------------------------------------------------
gi|17969754|gb|BM276397.1|BM276 ------------------------------------------------
gi|15908294|gb|BI815199.1|BI815 ------------------------------------------------
gi|17969580|gb|BM276228.1|BM276 ------------------------------------------------
PfLab1_S_F3__P1a_E12_10.ab1     ------------------------------------------------
052_PfLab1_M_P27b.ab1           ------------------------------------------------
gi|17968384|gb|BM275063.1|BM275 ------------------------------------------------
gi|27159390|gb|CA856676.1|CA856 ------------------------------------------------
gi|17966780|gb|BM273485.1|BM273 ------------------------------------------------
gi|17967016|gb|BM273718.1|BM273 ------------------------------------------------
gi|27156646|gb|CA855067.1|CA855 ------------------------------------------------
gi|17969651|gb|BM276297.1|BM276 ------------------------------------------------
gi|27158938|gb|CA856433.1|CA856 ------------------------------------------------
gi|17967911|gb|BM274601.1|BM274 ------------------------------------------------
gi|15909191|gb|BI815682.1|BI815 ------------------------------------------------
gi|27159663|gb|CA856849.1|CA856 ------------------------------------------------
gi|17969826|gb|BM276467.1|BM276 ------------------------------------------------
gi|17969131|gb|BM275790.1|BM275 ------------------------------------------------
H05_PfLab1_M_Plate11b.ab1       ------------------------------------------------
gi|17969611|gb|BM276258.1|BM276 ------------------------------------------------
gi|17967465|gb|BM274160.1|BM274 ------------------------------------------------
gi|17968409|gb|BM275088.1|BM275 ------------------------------------------------
gi|27156784|gb|CA855136.1|CA855 ------------------------------------------------
PfLab1_M_F3__P13a_B07_03.ab1    ------------------------------------------------
C11_2650_1.ab1                  ------------------------------------------------
C12_2650_302.ab1                ------------------------------------------------

PF11_0160                       ATGGATACAGAGACCATATCTGGAACGAGGACAATCAAAAATATGAAC
MAL11|PF11_0160                 ATGGATACAGAGACCATATCTGGAACGAGGACAATCAAAAATATGAAC
su_gi_contig_412                ------------------------------------------------
gi|27158644|gb|CA856263.1|CA856 ------------------------------------------------
gi|27156715|gb|CA855103.1|CA855 ------------------------------------------------
gi|17969004|gb|BM275667.1|BM275 ------------------------------------------------
gi|17967697|gb|BM274389.1|BM274 ------------------------------------------------
gi|27156202|gb|CA854797.1|CA854 ------------------------------------------------
gi|21254652|gb|BQ451540.1|BQ451 ------------------------------------------------
B06_PfLab1_Large_Plate6b.ab1    ------------------------------------------------
gi|17969754|gb|BM276397.1|BM276 ------------------------------------------------
gi|15908294|gb|BI815199.1|BI815 ------------------------------------------------
gi|17969580|gb|BM276228.1|BM276 ------------------------------------------------
PfLab1_S_F3__P1a_E12_10.ab1     ------------------------------------------------
052_PfLab1_M_P27b.ab1           ------------------------------------------------
gi|17968384|gb|BM275063.1|BM275 ------------------------------------------------
gi|27159390|gb|CA856676.1|CA856 ------------------------------------------------
gi|17966780|gb|BM273485.1|BM273 ------------------------------------------------
gi|17967016|gb|BM273718.1|BM273 ------------------------------------------------
gi|27156646|gb|CA855067.1|CA855 ------------------------------------------------
gi|17969651|gb|BM276297.1|BM276 ------------------------------------------------
gi|27158938|gb|CA856433.1|CA856 ------------------------------------------------
gi|17967911|gb|BM274601.1|BM274 ------------------------------------------------
gi|15909191|gb|BI815682.1|BI815 ------------------------------------------------
gi|27159663|gb|CA856849.1|CA856 ------------------------------------------------
gi|17969826|gb|BM276467.1|BM276 ------------------------------------------------
gi|17969131|gb|BM275790.1|BM275 ------------------------------------------------
H05_PfLab1_M_Plate11b.ab1       ------------------------------------------------
gi|17969611|gb|BM276258.1|BM276 ------------------------------------------------
gi|17967465|gb|BM274160.1|BM274 ------------------------------------------------
gi|17968409|gb|BM275088.1|BM275 ------------------------------------------------
gi|27156784|gb|CA855136.1|CA855 ------------------------------------------------
PfLab1_M_F3__P13a_B07_03.ab1    ------------------------------------------------
C11_2650_1.ab1                  ------------------------------------------------
C12_2650_302.ab1                ------------------------------------------------

PF11_0160                       GAATTAAAAATATTAATATTAAAAATGAAAAGATAGGAATAAATCAAA
MAL11|PF11_0160                 GAATTAAAAATATTAATATTAAAAATGAAAAGATAGGAATAAATCAAA
su_gi_contig_412                ------------------------------------------------
gi|27158644|gb|CA856263.1|CA856 ------------------------------------------------
gi|27156715|gb|CA855103.1|CA855 ------------------------------------------------
gi|17969004|gb|BM275667.1|BM275 ------------------------------------------------
gi|17967697|gb|BM274389.1|BM274 ------------------------------------------------
gi|27156202|gb|CA854797.1|CA854 ------------------------------------------------
gi|21254652|gb|BQ451540.1|BQ451 ------------------------------------------------
B06_PfLab1_Large_Plate6b.ab1    ------------------------------------------------
gi|17969754|gb|BM276397.1|BM276 ------------------------------------------------
gi|15908294|gb|BI815199.1|BI815 ------------------------------------------------
gi|17969580|gb|BM276228.1|BM276 ------------------------------------------------
PfLab1_S_F3__P1a_E12_10.ab1     ------------------------------------------------
052_PfLab1_M_P27b.ab1           ------------------------------------------------
gi|17968384|gb|BM275063.1|BM275 ------------------------------------------------
gi|27159390|gb|CA856676.1|CA856 ------------------------------------------------
gi|17966780|gb|BM273485.1|BM273 ------------------------------------------------
gi|17967016|gb|BM273718.1|BM273 ------------------------------------------------
gi|27156646|gb|CA855067.1|CA855 ------------------------------------------------
gi|17969651|gb|BM276297.1|BM276 ------------------------------------------------
gi|27158938|gb|CA856433.1|CA856 ------------------------------------------------
gi|17967911|gb|BM274601.1|BM274 ------------------------------------------------
gi|15909191|gb|BI815682.1|BI815 ------------------------------------------------
gi|27159663|gb|CA856849.1|CA856 ------------------------------------------------
gi|17969826|gb|BM276467.1|BM276 ------------------------------------------------
gi|17969131|gb|BM275790.1|BM275 ------------------------------------------------
H05_PfLab1_M_Plate11b.ab1       ------------------------------------------------
gi|17969611|gb|BM276258.1|BM276 ------------------------------------------------
gi|17967465|gb|BM274160.1|BM274 ------------------------------------------------
gi|17968409|gb|BM275088.1|BM275 ------------------------------------------------
gi|27156784|gb|CA855136.1|CA855 ------------------------------------------------
PfLab1_M_F3__P13a_B07_03.ab1    ------------------------------------------------
C11_2650_1.ab1                  ------------------------------------------------
C12_2650_302.ab1                ------------------------------------------------

PF11_0160                       GAGAATATTCTTCAAGAACAAACGATGAAATAACAAATGGAAGTACTG
MAL11|PF11_0160                 GAGAATATTCTTCAAGAACAAACGATGAAATAACAAATGGAAGTACTG
su_gi_contig_412                ---------------------------------------GAAGTACTG
gi|27158644|gb|CA856263.1|CA856 ----------------------------AATTCCTAAAGGAAGTACTG
gi|27156715|gb|CA855103.1|CA855 -------------------------------------AGGAAGTACTG
gi|17969004|gb|BM275667.1|BM275 -------------------------------------AGGAAGTACTG
gi|17967697|gb|BM274389.1|BM274 -----------------------------------------AGTACTG
gi|27156202|gb|CA854797.1|CA854 --------------------------------------------ACTG
gi|21254652|gb|BQ451540.1|BQ451 ------------------------------------------------
B06_PfLab1_Large_Plate6b.ab1    ------------------------------------------------
gi|17969754|gb|BM276397.1|BM276 ------------------------------------------------
gi|15908294|gb|BI815199.1|BI815 ------------------------------------------------
gi|17969580|gb|BM276228.1|BM276 ------------------------------------------------
PfLab1_S_F3__P1a_E12_10.ab1     ------------------------------------------------
052_PfLab1_M_P27b.ab1           ------------------------------------------------
gi|17968384|gb|BM275063.1|BM275 ------------------------------------------------
gi|27159390|gb|CA856676.1|CA856 ------------------------------------------------
gi|17966780|gb|BM273485.1|BM273 ------------------------------------------------
gi|17967016|gb|BM273718.1|BM273 ------------------------------------------------
gi|27156646|gb|CA855067.1|CA855 ------------------------------------------------
gi|17969651|gb|BM276297.1|BM276 ------------------------------------------------
gi|27158938|gb|CA856433.1|CA856 ------------------------------------------------
gi|17967911|gb|BM274601.1|BM274 ------------------------------------------------
gi|15909191|gb|BI815682.1|BI815 ------------------------------------------------
gi|27159663|gb|CA856849.1|CA856 ------------------------------------------------
gi|17969826|gb|BM276467.1|BM276 ------------------------------------------------
gi|17969131|gb|BM275790.1|BM275 ------------------------------------------------
H05_PfLab1_M_Plate11b.ab1       ------------------------------------------------
gi|17969611|gb|BM276258.1|BM276 ------------------------------------------------
gi|17967465|gb|BM274160.1|BM274 ------------------------------------------------
gi|17968409|gb|BM275088.1|BM275 ------------------------------------------------
gi|27156784|gb|CA855136.1|CA855 ------------------------------------------------
PfLab1_M_F3__P13a_B07_03.ab1    ------------------------------------------------
C11_2650_1.ab1                  ------------------------------------------------
C12_2650_302.ab1                ------------------------------------------------

PF11_0160                       ATTATGTTAATAATTATTATGTCCAAAAAAAAAAAAGTGAAACAGATG
MAL11|PF11_0160                 ATTATGTTAATAATTATTATGTCCAAAAAAAAAAAAGTGAAACAGATG
su_gi_contig_412                ATTATGTTAATAATTATTATGTCCAAAAAAAAAAAAGTGAAACAGATG
gi|27158644|gb|CA856263.1|CA856 ATTATGTTAATAATTATTATGTCCAAAAAAAAAAAAGTGAAACAGATG
gi|27156715|gb|CA855103.1|CA855 ATTATGTTAATAATTATTATGTCCAAAAAAAAAAAAGTGAAACAGATG
gi|17969004|gb|BM275667.1|BM275 ATTATGTTAATAATTATTATGTCCAAAAAAAAAAAAGTGAAACAGATG
gi|17967697|gb|BM274389.1|BM274 ATTATGTTAATAATTATTATGTACAAAAAAAAAAAAGTGAAACAGATG
gi|27156202|gb|CA854797.1|CA854 ATTATGTTAATAATTATTATGTCCAAAAAAAAAAAAGTGAAACAGATG
gi|21254652|gb|BQ451540.1|BQ451 -----------------------------AAAAAAAGTGAAACAGATG
B06_PfLab1_Large_Plate6b.ab1    ------------------------------------------------
gi|17969754|gb|BM276397.1|BM276 ------------------------------------------------
gi|15908294|gb|BI815199.1|BI815 ------------------------------------------------
gi|17969580|gb|BM276228.1|BM276 ------------------------------------------------
PfLab1_S_F3__P1a_E12_10.ab1     ------------------------------------------------
052_PfLab1_M_P27b.ab1           ------------------------------------------------
gi|17968384|gb|BM275063.1|BM275 ------------------------------------------------
gi|27159390|gb|CA856676.1|CA856 ------------------------------------------------
gi|17966780|gb|BM273485.1|BM273 ------------------------------------------------
gi|17967016|gb|BM273718.1|BM273 ------------------------------------------------
gi|27156646|gb|CA855067.1|CA855 ------------------------------------------------
gi|17969651|gb|BM276297.1|BM276 ------------------------------------------------
gi|27158938|gb|CA856433.1|CA856 ------------------------------------------------
gi|17967911|gb|BM274601.1|BM274 ------------------------------------------------
gi|15909191|gb|BI815682.1|BI815 ------------------------------------------------
gi|27159663|gb|CA856849.1|CA856 ------------------------------------------------
gi|17969826|gb|BM276467.1|BM276 ------------------------------------------------
gi|17969131|gb|BM275790.1|BM275 ------------------------------------------------
H05_PfLab1_M_Plate11b.ab1       ------------------------------------------------
gi|17969611|gb|BM276258.1|BM276 ------------------------------------------------
gi|17967465|gb|BM274160.1|BM274 ------------------------------------------------
gi|17968409|gb|BM275088.1|BM275 ------------------------------------------------
gi|27156784|gb|CA855136.1|CA855 ------------------------------------------------
PfLab1_M_F3__P13a_B07_03.ab1    ------------------------------------------------
C11_2650_1.ab1                  ------------------------------------------------
C12_2650_302.ab1                ------------------------------------------------

PF11_0160                       ATTTTATATATCATCGTGAAAACAAAAATATTGAATTTATTTATAATG
MAL11|PF11_0160                 ATTTTATATATCATCGTGAAAACAAAAATATTGAATTTATTTATAATG
su_gi_contig_412                ATTTTATATATCATCGTGAAAACAAAAATATTGAATTTATTTATAATG
gi|27158644|gb|CA856263.1|CA856 ATTTTATATATCATCGTGAAAACAAAAATATTGAATTTATTTATAATG
gi|27156715|gb|CA855103.1|CA855 ATTTTATATATCATCGTGAAAACAAAAATATTGAATTTATTTATAATG
gi|17969004|gb|BM275667.1|BM275 ATTTTATATATCATCGTGAAAACAAAAATATTGAATTTATTTATAATG
gi|17967697|gb|BM274389.1|BM274 ATTTTATATATCATCGTGAAAACAAAAATATTGAATTTATTTATAATG
gi|27156202|gb|CA854797.1|CA854 ATTTTATATATCATCGTGAAAACAAAAATATTGAATTTATTTATAATG
gi|21254652|gb|BQ451540.1|BQ451 ATTTTATATATCATCGTGAAAACAAAAATATTGAATTTATTTATAATG
B06_PfLab1_Large_Plate6b.ab1    ------------------------------------------------
gi|17969754|gb|BM276397.1|BM276 ------------------------------------------------
gi|15908294|gb|BI815199.1|BI815 ------------------------------------------------
gi|17969580|gb|BM276228.1|BM276 ------------------------------------------------
PfLab1_S_F3__P1a_E12_10.ab1     ------------------------------------------------
052_PfLab1_M_P27b.ab1           ------------------------------------------------
gi|17968384|gb|BM275063.1|BM275 ------------------------------------------------
gi|27159390|gb|CA856676.1|CA856 ------------------------------------------------
gi|17966780|gb|BM273485.1|BM273 ------------------------------------------------
gi|17967016|gb|BM273718.1|BM273 ------------------------------------------------
gi|27156646|gb|CA855067.1|CA855 ------------------------------------------------
gi|17969651|gb|BM276297.1|BM276 ------------------------------------------------
gi|27158938|gb|CA856433.1|CA856 ------------------------------------------------
gi|17967911|gb|BM274601.1|BM274 ------------------------------------------------
gi|15909191|gb|BI815682.1|BI815 ------------------------------------------------
gi|27159663|gb|CA856849.1|CA856 ------------------------------------------------
gi|17969826|gb|BM276467.1|BM276 ------------------------------------------------
gi|17969131|gb|BM275790.1|BM275 ------------------------------------------------
H05_PfLab1_M_Plate11b.ab1       ------------------------------------------------
gi|17969611|gb|BM276258.1|BM276 ------------------------------------------------
gi|17967465|gb|BM274160.1|BM274 ------------------------------------------------
gi|17968409|gb|BM275088.1|BM275 ------------------------------------------------
gi|27156784|gb|CA855136.1|CA855 ------------------------------------------------
PfLab1_M_F3__P13a_B07_03.ab1    ------------------------------------------------
C11_2650_1.ab1                  ------------------------------------------------
C12_2650_302.ab1                ------------------------------------------------

PF11_0160                       GTTTGAAAAATTATAATGTGGGAGAAACCAAGGAATATTCTGACGTCG
MAL11|PF11_0160                 GTTTGAAAAATTATAATGTGGGAGAAACCAAGGAATATTCTGACGTCG
su_gi_contig_412                GTTTGAAAAATTATAATGTGGGAGAAACCAAGGAATATTCTGACGTCG
gi|27158644|gb|CA856263.1|CA856 GTTTGAAAAATTATAATGTGGGAGAAACCAAGGAATATTCTGACGTCG
gi|27156715|gb|CA855103.1|CA855 GTTTGAAAAATTATAATGTGGGAGAAACCAAGGAATATTCTGACGTCG
gi|17969004|gb|BM275667.1|BM275 GTTTGAAAAATTATAATGTGGGAGAAACCAAGGAATATTCTGACGTCG
gi|17967697|gb|BM274389.1|BM274 GTTTGAAAAATTATAATGTGGGAGAAACCAAGGAATATTCTGACGTCG
gi|27156202|gb|CA854797.1|CA854 GTTTGAAAAATTATAATGTGGGAGAAACCAAGGAATATTCTGACGTCG
gi|21254652|gb|BQ451540.1|BQ451 GTTTGAAAAATTATAATGTGGGAGAAACCAAGGAATATTCTGACGTCG
B06_PfLab1_Large_Plate6b.ab1    --------------------GGAGAAACCAAGGAATATTCTGACGTCG
gi|17969754|gb|BM276397.1|BM276 -----------------------------------TATTCTGACGTCG
gi|15908294|gb|BI815199.1|BI815 ------------------------------------------------
gi|17969580|gb|BM276228.1|BM276 ------------------------------------------------
PfLab1_S_F3__P1a_E12_10.ab1     ------------------------------------------------
052_PfLab1_M_P27b.ab1           ------------------------------------------------
gi|17968384|gb|BM275063.1|BM275 ------------------------------------------------
gi|27159390|gb|CA856676.1|CA856 ------------------------------------------------
gi|17966780|gb|BM273485.1|BM273 ------------------------------------------------
gi|17967016|gb|BM273718.1|BM273 ------------------------------------------------
gi|27156646|gb|CA855067.1|CA855 ------------------------------------------------
gi|17969651|gb|BM276297.1|BM276 ------------------------------------------------
gi|27158938|gb|CA856433.1|CA856 ------------------------------------------------
gi|17967911|gb|BM274601.1|BM274 ------------------------------------------------
gi|15909191|gb|BI815682.1|BI815 ------------------------------------------------
gi|27159663|gb|CA856849.1|CA856 ------------------------------------------------
gi|17969826|gb|BM276467.1|BM276 ------------------------------------------------
gi|17969131|gb|BM275790.1|BM275 ------------------------------------------------
H05_PfLab1_M_Plate11b.ab1       ------------------------------------------------
gi|17969611|gb|BM276258.1|BM276 ------------------------------------------------
gi|17967465|gb|BM274160.1|BM274 ------------------------------------------------
gi|17968409|gb|BM275088.1|BM275 ------------------------------------------------
gi|27156784|gb|CA855136.1|CA855 ------------------------------------------------
PfLab1_M_F3__P13a_B07_03.ab1    ------------------------------------------------
C11_2650_1.ab1                  ------------------------------------------------
C12_2650_302.ab1                ------------------------------------------------

PF11_0160                       ATGAACAGGAGGGGCACGAAGAAGAAGAAGAAGAAATAATAGATGATG
MAL11|PF11_0160                 ATGAACAGGAGGGGCACGAAGAAGAAGAAGAAGAAATAATAGATGATG
su_gi_contig_412                ATGAACAGGAGGGGCACGAAGAAGAAGAAGAAGAAATAATAGATGATG
gi|27158644|gb|CA856263.1|CA856 ATGAACAGGAGGGGCACGAAGAAGAAGAAGAAGAAATAATAGATGATG
gi|27156715|gb|CA855103.1|CA855 ATGAACAGGAGGGGCACGAAGAAGAAGAAGAAGAAATAATAGATGATG
gi|17969004|gb|BM275667.1|BM275 ATGAACAGGAGGGGCACGAAGAAGAAGAAGAAGAAATAATAGATTTTG
gi|17967697|gb|BM274389.1|BM274 ATGAACAGGAGGGGCACGAAGAAGAAGAAGAAGAAATAATATATGATG
gi|27156202|gb|CA854797.1|CA854 ATGAACAGGAGGGGCACGAAGAAGAAGAAGAAGAAATAATAGTCGTTG
gi|21254652|gb|BQ451540.1|BQ451 ATGAACAGGAGGGGCACGAAGAAGAAGAAGAAGAAATAATAGATGATG
B06_PfLab1_Large_Plate6b.ab1    ATGAACAGGAGGGGCACGAAGAAGAAGAAGAAGAAATAATAGATGATG
gi|17969754|gb|BM276397.1|BM276 ATGACCAGGAGGGGCCCGAAGAAGAAGAAGAAGAAATAATAGATGATG
gi|15908294|gb|BI815199.1|BI815 -----------------------------------------GATGATG
gi|17969580|gb|BM276228.1|BM276 ------------------------------------------ATGATG
PfLab1_S_F3__P1a_E12_10.ab1     ------------------------------------------------
052_PfLab1_M_P27b.ab1           ------------------------------------------------
gi|17968384|gb|BM275063.1|BM275 ------------------------------------------------
gi|27159390|gb|CA856676.1|CA856 ------------------------------------------------
gi|17966780|gb|BM273485.1|BM273 ------------------------------------------------
gi|17967016|gb|BM273718.1|BM273 ------------------------------------------------
gi|27156646|gb|CA855067.1|CA855 ------------------------------------------------
gi|17969651|gb|BM276297.1|BM276 ------------------------------------------------
gi|27158938|gb|CA856433.1|CA856 ------------------------------------------------
gi|17967911|gb|BM274601.1|BM274 ------------------------------------------------
gi|15909191|gb|BI815682.1|BI815 ------------------------------------------------
gi|27159663|gb|CA856849.1|CA856 ------------------------------------------------
gi|17969826|gb|BM276467.1|BM276 ------------------------------------------------
gi|17969131|gb|BM275790.1|BM275 ------------------------------------------------
H05_PfLab1_M_Plate11b.ab1       ------------------------------------------------
gi|17969611|gb|BM276258.1|BM276 ------------------------------------------------
gi|17967465|gb|BM274160.1|BM274 ------------------------------------------------
gi|17968409|gb|BM275088.1|BM275 ------------------------------------------------
gi|27156784|gb|CA855136.1|CA855 ------------------------------------------------
PfLab1_M_F3__P13a_B07_03.ab1    ------------------------------------------------
C11_2650_1.ab1                  ------------------------------------------------
C12_2650_302.ab1                ------------------------------------------------

PF11_0160                       AAAATGTGTATGATGAAAATGTGTATGATGAAAATGTATATGATGAAA
MAL11|PF11_0160                 AAAATGTGTATGATGAAAATGTGTATGATGAAAATGTATATGATGAAA
su_gi_contig_412                AAAATGTGTATGATGAAAATGTGTATGATGAAAATGTATATGATGAAA
gi|27158644|gb|CA856263.1|CA856 AAAATGTGTATGATGAAAATGTGTATGATGAAAATGTATATGATGAAA
gi|27156715|gb|CA855103.1|CA855 AAAATGTGTATGATGAAAATGTGTATGATGAAAATGTATATGATGAAA
gi|17969004|gb|BM275667.1|BM275 TTAATGTGTATGATGAAAATGTGTATGATGAAAATGTATATGATGAAA
gi|17967697|gb|BM274389.1|BM274 AAAATGTGTATGATGAAAATGTGTATGATGAAAATGTATATGATGAAA
gi|27156202|gb|CA854797.1|CA854 TAAATGTGTATGATGAAAATGTGTATGATGAAAATGTATATGATGAAA
gi|21254652|gb|BQ451540.1|BQ451 AAAATGTGTATGATGAAAATGTGTATGATGAAAATGTATATGATGAAA
B06_PfLab1_Large_Plate6b.ab1    AAAATGTGTATGATGAAAATGTGTATGATGAAAATGTATATGATGAAA
gi|17969754|gb|BM276397.1|BM276 AAATTGTGTATGATGAAAATGTGTATGATGAAAATGTATATGATGAAA
gi|15908294|gb|BI815199.1|BI815 AAAATGTGTATGATGAAAATGTGTATGATGAAAATGTATATGATGAAA
gi|17969580|gb|BM276228.1|BM276 AAAATGTGTATGATGAAAATGTGTATGATGAAAATGTATATGATGAAA
PfLab1_S_F3__P1a_E12_10.ab1     ------------------------------------------------
052_PfLab1_M_P27b.ab1           ------------------------------------------------
gi|17968384|gb|BM275063.1|BM275 ------------------------------------------------
gi|27159390|gb|CA856676.1|CA856 ------------------------------------------------
gi|17966780|gb|BM273485.1|BM273 ------------------------------------------------
gi|17967016|gb|BM273718.1|BM273 ------------------------------------------------
gi|27156646|gb|CA855067.1|CA855 ------------------------------------------------
gi|17969651|gb|BM276297.1|BM276 ------------------------------------------------
gi|27158938|gb|CA856433.1|CA856 ------------------------------------------------
gi|17967911|gb|BM274601.1|BM274 ------------------------------------------------
gi|15909191|gb|BI815682.1|BI815 ------------------------------------------------
gi|27159663|gb|CA856849.1|CA856 ------------------------------------------------
gi|17969826|gb|BM276467.1|BM276 ------------------------------------------------
gi|17969131|gb|BM275790.1|BM275 ------------------------------------------------
H05_PfLab1_M_Plate11b.ab1       ------------------------------------------------
gi|17969611|gb|BM276258.1|BM276 ------------------------------------------------
gi|17967465|gb|BM274160.1|BM274 ------------------------------------------------
gi|17968409|gb|BM275088.1|BM275 ------------------------------------------------
gi|27156784|gb|CA855136.1|CA855 ------------------------------------------------
PfLab1_M_F3__P13a_B07_03.ab1    ------------------------------------------------
C11_2650_1.ab1                  ------------------------------------------------
C12_2650_302.ab1                ------------------------------------------------

PF11_0160                       ATGTATATGATGAAAATATAGATGATGAAAATATAGATGATGAAAATA
MAL11|PF11_0160                 ATGTATATGATGAAAATATAGATGATGAAAATATAGATGATGAAAATA
su_gi_contig_412                ATGTATATGATGAAAATATAGATGATGAAAATATAGATGATGAAAATA
gi|27158644|gb|CA856263.1|CA856 ATGTATATGATGAAAATATAGATGATGAAAATATAGATGATGTAAATA
gi|27156715|gb|CA855103.1|CA855 ATGTATATGATGAAAATATAGATGATGAAAATATAGATGATGAAAATA
gi|17969004|gb|BM275667.1|BM275 ATGTATATGATGAAAATATAGATGATGAAAATATAGATGATGAAAATA
gi|17967697|gb|BM274389.1|BM274 ATGTATATGATGAAAATATAGATGATGAAAATATAGATGATGAAAATA
gi|27156202|gb|CA854797.1|CA854 ATGTATATGATGAAAATATAGATGATGAAAATATAGATGATGAAAATA
gi|21254652|gb|BQ451540.1|BQ451 ATGTATATGATGAAAATATAGATGATGAAAATATAGATGATGAAAATA
B06_PfLab1_Large_Plate6b.ab1    ATGTATATGATGAGAATATAGATGATGAAAATATAGATGATGAAAATA
gi|17969754|gb|BM276397.1|BM276 ATGTATATGATGAAAATATAGATGATGAAAATATAGATGATGAAAATA
gi|15908294|gb|BI815199.1|BI815 ATGTATATGATGAAAATATAGATGATGAAAATATAGATGATGAAAATA
gi|17969580|gb|BM276228.1|BM276 ATGTATATGATGAAAATATAGATGATGAAAATATAGATGATGAAAATA
PfLab1_S_F3__P1a_E12_10.ab1     ------------------------------------------------
052_PfLab1_M_P27b.ab1           ------------------------------------------------
gi|17968384|gb|BM275063.1|BM275 ------------------------------------------------
gi|27159390|gb|CA856676.1|CA856 ------------------------------------------------
gi|17966780|gb|BM273485.1|BM273 ------------------------------------------------
gi|17967016|gb|BM273718.1|BM273 ------------------------------------------------
gi|27156646|gb|CA855067.1|CA855 ------------------------------------------------
gi|17969651|gb|BM276297.1|BM276 ------------------------------------------------
gi|27158938|gb|CA856433.1|CA856 ------------------------------------------------
gi|17967911|gb|BM274601.1|BM274 ------------------------------------------------
gi|15909191|gb|BI815682.1|BI815 ------------------------------------------------
gi|27159663|gb|CA856849.1|CA856 ------------------------------------------------
gi|17969826|gb|BM276467.1|BM276 ------------------------------------------------
gi|17969131|gb|BM275790.1|BM275 ------------------------------------------------
H05_PfLab1_M_Plate11b.ab1       ------------------------------------------------
gi|17969611|gb|BM276258.1|BM276 ------------------------------------------------
gi|17967465|gb|BM274160.1|BM274 ------------------------------------------------
gi|17968409|gb|BM275088.1|BM275 ------------------------------------------------
gi|27156784|gb|CA855136.1|CA855 ------------------------------------------------
PfLab1_M_F3__P13a_B07_03.ab1    ------------------------------------------------
C11_2650_1.ab1                  ------------------------------------------------
C12_2650_302.ab1                ------------------------------------------------

PF11_0160                       TAGATGATGAAAATATAGATGATGAAAATATATATGAAGAAAATATAT
MAL11|PF11_0160                 TAGATGATGAAAATATAGATGATGAAAATATATATGAAGAAAATATAT
su_gi_contig_412                TAGATGATGAAAATATAGATGATGAAAATATATATGAAGAAAATATAT
gi|27158644|gb|CA856263.1|CA856 TAGATGATGAAAATATAGATGATGAAAATATATATGAAGAAAATATAT
gi|27156715|gb|CA855103.1|CA855 TAGATGATGAAAATATAGATGATGAAAATATATATGAAGAAAATATAT
gi|17969004|gb|BM275667.1|BM275 TAGATGATGAAAATATAGATGATGAAAATATATATGAAGAAAATATAT
gi|17967697|gb|BM274389.1|BM274 TAGATGATGAAAATATAGATGATGAAAATATATATGAAGAAAATATAT
gi|27156202|gb|CA854797.1|CA854 TAGATGATGAAAATATAGATGATGAAAATATATATGAAGAAAATATAT
gi|21254652|gb|BQ451540.1|BQ451 TAGATGATGAAAATATAGATGATGAAAATATATATGAAGAAAATATAT
B06_PfLab1_Large_Plate6b.ab1    TAGATGATGAAAATATAGATGATGAAAATATA----------------
gi|17969754|gb|BM276397.1|BM276 TAGATGATGAAAATATAGATGATGAAAATATATATGAAGAAAATATAT
gi|15908294|gb|BI815199.1|BI815 TAGATGATGAAAATATAGATGATGAAAATATATATGAAGAAAATATAT
gi|17969580|gb|BM276228.1|BM276 TAGATGATGAAAATATAGATGATGAAAATATATATGAAGAAAATATAT
PfLab1_S_F3__P1a_E12_10.ab1     -----GATGAAAATATAGATGATGAAAATATATATGAAGAAAATATAT
052_PfLab1_M_P27b.ab1           ------------------------------------------------
gi|17968384|gb|BM275063.1|BM275 ------------------------------------------------
gi|27159390|gb|CA856676.1|CA856 ------------------------------------------------
gi|17966780|gb|BM273485.1|BM273 ------------------------------------------------
gi|17967016|gb|BM273718.1|BM273 ------------------------------------------------
gi|27156646|gb|CA855067.1|CA855 ------------------------------------------------
gi|17969651|gb|BM276297.1|BM276 ------------------------------------------------
gi|27158938|gb|CA856433.1|CA856 ------------------------------------------------
gi|17967911|gb|BM274601.1|BM274 ------------------------------------------------
gi|15909191|gb|BI815682.1|BI815 ------------------------------------------------
gi|27159663|gb|CA856849.1|CA856 ------------------------------------------------
gi|17969826|gb|BM276467.1|BM276 ------------------------------------------------
gi|17969131|gb|BM275790.1|BM275 ------------------------------------------------
H05_PfLab1_M_Plate11b.ab1       ------------------------------------------------
gi|17969611|gb|BM276258.1|BM276 ------------------------------------------------
gi|17967465|gb|BM274160.1|BM274 ------------------------------------------------
gi|17968409|gb|BM275088.1|BM275 ------------------------------------------------
gi|27156784|gb|CA855136.1|CA855 ------------------------------------------------
PfLab1_M_F3__P13a_B07_03.ab1    ------------------------------------------------
C11_2650_1.ab1                  ------------------------------------------------
C12_2650_302.ab1                ------------------------------------------------

PF11_0160                       ATGAAGAAAAAATAAATGGAGAAAATATAGATGATGAAGTTGTAGATA
MAL11|PF11_0160                 ATGAAGAAAAAATAAATGGAGAAAATATAGATGATGAAGTTGTAGATA
su_gi_contig_412                ATGAAGAAAAAATAAATGGAGAAAATATAGATGATGAAGTTGTAGATA
gi|27158644|gb|CA856263.1|CA856 ATGAAGAAAAAATAAATGGAGAAAATATAGATGATGAAGTTGTAGATA
gi|27156715|gb|CA855103.1|CA855 ATGAAGAAAAAATAAATGGAGAAAATATAGATGATGAAGTTGTAGATA
gi|17969004|gb|BM275667.1|BM275 ATGAAGAAAAAATAAATGGAGAAAATATAGATGATGAAGTTGTAGATA
gi|17967697|gb|BM274389.1|BM274 ATGAAGAAAAAATAAATGGAGAAAATATAGATGATGAAGTTGTAGATA
gi|27156202|gb|CA854797.1|CA854 ATGAAGAAAAAATAAATGGAGAAAATATAGATGATGAAGTTGTAGATA
gi|21254652|gb|BQ451540.1|BQ451 ATGAAGAAAAAATAAATGGAGAAAATATAGATGATGAAGTTGTAGATA
B06_PfLab1_Large_Plate6b.ab1    ------------------------------------------------
gi|17969754|gb|BM276397.1|BM276 ATGAAGAAAAAATAAATGGAGAAAATATAGATGATGAAGTTGTAGATA
gi|15908294|gb|BI815199.1|BI815 ATGAAGAAAAAATAAATGGAGAAAATATAGATGATGAAGTTGTAGATA
gi|17969580|gb|BM276228.1|BM276 ATGAAGAAAAAATAAATGGAGAAAATATAGATGATGAAGTTGTAGATA
PfLab1_S_F3__P1a_E12_10.ab1     ATGAAGAAAAAATAAATGGAGAAAATATAGATGATGAAGTTGT-----
052_PfLab1_M_P27b.ab1           ------------------------------------------------
gi|17968384|gb|BM275063.1|BM275 ------------------------------------------------
gi|27159390|gb|CA856676.1|CA856 ------------------------------------------------
gi|17966780|gb|BM273485.1|BM273 ------------------------------------------------
gi|17967016|gb|BM273718.1|BM273 ------------------------------------------------
gi|27156646|gb|CA855067.1|CA855 ------------------------------------------------
gi|17969651|gb|BM276297.1|BM276 ------------------------------------------------
gi|27158938|gb|CA856433.1|CA856 ------------------------------------------------
gi|17967911|gb|BM274601.1|BM274 ------------------------------------------------
gi|15909191|gb|BI815682.1|BI815 ------------------------------------------------
gi|27159663|gb|CA856849.1|CA856 ------------------------------------------------
gi|17969826|gb|BM276467.1|BM276 ------------------------------------------------
gi|17969131|gb|BM275790.1|BM275 ------------------------------------------------
H05_PfLab1_M_Plate11b.ab1       ------------------------------------------------
gi|17969611|gb|BM276258.1|BM276 ------------------------------------------------
gi|17967465|gb|BM274160.1|BM274 ------------------------------------------------
gi|17968409|gb|BM275088.1|BM275 ------------------------------------------------
gi|27156784|gb|CA855136.1|CA855 ------------------------------------------------
PfLab1_M_F3__P13a_B07_03.ab1    ------------------------------------------------
C11_2650_1.ab1                  ------------------------------------------------
C12_2650_302.ab1                ------------------------------------------------

PF11_0160                       ACGAATTTGTAGATAACGAATTTGTAGATAATGAAAATGCTGATATGG
MAL11|PF11_0160                 ACGAATTTGTAGATAACGAATTTGTAGATAATGAAAATGCTGATATGG
su_gi_contig_412                ACGAATTTGTAGATAACGAATTTGTAGATAATGAAAATGCTGATATGG
gi|27158644|gb|CA856263.1|CA856 ACGAATTTGTAGATAACGAATTTGTAGATAATGAAAATGCTGATATGG
gi|27156715|gb|CA855103.1|CA855 ACGAATTTGTAGATAACGAATTTGTAGATAATGAAAATGCTGATATGG
gi|17969004|gb|BM275667.1|BM275 ACGAATTTGTAGATAACGAATTTGTAGATAATGAAAATGCTGATATGG
gi|17967697|gb|BM274389.1|BM274 ACGAATTTGTAGATAACGAATTTGTAGATAATGAAAATGCTGATATGG
gi|27156202|gb|CA854797.1|CA854 ACGAATTTGTAGATAACGAATTTGTAGATAATGAAAATGCTGATATGG
gi|21254652|gb|BQ451540.1|BQ451 ACGAATTTGTAGATAACGAATTTGTAGATAATGAAAATGCTGATATGG
B06_PfLab1_Large_Plate6b.ab1    ------------------------------------------------
gi|17969754|gb|BM276397.1|BM276 ACGAATTTGTAGATAACGAATTTGTAGATAATGAAAATGCTGATATGG
gi|15908294|gb|BI815199.1|BI815 ACGAATTTGTAGATAACGAATTTGTAGATAATGAAAATGCTGATATGG
gi|17969580|gb|BM276228.1|BM276 ACGAATTTGTAGATAACGAATTTGTAGATAATGAAAATGCTGATATGG
PfLab1_S_F3__P1a_E12_10.ab1     ------------------------------------------------
052_PfLab1_M_P27b.ab1           ------------------------------------------------
gi|17968384|gb|BM275063.1|BM275 ------------------------------------------------
gi|27159390|gb|CA856676.1|CA856 ------------------------------------------------
gi|17966780|gb|BM273485.1|BM273 ------------------------------------------------
gi|17967016|gb|BM273718.1|BM273 ------------------------------------------------
gi|27156646|gb|CA855067.1|CA855 ------------------------------------------------
gi|17969651|gb|BM276297.1|BM276 ------------------------------------------------
gi|27158938|gb|CA856433.1|CA856 ------------------------------------------------
gi|17967911|gb|BM274601.1|BM274 ------------------------------------------------
gi|15909191|gb|BI815682.1|BI815 ------------------------------------------------
gi|27159663|gb|CA856849.1|CA856 ------------------------------------------------
gi|17969826|gb|BM276467.1|BM276 ------------------------------------------------
gi|17969131|gb|BM275790.1|BM275 ------------------------------------------------
H05_PfLab1_M_Plate11b.ab1       ------------------------------------------------
gi|17969611|gb|BM276258.1|BM276 ------------------------------------------------
gi|17967465|gb|BM274160.1|BM274 ------------------------------------------------
gi|17968409|gb|BM275088.1|BM275 ------------------------------------------------
gi|27156784|gb|CA855136.1|CA855 ------------------------------------------------
PfLab1_M_F3__P13a_B07_03.ab1    ------------------------------------------------
C11_2650_1.ab1                  ------------------------------------------------
C12_2650_302.ab1                ------------------------------------------------

PF11_0160                       AAGAGGTGAATATGGAAAATATCGATGTGCAATATGTTGATGAGGAAA
MAL11|PF11_0160                 AAGAGGTGAATATGGAAAATATCGATGTGCAATATGTTGATGAGGAAA
su_gi_contig_412                AAGAGGTGAATATGGAAAATATCGATGTGCAATATGTTGATGAGGAAA
gi|27158644|gb|CA856263.1|CA856 AAGAGGTGAATATGGAAAATATCGATGTGCAATATGTTGATGAGGAAA
gi|27156715|gb|CA855103.1|CA855 AAGAGGTGAATATGGAAAATATCGATGTGCAATATGTTGATGAGGAAA
gi|17969004|gb|BM275667.1|BM275 AAGAGGTGAATATGGAAAATATCGATGTGCAATATGTTGATGAGGAAA
gi|17967697|gb|BM274389.1|BM274 AAGAGGTGAATATGGAAAATATCGATGTGCAATATGTTGATGAGGAAA
gi|27156202|gb|CA854797.1|CA854 AAGAGGTGAATATGGAAAATATCGATGTGCAATA--------------
gi|21254652|gb|BQ451540.1|BQ451 AAGAGGTGAATATGGAAAATATCGATGTGCAATATGTTGATGAGGAAA
B06_PfLab1_Large_Plate6b.ab1    ------------------------------------------------
gi|17969754|gb|BM276397.1|BM276 AAGAGGTGAATATGGAAAATATCGATGTGCAATATGTTGATGAGGAAA
gi|15908294|gb|BI815199.1|BI815 AAGAGGTGAATATGGAAAATATCGATGTGCAATATGTTGATGAGGAAA
gi|17969580|gb|BM276228.1|BM276 AAGAGGTGAATATGGAAAATATCGATGTGCAATATGTTGATGAGGAAA
PfLab1_S_F3__P1a_E12_10.ab1     ------------------------------------------------
052_PfLab1_M_P27b.ab1           ------------------------------------------------
gi|17968384|gb|BM275063.1|BM275 ------------------------------------------------
gi|27159390|gb|CA856676.1|CA856 ------------------------------------------------
gi|17966780|gb|BM273485.1|BM273 ------------------------------------------------
gi|17967016|gb|BM273718.1|BM273 ------------------------------------------------
gi|27156646|gb|CA855067.1|CA855 ------------------------------------------------
gi|17969651|gb|BM276297.1|BM276 ------------------------------------------------
gi|27158938|gb|CA856433.1|CA856 ------------------------------------------------
gi|17967911|gb|BM274601.1|BM274 ------------------------------------------------
gi|15909191|gb|BI815682.1|BI815 ------------------------------------------------
gi|27159663|gb|CA856849.1|CA856 ------------------------------------------------
gi|17969826|gb|BM276467.1|BM276 ------------------------------------------------
gi|17969131|gb|BM275790.1|BM275 ------------------------------------------------
H05_PfLab1_M_Plate11b.ab1       ------------------------------------------------
gi|17969611|gb|BM276258.1|BM276 ------------------------------------------------
gi|17967465|gb|BM274160.1|BM274 ------------------------------------------------
gi|17968409|gb|BM275088.1|BM275 ------------------------------------------------
gi|27156784|gb|CA855136.1|CA855 ------------------------------------------------
PfLab1_M_F3__P13a_B07_03.ab1    ------------------------------------------------
C11_2650_1.ab1                  ------------------------------------------------
C12_2650_302.ab1                ------------------------------------------------

PF11_0160                       ATATGTATGCAGAAGAACTAGAGAAGAAATATCCTAATAATGAAAATA
MAL11|PF11_0160                 ATATGTATGCAGAAGAACTAGAGAAGAAATATCCTAATAATGAAAATA
su_gi_contig_412                ATATGTATGCAGAAGAACTAGAGAAGAAATATCCTAATAATGAAAATA
gi|27158644|gb|CA856263.1|CA856 ATATGTATGCAGAAGAACTAGAGAAGAAATATCCTAATAATGAAAATA
gi|27156715|gb|CA855103.1|CA855 ATATGTATGCAGAAGAACTAGAGAAGA---------------------
gi|17969004|gb|BM275667.1|BM275 ATATGTATGCAGAAGAACTAGAGAAG----------------------
gi|17967697|gb|BM274389.1|BM274 ATATGTATGCAGAAGAACTAGAGAAGAAATATCCTAATAATGAAAATA
gi|27156202|gb|CA854797.1|CA854 ------------------------------------------------
gi|21254652|gb|BQ451540.1|BQ451 ATATGTATGCAGAAGAACTAGAGAAGAAATATCCTAATAATGAAAATA
B06_PfLab1_Large_Plate6b.ab1    ------------------------------------------------
gi|17969754|gb|BM276397.1|BM276 ATATGTATGCAGAAGAACTAGAGAAGAAATATCCTAATAATGAAAATA
gi|15908294|gb|BI815199.1|BI815 ATATGTATGCAGAAGAACTAGAGAAGAAATATCCTAATAATGAAAATA
gi|17969580|gb|BM276228.1|BM276 ATATGTATGCAGAAGAACTAGAGAAGAAATATCCTAATAATGAAAATA
PfLab1_S_F3__P1a_E12_10.ab1     ------------------------------------------------
052_PfLab1_M_P27b.ab1           --------------------------------CCTAATAATGAAAATA
gi|17968384|gb|BM275063.1|BM275 -----------------------AAGAAATATCCTAATAATGAAAATA
gi|27159390|gb|CA856676.1|CA856 ----------------------------------TAATAATGAAAATA
gi|17966780|gb|BM273485.1|BM273 ----------------------------------------------TA
gi|17967016|gb|BM273718.1|BM273 ------------------------------------------------
gi|27156646|gb|CA855067.1|CA855 ------------------------------------------------
gi|17969651|gb|BM276297.1|BM276 ------------------------------------------------
gi|27158938|gb|CA856433.1|CA856 ------------------------------------------------
gi|17967911|gb|BM274601.1|BM274 ------------------------------------------------
gi|15909191|gb|BI815682.1|BI815 ------------------------------------------------
gi|27159663|gb|CA856849.1|CA856 ------------------------------------------------
gi|17969826|gb|BM276467.1|BM276 ------------------------------------------------
gi|17969131|gb|BM275790.1|BM275 ------------------------------------------------
H05_PfLab1_M_Plate11b.ab1       ------------------------------------------------
gi|17969611|gb|BM276258.1|BM276 ------------------------------------------------
gi|17967465|gb|BM274160.1|BM274 ------------------------------------------------
gi|17968409|gb|BM275088.1|BM275 ------------------------------------------------
gi|27156784|gb|CA855136.1|CA855 ------------------------------------------------
PfLab1_M_F3__P13a_B07_03.ab1    ------------------------------------------------
C11_2650_1.ab1                  ------------------------------------------------
C12_2650_302.ab1                ------------------------------------------------

PF11_0160                       TGAACGATGTAAAAGTTACATTACCAAGCGAAAATAAAAAAGAAAAAA
MAL11|PF11_0160                 TGAACGATGTAAAAGTTACATTACCAAGCGAAAATAAAAAAGAAAAAA
su_gi_contig_412                TGAACGATGTAAAAGTTACATTACCAAGCGAAAATAAAAAAGAAAAAA
gi|27158644|gb|CA856263.1|CA856 TGAACGATGTAAAAGTTACATTACC-----------------------
gi|27156715|gb|CA855103.1|CA855 ------------------------------------------------
gi|17969004|gb|BM275667.1|BM275 ------------------------------------------------
gi|17967697|gb|BM274389.1|BM274 TGAACGATGTAAAAGTTACATTACCAA---------------------
gi|27156202|gb|CA854797.1|CA854 ------------------------------------------------
gi|21254652|gb|BQ451540.1|BQ451 TGAACGATGTAAAAGTTACATTACCAAGCGAAAATAAAAAAAAAAAAA
B06_PfLab1_Large_Plate6b.ab1    ------------------------------------------------
gi|17969754|gb|BM276397.1|BM276 TGAAAGATGTAAAAGTTACATTACCAAGCGAAAATAAAAAAGAAAAAA
gi|15908294|gb|BI815199.1|BI815 TGAACGATGTAAAAGTTACATTACCAAGCGAAAAAAAAAA--------
gi|17969580|gb|BM276228.1|BM276 TGAACGATGTAAAAGTTACATTACCAAGCGAAAATAAAAAAGAAAAAA
PfLab1_S_F3__P1a_E12_10.ab1     ------------------------------------------------
052_PfLab1_M_P27b.ab1           TGAACGATGTAAAAGTTACATTACCAAGCGAAAATAAAAAAGAAAAAA
gi|17968384|gb|BM275063.1|BM275 TGAACGATGTAAAAGTTACATTACCAAGCGAAAATAAAAAAGAAAAAA
gi|27159390|gb|CA856676.1|CA856 TGAACGATGTAAAAGTTACATTACCAAGCGAAAATAAAAAAGAAAAAA
gi|17966780|gb|BM273485.1|BM273 TGAACGATGTAAAAGTTACATTACCAAGCGAAAATAAAAAAGAAAAAA
gi|17967016|gb|BM273718.1|BM273 ----------AAAAGTTACATTACCAAGCGAAAATAAAAAAGAAAAAA
gi|27156646|gb|CA855067.1|CA855 --------------------------ACCGAAAATAAAAAAGAAAAAA
gi|17969651|gb|BM276297.1|BM276 ----------------------------AGAAAATAAAAAAGAAAAAA
gi|27158938|gb|CA856433.1|CA856 ---------------------------------ACCAGAAAGAAAAAA
gi|17967911|gb|BM274601.1|BM274 ------------------------------------AGAAAGAAAAAA
gi|15909191|gb|BI815682.1|BI815 ------------------------------------------------
gi|27159663|gb|CA856849.1|CA856 ------------------------------------------------
gi|17969826|gb|BM276467.1|BM276 ------------------------------------------------
gi|17969131|gb|BM275790.1|BM275 ------------------------------------------------
H05_PfLab1_M_Plate11b.ab1       ------------------------------------------------
gi|17969611|gb|BM276258.1|BM276 ------------------------------------------------
gi|17967465|gb|BM274160.1|BM274 ------------------------------------------------
gi|17968409|gb|BM275088.1|BM275 ------------------------------------------------
gi|27156784|gb|CA855136.1|CA855 ------------------------------------------------
PfLab1_M_F3__P13a_B07_03.ab1    ------------------------------------------------
C11_2650_1.ab1                  ------------------------------------------------
C12_2650_302.ab1                ------------------------------------------------

PF11_0160                       ACATCGTAGAAAATGAAATTACAGAAAAAAAACATAAAGAAAACGATA
MAL11|PF11_0160                 ACATCGTAGAAAATGAAATTACAGAAAAAAAACATAAAGAAAACGATA
su_gi_contig_412                ACATCGTAGAAAATGAAATTACAGAAAAAAAACATAAAGAAAACGATA
gi|27158644|gb|CA856263.1|CA856 ------------------------------------------------
gi|27156715|gb|CA855103.1|CA855 ------------------------------------------------
gi|17969004|gb|BM275667.1|BM275 ------------------------------------------------
gi|17967697|gb|BM274389.1|BM274 ------------------------------------------------
gi|27156202|gb|CA854797.1|CA854 ------------------------------------------------
gi|21254652|gb|BQ451540.1|BQ451 AC-TCG-AGA--------------------------------------
B06_PfLab1_Large_Plate6b.ab1    ------------------------------------------------
gi|17969754|gb|BM276397.1|BM276 ACATCGTAGAAAATGAAATTACAGAAAAAAAACATAAAGAAAACGATA
gi|15908294|gb|BI815199.1|BI815 ------------------------------------------------
gi|17969580|gb|BM276228.1|BM276 ACATCGTAGAAAATGAAATTACAGAAAAAAAAC---------------
PfLab1_S_F3__P1a_E12_10.ab1     ------------------------------------------------
052_PfLab1_M_P27b.ab1           ACATCGTAGAAAATGAAATTACAGAAAAAAAACATAAAGAAAACGATA
gi|17968384|gb|BM275063.1|BM275 ACATCGTAGAAAATGAAATTACAGAAAAAAAACATAAAGAAAACGATA
gi|27159390|gb|CA856676.1|CA856 ACATCGTAGAAAATGAAATTACAGAAAAAAAACATAAAGAAAACGATA
gi|17966780|gb|BM273485.1|BM273 ACATCGTAGAAAATGAAATTACAGAAAAAAAACATAAAGAAAACGATA
gi|17967016|gb|BM273718.1|BM273 ACATCGTAGAAAATGAAATTACAGAAAAAAAACATAAAGAAAACGATA
gi|27156646|gb|CA855067.1|CA855 ACATCGTAGAAAATGAAATTACAGAAAAAAAACATAAAGAAAACGATA
gi|17969651|gb|BM276297.1|BM276 ACATCGTAGAAAATGAAATTACAGAAAAAAAACATAAAGAAAACGATA
gi|27158938|gb|CA856433.1|CA856 ACATCGTAGAAAATGAAATTACAGAAAAAAAACATAAAGAAAACGATA
gi|17967911|gb|BM274601.1|BM274 ACATCGTAGAAAATGAAATTACAGAAAAAAAACATAAAGAAAACGATA
gi|15909191|gb|BI815682.1|BI815 --------GAAAATGAAATTACAGAAAAAAAACATAAAGAAAACGATA
gi|27159663|gb|CA856849.1|CA856 ------------------------------------------------
gi|17969826|gb|BM276467.1|BM276 ------------------------------------------------
gi|17969131|gb|BM275790.1|BM275 ------------------------------------------------
H05_PfLab1_M_Plate11b.ab1       ------------------------------------------------
gi|17969611|gb|BM276258.1|BM276 ------------------------------------------------
gi|17967465|gb|BM274160.1|BM274 ------------------------------------------------
gi|17968409|gb|BM275088.1|BM275 ------------------------------------------------
gi|27156784|gb|CA855136.1|CA855 ------------------------------------------------
PfLab1_M_F3__P13a_B07_03.ab1    ------------------------------------------------
C11_2650_1.ab1                  ------------------------------------------------
C12_2650_302.ab1                ------------------------------------------------

PF11_0160                       ATATTATTGTTGAAGAAGAAGAAGAATATGTTGAAGAAAAATTGGATG
MAL11|PF11_0160                 ATATTATTGTTGAAGAAGAAGAAGAATATGTTGAAGAAAAATTGGATG
su_gi_contig_412                ATATTATTGTTGAAGAAGAAGAAGAATATGTTGAAGAAAAATTGGATG
gi|27158644|gb|CA856263.1|CA856 ------------------------------------------------
gi|27156715|gb|CA855103.1|CA855 ------------------------------------------------
gi|17969004|gb|BM275667.1|BM275 ------------------------------------------------
gi|17967697|gb|BM274389.1|BM274 ------------------------------------------------
gi|27156202|gb|CA854797.1|CA854 ------------------------------------------------
gi|21254652|gb|BQ451540.1|BQ451 ------------------------------------------------
B06_PfLab1_Large_Plate6b.ab1    ------------------------------------------------
gi|17969754|gb|BM276397.1|BM276 ATATTATG----------------------------------------
gi|15908294|gb|BI815199.1|BI815 ------------------------------------------------
gi|17969580|gb|BM276228.1|BM276 ------------------------------------------------
PfLab1_S_F3__P1a_E12_10.ab1     ------------------------------------------------
052_PfLab1_M_P27b.ab1           ATATTATTGTTGAAGAAGAAGAAGAATATGTTGAAGAAAAATTGGATG
gi|17968384|gb|BM275063.1|BM275 ATATTATTGTTGAAGAAGAAGAAGAATATGTTGAAGAAAAATTGGATG
gi|27159390|gb|CA856676.1|CA856 ATATTATTGTTGAAGAAGAAGAAGAATATGTTGAAGAAAAATTGGATG
gi|17966780|gb|BM273485.1|BM273 ATATTATTGTTGAAGAAGAAGAAGAATATGTTGAAGAAAAATTGGATG
gi|17967016|gb|BM273718.1|BM273 ATATTATTGTTGAAGAAGAAGAAGAATATGTTGAAGAAAAATTGGATG
gi|27156646|gb|CA855067.1|CA855 ATATTATTGTTGAAGAAGAAGAAGAATATGTTGAAGAAAAATTGGATG
gi|17969651|gb|BM276297.1|BM276 ATATTATTGTTGAAGAAGAAGAAGAATATGTTGAAGAAAAATTGGATG
gi|27158938|gb|CA856433.1|CA856 ATATTATTGTTGAAGAAGAAGAAGAATATGTTGAAGAAAAATTGGATG
gi|17967911|gb|BM274601.1|BM274 ATATTATTGTTGAAGAAGAAGAAGAATATGTTGAAGAAAAATTGGATG
gi|15909191|gb|BI815682.1|BI815 ATATTATTGTTGAAGAAGAAGAAGAATATGTTGAAGAAAAATTGGATG
gi|27159663|gb|CA856849.1|CA856 ------------------------------------------------
gi|17969826|gb|BM276467.1|BM276 ------------------------------------------------
gi|17969131|gb|BM275790.1|BM275 ------------------------------------------------
H05_PfLab1_M_Plate11b.ab1       ------------------------------------------------
gi|17969611|gb|BM276258.1|BM276 ------------------------------------------------
gi|17967465|gb|BM274160.1|BM274 ------------------------------------------------
gi|17968409|gb|BM275088.1|BM275 ------------------------------------------------
gi|27156784|gb|CA855136.1|CA855 ------------------------------------------------
PfLab1_M_F3__P13a_B07_03.ab1    ------------------------------------------------
C11_2650_1.ab1                  ------------------------------------------------
C12_2650_302.ab1                ------------------------------------------------

PF11_0160                       TTTATACTATTGAAGAAATTGATAACGATGTAGAAATATTTAATGTAA
MAL11|PF11_0160                 TTTATACTATTGAAGAAATTGATAACGATGTAGAAATATTTAATGTAA
su_gi_contig_412                TTTATACTATTGAAGAAATTGATAACGATGTAGAAATATTTAATGTAA
gi|27158644|gb|CA856263.1|CA856 ------------------------------------------------
gi|27156715|gb|CA855103.1|CA855 ------------------------------------------------
gi|17969004|gb|BM275667.1|BM275 ------------------------------------------------
gi|17967697|gb|BM274389.1|BM274 ------------------------------------------------
gi|27156202|gb|CA854797.1|CA854 ------------------------------------------------
gi|21254652|gb|BQ451540.1|BQ451 ------------------------------------------------
B06_PfLab1_Large_Plate6b.ab1    ------------------------------------------------
gi|17969754|gb|BM276397.1|BM276 ------------------------------------------------
gi|15908294|gb|BI815199.1|BI815 ------------------------------------------------
gi|17969580|gb|BM276228.1|BM276 ------------------------------------------------
PfLab1_S_F3__P1a_E12_10.ab1     ------------------------------------------------
052_PfLab1_M_P27b.ab1           TTTATACTATTGAAGAAATTGATAACGATGTAGAAATATTTAATGTAA
gi|17968384|gb|BM275063.1|BM275 TTTATACTATTGAAGAAATTGATAACGATGTAGAAATATTTAATGTAA
gi|27159390|gb|CA856676.1|CA856 TTTATACTATTGAAGAAATTGATAACGATGTAGAAATATTTAATGTAA
gi|17966780|gb|BM273485.1|BM273 TTTATACTATTGAAGAAATTGATAACGATGTAGAAATATTTAATGTAA
gi|17967016|gb|BM273718.1|BM273 TTTATACTATTGAAGAAATTGATAACGATGTAGAAATATTTAATGTAA
gi|27156646|gb|CA855067.1|CA855 TTTATACTATTGAAGAAATTGATAACGATGTAGAAATATTTAATGTAA
gi|17969651|gb|BM276297.1|BM276 TTTATACTATTGAAGAAATTGATAACGATGTAGAAATATTTAATGTAA
gi|27158938|gb|CA856433.1|CA856 TTTATACTATTGAAGAAATTGATAACGATGTAGAAATATTTAATGTAA
gi|17967911|gb|BM274601.1|BM274 TTTATACTATTGAAGAAATTGATAACGATGTAGAAATATTTAATGTAA
gi|15909191|gb|BI815682.1|BI815 TTTATACTATTGAAGAAATTGATAACGATGTAGAAATATTTAATGTAA
gi|27159663|gb|CA856849.1|CA856 ------------------------------------------------
gi|17969826|gb|BM276467.1|BM276 ------------------------------------------------
gi|17969131|gb|BM275790.1|BM275 ------------------------------------------------
H05_PfLab1_M_Plate11b.ab1       ------------------------------------------------
gi|17969611|gb|BM276258.1|BM276 ------------------------------------------------
gi|17967465|gb|BM274160.1|BM274 ------------------------------------------------
gi|17968409|gb|BM275088.1|BM275 ------------------------------------------------
gi|27156784|gb|CA855136.1|CA855 ------------------------------------------------
PfLab1_M_F3__P13a_B07_03.ab1    ------------------------------------------------
C11_2650_1.ab1                  ------------------------------------------------
C12_2650_302.ab1                ------------------------------------------------

PF11_0160                       AAGGTAAAGGTAGATGTATGTTTACAAAAAAGAAATTAGATCCAGGTT
MAL11|PF11_0160                 AAGGTAAAGGTAGATGTATGTTTACAAAAAAGAAATTAGATCCAGGTT
su_gi_contig_412                AAGGTAAAGGTAGATGTATGTTTACAAAAAAGAAATTAGATCCAGGTT
gi|27158644|gb|CA856263.1|CA856 ------------------------------------------------
gi|27156715|gb|CA855103.1|CA855 ------------------------------------------------
gi|17969004|gb|BM275667.1|BM275 ------------------------------------------------
gi|17967697|gb|BM274389.1|BM274 ------------------------------------------------
gi|27156202|gb|CA854797.1|CA854 ------------------------------------------------
gi|21254652|gb|BQ451540.1|BQ451 ------------------------------------------------
B06_PfLab1_Large_Plate6b.ab1    ------------------------------------------------
gi|17969754|gb|BM276397.1|BM276 ------------------------------------------------
gi|15908294|gb|BI815199.1|BI815 ------------------------------------------------
gi|17969580|gb|BM276228.1|BM276 ------------------------------------------------
PfLab1_S_F3__P1a_E12_10.ab1     ------------------------------------------------
052_PfLab1_M_P27b.ab1           AAGGTAAAGGTAGATGTATGTTTACAAAAAAGAAATTAGATCCAGGTT
gi|17968384|gb|BM275063.1|BM275 AAGGTAAAGGTAGATGTATGTTTACAAAAAAGAAATTAGATCCAGGTT
gi|27159390|gb|CA856676.1|CA856 AAGGTAAAGGTAGATGTATGTTTACAAAAAAGAAATTAGATCCAGGTT
gi|17966780|gb|BM273485.1|BM273 AAGGTAAAGGTAGATGTATGTTTACAAAAAAGAAATTAGATCCAGGTT
gi|17967016|gb|BM273718.1|BM273 AAGGTAAAGGTAGATGTATGTTTACAAAAAAGAAATTAGATCCAGGTT
gi|27156646|gb|CA855067.1|CA855 AAGGTAAAGGTAGATGTATGTTTACAAAAAAGAAATTAGATCCAGGTT
gi|17969651|gb|BM276297.1|BM276 AAGGTAAAGGTAGATGTATGTTTACAAAAAAGAAATTAGATCCAGGTT
gi|27158938|gb|CA856433.1|CA856 AAGGTAAAGGTAGATGTATGTTTACAAAAAAGAAATTAGATCCAGGTT
gi|17967911|gb|BM274601.1|BM274 AAGGTAAAGGTAGATGTATGTTTACAAAAAAGAAATTAGATCCAGGTT
gi|15909191|gb|BI815682.1|BI815 AAGGTAAAGGTAGATGTATGTTTACAAAAAAGAAATTAGATCCAGGTT
gi|27159663|gb|CA856849.1|CA856 ---------------------------------AATTAGATCCAGGTT
gi|17969826|gb|BM276467.1|BM276 ------------------------------AGAAATTAGATCCAGGTT
gi|17969131|gb|BM275790.1|BM275 -----------------------------------TTAGATCCAGGTT
H05_PfLab1_M_Plate11b.ab1       ------------------------------------------------
gi|17969611|gb|BM276258.1|BM276 ------------------------------------------------
gi|17967465|gb|BM274160.1|BM274 ------------------------------------------------
gi|17968409|gb|BM275088.1|BM275 ------------------------------------------------
gi|27156784|gb|CA855136.1|CA855 ------------------------------------------------
PfLab1_M_F3__P13a_B07_03.ab1    ------------------------------------------------
C11_2650_1.ab1                  ------------------------------------------------
C12_2650_302.ab1                ------------------------------------------------

PF11_0160                       CTGTTATATTTGTTGAAAATCCAATATTAATAGTTACACCAAATTTAA
MAL11|PF11_0160                 CTGTTATATTTGTTGAAAATCCAATATTAATAGTTACACCAAATTTAA
su_gi_contig_412                CTGTTATATTTGTTGAAAATCCAATATTAATAGTTACACCAAATTTAA
gi|27158644|gb|CA856263.1|CA856 ------------------------------------------------
gi|27156715|gb|CA855103.1|CA855 ------------------------------------------------
gi|17969004|gb|BM275667.1|BM275 ------------------------------------------------
gi|17967697|gb|BM274389.1|BM274 ------------------------------------------------
gi|27156202|gb|CA854797.1|CA854 ------------------------------------------------
gi|21254652|gb|BQ451540.1|BQ451 ------------------------------------------------
B06_PfLab1_Large_Plate6b.ab1    ------------------------------------------------
gi|17969754|gb|BM276397.1|BM276 ------------------------------------------------
gi|15908294|gb|BI815199.1|BI815 ------------------------------------------------
gi|17969580|gb|BM276228.1|BM276 ------------------------------------------------
PfLab1_S_F3__P1a_E12_10.ab1     ------------------------------------------------
052_PfLab1_M_P27b.ab1           CTGTTATATTTGTTGAAAATCCAATATTAATAGTTACACCAAATTTAA
gi|17968384|gb|BM275063.1|BM275 CTGTTATATTTGTTGAAAATCCAATATTAATAGTTACACCAAATTTAA
gi|27159390|gb|CA856676.1|CA856 CTGTTATATTTGTTGAAAATCCAATATTAATAGTTACACCAAATTTAA
gi|17966780|gb|BM273485.1|BM273 CTGTTATATTTGTTGAAAATCCAATATTAATAGTTACACCAAATTTAA
gi|17967016|gb|BM273718.1|BM273 CTGTTATATTTGTTGAAAATCCAATATTAATAGTTACACCAAATTTAA
gi|27156646|gb|CA855067.1|CA855 CTGTTATATTTGTTGAAAATCCAATATTAATAGTTACACCAAATTTAA
gi|17969651|gb|BM276297.1|BM276 CTGTTATATTTGTTGAAAATCCAATATTAATAGTTACACCAAATTTAA
gi|27158938|gb|CA856433.1|CA856 CTGTTATATTTGTTGAAAATCCAATATTAATAGTTACACCAAATTTAA
gi|17967911|gb|BM274601.1|BM274 CTGTTATATTTGTTGAAAATCCAATATTAATAGTTACACCAAATTTAA
gi|15909191|gb|BI815682.1|BI815 CTGTTATATTTGTTGAAAATCCAATATTAATAGTTACACCAAATTTAA
gi|27159663|gb|CA856849.1|CA856 CTGTTATATTTGTTGAAAATCCAATATTAATAGTTACACCAAATTTAA
gi|17969826|gb|BM276467.1|BM276 CTGTTATATTTGTTGAAAATCCAATATTAATAGTTACACCAAATTTAA
gi|17969131|gb|BM275790.1|BM275 CTGTTATATTTGTTGAAAATCCAATATTAATAGTTACACCAAATTTAA
H05_PfLab1_M_Plate11b.ab1       ------------------------------------------------
gi|17969611|gb|BM276258.1|BM276 ------------------------------------------------
gi|17967465|gb|BM274160.1|BM274 ------------------------------------------------
gi|17968409|gb|BM275088.1|BM275 ------------------------------------------------
gi|27156784|gb|CA855136.1|CA855 ------------------------------------------------
PfLab1_M_F3__P13a_B07_03.ab1    ------------------------------------------------
C11_2650_1.ab1                  ------------------------------------------------
C12_2650_302.ab1                ------------------------------------------------

PF11_0160                       ACGAGCAATTATGGACATATCTAAATAAATTAAATGATGAACAAAATT
MAL11|PF11_0160                 ACGAGCAATTATGGACATATCTAAATAAATTAAATGATGAACAAAATT
su_gi_contig_412                ACGAGCAATTATGGACATATCTAAATAAATTAAATGATGAACAAAATT
gi|27158644|gb|CA856263.1|CA856 ------------------------------------------------
gi|27156715|gb|CA855103.1|CA855 ------------------------------------------------
gi|17969004|gb|BM275667.1|BM275 ------------------------------------------------
gi|17967697|gb|BM274389.1|BM274 ------------------------------------------------
gi|27156202|gb|CA854797.1|CA854 ------------------------------------------------
gi|21254652|gb|BQ451540.1|BQ451 ------------------------------------------------
B06_PfLab1_Large_Plate6b.ab1    ------------------------------------------------
gi|17969754|gb|BM276397.1|BM276 ------------------------------------------------
gi|15908294|gb|BI815199.1|BI815 ------------------------------------------------
gi|17969580|gb|BM276228.1|BM276 ------------------------------------------------
PfLab1_S_F3__P1a_E12_10.ab1     ------------------------------------------------
052_PfLab1_M_P27b.ab1           ------------------------------------------------
gi|17968384|gb|BM275063.1|BM275 ACGAGCAATTATGGACATATCTAAATAAATTAAATGATGAACAAAATT
gi|27159390|gb|CA856676.1|CA856 ACGAGCAATTATGGACATATCTAAATAAATTAAATGATGAACAAAATT
gi|17966780|gb|BM273485.1|BM273 ACGAGCAATTATGGACATATCTAAATAAATTAAATGATGAACAAAATT
gi|17967016|gb|BM273718.1|BM273 ACGAGCAATTATGGACATATCTAAATAAATTAAATGATGAACAAAATT
gi|27156646|gb|CA855067.1|CA855 ACGAGCAATTATGGACATATCTAAATAAATTAAATGATGAACAAAATT
gi|17969651|gb|BM276297.1|BM276 ACGAGCAATTATGGACATATCTAAATAAATTAAATGATGAACAAAATT
gi|27158938|gb|CA856433.1|CA856 ACGAGCAATTATGGACATATCTAAATAAATTAAATGATGAACAAAATT
gi|17967911|gb|BM274601.1|BM274 ACGAGCAATTATGGACATATCTAAATAAATTAAATGATGAACAAAATT
gi|15909191|gb|BI815682.1|BI815 ACGAGCAATTATGGACATATCTAAATAAATTAAATGATGAACAAAATT
gi|27159663|gb|CA856849.1|CA856 ACGAGCAATTATGGACATATCTAAATAAATTAAATGATGAACAAAATT
gi|17969826|gb|BM276467.1|BM276 ACGAGCAATTATGGACATATCTAAATAAATTAAATGATGAACAAAATT
gi|17969131|gb|BM275790.1|BM275 ACGAGCAATTATGGACATATCTAAATAAATTAAATGATGAACAAAATT
H05_PfLab1_M_Plate11b.ab1       -------------GACATATCTAAATAAATTAAATGATGAACAAAATT
gi|17969611|gb|BM276258.1|BM276 ------------------------------------------------
gi|17967465|gb|BM274160.1|BM274 ------------------------------------------------
gi|17968409|gb|BM275088.1|BM275 ------------------------------------------------
gi|27156784|gb|CA855136.1|CA855 ------------------------------------------------
PfLab1_M_F3__P13a_B07_03.ab1    ------------------------------------------------
C11_2650_1.ab1                  ------------------------------------------------
C12_2650_302.ab1                ------------------------------------------------

PF11_0160                       TTGAATTGCCACTTAAATGGCATTATGCAGCCTTATGTAGTATTACTA
MAL11|PF11_0160                 TTGAATTGCCACTTAAATGGCATTATGCAGCCTTATGTAGTATTACTA
su_gi_contig_412                TTGAATTGCCACTTAAATGGCATTATGCAGCCTTATGTAGTATTACTA
gi|27158644|gb|CA856263.1|CA856 ------------------------------------------------
gi|27156715|gb|CA855103.1|CA855 ------------------------------------------------
gi|17969004|gb|BM275667.1|BM275 ------------------------------------------------
gi|17967697|gb|BM274389.1|BM274 ------------------------------------------------
gi|27156202|gb|CA854797.1|CA854 ------------------------------------------------
gi|21254652|gb|BQ451540.1|BQ451 ------------------------------------------------
B06_PfLab1_Large_Plate6b.ab1    ------------------------------------------------
gi|17969754|gb|BM276397.1|BM276 ------------------------------------------------
gi|15908294|gb|BI815199.1|BI815 ------------------------------------------------
gi|17969580|gb|BM276228.1|BM276 ------------------------------------------------
PfLab1_S_F3__P1a_E12_10.ab1     ------------------------------------------------
052_PfLab1_M_P27b.ab1           ------------------------------------------------
gi|17968384|gb|BM275063.1|BM275 TTGAATTGCCACTTAAATGGCATTATGCAGCCTTATGTAGTATTACTA
gi|27159390|gb|CA856676.1|CA856 TTGAATTGCCACTTAAATGGCATTATGCAGCCTTATGTAGTATTACTA
gi|17966780|gb|BM273485.1|BM273 TTGAATTGCCACTTAAATGGCATTATGCAGCCTTATGTAGTATTACTA
gi|17967016|gb|BM273718.1|BM273 TTGAATTGCCACTTAAATGGCATTATGCAGCCTTATGTAGTATTACTA
gi|27156646|gb|CA855067.1|CA855 TTGAATTGCCACTTAAATGGCATTATGCAGCCTTATGTAGTATTACTA
gi|17969651|gb|BM276297.1|BM276 TTGAATTGCCACTTAAATGGCATTATGCAGCCTTATGTAGTATTACTA
gi|27158938|gb|CA856433.1|CA856 TTGAATTGCCACTTAAATGGCATTATGCAGCCTTATGTAGTATTACTA
gi|17967911|gb|BM274601.1|BM274 TTGAATTGCCACTTAAATGGCATTATGCAGCCTTATGTAGTATTACTA
gi|15909191|gb|BI815682.1|BI815 TTGAATTGCCACTTAAATGGCATTATGCAGCCTTATGTAGTATTACTA
gi|27159663|gb|CA856849.1|CA856 TTGAATTGCCACTTAAATGGCATTATGCAGCCTTATGTAGTATTACTA
gi|17969826|gb|BM276467.1|BM276 TTGAATTGCCACTTAAATGGCATTATGCAGCCTTATGTAGTATTACTA
gi|17969131|gb|BM275790.1|BM275 TTGAATTGCCACTTAAATGGCATTATGCAGCCTTATGTAGTATTACTA
H05_PfLab1_M_Plate11b.ab1       TTGAATTGCCACTTAAATGGCATTATGCAGCCTTATGTAGTATTACTA
gi|17969611|gb|BM276258.1|BM276 ------------------------------------------------
gi|17967465|gb|BM274160.1|BM274 ------------------------------------------------
gi|17968409|gb|BM275088.1|BM275 ------------------------------------------------
gi|27156784|gb|CA855136.1|CA855 ------------------------------------------------
PfLab1_M_F3__P13a_B07_03.ab1    ------------------------------------------------
C11_2650_1.ab1                  ------------------------------------------------
C12_2650_302.ab1                ------------------------------------------------

PF11_0160                       TGCTCAATGATTTTAATTATAAGGCTTGTCTTGATAAATGGGTTCCAG
MAL11|PF11_0160                 TGCTCAATGATTTTAATTATAAGGCTTGTCTTGATAAATGGGTTCCAG
su_gi_contig_412                TGCTCAATGATTTTAATTATAAGGCTTGTCTTGATAAATGGGTTCCAG
gi|27158644|gb|CA856263.1|CA856 ------------------------------------------------
gi|27156715|gb|CA855103.1|CA855 ------------------------------------------------
gi|17969004|gb|BM275667.1|BM275 ------------------------------------------------
gi|17967697|gb|BM274389.1|BM274 ------------------------------------------------
gi|27156202|gb|CA854797.1|CA854 ------------------------------------------------
gi|21254652|gb|BQ451540.1|BQ451 ------------------------------------------------
B06_PfLab1_Large_Plate6b.ab1    ------------------------------------------------
gi|17969754|gb|BM276397.1|BM276 ------------------------------------------------
gi|15908294|gb|BI815199.1|BI815 ------------------------------------------------
gi|17969580|gb|BM276228.1|BM276 ------------------------------------------------
PfLab1_S_F3__P1a_E12_10.ab1     ------------------------------------------------
052_PfLab1_M_P27b.ab1           ------------------------------------------------
gi|17968384|gb|BM275063.1|BM275 TGCTCAATGATTTTAATTATAAGGCTTGTCTTGATAAATGGGTTCCAG
gi|27159390|gb|CA856676.1|CA856 TGCTCAATGATTTTAATTATAAGGCTTGTCTTGATAAATGGGTTCCAG
gi|17966780|gb|BM273485.1|BM273 TGCTCAATGATTTTAATTATAAGGCTTGTCTTGATAAATGGGTTCCAG
gi|17967016|gb|BM273718.1|BM273 TGCTCAATGATTTTAATTATAAGGCTTGTCTTGATAAATGGGTTCCAG
gi|27156646|gb|CA855067.1|CA855 TGCTCAATGATTTTAATTATAAGGCTTGTCTTGATAAATGGGTTCCAG
gi|17969651|gb|BM276297.1|BM276 TGCTCAATGATTTTAATTATAAGGCTTGTCTTGATAAATGGGTTCCAG
gi|27158938|gb|CA856433.1|CA856 TGCTCAATGATTTTAATTATAAGGCTTGTCTTGATAAATGGGTTCCAG
gi|17967911|gb|BM274601.1|BM274 TGCTCAATGATTTTAATTATAAGGCTTGTCTTGATAAATGGGTTCCAG
gi|15909191|gb|BI815682.1|BI815 TGCTCAATGATTTTAATTATAAGGCTTGTCTTGATAAATGGGTTCCAG
gi|27159663|gb|CA856849.1|CA856 TGCTCAATGATTTTAATTATAAGGCTTGTCTTGATAAATGGGTTCCAG
gi|17969826|gb|BM276467.1|BM276 TGCTCAATGATTTTAATTATAAGGCTTGTCTTGATAAATGGGTTCCAG
gi|17969131|gb|BM275790.1|BM275 TGCTCAATGATTTTAATTATAAGGCTTGTCTTGATAAATGGGTTCCAG
H05_PfLab1_M_Plate11b.ab1       TGCTCAATGATTTTAATTATAAGGCTTGTCTTGATAAATGGGTTCCAG
gi|17969611|gb|BM276258.1|BM276 ------------------------------------------------
gi|17967465|gb|BM274160.1|BM274 ------------------------------------------------
gi|17968409|gb|BM275088.1|BM275 ------------------------------------------------
gi|27156784|gb|CA855136.1|CA855 ------------------------------------------------
PfLab1_M_F3__P13a_B07_03.ab1    ------------------------------------------------
C11_2650_1.ab1                  ------------------------------------------------
C12_2650_302.ab1                ------------------------------------------------

PF11_0160                       AACCTGATAAAGAACCTGATAATGATATTTATAATGTGCTAGATAAAG
MAL11|PF11_0160                 AACCTGATAAAGAACCTGATAATGATATTTATAATGTGCTAGATAAAG
su_gi_contig_412                AACCTGATAAAGAACCTGATAATGATATTTATAATGTGCTAGATAAAG
gi|27158644|gb|CA856263.1|CA856 ------------------------------------------------
gi|27156715|gb|CA855103.1|CA855 ------------------------------------------------
gi|17969004|gb|BM275667.1|BM275 ------------------------------------------------
gi|17967697|gb|BM274389.1|BM274 ------------------------------------------------
gi|27156202|gb|CA854797.1|CA854 ------------------------------------------------
gi|21254652|gb|BQ451540.1|BQ451 ------------------------------------------------
B06_PfLab1_Large_Plate6b.ab1    ------------------------------------------------
gi|17969754|gb|BM276397.1|BM276 ------------------------------------------------
gi|15908294|gb|BI815199.1|BI815 ------------------------------------------------
gi|17969580|gb|BM276228.1|BM276 ------------------------------------------------
PfLab1_S_F3__P1a_E12_10.ab1     ------------------------------------------------
052_PfLab1_M_P27b.ab1           ------------------------------------------------
gi|17968384|gb|BM275063.1|BM275 AACCTGATAAAGAACCTGATAATGATATTTATAATGTGCTAGATAAAG
gi|27159390|gb|CA856676.1|CA856 AACCTGATAAAGAACCTGATAATGATATTTATAATGTGCTAGATAAAG
gi|17966780|gb|BM273485.1|BM273 AACCTGATAAAGAACCTGATAATGATATTTATAATGTGCTAGATAAAG
gi|17967016|gb|BM273718.1|BM273 AACCTGATAAAGAACCTGATAATGATATTTATAATGTGCTAGATAAAG
gi|27156646|gb|CA855067.1|CA855 AACCTGATAAAGAACCTGATAATGATATTTATAATGTGCTAGATAAAG
gi|17969651|gb|BM276297.1|BM276 AACCTGATAAAGAACCTGATAATGATATTTATAATGTGCTAGATAAAG
gi|27158938|gb|CA856433.1|CA856 AACCTGATAAAGAACCTGATAATGATATTTATAATGTGCTAGATAAAG
gi|17967911|gb|BM274601.1|BM274 AACCTGATAAAGAACCTGATAATGATATTTATAATGTGCTAGATAAAG
gi|15909191|gb|BI815682.1|BI815 AACCTGATAAAGAACCTGATAATGATATTTATAATGTGCTAGATAAAG
gi|27159663|gb|CA856849.1|CA856 AACCTGATAAAGAACCTGATAATGATATTTATAATGTGCTAGATAAAG
gi|17969826|gb|BM276467.1|BM276 AACCTGATAAAGAACCTGATAATGATATTTATAATGTGCTAGATAAAG
gi|17969131|gb|BM275790.1|BM275 AACCTGATAAAGAACCTGATAATGATATTTATAATGTGCTAGATAAAG
H05_PfLab1_M_Plate11b.ab1       AACCTGATAAAGAACCTGATAATGATATTTATAATGTGCTAGATAAAG
gi|17969611|gb|BM276258.1|BM276 ---------------------------------------TAGATAAAG
gi|17967465|gb|BM274160.1|BM274 ------------------------------------------------
gi|17968409|gb|BM275088.1|BM275 ------------------------------------------------
gi|27156784|gb|CA855136.1|CA855 ------------------------------------------------
PfLab1_M_F3__P13a_B07_03.ab1    ------------------------------------------------
C11_2650_1.ab1                  ------------------------------------------------
C12_2650_302.ab1                ------------------------------------------------

PF11_0160                       TTTGTGAAAAAACAAGTTTTGTAAATGGAAATAAATATTACTATTATA
MAL11|PF11_0160                 TTTGTGAAAAAACAAGTTTTGTAAATGGAAATAAATATTACTATTATA
su_gi_contig_412                TTTGTGAAAAAACAAGTTTTGTAAATGGAAATAAATATTACTATTATA
gi|27158644|gb|CA856263.1|CA856 ------------------------------------------------
gi|27156715|gb|CA855103.1|CA855 ------------------------------------------------
gi|17969004|gb|BM275667.1|BM275 ------------------------------------------------
gi|17967697|gb|BM274389.1|BM274 ------------------------------------------------
gi|27156202|gb|CA854797.1|CA854 ------------------------------------------------
gi|21254652|gb|BQ451540.1|BQ451 ------------------------------------------------
B06_PfLab1_Large_Plate6b.ab1    ------------------------------------------------
gi|17969754|gb|BM276397.1|BM276 ------------------------------------------------
gi|15908294|gb|BI815199.1|BI815 ------------------------------------------------
gi|17969580|gb|BM276228.1|BM276 ------------------------------------------------
PfLab1_S_F3__P1a_E12_10.ab1     ------------------------------------------------
052_PfLab1_M_P27b.ab1           ------------------------------------------------
gi|17968384|gb|BM275063.1|BM275 TTTGTGAAAA--------------------------------------
gi|27159390|gb|CA856676.1|CA856 TTTGTGAAAAAACAAGTTTTGTAAATGGAAATAAATATTACTATTATA
gi|17966780|gb|BM273485.1|BM273 TTTGTGAAAAAACAAGTTTTGTAAATGGAAATAAATATTACTATTATA
gi|17967016|gb|BM273718.1|BM273 TTTGTGAAAAAACAAGTTTTGTAAATGGAAATAAATATTACTATTATA
gi|27156646|gb|CA855067.1|CA855 TTTGTGAAAAAACAAGTTTTGTAAATGGAAATAAATATTACTATTATA
gi|17969651|gb|BM276297.1|BM276 TTTGTGAAAAAACAAGTTTTGTAAATGGAAA-----------------
gi|27158938|gb|CA856433.1|CA856 TTTGTGAAAAAACAAGTTTTGTAAATGGAAATAAATATTACTATTATA
gi|17967911|gb|BM274601.1|BM274 TTTGTGAAAAAACAAGTTTTGTAAATGGAAATAAATATTACTATTATA
gi|15909191|gb|BI815682.1|BI815 TTTGTGAAAAAACAAGTTTTGTAAATGGAAATAAATATTACTATTATA
gi|27159663|gb|CA856849.1|CA856 TTTGTGAAAAAACAAGTTTTGTAAATGGAAATAAATATTACTATTATA
gi|17969826|gb|BM276467.1|BM276 TTTGTGAAAAAACAAGTTTTGTAAATGGAAATAAATATTACTATTATA
gi|17969131|gb|BM275790.1|BM275 TTTGTGAAAAAACAAGTTTTGTAAATGGAAATAAATATTACTATTATA
H05_PfLab1_M_Plate11b.ab1       TTTGTGAAAAAACAAGTTTTGTAAATGGAAATAAATATTACTATTATA
gi|17969611|gb|BM276258.1|BM276 TTTGTGAAAAAACAAGTTTTGTAAATGGAAATAAATATTACTATTATA
gi|17967465|gb|BM274160.1|BM274 ------------------------------------------------
gi|17968409|gb|BM275088.1|BM275 ------------------------------------------------
gi|27156784|gb|CA855136.1|CA855 ------------------------------------------------
PfLab1_M_F3__P13a_B07_03.ab1    ------------------------------------------------
C11_2650_1.ab1                  ------------------------------------------------
C12_2650_302.ab1                ------------------------------------------------

PF11_0160                       AAAATAAATTAATTGATCCAAAAATATATTCCAGAATTATACAAGTCT
MAL11|PF11_0160                 AAAATAAATTAATTGATCCAAAAATATATTCCAGAATTATACAAGTCT
su_gi_contig_412                AAAATAAATTAATTGATCCAAAAATATATTCCAGAATTATACAAGTCT
gi|27158644|gb|CA856263.1|CA856 ------------------------------------------------
gi|27156715|gb|CA855103.1|CA855 ------------------------------------------------
gi|17969004|gb|BM275667.1|BM275 ------------------------------------------------
gi|17967697|gb|BM274389.1|BM274 ------------------------------------------------
gi|27156202|gb|CA854797.1|CA854 ------------------------------------------------
gi|21254652|gb|BQ451540.1|BQ451 ------------------------------------------------
B06_PfLab1_Large_Plate6b.ab1    ------------------------------------------------
gi|17969754|gb|BM276397.1|BM276 ------------------------------------------------
gi|15908294|gb|BI815199.1|BI815 ------------------------------------------------
gi|17969580|gb|BM276228.1|BM276 ------------------------------------------------
PfLab1_S_F3__P1a_E12_10.ab1     ------------------------------------------------
052_PfLab1_M_P27b.ab1           ------------------------------------------------
gi|17968384|gb|BM275063.1|BM275 ------------------------------------------------
gi|27159390|gb|CA856676.1|CA856 AAAATAAATTAATTGATCCAAAAATATATTCCAGAATTATACAAGTCT
gi|17966780|gb|BM273485.1|BM273 AAAATAAATTAATTGATCCAAAAATATATTCCAGAATTATACAAGTCT
gi|17967016|gb|BM273718.1|BM273 AAAATAAATTAATTGATCCAAAAATATATTCCAGAATTATACAAGTCT
gi|27156646|gb|CA855067.1|CA855 AAAATAAATTAATTGATCCAAAAATATATTCCAGAATTATACAAGTCT
gi|17969651|gb|BM276297.1|BM276 ------------------------------------------------
gi|27158938|gb|CA856433.1|CA856 AAAATAAATTAATTGATCCAAAAATATATTCCAGAATTATACAAGTCT
gi|17967911|gb|BM274601.1|BM274 AAAATAAATTAATTGATCCAAAAATATATTCCAGAATTATACAAGTCT
gi|15909191|gb|BI815682.1|BI815 AAAATAAATTAATTGATCC-----------------------------
gi|27159663|gb|CA856849.1|CA856 AAAATAAATTAATTGATCCAAAAATATATTCCAGAATTATACAAGTCT
gi|17969826|gb|BM276467.1|BM276 AAAATAAATTAATTGATCCAAAAATATATTCCAGAATTATACAAGTCT
gi|17969131|gb|BM275790.1|BM275 AAAATAAATTAATTGATCCAAAAATATATTCCAGAATTATACAAGTCT
H05_PfLab1_M_Plate11b.ab1       AAAATAAATTAATTGATCCAAAAATATATTCCAGAATTATACAAGTCT
gi|17969611|gb|BM276258.1|BM276 AAAATAAATTAATTGATCCAAAAATATATTCCAGAATTATACAAGTCT
gi|17967465|gb|BM274160.1|BM274 ------------------------------------------------
gi|17968409|gb|BM275088.1|BM275 ------------------------------------------------
gi|27156784|gb|CA855136.1|CA855 ------------------------------------------------
PfLab1_M_F3__P13a_B07_03.ab1    ------------------------------------------------
C11_2650_1.ab1                  ------------------------------------------------
C12_2650_302.ab1                ------------------------------------------------

PF11_0160                       GGCATTATAATGCTTTCGGCCATCATACGGACAACGAAGGTCTAGTTC
MAL11|PF11_0160                 GGCATTATAATGCTTTCGGCCATCATACGGACAACGAAGGTCTAGTTC
su_gi_contig_412                GGCATTATAATGCTTTCGGCCATCATACGGACAACGAAGGTCTAGTTC
gi|27158644|gb|CA856263.1|CA856 ------------------------------------------------
gi|27156715|gb|CA855103.1|CA855 ------------------------------------------------
gi|17969004|gb|BM275667.1|BM275 ------------------------------------------------
gi|17967697|gb|BM274389.1|BM274 ------------------------------------------------
gi|27156202|gb|CA854797.1|CA854 ------------------------------------------------
gi|21254652|gb|BQ451540.1|BQ451 ------------------------------------------------
B06_PfLab1_Large_Plate6b.ab1    ------------------------------------------------
gi|17969754|gb|BM276397.1|BM276 ------------------------------------------------
gi|15908294|gb|BI815199.1|BI815 ------------------------------------------------
gi|17969580|gb|BM276228.1|BM276 ------------------------------------------------
PfLab1_S_F3__P1a_E12_10.ab1     ------------------------------------------------
052_PfLab1_M_P27b.ab1           ------------------------------------------------
gi|17968384|gb|BM275063.1|BM275 ------------------------------------------------
gi|27159390|gb|CA856676.1|CA856 GGCATTATAATGCTTTCGGCCATCATACG-------------------
gi|17966780|gb|BM273485.1|BM273 GGCATTATAATGCTT---------------------------------
gi|17967016|gb|BM273718.1|BM273 GGCAT-------------------------------------------
gi|27156646|gb|CA855067.1|CA855 GGCATTATAATGCTTTCGGCCATCATACGGACAACGAA----------
gi|17969651|gb|BM276297.1|BM276 ------------------------------------------------
gi|27158938|gb|CA856433.1|CA856 GGCATTATAATGCTTTCGGCCATCATACGGACAACGAAGGTCTAGTTC
gi|17967911|gb|BM274601.1|BM274 GGCATTATAATGCTTTCGGCCATCATAC--------------------
gi|15909191|gb|BI815682.1|BI815 ------------------------------------------------
gi|27159663|gb|CA856849.1|CA856 GGCATTATAATGCTTTCGGCCATCATACGGACAACGAAGGTCTAGTTC
gi|17969826|gb|BM276467.1|BM276 GGCATTATAATGCTTTCGGCCATCATACGGACAACGAAGGTCTAGTTC
gi|17969131|gb|BM275790.1|BM275 GGCATTATAATGCTTTCGGCCATCATACGGACAACGAAGGTCTAGTTC
H05_PfLab1_M_Plate11b.ab1       GGCATTATAATGCTTTCGGCCATCATACGGACAACGAAGGTCTAGTTC
gi|17969611|gb|BM276258.1|BM276 GGCATTATAATGCTTTC-------------------------------
gi|17967465|gb|BM274160.1|BM274 ------------------------------ACAACGAAGGTCTAGTTC
gi|17968409|gb|BM275088.1|BM275 ------------------------------ACAACGAAGGTCTAGTTC
gi|27156784|gb|CA855136.1|CA855 ------------------------------------------------
PfLab1_M_F3__P13a_B07_03.ab1    ------------------------------------------------
C11_2650_1.ab1                  ------------------------------------------------
C12_2650_302.ab1                ------------------------------------------------

PF11_0160                       TTTATAATCGTAAGGAAAATAAAATGATATAATGTTAAAAATATGTCA
MAL11|PF11_0160                 TTTATAATC---------------------------------------
su_gi_contig_412                TTTATAATC---------------------------------------
gi|27158644|gb|CA856263.1|CA856 ------------------------------------------------
gi|27156715|gb|CA855103.1|CA855 ------------------------------------------------
gi|17969004|gb|BM275667.1|BM275 ------------------------------------------------
gi|17967697|gb|BM274389.1|BM274 ------------------------------------------------
gi|27156202|gb|CA854797.1|CA854 ------------------------------------------------
gi|21254652|gb|BQ451540.1|BQ451 ------------------------------------------------
B06_PfLab1_Large_Plate6b.ab1    ------------------------------------------------
gi|17969754|gb|BM276397.1|BM276 ------------------------------------------------
gi|15908294|gb|BI815199.1|BI815 ------------------------------------------------
gi|17969580|gb|BM276228.1|BM276 ------------------------------------------------
PfLab1_S_F3__P1a_E12_10.ab1     ------------------------------------------------
052_PfLab1_M_P27b.ab1           ------------------------------------------------
gi|17968384|gb|BM275063.1|BM275 ------------------------------------------------
gi|27159390|gb|CA856676.1|CA856 ------------------------------------------------
gi|17966780|gb|BM273485.1|BM273 ------------------------------------------------
gi|17967016|gb|BM273718.1|BM273 ------------------------------------------------
gi|27156646|gb|CA855067.1|CA855 ------------------------------------------------
gi|17969651|gb|BM276297.1|BM276 ------------------------------------------------
gi|27158938|gb|CA856433.1|CA856 TTTATA------------------------------------------
gi|17967911|gb|BM274601.1|BM274 ------------------------------------------------
gi|15909191|gb|BI815682.1|BI815 ------------------------------------------------
gi|27159663|gb|CA856849.1|CA856 TTTATAATCGTA------------------------------------
gi|17969826|gb|BM276467.1|BM276 TTTATAATCGTA------------------------------------
gi|17969131|gb|BM275790.1|BM275 TTTATAATCGTA------------------------------------
H05_PfLab1_M_Plate11b.ab1       TTTATAATCGTA------------------------------------
gi|17969611|gb|BM276258.1|BM276 ------------------------------------------------
gi|17967465|gb|BM274160.1|BM274 TTTATAATCGTA------------------------------------
gi|17968409|gb|BM275088.1|BM275 TTTATAATCGTA------------------------------------
gi|27156784|gb|CA855136.1|CA855 ------------------------------------------------
PfLab1_M_F3__P13a_B07_03.ab1    ------------------------------------------------
C11_2650_1.ab1                  ------------------------------------------------
C12_2650_302.ab1                ------------------------------------------------

PF11_0160                       AATAAATACAAGAAAAAAAAAAAAAAAAATAAAATAAATAAAAAATAA
MAL11|PF11_0160                 ------------------------------------------------
su_gi_contig_412                ------------------------------------------------
gi|27158644|gb|CA856263.1|CA856 ------------------------------------------------
gi|27156715|gb|CA855103.1|CA855 ------------------------------------------------
gi|17969004|gb|BM275667.1|BM275 ------------------------------------------------
gi|17967697|gb|BM274389.1|BM274 ------------------------------------------------
gi|27156202|gb|CA854797.1|CA854 ------------------------------------------------
gi|21254652|gb|BQ451540.1|BQ451 ------------------------------------------------
B06_PfLab1_Large_Plate6b.ab1    ------------------------------------------------
gi|17969754|gb|BM276397.1|BM276 ------------------------------------------------
gi|15908294|gb|BI815199.1|BI815 ------------------------------------------------
gi|17969580|gb|BM276228.1|BM276 ------------------------------------------------
PfLab1_S_F3__P1a_E12_10.ab1     ------------------------------------------------
052_PfLab1_M_P27b.ab1           ------------------------------------------------
gi|17968384|gb|BM275063.1|BM275 ------------------------------------------------
gi|27159390|gb|CA856676.1|CA856 ------------------------------------------------
gi|17966780|gb|BM273485.1|BM273 ------------------------------------------------
gi|17967016|gb|BM273718.1|BM273 ------------------------------------------------
gi|27156646|gb|CA855067.1|CA855 ------------------------------------------------
gi|17969651|gb|BM276297.1|BM276 ------------------------------------------------
gi|27158938|gb|CA856433.1|CA856 ------------------------------------------------
gi|17967911|gb|BM274601.1|BM274 ------------------------------------------------
gi|15909191|gb|BI815682.1|BI815 ------------------------------------------------
gi|27159663|gb|CA856849.1|CA856 ------------------------------------------------
gi|17969826|gb|BM276467.1|BM276 ------------------------------------------------
gi|17969131|gb|BM275790.1|BM275 ------------------------------------------------
H05_PfLab1_M_Plate11b.ab1       ------------------------------------------------
gi|17969611|gb|BM276258.1|BM276 ------------------------------------------------
gi|17967465|gb|BM274160.1|BM274 ------------------------------------------------
gi|17968409|gb|BM275088.1|BM275 ------------------------------------------------
gi|27156784|gb|CA855136.1|CA855 ------------------------------------------------
PfLab1_M_F3__P13a_B07_03.ab1    ------------------------------------------------
C11_2650_1.ab1                  ------------------------------------------------
C12_2650_302.ab1                ------------------------------------------------

PF11_0160                       AATAAAATAAAATAAAATAATAATATGTATGTATATATATATATATAT
MAL11|PF11_0160                 ------------------------------------------------
su_gi_contig_412                ------------------------------------------------
gi|27158644|gb|CA856263.1|CA856 ------------------------------------------------
gi|27156715|gb|CA855103.1|CA855 ------------------------------------------------
gi|17969004|gb|BM275667.1|BM275 ------------------------------------------------
gi|17967697|gb|BM274389.1|BM274 ------------------------------------------------
gi|27156202|gb|CA854797.1|CA854 ------------------------------------------------
gi|21254652|gb|BQ451540.1|BQ451 ------------------------------------------------
B06_PfLab1_Large_Plate6b.ab1    ------------------------------------------------
gi|17969754|gb|BM276397.1|BM276 ------------------------------------------------
gi|15908294|gb|BI815199.1|BI815 ------------------------------------------------
gi|17969580|gb|BM276228.1|BM276 ------------------------------------------------
PfLab1_S_F3__P1a_E12_10.ab1     ------------------------------------------------
052_PfLab1_M_P27b.ab1           ------------------------------------------------
gi|17968384|gb|BM275063.1|BM275 ------------------------------------------------
gi|27159390|gb|CA856676.1|CA856 ------------------------------------------------
gi|17966780|gb|BM273485.1|BM273 ------------------------------------------------
gi|17967016|gb|BM273718.1|BM273 ------------------------------------------------
gi|27156646|gb|CA855067.1|CA855 ------------------------------------------------
gi|17969651|gb|BM276297.1|BM276 ------------------------------------------------
gi|27158938|gb|CA856433.1|CA856 ------------------------------------------------
gi|17967911|gb|BM274601.1|BM274 ------------------------------------------------
gi|15909191|gb|BI815682.1|BI815 ------------------------------------------------
gi|27159663|gb|CA856849.1|CA856 ------------------------------------------------
gi|17969826|gb|BM276467.1|BM276 ------------------------------------------------
gi|17969131|gb|BM275790.1|BM275 ------------------------------------------------
H05_PfLab1_M_Plate11b.ab1       ------------------------------------------------
gi|17969611|gb|BM276258.1|BM276 ------------------------------------------------
gi|17967465|gb|BM274160.1|BM274 ------------------------------------------------
gi|17968409|gb|BM275088.1|BM275 ------------------------------------------------
gi|27156784|gb|CA855136.1|CA855 ------------------------------------------------
PfLab1_M_F3__P13a_B07_03.ab1    ------------------------------------------------
C11_2650_1.ab1                  ------------------------------------------------
C12_2650_302.ab1                ------------------------------------------------

PF11_0160                       ATATATATGTATATAATATTTTTATTTATATTATCTACATAATTTAAT
MAL11|PF11_0160                 ------------------------------------------------
su_gi_contig_412                ------------------------------------------------
gi|27158644|gb|CA856263.1|CA856 ------------------------------------------------
gi|27156715|gb|CA855103.1|CA855 ------------------------------------------------
gi|17969004|gb|BM275667.1|BM275 ------------------------------------------------
gi|17967697|gb|BM274389.1|BM274 ------------------------------------------------
gi|27156202|gb|CA854797.1|CA854 ------------------------------------------------
gi|21254652|gb|BQ451540.1|BQ451 ------------------------------------------------
B06_PfLab1_Large_Plate6b.ab1    ------------------------------------------------
gi|17969754|gb|BM276397.1|BM276 ------------------------------------------------
gi|15908294|gb|BI815199.1|BI815 ------------------------------------------------
gi|17969580|gb|BM276228.1|BM276 ------------------------------------------------
PfLab1_S_F3__P1a_E12_10.ab1     ------------------------------------------------
052_PfLab1_M_P27b.ab1           ------------------------------------------------
gi|17968384|gb|BM275063.1|BM275 ------------------------------------------------
gi|27159390|gb|CA856676.1|CA856 ------------------------------------------------
gi|17966780|gb|BM273485.1|BM273 ------------------------------------------------
gi|17967016|gb|BM273718.1|BM273 ------------------------------------------------
gi|27156646|gb|CA855067.1|CA855 ------------------------------------------------
gi|17969651|gb|BM276297.1|BM276 ------------------------------------------------
gi|27158938|gb|CA856433.1|CA856 ------------------------------------------------
gi|17967911|gb|BM274601.1|BM274 ------------------------------------------------
gi|15909191|gb|BI815682.1|BI815 ------------------------------------------------
gi|27159663|gb|CA856849.1|CA856 ------------------------------------------------
gi|17969826|gb|BM276467.1|BM276 ------------------------------------------------
gi|17969131|gb|BM275790.1|BM275 ------------------------------------------------
H05_PfLab1_M_Plate11b.ab1       ------------------------------------------------
gi|17969611|gb|BM276258.1|BM276 ------------------------------------------------
gi|17967465|gb|BM274160.1|BM274 ------------------------------------------------
gi|17968409|gb|BM275088.1|BM275 ------------------------------------------------
gi|27156784|gb|CA855136.1|CA855 ------------------------------------------------
PfLab1_M_F3__P13a_B07_03.ab1    ------------------------------------------------
C11_2650_1.ab1                  ------------------------------------------------
C12_2650_302.ab1                ------------------------------------------------

PF11_0160                       TATTTTACGTATGTTTTATTTTTATGTATATATATATTTTTTTTTATA
MAL11|PF11_0160                 ------------------------------------------------
su_gi_contig_412                ------------------------------------------------
gi|27158644|gb|CA856263.1|CA856 ------------------------------------------------
gi|27156715|gb|CA855103.1|CA855 ------------------------------------------------
gi|17969004|gb|BM275667.1|BM275 ------------------------------------------------
gi|17967697|gb|BM274389.1|BM274 ------------------------------------------------
gi|27156202|gb|CA854797.1|CA854 ------------------------------------------------
gi|21254652|gb|BQ451540.1|BQ451 ------------------------------------------------
B06_PfLab1_Large_Plate6b.ab1    ------------------------------------------------
gi|17969754|gb|BM276397.1|BM276 ------------------------------------------------
gi|15908294|gb|BI815199.1|BI815 ------------------------------------------------
gi|17969580|gb|BM276228.1|BM276 ------------------------------------------------
PfLab1_S_F3__P1a_E12_10.ab1     ------------------------------------------------
052_PfLab1_M_P27b.ab1           ------------------------------------------------
gi|17968384|gb|BM275063.1|BM275 ------------------------------------------------
gi|27159390|gb|CA856676.1|CA856 ------------------------------------------------
gi|17966780|gb|BM273485.1|BM273 ------------------------------------------------
gi|17967016|gb|BM273718.1|BM273 ------------------------------------------------
gi|27156646|gb|CA855067.1|CA855 ------------------------------------------------
gi|17969651|gb|BM276297.1|BM276 ------------------------------------------------
gi|27158938|gb|CA856433.1|CA856 ------------------------------------------------
gi|17967911|gb|BM274601.1|BM274 ------------------------------------------------
gi|15909191|gb|BI815682.1|BI815 ------------------------------------------------
gi|27159663|gb|CA856849.1|CA856 ------------------------------------------------
gi|17969826|gb|BM276467.1|BM276 ------------------------------------------------
gi|17969131|gb|BM275790.1|BM275 ------------------------------------------------
H05_PfLab1_M_Plate11b.ab1       ------------------------------------------------
gi|17969611|gb|BM276258.1|BM276 ------------------------------------------------
gi|17967465|gb|BM274160.1|BM274 ------------------------------------------------
gi|17968409|gb|BM275088.1|BM275 ------------------------------------------------
gi|27156784|gb|CA855136.1|CA855 ------------------------------------------------
PfLab1_M_F3__P13a_B07_03.ab1    ------------------------------------------------
C11_2650_1.ab1                  ------------------------------------------------
C12_2650_302.ab1                ------------------------------------------------

PF11_0160                       CAGGTATTTCTATGCTTGCTCATAGTTGTATCTCCACTGCTTGTTGGC
MAL11|PF11_0160                 ---GTATTTCTATGCTTGCTCATAGTTGTATCTCCACTGCTTGTTGGC
su_gi_contig_412                ---GTATTTCTATGCTTGCTCATAGTTGTATCTCCACTGCTTGTTGGC
gi|27158644|gb|CA856263.1|CA856 ------------------------------------------------
gi|27156715|gb|CA855103.1|CA855 ------------------------------------------------
gi|17969004|gb|BM275667.1|BM275 ------------------------------------------------
gi|17967697|gb|BM274389.1|BM274 ------------------------------------------------
gi|27156202|gb|CA854797.1|CA854 ------------------------------------------------
gi|21254652|gb|BQ451540.1|BQ451 ------------------------------------------------
B06_PfLab1_Large_Plate6b.ab1    ------------------------------------------------
gi|17969754|gb|BM276397.1|BM276 ------------------------------------------------
gi|15908294|gb|BI815199.1|BI815 ------------------------------------------------
gi|17969580|gb|BM276228.1|BM276 ------------------------------------------------
PfLab1_S_F3__P1a_E12_10.ab1     ------------------------------------------------
052_PfLab1_M_P27b.ab1           ------------------------------------------------
gi|17968384|gb|BM275063.1|BM275 ------------------------------------------------
gi|27159390|gb|CA856676.1|CA856 ------------------------------------------------
gi|17966780|gb|BM273485.1|BM273 ------------------------------------------------
gi|17967016|gb|BM273718.1|BM273 ------------------------------------------------
gi|27156646|gb|CA855067.1|CA855 ------------------------------------------------
gi|17969651|gb|BM276297.1|BM276 ------------------------------------------------
gi|27158938|gb|CA856433.1|CA856 ------------------------------------------------
gi|17967911|gb|BM274601.1|BM274 ------------------------------------------------
gi|15909191|gb|BI815682.1|BI815 ------------------------------------------------
gi|27159663|gb|CA856849.1|CA856 ------TTTCTATGCTTGCTCATAGTTGTATCTCCACTGCTTGTTGGC
gi|17969826|gb|BM276467.1|BM276 ------TTTCTATGCTTGCTCATAGTTGTATCTCCACTGCTTGTTGGC
gi|17969131|gb|BM275790.1|BM275 ------TTTCTATGCTTGCTCATAGTTGTATCTCCACTGCTTGTTGGC
H05_PfLab1_M_Plate11b.ab1       ------TTTCTATGCTTGCTCATAGTTGTATCTCCACTGCTTGTTGGC
gi|17969611|gb|BM276258.1|BM276 ------------------------------------------------
gi|17967465|gb|BM274160.1|BM274 ------TTTCTATGCTTGCTCATAGTTGTATCTCCACTGCTTGTTGGC
gi|17968409|gb|BM275088.1|BM275 ------TTTCTATGCTTGCTCATAGTTGTATCTCCACTGCTTGTTGGC
gi|27156784|gb|CA855136.1|CA855 ------------------------------------------------
PfLab1_M_F3__P13a_B07_03.ab1    ------------------------------------------------
C11_2650_1.ab1                  ------------------------------------------------
C12_2650_302.ab1                ------------------------------------------------

PF11_0160                       ACTATGGTGAAAACGATAGTTTTGTTTTACGTGCAAGAATTAATTTAA
MAL11|PF11_0160                 ACTATGGTGAAAACGATAGTTTTGTTTTACGTGCAAGAATTAATTTAA
su_gi_contig_412                ACTATGGTGAAAACGATAGTTTTGTTTTACGTGCAAGAATTAATTTAA
gi|27158644|gb|CA856263.1|CA856 ------------------------------------------------
gi|27156715|gb|CA855103.1|CA855 ------------------------------------------------
gi|17969004|gb|BM275667.1|BM275 ------------------------------------------------
gi|17967697|gb|BM274389.1|BM274 ------------------------------------------------
gi|27156202|gb|CA854797.1|CA854 ------------------------------------------------
gi|21254652|gb|BQ451540.1|BQ451 ------------------------------------------------
B06_PfLab1_Large_Plate6b.ab1    ------------------------------------------------
gi|17969754|gb|BM276397.1|BM276 ------------------------------------------------
gi|15908294|gb|BI815199.1|BI815 ------------------------------------------------
gi|17969580|gb|BM276228.1|BM276 ------------------------------------------------
PfLab1_S_F3__P1a_E12_10.ab1     ------------------------------------------------
052_PfLab1_M_P27b.ab1           ------------------------------------------------
gi|17968384|gb|BM275063.1|BM275 ------------------------------------------------
gi|27159390|gb|CA856676.1|CA856 ------------------------------------------------
gi|17966780|gb|BM273485.1|BM273 ------------------------------------------------
gi|17967016|gb|BM273718.1|BM273 ------------------------------------------------
gi|27156646|gb|CA855067.1|CA855 ------------------------------------------------
gi|17969651|gb|BM276297.1|BM276 ------------------------------------------------
gi|27158938|gb|CA856433.1|CA856 ------------------------------------------------
gi|17967911|gb|BM274601.1|BM274 ------------------------------------------------
gi|15909191|gb|BI815682.1|BI815 ------------------------------------------------
gi|27159663|gb|CA856849.1|CA856 ACTATGGTGAAAACGATAGTTTTGTTTTACGTGCAAGAATTAATTTAA
gi|17969826|gb|BM276467.1|BM276 ACTATGGTGAAAACGA--------------------------------
gi|17969131|gb|BM275790.1|BM275 ACTATGGTGAAAACGATAGTTTTGTTTTACGTGCAAGAATTAATTTAA
H05_PfLab1_M_Plate11b.ab1       ACTATGGTGAAAACGATAGTTTTGTTTTACGTGCAAGAATTAATTTAA
gi|17969611|gb|BM276258.1|BM276 ------------------------------------------------
gi|17967465|gb|BM274160.1|BM274 ACTATGGTGAAAACGATAGTTTTGTTTTACGTGCAAGAATTAATTTAA
gi|17968409|gb|BM275088.1|BM275 ACTATGGTGAAAACGATAGTTTTGTTTTACGTGCAAGAATTAATTTAA
gi|27156784|gb|CA855136.1|CA855 ------------------------------------------------
PfLab1_M_F3__P13a_B07_03.ab1    ------------------------------------------------
C11_2650_1.ab1                  ------------------------------------------------
C12_2650_302.ab1                ------------------------------------------------

PF11_0160                       ATCCTGGAGATGAAATAACTATATCTTATTTAGGAGATGACGATCTAT
MAL11|PF11_0160                 ATCCTGGAGATGAAATAACTATATCTTATTTAGGAGATGACGATCTAT
su_gi_contig_412                ATCCTGGAGATGAAATAACTATATCTTATTTAGGAGATGACGATCTAT
gi|27158644|gb|CA856263.1|CA856 ------------------------------------------------
gi|27156715|gb|CA855103.1|CA855 ------------------------------------------------
gi|17969004|gb|BM275667.1|BM275 ------------------------------------------------
gi|17967697|gb|BM274389.1|BM274 ------------------------------------------------
gi|27156202|gb|CA854797.1|CA854 ------------------------------------------------
gi|21254652|gb|BQ451540.1|BQ451 ------------------------------------------------
B06_PfLab1_Large_Plate6b.ab1    ------------------------------------------------
gi|17969754|gb|BM276397.1|BM276 ------------------------------------------------
gi|15908294|gb|BI815199.1|BI815 ------------------------------------------------
gi|17969580|gb|BM276228.1|BM276 ------------------------------------------------
PfLab1_S_F3__P1a_E12_10.ab1     ------------------------------------------------
052_PfLab1_M_P27b.ab1           ------------------------------------------------
gi|17968384|gb|BM275063.1|BM275 ------------------------------------------------
gi|27159390|gb|CA856676.1|CA856 ------------------------------------------------
gi|17966780|gb|BM273485.1|BM273 ------------------------------------------------
gi|17967016|gb|BM273718.1|BM273 ------------------------------------------------
gi|27156646|gb|CA855067.1|CA855 ------------------------------------------------
gi|17969651|gb|BM276297.1|BM276 ------------------------------------------------
gi|27158938|gb|CA856433.1|CA856 ------------------------------------------------
gi|17967911|gb|BM274601.1|BM274 ------------------------------------------------
gi|15909191|gb|BI815682.1|BI815 ------------------------------------------------
gi|27159663|gb|CA856849.1|CA856 ATCCTGGAGATGAAATAACTATATCTTATTTAGGAGATGACGATCTAT
gi|17969826|gb|BM276467.1|BM276 ------------------------------------------------
gi|17969131|gb|BM275790.1|BM275 ATCCTGGAGATGAAATAACTATATCTTATTTAGGAGATGACGATCTAT
H05_PfLab1_M_Plate11b.ab1       ATCCTGGAGATGAAATAACTATATCTTATTTAGGAGATGACGATCTAT
gi|17969611|gb|BM276258.1|BM276 ------------------------------------------------
gi|17967465|gb|BM274160.1|BM274 ATCCTG------------------------------------------
gi|17968409|gb|BM275088.1|BM275 ATCCTGGAGATGAAATAACTATATCTTATTTAGGAGATGACGATCTAT
gi|27156784|gb|CA855136.1|CA855 ------------------------------------------------
PfLab1_M_F3__P13a_B07_03.ab1    ------------------------------------------------
C11_2650_1.ab1                  ------------------------------------------------
C12_2650_302.ab1                ------------------------------------------------

PF11_0160                       ACAAATCATCAAATAGTAGGAATTTAAACCAAGAAAAAAACAAAAAAA
MAL11|PF11_0160                 ACAAATCATCAAATA---------------------------------
su_gi_contig_412                ACAAATCATCAAATA---------------------------------
gi|27158644|gb|CA856263.1|CA856 ------------------------------------------------
gi|27156715|gb|CA855103.1|CA855 ------------------------------------------------
gi|17969004|gb|BM275667.1|BM275 ------------------------------------------------
gi|17967697|gb|BM274389.1|BM274 ------------------------------------------------
gi|27156202|gb|CA854797.1|CA854 ------------------------------------------------
gi|21254652|gb|BQ451540.1|BQ451 ------------------------------------------------
B06_PfLab1_Large_Plate6b.ab1    ------------------------------------------------
gi|17969754|gb|BM276397.1|BM276 ------------------------------------------------
gi|15908294|gb|BI815199.1|BI815 ------------------------------------------------
gi|17969580|gb|BM276228.1|BM276 ------------------------------------------------
PfLab1_S_F3__P1a_E12_10.ab1     ------------------------------------------------
052_PfLab1_M_P27b.ab1           ------------------------------------------------
gi|17968384|gb|BM275063.1|BM275 ------------------------------------------------
gi|27159390|gb|CA856676.1|CA856 ------------------------------------------------
gi|17966780|gb|BM273485.1|BM273 ------------------------------------------------
gi|17967016|gb|BM273718.1|BM273 ------------------------------------------------
gi|27156646|gb|CA855067.1|CA855 ------------------------------------------------
gi|17969651|gb|BM276297.1|BM276 ------------------------------------------------
gi|27158938|gb|CA856433.1|CA856 ------------------------------------------------
gi|17967911|gb|BM274601.1|BM274 ------------------------------------------------
gi|15909191|gb|BI815682.1|BI815 ------------------------------------------------
gi|27159663|gb|CA856849.1|CA856 ACAAATCATCAAATATTA------------------------------
gi|17969826|gb|BM276467.1|BM276 ------------------------------------------------
gi|17969131|gb|BM275790.1|BM275 ACAAATCATCAA------------------------------------
H05_PfLab1_M_Plate11b.ab1       ACAAATCATCAAATAGTAGGAATTTAAACCAAGAAAAAAACAACAAAA
gi|17969611|gb|BM276258.1|BM276 ------------------------------------------------
gi|17967465|gb|BM274160.1|BM274 ------------------------------------------------
gi|17968409|gb|BM275088.1|BM275 ACAAATCATCAAATA---------------------------------
gi|27156784|gb|CA855136.1|CA855 ------------------------------------------------
PfLab1_M_F3__P13a_B07_03.ab1    ------------------------------------------------
C11_2650_1.ab1                  ------------------------------------------------
C12_2650_302.ab1                ------------------------------------------------

PF11_0160                       AAAAAAAATAGAAGAAAAAAATAAATTTATATTTTATTTTATATTTTA
MAL11|PF11_0160                 ------------------------------------------------
su_gi_contig_412                ------------------------------------------------
gi|27158644|gb|CA856263.1|CA856 ------------------------------------------------
gi|27156715|gb|CA855103.1|CA855 ------------------------------------------------
gi|17969004|gb|BM275667.1|BM275 ------------------------------------------------
gi|17967697|gb|BM274389.1|BM274 ------------------------------------------------
gi|27156202|gb|CA854797.1|CA854 ------------------------------------------------
gi|21254652|gb|BQ451540.1|BQ451 ------------------------------------------------
B06_PfLab1_Large_Plate6b.ab1    ------------------------------------------------
gi|17969754|gb|BM276397.1|BM276 ------------------------------------------------
gi|15908294|gb|BI815199.1|BI815 ------------------------------------------------
gi|17969580|gb|BM276228.1|BM276 ------------------------------------------------
PfLab1_S_F3__P1a_E12_10.ab1     ------------------------------------------------
052_PfLab1_M_P27b.ab1           ------------------------------------------------
gi|17968384|gb|BM275063.1|BM275 ------------------------------------------------
gi|27159390|gb|CA856676.1|CA856 ------------------------------------------------
gi|17966780|gb|BM273485.1|BM273 ------------------------------------------------
gi|17967016|gb|BM273718.1|BM273 ------------------------------------------------
gi|27156646|gb|CA855067.1|CA855 ------------------------------------------------
gi|17969651|gb|BM276297.1|BM276 ------------------------------------------------
gi|27158938|gb|CA856433.1|CA856 ------------------------------------------------
gi|17967911|gb|BM274601.1|BM274 ------------------------------------------------
gi|15909191|gb|BI815682.1|BI815 ------------------------------------------------
gi|27159663|gb|CA856849.1|CA856 ------------------------------------------------
gi|17969826|gb|BM276467.1|BM276 ------------------------------------------------
gi|17969131|gb|BM275790.1|BM275 ------------------------------------------------
H05_PfLab1_M_Plate11b.ab1       AAAAA-------------------------------------------
gi|17969611|gb|BM276258.1|BM276 ------------------------------------------------
gi|17967465|gb|BM274160.1|BM274 ------------------------------------------------
gi|17968409|gb|BM275088.1|BM275 ------------------------------------------------
gi|27156784|gb|CA855136.1|CA855 ------------------------------------------------
PfLab1_M_F3__P13a_B07_03.ab1    ------------------------------------------------
C11_2650_1.ab1                  ------------------------------------------------
C12_2650_302.ab1                ------------------------------------------------

PF11_0160                       TTTTTTTTTTTATCGTAGTTAGGAGGGAGAAACTTACTAACTGGCTAT
MAL11|PF11_0160                 ------------------TTAGGAGGGAGAAACTTACTAACTGGCTAT
su_gi_contig_412                ------------------GTAGGAGGGAGAAACTTACTAACTGGCTAT
gi|27158644|gb|CA856263.1|CA856 ------------------------------------------------
gi|27156715|gb|CA855103.1|CA855 ------------------------------------------------
gi|17969004|gb|BM275667.1|BM275 ------------------------------------------------
gi|17967697|gb|BM274389.1|BM274 ------------------------------------------------
gi|27156202|gb|CA854797.1|CA854 ------------------------------------------------
gi|21254652|gb|BQ451540.1|BQ451 ------------------------------------------------
B06_PfLab1_Large_Plate6b.ab1    ------------------------------------------------
gi|17969754|gb|BM276397.1|BM276 ------------------------------------------------
gi|15908294|gb|BI815199.1|BI815 ------------------------------------------------
gi|17969580|gb|BM276228.1|BM276 ------------------------------------------------
PfLab1_S_F3__P1a_E12_10.ab1     ------------------------------------------------
052_PfLab1_M_P27b.ab1           ------------------------------------------------
gi|17968384|gb|BM275063.1|BM275 ------------------------------------------------
gi|27159390|gb|CA856676.1|CA856 ------------------------------------------------
gi|17966780|gb|BM273485.1|BM273 ------------------------------------------------
gi|17967016|gb|BM273718.1|BM273 ------------------------------------------------
gi|27156646|gb|CA855067.1|CA855 ------------------------------------------------
gi|17969651|gb|BM276297.1|BM276 ------------------------------------------------
gi|27158938|gb|CA856433.1|CA856 ------------------------------------------------
gi|17967911|gb|BM274601.1|BM274 ------------------------------------------------
gi|15909191|gb|BI815682.1|BI815 ------------------------------------------------
gi|27159663|gb|CA856849.1|CA856 ------------------------------------------------
gi|17969826|gb|BM276467.1|BM276 ------------------------------------------------
gi|17969131|gb|BM275790.1|BM275 ------------------------------------------------
H05_PfLab1_M_Plate11b.ab1       ------------------------------------------------
gi|17969611|gb|BM276258.1|BM276 ------------------------------------------------
gi|17967465|gb|BM274160.1|BM274 ------------------------------------------------
gi|17968409|gb|BM275088.1|BM275 ------------------TTAGGAGGGAGAAACTTACTAACTGGCTAT
gi|27156784|gb|CA855136.1|CA855 ------------------------------------GCACCAGGCTAT
PfLab1_M_F3__P13a_B07_03.ab1    ------------------------------------------------
C11_2650_1.ab1                  ------------------------------------------------
C12_2650_302.ab1                ------------------------------------------------

PF11_0160                       TTGTATGTATGTGTAGTAGGTGTACTCATCCTGTAGACAATTGTAGAG
MAL11|PF11_0160                 TTGTATGTATGTGTAGTAGGTGTACTCATCCTGTAGACAATTGTAGAG
su_gi_contig_412                TTGTATGTATGTGTAGTAGGTGTACTCATCCTGTAGACAATTGTAGAG
gi|27158644|gb|CA856263.1|CA856 ------------------------------------------------
gi|27156715|gb|CA855103.1|CA855 ------------------------------------------------
gi|17969004|gb|BM275667.1|BM275 ------------------------------------------------
gi|17967697|gb|BM274389.1|BM274 ------------------------------------------------
gi|27156202|gb|CA854797.1|CA854 ------------------------------------------------
gi|21254652|gb|BQ451540.1|BQ451 ------------------------------------------------
B06_PfLab1_Large_Plate6b.ab1    ------------------------------------------------
gi|17969754|gb|BM276397.1|BM276 ------------------------------------------------
gi|15908294|gb|BI815199.1|BI815 ------------------------------------------------
gi|17969580|gb|BM276228.1|BM276 ------------------------------------------------
PfLab1_S_F3__P1a_E12_10.ab1     ------------------------------------------------
052_PfLab1_M_P27b.ab1           ------------------------------------------------
gi|17968384|gb|BM275063.1|BM275 ------------------------------------------------
gi|27159390|gb|CA856676.1|CA856 ------------------------------------------------
gi|17966780|gb|BM273485.1|BM273 ------------------------------------------------
gi|17967016|gb|BM273718.1|BM273 ------------------------------------------------
gi|27156646|gb|CA855067.1|CA855 ------------------------------------------------
gi|17969651|gb|BM276297.1|BM276 ------------------------------------------------
gi|27158938|gb|CA856433.1|CA856 ------------------------------------------------
gi|17967911|gb|BM274601.1|BM274 ------------------------------------------------
gi|15909191|gb|BI815682.1|BI815 ------------------------------------------------
gi|27159663|gb|CA856849.1|CA856 ------------------------------------------------
gi|17969826|gb|BM276467.1|BM276 ------------------------------------------------
gi|17969131|gb|BM275790.1|BM275 ------------------------------------------------
H05_PfLab1_M_Plate11b.ab1       ------------------------------------------------
gi|17969611|gb|BM276258.1|BM276 ------------------------------------------------
gi|17967465|gb|BM274160.1|BM274 ------------------------------------------------
gi|17968409|gb|BM275088.1|BM275 TTGTATGTATGTGTAGTAGGTGTACTCATCCTGTAGACAATTGTAGAG
gi|27156784|gb|CA855136.1|CA855 TTGTATGTATGTGTAGTAGGTGTACTCATCCTGTAGACAATTGTAGAG
PfLab1_M_F3__P13a_B07_03.ab1    ------------------------------------------------
C11_2650_1.ab1                  ------------------------------------------------
C12_2650_302.ab1                ------------------------------------------------

PF11_0160                       GTTTCAGGTGTTCATCATGTGGAATAGGTAAAAAAAAAAAAAAAAAAA
MAL11|PF11_0160                 GTTTCAGGTGTTCATCATGTGGAATAGGTAAAAAAAAAAAAAAAAAAA
su_gi_contig_412                GTTTCAGGTGTTCATCATGTGGAATAG---------------------
gi|27158644|gb|CA856263.1|CA856 ------------------------------------------------
gi|27156715|gb|CA855103.1|CA855 ------------------------------------------------
gi|17969004|gb|BM275667.1|BM275 ------------------------------------------------
gi|17967697|gb|BM274389.1|BM274 ------------------------------------------------
gi|27156202|gb|CA854797.1|CA854 ------------------------------------------------
gi|21254652|gb|BQ451540.1|BQ451 ------------------------------------------------
B06_PfLab1_Large_Plate6b.ab1    ------------------------------------------------
gi|17969754|gb|BM276397.1|BM276 ------------------------------------------------
gi|15908294|gb|BI815199.1|BI815 ------------------------------------------------
gi|17969580|gb|BM276228.1|BM276 ------------------------------------------------
PfLab1_S_F3__P1a_E12_10.ab1     ------------------------------------------------
052_PfLab1_M_P27b.ab1           ------------------------------------------------
gi|17968384|gb|BM275063.1|BM275 ------------------------------------------------
gi|27159390|gb|CA856676.1|CA856 ------------------------------------------------
gi|17966780|gb|BM273485.1|BM273 ------------------------------------------------
gi|17967016|gb|BM273718.1|BM273 ------------------------------------------------
gi|27156646|gb|CA855067.1|CA855 ------------------------------------------------
gi|17969651|gb|BM276297.1|BM276 ------------------------------------------------
gi|27158938|gb|CA856433.1|CA856 ------------------------------------------------
gi|17967911|gb|BM274601.1|BM274 ------------------------------------------------
gi|15909191|gb|BI815682.1|BI815 ------------------------------------------------
gi|27159663|gb|CA856849.1|CA856 ------------------------------------------------
gi|17969826|gb|BM276467.1|BM276 ------------------------------------------------
gi|17969131|gb|BM275790.1|BM275 ------------------------------------------------
H05_PfLab1_M_Plate11b.ab1       ------------------------------------------------
gi|17969611|gb|BM276258.1|BM276 ------------------------------------------------
gi|17967465|gb|BM274160.1|BM274 ------------------------------------------------
gi|17968409|gb|BM275088.1|BM275 GTTTCAGGTGTTCATCATGTGGAATAGG--------------------
gi|27156784|gb|CA855136.1|CA855 GTTTCAGGTGTTCATCATGTGGAATAGG--------------------
PfLab1_M_F3__P13a_B07_03.ab1    ------------------------------------------------
C11_2650_1.ab1                  ------------------------------------------------
C12_2650_302.ab1                ------------------------------------------------

PF11_0160                       AAAAAAAAAAAAAAAAAAAAAAATTGGAATGTATATATATATATATAT
MAL11|PF11_0160                 AAAAAAAAAAAAAAAAAAAAAAATTGGAAT------------------
su_gi_contig_412                ------------------------------------------------
gi|27158644|gb|CA856263.1|CA856 ------------------------------------------------
gi|27156715|gb|CA855103.1|CA855 ------------------------------------------------
gi|17969004|gb|BM275667.1|BM275 ------------------------------------------------
gi|17967697|gb|BM274389.1|BM274 ------------------------------------------------
gi|27156202|gb|CA854797.1|CA854 ------------------------------------------------
gi|21254652|gb|BQ451540.1|BQ451 ------------------------------------------------
B06_PfLab1_Large_Plate6b.ab1    ------------------------------------------------
gi|17969754|gb|BM276397.1|BM276 ------------------------------------------------
gi|15908294|gb|BI815199.1|BI815 ------------------------------------------------
gi|17969580|gb|BM276228.1|BM276 ------------------------------------------------
PfLab1_S_F3__P1a_E12_10.ab1     ------------------------------------------------
052_PfLab1_M_P27b.ab1           ------------------------------------------------
gi|17968384|gb|BM275063.1|BM275 ------------------------------------------------
gi|27159390|gb|CA856676.1|CA856 ------------------------------------------------
gi|17966780|gb|BM273485.1|BM273 ------------------------------------------------
gi|17967016|gb|BM273718.1|BM273 ------------------------------------------------
gi|27156646|gb|CA855067.1|CA855 ------------------------------------------------
gi|17969651|gb|BM276297.1|BM276 ------------------------------------------------
gi|27158938|gb|CA856433.1|CA856 ------------------------------------------------
gi|17967911|gb|BM274601.1|BM274 ------------------------------------------------
gi|15909191|gb|BI815682.1|BI815 ------------------------------------------------
gi|27159663|gb|CA856849.1|CA856 ------------------------------------------------
gi|17969826|gb|BM276467.1|BM276 ------------------------------------------------
gi|17969131|gb|BM275790.1|BM275 ------------------------------------------------
H05_PfLab1_M_Plate11b.ab1       ------------------------------------------------
gi|17969611|gb|BM276258.1|BM276 ------------------------------------------------
gi|17967465|gb|BM274160.1|BM274 ------------------------------------------------
gi|17968409|gb|BM275088.1|BM275 ------------------------------------------------
gi|27156784|gb|CA855136.1|CA855 ------------------------------------------------
PfLab1_M_F3__P13a_B07_03.ab1    ------------------------------------------------
C11_2650_1.ab1                  ------------------------------------------------
C12_2650_302.ab1                ------------------------------------------------

PF11_0160                       GAATCATGTTATATATATTGATGTTATCATTTACATATATATTTTTTT
MAL11|PF11_0160                 ------------------------------------------------
su_gi_contig_412                ------------------------------------------------
gi|27158644|gb|CA856263.1|CA856 ------------------------------------------------
gi|27156715|gb|CA855103.1|CA855 ------------------------------------------------
gi|17969004|gb|BM275667.1|BM275 ------------------------------------------------
gi|17967697|gb|BM274389.1|BM274 ------------------------------------------------
gi|27156202|gb|CA854797.1|CA854 ------------------------------------------------
gi|21254652|gb|BQ451540.1|BQ451 ------------------------------------------------
B06_PfLab1_Large_Plate6b.ab1    ------------------------------------------------
gi|17969754|gb|BM276397.1|BM276 ------------------------------------------------
gi|15908294|gb|BI815199.1|BI815 ------------------------------------------------
gi|17969580|gb|BM276228.1|BM276 ------------------------------------------------
PfLab1_S_F3__P1a_E12_10.ab1     ------------------------------------------------
052_PfLab1_M_P27b.ab1           ------------------------------------------------
gi|17968384|gb|BM275063.1|BM275 ------------------------------------------------
gi|27159390|gb|CA856676.1|CA856 ------------------------------------------------
gi|17966780|gb|BM273485.1|BM273 ------------------------------------------------
gi|17967016|gb|BM273718.1|BM273 ------------------------------------------------
gi|27156646|gb|CA855067.1|CA855 ------------------------------------------------
gi|17969651|gb|BM276297.1|BM276 ------------------------------------------------
gi|27158938|gb|CA856433.1|CA856 ------------------------------------------------
gi|17967911|gb|BM274601.1|BM274 ------------------------------------------------
gi|15909191|gb|BI815682.1|BI815 ------------------------------------------------
gi|27159663|gb|CA856849.1|CA856 ------------------------------------------------
gi|17969826|gb|BM276467.1|BM276 ------------------------------------------------
gi|17969131|gb|BM275790.1|BM275 ------------------------------------------------
H05_PfLab1_M_Plate11b.ab1       ------------------------------------------------
gi|17969611|gb|BM276258.1|BM276 ------------------------------------------------
gi|17967465|gb|BM274160.1|BM274 ------------------------------------------------
gi|17968409|gb|BM275088.1|BM275 ------------------------------------------------
gi|27156784|gb|CA855136.1|CA855 ------------------------------------------------
PfLab1_M_F3__P13a_B07_03.ab1    ------------------------------------------------
C11_2650_1.ab1                  ------------------------------------------------
C12_2650_302.ab1                ------------------------------------------------

PF11_0160                       GAATATAACTATCTATATTATATATATATATATATTTATATATTTATT
MAL11|PF11_0160                 ------------------------------------------------
su_gi_contig_412                ------------------------------------------------
gi|27158644|gb|CA856263.1|CA856 ------------------------------------------------
gi|27156715|gb|CA855103.1|CA855 ------------------------------------------------
gi|17969004|gb|BM275667.1|BM275 ------------------------------------------------
gi|17967697|gb|BM274389.1|BM274 ------------------------------------------------
gi|27156202|gb|CA854797.1|CA854 ------------------------------------------------
gi|21254652|gb|BQ451540.1|BQ451 ------------------------------------------------
B06_PfLab1_Large_Plate6b.ab1    ------------------------------------------------
gi|17969754|gb|BM276397.1|BM276 ------------------------------------------------
gi|15908294|gb|BI815199.1|BI815 ------------------------------------------------
gi|17969580|gb|BM276228.1|BM276 ------------------------------------------------
PfLab1_S_F3__P1a_E12_10.ab1     ------------------------------------------------
052_PfLab1_M_P27b.ab1           ------------------------------------------------
gi|17968384|gb|BM275063.1|BM275 ------------------------------------------------
gi|27159390|gb|CA856676.1|CA856 ------------------------------------------------
gi|17966780|gb|BM273485.1|BM273 ------------------------------------------------
gi|17967016|gb|BM273718.1|BM273 ------------------------------------------------
gi|27156646|gb|CA855067.1|CA855 ------------------------------------------------
gi|17969651|gb|BM276297.1|BM276 ------------------------------------------------
gi|27158938|gb|CA856433.1|CA856 ------------------------------------------------
gi|17967911|gb|BM274601.1|BM274 ------------------------------------------------
gi|15909191|gb|BI815682.1|BI815 ------------------------------------------------
gi|27159663|gb|CA856849.1|CA856 ------------------------------------------------
gi|17969826|gb|BM276467.1|BM276 ------------------------------------------------
gi|17969131|gb|BM275790.1|BM275 ------------------------------------------------
H05_PfLab1_M_Plate11b.ab1       ------------------------------------------------
gi|17969611|gb|BM276258.1|BM276 ------------------------------------------------
gi|17967465|gb|BM274160.1|BM274 ------------------------------------------------
gi|17968409|gb|BM275088.1|BM275 ------------------------------------------------
gi|27156784|gb|CA855136.1|CA855 ------------------------------------------------
PfLab1_M_F3__P13a_B07_03.ab1    ------------------------------------------------
C11_2650_1.ab1                  ------------------------------------------------
C12_2650_302.ab1                ------------------------------------------------

PF11_0160                       TTATTTATTTATATATTTAGGCACCTTTTTCATAAAGAGTGAATACCA
MAL11|PF11_0160                 --------------------GCACCTTTTTCATAAAGAGTGAATACCA
su_gi_contig_412                --------------------GCACCTTTTTCATAAAGAGTGAATACCA
gi|27158644|gb|CA856263.1|CA856 ------------------------------------------------
gi|27156715|gb|CA855103.1|CA855 ------------------------------------------------
gi|17969004|gb|BM275667.1|BM275 ------------------------------------------------
gi|17967697|gb|BM274389.1|BM274 ------------------------------------------------
gi|27156202|gb|CA854797.1|CA854 ------------------------------------------------
gi|21254652|gb|BQ451540.1|BQ451 ------------------------------------------------
B06_PfLab1_Large_Plate6b.ab1    ------------------------------------------------
gi|17969754|gb|BM276397.1|BM276 ------------------------------------------------
gi|15908294|gb|BI815199.1|BI815 ------------------------------------------------
gi|17969580|gb|BM276228.1|BM276 ------------------------------------------------
PfLab1_S_F3__P1a_E12_10.ab1     ------------------------------------------------
052_PfLab1_M_P27b.ab1           ------------------------------------------------
gi|17968384|gb|BM275063.1|BM275 ------------------------------------------------
gi|27159390|gb|CA856676.1|CA856 ------------------------------------------------
gi|17966780|gb|BM273485.1|BM273 ------------------------------------------------
gi|17967016|gb|BM273718.1|BM273 ------------------------------------------------
gi|27156646|gb|CA855067.1|CA855 ------------------------------------------------
gi|17969651|gb|BM276297.1|BM276 ------------------------------------------------
gi|27158938|gb|CA856433.1|CA856 ------------------------------------------------
gi|17967911|gb|BM274601.1|BM274 ------------------------------------------------
gi|15909191|gb|BI815682.1|BI815 ------------------------------------------------
gi|27159663|gb|CA856849.1|CA856 ------------------------------------------------
gi|17969826|gb|BM276467.1|BM276 ------------------------------------------------
gi|17969131|gb|BM275790.1|BM275 ------------------------------------------------
H05_PfLab1_M_Plate11b.ab1       ------------------------------------------------
gi|17969611|gb|BM276258.1|BM276 ------------------------------------------------
gi|17967465|gb|BM274160.1|BM274 ------------------------------------------------
gi|17968409|gb|BM275088.1|BM275 --------------------GCACCTTTTTCATAAAGAGTGAATACCA
gi|27156784|gb|CA855136.1|CA855 --------------------GCACCTTTTTCATAAAGAGTGAATACCA
PfLab1_M_F3__P13a_B07_03.ab1    ---------------------CACCTTTTTCATAAAGAGTGAATACCA
C11_2650_1.ab1                  ------------------------------------------------
C12_2650_302.ab1                ------------------------------------------------

PF11_0160                       TGATGATATTCCAATTATTTCCAAGTGCAATGTTTGCCTATGCGAAAT
MAL11|PF11_0160                 TGATGATATTCCAATTATTTCCAAGTGCAATGTTTGCCTATGCGAAAT
su_gi_contig_412                TGATGATATTCCAATTATTTCCAAGTGCAATGTTTGCCTATGCGAAAT
gi|27158644|gb|CA856263.1|CA856 ------------------------------------------------
gi|27156715|gb|CA855103.1|CA855 ------------------------------------------------
gi|17969004|gb|BM275667.1|BM275 ------------------------------------------------
gi|17967697|gb|BM274389.1|BM274 ------------------------------------------------
gi|27156202|gb|CA854797.1|CA854 ------------------------------------------------
gi|21254652|gb|BQ451540.1|BQ451 ------------------------------------------------
B06_PfLab1_Large_Plate6b.ab1    ------------------------------------------------
gi|17969754|gb|BM276397.1|BM276 ------------------------------------------------
gi|15908294|gb|BI815199.1|BI815 ------------------------------------------------
gi|17969580|gb|BM276228.1|BM276 ------------------------------------------------
PfLab1_S_F3__P1a_E12_10.ab1     ------------------------------------------------
052_PfLab1_M_P27b.ab1           ------------------------------------------------
gi|17968384|gb|BM275063.1|BM275 ------------------------------------------------
gi|27159390|gb|CA856676.1|CA856 ------------------------------------------------
gi|17966780|gb|BM273485.1|BM273 ------------------------------------------------
gi|17967016|gb|BM273718.1|BM273 ------------------------------------------------
gi|27156646|gb|CA855067.1|CA855 ------------------------------------------------
gi|17969651|gb|BM276297.1|BM276 ------------------------------------------------
gi|27158938|gb|CA856433.1|CA856 ------------------------------------------------
gi|17967911|gb|BM274601.1|BM274 ------------------------------------------------
gi|15909191|gb|BI815682.1|BI815 ------------------------------------------------
gi|27159663|gb|CA856849.1|CA856 ------------------------------------------------
gi|17969826|gb|BM276467.1|BM276 ------------------------------------------------
gi|17969131|gb|BM275790.1|BM275 ------------------------------------------------
H05_PfLab1_M_Plate11b.ab1       ------------------------------------------------
gi|17969611|gb|BM276258.1|BM276 ------------------------------------------------
gi|17967465|gb|BM274160.1|BM274 ------------------------------------------------
gi|17968409|gb|BM275088.1|BM275 TGATGATATTCCAATTATTTCCAAGTGCAATGTTTGCCTATGCGAAAT
gi|27156784|gb|CA855136.1|CA855 TGATGATATTCCAATTATTTCCAAGTGCAATGTTTGCCTATGCGAAAT
PfLab1_M_F3__P13a_B07_03.ab1    TGATGATATTCCAATTATTTCCAAGTGCAATGTTTGCCTATGCGAAAT
C11_2650_1.ab1                  ------------------------------------------------
C12_2650_302.ab1                ------------------------------------------------

PF11_0160                       AACAGAAAGTGCAGCATATGAATATATAGAGTATGAAAATAGTTATAT
MAL11|PF11_0160                 AACAGAAAGTGCAGCATATGAATATATAGAGTATGAAAATAGTTATAT
su_gi_contig_412                AACAGAAAGTGCAGCATATGAATATATAGAGTATGAAAATAGTTATAT
gi|27158644|gb|CA856263.1|CA856 ------------------------------------------------
gi|27156715|gb|CA855103.1|CA855 ------------------------------------------------
gi|17969004|gb|BM275667.1|BM275 ------------------------------------------------
gi|17967697|gb|BM274389.1|BM274 ------------------------------------------------
gi|27156202|gb|CA854797.1|CA854 ------------------------------------------------
gi|21254652|gb|BQ451540.1|BQ451 ------------------------------------------------
B06_PfLab1_Large_Plate6b.ab1    ------------------------------------------------
gi|17969754|gb|BM276397.1|BM276 ------------------------------------------------
gi|15908294|gb|BI815199.1|BI815 ------------------------------------------------
gi|17969580|gb|BM276228.1|BM276 ------------------------------------------------
PfLab1_S_F3__P1a_E12_10.ab1     ------------------------------------------------
052_PfLab1_M_P27b.ab1           ------------------------------------------------
gi|17968384|gb|BM275063.1|BM275 ------------------------------------------------
gi|27159390|gb|CA856676.1|CA856 ------------------------------------------------
gi|17966780|gb|BM273485.1|BM273 ------------------------------------------------
gi|17967016|gb|BM273718.1|BM273 ------------------------------------------------
gi|27156646|gb|CA855067.1|CA855 ------------------------------------------------
gi|17969651|gb|BM276297.1|BM276 ------------------------------------------------
gi|27158938|gb|CA856433.1|CA856 ------------------------------------------------
gi|17967911|gb|BM274601.1|BM274 ------------------------------------------------
gi|15909191|gb|BI815682.1|BI815 ------------------------------------------------
gi|27159663|gb|CA856849.1|CA856 ------------------------------------------------
gi|17969826|gb|BM276467.1|BM276 ------------------------------------------------
gi|17969131|gb|BM275790.1|BM275 ------------------------------------------------
H05_PfLab1_M_Plate11b.ab1       ------------------------------------------------
gi|17969611|gb|BM276258.1|BM276 ------------------------------------------------
gi|17967465|gb|BM274160.1|BM274 ------------------------------------------------
gi|17968409|gb|BM275088.1|BM275 AACAGAAAGTGCAGCATATGAATATATAGAGTATGAAAATAGTTATAT
gi|27156784|gb|CA855136.1|CA855 AACAGAAAGTGCAGCATATGAATATATAGAGTATGAAAATAGTTATAT
PfLab1_M_F3__P13a_B07_03.ab1    AACAGAAAGTGCAGCATATGAATATATAGAGTATGAAAATAGTTATAT
C11_2650_1.ab1                  ------------------------------------------------
C12_2650_302.ab1                ------------------------------------------------

PF11_0160                       AGAAAGATTGCAAGAAACAGATAAGAATGATTTGTCTGATGCCTTAGC
MAL11|PF11_0160                 AGAAAGATTGCAAGAAACAGATAAGAATGATTTGTCTGATGCCTTAGC
su_gi_contig_412                AGAAAGATTGCAAGAAACAGATAAGAATGATTTGTCTGATGCCTTAGC
gi|27158644|gb|CA856263.1|CA856 ------------------------------------------------
gi|27156715|gb|CA855103.1|CA855 ------------------------------------------------
gi|17969004|gb|BM275667.1|BM275 ------------------------------------------------
gi|17967697|gb|BM274389.1|BM274 ------------------------------------------------
gi|27156202|gb|CA854797.1|CA854 ------------------------------------------------
gi|21254652|gb|BQ451540.1|BQ451 ------------------------------------------------
B06_PfLab1_Large_Plate6b.ab1    ------------------------------------------------
gi|17969754|gb|BM276397.1|BM276 ------------------------------------------------
gi|15908294|gb|BI815199.1|BI815 ------------------------------------------------
gi|17969580|gb|BM276228.1|BM276 ------------------------------------------------
PfLab1_S_F3__P1a_E12_10.ab1     ------------------------------------------------
052_PfLab1_M_P27b.ab1           ------------------------------------------------
gi|17968384|gb|BM275063.1|BM275 ------------------------------------------------
gi|27159390|gb|CA856676.1|CA856 ------------------------------------------------
gi|17966780|gb|BM273485.1|BM273 ------------------------------------------------
gi|17967016|gb|BM273718.1|BM273 ------------------------------------------------
gi|27156646|gb|CA855067.1|CA855 ------------------------------------------------
gi|17969651|gb|BM276297.1|BM276 ------------------------------------------------
gi|27158938|gb|CA856433.1|CA856 ------------------------------------------------
gi|17967911|gb|BM274601.1|BM274 ------------------------------------------------
gi|15909191|gb|BI815682.1|BI815 ------------------------------------------------
gi|27159663|gb|CA856849.1|CA856 ------------------------------------------------
gi|17969826|gb|BM276467.1|BM276 ------------------------------------------------
gi|17969131|gb|BM275790.1|BM275 ------------------------------------------------
H05_PfLab1_M_Plate11b.ab1       ------------------------------------------------
gi|17969611|gb|BM276258.1|BM276 ------------------------------------------------
gi|17967465|gb|BM274160.1|BM274 ------------------------------------------------
gi|17968409|gb|BM275088.1|BM275 AGAAAGATTGCAAGAAACAGATAAGAATGATTTGTCTGATGCCTTAGC
gi|27156784|gb|CA855136.1|CA855 AGAAAGATTGCAAGAAACAGATAAGAATGATTTGTCTGATGCCTTAGC
PfLab1_M_F3__P13a_B07_03.ab1    AGAAAGATTGCAAGAAACAGATAAGAATGATTTGTCTGATGCCTTAGC
C11_2650_1.ab1                  --------------------------------TGTCTGATGCCTTAGC
C12_2650_302.ab1                ------------------------------------------------

PF11_0160                       TGTTTTTGTACAGGCTGATAAAATATTTACGCAACATTGGATTATGTT
MAL11|PF11_0160                 TGTTTTTGTACAGGCTGATAAAATATTTACGCAACATTGGATTATGTT
su_gi_contig_412                TGTTTTTGTACAGGCTGATAAAATATTTACGCAACATTGGATTATGTT
gi|27158644|gb|CA856263.1|CA856 ------------------------------------------------
gi|27156715|gb|CA855103.1|CA855 ------------------------------------------------
gi|17969004|gb|BM275667.1|BM275 ------------------------------------------------
gi|17967697|gb|BM274389.1|BM274 ------------------------------------------------
gi|27156202|gb|CA854797.1|CA854 ------------------------------------------------
gi|21254652|gb|BQ451540.1|BQ451 ------------------------------------------------
B06_PfLab1_Large_Plate6b.ab1    ------------------------------------------------
gi|17969754|gb|BM276397.1|BM276 ------------------------------------------------
gi|15908294|gb|BI815199.1|BI815 ------------------------------------------------
gi|17969580|gb|BM276228.1|BM276 ------------------------------------------------
PfLab1_S_F3__P1a_E12_10.ab1     ------------------------------------------------
052_PfLab1_M_P27b.ab1           ------------------------------------------------
gi|17968384|gb|BM275063.1|BM275 ------------------------------------------------
gi|27159390|gb|CA856676.1|CA856 ------------------------------------------------
gi|17966780|gb|BM273485.1|BM273 ------------------------------------------------
gi|17967016|gb|BM273718.1|BM273 ------------------------------------------------
gi|27156646|gb|CA855067.1|CA855 ------------------------------------------------
gi|17969651|gb|BM276297.1|BM276 ------------------------------------------------
gi|27158938|gb|CA856433.1|CA856 ------------------------------------------------
gi|17967911|gb|BM274601.1|BM274 ------------------------------------------------
gi|15909191|gb|BI815682.1|BI815 ------------------------------------------------
gi|27159663|gb|CA856849.1|CA856 ------------------------------------------------
gi|17969826|gb|BM276467.1|BM276 ------------------------------------------------
gi|17969131|gb|BM275790.1|BM275 ------------------------------------------------
H05_PfLab1_M_Plate11b.ab1       ------------------------------------------------
gi|17969611|gb|BM276258.1|BM276 ------------------------------------------------
gi|17967465|gb|BM274160.1|BM274 ------------------------------------------------
gi|17968409|gb|BM275088.1|BM275 TGTTTTTGTACAGGCTGATAAAATATTTACGCAACATTGGATTATGTT
gi|27156784|gb|CA855136.1|CA855 TGTTTTTGTACAGGCTGATAAAATATTTACGCAACATTGGATTATGTT
PfLab1_M_F3__P13a_B07_03.ab1    TGTTTTTGTACAGGCTGATAAAATATTTACGCAACATTGGATTA----
C11_2650_1.ab1                  TGTTTTTGTACAGGCTGATAAAATATTTACGCAACATTGGATTATGTT
C12_2650_302.ab1                ------------------------------------------------

PF11_0160                       TCAATTATATACTATACTTTTTGAAGGTTATAGGGATACATCTCAATG
MAL11|PF11_0160                 TCAATTATATACTATACTTTTTGAAGGTTATAGGGATACATCTCAATG
su_gi_contig_412                TCAATTATATACTATACTTTTTGAAGGTTATAGGGATACATCTCAATG
gi|27158644|gb|CA856263.1|CA856 ------------------------------------------------
gi|27156715|gb|CA855103.1|CA855 ------------------------------------------------
gi|17969004|gb|BM275667.1|BM275 ------------------------------------------------
gi|17967697|gb|BM274389.1|BM274 ------------------------------------------------
gi|27156202|gb|CA854797.1|CA854 ------------------------------------------------
gi|21254652|gb|BQ451540.1|BQ451 ------------------------------------------------
B06_PfLab1_Large_Plate6b.ab1    ------------------------------------------------
gi|17969754|gb|BM276397.1|BM276 ------------------------------------------------
gi|15908294|gb|BI815199.1|BI815 ------------------------------------------------
gi|17969580|gb|BM276228.1|BM276 ------------------------------------------------
PfLab1_S_F3__P1a_E12_10.ab1     ------------------------------------------------
052_PfLab1_M_P27b.ab1           ------------------------------------------------
gi|17968384|gb|BM275063.1|BM275 ------------------------------------------------
gi|27159390|gb|CA856676.1|CA856 ------------------------------------------------
gi|17966780|gb|BM273485.1|BM273 ------------------------------------------------
gi|17967016|gb|BM273718.1|BM273 ------------------------------------------------
gi|27156646|gb|CA855067.1|CA855 ------------------------------------------------
gi|17969651|gb|BM276297.1|BM276 ------------------------------------------------
gi|27158938|gb|CA856433.1|CA856 ------------------------------------------------
gi|17967911|gb|BM274601.1|BM274 ------------------------------------------------
gi|15909191|gb|BI815682.1|BI815 ------------------------------------------------
gi|27159663|gb|CA856849.1|CA856 ------------------------------------------------
gi|17969826|gb|BM276467.1|BM276 ------------------------------------------------
gi|17969131|gb|BM275790.1|BM275 ------------------------------------------------
H05_PfLab1_M_Plate11b.ab1       ------------------------------------------------
gi|17969611|gb|BM276258.1|BM276 ------------------------------------------------
gi|17967465|gb|BM274160.1|BM274 ------------------------------------------------
gi|17968409|gb|BM275088.1|BM275 TCAATTATATACTATACTTTTTGA------------------------
gi|27156784|gb|CA855136.1|CA855 TCAATTATATACTATACTTTTTGAAGGTTATAGGGATACATCTCAATG
PfLab1_M_F3__P13a_B07_03.ab1    ------------------------------------------------
C11_2650_1.ab1                  TCAATTATATACTATACTTTTTGAAGGTTATAGGGATACATCTCAATG
C12_2650_302.ab1                ------------------------------------------------

PF11_0160                       GGAAAAAGCAATATACTATCAAATGCAAAGAATAAAATATGCTATAGA
MAL11|PF11_0160                 GGAAAAAGCAATATACTATCAAATGCAAAGAATAAAATATGCTATAGA
su_gi_contig_412                GGAAAAAGCAATATACTATCAAATGCAAAGAATAAAATATGCTATAGA
gi|27158644|gb|CA856263.1|CA856 ------------------------------------------------
gi|27156715|gb|CA855103.1|CA855 ------------------------------------------------
gi|17969004|gb|BM275667.1|BM275 ------------------------------------------------
gi|17967697|gb|BM274389.1|BM274 ------------------------------------------------
gi|27156202|gb|CA854797.1|CA854 ------------------------------------------------
gi|21254652|gb|BQ451540.1|BQ451 ------------------------------------------------
B06_PfLab1_Large_Plate6b.ab1    ------------------------------------------------
gi|17969754|gb|BM276397.1|BM276 ------------------------------------------------
gi|15908294|gb|BI815199.1|BI815 ------------------------------------------------
gi|17969580|gb|BM276228.1|BM276 ------------------------------------------------
PfLab1_S_F3__P1a_E12_10.ab1     ------------------------------------------------
052_PfLab1_M_P27b.ab1           ------------------------------------------------
gi|17968384|gb|BM275063.1|BM275 ------------------------------------------------
gi|27159390|gb|CA856676.1|CA856 ------------------------------------------------
gi|17966780|gb|BM273485.1|BM273 ------------------------------------------------
gi|17967016|gb|BM273718.1|BM273 ------------------------------------------------
gi|27156646|gb|CA855067.1|CA855 ------------------------------------------------
gi|17969651|gb|BM276297.1|BM276 ------------------------------------------------
gi|27158938|gb|CA856433.1|CA856 ------------------------------------------------
gi|17967911|gb|BM274601.1|BM274 ------------------------------------------------
gi|15909191|gb|BI815682.1|BI815 ------------------------------------------------
gi|27159663|gb|CA856849.1|CA856 ------------------------------------------------
gi|17969826|gb|BM276467.1|BM276 ------------------------------------------------
gi|17969131|gb|BM275790.1|BM275 ------------------------------------------------
H05_PfLab1_M_Plate11b.ab1       ------------------------------------------------
gi|17969611|gb|BM276258.1|BM276 ------------------------------------------------
gi|17967465|gb|BM274160.1|BM274 ------------------------------------------------
gi|17968409|gb|BM275088.1|BM275 ------------------------------------------------
gi|27156784|gb|CA855136.1|CA855 GGAAAAAGCAATATACTATCAAATGCAAAGAATAAAATATGCTATAGA
PfLab1_M_F3__P13a_B07_03.ab1    ------------------------------------------------
C11_2650_1.ab1                  GGAAAAAGCAATATACTATCAAATGCAAAGAATAAAATATGCTATAGA
C12_2650_302.ab1                ------------------------------------------------

PF11_0160                       TGTAATACCAAGAGCAAATTATGTTTTAGCTTGGTTATATGAAGAGTT
MAL11|PF11_0160                 TGTAATACCAAGAGCAAATTATGTTTTAGCTTGGTTATATGAAGAGTT
su_gi_contig_412                TGTAATACCAAGAGCAAATTATGTTTTAGCTTGGTTATATGAAGAGTT
gi|27158644|gb|CA856263.1|CA856 ------------------------------------------------
gi|27156715|gb|CA855103.1|CA855 ------------------------------------------------
gi|17969004|gb|BM275667.1|BM275 ------------------------------------------------
gi|17967697|gb|BM274389.1|BM274 ------------------------------------------------
gi|27156202|gb|CA854797.1|CA854 ------------------------------------------------
gi|21254652|gb|BQ451540.1|BQ451 ------------------------------------------------
B06_PfLab1_Large_Plate6b.ab1    ------------------------------------------------
gi|17969754|gb|BM276397.1|BM276 ------------------------------------------------
gi|15908294|gb|BI815199.1|BI815 ------------------------------------------------
gi|17969580|gb|BM276228.1|BM276 ------------------------------------------------
PfLab1_S_F3__P1a_E12_10.ab1     ------------------------------------------------
052_PfLab1_M_P27b.ab1           ------------------------------------------------
gi|17968384|gb|BM275063.1|BM275 ------------------------------------------------
gi|27159390|gb|CA856676.1|CA856 ------------------------------------------------
gi|17966780|gb|BM273485.1|BM273 ------------------------------------------------
gi|17967016|gb|BM273718.1|BM273 ------------------------------------------------
gi|27156646|gb|CA855067.1|CA855 ------------------------------------------------
gi|17969651|gb|BM276297.1|BM276 ------------------------------------------------
gi|27158938|gb|CA856433.1|CA856 ------------------------------------------------
gi|17967911|gb|BM274601.1|BM274 ------------------------------------------------
gi|15909191|gb|BI815682.1|BI815 ------------------------------------------------
gi|27159663|gb|CA856849.1|CA856 ------------------------------------------------
gi|17969826|gb|BM276467.1|BM276 ------------------------------------------------
gi|17969131|gb|BM275790.1|BM275 ------------------------------------------------
H05_PfLab1_M_Plate11b.ab1       ------------------------------------------------
gi|17969611|gb|BM276258.1|BM276 ------------------------------------------------
gi|17967465|gb|BM274160.1|BM274 ------------------------------------------------
gi|17968409|gb|BM275088.1|BM275 ------------------------------------------------
gi|27156784|gb|CA855136.1|CA855 TGTAATACCAAGAGCAAATTATGTTTTAGCTTGGTTATATGAAGAGTT
PfLab1_M_F3__P13a_B07_03.ab1    ------------------------------------------------
C11_2650_1.ab1                  TGTAATACCAAGAGCAAATTATGTTTTAGCTTGGTTATATGAAGAGTT
C12_2650_302.ab1                ------------------------------------------------

PF11_0160                       AGGAGAAATTCATGCAAACTCTATAAGTACTGATATCTTATCAACAGA
MAL11|PF11_0160                 AGGAGAAATTCATGCAAACTCTATAAGTACTGATATCTTATCAACAGA
su_gi_contig_412                AGGAGAAATTCACGCAAACTCTATAAGTACTGATATCTTATCAACAGA
gi|27158644|gb|CA856263.1|CA856 ------------------------------------------------
gi|27156715|gb|CA855103.1|CA855 ------------------------------------------------
gi|17969004|gb|BM275667.1|BM275 ------------------------------------------------
gi|17967697|gb|BM274389.1|BM274 ------------------------------------------------
gi|27156202|gb|CA854797.1|CA854 ------------------------------------------------
gi|21254652|gb|BQ451540.1|BQ451 ------------------------------------------------
B06_PfLab1_Large_Plate6b.ab1    ------------------------------------------------
gi|17969754|gb|BM276397.1|BM276 ------------------------------------------------
gi|15908294|gb|BI815199.1|BI815 ------------------------------------------------
gi|17969580|gb|BM276228.1|BM276 ------------------------------------------------
PfLab1_S_F3__P1a_E12_10.ab1     ------------------------------------------------
052_PfLab1_M_P27b.ab1           ------------------------------------------------
gi|17968384|gb|BM275063.1|BM275 ------------------------------------------------
gi|27159390|gb|CA856676.1|CA856 ------------------------------------------------
gi|17966780|gb|BM273485.1|BM273 ------------------------------------------------
gi|17967016|gb|BM273718.1|BM273 ------------------------------------------------
gi|27156646|gb|CA855067.1|CA855 ------------------------------------------------
gi|17969651|gb|BM276297.1|BM276 ------------------------------------------------
gi|27158938|gb|CA856433.1|CA856 ------------------------------------------------
gi|17967911|gb|BM274601.1|BM274 ------------------------------------------------
gi|15909191|gb|BI815682.1|BI815 ------------------------------------------------
gi|27159663|gb|CA856849.1|CA856 ------------------------------------------------
gi|17969826|gb|BM276467.1|BM276 ------------------------------------------------
gi|17969131|gb|BM275790.1|BM275 ------------------------------------------------
H05_PfLab1_M_Plate11b.ab1       ------------------------------------------------
gi|17969611|gb|BM276258.1|BM276 ------------------------------------------------
gi|17967465|gb|BM274160.1|BM274 ------------------------------------------------
gi|17968409|gb|BM275088.1|BM275 ------------------------------------------------
gi|27156784|gb|CA855136.1|CA855 AGGAGAAATTCATGCAAACTCTATAAGTACTGATATCTTATCAACAGA
PfLab1_M_F3__P13a_B07_03.ab1    ------------------------------------------------
C11_2650_1.ab1                  AGGAGAAATTCACGCAAACTCTATAAGTACTGATATCTTATCAACAGA
C12_2650_302.ab1                ------------CGCAAACTCTATAAGTACTGATATCTTATCAACAGA

PF11_0160                       AAATGATTTTACAATAACATTTGAAGAAAAGTAAGAATATTTAAAAAA
MAL11|PF11_0160                 AAATGATTTTACAATAACATTTGAAGAAAA------------------
su_gi_contig_412                AAATGATTTTACAATAACATTTGAAGAAAA------------------
gi|27158644|gb|CA856263.1|CA856 ------------------------------------------------
gi|27156715|gb|CA855103.1|CA855 ------------------------------------------------
gi|17969004|gb|BM275667.1|BM275 ------------------------------------------------
gi|17967697|gb|BM274389.1|BM274 ------------------------------------------------
gi|27156202|gb|CA854797.1|CA854 ------------------------------------------------
gi|21254652|gb|BQ451540.1|BQ451 ------------------------------------------------
B06_PfLab1_Large_Plate6b.ab1    ------------------------------------------------
gi|17969754|gb|BM276397.1|BM276 ------------------------------------------------
gi|15908294|gb|BI815199.1|BI815 ------------------------------------------------
gi|17969580|gb|BM276228.1|BM276 ------------------------------------------------
PfLab1_S_F3__P1a_E12_10.ab1     ------------------------------------------------
052_PfLab1_M_P27b.ab1           ------------------------------------------------
gi|17968384|gb|BM275063.1|BM275 ------------------------------------------------
gi|27159390|gb|CA856676.1|CA856 ------------------------------------------------
gi|17966780|gb|BM273485.1|BM273 ------------------------------------------------
gi|17967016|gb|BM273718.1|BM273 ------------------------------------------------
gi|27156646|gb|CA855067.1|CA855 ------------------------------------------------
gi|17969651|gb|BM276297.1|BM276 ------------------------------------------------
gi|27158938|gb|CA856433.1|CA856 ------------------------------------------------
gi|17967911|gb|BM274601.1|BM274 ------------------------------------------------
gi|15909191|gb|BI815682.1|BI815 ------------------------------------------------
gi|27159663|gb|CA856849.1|CA856 ------------------------------------------------
gi|17969826|gb|BM276467.1|BM276 ------------------------------------------------
gi|17969131|gb|BM275790.1|BM275 ------------------------------------------------
H05_PfLab1_M_Plate11b.ab1       ------------------------------------------------
gi|17969611|gb|BM276258.1|BM276 ------------------------------------------------
gi|17967465|gb|BM274160.1|BM274 ------------------------------------------------
gi|17968409|gb|BM275088.1|BM275 ------------------------------------------------
gi|27156784|gb|CA855136.1|CA855 AAATGATTTTACAATAACATTT--------------------------
PfLab1_M_F3__P13a_B07_03.ab1    ------------------------------------------------
C11_2650_1.ab1                  AAATGATTTTACAATAACATTTGAAGAAAA------------------
C12_2650_302.ab1                AAATGATTTTACAATAACATTTGAAGAAAA------------------

PF11_0160                       TATATATATATATATATATATATTTATGTAGTGTATATGCTCAACTAA
MAL11|PF11_0160                 ------------------------------------------------
su_gi_contig_412                ------------------------------------------------
gi|27158644|gb|CA856263.1|CA856 ------------------------------------------------
gi|27156715|gb|CA855103.1|CA855 ------------------------------------------------
gi|17969004|gb|BM275667.1|BM275 ------------------------------------------------
gi|17967697|gb|BM274389.1|BM274 ------------------------------------------------
gi|27156202|gb|CA854797.1|CA854 ------------------------------------------------
gi|21254652|gb|BQ451540.1|BQ451 ------------------------------------------------
B06_PfLab1_Large_Plate6b.ab1    ------------------------------------------------
gi|17969754|gb|BM276397.1|BM276 ------------------------------------------------
gi|15908294|gb|BI815199.1|BI815 ------------------------------------------------
gi|17969580|gb|BM276228.1|BM276 ------------------------------------------------
PfLab1_S_F3__P1a_E12_10.ab1     ------------------------------------------------
052_PfLab1_M_P27b.ab1           ------------------------------------------------
gi|17968384|gb|BM275063.1|BM275 ------------------------------------------------
gi|27159390|gb|CA856676.1|CA856 ------------------------------------------------
gi|17966780|gb|BM273485.1|BM273 ------------------------------------------------
gi|17967016|gb|BM273718.1|BM273 ------------------------------------------------
gi|27156646|gb|CA855067.1|CA855 ------------------------------------------------
gi|17969651|gb|BM276297.1|BM276 ------------------------------------------------
gi|27158938|gb|CA856433.1|CA856 ------------------------------------------------
gi|17967911|gb|BM274601.1|BM274 ------------------------------------------------
gi|15909191|gb|BI815682.1|BI815 ------------------------------------------------
gi|27159663|gb|CA856849.1|CA856 ------------------------------------------------
gi|17969826|gb|BM276467.1|BM276 ------------------------------------------------
gi|17969131|gb|BM275790.1|BM275 ------------------------------------------------
H05_PfLab1_M_Plate11b.ab1       ------------------------------------------------
gi|17969611|gb|BM276258.1|BM276 ------------------------------------------------
gi|17967465|gb|BM274160.1|BM274 ------------------------------------------------
gi|17968409|gb|BM275088.1|BM275 ------------------------------------------------
gi|27156784|gb|CA855136.1|CA855 ------------------------------------------------
PfLab1_M_F3__P13a_B07_03.ab1    ------------------------------------------------
C11_2650_1.ab1                  ------------------------------------------------
C12_2650_302.ab1                ------------------------------------------------

PF11_0160                       TATTATATACACTCCTTAAATTTAATAATAAATTTTAAATTAATTTTT
MAL11|PF11_0160                 ------------------------------------------------
su_gi_contig_412                ------------------------------------------------
gi|27158644|gb|CA856263.1|CA856 ------------------------------------------------
gi|27156715|gb|CA855103.1|CA855 ------------------------------------------------
gi|17969004|gb|BM275667.1|BM275 ------------------------------------------------
gi|17967697|gb|BM274389.1|BM274 ------------------------------------------------
gi|27156202|gb|CA854797.1|CA854 ------------------------------------------------
gi|21254652|gb|BQ451540.1|BQ451 ------------------------------------------------
B06_PfLab1_Large_Plate6b.ab1    ------------------------------------------------
gi|17969754|gb|BM276397.1|BM276 ------------------------------------------------
gi|15908294|gb|BI815199.1|BI815 ------------------------------------------------
gi|17969580|gb|BM276228.1|BM276 ------------------------------------------------
PfLab1_S_F3__P1a_E12_10.ab1     ------------------------------------------------
052_PfLab1_M_P27b.ab1           ------------------------------------------------
gi|17968384|gb|BM275063.1|BM275 ------------------------------------------------
gi|27159390|gb|CA856676.1|CA856 ------------------------------------------------
gi|17966780|gb|BM273485.1|BM273 ------------------------------------------------
gi|17967016|gb|BM273718.1|BM273 ------------------------------------------------
gi|27156646|gb|CA855067.1|CA855 ------------------------------------------------
gi|17969651|gb|BM276297.1|BM276 ------------------------------------------------
gi|27158938|gb|CA856433.1|CA856 ------------------------------------------------
gi|17967911|gb|BM274601.1|BM274 ------------------------------------------------
gi|15909191|gb|BI815682.1|BI815 ------------------------------------------------
gi|27159663|gb|CA856849.1|CA856 ------------------------------------------------
gi|17969826|gb|BM276467.1|BM276 ------------------------------------------------
gi|17969131|gb|BM275790.1|BM275 ------------------------------------------------
H05_PfLab1_M_Plate11b.ab1       ------------------------------------------------
gi|17969611|gb|BM276258.1|BM276 ------------------------------------------------
gi|17967465|gb|BM274160.1|BM274 ------------------------------------------------
gi|17968409|gb|BM275088.1|BM275 ------------------------------------------------
gi|27156784|gb|CA855136.1|CA855 ------------------------------------------------
PfLab1_M_F3__P13a_B07_03.ab1    ------------------------------------------------
C11_2650_1.ab1                  ------------------------------------------------
C12_2650_302.ab1                ------------------------------------------------

PF11_0160                       TAATACTTTTTATTTTACCATTGTAGAAAAAGGATTTGTTCTCACTTT
MAL11|PF11_0160                 --------------------------AAAAAGGATTTGTTCTCACTTT
su_gi_contig_412                --------------------------AAAAAGGATTTGTTCTCACTTT
gi|27158644|gb|CA856263.1|CA856 ------------------------------------------------
gi|27156715|gb|CA855103.1|CA855 ------------------------------------------------
gi|17969004|gb|BM275667.1|BM275 ------------------------------------------------
gi|17967697|gb|BM274389.1|BM274 ------------------------------------------------
gi|27156202|gb|CA854797.1|CA854 ------------------------------------------------
gi|21254652|gb|BQ451540.1|BQ451 ------------------------------------------------
B06_PfLab1_Large_Plate6b.ab1    ------------------------------------------------
gi|17969754|gb|BM276397.1|BM276 ------------------------------------------------
gi|15908294|gb|BI815199.1|BI815 ------------------------------------------------
gi|17969580|gb|BM276228.1|BM276 ------------------------------------------------
PfLab1_S_F3__P1a_E12_10.ab1     ------------------------------------------------
052_PfLab1_M_P27b.ab1           ------------------------------------------------
gi|17968384|gb|BM275063.1|BM275 ------------------------------------------------
gi|27159390|gb|CA856676.1|CA856 ------------------------------------------------
gi|17966780|gb|BM273485.1|BM273 ------------------------------------------------
gi|17967016|gb|BM273718.1|BM273 ------------------------------------------------
gi|27156646|gb|CA855067.1|CA855 ------------------------------------------------
gi|17969651|gb|BM276297.1|BM276 ------------------------------------------------
gi|27158938|gb|CA856433.1|CA856 ------------------------------------------------
gi|17967911|gb|BM274601.1|BM274 ------------------------------------------------
gi|15909191|gb|BI815682.1|BI815 ------------------------------------------------
gi|27159663|gb|CA856849.1|CA856 ------------------------------------------------
gi|17969826|gb|BM276467.1|BM276 ------------------------------------------------
gi|17969131|gb|BM275790.1|BM275 ------------------------------------------------
H05_PfLab1_M_Plate11b.ab1       ------------------------------------------------
gi|17969611|gb|BM276258.1|BM276 ------------------------------------------------
gi|17967465|gb|BM274160.1|BM274 ------------------------------------------------
gi|17968409|gb|BM275088.1|BM275 ------------------------------------------------
gi|27156784|gb|CA855136.1|CA855 ------------------------------------------------
PfLab1_M_F3__P13a_B07_03.ab1    ------------------------------------------------
C11_2650_1.ab1                  --------------------------AAAAAGGATTTGTTCTCACTTT
C12_2650_302.ab1                --------------------------AAAAAGGATTTGTTCTCACTTT

PF11_0160                       CTGAAATCAATACATTTACTTGAAATATTATGTGGATACTCTCATGAT
MAL11|PF11_0160                 CTGAAATCAATACATTTACTTGAAATATTATGTGGATACTCTCATGAT
su_gi_contig_412                CTGAAATCAATACATTTACTTGAAATATTATGTGGATACTCTCATGAT
gi|27158644|gb|CA856263.1|CA856 ------------------------------------------------
gi|27156715|gb|CA855103.1|CA855 ------------------------------------------------
gi|17969004|gb|BM275667.1|BM275 ------------------------------------------------
gi|17967697|gb|BM274389.1|BM274 ------------------------------------------------
gi|27156202|gb|CA854797.1|CA854 ------------------------------------------------
gi|21254652|gb|BQ451540.1|BQ451 ------------------------------------------------
B06_PfLab1_Large_Plate6b.ab1    ------------------------------------------------
gi|17969754|gb|BM276397.1|BM276 ------------------------------------------------
gi|15908294|gb|BI815199.1|BI815 ------------------------------------------------
gi|17969580|gb|BM276228.1|BM276 ------------------------------------------------
PfLab1_S_F3__P1a_E12_10.ab1     ------------------------------------------------
052_PfLab1_M_P27b.ab1           ------------------------------------------------
gi|17968384|gb|BM275063.1|BM275 ------------------------------------------------
gi|27159390|gb|CA856676.1|CA856 ------------------------------------------------
gi|17966780|gb|BM273485.1|BM273 ------------------------------------------------
gi|17967016|gb|BM273718.1|BM273 ------------------------------------------------
gi|27156646|gb|CA855067.1|CA855 ------------------------------------------------
gi|17969651|gb|BM276297.1|BM276 ------------------------------------------------
gi|27158938|gb|CA856433.1|CA856 ------------------------------------------------
gi|17967911|gb|BM274601.1|BM274 ------------------------------------------------
gi|15909191|gb|BI815682.1|BI815 ------------------------------------------------
gi|27159663|gb|CA856849.1|CA856 ------------------------------------------------
gi|17969826|gb|BM276467.1|BM276 ------------------------------------------------
gi|17969131|gb|BM275790.1|BM275 ------------------------------------------------
H05_PfLab1_M_Plate11b.ab1       ------------------------------------------------
gi|17969611|gb|BM276258.1|BM276 ------------------------------------------------
gi|17967465|gb|BM274160.1|BM274 ------------------------------------------------
gi|17968409|gb|BM275088.1|BM275 ------------------------------------------------
gi|27156784|gb|CA855136.1|CA855 ------------------------------------------------
PfLab1_M_F3__P13a_B07_03.ab1    ------------------------------------------------
C11_2650_1.ab1                  CTGAAATCAATACATTTACTTGAAATATTATGTGGATACTCTCATGAT
C12_2650_302.ab1                CTGAAATCAATACATTTACTTGAAATATTATGTGGATACTCTCATGAT

PF11_0160                       TATTTAAGAGATTCATTGGTAATTAAAAAATATAAAAAGATAGTGTGT
MAL11|PF11_0160                 TATTTAAGAGATTCATTG------------------------------
su_gi_contig_412                TATTTAAGAGATTCATTG------------------------------
gi|27158644|gb|CA856263.1|CA856 ------------------------------------------------
gi|27156715|gb|CA855103.1|CA855 ------------------------------------------------
gi|17969004|gb|BM275667.1|BM275 ------------------------------------------------
gi|17967697|gb|BM274389.1|BM274 ------------------------------------------------
gi|27156202|gb|CA854797.1|CA854 ------------------------------------------------
gi|21254652|gb|BQ451540.1|BQ451 ------------------------------------------------
B06_PfLab1_Large_Plate6b.ab1    ------------------------------------------------
gi|17969754|gb|BM276397.1|BM276 ------------------------------------------------
gi|15908294|gb|BI815199.1|BI815 ------------------------------------------------
gi|17969580|gb|BM276228.1|BM276 ------------------------------------------------
PfLab1_S_F3__P1a_E12_10.ab1     ------------------------------------------------
052_PfLab1_M_P27b.ab1           ------------------------------------------------
gi|17968384|gb|BM275063.1|BM275 ------------------------------------------------
gi|27159390|gb|CA856676.1|CA856 ------------------------------------------------
gi|17966780|gb|BM273485.1|BM273 ------------------------------------------------
gi|17967016|gb|BM273718.1|BM273 ------------------------------------------------
gi|27156646|gb|CA855067.1|CA855 ------------------------------------------------
gi|17969651|gb|BM276297.1|BM276 ------------------------------------------------
gi|27158938|gb|CA856433.1|CA856 ------------------------------------------------
gi|17967911|gb|BM274601.1|BM274 ------------------------------------------------
gi|15909191|gb|BI815682.1|BI815 ------------------------------------------------
gi|27159663|gb|CA856849.1|CA856 ------------------------------------------------
gi|17969826|gb|BM276467.1|BM276 ------------------------------------------------
gi|17969131|gb|BM275790.1|BM275 ------------------------------------------------
H05_PfLab1_M_Plate11b.ab1       ------------------------------------------------
gi|17969611|gb|BM276258.1|BM276 ------------------------------------------------
gi|17967465|gb|BM274160.1|BM274 ------------------------------------------------
gi|17968409|gb|BM275088.1|BM275 ------------------------------------------------
gi|27156784|gb|CA855136.1|CA855 ------------------------------------------------
PfLab1_M_F3__P13a_B07_03.ab1    ------------------------------------------------
C11_2650_1.ab1                  TATTTAAGAGATTCATTG------------------------------
C12_2650_302.ab1                TATTTAAGAGATTCATTG------------------------------

PF11_0160                       TATATCTATATATATAATTATTAAGTGTATTTATTTTCATATAATATA
MAL11|PF11_0160                 ------------------------------------------------
su_gi_contig_412                ------------------------------------------------
gi|27158644|gb|CA856263.1|CA856 ------------------------------------------------
gi|27156715|gb|CA855103.1|CA855 ------------------------------------------------
gi|17969004|gb|BM275667.1|BM275 ------------------------------------------------
gi|17967697|gb|BM274389.1|BM274 ------------------------------------------------
gi|27156202|gb|CA854797.1|CA854 ------------------------------------------------
gi|21254652|gb|BQ451540.1|BQ451 ------------------------------------------------
B06_PfLab1_Large_Plate6b.ab1    ------------------------------------------------
gi|17969754|gb|BM276397.1|BM276 ------------------------------------------------
gi|15908294|gb|BI815199.1|BI815 ------------------------------------------------
gi|17969580|gb|BM276228.1|BM276 ------------------------------------------------
PfLab1_S_F3__P1a_E12_10.ab1     ------------------------------------------------
052_PfLab1_M_P27b.ab1           ------------------------------------------------
gi|17968384|gb|BM275063.1|BM275 ------------------------------------------------
gi|27159390|gb|CA856676.1|CA856 ------------------------------------------------
gi|17966780|gb|BM273485.1|BM273 ------------------------------------------------
gi|17967016|gb|BM273718.1|BM273 ------------------------------------------------
gi|27156646|gb|CA855067.1|CA855 ------------------------------------------------
gi|17969651|gb|BM276297.1|BM276 ------------------------------------------------
gi|27158938|gb|CA856433.1|CA856 ------------------------------------------------
gi|17967911|gb|BM274601.1|BM274 ------------------------------------------------
gi|15909191|gb|BI815682.1|BI815 ------------------------------------------------
gi|27159663|gb|CA856849.1|CA856 ------------------------------------------------
gi|17969826|gb|BM276467.1|BM276 ------------------------------------------------
gi|17969131|gb|BM275790.1|BM275 ------------------------------------------------
H05_PfLab1_M_Plate11b.ab1       ------------------------------------------------
gi|17969611|gb|BM276258.1|BM276 ------------------------------------------------
gi|17967465|gb|BM274160.1|BM274 ------------------------------------------------
gi|17968409|gb|BM275088.1|BM275 ------------------------------------------------
gi|27156784|gb|CA855136.1|CA855 ------------------------------------------------
PfLab1_M_F3__P13a_B07_03.ab1    ------------------------------------------------
C11_2650_1.ab1                  ------------------------------------------------
C12_2650_302.ab1                ------------------------------------------------

PF11_0160                       AATCTTTTTCGAGATATAACTGCAATATCACAAATTTAATATATATAT
MAL11|PF11_0160                 ------------------------------------------------
su_gi_contig_412                ------------------------------------------------
gi|27158644|gb|CA856263.1|CA856 ------------------------------------------------
gi|27156715|gb|CA855103.1|CA855 ------------------------------------------------
gi|17969004|gb|BM275667.1|BM275 ------------------------------------------------
gi|17967697|gb|BM274389.1|BM274 ------------------------------------------------
gi|27156202|gb|CA854797.1|CA854 ------------------------------------------------
gi|21254652|gb|BQ451540.1|BQ451 ------------------------------------------------
B06_PfLab1_Large_Plate6b.ab1    ------------------------------------------------
gi|17969754|gb|BM276397.1|BM276 ------------------------------------------------
gi|15908294|gb|BI815199.1|BI815 ------------------------------------------------
gi|17969580|gb|BM276228.1|BM276 ------------------------------------------------
PfLab1_S_F3__P1a_E12_10.ab1     ------------------------------------------------
052_PfLab1_M_P27b.ab1           ------------------------------------------------
gi|17968384|gb|BM275063.1|BM275 ------------------------------------------------
gi|27159390|gb|CA856676.1|CA856 ------------------------------------------------
gi|17966780|gb|BM273485.1|BM273 ------------------------------------------------
gi|17967016|gb|BM273718.1|BM273 ------------------------------------------------
gi|27156646|gb|CA855067.1|CA855 ------------------------------------------------
gi|17969651|gb|BM276297.1|BM276 ------------------------------------------------
gi|27158938|gb|CA856433.1|CA856 ------------------------------------------------
gi|17967911|gb|BM274601.1|BM274 ------------------------------------------------
gi|15909191|gb|BI815682.1|BI815 ------------------------------------------------
gi|27159663|gb|CA856849.1|CA856 ------------------------------------------------
gi|17969826|gb|BM276467.1|BM276 ------------------------------------------------
gi|17969131|gb|BM275790.1|BM275 ------------------------------------------------
H05_PfLab1_M_Plate11b.ab1       ------------------------------------------------
gi|17969611|gb|BM276258.1|BM276 ------------------------------------------------
gi|17967465|gb|BM274160.1|BM274 ------------------------------------------------
gi|17968409|gb|BM275088.1|BM275 ------------------------------------------------
gi|27156784|gb|CA855136.1|CA855 ------------------------------------------------
PfLab1_M_F3__P13a_B07_03.ab1    ------------------------------------------------
C11_2650_1.ab1                  ------------------------------------------------
C12_2650_302.ab1                ------------------------------------------------

PF11_0160                       TATTCTTTATTATTATGTATATTTTTTTTTTTTTTTTTTTTTTGACAG
MAL11|PF11_0160                 ------------------------------------------------
su_gi_contig_412                ------------------------------------------------
gi|27158644|gb|CA856263.1|CA856 ------------------------------------------------
gi|27156715|gb|CA855103.1|CA855 ------------------------------------------------
gi|17969004|gb|BM275667.1|BM275 ------------------------------------------------
gi|17967697|gb|BM274389.1|BM274 ------------------------------------------------
gi|27156202|gb|CA854797.1|CA854 ------------------------------------------------
gi|21254652|gb|BQ451540.1|BQ451 ------------------------------------------------
B06_PfLab1_Large_Plate6b.ab1    ------------------------------------------------
gi|17969754|gb|BM276397.1|BM276 ------------------------------------------------
gi|15908294|gb|BI815199.1|BI815 ------------------------------------------------
gi|17969580|gb|BM276228.1|BM276 ------------------------------------------------
PfLab1_S_F3__P1a_E12_10.ab1     ------------------------------------------------
052_PfLab1_M_P27b.ab1           ------------------------------------------------
gi|17968384|gb|BM275063.1|BM275 ------------------------------------------------
gi|27159390|gb|CA856676.1|CA856 ------------------------------------------------
gi|17966780|gb|BM273485.1|BM273 ------------------------------------------------
gi|17967016|gb|BM273718.1|BM273 ------------------------------------------------
gi|27156646|gb|CA855067.1|CA855 ------------------------------------------------
gi|17969651|gb|BM276297.1|BM276 ------------------------------------------------
gi|27158938|gb|CA856433.1|CA856 ------------------------------------------------
gi|17967911|gb|BM274601.1|BM274 ------------------------------------------------
gi|15909191|gb|BI815682.1|BI815 ------------------------------------------------
gi|27159663|gb|CA856849.1|CA856 ------------------------------------------------
gi|17969826|gb|BM276467.1|BM276 ------------------------------------------------
gi|17969131|gb|BM275790.1|BM275 ------------------------------------------------
H05_PfLab1_M_Plate11b.ab1       ------------------------------------------------
gi|17969611|gb|BM276258.1|BM276 ------------------------------------------------
gi|17967465|gb|BM274160.1|BM274 ------------------------------------------------
gi|17968409|gb|BM275088.1|BM275 ------------------------------------------------
gi|27156784|gb|CA855136.1|CA855 ------------------------------------------------
PfLab1_M_F3__P13a_B07_03.ab1    ------------------------------------------------
C11_2650_1.ab1                  ------------------------------------------------
C12_2650_302.ab1                ------------------------------------------------

PF11_0160                       AATAAATATTATAGAATTGATAATCTAACAACCACTGATGCTCCTCAA
MAL11|PF11_0160                 AATAAATATTATAGAATTGATAATCTAACAACCACTGATGCTCCTCAA
su_gi_contig_412                AATAAATATTATAGAATTGATAATCAAACAACCACTGATGCTCCTCAA
gi|27158644|gb|CA856263.1|CA856 ------------------------------------------------
gi|27156715|gb|CA855103.1|CA855 ------------------------------------------------
gi|17969004|gb|BM275667.1|BM275 ------------------------------------------------
gi|17967697|gb|BM274389.1|BM274 ------------------------------------------------
gi|27156202|gb|CA854797.1|CA854 ------------------------------------------------
gi|21254652|gb|BQ451540.1|BQ451 ------------------------------------------------
B06_PfLab1_Large_Plate6b.ab1    ------------------------------------------------
gi|17969754|gb|BM276397.1|BM276 ------------------------------------------------
gi|15908294|gb|BI815199.1|BI815 ------------------------------------------------
gi|17969580|gb|BM276228.1|BM276 ------------------------------------------------
PfLab1_S_F3__P1a_E12_10.ab1     ------------------------------------------------
052_PfLab1_M_P27b.ab1           ------------------------------------------------
gi|17968384|gb|BM275063.1|BM275 ------------------------------------------------
gi|27159390|gb|CA856676.1|CA856 ------------------------------------------------
gi|17966780|gb|BM273485.1|BM273 ------------------------------------------------
gi|17967016|gb|BM273718.1|BM273 ------------------------------------------------
gi|27156646|gb|CA855067.1|CA855 ------------------------------------------------
gi|17969651|gb|BM276297.1|BM276 ------------------------------------------------
gi|27158938|gb|CA856433.1|CA856 ------------------------------------------------
gi|17967911|gb|BM274601.1|BM274 ------------------------------------------------
gi|15909191|gb|BI815682.1|BI815 ------------------------------------------------
gi|27159663|gb|CA856849.1|CA856 ------------------------------------------------
gi|17969826|gb|BM276467.1|BM276 ------------------------------------------------
gi|17969131|gb|BM275790.1|BM275 ------------------------------------------------
H05_PfLab1_M_Plate11b.ab1       ------------------------------------------------
gi|17969611|gb|BM276258.1|BM276 ------------------------------------------------
gi|17967465|gb|BM274160.1|BM274 ------------------------------------------------
gi|17968409|gb|BM275088.1|BM275 ------------------------------------------------
gi|27156784|gb|CA855136.1|CA855 ------------------------------------------------
PfLab1_M_F3__P13a_B07_03.ab1    ------------------------------------------------
C11_2650_1.ab1                  AATAAATATTATAGAATTGATAATCAAACAACCACTGATGCTCCTCAA
C12_2650_302.ab1                AATAAATATTATAGAATTGATAATCAAACAACCACTGATGCTCCTCAA

PF11_0160                       ATTGAGGAGTAAATATATTTAGCAATAACTTCAAAAAAAAAAAAAAAT
MAL11|PF11_0160                 ATTGAGGAGTAA------------------------------------
su_gi_contig_412                ATTGAGGAGTAAATATATTTAGCAATAACT------------------
gi|27158644|gb|CA856263.1|CA856 ------------------------------------------------
gi|27156715|gb|CA855103.1|CA855 ------------------------------------------------
gi|17969004|gb|BM275667.1|BM275 ------------------------------------------------
gi|17967697|gb|BM274389.1|BM274 ------------------------------------------------
gi|27156202|gb|CA854797.1|CA854 ------------------------------------------------
gi|21254652|gb|BQ451540.1|BQ451 ------------------------------------------------
B06_PfLab1_Large_Plate6b.ab1    ------------------------------------------------
gi|17969754|gb|BM276397.1|BM276 ------------------------------------------------
gi|15908294|gb|BI815199.1|BI815 ------------------------------------------------
gi|17969580|gb|BM276228.1|BM276 ------------------------------------------------
PfLab1_S_F3__P1a_E12_10.ab1     ------------------------------------------------
052_PfLab1_M_P27b.ab1           ------------------------------------------------
gi|17968384|gb|BM275063.1|BM275 ------------------------------------------------
gi|27159390|gb|CA856676.1|CA856 ------------------------------------------------
gi|17966780|gb|BM273485.1|BM273 ------------------------------------------------
gi|17967016|gb|BM273718.1|BM273 ------------------------------------------------
gi|27156646|gb|CA855067.1|CA855 ------------------------------------------------
gi|17969651|gb|BM276297.1|BM276 ------------------------------------------------
gi|27158938|gb|CA856433.1|CA856 ------------------------------------------------
gi|17967911|gb|BM274601.1|BM274 ------------------------------------------------
gi|15909191|gb|BI815682.1|BI815 ------------------------------------------------
gi|27159663|gb|CA856849.1|CA856 ------------------------------------------------
gi|17969826|gb|BM276467.1|BM276 ------------------------------------------------
gi|17969131|gb|BM275790.1|BM275 ------------------------------------------------
H05_PfLab1_M_Plate11b.ab1       ------------------------------------------------
gi|17969611|gb|BM276258.1|BM276 ------------------------------------------------
gi|17967465|gb|BM274160.1|BM274 ------------------------------------------------
gi|17968409|gb|BM275088.1|BM275 ------------------------------------------------
gi|27156784|gb|CA855136.1|CA855 ------------------------------------------------
PfLab1_M_F3__P13a_B07_03.ab1    ------------------------------------------------
C11_2650_1.ab1                  ATTGAGGAGTAAATATATTTAGCAATAACT------------------
C12_2650_302.ab1                ATTGAGGAGTAAATATATTTAGCAATAACT------------------

PF11_0160                       TAAAAACCACAAAATAATAAAATCATAATTTTTATTATTTACGAGTAT
MAL11|PF11_0160                 ------------------------------------------------
su_gi_contig_412                ------------------------------------------------
gi|27158644|gb|CA856263.1|CA856 ------------------------------------------------
gi|27156715|gb|CA855103.1|CA855 ------------------------------------------------
gi|17969004|gb|BM275667.1|BM275 ------------------------------------------------
gi|17967697|gb|BM274389.1|BM274 ------------------------------------------------
gi|27156202|gb|CA854797.1|CA854 ------------------------------------------------
gi|21254652|gb|BQ451540.1|BQ451 ------------------------------------------------
B06_PfLab1_Large_Plate6b.ab1    ------------------------------------------------
gi|17969754|gb|BM276397.1|BM276 ------------------------------------------------
gi|15908294|gb|BI815199.1|BI815 ------------------------------------------------
gi|17969580|gb|BM276228.1|BM276 ------------------------------------------------
PfLab1_S_F3__P1a_E12_10.ab1     ------------------------------------------------
052_PfLab1_M_P27b.ab1           ------------------------------------------------
gi|17968384|gb|BM275063.1|BM275 ------------------------------------------------
gi|27159390|gb|CA856676.1|CA856 ------------------------------------------------
gi|17966780|gb|BM273485.1|BM273 ------------------------------------------------
gi|17967016|gb|BM273718.1|BM273 ------------------------------------------------
gi|27156646|gb|CA855067.1|CA855 ------------------------------------------------
gi|17969651|gb|BM276297.1|BM276 ------------------------------------------------
gi|27158938|gb|CA856433.1|CA856 ------------------------------------------------
gi|17967911|gb|BM274601.1|BM274 ------------------------------------------------
gi|15909191|gb|BI815682.1|BI815 ------------------------------------------------
gi|27159663|gb|CA856849.1|CA856 ------------------------------------------------
gi|17969826|gb|BM276467.1|BM276 ------------------------------------------------
gi|17969131|gb|BM275790.1|BM275 ------------------------------------------------
H05_PfLab1_M_Plate11b.ab1       ------------------------------------------------
gi|17969611|gb|BM276258.1|BM276 ------------------------------------------------
gi|17967465|gb|BM274160.1|BM274 ------------------------------------------------
gi|17968409|gb|BM275088.1|BM275 ------------------------------------------------
gi|27156784|gb|CA855136.1|CA855 ------------------------------------------------
PfLab1_M_F3__P13a_B07_03.ab1    ------------------------------------------------
C11_2650_1.ab1                  ------------------------------------------------
C12_2650_302.ab1                ------------------------------------------------

PF11_0160                       ATTATCATATTGTGTAAATGTATAATATATATATATATATATATATAT
MAL11|PF11_0160                 ------------------------------------------------
su_gi_contig_412                ------------------------------------------------
gi|27158644|gb|CA856263.1|CA856 ------------------------------------------------
gi|27156715|gb|CA855103.1|CA855 ------------------------------------------------
gi|17969004|gb|BM275667.1|BM275 ------------------------------------------------
gi|17967697|gb|BM274389.1|BM274 ------------------------------------------------
gi|27156202|gb|CA854797.1|CA854 ------------------------------------------------
gi|21254652|gb|BQ451540.1|BQ451 ------------------------------------------------
B06_PfLab1_Large_Plate6b.ab1    ------------------------------------------------
gi|17969754|gb|BM276397.1|BM276 ------------------------------------------------
gi|15908294|gb|BI815199.1|BI815 ------------------------------------------------
gi|17969580|gb|BM276228.1|BM276 ------------------------------------------------
PfLab1_S_F3__P1a_E12_10.ab1     ------------------------------------------------
052_PfLab1_M_P27b.ab1           ------------------------------------------------
gi|17968384|gb|BM275063.1|BM275 ------------------------------------------------
gi|27159390|gb|CA856676.1|CA856 ------------------------------------------------
gi|17966780|gb|BM273485.1|BM273 ------------------------------------------------
gi|17967016|gb|BM273718.1|BM273 ------------------------------------------------
gi|27156646|gb|CA855067.1|CA855 ------------------------------------------------
gi|17969651|gb|BM276297.1|BM276 ------------------------------------------------
gi|27158938|gb|CA856433.1|CA856 ------------------------------------------------
gi|17967911|gb|BM274601.1|BM274 ------------------------------------------------
gi|15909191|gb|BI815682.1|BI815 ------------------------------------------------
gi|27159663|gb|CA856849.1|CA856 ------------------------------------------------
gi|17969826|gb|BM276467.1|BM276 ------------------------------------------------
gi|17969131|gb|BM275790.1|BM275 ------------------------------------------------
H05_PfLab1_M_Plate11b.ab1       ------------------------------------------------
gi|17969611|gb|BM276258.1|BM276 ------------------------------------------------
gi|17967465|gb|BM274160.1|BM274 ------------------------------------------------
gi|17968409|gb|BM275088.1|BM275 ------------------------------------------------
gi|27156784|gb|CA855136.1|CA855 ------------------------------------------------
PfLab1_M_F3__P13a_B07_03.ab1    ------------------------------------------------
C11_2650_1.ab1                  ------------------------------------------------
C12_2650_302.ab1                ------------------------------------------------

PF11_0160                       TTTTTTTTTTCTTATTCATATTTTTTTTTTTTTTTTTACAATAAAATG
MAL11|PF11_0160                 ------------------------------------------------
su_gi_contig_412                ------------------------------------------------
gi|27158644|gb|CA856263.1|CA856 ------------------------------------------------
gi|27156715|gb|CA855103.1|CA855 ------------------------------------------------
gi|17969004|gb|BM275667.1|BM275 ------------------------------------------------
gi|17967697|gb|BM274389.1|BM274 ------------------------------------------------
gi|27156202|gb|CA854797.1|CA854 ------------------------------------------------
gi|21254652|gb|BQ451540.1|BQ451 ------------------------------------------------
B06_PfLab1_Large_Plate6b.ab1    ------------------------------------------------
gi|17969754|gb|BM276397.1|BM276 ------------------------------------------------
gi|15908294|gb|BI815199.1|BI815 ------------------------------------------------
gi|17969580|gb|BM276228.1|BM276 ------------------------------------------------
PfLab1_S_F3__P1a_E12_10.ab1     ------------------------------------------------
052_PfLab1_M_P27b.ab1           ------------------------------------------------
gi|17968384|gb|BM275063.1|BM275 ------------------------------------------------
gi|27159390|gb|CA856676.1|CA856 ------------------------------------------------
gi|17966780|gb|BM273485.1|BM273 ------------------------------------------------
gi|17967016|gb|BM273718.1|BM273 ------------------------------------------------
gi|27156646|gb|CA855067.1|CA855 ------------------------------------------------
gi|17969651|gb|BM276297.1|BM276 ------------------------------------------------
gi|27158938|gb|CA856433.1|CA856 ------------------------------------------------
gi|17967911|gb|BM274601.1|BM274 ------------------------------------------------
gi|15909191|gb|BI815682.1|BI815 ------------------------------------------------
gi|27159663|gb|CA856849.1|CA856 ------------------------------------------------
gi|17969826|gb|BM276467.1|BM276 ------------------------------------------------
gi|17969131|gb|BM275790.1|BM275 ------------------------------------------------
H05_PfLab1_M_Plate11b.ab1       ------------------------------------------------
gi|17969611|gb|BM276258.1|BM276 ------------------------------------------------
gi|17967465|gb|BM274160.1|BM274 ------------------------------------------------
gi|17968409|gb|BM275088.1|BM275 ------------------------------------------------
gi|27156784|gb|CA855136.1|CA855 ------------------------------------------------
PfLab1_M_F3__P13a_B07_03.ab1    ------------------------------------------------
C11_2650_1.ab1                  ------------------------------------------------
C12_2650_302.ab1                ------------------------------------------------

PF11_0160                       ATTATCATTTTGTTTTTTCATGTGAAATATTATAAAAATCTTGTTGTT
MAL11|PF11_0160                 ------------------------------------------------
su_gi_contig_412                ------------------------------------------------
gi|27158644|gb|CA856263.1|CA856 ------------------------------------------------
gi|27156715|gb|CA855103.1|CA855 ------------------------------------------------
gi|17969004|gb|BM275667.1|BM275 ------------------------------------------------
gi|17967697|gb|BM274389.1|BM274 ------------------------------------------------
gi|27156202|gb|CA854797.1|CA854 ------------------------------------------------
gi|21254652|gb|BQ451540.1|BQ451 ------------------------------------------------
B06_PfLab1_Large_Plate6b.ab1    ------------------------------------------------
gi|17969754|gb|BM276397.1|BM276 ------------------------------------------------
gi|15908294|gb|BI815199.1|BI815 ------------------------------------------------
gi|17969580|gb|BM276228.1|BM276 ------------------------------------------------
PfLab1_S_F3__P1a_E12_10.ab1     ------------------------------------------------
052_PfLab1_M_P27b.ab1           ------------------------------------------------
gi|17968384|gb|BM275063.1|BM275 ------------------------------------------------
gi|27159390|gb|CA856676.1|CA856 ------------------------------------------------
gi|17966780|gb|BM273485.1|BM273 ------------------------------------------------
gi|17967016|gb|BM273718.1|BM273 ------------------------------------------------
gi|27156646|gb|CA855067.1|CA855 ------------------------------------------------
gi|17969651|gb|BM276297.1|BM276 ------------------------------------------------
gi|27158938|gb|CA856433.1|CA856 ------------------------------------------------
gi|17967911|gb|BM274601.1|BM274 ------------------------------------------------
gi|15909191|gb|BI815682.1|BI815 ------------------------------------------------
gi|27159663|gb|CA856849.1|CA856 ------------------------------------------------
gi|17969826|gb|BM276467.1|BM276 ------------------------------------------------
gi|17969131|gb|BM275790.1|BM275 ------------------------------------------------
H05_PfLab1_M_Plate11b.ab1       ------------------------------------------------
gi|17969611|gb|BM276258.1|BM276 ------------------------------------------------
gi|17967465|gb|BM274160.1|BM274 ------------------------------------------------
gi|17968409|gb|BM275088.1|BM275 ------------------------------------------------
gi|27156784|gb|CA855136.1|CA855 ------------------------------------------------
PfLab1_M_F3__P13a_B07_03.ab1    ------------------------------------------------
C11_2650_1.ab1                  ------------------------------------------------
C12_2650_302.ab1                ------------------------------------------------

PF11_0160                       TTTAAAATATTGTTAGAACATTTTACATATGTTCTTAAAATAATATAT
MAL11|PF11_0160                 ------------------------------------------------
su_gi_contig_412                ------------------------------------------------
gi|27158644|gb|CA856263.1|CA856 ------------------------------------------------
gi|27156715|gb|CA855103.1|CA855 ------------------------------------------------
gi|17969004|gb|BM275667.1|BM275 ------------------------------------------------
gi|17967697|gb|BM274389.1|BM274 ------------------------------------------------
gi|27156202|gb|CA854797.1|CA854 ------------------------------------------------
gi|21254652|gb|BQ451540.1|BQ451 ------------------------------------------------
B06_PfLab1_Large_Plate6b.ab1    ------------------------------------------------
gi|17969754|gb|BM276397.1|BM276 ------------------------------------------------
gi|15908294|gb|BI815199.1|BI815 ------------------------------------------------
gi|17969580|gb|BM276228.1|BM276 ------------------------------------------------
PfLab1_S_F3__P1a_E12_10.ab1     ------------------------------------------------
052_PfLab1_M_P27b.ab1           ------------------------------------------------
gi|17968384|gb|BM275063.1|BM275 ------------------------------------------------
gi|27159390|gb|CA856676.1|CA856 ------------------------------------------------
gi|17966780|gb|BM273485.1|BM273 ------------------------------------------------
gi|17967016|gb|BM273718.1|BM273 ------------------------------------------------
gi|27156646|gb|CA855067.1|CA855 ------------------------------------------------
gi|17969651|gb|BM276297.1|BM276 ------------------------------------------------
gi|27158938|gb|CA856433.1|CA856 ------------------------------------------------
gi|17967911|gb|BM274601.1|BM274 ------------------------------------------------
gi|15909191|gb|BI815682.1|BI815 ------------------------------------------------
gi|27159663|gb|CA856849.1|CA856 ------------------------------------------------
gi|17969826|gb|BM276467.1|BM276 ------------------------------------------------
gi|17969131|gb|BM275790.1|BM275 ------------------------------------------------
H05_PfLab1_M_Plate11b.ab1       ------------------------------------------------
gi|17969611|gb|BM276258.1|BM276 ------------------------------------------------
gi|17967465|gb|BM274160.1|BM274 ------------------------------------------------
gi|17968409|gb|BM275088.1|BM275 ------------------------------------------------
gi|27156784|gb|CA855136.1|CA855 ------------------------------------------------
PfLab1_M_F3__P13a_B07_03.ab1    ------------------------------------------------
C11_2650_1.ab1                  ------------------------------------------------
C12_2650_302.ab1                ------------------------------------------------

PF11_0160                       TAAAATTTCCATAAGGTGGAAAATGAAATTAAAGAATTTCAAATCAAG
MAL11|PF11_0160                 ------------------------------------------------
su_gi_contig_412                ------------------------------------------------
gi|27158644|gb|CA856263.1|CA856 ------------------------------------------------
gi|27156715|gb|CA855103.1|CA855 ------------------------------------------------
gi|17969004|gb|BM275667.1|BM275 ------------------------------------------------
gi|17967697|gb|BM274389.1|BM274 ------------------------------------------------
gi|27156202|gb|CA854797.1|CA854 ------------------------------------------------
gi|21254652|gb|BQ451540.1|BQ451 ------------------------------------------------
B06_PfLab1_Large_Plate6b.ab1    ------------------------------------------------
gi|17969754|gb|BM276397.1|BM276 ------------------------------------------------
gi|15908294|gb|BI815199.1|BI815 ------------------------------------------------
gi|17969580|gb|BM276228.1|BM276 ------------------------------------------------
PfLab1_S_F3__P1a_E12_10.ab1     ------------------------------------------------
052_PfLab1_M_P27b.ab1           ------------------------------------------------
gi|17968384|gb|BM275063.1|BM275 ------------------------------------------------
gi|27159390|gb|CA856676.1|CA856 ------------------------------------------------
gi|17966780|gb|BM273485.1|BM273 ------------------------------------------------
gi|17967016|gb|BM273718.1|BM273 ------------------------------------------------
gi|27156646|gb|CA855067.1|CA855 ------------------------------------------------
gi|17969651|gb|BM276297.1|BM276 ------------------------------------------------
gi|27158938|gb|CA856433.1|CA856 ------------------------------------------------
gi|17967911|gb|BM274601.1|BM274 ------------------------------------------------
gi|15909191|gb|BI815682.1|BI815 ------------------------------------------------
gi|27159663|gb|CA856849.1|CA856 ------------------------------------------------
gi|17969826|gb|BM276467.1|BM276 ------------------------------------------------
gi|17969131|gb|BM275790.1|BM275 ------------------------------------------------
H05_PfLab1_M_Plate11b.ab1       ------------------------------------------------
gi|17969611|gb|BM276258.1|BM276 ------------------------------------------------
gi|17967465|gb|BM274160.1|BM274 ------------------------------------------------
gi|17968409|gb|BM275088.1|BM275 ------------------------------------------------
gi|27156784|gb|CA855136.1|CA855 ------------------------------------------------
PfLab1_M_F3__P13a_B07_03.ab1    ------------------------------------------------
C11_2650_1.ab1                  ------------------------------------------------
C12_2650_302.ab1                ------------------------------------------------

PF11_0160                       TCCACATCAAAAAAAAAAAAAAAAAAAAAACACTAGATAATAAAAATG
MAL11|PF11_0160                 ------------------------------------------------
su_gi_contig_412                ------------------------------------------------
gi|27158644|gb|CA856263.1|CA856 ------------------------------------------------
gi|27156715|gb|CA855103.1|CA855 ------------------------------------------------
gi|17969004|gb|BM275667.1|BM275 ------------------------------------------------
gi|17967697|gb|BM274389.1|BM274 ------------------------------------------------
gi|27156202|gb|CA854797.1|CA854 ------------------------------------------------
gi|21254652|gb|BQ451540.1|BQ451 ------------------------------------------------
B06_PfLab1_Large_Plate6b.ab1    ------------------------------------------------
gi|17969754|gb|BM276397.1|BM276 ------------------------------------------------
gi|15908294|gb|BI815199.1|BI815 ------------------------------------------------
gi|17969580|gb|BM276228.1|BM276 ------------------------------------------------
PfLab1_S_F3__P1a_E12_10.ab1     ------------------------------------------------
052_PfLab1_M_P27b.ab1           ------------------------------------------------
gi|17968384|gb|BM275063.1|BM275 ------------------------------------------------
gi|27159390|gb|CA856676.1|CA856 ------------------------------------------------
gi|17966780|gb|BM273485.1|BM273 ------------------------------------------------
gi|17967016|gb|BM273718.1|BM273 ------------------------------------------------
gi|27156646|gb|CA855067.1|CA855 ------------------------------------------------
gi|17969651|gb|BM276297.1|BM276 ------------------------------------------------
gi|27158938|gb|CA856433.1|CA856 ------------------------------------------------
gi|17967911|gb|BM274601.1|BM274 ------------------------------------------------
gi|15909191|gb|BI815682.1|BI815 ------------------------------------------------
gi|27159663|gb|CA856849.1|CA856 ------------------------------------------------
gi|17969826|gb|BM276467.1|BM276 ------------------------------------------------
gi|17969131|gb|BM275790.1|BM275 ------------------------------------------------
H05_PfLab1_M_Plate11b.ab1       ------------------------------------------------
gi|17969611|gb|BM276258.1|BM276 ------------------------------------------------
gi|17967465|gb|BM274160.1|BM274 ------------------------------------------------
gi|17968409|gb|BM275088.1|BM275 ------------------------------------------------
gi|27156784|gb|CA855136.1|CA855 ------------------------------------------------
PfLab1_M_F3__P13a_B07_03.ab1    ------------------------------------------------
C11_2650_1.ab1                  ------------------------------------------------
C12_2650_302.ab1                ------------------------------------------------

PF11_0160                       AATATAAGAATTAATGGATATGTAGAATATATAAAACTTGTACCTATT
MAL11|PF11_0160                 ------------------------------------------------
su_gi_contig_412                ------------------------------------------------
gi|27158644|gb|CA856263.1|CA856 ------------------------------------------------
gi|27156715|gb|CA855103.1|CA855 ------------------------------------------------
gi|17969004|gb|BM275667.1|BM275 ------------------------------------------------
gi|17967697|gb|BM274389.1|BM274 ------------------------------------------------
gi|27156202|gb|CA854797.1|CA854 ------------------------------------------------
gi|21254652|gb|BQ451540.1|BQ451 ------------------------------------------------
B06_PfLab1_Large_Plate6b.ab1    ------------------------------------------------
gi|17969754|gb|BM276397.1|BM276 ------------------------------------------------
gi|15908294|gb|BI815199.1|BI815 ------------------------------------------------
gi|17969580|gb|BM276228.1|BM276 ------------------------------------------------
PfLab1_S_F3__P1a_E12_10.ab1     ------------------------------------------------
052_PfLab1_M_P27b.ab1           ------------------------------------------------
gi|17968384|gb|BM275063.1|BM275 ------------------------------------------------
gi|27159390|gb|CA856676.1|CA856 ------------------------------------------------
gi|17966780|gb|BM273485.1|BM273 ------------------------------------------------
gi|17967016|gb|BM273718.1|BM273 ------------------------------------------------
gi|27156646|gb|CA855067.1|CA855 ------------------------------------------------
gi|17969651|gb|BM276297.1|BM276 ------------------------------------------------
gi|27158938|gb|CA856433.1|CA856 ------------------------------------------------
gi|17967911|gb|BM274601.1|BM274 ------------------------------------------------
gi|15909191|gb|BI815682.1|BI815 ------------------------------------------------
gi|27159663|gb|CA856849.1|CA856 ------------------------------------------------
gi|17969826|gb|BM276467.1|BM276 ------------------------------------------------
gi|17969131|gb|BM275790.1|BM275 ------------------------------------------------
H05_PfLab1_M_Plate11b.ab1       ------------------------------------------------
gi|17969611|gb|BM276258.1|BM276 ------------------------------------------------
gi|17967465|gb|BM274160.1|BM274 ------------------------------------------------
gi|17968409|gb|BM275088.1|BM275 ------------------------------------------------
gi|27156784|gb|CA855136.1|CA855 ------------------------------------------------
PfLab1_M_F3__P13a_B07_03.ab1    ------------------------------------------------
C11_2650_1.ab1                  ------------------------------------------------
C12_2650_302.ab1                ------------------------------------------------

PF11_0160                       TGTTCTAAGGTATCTCTTAAGATGAACATCCATATATTTCAATGTTCA
MAL11|PF11_0160                 ------------------------------------------------
su_gi_contig_412                ------------------------------------------------
gi|27158644|gb|CA856263.1|CA856 ------------------------------------------------
gi|27156715|gb|CA855103.1|CA855 ------------------------------------------------
gi|17969004|gb|BM275667.1|BM275 ------------------------------------------------
gi|17967697|gb|BM274389.1|BM274 ------------------------------------------------
gi|27156202|gb|CA854797.1|CA854 ------------------------------------------------
gi|21254652|gb|BQ451540.1|BQ451 ------------------------------------------------
B06_PfLab1_Large_Plate6b.ab1    ------------------------------------------------
gi|17969754|gb|BM276397.1|BM276 ------------------------------------------------
gi|15908294|gb|BI815199.1|BI815 ------------------------------------------------
gi|17969580|gb|BM276228.1|BM276 ------------------------------------------------
PfLab1_S_F3__P1a_E12_10.ab1     ------------------------------------------------
052_PfLab1_M_P27b.ab1           ------------------------------------------------
gi|17968384|gb|BM275063.1|BM275 ------------------------------------------------
gi|27159390|gb|CA856676.1|CA856 ------------------------------------------------
gi|17966780|gb|BM273485.1|BM273 ------------------------------------------------
gi|17967016|gb|BM273718.1|BM273 ------------------------------------------------
gi|27156646|gb|CA855067.1|CA855 ------------------------------------------------
gi|17969651|gb|BM276297.1|BM276 ------------------------------------------------
gi|27158938|gb|CA856433.1|CA856 ------------------------------------------------
gi|17967911|gb|BM274601.1|BM274 ------------------------------------------------
gi|15909191|gb|BI815682.1|BI815 ------------------------------------------------
gi|27159663|gb|CA856849.1|CA856 ------------------------------------------------
gi|17969826|gb|BM276467.1|BM276 ------------------------------------------------
gi|17969131|gb|BM275790.1|BM275 ------------------------------------------------
H05_PfLab1_M_Plate11b.ab1       ------------------------------------------------
gi|17969611|gb|BM276258.1|BM276 ------------------------------------------------
gi|17967465|gb|BM274160.1|BM274 ------------------------------------------------
gi|17968409|gb|BM275088.1|BM275 ------------------------------------------------
gi|27156784|gb|CA855136.1|CA855 ------------------------------------------------
PfLab1_M_F3__P13a_B07_03.ab1    ------------------------------------------------
C11_2650_1.ab1                  ------------------------------------------------
C12_2650_302.ab1                ------------------------------------------------

PF11_0160                       TTTTTACTGGAAATACACATAACATTCTTTTCTGTTTTTACATATATT
MAL11|PF11_0160                 ------------------------------------------------
su_gi_contig_412                ------------------------------------------------
gi|27158644|gb|CA856263.1|CA856 ------------------------------------------------
gi|27156715|gb|CA855103.1|CA855 ------------------------------------------------
gi|17969004|gb|BM275667.1|BM275 ------------------------------------------------
gi|17967697|gb|BM274389.1|BM274 ------------------------------------------------
gi|27156202|gb|CA854797.1|CA854 ------------------------------------------------
gi|21254652|gb|BQ451540.1|BQ451 ------------------------------------------------
B06_PfLab1_Large_Plate6b.ab1    ------------------------------------------------
gi|17969754|gb|BM276397.1|BM276 ------------------------------------------------
gi|15908294|gb|BI815199.1|BI815 ------------------------------------------------
gi|17969580|gb|BM276228.1|BM276 ------------------------------------------------
PfLab1_S_F3__P1a_E12_10.ab1     ------------------------------------------------
052_PfLab1_M_P27b.ab1           ------------------------------------------------
gi|17968384|gb|BM275063.1|BM275 ------------------------------------------------
gi|27159390|gb|CA856676.1|CA856 ------------------------------------------------
gi|17966780|gb|BM273485.1|BM273 ------------------------------------------------
gi|17967016|gb|BM273718.1|BM273 ------------------------------------------------
gi|27156646|gb|CA855067.1|CA855 ------------------------------------------------
gi|17969651|gb|BM276297.1|BM276 ------------------------------------------------
gi|27158938|gb|CA856433.1|CA856 ------------------------------------------------
gi|17967911|gb|BM274601.1|BM274 ------------------------------------------------
gi|15909191|gb|BI815682.1|BI815 ------------------------------------------------
gi|27159663|gb|CA856849.1|CA856 ------------------------------------------------
gi|17969826|gb|BM276467.1|BM276 ------------------------------------------------
gi|17969131|gb|BM275790.1|BM275 ------------------------------------------------
H05_PfLab1_M_Plate11b.ab1       ------------------------------------------------
gi|17969611|gb|BM276258.1|BM276 ------------------------------------------------
gi|17967465|gb|BM274160.1|BM274 ------------------------------------------------
gi|17968409|gb|BM275088.1|BM275 ------------------------------------------------
gi|27156784|gb|CA855136.1|CA855 ------------------------------------------------
PfLab1_M_F3__P13a_B07_03.ab1    ------------------------------------------------
C11_2650_1.ab1                  ------------------------------------------------
C12_2650_302.ab1                ------------------------------------------------

PF11_0160                       TTTTTATCTTTACTCATTTTTGTTCATTTTAATAGATTGGGACAAAAA
MAL11|PF11_0160                 ------------------------------------------------
su_gi_contig_412                ------------------------------------------------
gi|27158644|gb|CA856263.1|CA856 ------------------------------------------------
gi|27156715|gb|CA855103.1|CA855 ------------------------------------------------
gi|17969004|gb|BM275667.1|BM275 ------------------------------------------------
gi|17967697|gb|BM274389.1|BM274 ------------------------------------------------
gi|27156202|gb|CA854797.1|CA854 ------------------------------------------------
gi|21254652|gb|BQ451540.1|BQ451 ------------------------------------------------
B06_PfLab1_Large_Plate6b.ab1    ------------------------------------------------
gi|17969754|gb|BM276397.1|BM276 ------------------------------------------------
gi|15908294|gb|BI815199.1|BI815 ------------------------------------------------
gi|17969580|gb|BM276228.1|BM276 ------------------------------------------------
PfLab1_S_F3__P1a_E12_10.ab1     ------------------------------------------------
052_PfLab1_M_P27b.ab1           ------------------------------------------------
gi|17968384|gb|BM275063.1|BM275 ------------------------------------------------
gi|27159390|gb|CA856676.1|CA856 ------------------------------------------------
gi|17966780|gb|BM273485.1|BM273 ------------------------------------------------
gi|17967016|gb|BM273718.1|BM273 ------------------------------------------------
gi|27156646|gb|CA855067.1|CA855 ------------------------------------------------
gi|17969651|gb|BM276297.1|BM276 ------------------------------------------------
gi|27158938|gb|CA856433.1|CA856 ------------------------------------------------
gi|17967911|gb|BM274601.1|BM274 ------------------------------------------------
gi|15909191|gb|BI815682.1|BI815 ------------------------------------------------
gi|27159663|gb|CA856849.1|CA856 ------------------------------------------------
gi|17969826|gb|BM276467.1|BM276 ------------------------------------------------
gi|17969131|gb|BM275790.1|BM275 ------------------------------------------------
H05_PfLab1_M_Plate11b.ab1       ------------------------------------------------
gi|17969611|gb|BM276258.1|BM276 ------------------------------------------------
gi|17967465|gb|BM274160.1|BM274 ------------------------------------------------
gi|17968409|gb|BM275088.1|BM275 ------------------------------------------------
gi|27156784|gb|CA855136.1|CA855 ------------------------------------------------
PfLab1_M_F3__P13a_B07_03.ab1    ------------------------------------------------
C11_2650_1.ab1                  ------------------------------------------------
C12_2650_302.ab1                ------------------------------------------------

PF11_0160                       TTGTTAGTATGAAAAATTAATATATAATTAAAAACATGTAAACGAAAA
MAL11|PF11_0160                 ------------------------------------------------
su_gi_contig_412                ------------------------------------------------
gi|27158644|gb|CA856263.1|CA856 ------------------------------------------------
gi|27156715|gb|CA855103.1|CA855 ------------------------------------------------
gi|17969004|gb|BM275667.1|BM275 ------------------------------------------------
gi|17967697|gb|BM274389.1|BM274 ------------------------------------------------
gi|27156202|gb|CA854797.1|CA854 ------------------------------------------------
gi|21254652|gb|BQ451540.1|BQ451 ------------------------------------------------
B06_PfLab1_Large_Plate6b.ab1    ------------------------------------------------
gi|17969754|gb|BM276397.1|BM276 ------------------------------------------------
gi|15908294|gb|BI815199.1|BI815 ------------------------------------------------
gi|17969580|gb|BM276228.1|BM276 ------------------------------------------------
PfLab1_S_F3__P1a_E12_10.ab1     ------------------------------------------------
052_PfLab1_M_P27b.ab1           ------------------------------------------------
gi|17968384|gb|BM275063.1|BM275 ------------------------------------------------
gi|27159390|gb|CA856676.1|CA856 ------------------------------------------------
gi|17966780|gb|BM273485.1|BM273 ------------------------------------------------
gi|17967016|gb|BM273718.1|BM273 ------------------------------------------------
gi|27156646|gb|CA855067.1|CA855 ------------------------------------------------
gi|17969651|gb|BM276297.1|BM276 ------------------------------------------------
gi|27158938|gb|CA856433.1|CA856 ------------------------------------------------
gi|17967911|gb|BM274601.1|BM274 ------------------------------------------------
gi|15909191|gb|BI815682.1|BI815 ------------------------------------------------
gi|27159663|gb|CA856849.1|CA856 ------------------------------------------------
gi|17969826|gb|BM276467.1|BM276 ------------------------------------------------
gi|17969131|gb|BM275790.1|BM275 ------------------------------------------------
H05_PfLab1_M_Plate11b.ab1       ------------------------------------------------
gi|17969611|gb|BM276258.1|BM276 ------------------------------------------------
gi|17967465|gb|BM274160.1|BM274 ------------------------------------------------
gi|17968409|gb|BM275088.1|BM275 ------------------------------------------------
gi|27156784|gb|CA855136.1|CA855 ------------------------------------------------
PfLab1_M_F3__P13a_B07_03.ab1    ------------------------------------------------
C11_2650_1.ab1                  ------------------------------------------------
C12_2650_302.ab1                ------------------------------------------------

PF11_0160                       ACAAAATAAAACAAAAAATAAAAAATTAAAAATAAAAAATTAAAAATA
MAL11|PF11_0160                 ------------------------------------------------
su_gi_contig_412                ------------------------------------------------
gi|27158644|gb|CA856263.1|CA856 ------------------------------------------------
gi|27156715|gb|CA855103.1|CA855 ------------------------------------------------
gi|17969004|gb|BM275667.1|BM275 ------------------------------------------------
gi|17967697|gb|BM274389.1|BM274 ------------------------------------------------
gi|27156202|gb|CA854797.1|CA854 ------------------------------------------------
gi|21254652|gb|BQ451540.1|BQ451 ------------------------------------------------
B06_PfLab1_Large_Plate6b.ab1    ------------------------------------------------
gi|17969754|gb|BM276397.1|BM276 ------------------------------------------------
gi|15908294|gb|BI815199.1|BI815 ------------------------------------------------
gi|17969580|gb|BM276228.1|BM276 ------------------------------------------------
PfLab1_S_F3__P1a_E12_10.ab1     ------------------------------------------------
052_PfLab1_M_P27b.ab1           ------------------------------------------------
gi|17968384|gb|BM275063.1|BM275 ------------------------------------------------
gi|27159390|gb|CA856676.1|CA856 ------------------------------------------------
gi|17966780|gb|BM273485.1|BM273 ------------------------------------------------
gi|17967016|gb|BM273718.1|BM273 ------------------------------------------------
gi|27156646|gb|CA855067.1|CA855 ------------------------------------------------
gi|17969651|gb|BM276297.1|BM276 ------------------------------------------------
gi|27158938|gb|CA856433.1|CA856 ------------------------------------------------
gi|17967911|gb|BM274601.1|BM274 ------------------------------------------------
gi|15909191|gb|BI815682.1|BI815 ------------------------------------------------
gi|27159663|gb|CA856849.1|CA856 ------------------------------------------------
gi|17969826|gb|BM276467.1|BM276 ------------------------------------------------
gi|17969131|gb|BM275790.1|BM275 ------------------------------------------------
H05_PfLab1_M_Plate11b.ab1       ------------------------------------------------
gi|17969611|gb|BM276258.1|BM276 ------------------------------------------------
gi|17967465|gb|BM274160.1|BM274 ------------------------------------------------
gi|17968409|gb|BM275088.1|BM275 ------------------------------------------------
gi|27156784|gb|CA855136.1|CA855 ------------------------------------------------
PfLab1_M_F3__P13a_B07_03.ab1    ------------------------------------------------
C11_2650_1.ab1                  ------------------------------------------------
C12_2650_302.ab1                ------------------------------------------------

PF11_0160                       AAAAATAAAAAATTAAAAAAAATAAAAACAATGATAAAAATAAAAAAA
MAL11|PF11_0160                 ------------------------------------------------
su_gi_contig_412                ------------------------------------------------
gi|27158644|gb|CA856263.1|CA856 ------------------------------------------------
gi|27156715|gb|CA855103.1|CA855 ------------------------------------------------
gi|17969004|gb|BM275667.1|BM275 ------------------------------------------------
gi|17967697|gb|BM274389.1|BM274 ------------------------------------------------
gi|27156202|gb|CA854797.1|CA854 ------------------------------------------------
gi|21254652|gb|BQ451540.1|BQ451 ------------------------------------------------
B06_PfLab1_Large_Plate6b.ab1    ------------------------------------------------
gi|17969754|gb|BM276397.1|BM276 ------------------------------------------------
gi|15908294|gb|BI815199.1|BI815 ------------------------------------------------
gi|17969580|gb|BM276228.1|BM276 ------------------------------------------------
PfLab1_S_F3__P1a_E12_10.ab1     ------------------------------------------------
052_PfLab1_M_P27b.ab1           ------------------------------------------------
gi|17968384|gb|BM275063.1|BM275 ------------------------------------------------
gi|27159390|gb|CA856676.1|CA856 ------------------------------------------------
gi|17966780|gb|BM273485.1|BM273 ------------------------------------------------
gi|17967016|gb|BM273718.1|BM273 ------------------------------------------------
gi|27156646|gb|CA855067.1|CA855 ------------------------------------------------
gi|17969651|gb|BM276297.1|BM276 ------------------------------------------------
gi|27158938|gb|CA856433.1|CA856 ------------------------------------------------
gi|17967911|gb|BM274601.1|BM274 ------------------------------------------------
gi|15909191|gb|BI815682.1|BI815 ------------------------------------------------
gi|27159663|gb|CA856849.1|CA856 ------------------------------------------------
gi|17969826|gb|BM276467.1|BM276 ------------------------------------------------
gi|17969131|gb|BM275790.1|BM275 ------------------------------------------------
H05_PfLab1_M_Plate11b.ab1       ------------------------------------------------
gi|17969611|gb|BM276258.1|BM276 ------------------------------------------------
gi|17967465|gb|BM274160.1|BM274 ------------------------------------------------
gi|17968409|gb|BM275088.1|BM275 ------------------------------------------------
gi|27156784|gb|CA855136.1|CA855 ------------------------------------------------
PfLab1_M_F3__P13a_B07_03.ab1    ------------------------------------------------
C11_2650_1.ab1                  ------------------------------------------------
C12_2650_302.ab1                ------------------------------------------------

PF11_0160                       CAATATATTATTTTATATGCAAAAAATAACCGGAATAATGATATTCAA
MAL11|PF11_0160                 ------------------------------------------------
su_gi_contig_412                ------------------------------------------------
gi|27158644|gb|CA856263.1|CA856 ------------------------------------------------
gi|27156715|gb|CA855103.1|CA855 ------------------------------------------------
gi|17969004|gb|BM275667.1|BM275 ------------------------------------------------
gi|17967697|gb|BM274389.1|BM274 ------------------------------------------------
gi|27156202|gb|CA854797.1|CA854 ------------------------------------------------
gi|21254652|gb|BQ451540.1|BQ451 ------------------------------------------------
B06_PfLab1_Large_Plate6b.ab1    ------------------------------------------------
gi|17969754|gb|BM276397.1|BM276 ------------------------------------------------
gi|15908294|gb|BI815199.1|BI815 ------------------------------------------------
gi|17969580|gb|BM276228.1|BM276 ------------------------------------------------
PfLab1_S_F3__P1a_E12_10.ab1     ------------------------------------------------
052_PfLab1_M_P27b.ab1           ------------------------------------------------
gi|17968384|gb|BM275063.1|BM275 ------------------------------------------------
gi|27159390|gb|CA856676.1|CA856 ------------------------------------------------
gi|17966780|gb|BM273485.1|BM273 ------------------------------------------------
gi|17967016|gb|BM273718.1|BM273 ------------------------------------------------
gi|27156646|gb|CA855067.1|CA855 ------------------------------------------------
gi|17969651|gb|BM276297.1|BM276 ------------------------------------------------
gi|27158938|gb|CA856433.1|CA856 ------------------------------------------------
gi|17967911|gb|BM274601.1|BM274 ------------------------------------------------
gi|15909191|gb|BI815682.1|BI815 ------------------------------------------------
gi|27159663|gb|CA856849.1|CA856 ------------------------------------------------
gi|17969826|gb|BM276467.1|BM276 ------------------------------------------------
gi|17969131|gb|BM275790.1|BM275 ------------------------------------------------
H05_PfLab1_M_Plate11b.ab1       ------------------------------------------------
gi|17969611|gb|BM276258.1|BM276 ------------------------------------------------
gi|17967465|gb|BM274160.1|BM274 ------------------------------------------------
gi|17968409|gb|BM275088.1|BM275 ------------------------------------------------
gi|27156784|gb|CA855136.1|CA855 ------------------------------------------------
PfLab1_M_F3__P13a_B07_03.ab1    ------------------------------------------------
C11_2650_1.ab1                  ------------------------------------------------
C12_2650_302.ab1                ------------------------------------------------

PF11_0160                       AAATTTATTCTATATATATATATATACACATCAAAAAATAAAAAGAAA
MAL11|PF11_0160                 ------------------------------------------------
su_gi_contig_412                ------------------------------------------------
gi|27158644|gb|CA856263.1|CA856 ------------------------------------------------
gi|27156715|gb|CA855103.1|CA855 ------------------------------------------------
gi|17969004|gb|BM275667.1|BM275 ------------------------------------------------
gi|17967697|gb|BM274389.1|BM274 ------------------------------------------------
gi|27156202|gb|CA854797.1|CA854 ------------------------------------------------
gi|21254652|gb|BQ451540.1|BQ451 ------------------------------------------------
B06_PfLab1_Large_Plate6b.ab1    ------------------------------------------------
gi|17969754|gb|BM276397.1|BM276 ------------------------------------------------
gi|15908294|gb|BI815199.1|BI815 ------------------------------------------------
gi|17969580|gb|BM276228.1|BM276 ------------------------------------------------
PfLab1_S_F3__P1a_E12_10.ab1     ------------------------------------------------
052_PfLab1_M_P27b.ab1           ------------------------------------------------
gi|17968384|gb|BM275063.1|BM275 ------------------------------------------------
gi|27159390|gb|CA856676.1|CA856 ------------------------------------------------
gi|17966780|gb|BM273485.1|BM273 ------------------------------------------------
gi|17967016|gb|BM273718.1|BM273 ------------------------------------------------
gi|27156646|gb|CA855067.1|CA855 ------------------------------------------------
gi|17969651|gb|BM276297.1|BM276 ------------------------------------------------
gi|27158938|gb|CA856433.1|CA856 ------------------------------------------------
gi|17967911|gb|BM274601.1|BM274 ------------------------------------------------
gi|15909191|gb|BI815682.1|BI815 ------------------------------------------------
gi|27159663|gb|CA856849.1|CA856 ------------------------------------------------
gi|17969826|gb|BM276467.1|BM276 ------------------------------------------------
gi|17969131|gb|BM275790.1|BM275 ------------------------------------------------
H05_PfLab1_M_Plate11b.ab1       ------------------------------------------------
gi|17969611|gb|BM276258.1|BM276 ------------------------------------------------
gi|17967465|gb|BM274160.1|BM274 ------------------------------------------------
gi|17968409|gb|BM275088.1|BM275 ------------------------------------------------
gi|27156784|gb|CA855136.1|CA855 ------------------------------------------------
PfLab1_M_F3__P13a_B07_03.ab1    ------------------------------------------------
C11_2650_1.ab1                  ------------------------------------------------
C12_2650_302.ab1                ------------------------------------------------

PF11_0160                       AAATATACATGTTAATACATACAACTTTATATATAATCAATTTTTTAC
MAL11|PF11_0160                 ------------------------------------------------
su_gi_contig_412                ------------------------------------------------
gi|27158644|gb|CA856263.1|CA856 ------------------------------------------------
gi|27156715|gb|CA855103.1|CA855 ------------------------------------------------
gi|17969004|gb|BM275667.1|BM275 ------------------------------------------------
gi|17967697|gb|BM274389.1|BM274 ------------------------------------------------
gi|27156202|gb|CA854797.1|CA854 ------------------------------------------------
gi|21254652|gb|BQ451540.1|BQ451 ------------------------------------------------
B06_PfLab1_Large_Plate6b.ab1    ------------------------------------------------
gi|17969754|gb|BM276397.1|BM276 ------------------------------------------------
gi|15908294|gb|BI815199.1|BI815 ------------------------------------------------
gi|17969580|gb|BM276228.1|BM276 ------------------------------------------------
PfLab1_S_F3__P1a_E12_10.ab1     ------------------------------------------------
052_PfLab1_M_P27b.ab1           ------------------------------------------------
gi|17968384|gb|BM275063.1|BM275 ------------------------------------------------
gi|27159390|gb|CA856676.1|CA856 ------------------------------------------------
gi|17966780|gb|BM273485.1|BM273 ------------------------------------------------
gi|17967016|gb|BM273718.1|BM273 ------------------------------------------------
gi|27156646|gb|CA855067.1|CA855 ------------------------------------------------
gi|17969651|gb|BM276297.1|BM276 ------------------------------------------------
gi|27158938|gb|CA856433.1|CA856 ------------------------------------------------
gi|17967911|gb|BM274601.1|BM274 ------------------------------------------------
gi|15909191|gb|BI815682.1|BI815 ------------------------------------------------
gi|27159663|gb|CA856849.1|CA856 ------------------------------------------------
gi|17969826|gb|BM276467.1|BM276 ------------------------------------------------
gi|17969131|gb|BM275790.1|BM275 ------------------------------------------------
H05_PfLab1_M_Plate11b.ab1       ------------------------------------------------
gi|17969611|gb|BM276258.1|BM276 ------------------------------------------------
gi|17967465|gb|BM274160.1|BM274 ------------------------------------------------
gi|17968409|gb|BM275088.1|BM275 ------------------------------------------------
gi|27156784|gb|CA855136.1|CA855 ------------------------------------------------
PfLab1_M_F3__P13a_B07_03.ab1    ------------------------------------------------
C11_2650_1.ab1                  ------------------------------------------------
C12_2650_302.ab1                ------------------------------------------------

PF11_0160                       TTTTTTTCGTATCTTCATATCTTATGTAAAATCGTGAACTTAAAAAAG
MAL11|PF11_0160                 ------------------------------------------------
su_gi_contig_412                ------------------------------------------------
gi|27158644|gb|CA856263.1|CA856 ------------------------------------------------
gi|27156715|gb|CA855103.1|CA855 ------------------------------------------------
gi|17969004|gb|BM275667.1|BM275 ------------------------------------------------
gi|17967697|gb|BM274389.1|BM274 ------------------------------------------------
gi|27156202|gb|CA854797.1|CA854 ------------------------------------------------
gi|21254652|gb|BQ451540.1|BQ451 ------------------------------------------------
B06_PfLab1_Large_Plate6b.ab1    ------------------------------------------------
gi|17969754|gb|BM276397.1|BM276 ------------------------------------------------
gi|15908294|gb|BI815199.1|BI815 ------------------------------------------------
gi|17969580|gb|BM276228.1|BM276 ------------------------------------------------
PfLab1_S_F3__P1a_E12_10.ab1     ------------------------------------------------
052_PfLab1_M_P27b.ab1           ------------------------------------------------
gi|17968384|gb|BM275063.1|BM275 ------------------------------------------------
gi|27159390|gb|CA856676.1|CA856 ------------------------------------------------
gi|17966780|gb|BM273485.1|BM273 ------------------------------------------------
gi|17967016|gb|BM273718.1|BM273 ------------------------------------------------
gi|27156646|gb|CA855067.1|CA855 ------------------------------------------------
gi|17969651|gb|BM276297.1|BM276 ------------------------------------------------
gi|27158938|gb|CA856433.1|CA856 ------------------------------------------------
gi|17967911|gb|BM274601.1|BM274 ------------------------------------------------
gi|15909191|gb|BI815682.1|BI815 ------------------------------------------------
gi|27159663|gb|CA856849.1|CA856 ------------------------------------------------
gi|17969826|gb|BM276467.1|BM276 ------------------------------------------------
gi|17969131|gb|BM275790.1|BM275 ------------------------------------------------
H05_PfLab1_M_Plate11b.ab1       ------------------------------------------------
gi|17969611|gb|BM276258.1|BM276 ------------------------------------------------
gi|17967465|gb|BM274160.1|BM274 ------------------------------------------------
gi|17968409|gb|BM275088.1|BM275 ------------------------------------------------
gi|27156784|gb|CA855136.1|CA855 ------------------------------------------------
PfLab1_M_F3__P13a_B07_03.ab1    ------------------------------------------------
C11_2650_1.ab1                  ------------------------------------------------
C12_2650_302.ab1                ------------------------------------------------

PF11_0160                       ATTCCTAAAATTTTATCTTATTATTTTATTATTTATTTATGATAGTCC
MAL11|PF11_0160                 ------------------------------------------------
su_gi_contig_412                ------------------------------------------------
gi|27158644|gb|CA856263.1|CA856 ------------------------------------------------
gi|27156715|gb|CA855103.1|CA855 ------------------------------------------------
gi|17969004|gb|BM275667.1|BM275 ------------------------------------------------
gi|17967697|gb|BM274389.1|BM274 ------------------------------------------------
gi|27156202|gb|CA854797.1|CA854 ------------------------------------------------
gi|21254652|gb|BQ451540.1|BQ451 ------------------------------------------------
B06_PfLab1_Large_Plate6b.ab1    ------------------------------------------------
gi|17969754|gb|BM276397.1|BM276 ------------------------------------------------
gi|15908294|gb|BI815199.1|BI815 ------------------------------------------------
gi|17969580|gb|BM276228.1|BM276 ------------------------------------------------
PfLab1_S_F3__P1a_E12_10.ab1     ------------------------------------------------
052_PfLab1_M_P27b.ab1           ------------------------------------------------
gi|17968384|gb|BM275063.1|BM275 ------------------------------------------------
gi|27159390|gb|CA856676.1|CA856 ------------------------------------------------
gi|17966780|gb|BM273485.1|BM273 ------------------------------------------------
gi|17967016|gb|BM273718.1|BM273 ------------------------------------------------
gi|27156646|gb|CA855067.1|CA855 ------------------------------------------------
gi|17969651|gb|BM276297.1|BM276 ------------------------------------------------
gi|27158938|gb|CA856433.1|CA856 ------------------------------------------------
gi|17967911|gb|BM274601.1|BM274 ------------------------------------------------
gi|15909191|gb|BI815682.1|BI815 ------------------------------------------------
gi|27159663|gb|CA856849.1|CA856 ------------------------------------------------
gi|17969826|gb|BM276467.1|BM276 ------------------------------------------------
gi|17969131|gb|BM275790.1|BM275 ------------------------------------------------
H05_PfLab1_M_Plate11b.ab1       ------------------------------------------------
gi|17969611|gb|BM276258.1|BM276 ------------------------------------------------
gi|17967465|gb|BM274160.1|BM274 ------------------------------------------------
gi|17968409|gb|BM275088.1|BM275 ------------------------------------------------
gi|27156784|gb|CA855136.1|CA855 ------------------------------------------------
PfLab1_M_F3__P13a_B07_03.ab1    ------------------------------------------------
C11_2650_1.ab1                  ------------------------------------------------
C12_2650_302.ab1                ------------------------------------------------

PF11_0160                       CCCTTTTAAAATACTACTCATATATTTATTCAATTAATGGAATGAATG
MAL11|PF11_0160                 ------------------------------------------------
su_gi_contig_412                ------------------------------------------------
gi|27158644|gb|CA856263.1|CA856 ------------------------------------------------
gi|27156715|gb|CA855103.1|CA855 ------------------------------------------------
gi|17969004|gb|BM275667.1|BM275 ------------------------------------------------
gi|17967697|gb|BM274389.1|BM274 ------------------------------------------------
gi|27156202|gb|CA854797.1|CA854 ------------------------------------------------
gi|21254652|gb|BQ451540.1|BQ451 ------------------------------------------------
B06_PfLab1_Large_Plate6b.ab1    ------------------------------------------------
gi|17969754|gb|BM276397.1|BM276 ------------------------------------------------
gi|15908294|gb|BI815199.1|BI815 ------------------------------------------------
gi|17969580|gb|BM276228.1|BM276 ------------------------------------------------
PfLab1_S_F3__P1a_E12_10.ab1     ------------------------------------------------
052_PfLab1_M_P27b.ab1           ------------------------------------------------
gi|17968384|gb|BM275063.1|BM275 ------------------------------------------------
gi|27159390|gb|CA856676.1|CA856 ------------------------------------------------
gi|17966780|gb|BM273485.1|BM273 ------------------------------------------------
gi|17967016|gb|BM273718.1|BM273 ------------------------------------------------
gi|27156646|gb|CA855067.1|CA855 ------------------------------------------------
gi|17969651|gb|BM276297.1|BM276 ------------------------------------------------
gi|27158938|gb|CA856433.1|CA856 ------------------------------------------------
gi|17967911|gb|BM274601.1|BM274 ------------------------------------------------
gi|15909191|gb|BI815682.1|BI815 ------------------------------------------------
gi|27159663|gb|CA856849.1|CA856 ------------------------------------------------
gi|17969826|gb|BM276467.1|BM276 ------------------------------------------------
gi|17969131|gb|BM275790.1|BM275 ------------------------------------------------
H05_PfLab1_M_Plate11b.ab1       ------------------------------------------------
gi|17969611|gb|BM276258.1|BM276 ------------------------------------------------
gi|17967465|gb|BM274160.1|BM274 ------------------------------------------------
gi|17968409|gb|BM275088.1|BM275 ------------------------------------------------
gi|27156784|gb|CA855136.1|CA855 ------------------------------------------------
PfLab1_M_F3__P13a_B07_03.ab1    ------------------------------------------------
C11_2650_1.ab1                  ------------------------------------------------
C12_2650_302.ab1                ------------------------------------------------

PF11_0160                       CATCAGTACCTAGTCCACATTTTCTCATTAATCCTGATTCATCTGTTT
MAL11|PF11_0160                 ------------------------------------------------
su_gi_contig_412                ------------------------------------------------
gi|27158644|gb|CA856263.1|CA856 ------------------------------------------------
gi|27156715|gb|CA855103.1|CA855 ------------------------------------------------
gi|17969004|gb|BM275667.1|BM275 ------------------------------------------------
gi|17967697|gb|BM274389.1|BM274 ------------------------------------------------
gi|27156202|gb|CA854797.1|CA854 ------------------------------------------------
gi|21254652|gb|BQ451540.1|BQ451 ------------------------------------------------
B06_PfLab1_Large_Plate6b.ab1    ------------------------------------------------
gi|17969754|gb|BM276397.1|BM276 ------------------------------------------------
gi|15908294|gb|BI815199.1|BI815 ------------------------------------------------
gi|17969580|gb|BM276228.1|BM276 ------------------------------------------------
PfLab1_S_F3__P1a_E12_10.ab1     ------------------------------------------------
052_PfLab1_M_P27b.ab1           ------------------------------------------------
gi|17968384|gb|BM275063.1|BM275 ------------------------------------------------
gi|27159390|gb|CA856676.1|CA856 ------------------------------------------------
gi|17966780|gb|BM273485.1|BM273 ------------------------------------------------
gi|17967016|gb|BM273718.1|BM273 ------------------------------------------------
gi|27156646|gb|CA855067.1|CA855 ------------------------------------------------
gi|17969651|gb|BM276297.1|BM276 ------------------------------------------------
gi|27158938|gb|CA856433.1|CA856 ------------------------------------------------
gi|17967911|gb|BM274601.1|BM274 ------------------------------------------------
gi|15909191|gb|BI815682.1|BI815 ------------------------------------------------
gi|27159663|gb|CA856849.1|CA856 ------------------------------------------------
gi|17969826|gb|BM276467.1|BM276 ------------------------------------------------
gi|17969131|gb|BM275790.1|BM275 ------------------------------------------------
H05_PfLab1_M_Plate11b.ab1       ------------------------------------------------
gi|17969611|gb|BM276258.1|BM276 ------------------------------------------------
gi|17967465|gb|BM274160.1|BM274 ------------------------------------------------
gi|17968409|gb|BM275088.1|BM275 ------------------------------------------------
gi|27156784|gb|CA855136.1|CA855 ------------------------------------------------
PfLab1_M_F3__P13a_B07_03.ab1    ------------------------------------------------
C11_2650_1.ab1                  ------------------------------------------------
C12_2650_302.ab1                ------------------------------------------------

PF11_0160                       CAATATTTATGAAACCTCTTTCTCCCCATTGTTGTCCCCATGAGTTCT
MAL11|PF11_0160                 ------------------------------------------------
su_gi_contig_412                ------------------------------------------------
gi|27158644|gb|CA856263.1|CA856 ------------------------------------------------
gi|27156715|gb|CA855103.1|CA855 ------------------------------------------------
gi|17969004|gb|BM275667.1|BM275 ------------------------------------------------
gi|17967697|gb|BM274389.1|BM274 ------------------------------------------------
gi|27156202|gb|CA854797.1|CA854 ------------------------------------------------
gi|21254652|gb|BQ451540.1|BQ451 ------------------------------------------------
B06_PfLab1_Large_Plate6b.ab1    ------------------------------------------------
gi|17969754|gb|BM276397.1|BM276 ------------------------------------------------
gi|15908294|gb|BI815199.1|BI815 ------------------------------------------------
gi|17969580|gb|BM276228.1|BM276 ------------------------------------------------
PfLab1_S_F3__P1a_E12_10.ab1     ------------------------------------------------
052_PfLab1_M_P27b.ab1           ------------------------------------------------
gi|17968384|gb|BM275063.1|BM275 ------------------------------------------------
gi|27159390|gb|CA856676.1|CA856 ------------------------------------------------
gi|17966780|gb|BM273485.1|BM273 ------------------------------------------------
gi|17967016|gb|BM273718.1|BM273 ------------------------------------------------
gi|27156646|gb|CA855067.1|CA855 ------------------------------------------------
gi|17969651|gb|BM276297.1|BM276 ------------------------------------------------
gi|27158938|gb|CA856433.1|CA856 ------------------------------------------------
gi|17967911|gb|BM274601.1|BM274 ------------------------------------------------
gi|15909191|gb|BI815682.1|BI815 ------------------------------------------------
gi|27159663|gb|CA856849.1|CA856 ------------------------------------------------
gi|17969826|gb|BM276467.1|BM276 ------------------------------------------------
gi|17969131|gb|BM275790.1|BM275 ------------------------------------------------
H05_PfLab1_M_Plate11b.ab1       ------------------------------------------------
gi|17969611|gb|BM276258.1|BM276 ------------------------------------------------
gi|17967465|gb|BM274160.1|BM274 ------------------------------------------------
gi|17968409|gb|BM275088.1|BM275 ------------------------------------------------
gi|27156784|gb|CA855136.1|CA855 ------------------------------------------------
PfLab1_M_F3__P13a_B07_03.ab1    ------------------------------------------------
C11_2650_1.ab1                  ------------------------------------------------
C12_2650_302.ab1                ------------------------------------------------

PF11_0160                       TAATTATATAATAATAATGTTTTTCTCCTTTCTTAGTTAATGGATTAA
MAL11|PF11_0160                 ------------------------------------------------
su_gi_contig_412                ------------------------------------------------
gi|27158644|gb|CA856263.1|CA856 ------------------------------------------------
gi|27156715|gb|CA855103.1|CA855 ------------------------------------------------
gi|17969004|gb|BM275667.1|BM275 ------------------------------------------------
gi|17967697|gb|BM274389.1|BM274 ------------------------------------------------
gi|27156202|gb|CA854797.1|CA854 ------------------------------------------------
gi|21254652|gb|BQ451540.1|BQ451 ------------------------------------------------
B06_PfLab1_Large_Plate6b.ab1    ------------------------------------------------
gi|17969754|gb|BM276397.1|BM276 ------------------------------------------------
gi|15908294|gb|BI815199.1|BI815 ------------------------------------------------
gi|17969580|gb|BM276228.1|BM276 ------------------------------------------------
PfLab1_S_F3__P1a_E12_10.ab1     ------------------------------------------------
052_PfLab1_M_P27b.ab1           ------------------------------------------------
gi|17968384|gb|BM275063.1|BM275 ------------------------------------------------
gi|27159390|gb|CA856676.1|CA856 ------------------------------------------------
gi|17966780|gb|BM273485.1|BM273 ------------------------------------------------
gi|17967016|gb|BM273718.1|BM273 ------------------------------------------------
gi|27156646|gb|CA855067.1|CA855 ------------------------------------------------
gi|17969651|gb|BM276297.1|BM276 ------------------------------------------------
gi|27158938|gb|CA856433.1|CA856 ------------------------------------------------
gi|17967911|gb|BM274601.1|BM274 ------------------------------------------------
gi|15909191|gb|BI815682.1|BI815 ------------------------------------------------
gi|27159663|gb|CA856849.1|CA856 ------------------------------------------------
gi|17969826|gb|BM276467.1|BM276 ------------------------------------------------
gi|17969131|gb|BM275790.1|BM275 ------------------------------------------------
H05_PfLab1_M_Plate11b.ab1       ------------------------------------------------
gi|17969611|gb|BM276258.1|BM276 ------------------------------------------------
gi|17967465|gb|BM274160.1|BM274 ------------------------------------------------
gi|17968409|gb|BM275088.1|BM275 ------------------------------------------------
gi|27156784|gb|CA855136.1|CA855 ------------------------------------------------
PfLab1_M_F3__P13a_B07_03.ab1    ------------------------------------------------
C11_2650_1.ab1                  ------------------------------------------------
C12_2650_302.ab1                ------------------------------------------------

PF11_0160                       CAATTTCTTTCATACCAAAACCTACAAGCATAACGGCATGATTTAATT
MAL11|PF11_0160                 ------------------------------------------------
su_gi_contig_412                ------------------------------------------------
gi|27158644|gb|CA856263.1|CA856 ------------------------------------------------
gi|27156715|gb|CA855103.1|CA855 ------------------------------------------------
gi|17969004|gb|BM275667.1|BM275 ------------------------------------------------
gi|17967697|gb|BM274389.1|BM274 ------------------------------------------------
gi|27156202|gb|CA854797.1|CA854 ------------------------------------------------
gi|21254652|gb|BQ451540.1|BQ451 ------------------------------------------------
B06_PfLab1_Large_Plate6b.ab1    ------------------------------------------------
gi|17969754|gb|BM276397.1|BM276 ------------------------------------------------
gi|15908294|gb|BI815199.1|BI815 ------------------------------------------------
gi|17969580|gb|BM276228.1|BM276 ------------------------------------------------
PfLab1_S_F3__P1a_E12_10.ab1     ------------------------------------------------
052_PfLab1_M_P27b.ab1           ------------------------------------------------
gi|17968384|gb|BM275063.1|BM275 ------------------------------------------------
gi|27159390|gb|CA856676.1|CA856 ------------------------------------------------
gi|17966780|gb|BM273485.1|BM273 ------------------------------------------------
gi|17967016|gb|BM273718.1|BM273 ------------------------------------------------
gi|27156646|gb|CA855067.1|CA855 ------------------------------------------------
gi|17969651|gb|BM276297.1|BM276 ------------------------------------------------
gi|27158938|gb|CA856433.1|CA856 ------------------------------------------------
gi|17967911|gb|BM274601.1|BM274 ------------------------------------------------
gi|15909191|gb|BI815682.1|BI815 ------------------------------------------------
gi|27159663|gb|CA856849.1|CA856 ------------------------------------------------
gi|17969826|gb|BM276467.1|BM276 ------------------------------------------------
gi|17969131|gb|BM275790.1|BM275 ------------------------------------------------
H05_PfLab1_M_Plate11b.ab1       ------------------------------------------------
gi|17969611|gb|BM276258.1|BM276 ------------------------------------------------
gi|17967465|gb|BM274160.1|BM274 ------------------------------------------------
gi|17968409|gb|BM275088.1|BM275 ------------------------------------------------
gi|27156784|gb|CA855136.1|CA855 ------------------------------------------------
PfLab1_M_F3__P13a_B07_03.ab1    ------------------------------------------------
C11_2650_1.ab1                  ------------------------------------------------
C12_2650_302.ab1                ------------------------------------------------

PF11_0160                       CATCACCACATTCTCCATCAAAAATACCTTCTTTGTAAAACGGAAAAT
MAL11|PF11_0160                 ------------------------------------------------
su_gi_contig_412                ------------------------------------------------
gi|27158644|gb|CA856263.1|CA856 ------------------------------------------------
gi|27156715|gb|CA855103.1|CA855 ------------------------------------------------
gi|17969004|gb|BM275667.1|BM275 ------------------------------------------------
gi|17967697|gb|BM274389.1|BM274 ------------------------------------------------
gi|27156202|gb|CA854797.1|CA854 ------------------------------------------------
gi|21254652|gb|BQ451540.1|BQ451 ------------------------------------------------
B06_PfLab1_Large_Plate6b.ab1    ------------------------------------------------
gi|17969754|gb|BM276397.1|BM276 ------------------------------------------------
gi|15908294|gb|BI815199.1|BI815 ------------------------------------------------
gi|17969580|gb|BM276228.1|BM276 ------------------------------------------------
PfLab1_S_F3__P1a_E12_10.ab1     ------------------------------------------------
052_PfLab1_M_P27b.ab1           ------------------------------------------------
gi|17968384|gb|BM275063.1|BM275 ------------------------------------------------
gi|27159390|gb|CA856676.1|CA856 ------------------------------------------------
gi|17966780|gb|BM273485.1|BM273 ------------------------------------------------
gi|17967016|gb|BM273718.1|BM273 ------------------------------------------------
gi|27156646|gb|CA855067.1|CA855 ------------------------------------------------
gi|17969651|gb|BM276297.1|BM276 ------------------------------------------------
gi|27158938|gb|CA856433.1|CA856 ------------------------------------------------
gi|17967911|gb|BM274601.1|BM274 ------------------------------------------------
gi|15909191|gb|BI815682.1|BI815 ------------------------------------------------
gi|27159663|gb|CA856849.1|CA856 ------------------------------------------------
gi|17969826|gb|BM276467.1|BM276 ------------------------------------------------
gi|17969131|gb|BM275790.1|BM275 ------------------------------------------------
H05_PfLab1_M_Plate11b.ab1       ------------------------------------------------
gi|17969611|gb|BM276258.1|BM276 ------------------------------------------------
gi|17967465|gb|BM274160.1|BM274 ------------------------------------------------
gi|17968409|gb|BM275088.1|BM275 ------------------------------------------------
gi|27156784|gb|CA855136.1|CA855 ------------------------------------------------
PfLab1_M_F3__P13a_B07_03.ab1    ------------------------------------------------
C11_2650_1.ab1                  ------------------------------------------------
C12_2650_302.ab1                ------------------------------------------------

PF11_0160                       CATCTGATACGGCTATACTAATACTAATAGGTCCCAAGAATCTAAGTG
MAL11|PF11_0160                 ------------------------------------------------
su_gi_contig_412                ------------------------------------------------
gi|27158644|gb|CA856263.1|CA856 ------------------------------------------------
gi|27156715|gb|CA855103.1|CA855 ------------------------------------------------
gi|17969004|gb|BM275667.1|BM275 ------------------------------------------------
gi|17967697|gb|BM274389.1|BM274 ------------------------------------------------
gi|27156202|gb|CA854797.1|CA854 ------------------------------------------------
gi|21254652|gb|BQ451540.1|BQ451 ------------------------------------------------
B06_PfLab1_Large_Plate6b.ab1    ------------------------------------------------
gi|17969754|gb|BM276397.1|BM276 ------------------------------------------------
gi|15908294|gb|BI815199.1|BI815 ------------------------------------------------
gi|17969580|gb|BM276228.1|BM276 ------------------------------------------------
PfLab1_S_F3__P1a_E12_10.ab1     ------------------------------------------------
052_PfLab1_M_P27b.ab1           ------------------------------------------------
gi|17968384|gb|BM275063.1|BM275 ------------------------------------------------
gi|27159390|gb|CA856676.1|CA856 ------------------------------------------------
gi|17966780|gb|BM273485.1|BM273 ------------------------------------------------
gi|17967016|gb|BM273718.1|BM273 ------------------------------------------------
gi|27156646|gb|CA855067.1|CA855 ------------------------------------------------
gi|17969651|gb|BM276297.1|BM276 ------------------------------------------------
gi|27158938|gb|CA856433.1|CA856 ------------------------------------------------
gi|17967911|gb|BM274601.1|BM274 ------------------------------------------------
gi|15909191|gb|BI815682.1|BI815 ------------------------------------------------
gi|27159663|gb|CA856849.1|CA856 ------------------------------------------------
gi|17969826|gb|BM276467.1|BM276 ------------------------------------------------
gi|17969131|gb|BM275790.1|BM275 ------------------------------------------------
H05_PfLab1_M_Plate11b.ab1       ------------------------------------------------
gi|17969611|gb|BM276258.1|BM276 ------------------------------------------------
gi|17967465|gb|BM274160.1|BM274 ------------------------------------------------
gi|17968409|gb|BM275088.1|BM275 ------------------------------------------------
gi|27156784|gb|CA855136.1|CA855 ------------------------------------------------
PfLab1_M_F3__P13a_B07_03.ab1    ------------------------------------------------
C11_2650_1.ab1                  ------------------------------------------------
C12_2650_302.ab1                ------------------------------------------------

PF11_0160                       CTTCTTTTAATTTATTATCTGGTACAGATAAATAATTTTTGATTCCAT
MAL11|PF11_0160                 ------------------------------------------------
su_gi_contig_412                ------------------------------------------------
gi|27158644|gb|CA856263.1|CA856 ------------------------------------------------
gi|27156715|gb|CA855103.1|CA855 ------------------------------------------------
gi|17969004|gb|BM275667.1|BM275 ------------------------------------------------
gi|17967697|gb|BM274389.1|BM274 ------------------------------------------------
gi|27156202|gb|CA854797.1|CA854 ------------------------------------------------
gi|21254652|gb|BQ451540.1|BQ451 ------------------------------------------------
B06_PfLab1_Large_Plate6b.ab1    ------------------------------------------------
gi|17969754|gb|BM276397.1|BM276 ------------------------------------------------
gi|15908294|gb|BI815199.1|BI815 ------------------------------------------------
gi|17969580|gb|BM276228.1|BM276 ------------------------------------------------
PfLab1_S_F3__P1a_E12_10.ab1     ------------------------------------------------
052_PfLab1_M_P27b.ab1           ------------------------------------------------
gi|17968384|gb|BM275063.1|BM275 ------------------------------------------------
gi|27159390|gb|CA856676.1|CA856 ------------------------------------------------
gi|17966780|gb|BM273485.1|BM273 ------------------------------------------------
gi|17967016|gb|BM273718.1|BM273 ------------------------------------------------
gi|27156646|gb|CA855067.1|CA855 ------------------------------------------------
gi|17969651|gb|BM276297.1|BM276 ------------------------------------------------
gi|27158938|gb|CA856433.1|CA856 ------------------------------------------------
gi|17967911|gb|BM274601.1|BM274 ------------------------------------------------
gi|15909191|gb|BI815682.1|BI815 ------------------------------------------------
gi|27159663|gb|CA856849.1|CA856 ------------------------------------------------
gi|17969826|gb|BM276467.1|BM276 ------------------------------------------------
gi|17969131|gb|BM275790.1|BM275 ------------------------------------------------
H05_PfLab1_M_Plate11b.ab1       ------------------------------------------------
gi|17969611|gb|BM276258.1|BM276 ------------------------------------------------
gi|17967465|gb|BM274160.1|BM274 ------------------------------------------------
gi|17968409|gb|BM275088.1|BM275 ------------------------------------------------
gi|27156784|gb|CA855136.1|CA855 ------------------------------------------------
PfLab1_M_F3__P13a_B07_03.ab1    ------------------------------------------------
C11_2650_1.ab1                  ------------------------------------------------
C12_2650_302.ab1                ------------------------------------------------

PF11_0160                       ATTTTTCAGTACATCTATCTATATTACATAAATTTGGAGCATCACTTA
MAL11|PF11_0160                 ------------------------------------------------
su_gi_contig_412                ------------------------------------------------
gi|27158644|gb|CA856263.1|CA856 ------------------------------------------------
gi|27156715|gb|CA855103.1|CA855 ------------------------------------------------
gi|17969004|gb|BM275667.1|BM275 ------------------------------------------------
gi|17967697|gb|BM274389.1|BM274 ------------------------------------------------
gi|27156202|gb|CA854797.1|CA854 ------------------------------------------------
gi|21254652|gb|BQ451540.1|BQ451 ------------------------------------------------
B06_PfLab1_Large_Plate6b.ab1    ------------------------------------------------
gi|17969754|gb|BM276397.1|BM276 ------------------------------------------------
gi|15908294|gb|BI815199.1|BI815 ------------------------------------------------
gi|17969580|gb|BM276228.1|BM276 ------------------------------------------------
PfLab1_S_F3__P1a_E12_10.ab1     ------------------------------------------------
052_PfLab1_M_P27b.ab1           ------------------------------------------------
gi|17968384|gb|BM275063.1|BM275 ------------------------------------------------
gi|27159390|gb|CA856676.1|CA856 ------------------------------------------------
gi|17966780|gb|BM273485.1|BM273 ------------------------------------------------
gi|17967016|gb|BM273718.1|BM273 ------------------------------------------------
gi|27156646|gb|CA855067.1|CA855 ------------------------------------------------
gi|17969651|gb|BM276297.1|BM276 ------------------------------------------------
gi|27158938|gb|CA856433.1|CA856 ------------------------------------------------
gi|17967911|gb|BM274601.1|BM274 ------------------------------------------------
gi|15909191|gb|BI815682.1|BI815 ------------------------------------------------
gi|27159663|gb|CA856849.1|CA856 ------------------------------------------------
gi|17969826|gb|BM276467.1|BM276 ------------------------------------------------
gi|17969131|gb|BM275790.1|BM275 ------------------------------------------------
H05_PfLab1_M_Plate11b.ab1       ------------------------------------------------
gi|17969611|gb|BM276258.1|BM276 ------------------------------------------------
gi|17967465|gb|BM274160.1|BM274 ------------------------------------------------
gi|17968409|gb|BM275088.1|BM275 ------------------------------------------------
gi|27156784|gb|CA855136.1|CA855 ------------------------------------------------
PfLab1_M_F3__P13a_B07_03.ab1    ------------------------------------------------
C11_2650_1.ab1                  ------------------------------------------------
C12_2650_302.ab1                ------------------------------------------------

PF11_0160                       CATATGGATAATCATCATCTGTACATATACCCCCAAGTTCAATCATAT
MAL11|PF11_0160                 ------------------------------------------------
su_gi_contig_412                ------------------------------------------------
gi|27158644|gb|CA856263.1|CA856 ------------------------------------------------
gi|27156715|gb|CA855103.1|CA855 ------------------------------------------------
gi|17969004|gb|BM275667.1|BM275 ------------------------------------------------
gi|17967697|gb|BM274389.1|BM274 ------------------------------------------------
gi|27156202|gb|CA854797.1|CA854 ------------------------------------------------
gi|21254652|gb|BQ451540.1|BQ451 ------------------------------------------------
B06_PfLab1_Large_Plate6b.ab1    ------------------------------------------------
gi|17969754|gb|BM276397.1|BM276 ------------------------------------------------
gi|15908294|gb|BI815199.1|BI815 ------------------------------------------------
gi|17969580|gb|BM276228.1|BM276 ------------------------------------------------
PfLab1_S_F3__P1a_E12_10.ab1     ------------------------------------------------
052_PfLab1_M_P27b.ab1           ------------------------------------------------
gi|17968384|gb|BM275063.1|BM275 ------------------------------------------------
gi|27159390|gb|CA856676.1|CA856 ------------------------------------------------
gi|17966780|gb|BM273485.1|BM273 ------------------------------------------------
gi|17967016|gb|BM273718.1|BM273 ------------------------------------------------
gi|27156646|gb|CA855067.1|CA855 ------------------------------------------------
gi|17969651|gb|BM276297.1|BM276 ------------------------------------------------
gi|27158938|gb|CA856433.1|CA856 ------------------------------------------------
gi|17967911|gb|BM274601.1|BM274 ------------------------------------------------
gi|15909191|gb|BI815682.1|BI815 ------------------------------------------------
gi|27159663|gb|CA856849.1|CA856 ------------------------------------------------
gi|17969826|gb|BM276467.1|BM276 ------------------------------------------------
gi|17969131|gb|BM275790.1|BM275 ------------------------------------------------
H05_PfLab1_M_Plate11b.ab1       ------------------------------------------------
gi|17969611|gb|BM276258.1|BM276 ------------------------------------------------
gi|17967465|gb|BM274160.1|BM274 ------------------------------------------------
gi|17968409|gb|BM275088.1|BM275 ------------------------------------------------
gi|27156784|gb|CA855136.1|CA855 ------------------------------------------------
PfLab1_M_F3__P13a_B07_03.ab1    ------------------------------------------------
C11_2650_1.ab1                  ------------------------------------------------
C12_2650_302.ab1                ------------------------------------------------

PF11_0160                       CCTCAAAGGCATTATTAATGAGACCTCCATTACAACCATAATTTTTAA
MAL11|PF11_0160                 ------------------------------------------------
su_gi_contig_412                ------------------------------------------------
gi|27158644|gb|CA856263.1|CA856 ------------------------------------------------
gi|27156715|gb|CA855103.1|CA855 ------------------------------------------------
gi|17969004|gb|BM275667.1|BM275 ------------------------------------------------
gi|17967697|gb|BM274389.1|BM274 ------------------------------------------------
gi|27156202|gb|CA854797.1|CA854 ------------------------------------------------
gi|21254652|gb|BQ451540.1|BQ451 ------------------------------------------------
B06_PfLab1_Large_Plate6b.ab1    ------------------------------------------------
gi|17969754|gb|BM276397.1|BM276 ------------------------------------------------
gi|15908294|gb|BI815199.1|BI815 ------------------------------------------------
gi|17969580|gb|BM276228.1|BM276 ------------------------------------------------
PfLab1_S_F3__P1a_E12_10.ab1     ------------------------------------------------
052_PfLab1_M_P27b.ab1           ------------------------------------------------
gi|17968384|gb|BM275063.1|BM275 ------------------------------------------------
gi|27159390|gb|CA856676.1|CA856 ------------------------------------------------
gi|17966780|gb|BM273485.1|BM273 ------------------------------------------------
gi|17967016|gb|BM273718.1|BM273 ------------------------------------------------
gi|27156646|gb|CA855067.1|CA855 ------------------------------------------------
gi|17969651|gb|BM276297.1|BM276 ------------------------------------------------
gi|27158938|gb|CA856433.1|CA856 ------------------------------------------------
gi|17967911|gb|BM274601.1|BM274 ------------------------------------------------
gi|15909191|gb|BI815682.1|BI815 ------------------------------------------------
gi|27159663|gb|CA856849.1|CA856 ------------------------------------------------
gi|17969826|gb|BM276467.1|BM276 ------------------------------------------------
gi|17969131|gb|BM275790.1|BM275 ------------------------------------------------
H05_PfLab1_M_Plate11b.ab1       ------------------------------------------------
gi|17969611|gb|BM276258.1|BM276 ------------------------------------------------
gi|17967465|gb|BM274160.1|BM274 ------------------------------------------------
gi|17968409|gb|BM275088.1|BM275 ------------------------------------------------
gi|27156784|gb|CA855136.1|CA855 ------------------------------------------------
PfLab1_M_F3__P13a_B07_03.ab1    ------------------------------------------------
C11_2650_1.ab1                  ------------------------------------------------
C12_2650_302.ab1                ------------------------------------------------

PF11_0160                       ATGAACAATCTACTAATTCTTGT
MAL11|PF11_0160                 -----------------------
su_gi_contig_412                -----------------------
gi|27158644|gb|CA856263.1|CA856 -----------------------
gi|27156715|gb|CA855103.1|CA855 -----------------------
gi|17969004|gb|BM275667.1|BM275 -----------------------
gi|17967697|gb|BM274389.1|BM274 -----------------------
gi|27156202|gb|CA854797.1|CA854 -----------------------
gi|21254652|gb|BQ451540.1|BQ451 -----------------------
B06_PfLab1_Large_Plate6b.ab1    -----------------------
gi|17969754|gb|BM276397.1|BM276 -----------------------
gi|15908294|gb|BI815199.1|BI815 -----------------------
gi|17969580|gb|BM276228.1|BM276 -----------------------
PfLab1_S_F3__P1a_E12_10.ab1     -----------------------
052_PfLab1_M_P27b.ab1           -----------------------
gi|17968384|gb|BM275063.1|BM275 -----------------------
gi|27159390|gb|CA856676.1|CA856 -----------------------
gi|17966780|gb|BM273485.1|BM273 -----------------------
gi|17967016|gb|BM273718.1|BM273 -----------------------
gi|27156646|gb|CA855067.1|CA855 -----------------------
gi|17969651|gb|BM276297.1|BM276 -----------------------
gi|27158938|gb|CA856433.1|CA856 -----------------------
gi|17967911|gb|BM274601.1|BM274 -----------------------
gi|15909191|gb|BI815682.1|BI815 -----------------------
gi|27159663|gb|CA856849.1|CA856 -----------------------
gi|17969826|gb|BM276467.1|BM276 -----------------------
gi|17969131|gb|BM275790.1|BM275 -----------------------
H05_PfLab1_M_Plate11b.ab1       -----------------------
gi|17969611|gb|BM276258.1|BM276 -----------------------
gi|17967465|gb|BM274160.1|BM274 -----------------------
gi|17968409|gb|BM275088.1|BM275 -----------------------
gi|27156784|gb|CA855136.1|CA855 -----------------------
PfLab1_M_F3__P13a_B07_03.ab1    -----------------------
C11_2650_1.ab1                  -----------------------
C12_2650_302.ab1                -----------------------

;

endblock;
