# Supplementary material for: cDNA sequences reveal considerable gene prediction inaccuracy in the Plasmodium falciparum genome
Source: BMC Genomics. 2007 Jul 27;8:255. doi: 10.1186/1471-2164-8-255 (PMC1978503; doi:10.1186/1471-2164-8-255)
Supplement: Additional file 3 — Genes with cDNA sequences not matching predicted CDS perfectly. Aligned cDNA and predicted CDS sequences can be viewed by double clicking the hyper-linked gene names in the Excel file. [file 1471-2164-8-255-S3.zip › PF11_0167.TXT]

#NEXUS

[!This data assembled using Sequencher, from Gene Codes Corporation.]
begin data;
   dimensions ntax=7 nchar=5039;
   format datatype=dna gap=- interleave=yes;
   matrix

PF11_0167                       AAAAAAAAAAAAAATACAGCTAACTCGAATTAGCAAAAATATAAAAAA
MAL11|PF11_0167                 ------------------------------------------------
gi|17968330|gb|BM275010.1|BM275 ------------------------------------------------
su_gi_contig_2198               ------------------------------------------------
gi|17967905|gb|BM274595.1|BM274 ------------------------------------------------
gi|27156295|gb|CA854848.1|CA854 ------------------------------------------------
gi|15908229|gb|BI815165.1|BI815 ------------------------------------------------

PF11_0167                       AATTACAGATCATATAAAAAAGGAATAATTTTTTAGATATTTTTATAA
MAL11|PF11_0167                 ------------------------------------------------
gi|17968330|gb|BM275010.1|BM275 ------------------------------------------------
su_gi_contig_2198               ------------------------------------------------
gi|17967905|gb|BM274595.1|BM274 ------------------------------------------------
gi|27156295|gb|CA854848.1|CA854 ------------------------------------------------
gi|15908229|gb|BI815165.1|BI815 ------------------------------------------------

PF11_0167                       TATAATAATAAATAAATAATATTACTTATTTTTTCATACCATTATTTT
MAL11|PF11_0167                 ------------------------------------------------
gi|17968330|gb|BM275010.1|BM275 ------------------------------------------------
su_gi_contig_2198               ------------------------------------------------
gi|17967905|gb|BM274595.1|BM274 ------------------------------------------------
gi|27156295|gb|CA854848.1|CA854 ------------------------------------------------
gi|15908229|gb|BI815165.1|BI815 ------------------------------------------------

PF11_0167                       ATATATATGATATTTTATTATTTTGAATATTCATAAAAATTAAAAATT
MAL11|PF11_0167                 ------------------------------------------------
gi|17968330|gb|BM275010.1|BM275 ------------------------------------------------
su_gi_contig_2198               ------------------------------------------------
gi|17967905|gb|BM274595.1|BM274 ------------------------------------------------
gi|27156295|gb|CA854848.1|CA854 ------------------------------------------------
gi|15908229|gb|BI815165.1|BI815 ------------------------------------------------

PF11_0167                       ATTTTATATAAAAGTATAAAAAAAAGAATATACTTTTTAATGCAGCAT
MAL11|PF11_0167                 ------------------------------------------------
gi|17968330|gb|BM275010.1|BM275 ------------------------------------------------
su_gi_contig_2198               ------------------------------------------------
gi|17967905|gb|BM274595.1|BM274 ------------------------------------------------
gi|27156295|gb|CA854848.1|CA854 ------------------------------------------------
gi|15908229|gb|BI815165.1|BI815 ------------------------------------------------

PF11_0167                       ACGAAGTATTTAATATTATATTATATATATATATTATATAATATTGTA
MAL11|PF11_0167                 ------------------------------------------------
gi|17968330|gb|BM275010.1|BM275 ------------------------------------------------
su_gi_contig_2198               ------------------------------------------------
gi|17967905|gb|BM274595.1|BM274 ------------------------------------------------
gi|27156295|gb|CA854848.1|CA854 ------------------------------------------------
gi|15908229|gb|BI815165.1|BI815 ------------------------------------------------

PF11_0167                       TATAATTTATGAGGCCCTAAATTTATTTTTTAATTAACTTATTTTTAT
MAL11|PF11_0167                 ------------------------------------------------
gi|17968330|gb|BM275010.1|BM275 ------------------------------------------------
su_gi_contig_2198               ------------------------------------------------
gi|17967905|gb|BM274595.1|BM274 ------------------------------------------------
gi|27156295|gb|CA854848.1|CA854 ------------------------------------------------
gi|15908229|gb|BI815165.1|BI815 ------------------------------------------------

PF11_0167                       AATATATTATATAAATTATATAATTTTTTATTTTTATATCAAATTTTC
MAL11|PF11_0167                 ------------------------------------------------
gi|17968330|gb|BM275010.1|BM275 ------------------------------------------------
su_gi_contig_2198               ------------------------------------------------
gi|17967905|gb|BM274595.1|BM274 ------------------------------------------------
gi|27156295|gb|CA854848.1|CA854 ------------------------------------------------
gi|15908229|gb|BI815165.1|BI815 ------------------------------------------------

PF11_0167                       AGGTTTGTCCTTCATTGAACAAAAATTTCTTTTTTTTTTTTTCCTTCC
MAL11|PF11_0167                 ------------------------------------------------
gi|17968330|gb|BM275010.1|BM275 ------------------------------------------------
su_gi_contig_2198               ------------------------------------------------
gi|17967905|gb|BM274595.1|BM274 ------------------------------------------------
gi|27156295|gb|CA854848.1|CA854 ------------------------------------------------
gi|15908229|gb|BI815165.1|BI815 ------------------------------------------------

PF11_0167                       TATTATATTTAAAAAAAAGAATATTTTTCCTTTAATAAATAATGATTA
MAL11|PF11_0167                 ------------------------------------------------
gi|17968330|gb|BM275010.1|BM275 ------------------------------------------------
su_gi_contig_2198               ------------------------------------------------
gi|17967905|gb|BM274595.1|BM274 ------------------------------------------------
gi|27156295|gb|CA854848.1|CA854 ------------------------------------------------
gi|15908229|gb|BI815165.1|BI815 ------------------------------------------------

PF11_0167                       TATATTTATATATAATAGAACTATTATATTATAATATATAATAAATAT
MAL11|PF11_0167                 ------------------------------------------------
gi|17968330|gb|BM275010.1|BM275 ------------------------------------------------
su_gi_contig_2198               ------------------------------------------------
gi|17967905|gb|BM274595.1|BM274 ------------------------------------------------
gi|27156295|gb|CA854848.1|CA854 ------------------------------------------------
gi|15908229|gb|BI815165.1|BI815 ------------------------------------------------

PF11_0167                       ATATTTTATATGGATTTTATTTAAATATACAGACTTTTTCTCTTAAAA
MAL11|PF11_0167                 ------------------------------------------------
gi|17968330|gb|BM275010.1|BM275 ------------------------------------------------
su_gi_contig_2198               ------------------------------------------------
gi|17967905|gb|BM274595.1|BM274 ------------------------------------------------
gi|27156295|gb|CA854848.1|CA854 ------------------------------------------------
gi|15908229|gb|BI815165.1|BI815 ------------------------------------------------

PF11_0167                       GTATTTAAAATATTCGAATTTTCATTCTTTTATACTTATATATTATAA
MAL11|PF11_0167                 ------------------------------------------------
gi|17968330|gb|BM275010.1|BM275 ------------------------------------------------
su_gi_contig_2198               ------------------------------------------------
gi|17967905|gb|BM274595.1|BM274 ------------------------------------------------
gi|27156295|gb|CA854848.1|CA854 ------------------------------------------------
gi|15908229|gb|BI815165.1|BI815 ------------------------------------------------

PF11_0167                       TATACAAAATAATATACATATAATTTTGGTAGCATATTTAATTATTAT
MAL11|PF11_0167                 ------------------------------------------------
gi|17968330|gb|BM275010.1|BM275 ------------------------------------------------
su_gi_contig_2198               ------------------------------------------------
gi|17967905|gb|BM274595.1|BM274 ------------------------------------------------
gi|27156295|gb|CA854848.1|CA854 ------------------------------------------------
gi|15908229|gb|BI815165.1|BI815 ------------------------------------------------

PF11_0167                       TATACATATATACATAAATATATATGAATATAAATATATCTGTATTTT
MAL11|PF11_0167                 ------------------------------------------------
gi|17968330|gb|BM275010.1|BM275 ------------------------------------------------
su_gi_contig_2198               ------------------------------------------------
gi|17967905|gb|BM274595.1|BM274 ------------------------------------------------
gi|27156295|gb|CA854848.1|CA854 ------------------------------------------------
gi|15908229|gb|BI815165.1|BI815 ------------------------------------------------

PF11_0167                       GTTTAAAAAACAGAACAAATGAAAAAAAAATTGAGTTATATTATTTTG
MAL11|PF11_0167                 ------------------------------------------------
gi|17968330|gb|BM275010.1|BM275 ------------------------------------------------
su_gi_contig_2198               ------------------------------------------------
gi|17967905|gb|BM274595.1|BM274 ------------------------------------------------
gi|27156295|gb|CA854848.1|CA854 ------------------------------------------------
gi|15908229|gb|BI815165.1|BI815 ------------------------------------------------

PF11_0167                       ATATAGATTATAATAAAAAGTATATAAAAAAAAAAGGAATAATATATG
MAL11|PF11_0167                 ------------------------------------------------
gi|17968330|gb|BM275010.1|BM275 ------------------------------------------------
su_gi_contig_2198               ------------------------------------------------
gi|17967905|gb|BM274595.1|BM274 ------------------------------------------------
gi|27156295|gb|CA854848.1|CA854 ------------------------------------------------
gi|15908229|gb|BI815165.1|BI815 ------------------------------------------------

PF11_0167                       AATTTTACATAAATATTATAATTATGAAAAAAAAAAAAAAAAAAAAAA
MAL11|PF11_0167                 ------------------------------------------------
gi|17968330|gb|BM275010.1|BM275 ------------------------------------------------
su_gi_contig_2198               ------------------------------------------------
gi|17967905|gb|BM274595.1|BM274 ------------------------------------------------
gi|27156295|gb|CA854848.1|CA854 ------------------------------------------------
gi|15908229|gb|BI815165.1|BI815 ------------------------------------------------

PF11_0167                       AAAGATTATTATATTATATTATATTATATTATATATATATTATATTAT
MAL11|PF11_0167                 ------------------------------------------------
gi|17968330|gb|BM275010.1|BM275 ------------------------------------------------
su_gi_contig_2198               ------------------------------------------------
gi|17967905|gb|BM274595.1|BM274 ------------------------------------------------
gi|27156295|gb|CA854848.1|CA854 ------------------------------------------------
gi|15908229|gb|BI815165.1|BI815 ------------------------------------------------

PF11_0167                       GTATATTTTTATATTTATATAATGCCTGCACGTTTTTAAAAAAAAAAT
MAL11|PF11_0167                 ------------------------------------------------
gi|17968330|gb|BM275010.1|BM275 ------------------------------------------------
su_gi_contig_2198               ------------------------------------------------
gi|17967905|gb|BM274595.1|BM274 ------------------------------------------------
gi|27156295|gb|CA854848.1|CA854 ------------------------------------------------
gi|15908229|gb|BI815165.1|BI815 ------------------------------------------------

PF11_0167                       TCTTTTTAAAAAGTATTTCATTCCGCAATTTATATGAAAAAAAAAAAA
MAL11|PF11_0167                 ------------------------------------------------
gi|17968330|gb|BM275010.1|BM275 ------------------------------------------------
su_gi_contig_2198               ------------------------------------------------
gi|17967905|gb|BM274595.1|BM274 ------------------------------------------------
gi|27156295|gb|CA854848.1|CA854 ------------------------------------------------
gi|15908229|gb|BI815165.1|BI815 ------------------------------------------------

PF11_0167                       AAAAAAAAAAAAAAATGATAATAATAAAGTATACATATATATATATAT
MAL11|PF11_0167                 ------------------------------------------------
gi|17968330|gb|BM275010.1|BM275 ------------------------------------------------
su_gi_contig_2198               ------------------------------------------------
gi|17967905|gb|BM274595.1|BM274 ------------------------------------------------
gi|27156295|gb|CA854848.1|CA854 ------------------------------------------------
gi|15908229|gb|BI815165.1|BI815 ------------------------------------------------

PF11_0167                       AATTGTGATAATATAAATTAATATAATATCACAGTATATAATATATAT
MAL11|PF11_0167                 ------------------------------------------------
gi|17968330|gb|BM275010.1|BM275 ------------------------------------------------
su_gi_contig_2198               ------------------------------------------------
gi|17967905|gb|BM274595.1|BM274 ------------------------------------------------
gi|27156295|gb|CA854848.1|CA854 ------------------------------------------------
gi|15908229|gb|BI815165.1|BI815 ------------------------------------------------

PF11_0167                       GTATATATAATAAATAATAATTTTACAATTATGCAATATGTTGTATAA
MAL11|PF11_0167                 ------------------------------------------------
gi|17968330|gb|BM275010.1|BM275 ------------------------------------------------
su_gi_contig_2198               ------------------------------------------------
gi|17967905|gb|BM274595.1|BM274 ------------------------------------------------
gi|27156295|gb|CA854848.1|CA854 ------------------------------------------------
gi|15908229|gb|BI815165.1|BI815 ------------------------------------------------

PF11_0167                       ATGTATAATTATTTATTTTATATTATTTTATTTATTCTGATTTTTATT
MAL11|PF11_0167                 ------------------------------------------------
gi|17968330|gb|BM275010.1|BM275 ------------------------------------------------
su_gi_contig_2198               ------------------------------------------------
gi|17967905|gb|BM274595.1|BM274 ------------------------------------------------
gi|27156295|gb|CA854848.1|CA854 ------------------------------------------------
gi|15908229|gb|BI815165.1|BI815 ------------------------------------------------

PF11_0167                       TTTTTCACCTCTATATAATAAAATATAATATTTTAAAACTTCTTTCGG
MAL11|PF11_0167                 ------------------------------------------------
gi|17968330|gb|BM275010.1|BM275 ------------------------------------------------
su_gi_contig_2198               ------------------------------------------------
gi|17967905|gb|BM274595.1|BM274 ------------------------------------------------
gi|27156295|gb|CA854848.1|CA854 ------------------------------------------------
gi|15908229|gb|BI815165.1|BI815 ------------------------------------------------

PF11_0167                       TATATCATTAAAATATATGTAAAAATGAAAAATTTTCCAATATTTTAT
MAL11|PF11_0167                 ------------------------------------------------
gi|17968330|gb|BM275010.1|BM275 ------------------------------------------------
su_gi_contig_2198               ------------------------------------------------
gi|17967905|gb|BM274595.1|BM274 ------------------------------------------------
gi|27156295|gb|CA854848.1|CA854 ------------------------------------------------
gi|15908229|gb|BI815165.1|BI815 ------------------------------------------------

PF11_0167                       TCCAATAAAAAAAAAAAAAATTATACAACCTTTGTCTATCTTTTATTC
MAL11|PF11_0167                 ------------------------------------------------
gi|17968330|gb|BM275010.1|BM275 ---------------------------------------------AGC
su_gi_contig_2198               ---------------------------------------------AGC
gi|17967905|gb|BM274595.1|BM274 ------------------------------------------------
gi|27156295|gb|CA854848.1|CA854 ------------------------------------------------
gi|15908229|gb|BI815165.1|BI815 ------------------------------------------------

PF11_0167                       AACAAATAAATTCTTTAATATATATTTTACACAACAACTGTATATTCT
MAL11|PF11_0167                 ------------------------------------------------
gi|17968330|gb|BM275010.1|BM275 AACAAATAAATTCTTTAATATATATTTTACACAACAACTGTATATTCT
su_gi_contig_2198               AACAAATAAATTCTTTAATATATATTTTACACAACAACTGTATATTCT
gi|17967905|gb|BM274595.1|BM274 -ACAAATAAATTCTTTAATATATATTTTACACAACAACTGTATATTCT
gi|27156295|gb|CA854848.1|CA854 ------------------------------------------------
gi|15908229|gb|BI815165.1|BI815 ------------------------------------------------

PF11_0167                       TCTTTTTTTATGTGTTTTTTTTTCTTCTTTCTTTTTTTTCTTTCTTTT
MAL11|PF11_0167                 ------------------------------------------------
gi|17968330|gb|BM275010.1|BM275 TCTTTTTTTATGTGTTTTTTTTTCTTCTTTCTTTTTTTTCTTTCTTTT
su_gi_contig_2198               TCTTTTTTTATGTGTTTTTTTTTCTTCTTTCTTTTTTTTCTTTCTTTT
gi|17967905|gb|BM274595.1|BM274 TCTTTTTTTATGTGTTTTTTTTTCTTCTTTCTTTTTTTTCTTTCTTTT
gi|27156295|gb|CA854848.1|CA854 ------------------------------------------------
gi|15908229|gb|BI815165.1|BI815 ------------------------------------------------

PF11_0167                       CTTTTTTTCTTTTATTTTTGTTTTTTTTAATAAATTATAAAAAAGAAT
MAL11|PF11_0167                 ------------------------------------------------
gi|17968330|gb|BM275010.1|BM275 CTTTTTTTCTTTTATTTTTGTTTTTTTTAATAAATTATAAAAAAGAAT
su_gi_contig_2198               CTTTTTTTCTTTTATTTTTGTTTTTTTTAATAAATTATAAAAAAGAAT
gi|17967905|gb|BM274595.1|BM274 CTTTTTTTCTTTTATTTTTGTTTTTTTTAATAAATTATAAAAAAGAAT
gi|27156295|gb|CA854848.1|CA854 ---------------------------------------------AAT
gi|15908229|gb|BI815165.1|BI815 ------------------------------------------------

PF11_0167                       CTTTTCGGCCACATGAATAATTATTTGGCATTTATCTTTATAACAATT
MAL11|PF11_0167                 ------------ATGAATAATTATTTGGCATTTATCTTTATAACAATT
gi|17968330|gb|BM275010.1|BM275 CTTTTCGGCCACATGAATAATTATTTGGCATTTATCTTTATAACAATT
su_gi_contig_2198               CTTTTCGGCCACATGAATAATTATTTGGCATTTATCTTTATAACAATT
gi|17967905|gb|BM274595.1|BM274 CTTTTCGGCCACATGAATAATTATTTGGCATTTATCTTTATAACAATT
gi|27156295|gb|CA854848.1|CA854 CTTTTCGGCCACATGAATAATTATTTGGCATTTATCTTTATAACAATT
gi|15908229|gb|BI815165.1|BI815 ------------------------------------------------

PF11_0167                       TTAAGTTTATTTATTTATATATCATATATATGTAAGTAAAACAAAAGA
MAL11|PF11_0167                 TTAAGTTTATTTATTTATATATCATATATAT-----------------
gi|17968330|gb|BM275010.1|BM275 TTAAGTTTATTTATTTATATATCATATATAT-----------------
su_gi_contig_2198               TTAAGTTTATTTATTTATATATCATATATAT-----------------
gi|17967905|gb|BM274595.1|BM274 TTAAGTTTATTTATTTATATATCATATATAT-----------------
gi|27156295|gb|CA854848.1|CA854 TTAAGTTTATTTATTTATATATCATATATAT-----------------
gi|15908229|gb|BI815165.1|BI815 ------------------------------------------------

PF11_0167                       GGAAAAATAAAATAAACATAAATATAAAATAAACATAAATATAAAATA
MAL11|PF11_0167                 ------------------------------------------------
gi|17968330|gb|BM275010.1|BM275 ------------------------------------------------
su_gi_contig_2198               ------------------------------------------------
gi|17967905|gb|BM274595.1|BM274 ------------------------------------------------
gi|27156295|gb|CA854848.1|CA854 ------------------------------------------------
gi|15908229|gb|BI815165.1|BI815 ------------------------------------------------

PF11_0167                       AACATAAAAATGAAGGAACATAAAAACATTATTTTATAATCCACTAAT
MAL11|PF11_0167                 ------------------------------------------------
gi|17968330|gb|BM275010.1|BM275 ------------------------------------------------
su_gi_contig_2198               ------------------------------------------------
gi|17967905|gb|BM274595.1|BM274 ------------------------------------------------
gi|27156295|gb|CA854848.1|CA854 ------------------------------------------------
gi|15908229|gb|BI815165.1|BI815 ------------------------------------------------

PF11_0167                       TTATTTTTTCCTTATAGATACCATACAAAATGTATATCTAAATAATTA
MAL11|PF11_0167                 -----------------ATACCATACAAAATGTATATCTAAATAATTA
gi|17968330|gb|BM275010.1|BM275 -----------------ATACCATACAAAATGTATATCTAAATAATTA
su_gi_contig_2198               -----------------ATACCATACAAAATGTATATCTAAATAATTA
gi|17967905|gb|BM274595.1|BM274 -----------------ATACCATACAAAATGTATATCTAAATAATTA
gi|27156295|gb|CA854848.1|CA854 -----------------ATACCATACAAAATGTATATCTAAATAATTA
gi|15908229|gb|BI815165.1|BI815 ------------------------------------------------

PF11_0167                       TAGTAACATAGTTCGGATTTTATTAATTCTATTTAGCATTCCTTTTTT
MAL11|PF11_0167                 TAGTAACATAGTTCGGATTTTATTAATTCTATTTAGCATTCCTTTTTT
gi|17968330|gb|BM275010.1|BM275 TAGTAACATAGTTCGGATTTTATTAATTCTATTTAGCATTCCTTTTTT
su_gi_contig_2198               TAGTAACATAGTTCGGATTTTATTAATTCTATTTAGCATTCCTTTTTT
gi|17967905|gb|BM274595.1|BM274 TAGTAACATAGTTCGGATTTTATTAATTCTATTTAGCATTCCTTTTTT
gi|27156295|gb|CA854848.1|CA854 TAGTAACATAGTTCGGATTTTATTAATTCTATTTAGCATTCCTTTTTT
gi|15908229|gb|BI815165.1|BI815 ------------------------------------------------

PF11_0167                       TATTTGTTATTATTGGTCTTTTGCTAAATGTTCAATTGTTAATCCAGG
MAL11|PF11_0167                 TATTTGTTATTATTGGTCTTTTGCTAAATGTTCAATTGTTAATCCAGG
gi|17968330|gb|BM275010.1|BM275 TATTTGTTATTATTGGTCTTTTGCTAAATGTTCAATTGTTAATCCAGG
su_gi_contig_2198               TATTTGTTATTATTGGTCTTTTGCTAAATGTTCAATTGTTAATCCAGG
gi|17967905|gb|BM274595.1|BM274 TATTTGTTATTATTGGTCTTTTGCTAAATGTTCAATTGTTAATCCAGG
gi|27156295|gb|CA854848.1|CA854 TATTTGTTATTATTGGTCTTTTGCTAAATGTTCAATTGTTAATCCAGG
gi|15908229|gb|BI815165.1|BI815 ------------------------------------------------

PF11_0167                       ATATGTTGACGACACATGGGAAAGTAATTTATTTTTATCATTTAATAT
MAL11|PF11_0167                 ATATGTTGACGACACATGGGAAA-------------------------
gi|17968330|gb|BM275010.1|BM275 ATATGTTGACGACACATGGGAAA-------------------------
su_gi_contig_2198               ATATGTTGACGACACATGGGAAA-------------------------
gi|17967905|gb|BM274595.1|BM274 ATATGTTGACGACACATGGGAAA-------------------------
gi|27156295|gb|CA854848.1|CA854 ATATGTTGACGACACATGGGAAA-------------------------
gi|15908229|gb|BI815165.1|BI815 ------------------------------------------------

PF11_0167                       TTTATTTGTTTTTCAAATATTTATAAATAAATAAATAAATATATATAT
MAL11|PF11_0167                 ------------------------------------------------
gi|17968330|gb|BM275010.1|BM275 ------------------------------------------------
su_gi_contig_2198               ------------------------------------------------
gi|17967905|gb|BM274595.1|BM274 ------------------------------------------------
gi|27156295|gb|CA854848.1|CA854 ------------------------------------------------
gi|15908229|gb|BI815165.1|BI815 ------------------------------------------------

PF11_0167                       ATATATATATATATATATAAATGTATATTTTTTTTTTTTTTTTTTTTC
MAL11|PF11_0167                 ------------------------------------------------
gi|17968330|gb|BM275010.1|BM275 ------------------------------------------------
su_gi_contig_2198               ------------------------------------------------
gi|17967905|gb|BM274595.1|BM274 ------------------------------------------------
gi|27156295|gb|CA854848.1|CA854 ------------------------------------------------
gi|15908229|gb|BI815165.1|BI815 ------------------------------------------------

PF11_0167                       CCCCCAAGTCAATGCTGAAGAAAATAACATTCCAATAGAAAAGAGAAA
MAL11|PF11_0167                 --------TCAATGCTGAAGAAAATAACATTCCAATAGAAAAGAGAAA
gi|17968330|gb|BM275010.1|BM275 --------TCAATGCTGAAGAAAATAACATTCCAATAGAAAAGAGAAA
su_gi_contig_2198               --------TCAATGCTGAAGAAAATAACATTCCAATAGAAAAGAGAAA
gi|17967905|gb|BM274595.1|BM274 --------TCAATGCTGAAGAAAATAACATTCCAATAGAAAAGAGAAA
gi|27156295|gb|CA854848.1|CA854 --------TCAATGCTGAAGAAAATAACATTCCAATAGAAAAGAGAAA
gi|15908229|gb|BI815165.1|BI815 -----------------AAGAAAATAACATTCCAATAGAAAAGAGAAA

PF11_0167                       AATAAGAAATTATGTTCCCAATAAATATACGATATGTGACAAATGTGA
MAL11|PF11_0167                 AATAAGAAATTATGTTCCCAATAAATATACGATATGTGACAAATGTGA
gi|17968330|gb|BM275010.1|BM275 AATAAGAAATTATGTTCCCAATAAATATACGATATGTGACAAATGTGA
su_gi_contig_2198               AATAAGAAATTATGTTCCCAATAAATATACGATATGTGACAAATGTGA
gi|17967905|gb|BM274595.1|BM274 AATAAGAAATTATGTTCCCAATAAATATACGATATGTGACAAATGTGA
gi|27156295|gb|CA854848.1|CA854 AATAAGAAATTATGTTCCCAATAAATATACGATATGTGACAAATGTGA
gi|15908229|gb|BI815165.1|BI815 AATAAGAAATTATGTTCCCAATAAATATACGATATGTGACAAATGTGA

PF11_0167                       TTTTTTGGTAAGACCAGAGAGAGCTCATCACTGCAGGGTTAGTTTATA
MAL11|PF11_0167                 TTTTTTGGTAAGACCAGAGAGAGCTCATCACTGCAGG-----------
gi|17968330|gb|BM275010.1|BM275 TTTTTTGGTAAGACCAGAGAGAGCTCATCACTGCAGG-----------
su_gi_contig_2198               TTTTTTGGTAAGACCAGAGAGAGCTCATCAC-----------------
gi|17967905|gb|BM274595.1|BM274 TTTTTTGGTAAGACCAGAGAGAGCTCATCACTGCAGG-----------
gi|27156295|gb|CA854848.1|CA854 TTTTTTGGTAAGACCAGAGAGAGCTCATCACTGCAGG-----------
gi|15908229|gb|BI815165.1|BI815 TTTTTTGGTAAGACCAGAGAGAGCTCATCA------------------

PF11_0167                       AAATGATGTTAAATGTGTTATCATCACAAAAATAAAATAATATATACA
MAL11|PF11_0167                 ------------------------------------------------
gi|17968330|gb|BM275010.1|BM275 ------------------------------------------------
su_gi_contig_2198               ------------------------------------------------
gi|17967905|gb|BM274595.1|BM274 ------------------------------------------------
gi|27156295|gb|CA854848.1|CA854 ------------------------------------------------
gi|15908229|gb|BI815165.1|BI815 ------------------------------------------------

PF11_0167                       ATGTATTATATATGTTAATATATATCTCACGTATTAATTTATTATTCA
MAL11|PF11_0167                 ------------------------------------------------
gi|17968330|gb|BM275010.1|BM275 ------------------------------------------------
su_gi_contig_2198               ------------------------------------------------
gi|17967905|gb|BM274595.1|BM274 ------------------------------------------------
gi|27156295|gb|CA854848.1|CA854 ------------------------------------------------
gi|15908229|gb|BI815165.1|BI815 ------------------------------------------------

PF11_0167                       TATAATATATATTTTTATTAATCATATAAATATATTAATTTAACCATT
MAL11|PF11_0167                 ------------------------------------------------
gi|17968330|gb|BM275010.1|BM275 ------------------------------------------------
su_gi_contig_2198               ---------------------------------------------ATT
gi|17967905|gb|BM274595.1|BM274 ------------------------------------------------
gi|27156295|gb|CA854848.1|CA854 ------------------------------------------------
gi|15908229|gb|BI815165.1|BI815 --------------------------------------------CATT

PF11_0167                       TATAATTTTTTTCAATTTATTTATTTAATTATTCATATACGATTCAGA
MAL11|PF11_0167                 -----------------------------------------------A
gi|17968330|gb|BM275010.1|BM275 -----------------------------------------------A
su_gi_contig_2198               TATAATTTTTTTCAATTTATTTATTTAATTATTCATATACGATTCAGA
gi|17967905|gb|BM274595.1|BM274 -----------------------------------------------A
gi|27156295|gb|CA854848.1|CA854 -----------------------------------------------A
gi|15908229|gb|BI815165.1|BI815 TATAATTTTTTTCAATTTATTTATTTAATTATTCATATACGATTCAGA

PF11_0167                       CTTGTAATAAGTGCATATTAAAAATGGATCACCACTGTCCATGGATAG
MAL11|PF11_0167                 CTTGTAATAAGTGCATATTAAAAATGGATCACCACTGTCCATGGATAG
gi|17968330|gb|BM275010.1|BM275 CTTGTAATAAGTGCATATTAAAAATGGATCACCACTGTCCATGGATA-
su_gi_contig_2198               CTTGTAATAAGTGCATATTAAAAATGGATCACCACTGTCCATGGATAG
gi|17967905|gb|BM274595.1|BM274 CTTTGTATAAGTGCATATTAAAAATGGATCACCACTGTCCATGGATAG
gi|27156295|gb|CA854848.1|CA854 CTTGTAATAAGTGCATATTAAAAATGGATCACCACTGTCCATGGATAG
gi|15908229|gb|BI815165.1|BI815 CTTGTAATAAGTGCATATTAAAAATGGATCACCACTGTCCATGGATAG

PF11_0167                       GCACTTGTGTAGGAGAAAAAAATTTGAAATTTTTTTTCTTATTTTTAA
MAL11|PF11_0167                 GCACTTGTGTAGGAGAAAAAAATTTGAAATTTTTTTTCTTATTTTTAA
gi|17968330|gb|BM275010.1|BM275 ------------------------------------------------
su_gi_contig_2198               GCACTTGTGTAGGAGAAAAAAATTTGAAATTTTTTT------------
gi|17967905|gb|BM274595.1|BM274 GCACTTGTGTA-------------------------------------
gi|27156295|gb|CA854848.1|CA854 GCACTTGTGTAGGAGAAAAAAATTTGAAATTTTTTTTCCTAATTTTTA
gi|15908229|gb|BI815165.1|BI815 GCACTTGTGTAGGAGAAAAAAATTTGAAATTTTTTT------------

PF11_0167                       TATATGGTTTTTTTACTACATCATATATTTCTATAACTGTCATACCGA
MAL11|PF11_0167                 TATATGGTTTTTTTACTACATCATATATTTCTATAACTGTCATACCGA
gi|17968330|gb|BM275010.1|BM275 ------------------------------------------------
su_gi_contig_2198               ------------------------------------------------
gi|17967905|gb|BM274595.1|BM274 ------------------------------------------------
gi|27156295|gb|CA854848.1|CA854 TATATGGTTTTTT-----------------------------------
gi|15908229|gb|BI815165.1|BI815 ------------------------------------------------

PF11_0167                       TTTTTATAAATGCTCTTTGTGCCAAGGAAATACAAGAAGTAAAACTTA
MAL11|PF11_0167                 TTTTTATAAATGCTCTTTGTGCCAAGGAAATACAAGAA----------
gi|17968330|gb|BM275010.1|BM275 ------------------------------------------------
su_gi_contig_2198               ------------------------------------------------
gi|17967905|gb|BM274595.1|BM274 ------------------------------------------------
gi|27156295|gb|CA854848.1|CA854 ------------------------------------------------
gi|15908229|gb|BI815165.1|BI815 ------------------------------------------------

PF11_0167                       AAAATAAAATAATACAAAAAGAAAAAAAAAAAAAAAAAAAAAAAAAAA
MAL11|PF11_0167                 ------------------------------------------------
gi|17968330|gb|BM275010.1|BM275 ------------------------------------------------
su_gi_contig_2198               ------------------------------------------------
gi|17967905|gb|BM274595.1|BM274 ------------------------------------------------
gi|27156295|gb|CA854848.1|CA854 ------------------------------------------------
gi|15908229|gb|BI815165.1|BI815 ------------------------------------------------

PF11_0167                       AAAAATTTCACTTTCCTTATATTTGTCGGAAATATAATTATCTTTTAC
MAL11|PF11_0167                 ------------------------------------------------
gi|17968330|gb|BM275010.1|BM275 ------------------------------------------------
su_gi_contig_2198               ------------------------------------------------
gi|17967905|gb|BM274595.1|BM274 ------------------------------------------------
gi|27156295|gb|CA854848.1|CA854 ------------------------------------------------
gi|15908229|gb|BI815165.1|BI815 ------------------------------------------------

PF11_0167                       AAAAATATATTTAAAATTTTCTTATTTTTATAGAATTCTGATAGAATA
MAL11|PF11_0167                 ---------------------------------AATTCTGATAGAATA
gi|17968330|gb|BM275010.1|BM275 ------------------------------------------------
su_gi_contig_2198               ------------------------------------------------
gi|17967905|gb|BM274595.1|BM274 ------------------------------------------------
gi|27156295|gb|CA854848.1|CA854 ------------------------------------------------
gi|15908229|gb|BI815165.1|BI815 ------------------------------------------------

PF11_0167                       AACCACATTACTCTTTTGATTAGTAATCGGAAAATTATATACTATTCC
MAL11|PF11_0167                 AACCACATTACTCTTTTGATTA--------------------------
gi|17968330|gb|BM275010.1|BM275 ------------------------------------------------
su_gi_contig_2198               ------------------------------------------------
gi|17967905|gb|BM274595.1|BM274 ------------------------------------------------
gi|27156295|gb|CA854848.1|CA854 ------------------------------------------------
gi|15908229|gb|BI815165.1|BI815 ------------------------------------------------

PF11_0167                       ATGTATATAAATATAAATAAATATATATATATATATATTTTTTTTTTT
MAL11|PF11_0167                 ------------------------------------------------
gi|17968330|gb|BM275010.1|BM275 ------------------------------------------------
su_gi_contig_2198               ------------------------------------------------
gi|17967905|gb|BM274595.1|BM274 ------------------------------------------------
gi|27156295|gb|CA854848.1|CA854 ------------------------------------------------
gi|15908229|gb|BI815165.1|BI815 ------------------------------------------------

PF11_0167                       TTTTTTTTTATCATTTTAGCTATCTGTACTGCATTAACTTTAACCTTG
MAL11|PF11_0167                 -------------------CTATCTGTACTGCATTAACTTTAACCTTG
gi|17968330|gb|BM275010.1|BM275 ------------------------------------------------
su_gi_contig_2198               ------------------------------------------------
gi|17967905|gb|BM274595.1|BM274 ------------------------------------------------
gi|27156295|gb|CA854848.1|CA854 ------------------------------------------------
gi|15908229|gb|BI815165.1|BI815 ------------------------------------------------

PF11_0167                       GCATTACTCTTTGTAATTTTCCCAATCTACCAAAAAAAAAAAAAAAAA
MAL11|PF11_0167                 GCATTACTCTTT------------------------------------
gi|17968330|gb|BM275010.1|BM275 ------------------------------------------------
su_gi_contig_2198               ------------------------------------------------
gi|17967905|gb|BM274595.1|BM274 ------------------------------------------------
gi|27156295|gb|CA854848.1|CA854 ------------------------------------------------
gi|15908229|gb|BI815165.1|BI815 ------------------------------------------------

PF11_0167                       AAAAAACAAATATATATTTAAATATTTATTCATTTGTATATCTATTTT
MAL11|PF11_0167                 ------------------------------------------------
gi|17968330|gb|BM275010.1|BM275 ------------------------------------------------
su_gi_contig_2198               ------------------------------------------------
gi|17967905|gb|BM274595.1|BM274 ------------------------------------------------
gi|27156295|gb|CA854848.1|CA854 ------------------------------------------------
gi|15908229|gb|BI815165.1|BI815 ------------------------------------------------

PF11_0167                       AAAAAATAAATATTTTTTATCAATAATTATAATTTATTCGCTATCTCT
MAL11|PF11_0167                 ------------------------------------------------
gi|17968330|gb|BM275010.1|BM275 ------------------------------------------------
su_gi_contig_2198               ------------------------------------------------
gi|17967905|gb|BM274595.1|BM274 ------------------------------------------------
gi|27156295|gb|CA854848.1|CA854 ------------------------------------------------
gi|15908229|gb|BI815165.1|BI815 ------------------------------------------------

PF11_0167                       TTTAGATGAACTGTCAATATATATATTTTATCTCAAAAAATATTACAG
MAL11|PF11_0167                 -----ATGAACTGTCAATATATATATTTTATCTCAAAAAATATTACAG
gi|17968330|gb|BM275010.1|BM275 ------------------------------------------------
su_gi_contig_2198               ------------------------------------------------
gi|17967905|gb|BM274595.1|BM274 ------------------------------------------------
gi|27156295|gb|CA854848.1|CA854 ------------------------------------------------
gi|15908229|gb|BI815165.1|BI815 ------------------------------------------------

PF11_0167                       CTATAGAATCGTCCTACAGTGACATGGTATTTCGAAAATACAAAAATA
MAL11|PF11_0167                 CTATAGAATCGTCCTACAGTGACATGGT--------------------
gi|17968330|gb|BM275010.1|BM275 ------------------------------------------------
su_gi_contig_2198               ------------------------------------------------
gi|17967905|gb|BM274595.1|BM274 ------------------------------------------------
gi|27156295|gb|CA854848.1|CA854 ------------------------------------------------
gi|15908229|gb|BI815165.1|BI815 ------------------------------------------------

PF11_0167                       TATATATATATATATGCATAAATAAACAAATGCAAGTATATAACACTT
MAL11|PF11_0167                 ------------------------------------------------
gi|17968330|gb|BM275010.1|BM275 ------------------------------------------------
su_gi_contig_2198               ------------------------------------------------
gi|17967905|gb|BM274595.1|BM274 ------------------------------------------------
gi|27156295|gb|CA854848.1|CA854 ------------------------------------------------
gi|15908229|gb|BI815165.1|BI815 ------------------------------------------------

PF11_0167                       TTAATTTTATTTAATCTTTTTGGTGTGCAGAATCCTTATGACTTGGGA
MAL11|PF11_0167                 ------------------------------------------------
gi|17968330|gb|BM275010.1|BM275 ------------------------------------------------
su_gi_contig_2198               ------------------------------------------------
gi|17967905|gb|BM274595.1|BM274 ------------------------------------------------
gi|27156295|gb|CA854848.1|CA854 ------------------------------------------------
gi|15908229|gb|BI815165.1|BI815 ------------------------------------------------

PF11_0167                       ATATACAATAATTGGAAAGCGGTTTGAAATATAATAAGATTACTAATT
MAL11|PF11_0167                 ------------------------------------------------
gi|17968330|gb|BM275010.1|BM275 ------------------------------------------------
su_gi_contig_2198               ------------------------------------------------
gi|17967905|gb|BM274595.1|BM274 ------------------------------------------------
gi|27156295|gb|CA854848.1|CA854 ------------------------------------------------
gi|15908229|gb|BI815165.1|BI815 ------------------------------------------------

PF11_0167                       CATAAATATATATATATATATATATATATATATATGTATATATTTATT
MAL11|PF11_0167                 ------------------------------------------------
gi|17968330|gb|BM275010.1|BM275 ------------------------------------------------
su_gi_contig_2198               ------------------------------------------------
gi|17967905|gb|BM274595.1|BM274 ------------------------------------------------
gi|27156295|gb|CA854848.1|CA854 ------------------------------------------------
gi|15908229|gb|BI815165.1|BI815 ------------------------------------------------

PF11_0167                       TATGTATATATTTTTTTATTTTTTCTTTATTATTTTATTTGATCTAAA
MAL11|PF11_0167                 ------------------------------------------------
gi|17968330|gb|BM275010.1|BM275 ------------------------------------------------
su_gi_contig_2198               ------------------------------------------------
gi|17967905|gb|BM274595.1|BM274 ------------------------------------------------
gi|27156295|gb|CA854848.1|CA854 ------------------------------------------------
gi|15908229|gb|BI815165.1|BI815 ------------------------------------------------

PF11_0167                       TATTCATTTAAGGTTTTTGATGAATTCACATGGAAGTGGTTTTTTCCT
MAL11|PF11_0167                 --------------TTTTGATGAATTCACATGGAAGTGGTTTTTTCCT
gi|17968330|gb|BM275010.1|BM275 ------------------------------------------------
su_gi_contig_2198               ------------------------------------------------
gi|17967905|gb|BM274595.1|BM274 ------------------------------------------------
gi|27156295|gb|CA854848.1|CA854 ------------------------------------------------
gi|15908229|gb|BI815165.1|BI815 ------------------------------------------------

PF11_0167                       CTCAATGTAGAATGTGCTCAAAAGACAAGTACATTTGAAAATACGTTC
MAL11|PF11_0167                 CTCAATGTAGAATGTGCTCAAAAGACAA--------------------
gi|17968330|gb|BM275010.1|BM275 ------------------------------------------------
su_gi_contig_2198               ------------------------------------------------
gi|17967905|gb|BM274595.1|BM274 ------------------------------------------------
gi|27156295|gb|CA854848.1|CA854 ------------------------------------------------
gi|15908229|gb|BI815165.1|BI815 ------------------------------------------------

PF11_0167                       AATATCATTATAACAATATAACTATATATTATTATATTACATAATTTT
MAL11|PF11_0167                 ------------------------------------------------
gi|17968330|gb|BM275010.1|BM275 ------------------------------------------------
su_gi_contig_2198               ------------------------------------------------
gi|17967905|gb|BM274595.1|BM274 ------------------------------------------------
gi|27156295|gb|CA854848.1|CA854 ------------------------------------------------
gi|15908229|gb|BI815165.1|BI815 ------------------------------------------------

PF11_0167                       TTATTTTATTTTTACACGTTCGTAGATTATTTATACCCACTGAATGAT
MAL11|PF11_0167                 -------------------------ATTATTTATACCCACTGAATGAT
gi|17968330|gb|BM275010.1|BM275 ------------------------------------------------
su_gi_contig_2198               ------------------------------------------------
gi|17967905|gb|BM274595.1|BM274 ------------------------------------------------
gi|27156295|gb|CA854848.1|CA854 ------------------------------------------------
gi|15908229|gb|BI815165.1|BI815 ------------------------------------------------

PF11_0167                       AAATACATGAATATTATTAATACTGATATGAACGATTTTCTTTTAGAT
MAL11|PF11_0167                 AAATACATGAATATTATTAATACTGATATGAACGATTTTCTTTTAGAT
gi|17968330|gb|BM275010.1|BM275 ------------------------------------------------
su_gi_contig_2198               ------------------------------------------------
gi|17967905|gb|BM274595.1|BM274 ------------------------------------------------
gi|27156295|gb|CA854848.1|CA854 ------------------------------------------------
gi|15908229|gb|BI815165.1|BI815 ------------------------------------------------

PF11_0167                       AATAATAATGAAAACATAAAGGAAGATGGAGATTAATTTTATAAGAAT
MAL11|PF11_0167                 AATAATAATGAAAACATAAAGGAAGATGGAGATTAA------------
gi|17968330|gb|BM275010.1|BM275 ------------------------------------------------
su_gi_contig_2198               ------------------------------------------------
gi|17967905|gb|BM274595.1|BM274 ------------------------------------------------
gi|27156295|gb|CA854848.1|CA854 ------------------------------------------------
gi|15908229|gb|BI815165.1|BI815 ------------------------------------------------

PF11_0167                       GTATAGGAATATGTTCTAAATAAATGAAATATGTTTCTGTATATATAT
MAL11|PF11_0167                 ------------------------------------------------
gi|17968330|gb|BM275010.1|BM275 ------------------------------------------------
su_gi_contig_2198               ------------------------------------------------
gi|17967905|gb|BM274595.1|BM274 ------------------------------------------------
gi|27156295|gb|CA854848.1|CA854 ------------------------------------------------
gi|15908229|gb|BI815165.1|BI815 ------------------------------------------------

PF11_0167                       ATATATATATATATATATATGTATATGTTTTTTTTTTGTATTTCCTAA
MAL11|PF11_0167                 ------------------------------------------------
gi|17968330|gb|BM275010.1|BM275 ------------------------------------------------
su_gi_contig_2198               ------------------------------------------------
gi|17967905|gb|BM274595.1|BM274 ------------------------------------------------
gi|27156295|gb|CA854848.1|CA854 ------------------------------------------------
gi|15908229|gb|BI815165.1|BI815 ------------------------------------------------

PF11_0167                       TTTAACATTCCATTATTTTCCTTATTAATAATAAAAATATATATATGT
MAL11|PF11_0167                 ------------------------------------------------
gi|17968330|gb|BM275010.1|BM275 ------------------------------------------------
su_gi_contig_2198               ------------------------------------------------
gi|17967905|gb|BM274595.1|BM274 ------------------------------------------------
gi|27156295|gb|CA854848.1|CA854 ------------------------------------------------
gi|15908229|gb|BI815165.1|BI815 ------------------------------------------------

PF11_0167                       ATGTATTATTTTTATTTATTATTTTTTATTTTTTCCTTATTATTAATC
MAL11|PF11_0167                 ------------------------------------------------
gi|17968330|gb|BM275010.1|BM275 ------------------------------------------------
su_gi_contig_2198               ------------------------------------------------
gi|17967905|gb|BM274595.1|BM274 ------------------------------------------------
gi|27156295|gb|CA854848.1|CA854 ------------------------------------------------
gi|15908229|gb|BI815165.1|BI815 ------------------------------------------------

PF11_0167                       ATATTTATAATACAACAAACTATTAACAATCATTTTGTTTAATACTTT
MAL11|PF11_0167                 ------------------------------------------------
gi|17968330|gb|BM275010.1|BM275 ------------------------------------------------
su_gi_contig_2198               ------------------------------------------------
gi|17967905|gb|BM274595.1|BM274 ------------------------------------------------
gi|27156295|gb|CA854848.1|CA854 ------------------------------------------------
gi|15908229|gb|BI815165.1|BI815 ------------------------------------------------

PF11_0167                       TTTATTTTATTATACTATTTAATCATAAGAAAATATATATATATATAT
MAL11|PF11_0167                 ------------------------------------------------
gi|17968330|gb|BM275010.1|BM275 ------------------------------------------------
su_gi_contig_2198               ------------------------------------------------
gi|17967905|gb|BM274595.1|BM274 ------------------------------------------------
gi|27156295|gb|CA854848.1|CA854 ------------------------------------------------
gi|15908229|gb|BI815165.1|BI815 ------------------------------------------------

PF11_0167                       ATTGTCATATGAATTATTGAGATAAATTCTTAGCTATGTTAAGATTTA
MAL11|PF11_0167                 ------------------------------------------------
gi|17968330|gb|BM275010.1|BM275 ------------------------------------------------
su_gi_contig_2198               ------------------------------------------------
gi|17967905|gb|BM274595.1|BM274 ------------------------------------------------
gi|27156295|gb|CA854848.1|CA854 ------------------------------------------------
gi|15908229|gb|BI815165.1|BI815 ------------------------------------------------

PF11_0167                       CTTATGAATTTATAAAAAAAAAAGAAAAAAAAAAAAAATATATATATA
MAL11|PF11_0167                 ------------------------------------------------
gi|17968330|gb|BM275010.1|BM275 ------------------------------------------------
su_gi_contig_2198               ------------------------------------------------
gi|17967905|gb|BM274595.1|BM274 ------------------------------------------------
gi|27156295|gb|CA854848.1|CA854 ------------------------------------------------
gi|15908229|gb|BI815165.1|BI815 ------------------------------------------------

PF11_0167                       TATATATATATATATATATGTACATATGTTTGTTTCCGCTTATACTTG
MAL11|PF11_0167                 ------------------------------------------------
gi|17968330|gb|BM275010.1|BM275 ------------------------------------------------
su_gi_contig_2198               ------------------------------------------------
gi|17967905|gb|BM274595.1|BM274 ------------------------------------------------
gi|27156295|gb|CA854848.1|CA854 ------------------------------------------------
gi|15908229|gb|BI815165.1|BI815 ------------------------------------------------

PF11_0167                       TATAAACAGATTAAACTATTTCTTATGATAAAGTATCACAAAAAAAAA
MAL11|PF11_0167                 ------------------------------------------------
gi|17968330|gb|BM275010.1|BM275 ------------------------------------------------
su_gi_contig_2198               ------------------------------------------------
gi|17967905|gb|BM274595.1|BM274 ------------------------------------------------
gi|27156295|gb|CA854848.1|CA854 ------------------------------------------------
gi|15908229|gb|BI815165.1|BI815 ------------------------------------------------

PF11_0167                       TTTTTTTATATGACATATTTTCATAAGATGAAGATTTGCTAAATAATA
MAL11|PF11_0167                 ------------------------------------------------
gi|17968330|gb|BM275010.1|BM275 ------------------------------------------------
su_gi_contig_2198               ------------------------------------------------
gi|17967905|gb|BM274595.1|BM274 ------------------------------------------------
gi|27156295|gb|CA854848.1|CA854 ------------------------------------------------
gi|15908229|gb|BI815165.1|BI815 ------------------------------------------------

PF11_0167                       TTTAAAATTTAAAAACTAAAATGAAAAAAAAAAAAAAATAAATTAAAA
MAL11|PF11_0167                 ------------------------------------------------
gi|17968330|gb|BM275010.1|BM275 ------------------------------------------------
su_gi_contig_2198               ------------------------------------------------
gi|17967905|gb|BM274595.1|BM274 ------------------------------------------------
gi|27156295|gb|CA854848.1|CA854 ------------------------------------------------
gi|15908229|gb|BI815165.1|BI815 ------------------------------------------------

PF11_0167                       TATATAAATATATAAATATACAAATATATATATATATATATATATAAA
MAL11|PF11_0167                 ------------------------------------------------
gi|17968330|gb|BM275010.1|BM275 ------------------------------------------------
su_gi_contig_2198               ------------------------------------------------
gi|17967905|gb|BM274595.1|BM274 ------------------------------------------------
gi|27156295|gb|CA854848.1|CA854 ------------------------------------------------
gi|15908229|gb|BI815165.1|BI815 ------------------------------------------------

PF11_0167                       CGTTGAAATAAAAAAAAAAAAAAAAATGTATATATAGTGTATATATAT
MAL11|PF11_0167                 ------------------------------------------------
gi|17968330|gb|BM275010.1|BM275 ------------------------------------------------
su_gi_contig_2198               ------------------------------------------------
gi|17967905|gb|BM274595.1|BM274 ------------------------------------------------
gi|27156295|gb|CA854848.1|CA854 ------------------------------------------------
gi|15908229|gb|BI815165.1|BI815 ------------------------------------------------

PF11_0167                       TCATATATACTTCACACACATTTTATCATTCAAACAACTTGCAAATGG
MAL11|PF11_0167                 ------------------------------------------------
gi|17968330|gb|BM275010.1|BM275 ------------------------------------------------
su_gi_contig_2198               ------------------------------------------------
gi|17967905|gb|BM274595.1|BM274 ------------------------------------------------
gi|27156295|gb|CA854848.1|CA854 ------------------------------------------------
gi|15908229|gb|BI815165.1|BI815 ------------------------------------------------

PF11_0167                       TTTAACACATAATTTTATAATTATGTTTATAGAATTTATAAATCATCA
MAL11|PF11_0167                 ------------------------------------------------
gi|17968330|gb|BM275010.1|BM275 ------------------------------------------------
su_gi_contig_2198               ------------------------------------------------
gi|17967905|gb|BM274595.1|BM274 ------------------------------------------------
gi|27156295|gb|CA854848.1|CA854 ------------------------------------------------
gi|15908229|gb|BI815165.1|BI815 ------------------------------------------------

PF11_0167                       AAAATCATCTTTTCAGCATCGTCTTCTTCTTTATCTCTAATATTGTTA
MAL11|PF11_0167                 ------------------------------------------------
gi|17968330|gb|BM275010.1|BM275 ------------------------------------------------
su_gi_contig_2198               ------------------------------------------------
gi|17967905|gb|BM274595.1|BM274 ------------------------------------------------
gi|27156295|gb|CA854848.1|CA854 ------------------------------------------------
gi|15908229|gb|BI815165.1|BI815 ------------------------------------------------

PF11_0167                       TCACTTTCGTTGATATTCTTTATTTCGTCTTGAATATAATCTTCGTCA
MAL11|PF11_0167                 ------------------------------------------------
gi|17968330|gb|BM275010.1|BM275 ------------------------------------------------
su_gi_contig_2198               ------------------------------------------------
gi|17967905|gb|BM274595.1|BM274 ------------------------------------------------
gi|27156295|gb|CA854848.1|CA854 ------------------------------------------------
gi|15908229|gb|BI815165.1|BI815 ------------------------------------------------

PF11_0167                       AATCCTTTATTTTCTAATTCATGTGATAATAATTCATGAGAATCCGTT
MAL11|PF11_0167                 ------------------------------------------------
gi|17968330|gb|BM275010.1|BM275 ------------------------------------------------
su_gi_contig_2198               ------------------------------------------------
gi|17967905|gb|BM274595.1|BM274 ------------------------------------------------
gi|27156295|gb|CA854848.1|CA854 ------------------------------------------------
gi|15908229|gb|BI815165.1|BI815 ------------------------------------------------

PF11_0167                       GATAGTAGAATTAACATCTTTGTTAATGTTTCGTCTAGAAAAAAAAAA
MAL11|PF11_0167                 ------------------------------------------------
gi|17968330|gb|BM275010.1|BM275 ------------------------------------------------
su_gi_contig_2198               ------------------------------------------------
gi|17967905|gb|BM274595.1|BM274 ------------------------------------------------
gi|27156295|gb|CA854848.1|CA854 ------------------------------------------------
gi|15908229|gb|BI815165.1|BI815 ------------------------------------------------

PF11_0167                       AAATGAACAATTAATTATTTTATTAATTTCTTTTTTTTTTTTTTTTTT
MAL11|PF11_0167                 ------------------------------------------------
gi|17968330|gb|BM275010.1|BM275 ------------------------------------------------
su_gi_contig_2198               ------------------------------------------------
gi|17967905|gb|BM274595.1|BM274 ------------------------------------------------
gi|27156295|gb|CA854848.1|CA854 ------------------------------------------------
gi|15908229|gb|BI815165.1|BI815 ------------------------------------------------

PF11_0167                       TTTTTTTTTTTTTTTTTTTTAAATAACACACAGATAGGATAATCCATA
MAL11|PF11_0167                 ------------------------------------------------
gi|17968330|gb|BM275010.1|BM275 ------------------------------------------------
su_gi_contig_2198               ------------------------------------------------
gi|17967905|gb|BM274595.1|BM274 ------------------------------------------------
gi|27156295|gb|CA854848.1|CA854 ------------------------------------------------
gi|15908229|gb|BI815165.1|BI815 ------------------------------------------------

PF11_0167                       TGTATATATTTTCATGTACCTATTAGTCCGTTTTGGGGTTCGCATATC
MAL11|PF11_0167                 ------------------------------------------------
gi|17968330|gb|BM275010.1|BM275 ------------------------------------------------
su_gi_contig_2198               ------------------------------------------------
gi|17967905|gb|BM274595.1|BM274 ------------------------------------------------
gi|27156295|gb|CA854848.1|CA854 ------------------------------------------------
gi|15908229|gb|BI815165.1|BI815 ------------------------------------------------

PF11_0167                       TCCTTAAGTTGATTTTTTTTTTCCTGAGTTAAGAATTTCAAGTGCACT
MAL11|PF11_0167                 ------------------------------------------------
gi|17968330|gb|BM275010.1|BM275 ------------------------------------------------
su_gi_contig_2198               ------------------------------------------------
gi|17967905|gb|BM274595.1|BM274 ------------------------------------------------
gi|27156295|gb|CA854848.1|CA854 ------------------------------------------------
gi|15908229|gb|BI815165.1|BI815 ------------------------------------------------

PF11_0167                       AAATACTGTAATACCATTTTACCTTTCATATTTAAAGTATTAAGTTGT
MAL11|PF11_0167                 ------------------------------------------------
gi|17968330|gb|BM275010.1|BM275 ------------------------------------------------
su_gi_contig_2198               ------------------------------------------------
gi|17967905|gb|BM274595.1|BM274 ------------------------------------------------
gi|27156295|gb|CA854848.1|CA854 ------------------------------------------------
gi|15908229|gb|BI815165.1|BI815 ------------------------------------------------

PF11_0167                       AAGTTATATAAATCCATTACTCCATTAGAATTTTCATCTGAACATTTA
MAL11|PF11_0167                 ------------------------------------------------
gi|17968330|gb|BM275010.1|BM275 ------------------------------------------------
su_gi_contig_2198               ------------------------------------------------
gi|17967905|gb|BM274595.1|BM274 ------------------------------------------------
gi|27156295|gb|CA854848.1|CA854 ------------------------------------------------
gi|15908229|gb|BI815165.1|BI815 ------------------------------------------------

PF11_0167                       TATAACATATCTGTTAGATGTAGAAGAGTACAAACTGAGATAATTTTC
MAL11|PF11_0167                 ------------------------------------------------
gi|17968330|gb|BM275010.1|BM275 ------------------------------------------------
su_gi_contig_2198               ------------------------------------------------
gi|17967905|gb|BM274595.1|BM274 ------------------------------------------------
gi|27156295|gb|CA854848.1|CA854 ------------------------------------------------
gi|15908229|gb|BI815165.1|BI815 ------------------------------------------------

PF11_0167                       AAGGGGCTTGATTTTTTACTTTTTTTCTCAGTATAATGAAAGTAAGAA
MAL11|PF11_0167                 ------------------------------------------------
gi|17968330|gb|BM275010.1|BM275 ------------------------------------------------
su_gi_contig_2198               ------------------------------------------------
gi|17967905|gb|BM274595.1|BM274 ------------------------------------------------
gi|27156295|gb|CA854848.1|CA854 ------------------------------------------------
gi|15908229|gb|BI815165.1|BI815 ------------------------------------------------

PF11_0167                       TTAATTCTTTGAGCTGTTGCCTTATAATATGTACTAATATTAGCTTTA
MAL11|PF11_0167                 ------------------------------------------------
gi|17968330|gb|BM275010.1|BM275 ------------------------------------------------
su_gi_contig_2198               ------------------------------------------------
gi|17967905|gb|BM274595.1|BM274 ------------------------------------------------
gi|27156295|gb|CA854848.1|CA854 ------------------------------------------------
gi|15908229|gb|BI815165.1|BI815 ------------------------------------------------

PF11_0167                       ATTAAATTCCCCAATGAACCGATAATAGATGAACTTGGTTTCTTTACA
MAL11|PF11_0167                 ------------------------------------------------
gi|17968330|gb|BM275010.1|BM275 ------------------------------------------------
su_gi_contig_2198               ------------------------------------------------
gi|17967905|gb|BM274595.1|BM274 ------------------------------------------------
gi|27156295|gb|CA854848.1|CA854 ------------------------------------------------
gi|15908229|gb|BI815165.1|BI815 ------------------------------------------------

PF11_0167                       TTTTCATAATTAAAAGGTACAGATGATACCTTACCACCAATTCTCAT
MAL11|PF11_0167                 -----------------------------------------------
gi|17968330|gb|BM275010.1|BM275 -----------------------------------------------
su_gi_contig_2198               -----------------------------------------------
gi|17967905|gb|BM274595.1|BM274 -----------------------------------------------
gi|27156295|gb|CA854848.1|CA854 -----------------------------------------------
gi|15908229|gb|BI815165.1|BI815 -----------------------------------------------

;

endblock;
