# Supplementary material for: cDNA sequences reveal considerable gene prediction inaccuracy in the Plasmodium falciparum genome
Source: BMC Genomics. 2007 Jul 27;8:255. doi: 10.1186/1471-2164-8-255 (PMC1978503; doi:10.1186/1471-2164-8-255)
Supplement: Additional file 3 — Genes with cDNA sequences not matching predicted CDS perfectly. Aligned cDNA and predicted CDS sequences can be viewed by double clicking the hyper-linked gene names in the Excel file. [file 1471-2164-8-255-S3.zip › PF11_0173.TXT]

#NEXUS

[!This data assembled using Sequencher, from Gene Codes Corporation.]
begin data;
   dimensions ntax=6 nchar=5723;
   format datatype=dna gap=- interleave=yes;
   matrix

PF11_0173                       GGAAATGGTTGGGGTAAAGAAGGATACTTTAAAATTTTAAGAGGACAA
MAL11|PF11_0173                 ------------------------------------------------
su_gi_contig_3281               ------------------------------------------------
B03_PfBamHI_M_T7_Plate21a.ab1   ------------------------------------------------
B10_1029_6.ab1                  ------------------------------------------------
gi|15906308|gb|BI814048.1|BI814 ------------------------------------------------

PF11_0173                       AATTTCAGTGGTATTGAAAGTCAGAGTTTGTTTATTGAACCTGATTTT
MAL11|PF11_0173                 ------------------------------------------------
su_gi_contig_3281               ------------------------------------------------
B03_PfBamHI_M_T7_Plate21a.ab1   ------------------------------------------------
B10_1029_6.ab1                  ------------------------------------------------
gi|15906308|gb|BI814048.1|BI814 ------------------------------------------------

PF11_0173                       TCAAGAGGTGCTGGTAAAATACTTTTAGAAAAAATGCAAAAGGAATTA
MAL11|PF11_0173                 ------------------------------------------------
su_gi_contig_3281               ------------------------------------------------
B03_PfBamHI_M_T7_Plate21a.ab1   ------------------------------------------------
B10_1029_6.ab1                  ------------------------------------------------
gi|15906308|gb|BI814048.1|BI814 ------------------------------------------------

PF11_0173                       GGAAATTAAGTTCTAATATATATATATATGTCTTAATCTAAAAAAAAA
MAL11|PF11_0173                 ------------------------------------------------
su_gi_contig_3281               ------------------------------------------------
B03_PfBamHI_M_T7_Plate21a.ab1   ------------------------------------------------
B10_1029_6.ab1                  ------------------------------------------------
gi|15906308|gb|BI814048.1|BI814 ------------------------------------------------

PF11_0173                       AAAAAAAAAAGGGAGAAAAAGAAACAAAAGTATATAGATGTTACAATA
MAL11|PF11_0173                 ------------------------------------------------
su_gi_contig_3281               ------------------------------------------------
B03_PfBamHI_M_T7_Plate21a.ab1   ------------------------------------------------
B10_1029_6.ab1                  ------------------------------------------------
gi|15906308|gb|BI814048.1|BI814 ------------------------------------------------

PF11_0173                       ATCATATGTTGCATATATTATATATATATATATATATATATGTATATT
MAL11|PF11_0173                 ------------------------------------------------
su_gi_contig_3281               ------------------------------------------------
B03_PfBamHI_M_T7_Plate21a.ab1   ------------------------------------------------
B10_1029_6.ab1                  ------------------------------------------------
gi|15906308|gb|BI814048.1|BI814 ------------------------------------------------

PF11_0173                       TTATTTTTTTTTTTTGCTATTTTGAAAAATAAAGATATTCTTATAAAT
MAL11|PF11_0173                 ------------------------------------------------
su_gi_contig_3281               ------------------------------------------------
B03_PfBamHI_M_T7_Plate21a.ab1   ------------------------------------------------
B10_1029_6.ab1                  ------------------------------------------------
gi|15906308|gb|BI814048.1|BI814 ------------------------------------------------

PF11_0173                       ATGTATATTTTTAAATATGATATATTTTATTCCTTCATTTATTAATTA
MAL11|PF11_0173                 ------------------------------------------------
su_gi_contig_3281               ------------------------------------------------
B03_PfBamHI_M_T7_Plate21a.ab1   ------------------------------------------------
B10_1029_6.ab1                  ------------------------------------------------
gi|15906308|gb|BI814048.1|BI814 ------------------------------------------------

PF11_0173                       TTATTATGATATATTTTTTTAAAAATATAATTAGTATTTTTCTTTTAG
MAL11|PF11_0173                 ------------------------------------------------
su_gi_contig_3281               ------------------------------------------------
B03_PfBamHI_M_T7_Plate21a.ab1   ------------------------------------------------
B10_1029_6.ab1                  ------------------------------------------------
gi|15906308|gb|BI814048.1|BI814 ------------------------------------------------

PF11_0173                       TTAATATATATATATATATATATATATTTTACTTAAGATTTTTCATTT
MAL11|PF11_0173                 ------------------------------------------------
su_gi_contig_3281               ------------------------------------------------
B03_PfBamHI_M_T7_Plate21a.ab1   ------------------------------------------------
B10_1029_6.ab1                  ------------------------------------------------
gi|15906308|gb|BI814048.1|BI814 ------------------------------------------------

PF11_0173                       TTTCATTTTTTCATTTTTTCAAATTTTCAAATTTTCAAATTTTCAATT
MAL11|PF11_0173                 ------------------------------------------------
su_gi_contig_3281               ------------------------------------------------
B03_PfBamHI_M_T7_Plate21a.ab1   ------------------------------------------------
B10_1029_6.ab1                  ------------------------------------------------
gi|15906308|gb|BI814048.1|BI814 ------------------------------------------------

PF11_0173                       TATCAATTTTTCTTTTTTTTTTAAATTAAAATTTTGTGTTTTTTTTTT
MAL11|PF11_0173                 ------------------------------------------------
su_gi_contig_3281               ------------------------------------------------
B03_PfBamHI_M_T7_Plate21a.ab1   ------------------------------------------------
B10_1029_6.ab1                  ------------------------------------------------
gi|15906308|gb|BI814048.1|BI814 ------------------------------------------------

PF11_0173                       TTTTTTTTTTTTTTTTTTCTTTTTCGTTTTAATTTTTTTTTTTTTTTC
MAL11|PF11_0173                 ------------------------------------------------
su_gi_contig_3281               ------------------------------------------------
B03_PfBamHI_M_T7_Plate21a.ab1   ------------------------------------------------
B10_1029_6.ab1                  ------------------------------------------------
gi|15906308|gb|BI814048.1|BI814 ------------------------------------------------

PF11_0173                       CAAATATATTTATGTATATAAAATTAAAACTTGTAAATGAAAAAAAGG
MAL11|PF11_0173                 ------------------------------------------------
su_gi_contig_3281               ------------------------------------------------
B03_PfBamHI_M_T7_Plate21a.ab1   ------------------------------------------------
B10_1029_6.ab1                  ------------------------------------------------
gi|15906308|gb|BI814048.1|BI814 ------------------------------------------------

PF11_0173                       GTATTGCATAATACAATACCTTAATAAGAACCCAATTAAATACATATA
MAL11|PF11_0173                 ------------------------------------------------
su_gi_contig_3281               ------------------------------------------------
B03_PfBamHI_M_T7_Plate21a.ab1   ------------------------------------------------
B10_1029_6.ab1                  ------------------------------------------------
gi|15906308|gb|BI814048.1|BI814 ------------------------------------------------

PF11_0173                       TATATAATTTATATTAATAAAATGTAAGGGCCATATATATGGTTATAG
MAL11|PF11_0173                 ------------------------------------------------
su_gi_contig_3281               ------------------------------------------------
B03_PfBamHI_M_T7_Plate21a.ab1   ------------------------------------------------
B10_1029_6.ab1                  ------------------------------------------------
gi|15906308|gb|BI814048.1|BI814 ------------------------------------------------

PF11_0173                       AATATAGGACAGTTTAAACAAAACAAAAAAAAAAAAAAAAAAATGCAT
MAL11|PF11_0173                 ------------------------------------------------
su_gi_contig_3281               ------------------------------------------------
B03_PfBamHI_M_T7_Plate21a.ab1   ------------------------------------------------
B10_1029_6.ab1                  ------------------------------------------------
gi|15906308|gb|BI814048.1|BI814 ------------------------------------------------

PF11_0173                       ATTATATTGTATTGTATTGTATTGTAATGTAATGTATTTTATTTTATT
MAL11|PF11_0173                 ------------------------------------------------
su_gi_contig_3281               ------------------------------------------------
B03_PfBamHI_M_T7_Plate21a.ab1   ------------------------------------------------
B10_1029_6.ab1                  ------------------------------------------------
gi|15906308|gb|BI814048.1|BI814 ------------------------------------------------

PF11_0173                       TTATTTTATTTTAATGTAATTTTTTTTTTTTTTTTTTTTTTTTTTTAA
MAL11|PF11_0173                 ------------------------------------------------
su_gi_contig_3281               ------------------------------------------------
B03_PfBamHI_M_T7_Plate21a.ab1   ------------------------------------------------
B10_1029_6.ab1                  ------------------------------------------------
gi|15906308|gb|BI814048.1|BI814 ------------------------------------------------

PF11_0173                       ATAAAGCACTAAAATATGGTGTATATAATTTATGGTATCTATATTGTT
MAL11|PF11_0173                 ------------------------------------------------
su_gi_contig_3281               ------------------------------------------------
B03_PfBamHI_M_T7_Plate21a.ab1   ------------------------------------------------
B10_1029_6.ab1                  ------------------------------------------------
gi|15906308|gb|BI814048.1|BI814 ------------------------------------------------

PF11_0173                       TAAAATGGTTATAATAGAATTGAAAAAAAAAAAAAAAAAAAAAAAATT
MAL11|PF11_0173                 ------------------------------------------------
su_gi_contig_3281               ------------------------------------------------
B03_PfBamHI_M_T7_Plate21a.ab1   ------------------------------------------------
B10_1029_6.ab1                  ------------------------------------------------
gi|15906308|gb|BI814048.1|BI814 ------------------------------------------------

PF11_0173                       ACATATATATATTATATAGTGAACATTTAATTTTTGTTTTGTAAAAGA
MAL11|PF11_0173                 ------------------------------------------------
su_gi_contig_3281               ------------------------------------------------
B03_PfBamHI_M_T7_Plate21a.ab1   ------------------------------------------------
B10_1029_6.ab1                  ------------------------------------------------
gi|15906308|gb|BI814048.1|BI814 ------------------------------------------------

PF11_0173                       AATTTTAATTTAAATGAAAAAAAAAATATAAATTCCTTGCACAGTAAT
MAL11|PF11_0173                 ------------------------------------------------
su_gi_contig_3281               ------------------------------------------------
B03_PfBamHI_M_T7_Plate21a.ab1   ------------------------------------------------
B10_1029_6.ab1                  ------------------------------------------------
gi|15906308|gb|BI814048.1|BI814 ------------------------------------------------

PF11_0173                       ATTAAAAAAAGGAACATTTTTTTTTTTTTATTATTTTATTTTAATTTA
MAL11|PF11_0173                 ------------------------------------------------
su_gi_contig_3281               ------------------------------------------------
B03_PfBamHI_M_T7_Plate21a.ab1   ------------------------------------------------
B10_1029_6.ab1                  ------------------------------------------------
gi|15906308|gb|BI814048.1|BI814 ------------------------------------------------

PF11_0173                       TTTTAATATTTTCATATATTTATTTTGTGAATTTTTAATATATTTTTT
MAL11|PF11_0173                 ------------------------------------------------
su_gi_contig_3281               ------------------------------------------------
B03_PfBamHI_M_T7_Plate21a.ab1   ------------------------------------------------
B10_1029_6.ab1                  ------------------------------------------------
gi|15906308|gb|BI814048.1|BI814 ------------------------------------------------

PF11_0173                       TTTTTTATATTATCCGTTCCGATTATGTTAAATATATTGAATAACGTA
MAL11|PF11_0173                 ------------------------------------------------
su_gi_contig_3281               ------------------------------------------------
B03_PfBamHI_M_T7_Plate21a.ab1   ------------------------------------------------
B10_1029_6.ab1                  ------------------------------------------------
gi|15906308|gb|BI814048.1|BI814 ------------------------------------------------

PF11_0173                       TATTGATATGAGCTAATGCTTTTAAAATAATATCTATAAAAAAAAAAA
MAL11|PF11_0173                 ------------------------------------------------
su_gi_contig_3281               ------------------------------------------------
B03_PfBamHI_M_T7_Plate21a.ab1   ------------------------------------------------
B10_1029_6.ab1                  ------------------------------------------------
gi|15906308|gb|BI814048.1|BI814 ------------------------------------------------

PF11_0173                       AAACATACACATAAAAGTATTACATATATATATATATATATATATATA
MAL11|PF11_0173                 ------------------------------------------------
su_gi_contig_3281               ------------------------------------------------
B03_PfBamHI_M_T7_Plate21a.ab1   ------------------------------------------------
B10_1029_6.ab1                  ------------------------------------------------
gi|15906308|gb|BI814048.1|BI814 ------------------------------------------------

PF11_0173                       TATATATGTATATATTTTTTTTTTTGTTTATCCATGTATTTATTTTTA
MAL11|PF11_0173                 ------------------------------------------------
su_gi_contig_3281               ------------------------------------------------
B03_PfBamHI_M_T7_Plate21a.ab1   ------------------------------------------------
B10_1029_6.ab1                  ------------------------------------------------
gi|15906308|gb|BI814048.1|BI814 ------------------------------------------------

PF11_0173                       TTAATGTAATAACATTTAACGAAAGGAAGGGTTGAAATTTTATGTCCT
MAL11|PF11_0173                 ------------------------------------------------
su_gi_contig_3281               --------------------GAAAGGAAGGGTTGAAATTTTATGTCCT
B03_PfBamHI_M_T7_Plate21a.ab1   --------------------GAAAGGAAGGGTTGAAATTTTATGTCCT
B10_1029_6.ab1                  ------------------------------------------------
gi|15906308|gb|BI814048.1|BI814 ------------------------------------------------

PF11_0173                       TAAAATGGAACACATATAAGTAAATATATCTTTTTTATTTTATATTAA
MAL11|PF11_0173                 ------------------------------------------------
su_gi_contig_3281               TAAAATGGAACACATATAAGTAAATATATCTTTTTTATTTTATATTAA
B03_PfBamHI_M_T7_Plate21a.ab1   TAAAATGGAACACATATAAGTAAATATATCTTTTTTATTTTATATTAA
B10_1029_6.ab1                  ------------------------------------------------
gi|15906308|gb|BI814048.1|BI814 ------------------------------------------------

PF11_0173                       AATTTTTTAAAATGGTTAAGGATGAAAATATGCGAGATGAGCTGGAAG
MAL11|PF11_0173                 -----------ATGGTTAAGGATGAAAATATGCGAGATGAGCTGGAAG
su_gi_contig_3281               AATTTTTTAAAATGGTTAAGGATGAAAATATGCGAGATGAGCTGGAAG
B03_PfBamHI_M_T7_Plate21a.ab1   AATTTTTTAAAATGGTTAAGGATGAAAATATGCGAGATGAGCTGGAAG
B10_1029_6.ab1                  ------------------------------------------------
gi|15906308|gb|BI814048.1|BI814 ------------------------------------------------

PF11_0173                       AAGAGATTGATAATTTAAGAGCTCGTTTTTTTGTAAATCGTCTTTTTG
MAL11|PF11_0173                 AAGAGATTGATAATTTAAGAGCTCGTTTTTTTGTAAATC---------
su_gi_contig_3281               AAGAGATTGATAATTTAAGAGCTCGTTTTTTTGTAAATCGTCTTTTTG
B03_PfBamHI_M_T7_Plate21a.ab1   AAGAGATTGATAATTTAAGAGCTCGTTTTTTTGTAAATCGTCTTTTTG
B10_1029_6.ab1                  ------------------------------------------------
gi|15906308|gb|BI814048.1|BI814 ------------------------------------------------

PF11_0173                       AGAGGGTATTTTGTAGTCATTATTTAAGGAAGGTAGGATATAAAAATA
MAL11|PF11_0173                 ------------------------------------------------
su_gi_contig_3281               AGAGGGTATTTTGTAGTCATTATTTAAGGAAG----------------
B03_PfBamHI_M_T7_Plate21a.ab1   AGAGGGTATTTTGTAGTCATTATTTAAGGAAG----------------
B10_1029_6.ab1                  ------------------------------------------------
gi|15906308|gb|BI814048.1|BI814 ------------------------------------------------

PF11_0173                       AAATATATATATATATATATGTAAAATATATAACTTGGTAATGTTTTA
MAL11|PF11_0173                 ------------------------------------------------
su_gi_contig_3281               ------------------------------------------------
B03_PfBamHI_M_T7_Plate21a.ab1   ------------------------------------------------
B10_1029_6.ab1                  ------------------------------------------------
gi|15906308|gb|BI814048.1|BI814 ------------------------------------------------

PF11_0173                       TGTCAATAATAATTATAGTAAATGATATATTTTTATTTTTTTTTTATT
MAL11|PF11_0173                 ------------------TAAATGATATATTTTTATTTTTTTTTTATT
su_gi_contig_3281               ------------------------------------------------
B03_PfBamHI_M_T7_Plate21a.ab1   ------------------------------------------------
B10_1029_6.ab1                  ------------------------------------------------
gi|15906308|gb|BI814048.1|BI814 ------------------------------------------------

PF11_0173                       TTTTTTTATTTTTTTTTTTATTTTTTTTTTTTGAAACGAAGGTAATGA
MAL11|PF11_0173                 TTTTTTTATTTTTTTTTTTATTTTTTTTTTTTGAAACGAAGGTAATGA
su_gi_contig_3281               ---------------------------------AAACGAAGGTAATGA
B03_PfBamHI_M_T7_Plate21a.ab1   ---------------------------------AAACGAAGGTAATGA
B10_1029_6.ab1                  ------------------------------------------------
gi|15906308|gb|BI814048.1|BI814 ------------------------------------------------

PF11_0173                       TAAGAAGCAAATGGATGAGATACAGAATGGAAGTGTTTATATTACTTC
MAL11|PF11_0173                 TAAGAAGCAAATGGATGAGATACAGAATGGAAGTGTTTATATTACTTC
su_gi_contig_3281               TAAGAAGCAAATGGATGAGATACAGAATGGAAGTGTTTATATTACTTC
B03_PfBamHI_M_T7_Plate21a.ab1   TAAGAAGCAAATGGATGAGATACAGAATGGAAGTGTTTATATTACTTC
B10_1029_6.ab1                  ------------------------------------------------
gi|15906308|gb|BI814048.1|BI814 ------------------------------------------------

PF11_0173                       TAATAGGTGTGTTAAGTTTTATTATAAGATTATTTTCAGTAATACGTA
MAL11|PF11_0173                 TAATAGGTGTGTTAAGTTTTATTATAAGATTATTTTCAGTAATACGTA
su_gi_contig_3281               TAATAGGTGTGTTAAGTTTTATTATAAGATTATTTTCAGTAATACGTA
B03_PfBamHI_M_T7_Plate21a.ab1   TAATAGGTGTGTTAAGTTTTATTATAAGATTATTTTCAGTAATACGTA
B10_1029_6.ab1                  -----GGTGTGTTAAGTTTTATTATAAGATTATTTTCAGTAATACGTA
gi|15906308|gb|BI814048.1|BI814 ------------------------------------------------

PF11_0173                       ATGAGGCTATAATACATGAATATGATCCTTATTTTAATTATAAATTAA
MAL11|PF11_0173                 ATGAGGCTATAATACATGAATATGATCCTTATTTTAATTATAAATTAA
su_gi_contig_3281               ATGAGGCTATAATACATGAATATGATCCTTATTTTAATTATAAATTAA
B03_PfBamHI_M_T7_Plate21a.ab1   ATGAGGCTATAATACATGAATATGATCCTTATTTTAATTATAAATTAA
B10_1029_6.ab1                  ATGAGGCTATAATACATGAATATGATCCTTATTTTAATTATAAATTAA
gi|15906308|gb|BI814048.1|BI814 ------------------------------------------------

PF11_0173                       CAAATATTTTAAAAGAAGAAGATTTTTATAAATTTTGGAATTATTTCG
MAL11|PF11_0173                 CAAATATTTTAAAAGAAGAAGATTTTTATAAATTTTGGAATTATTTCG
su_gi_contig_3281               CAAATATTTTAAAAGAAGAAGATTTTTATAAATTTTGGAATTATTTCG
B03_PfBamHI_M_T7_Plate21a.ab1   CAAATATTTTAAAAGAAGAAGATTTTTATAAATTTTGGAATTATTTCG
B10_1029_6.ab1                  CAAATATTTTAAAAGAAGAAGATTTTTATAAATTTTGGAATTATTTCG
gi|15906308|gb|BI814048.1|BI814 ------------------------------------------------

PF11_0173                       ATGAAAAGTCATGGTATCCATTAGGTAGAACAACTGGGCAAACATTAT
MAL11|PF11_0173                 ATGAAAAGTCATGGTATCCATTAGGTAGAACAACTGGGCAAACATTAT
su_gi_contig_3281               ATGAAAAGTCATGGTATCCATTAGGTAGAACAACTGGGCAAACATTAT
B03_PfBamHI_M_T7_Plate21a.ab1   ATGAAAAGTCATGGTATCCATTAGGTAGAACAACTGGGCAAACATTAT
B10_1029_6.ab1                  ATGAAAAGTCATGGTATCCATTAGGTAGAACAACTGGGCAAACATTAT
gi|15906308|gb|BI814048.1|BI814 ------------------------------------------------

PF11_0173                       TTCCAGGATTAATGATTACTAGTTTTTTATTTTATAAGATATGTCATT
MAL11|PF11_0173                 TTCCAGGATTAATGATTACTAGTTTTTTATTTTATAAGATATGTCATT
su_gi_contig_3281               TTCCAGGATTGATGATTACTAGTTTTTTATTTTATAAGATATGTCATT
B03_PfBamHI_M_T7_Plate21a.ab1   TTCCAGGATTGATGATTACTAGTTTTTTATTTTATAAGATATGTCATT
B10_1029_6.ab1                  TTCCAGGATTAATGATTACTAGTTTTTTATTTTATAAGATATGTCATT
gi|15906308|gb|BI814048.1|BI814 --------------------------------------------CATT

PF11_0173                       TTTTTGGTATATTAGTAAGTATGAGAAATATATGTATATATATTGGTC
MAL11|PF11_0173                 TTTTTGGTATATTAGTAAGTATGAGAAATATATGTATATATATTGGTC
su_gi_contig_3281               TTTTTGGTATATTAGTAAGTATGAGAAATATATGTATATATATTGGTC
B03_PfBamHI_M_T7_Plate21a.ab1   TTTTTGGTATATTAGTAAGTATGAGAAATATATGTATATATATTGGTC
B10_1029_6.ab1                  TTTTTGGTATATTAGTAAGTATGAGAAATATATGTATATATATTGGTC
gi|15906308|gb|BI814048.1|BI814 TTTTTGGTATATTAGTAAGTATGAGAAATATATGTATATATATTGGTC

PF11_0173                       CGATATTTAGTTTTTTTACATGTATAATATCTTATTTTTTAACAAGAG
MAL11|PF11_0173                 CGATATTTAGTTTTTTTACATGTATAATATCTTATTTTTTAACAAGAG
su_gi_contig_3281               CGATATTTAGTTTTTTTACATGTATAATATCTTATTTTTTAACAAGAG
B03_PfBamHI_M_T7_Plate21a.ab1   CGATATTTAGTTTTTTTACATGTATAATATCTTATTTTTTAACAAGAG
B10_1029_6.ab1                  CGATATTTAGTTTTTTTACATGTATAATATCTTATTTTTTAACAAGAG
gi|15906308|gb|BI814048.1|BI814 CGATATTTAGTTTTTTTACATGTATAATATCTTATTTTTTAACAAGAG

PF11_0173                       AAATTTATAATTTTAGTGGTGCAGCTTTATTATCAGCATTATTTGTAT
MAL11|PF11_0173                 AAATTTATAATTTTAGTGGTGCAGCTTTATTATCAGCATTATTTGTAT
su_gi_contig_3281               AAATTTATAATTTTAGTGGTGCAGCTTTATTATCAGCATTATTTGTAT
B03_PfBamHI_M_T7_Plate21a.ab1   AAATTTATAATTTTAGTGGTGCAGCTTTATTATCAGCATTATTTGTAT
B10_1029_6.ab1                  AAATTTATAATTTTAGTGGTGCAGCTTTATTATCAGCATTATTTGTAT
gi|15906308|gb|BI814048.1|BI814 AAATTTATAATTTTAGTGGTGCAGCTTTATTATCAGCATTATTTGTAT

PF11_0173                       CTATTTCACCTTCTCATATTTCAAGAACAGTTGCTGGATCTTATGATA
MAL11|PF11_0173                 CTATTTCACCTTCTCATATTTCAAGAACAGTTGCTGGATCTTATGATA
su_gi_contig_3281               CTATTTCACCTTCTCATATTTCAAGAACAGTTGCTGGATCTTATGATA
B03_PfBamHI_M_T7_Plate21a.ab1   CTATTTCACCTTCTCATATTTCAAG-----------------------
B10_1029_6.ab1                  CTATTTCACCTTCTCATATTTCAAGAACAGTTGCTGGATCTTATGATA
gi|15906308|gb|BI814048.1|BI814 CTATTTCACCTTCTCATATTTCAAGAACAGTTGCTGGATCTTATGATA

PF11_0173                       ATGAATCTATATCTATATTTTTATTATTATTATGTATATATAATTGGA
MAL11|PF11_0173                 ATGAATCTATATCTATATTTTTATTATTATTATGTATATATAATTGGA
su_gi_contig_3281               ATGAATCTATATCTATATTTTTATTATTATTATGTATATATAATTGGG
B03_PfBamHI_M_T7_Plate21a.ab1   ------------------------------------------------
B10_1029_6.ab1                  ATGAATCTATATCTATATTTTTATTATTATTATGTATATATAATTGGG
gi|15906308|gb|BI814048.1|BI814 ATGAATCTATATCTATATTTTTATTATTATTATGTATATATAATTGGA

PF11_0173                       TCAGATGTTTAAAAAAAGGATCTCTTTTATCTGTATTAATATGTTCTC
MAL11|PF11_0173                 TCAGATGTTTAAAAAAAGGATCTCTTTTATCTGTATTAATATGTTCTC
su_gi_contig_3281               TCAGATGTTTAAAAAAAGGATCTCTTTTATCTGTATTAATATGTTCTC
B03_PfBamHI_M_T7_Plate21a.ab1   ------------------------------------------------
B10_1029_6.ab1                  TCAGATGTTTAAAAAAAGGATCTCTTTTATCTGTATTAATATGTTCTC
gi|15906308|gb|BI814048.1|BI814 TCAGATGTTTAAAAAAAGGATCTCTTTTATCTGTATTAATATGTTCTC

PF11_0173                       TTTCAACATATTATATGGCATTATCTTGGGGTGCATATATATTTATAA
MAL11|PF11_0173                 TTTCAACATATTATATGGCATTATCTTGGGGTGCATATATATTTATAA
su_gi_contig_3281               TTTCAACATATTATATGGCATTATCTTGGGGTGCATATATATTTATAA
B03_PfBamHI_M_T7_Plate21a.ab1   ------------------------------------------------
B10_1029_6.ab1                  TTTCAACATATTATATGGCATTATCTTGGGGTGCATATATATTTATAA
gi|15906308|gb|BI814048.1|BI814 TTTCAACATATTATATGGCATTATCTTGGGGTGCATATATATTTATAA

PF11_0173                       CGAATTCGATTAGTTTATTTATGTTAATTATAATAATATTAAAGAAAT
MAL11|PF11_0173                 CGAATTCGATTAGTTTATTTATGTTAATTATAATAATATTAAAGAAAT
su_gi_contig_3281               CGAATTCGATTAGTTTATTTATGTTAATTATAATAATATTAAAGAAAT
B03_PfBamHI_M_T7_Plate21a.ab1   ------------------------------------------------
B10_1029_6.ab1                  CGAATTCGATTAGTTTATTTATGTTAATTATAATAATATTAAAGAAAT
gi|15906308|gb|BI814048.1|BI814 CGAATTCGATTAGTTTATTTATGTTAATTATAATAATATTAAAGAAAT

PF11_0173                       ATACAATTAAACATTTTATTATATATAATGTATATTATATTTTAACAA
MAL11|PF11_0173                 ATACAATTAAACATTTTATTATATATAATGTATATTATATTTTAACAA
su_gi_contig_3281               ATACAATTAAACATTTTATTATATATAATGTATATTATATTTTAACAA
B03_PfBamHI_M_T7_Plate21a.ab1   ------------------------------------------------
B10_1029_6.ab1                  ATACAATTAAACATTTTATTATATATAATGTATATTATA---------
gi|15906308|gb|BI814048.1|BI814 ATACAATTAAACATTTTATTATATATAATGTATATTATATTTTAACAA

PF11_0173                       CTATATTATGTCTTAATATTCCATGTATACATCGTTCAGTCTTTATAA
MAL11|PF11_0173                 CTATATTATGTCTTAATATTCCATGTATACATCGTTCAGTCTTTATAA
su_gi_contig_3281               CTATATTATGTCTTAATATTCCATGTATACATCGTTCAGTCTTTATAA
B03_PfBamHI_M_T7_Plate21a.ab1   ------------------------------------------------
B10_1029_6.ab1                  ------------------------------------------------
gi|15906308|gb|BI814048.1|BI814 CTATATTATGTCTTAATATTCCATGTATACATCGTTCAGTCTTTATAA

PF11_0173                       GTATTGAACATTTAGCAACACATTCAATTTATATTCTTTCTACTTTTA
MAL11|PF11_0173                 GTATTGAACATTTAGCAACACATTCAATTTATATTCTTTCTACTTTTA
su_gi_contig_3281               GTATTGAACATTTAGCAACACATTCAATTTATATTCTTTCTACTTTTA
B03_PfBamHI_M_T7_Plate21a.ab1   ------------------------------------------------
B10_1029_6.ab1                  ------------------------------------------------
gi|15906308|gb|BI814048.1|BI814 GTATTGAACATTTAGCAACACATTCAATTTATATTCTTTCTACTTTTA

PF11_0173                       TGATGTTTCTTCATTTTATAATGAAACATTTTCATCTTAACGAAATAT
MAL11|PF11_0173                 TGATGTTTCTTCATTTTATAATGAAACATTTTCATCTTAACGAAATAT
su_gi_contig_3281               TGATGTTTCTTCATTTTATAATGAAACATTTTCATCTTAACGAAATAT
B03_PfBamHI_M_T7_Plate21a.ab1   ------------------------------------------------
B10_1029_6.ab1                  ------------------------------------------------
gi|15906308|gb|BI814048.1|BI814 TGATGTTTCTTCATTTTATAATGAAACATTTTCATCTTAACGAAATAT

PF11_0173                       ATATAAAACACAAATTTATACAATTATCATTTATTTTTTTTATTATAA
MAL11|PF11_0173                 ATATAAAACACAAATTTATACAATTATCATTTATTTTTTTTATTATAA
su_gi_contig_3281               ATATAAAACACAA-----------------------------------
B03_PfBamHI_M_T7_Plate21a.ab1   ------------------------------------------------
B10_1029_6.ab1                  ------------------------------------------------
gi|15906308|gb|BI814048.1|BI814 ATATAAAACACAA-----------------------------------

PF11_0173                       TATTTAAATATTTCATATTTACAGATAAATTATCATGGAATCATAGAT
MAL11|PF11_0173                 TATTTAAATATTTCATATTTACAGATAAATTATCATGGAATCATAGAT
su_gi_contig_3281               ------------------------------------------------
B03_PfBamHI_M_T7_Plate21a.ab1   ------------------------------------------------
B10_1029_6.ab1                  ------------------------------------------------
gi|15906308|gb|BI814048.1|BI814 ------------------------------------------------

PF11_0173                       CTAGAACCTTACTTGATCCAACATATGCATCTAAACATAATCCAATCG
MAL11|PF11_0173                 CTAGAACCTTACTTGATCCAACATATGCATCTAAACATAATCCAATCG
su_gi_contig_3281               ------------------------------------------------
B03_PfBamHI_M_T7_Plate21a.ab1   ------------------------------------------------
B10_1029_6.ab1                  ------------------------------------------------
gi|15906308|gb|BI814048.1|BI814 ------------------------------------------------

PF11_0173                       TAGCATCTATATCAGAACATCAACCAACGACATGGTCTTCCTATTTTT
MAL11|PF11_0173                 TAGCATCTATATCAGAACATCAACCAACGACATGGTCTTCCTATTTTT
su_gi_contig_3281               ------------------------------------------------
B03_PfBamHI_M_T7_Plate21a.ab1   ------------------------------------------------
B10_1029_6.ab1                  ------------------------------------------------
gi|15906308|gb|BI814048.1|BI814 ------------------------------------------------

PF11_0173                       TTGACATACATTTGATATTGTTATTTTTCCCCCTTGGATTATATGAGT
MAL11|PF11_0173                 TTGACATACATTTGATATTGTTATTTTTCCCCCTTGGATTATATGAGT
su_gi_contig_3281               ------------------------------------------------
B03_PfBamHI_M_T7_Plate21a.ab1   ------------------------------------------------
B10_1029_6.ab1                  ------------------------------------------------
gi|15906308|gb|BI814048.1|BI814 ------------------------------------------------

PF11_0173                       GTTTTAAAAAAAACGGATCAATAGAATCATTTTTTTTAGGAATCTTTA
MAL11|PF11_0173                 GTTTTAAAAAAAACGGATCAATAGAATCATTTTTTTTAGGAATCTTTA
su_gi_contig_3281               ------------------------------------------------
B03_PfBamHI_M_T7_Plate21a.ab1   ------------------------------------------------
B10_1029_6.ab1                  ------------------------------------------------
gi|15906308|gb|BI814048.1|BI814 ------------------------------------------------

PF11_0173                       CAGTCTTATGTTTATATTTTTCATCTTTGATGGTAAGGCTACTTTTGA
MAL11|PF11_0173                 CAGTCTTATGTTTATATTTTTCATCTTTGATGGTAAGGCTACTTTTGA
su_gi_contig_3281               ------------------------------------------------
B03_PfBamHI_M_T7_Plate21a.ab1   ------------------------------------------------
B10_1029_6.ab1                  ------------------------------------------------
gi|15906308|gb|BI814048.1|BI814 ------------------------------------------------

PF11_0173                       TTTTTTCGCCTTTCTCATGTATACTTAGTTCGATTGGATTATCATCAT
MAL11|PF11_0173                 TTTTTTCGCCTTTCTCATGTATACTTAGTTCGATTGGATTATCATCAT
su_gi_contig_3281               ------------------------------------------------
B03_PfBamHI_M_T7_Plate21a.ab1   ------------------------------------------------
B10_1029_6.ab1                  ------------------------------------------------
gi|15906308|gb|BI814048.1|BI814 ------------------------------------------------

PF11_0173                       TAATAAGTCGTTTTGTGCCCATCATAAGGATTTCTCCGGACACATACT
MAL11|PF11_0173                 TAATAAGTCGTTTTGTGCCCATCATAAGGATTTCTCCGGACACATACT
su_gi_contig_3281               ------------------------------------------------
B03_PfBamHI_M_T7_Plate21a.ab1   ------------------------------------------------
B10_1029_6.ab1                  ------------------------------------------------
gi|15906308|gb|BI814048.1|BI814 ------------------------------------------------

PF11_0173                       TGTCCTCGATTATATTATTGCATAATGTCAAACGCAAAAACAACAAAA
MAL11|PF11_0173                 TGTCCTCGATTATATTATTGCATAATGTCAAACGCAAAAACAACAAAA
su_gi_contig_3281               ------------------------------------------------
B03_PfBamHI_M_T7_Plate21a.ab1   ------------------------------------------------
B10_1029_6.ab1                  ------------------------------------------------
gi|15906308|gb|BI814048.1|BI814 ------------------------------------------------

PF11_0173                       ATAATGATAATGATAATGATAATAATGATAATGATAATAATGATAATA
MAL11|PF11_0173                 ATAATGATAATGATAATGATAATAATGATAATGATAATAATGATAATA
su_gi_contig_3281               ------------------------------------------------
B03_PfBamHI_M_T7_Plate21a.ab1   ------------------------------------------------
B10_1029_6.ab1                  ------------------------------------------------
gi|15906308|gb|BI814048.1|BI814 ------------------------------------------------

PF11_0173                       ATAATAATGACAATAATAATGATAATGATAATAATGACAATAATAATG
MAL11|PF11_0173                 ATAATAATGACAATAATAATGATAATGATAATAATGACAATAATAATG
su_gi_contig_3281               ------------------------------------------------
B03_PfBamHI_M_T7_Plate21a.ab1   ------------------------------------------------
B10_1029_6.ab1                  ------------------------------------------------
gi|15906308|gb|BI814048.1|BI814 ------------------------------------------------

PF11_0173                       ATAATTATAATAATGATAATAATAATGATAGTTATAATAATAATAACA
MAL11|PF11_0173                 ATAATTATAATAATGATAATAATAATGATAGTTATAATAATAATAACA
su_gi_contig_3281               ------------------------------------------------
B03_PfBamHI_M_T7_Plate21a.ab1   ------------------------------------------------
B10_1029_6.ab1                  ------------------------------------------------
gi|15906308|gb|BI814048.1|BI814 ------------------------------------------------

PF11_0173                       ATTATAATGATAGTTTTACATATCCAAATATACCATCTAATGGGAATG
MAL11|PF11_0173                 ATTATAATGATAGTTTTACATATCCAAATATACCATCTAATGGGAATG
su_gi_contig_3281               ------------------------------------------------
B03_PfBamHI_M_T7_Plate21a.ab1   ------------------------------------------------
B10_1029_6.ab1                  ------------------------------------------------
gi|15906308|gb|BI814048.1|BI814 ------------------------------------------------

PF11_0173                       TATTAGATAAGGATGAAAATGTGTCTTCTTTAAATTCTATGAGAAGAC
MAL11|PF11_0173                 TATTAGATAAGGATGAAAATGTGTCTTCTTTAAATTCTATGAGAAGAC
su_gi_contig_3281               ------------------------------------------------
B03_PfBamHI_M_T7_Plate21a.ab1   ------------------------------------------------
B10_1029_6.ab1                  ------------------------------------------------
gi|15906308|gb|BI814048.1|BI814 ------------------------------------------------

PF11_0173                       ATGAAAATATTTTGGAAGAATTTAATACAATAAAAAATGATATAAAGT
MAL11|PF11_0173                 ATGAAAATATTTTGGAAGAATTTAATACAATAAAAAATGATATAAAGT
su_gi_contig_3281               ------------------------------------------------
B03_PfBamHI_M_T7_Plate21a.ab1   ------------------------------------------------
B10_1029_6.ab1                  ------------------------------------------------
gi|15906308|gb|BI814048.1|BI814 ------------------------------------------------

PF11_0173                       ATATGGGAGAATATAAGAAAGGAATAAAATGTAATAATAATACAAATA
MAL11|PF11_0173                 ATATGGGAGAATATAAGAAAGGAATAAAATGTAATAATAATACAAATA
su_gi_contig_3281               ------------------------------------------------
B03_PfBamHI_M_T7_Plate21a.ab1   ------------------------------------------------
B10_1029_6.ab1                  ------------------------------------------------
gi|15906308|gb|BI814048.1|BI814 ------------------------------------------------

PF11_0173                       TATATGTAAAAAAATTAAATTTTAATAAATTAGAAAGAAGAAATAATA
MAL11|PF11_0173                 TATATGTAAAAAAATTAAATTTTAATAAATTAGAAAGAAGAAATAATA
su_gi_contig_3281               ------------------------------------------------
B03_PfBamHI_M_T7_Plate21a.ab1   ------------------------------------------------
B10_1029_6.ab1                  ------------------------------------------------
gi|15906308|gb|BI814048.1|BI814 ------------------------------------------------

PF11_0173                       TATCTATATTAACCAGTGTATCAATAGTTCTGATGTTATTATATTATG
MAL11|PF11_0173                 TATCTATATTAACCAGTGTATCAATAGTTCTGATGTTATTATATTATG
su_gi_contig_3281               ------------------------------------------------
B03_PfBamHI_M_T7_Plate21a.ab1   ------------------------------------------------
B10_1029_6.ab1                  ------------------------------------------------
gi|15906308|gb|BI814048.1|BI814 ------------------------------------------------

PF11_0173                       TCATATTAATTATTCTTCATTCAACATGGTGTTCATCTATAGCTTATT
MAL11|PF11_0173                 TCATATTAATTATTCTTCATTCAACATGGTGTTCATCTATAGCTTATT
su_gi_contig_3281               ------------------------------------------------
B03_PfBamHI_M_T7_Plate21a.ab1   ------------------------------------------------
B10_1029_6.ab1                  ------------------------------------------------
gi|15906308|gb|BI814048.1|BI814 ------------------------------------------------

PF11_0173                       CAGAATCTAATATTACATTTTATAGTAGAAATAAAAACGGAGATAGAT
MAL11|PF11_0173                 CAGAATCTAATATTACATTTTATAGTAGAAATAAAAACGGAGATAGAT
su_gi_contig_3281               ------------------------------------------------
B03_PfBamHI_M_T7_Plate21a.ab1   ------------------------------------------------
B10_1029_6.ab1                  ------------------------------------------------
gi|15906308|gb|BI814048.1|BI814 ------------------------------------------------

PF11_0173                       ATATTAATGATGATATAAGACAAATGTATAAATGGATAAATGAAAATA
MAL11|PF11_0173                 ATATTAATGATGATATAAGACAAATGTATAAATGGATAAATGAAAATA
su_gi_contig_3281               ------------------------------------------------
B03_PfBamHI_M_T7_Plate21a.ab1   ------------------------------------------------
B10_1029_6.ab1                  ------------------------------------------------
gi|15906308|gb|BI814048.1|BI814 ------------------------------------------------

PF11_0173                       CCGAGATAAACTCTAAGATCGTTGCATGGTGGGATTATGGCTACCAAT
MAL11|PF11_0173                 CCGAGATAAACTCTAAGATCGTTGCATGGTGGGATTATGGCTACCAAT
su_gi_contig_3281               ------------------------------------------------
B03_PfBamHI_M_T7_Plate21a.ab1   ------------------------------------------------
B10_1029_6.ab1                  ------------------------------------------------
gi|15906308|gb|BI814048.1|BI814 ------------------------------------------------

PF11_0173                       TAAGTGTCATGAGTAATCGAATAACCTATATTGATAATAATACTTGGA
MAL11|PF11_0173                 TAAGTGTCATGAGTAATCGAATAACCTATATTGATAATAATACTTGGA
su_gi_contig_3281               ------------------------------------------------
B03_PfBamHI_M_T7_Plate21a.ab1   ------------------------------------------------
B10_1029_6.ab1                  ------------------------------------------------
gi|15906308|gb|BI814048.1|BI814 ------------------------------------------------

PF11_0173                       ACCCTGAACAAATAGCAACTATTGGTTTAATATTAAGTACAAATGAAA
MAL11|PF11_0173                 ACCCTGAACAAATAGCAACTATTGGTTTAATATTAAGTACAAATGAAA
su_gi_contig_3281               ------------------------------------------------
B03_PfBamHI_M_T7_Plate21a.ab1   ------------------------------------------------
B10_1029_6.ab1                  ------------------------------------------------
gi|15906308|gb|BI814048.1|BI814 ------------------------------------------------

PF11_0173                       AAGAAGCATATGAATATTTAAAGATGTTAGATTGTGATTATATACTAG
MAL11|PF11_0173                 AAGAAGCATATGAATATTTAAAGATGTTAGATTGTGATTATATACTAG
su_gi_contig_3281               ------------------------------------------------
B03_PfBamHI_M_T7_Plate21a.ab1   ------------------------------------------------
B10_1029_6.ab1                  ------------------------------------------------
gi|15906308|gb|BI814048.1|BI814 ------------------------------------------------

PF11_0173                       TTTCTTATGGTGGATATTCTAAAAATTCATCAGATGATTTAAATAAAT
MAL11|PF11_0173                 TTTCTTATGGTGGATATTCTAAAAATTCATCAGATGATTTAAATAAAT
su_gi_contig_3281               ------------------------------------------------
B03_PfBamHI_M_T7_Plate21a.ab1   ------------------------------------------------
B10_1029_6.ab1                  ------------------------------------------------
gi|15906308|gb|BI814048.1|BI814 ------------------------------------------------

PF11_0173                       TTTTATGGATCTTAAAAATTACAAATAAAAAATATAAATTTATTAATC
MAL11|PF11_0173                 TTTTATGGATCTTAAAAATTACAAATAAAAAATATAAATTTATTAATC
su_gi_contig_3281               ------------------------------------------------
B03_PfBamHI_M_T7_Plate21a.ab1   ------------------------------------------------
B10_1029_6.ab1                  ------------------------------------------------
gi|15906308|gb|BI814048.1|BI814 ------------------------------------------------

PF11_0173                       CTTTATTTTATTATTATCATGATAAATATCATCCATTAGGAAAAAATG
MAL11|PF11_0173                 CTTTATTTTATTATTATCATGATAAATATCATCCATTAGGAAAAAATG
su_gi_contig_3281               ------------------------------------------------
B03_PfBamHI_M_T7_Plate21a.ab1   ------------------------------------------------
B10_1029_6.ab1                  ------------------------------------------------
gi|15906308|gb|BI814048.1|BI814 ------------------------------------------------

PF11_0173                       CTACAACATTTATGACAAACAGTGTACTCTATAAATTGTCGTATTATA
MAL11|PF11_0173                 CTACAACATTTATGACAAACAGTGTACTCTATAAATTGTCGTATTATA
su_gi_contig_3281               ------------------------------------------------
B03_PfBamHI_M_T7_Plate21a.ab1   ------------------------------------------------
B10_1029_6.ab1                  ------------------------------------------------
gi|15906308|gb|BI814048.1|BI814 ------------------------------------------------

PF11_0173                       ATTTAACGAATAATAATATCAAAGGTTATGATTACATTAGAAAAATTC
MAL11|PF11_0173                 ATTTAACGAATAATAATATCAAAGGTTATGATTACATTAGAAAAATTC
su_gi_contig_3281               ------------------------------------------------
B03_PfBamHI_M_T7_Plate21a.ab1   ------------------------------------------------
B10_1029_6.ab1                  ------------------------------------------------
gi|15906308|gb|BI814048.1|BI814 ------------------------------------------------

PF11_0173                       AAGTACCTGAAATTAAAAATTTATATTATTTTGAAGAAGTCTTTACAT
MAL11|PF11_0173                 AAGTACCTGAAATTAAAAATTTATATTATTTTGAAGAAGTCTTTACAT
su_gi_contig_3281               ------------------------------------------------
B03_PfBamHI_M_T7_Plate21a.ab1   ------------------------------------------------
B10_1029_6.ab1                  ------------------------------------------------
gi|15906308|gb|BI814048.1|BI814 ------------------------------------------------

PF11_0173                       CTGATGTTTGGGGATTTCGTTTATACAAAATAAAAGATATATATTAAT
MAL11|PF11_0173                 CTGATGTTTGGGGATTTCGTTTATACAAAATAAAAGATATATATTAA-
su_gi_contig_3281               ------------------------------------------------
B03_PfBamHI_M_T7_Plate21a.ab1   ------------------------------------------------
B10_1029_6.ab1                  ------------------------------------------------
gi|15906308|gb|BI814048.1|BI814 ------------------------------------------------

PF11_0173                       ATGTCAATATTGTTATTATATATATATATATATATATATATATATATA
MAL11|PF11_0173                 ------------------------------------------------
su_gi_contig_3281               ------------------------------------------------
B03_PfBamHI_M_T7_Plate21a.ab1   ------------------------------------------------
B10_1029_6.ab1                  ------------------------------------------------
gi|15906308|gb|BI814048.1|BI814 ------------------------------------------------

PF11_0173                       TATATATTGAAGTATTATTTTATATTATCTTTTAGCCAGACATAATAT
MAL11|PF11_0173                 ------------------------------------------------
su_gi_contig_3281               ------------------------------------------------
B03_PfBamHI_M_T7_Plate21a.ab1   ------------------------------------------------
B10_1029_6.ab1                  ------------------------------------------------
gi|15906308|gb|BI814048.1|BI814 ------------------------------------------------

PF11_0173                       AAATACATTTATCATATATTTTTTATATTATATAGTATTATTTAATTA
MAL11|PF11_0173                 ------------------------------------------------
su_gi_contig_3281               ------------------------------------------------
B03_PfBamHI_M_T7_Plate21a.ab1   ------------------------------------------------
B10_1029_6.ab1                  ------------------------------------------------
gi|15906308|gb|BI814048.1|BI814 ------------------------------------------------

PF11_0173                       TTGTGGAAATATTTAAAAATTAGACAAAAGAACAATATATAAGAAAAA
MAL11|PF11_0173                 ------------------------------------------------
su_gi_contig_3281               ------------------------------------------------
B03_PfBamHI_M_T7_Plate21a.ab1   ------------------------------------------------
B10_1029_6.ab1                  ------------------------------------------------
gi|15906308|gb|BI814048.1|BI814 ------------------------------------------------

PF11_0173                       TTAATTTAATATTTATTTTAAAATGTAAATTCATAAATGCAAATGAAT
MAL11|PF11_0173                 ------------------------------------------------
su_gi_contig_3281               ------------------------------------------------
B03_PfBamHI_M_T7_Plate21a.ab1   ------------------------------------------------
B10_1029_6.ab1                  ------------------------------------------------
gi|15906308|gb|BI814048.1|BI814 ------------------------------------------------

PF11_0173                       TTATTAGAATATGAAAAAAAAAAAAAAAAAAAGAGGGAAAAAAAAAAG
MAL11|PF11_0173                 ------------------------------------------------
su_gi_contig_3281               ------------------------------------------------
B03_PfBamHI_M_T7_Plate21a.ab1   ------------------------------------------------
B10_1029_6.ab1                  ------------------------------------------------
gi|15906308|gb|BI814048.1|BI814 ------------------------------------------------

PF11_0173                       AAAATTATTAAAATTAATTTAAAATTTGGATACTAATAAAAAAAAAAA
MAL11|PF11_0173                 ------------------------------------------------
su_gi_contig_3281               ------------------------------------------------
B03_PfBamHI_M_T7_Plate21a.ab1   ------------------------------------------------
B10_1029_6.ab1                  ------------------------------------------------
gi|15906308|gb|BI814048.1|BI814 ------------------------------------------------

PF11_0173                       AAAAAAAAAAGAAAACAAAATAAGTCTTTTTAAAAATATAAAAAATAT
MAL11|PF11_0173                 ------------------------------------------------
su_gi_contig_3281               ------------------------------------------------
B03_PfBamHI_M_T7_Plate21a.ab1   ------------------------------------------------
B10_1029_6.ab1                  ------------------------------------------------
gi|15906308|gb|BI814048.1|BI814 ------------------------------------------------

PF11_0173                       AGAGAATAAAAGAACAAACATTGTTGCATTGAATGCACATAAAATAAA
MAL11|PF11_0173                 ------------------------------------------------
su_gi_contig_3281               ------------------------------------------------
B03_PfBamHI_M_T7_Plate21a.ab1   ------------------------------------------------
B10_1029_6.ab1                  ------------------------------------------------
gi|15906308|gb|BI814048.1|BI814 ------------------------------------------------

PF11_0173                       ACATGTATACATATATATATATATATATATATATATATATATATATAT
MAL11|PF11_0173                 ------------------------------------------------
su_gi_contig_3281               ------------------------------------------------
B03_PfBamHI_M_T7_Plate21a.ab1   ------------------------------------------------
B10_1029_6.ab1                  ------------------------------------------------
gi|15906308|gb|BI814048.1|BI814 ------------------------------------------------

PF11_0173                       ATAGGTTTATATATGTTTCTTTTTGGTGACTTAAAAATTAAAAATAAT
MAL11|PF11_0173                 ------------------------------------------------
su_gi_contig_3281               ------------------------------------------------
B03_PfBamHI_M_T7_Plate21a.ab1   ------------------------------------------------
B10_1029_6.ab1                  ------------------------------------------------
gi|15906308|gb|BI814048.1|BI814 ------------------------------------------------

PF11_0173                       ATAAAAAAAAAAAAAATTCAAAGTGAAAGTCAGAATAATTCTTACTTT
MAL11|PF11_0173                 ------------------------------------------------
su_gi_contig_3281               ------------------------------------------------
B03_PfBamHI_M_T7_Plate21a.ab1   ------------------------------------------------
B10_1029_6.ab1                  ------------------------------------------------
gi|15906308|gb|BI814048.1|BI814 ------------------------------------------------

PF11_0173                       CATATATTTTATGAAAACAAAACAAAATTTTTTTTTTTTTTTGATGGA
MAL11|PF11_0173                 ------------------------------------------------
su_gi_contig_3281               ------------------------------------------------
B03_PfBamHI_M_T7_Plate21a.ab1   ------------------------------------------------
B10_1029_6.ab1                  ------------------------------------------------
gi|15906308|gb|BI814048.1|BI814 ------------------------------------------------

PF11_0173                       CCCCCTTTTTTTTTTTTTTTTTGACAAATGTGATGATAAAAAAAAAAA
MAL11|PF11_0173                 ------------------------------------------------
su_gi_contig_3281               ------------------------------------------------
B03_PfBamHI_M_T7_Plate21a.ab1   ------------------------------------------------
B10_1029_6.ab1                  ------------------------------------------------
gi|15906308|gb|BI814048.1|BI814 ------------------------------------------------

PF11_0173                       AAAAATAATAATAAATATGAAATTTATACATATAATATTAAATAAATA
MAL11|PF11_0173                 ------------------------------------------------
su_gi_contig_3281               ------------------------------------------------
B03_PfBamHI_M_T7_Plate21a.ab1   ------------------------------------------------
B10_1029_6.ab1                  ------------------------------------------------
gi|15906308|gb|BI814048.1|BI814 ------------------------------------------------

PF11_0173                       TAAATATAAATATATATCTATATATTTATATATACATATGTATGTGTG
MAL11|PF11_0173                 ------------------------------------------------
su_gi_contig_3281               ------------------------------------------------
B03_PfBamHI_M_T7_Plate21a.ab1   ------------------------------------------------
B10_1029_6.ab1                  ------------------------------------------------
gi|15906308|gb|BI814048.1|BI814 ------------------------------------------------

PF11_0173                       TATGTATGTATGTATGTATGTGTGTTTATATGTGTGTTTATATGTGTG
MAL11|PF11_0173                 ------------------------------------------------
su_gi_contig_3281               ------------------------------------------------
B03_PfBamHI_M_T7_Plate21a.ab1   ------------------------------------------------
B10_1029_6.ab1                  ------------------------------------------------
gi|15906308|gb|BI814048.1|BI814 ------------------------------------------------

PF11_0173                       TTTATATGTGTGTTTATATGTGTGTTTATATGTGTGTTTATATGTGTG
MAL11|PF11_0173                 ------------------------------------------------
su_gi_contig_3281               ------------------------------------------------
B03_PfBamHI_M_T7_Plate21a.ab1   ------------------------------------------------
B10_1029_6.ab1                  ------------------------------------------------
gi|15906308|gb|BI814048.1|BI814 ------------------------------------------------

PF11_0173                       TTTATATGTGTGTTTATATGTGTGTTTATATGTGTGTTTATATGTGTG
MAL11|PF11_0173                 ------------------------------------------------
su_gi_contig_3281               ------------------------------------------------
B03_PfBamHI_M_T7_Plate21a.ab1   ------------------------------------------------
B10_1029_6.ab1                  ------------------------------------------------
gi|15906308|gb|BI814048.1|BI814 ------------------------------------------------

PF11_0173                       TTTATATGTGTGTTTATATGTATTTTATTTTATTTTATTTTATTTTTT
MAL11|PF11_0173                 ------------------------------------------------
su_gi_contig_3281               ------------------------------------------------
B03_PfBamHI_M_T7_Plate21a.ab1   ------------------------------------------------
B10_1029_6.ab1                  ------------------------------------------------
gi|15906308|gb|BI814048.1|BI814 ------------------------------------------------

PF11_0173                       TGAACATTATTTATCCCTTGGATGTTTCCTTATTTTTTAACTTTTCGA
MAL11|PF11_0173                 ------------------------------------------------
su_gi_contig_3281               ------------------------------------------------
B03_PfBamHI_M_T7_Plate21a.ab1   ------------------------------------------------
B10_1029_6.ab1                  ------------------------------------------------
gi|15906308|gb|BI814048.1|BI814 ------------------------------------------------

PF11_0173                       TGTGCTCCTCGTTTGGTAATAGGGGTACCAAGGTTAAAGAGAATAAGA
MAL11|PF11_0173                 ------------------------------------------------
su_gi_contig_3281               ------------------------------------------------
B03_PfBamHI_M_T7_Plate21a.ab1   ------------------------------------------------
B10_1029_6.ab1                  ------------------------------------------------
gi|15906308|gb|BI814048.1|BI814 ------------------------------------------------

PF11_0173                       GGAAGAATCCACAAGTCAAAATATATAAGCTTAAATTATCAAAATTAT
MAL11|PF11_0173                 ------------------------------------------------
su_gi_contig_3281               ------------------------------------------------
B03_PfBamHI_M_T7_Plate21a.ab1   ------------------------------------------------
B10_1029_6.ab1                  ------------------------------------------------
gi|15906308|gb|BI814048.1|BI814 ------------------------------------------------

PF11_0173                       AACTATCAATTTTCATTAGGTATGTAATAAATGATGATGTTCCTTTTT
MAL11|PF11_0173                 ------------------------------------------------
su_gi_contig_3281               ------------------------------------------------
B03_PfBamHI_M_T7_Plate21a.ab1   ------------------------------------------------
B10_1029_6.ab1                  ------------------------------------------------
gi|15906308|gb|BI814048.1|BI814 ------------------------------------------------

PF11_0173                       TGGTAAGTGAACCTAAATTTTTAACACTCAATATGGTGGCAAAAACAC
MAL11|PF11_0173                 ------------------------------------------------
su_gi_contig_3281               ------------------------------------------------
B03_PfBamHI_M_T7_Plate21a.ab1   ------------------------------------------------
B10_1029_6.ab1                  ------------------------------------------------
gi|15906308|gb|BI814048.1|BI814 ------------------------------------------------

PF11_0173                       TAGCTTCTAAACCTGGTTGGCAAATATTAGCTGTTAAAATAAATAATG
MAL11|PF11_0173                 ------------------------------------------------
su_gi_contig_3281               ------------------------------------------------
B03_PfBamHI_M_T7_Plate21a.ab1   ------------------------------------------------
B10_1029_6.ab1                  ------------------------------------------------
gi|15906308|gb|BI814048.1|BI814 ------------------------------------------------

PF11_0173                       GTAATAATTGTATTTCCGTTATGGCTTCGATTAAGAATCCTCCACTTA
MAL11|PF11_0173                 ------------------------------------------------
su_gi_contig_3281               ------------------------------------------------
B03_PfBamHI_M_T7_Plate21a.ab1   ------------------------------------------------
B10_1029_6.ab1                  ------------------------------------------------
gi|15906308|gb|BI814048.1|BI814 ------------------------------------------------

PF11_0173                       ATACAAATAATTCATTTGATATTCCTAAGAATTTATTTATATGTTCTG
MAL11|PF11_0173                 ------------------------------------------------
su_gi_contig_3281               ------------------------------------------------
B03_PfBamHI_M_T7_Plate21a.ab1   ------------------------------------------------
B10_1029_6.ab1                  ------------------------------------------------
gi|15906308|gb|BI814048.1|BI814 ------------------------------------------------

PF11_0173                       TTAAAATAATAGGAGATATATATATTGGAAAGGAAACTAAAGTTGTTA
MAL11|PF11_0173                 ------------------------------------------------
su_gi_contig_3281               ------------------------------------------------
B03_PfBamHI_M_T7_Plate21a.ab1   ------------------------------------------------
B10_1029_6.ab1                  ------------------------------------------------
gi|15906308|gb|BI814048.1|BI814 ------------------------------------------------

PF11_0173                       TTATTAATGTTTTTCTTAAACTACAATTTTTTAGGAAAACACGATAAA
MAL11|PF11_0173                 ------------------------------------------------
su_gi_contig_3281               ------------------------------------------------
B03_PfBamHI_M_T7_Plate21a.ab1   ------------------------------------------------
B10_1029_6.ab1                  ------------------------------------------------
gi|15906308|gb|BI814048.1|BI814 ------------------------------------------------

PF11_0173                       TAATTATTCCTATTAAAGAGGCTATACCATATGTTAATCTTAATGTCC
MAL11|PF11_0173                 ------------------------------------------------
su_gi_contig_3281               ------------------------------------------------
B03_PfBamHI_M_T7_Plate21a.ab1   ------------------------------------------------
B10_1029_6.ab1                  ------------------------------------------------
gi|15906308|gb|BI814048.1|BI814 ------------------------------------------------

PF11_0173                       CCATAAACGAT
MAL11|PF11_0173                 -----------
su_gi_contig_3281               -----------
B03_PfBamHI_M_T7_Plate21a.ab1   -----------
B10_1029_6.ab1                  -----------
gi|15906308|gb|BI814048.1|BI814 -----------

;

endblock;
