# Supplementary material for: cDNA sequences reveal considerable gene prediction inaccuracy in the Plasmodium falciparum genome
Source: BMC Genomics. 2007 Jul 27;8:255. doi: 10.1186/1471-2164-8-255 (PMC1978503; doi:10.1186/1471-2164-8-255)
Supplement: Additional file 3 — Genes with cDNA sequences not matching predicted CDS perfectly. Aligned cDNA and predicted CDS sequences can be viewed by double clicking the hyper-linked gene names in the Excel file. [file 1471-2164-8-255-S3.zip › PF11_0185.TXT]

#NEXUS

[!This data assembled using Sequencher, from Gene Codes Corporation.]
begin data;
   dimensions ntax=10 nchar=7529;
   format datatype=dna gap=- interleave=yes;
   matrix

PF11_0185                       TTATTATATTTATCATTATATTTATCATTATTATCATTATCTCTATCG
MAL11|PF11_0185                 ------------------------------------------------
su_gi_contig_1350               ------------------------------------------------
gi|21543333|gb|BQ596607.1|BQ596 ------------------------------------------------
gi|22794338|gb|BU498144.1|BU498 ------------------------------------------------
005_PfLab1_S_Plate14b.ab1       ------------------------------------------------
gi|22794032|gb|BU497838.1|BU497 ------------------------------------------------
C03_1670_302.ab1                ------------------------------------------------
C04_1670_603.ab1                ------------------------------------------------
F02_Pf_Sau3A_T3_S_P12a.ab1      ------------------------------------------------

PF11_0185                       TTATCCTTCATATTAATATTTCCACAAATATTTATATCCTCATTAATC
MAL11|PF11_0185                 ------------------------------------------------
su_gi_contig_1350               ------------------------------------------------
gi|21543333|gb|BQ596607.1|BQ596 ------------------------------------------------
gi|22794338|gb|BU498144.1|BU498 ------------------------------------------------
005_PfLab1_S_Plate14b.ab1       ------------------------------------------------
gi|22794032|gb|BU497838.1|BU497 ------------------------------------------------
C03_1670_302.ab1                ------------------------------------------------
C04_1670_603.ab1                ------------------------------------------------
F02_Pf_Sau3A_T3_S_P12a.ab1      ------------------------------------------------

PF11_0185                       ATTTTTTTTTTTTTTTTCTTTTTTTTTTTTAAATAAGAACATAAGGAA
MAL11|PF11_0185                 ------------------------------------------------
su_gi_contig_1350               ------------------------------------------------
gi|21543333|gb|BQ596607.1|BQ596 ------------------------------------------------
gi|22794338|gb|BU498144.1|BU498 ------------------------------------------------
005_PfLab1_S_Plate14b.ab1       ------------------------------------------------
gi|22794032|gb|BU497838.1|BU497 ------------------------------------------------
C03_1670_302.ab1                ------------------------------------------------
C04_1670_603.ab1                ------------------------------------------------
F02_Pf_Sau3A_T3_S_P12a.ab1      ------------------------------------------------

PF11_0185                       TACCATGAAATGGTAATATATATAATAATGCCTTTACATGCAATAATA
MAL11|PF11_0185                 ------------------------------------------------
su_gi_contig_1350               ------------------------------------------------
gi|21543333|gb|BQ596607.1|BQ596 ------------------------------------------------
gi|22794338|gb|BU498144.1|BU498 ------------------------------------------------
005_PfLab1_S_Plate14b.ab1       ------------------------------------------------
gi|22794032|gb|BU497838.1|BU497 ------------------------------------------------
C03_1670_302.ab1                ------------------------------------------------
C04_1670_603.ab1                ------------------------------------------------
F02_Pf_Sau3A_T3_S_P12a.ab1      ------------------------------------------------

PF11_0185                       AAGAAATAATAAAATAATAGAATTCATAAAATATGCGGAATATATCAT
MAL11|PF11_0185                 ------------------------------------------------
su_gi_contig_1350               ------------------------------------------------
gi|21543333|gb|BQ596607.1|BQ596 ------------------------------------------------
gi|22794338|gb|BU498144.1|BU498 ------------------------------------------------
005_PfLab1_S_Plate14b.ab1       ------------------------------------------------
gi|22794032|gb|BU497838.1|BU497 ------------------------------------------------
C03_1670_302.ab1                ------------------------------------------------
C04_1670_603.ab1                ------------------------------------------------
F02_Pf_Sau3A_T3_S_P12a.ab1      ------------------------------------------------

PF11_0185                       ATGATATATATATATATTTATTTATGTACGAATAAATTTACGAATACA
MAL11|PF11_0185                 ------------------------------------------------
su_gi_contig_1350               ------------------------------------------------
gi|21543333|gb|BQ596607.1|BQ596 ------------------------------------------------
gi|22794338|gb|BU498144.1|BU498 ------------------------------------------------
005_PfLab1_S_Plate14b.ab1       ------------------------------------------------
gi|22794032|gb|BU497838.1|BU497 ------------------------------------------------
C03_1670_302.ab1                ------------------------------------------------
C04_1670_603.ab1                ------------------------------------------------
F02_Pf_Sau3A_T3_S_P12a.ab1      ------------------------------------------------

PF11_0185                       TCTTTTGAGTATCCCAAATGTGTACAGTAAATTTTTTTTTTTTTTTTT
MAL11|PF11_0185                 ------------------------------------------------
su_gi_contig_1350               ------------------------------------------------
gi|21543333|gb|BQ596607.1|BQ596 ------------------------------------------------
gi|22794338|gb|BU498144.1|BU498 ------------------------------------------------
005_PfLab1_S_Plate14b.ab1       ------------------------------------------------
gi|22794032|gb|BU497838.1|BU497 ------------------------------------------------
C03_1670_302.ab1                ------------------------------------------------
C04_1670_603.ab1                ------------------------------------------------
F02_Pf_Sau3A_T3_S_P12a.ab1      ------------------------------------------------

PF11_0185                       TTTTAATTTATAAAAAAAGGAGATTATAATGATTCAGCCATAAAAAAA
MAL11|PF11_0185                 ------------------------------------------------
su_gi_contig_1350               ------------------------------------------------
gi|21543333|gb|BQ596607.1|BQ596 ------------------------------------------------
gi|22794338|gb|BU498144.1|BU498 ------------------------------------------------
005_PfLab1_S_Plate14b.ab1       ------------------------------------------------
gi|22794032|gb|BU497838.1|BU497 ------------------------------------------------
C03_1670_302.ab1                ------------------------------------------------
C04_1670_603.ab1                ------------------------------------------------
F02_Pf_Sau3A_T3_S_P12a.ab1      ------------------------------------------------

PF11_0185                       AAAAAAAAAAAAAAAAAAAAAAAAAAAAATATATATATATATATATAT
MAL11|PF11_0185                 ------------------------------------------------
su_gi_contig_1350               ------------------------------------------------
gi|21543333|gb|BQ596607.1|BQ596 ------------------------------------------------
gi|22794338|gb|BU498144.1|BU498 ------------------------------------------------
005_PfLab1_S_Plate14b.ab1       ------------------------------------------------
gi|22794032|gb|BU497838.1|BU497 ------------------------------------------------
C03_1670_302.ab1                ------------------------------------------------
C04_1670_603.ab1                ------------------------------------------------
F02_Pf_Sau3A_T3_S_P12a.ab1      ------------------------------------------------

PF11_0185                       ATGTATATATATATATATATATATATAATGTTTATAATTATTTTTATT
MAL11|PF11_0185                 ------------------------------------------------
su_gi_contig_1350               ------------------------------------------------
gi|21543333|gb|BQ596607.1|BQ596 ------------------------------------------------
gi|22794338|gb|BU498144.1|BU498 ------------------------------------------------
005_PfLab1_S_Plate14b.ab1       ------------------------------------------------
gi|22794032|gb|BU497838.1|BU497 ------------------------------------------------
C03_1670_302.ab1                ------------------------------------------------
C04_1670_603.ab1                ------------------------------------------------
F02_Pf_Sau3A_T3_S_P12a.ab1      ------------------------------------------------

PF11_0185                       TTTTTTTTTTTCATAAACCATTCTACGTAGATATAAAATACAAGATAA
MAL11|PF11_0185                 ------------------------------------------------
su_gi_contig_1350               ------------------------------------------------
gi|21543333|gb|BQ596607.1|BQ596 ------------------------------------------------
gi|22794338|gb|BU498144.1|BU498 ------------------------------------------------
005_PfLab1_S_Plate14b.ab1       ------------------------------------------------
gi|22794032|gb|BU497838.1|BU497 ------------------------------------------------
C03_1670_302.ab1                ------------------------------------------------
C04_1670_603.ab1                ------------------------------------------------
F02_Pf_Sau3A_T3_S_P12a.ab1      ------------------------------------------------

PF11_0185                       ATATTATATGTTATATATATATAATTTGTTTTATTTATACAATAACAT
MAL11|PF11_0185                 ------------------------------------------------
su_gi_contig_1350               ------------------------------------------------
gi|21543333|gb|BQ596607.1|BQ596 ------------------------------------------------
gi|22794338|gb|BU498144.1|BU498 ------------------------------------------------
005_PfLab1_S_Plate14b.ab1       ------------------------------------------------
gi|22794032|gb|BU497838.1|BU497 ------------------------------------------------
C03_1670_302.ab1                ------------------------------------------------
C04_1670_603.ab1                ------------------------------------------------
F02_Pf_Sau3A_T3_S_P12a.ab1      ------------------------------------------------

PF11_0185                       TATTTCTTTAATTTTCTTTTTTATTTAATTTAATAAAGCGTAAATTTA
MAL11|PF11_0185                 ------------------------------------------------
su_gi_contig_1350               ------------------------------------------------
gi|21543333|gb|BQ596607.1|BQ596 ------------------------------------------------
gi|22794338|gb|BU498144.1|BU498 ------------------------------------------------
005_PfLab1_S_Plate14b.ab1       ------------------------------------------------
gi|22794032|gb|BU497838.1|BU497 ------------------------------------------------
C03_1670_302.ab1                ------------------------------------------------
C04_1670_603.ab1                ------------------------------------------------
F02_Pf_Sau3A_T3_S_P12a.ab1      ------------------------------------------------

PF11_0185                       TTAATTTGACGTTATTTTATTTTTACCCATTTAAAATAGAGAGATTAA
MAL11|PF11_0185                 ------------------------------------------------
su_gi_contig_1350               ------------------------------------------------
gi|21543333|gb|BQ596607.1|BQ596 ------------------------------------------------
gi|22794338|gb|BU498144.1|BU498 ------------------------------------------------
005_PfLab1_S_Plate14b.ab1       ------------------------------------------------
gi|22794032|gb|BU497838.1|BU497 ------------------------------------------------
C03_1670_302.ab1                ------------------------------------------------
C04_1670_603.ab1                ------------------------------------------------
F02_Pf_Sau3A_T3_S_P12a.ab1      ------------------------------------------------

PF11_0185                       CAAAAGAAGAAAAAAAAAAAAAATAAAAAAAAAATAAATAAATAAAAT
MAL11|PF11_0185                 ------------------------------------------------
su_gi_contig_1350               ------------------------------------------------
gi|21543333|gb|BQ596607.1|BQ596 ------------------------------------------------
gi|22794338|gb|BU498144.1|BU498 ------------------------------------------------
005_PfLab1_S_Plate14b.ab1       ------------------------------------------------
gi|22794032|gb|BU497838.1|BU497 ------------------------------------------------
C03_1670_302.ab1                ------------------------------------------------
C04_1670_603.ab1                ------------------------------------------------
F02_Pf_Sau3A_T3_S_P12a.ab1      ------------------------------------------------

PF11_0185                       AAAATAAAATAAAATAATAATAAAAAAAAAAAAAAAACGAAAGAAAAA
MAL11|PF11_0185                 ------------------------------------------------
su_gi_contig_1350               ------------------------------------------------
gi|21543333|gb|BQ596607.1|BQ596 ------------------------------------------------
gi|22794338|gb|BU498144.1|BU498 ------------------------------------------------
005_PfLab1_S_Plate14b.ab1       ------------------------------------------------
gi|22794032|gb|BU497838.1|BU497 ------------------------------------------------
C03_1670_302.ab1                ------------------------------------------------
C04_1670_603.ab1                ------------------------------------------------
F02_Pf_Sau3A_T3_S_P12a.ab1      ------------------------------------------------

PF11_0185                       AAAAAAAGAAATATATATATAATATATATATGTATATATGGATATATA
MAL11|PF11_0185                 ------------------------------------------------
su_gi_contig_1350               ------------------------------------------------
gi|21543333|gb|BQ596607.1|BQ596 ------------------------------------------------
gi|22794338|gb|BU498144.1|BU498 ------------------------------------------------
005_PfLab1_S_Plate14b.ab1       ------------------------------------------------
gi|22794032|gb|BU497838.1|BU497 ------------------------------------------------
C03_1670_302.ab1                ------------------------------------------------
C04_1670_603.ab1                ------------------------------------------------
F02_Pf_Sau3A_T3_S_P12a.ab1      ------------------------------------------------

PF11_0185                       TACATAGTAGTATATGCATACTTATATCTTATGTGATAATATTCATAT
MAL11|PF11_0185                 ------------------------------------------------
su_gi_contig_1350               ------------------------------------------------
gi|21543333|gb|BQ596607.1|BQ596 ------------------------------------------------
gi|22794338|gb|BU498144.1|BU498 ------------------------------------------------
005_PfLab1_S_Plate14b.ab1       ------------------------------------------------
gi|22794032|gb|BU497838.1|BU497 ------------------------------------------------
C03_1670_302.ab1                ------------------------------------------------
C04_1670_603.ab1                ------------------------------------------------
F02_Pf_Sau3A_T3_S_P12a.ab1      ------------------------------------------------

PF11_0185                       TTAATGACATATAAACTGAGTTGCATACATAAATTTATTTAGACAAAA
MAL11|PF11_0185                 ------------------------------------------------
su_gi_contig_1350               ------------------------------------------------
gi|21543333|gb|BQ596607.1|BQ596 ------------------------------------------------
gi|22794338|gb|BU498144.1|BU498 ------------------------------------------------
005_PfLab1_S_Plate14b.ab1       ------------------------------------------------
gi|22794032|gb|BU497838.1|BU497 ------------------------------------------------
C03_1670_302.ab1                ------------------------------------------------
C04_1670_603.ab1                ------------------------------------------------
F02_Pf_Sau3A_T3_S_P12a.ab1      ------------------------------------------------

PF11_0185                       GGAGAAAATATATTTGCTTAATTTATATGTTTATTCAAACCATTCTAA
MAL11|PF11_0185                 ------------------------------------------------
su_gi_contig_1350               ------------------------------------------------
gi|21543333|gb|BQ596607.1|BQ596 ------------------------------------------------
gi|22794338|gb|BU498144.1|BU498 ------------------------------------------------
005_PfLab1_S_Plate14b.ab1       ------------------------------------------------
gi|22794032|gb|BU497838.1|BU497 ------------------------------------------------
C03_1670_302.ab1                ------------------------------------------------
C04_1670_603.ab1                ------------------------------------------------
F02_Pf_Sau3A_T3_S_P12a.ab1      ------------------------------------------------

PF11_0185                       CATTATCACAAAAAAAAAAAAAAAAAAAAAAAAAAAAAATATATATAT
MAL11|PF11_0185                 ------------------------------------------------
su_gi_contig_1350               ------------------------------------------------
gi|21543333|gb|BQ596607.1|BQ596 ------------------------------------------------
gi|22794338|gb|BU498144.1|BU498 ------------------------------------------------
005_PfLab1_S_Plate14b.ab1       ------------------------------------------------
gi|22794032|gb|BU497838.1|BU497 ------------------------------------------------
C03_1670_302.ab1                ------------------------------------------------
C04_1670_603.ab1                ------------------------------------------------
F02_Pf_Sau3A_T3_S_P12a.ab1      ------------------------------------------------

PF11_0185                       ATATATATATATGTATATATATATTTATTTGTTCATTTATATGTATGT
MAL11|PF11_0185                 ------------------------------------------------
su_gi_contig_1350               ------------------------------------------------
gi|21543333|gb|BQ596607.1|BQ596 ------------------------------------------------
gi|22794338|gb|BU498144.1|BU498 ------------------------------------------------
005_PfLab1_S_Plate14b.ab1       ------------------------------------------------
gi|22794032|gb|BU497838.1|BU497 ------------------------------------------------
C03_1670_302.ab1                ------------------------------------------------
C04_1670_603.ab1                ------------------------------------------------
F02_Pf_Sau3A_T3_S_P12a.ab1      ------------------------------------------------

PF11_0185                       ATTTTTTTTTTTTTTTTTTTTTTTGTGTGGCAATTAAAAAAATATAAT
MAL11|PF11_0185                 ------------------------------------------------
su_gi_contig_1350               ------------------------------------------------
gi|21543333|gb|BQ596607.1|BQ596 ------------------------------------------------
gi|22794338|gb|BU498144.1|BU498 ------------------------------------------------
005_PfLab1_S_Plate14b.ab1       ------------------------------------------------
gi|22794032|gb|BU497838.1|BU497 ------------------------------------------------
C03_1670_302.ab1                ------------------------------------------------
C04_1670_603.ab1                ------------------------------------------------
F02_Pf_Sau3A_T3_S_P12a.ab1      ------------------------------------------------

PF11_0185                       ATACTTTGAATTTTTATAGTTTTACCATTTTTTATTCCGTATAATGAC
MAL11|PF11_0185                 ------------------------------------------------
su_gi_contig_1350               ------------------------------------------------
gi|21543333|gb|BQ596607.1|BQ596 ------------------------------------------------
gi|22794338|gb|BU498144.1|BU498 ------------------------------------------------
005_PfLab1_S_Plate14b.ab1       ------------------------------------------------
gi|22794032|gb|BU497838.1|BU497 ------------------------------------------------
C03_1670_302.ab1                ------------------------------------------------
C04_1670_603.ab1                ------------------------------------------------
F02_Pf_Sau3A_T3_S_P12a.ab1      ------------------------------------------------

PF11_0185                       AAAAGAAAAATGTAATGTTACATATGATATAATTTGACATTATATACA
MAL11|PF11_0185                 ------------------------------------------------
su_gi_contig_1350               ------------------------------------------------
gi|21543333|gb|BQ596607.1|BQ596 ------------------------------------------------
gi|22794338|gb|BU498144.1|BU498 ------------------------------------------------
005_PfLab1_S_Plate14b.ab1       ------------------------------------------------
gi|22794032|gb|BU497838.1|BU497 ------------------------------------------------
C03_1670_302.ab1                ------------------------------------------------
C04_1670_603.ab1                ------------------------------------------------
F02_Pf_Sau3A_T3_S_P12a.ab1      ------------------------------------------------

PF11_0185                       AATATATTTACATATTTATATATATATATATATATATATATATATATA
MAL11|PF11_0185                 ------------------------------------------------
su_gi_contig_1350               ------------------------------------------------
gi|21543333|gb|BQ596607.1|BQ596 ------------------------------------------------
gi|22794338|gb|BU498144.1|BU498 ------------------------------------------------
005_PfLab1_S_Plate14b.ab1       ------------------------------------------------
gi|22794032|gb|BU497838.1|BU497 ------------------------------------------------
C03_1670_302.ab1                ------------------------------------------------
C04_1670_603.ab1                ------------------------------------------------
F02_Pf_Sau3A_T3_S_P12a.ab1      ------------------------------------------------

PF11_0185                       TATATTTTTATGTGTATATTTTTTATATCTCCCTCATGTGATAATTTA
MAL11|PF11_0185                 ------------------------------------------------
su_gi_contig_1350               ------------------------------------------------
gi|21543333|gb|BQ596607.1|BQ596 ------------------------------------------------
gi|22794338|gb|BU498144.1|BU498 ------------------------------------------------
005_PfLab1_S_Plate14b.ab1       ------------------------------------------------
gi|22794032|gb|BU497838.1|BU497 ------------------------------------------------
C03_1670_302.ab1                ------------------------------------------------
C04_1670_603.ab1                ------------------------------------------------
F02_Pf_Sau3A_T3_S_P12a.ab1      ------------------------------------------------

PF11_0185                       CATATCTTATAAAAGTTGAACCCTATATCTATGTTAATATAAATGGTA
MAL11|PF11_0185                 ------------------------------------------------
su_gi_contig_1350               ------------------------------------------------
gi|21543333|gb|BQ596607.1|BQ596 ------------------------------------------------
gi|22794338|gb|BU498144.1|BU498 ------------------------------------------------
005_PfLab1_S_Plate14b.ab1       ------------------------------------------------
gi|22794032|gb|BU497838.1|BU497 ------------------------------------------------
C03_1670_302.ab1                ------------------------------------------------
C04_1670_603.ab1                ------------------------------------------------
F02_Pf_Sau3A_T3_S_P12a.ab1      ------------------------------------------------

PF11_0185                       GCAAAATATATATATGCAAATATTAAAATAATAAGAATATATATATAT
MAL11|PF11_0185                 ------------------------------------------------
su_gi_contig_1350               ------------------------------------------------
gi|21543333|gb|BQ596607.1|BQ596 ------------------------------------------------
gi|22794338|gb|BU498144.1|BU498 ------------------------------------------------
005_PfLab1_S_Plate14b.ab1       ------------------------------------------------
gi|22794032|gb|BU497838.1|BU497 ------------------------------------------------
C03_1670_302.ab1                ------------------------------------------------
C04_1670_603.ab1                ------------------------------------------------
F02_Pf_Sau3A_T3_S_P12a.ab1      ------------------------------------------------

PF11_0185                       ATATATATATATATATATGTATGTATGTATTTATTTGTATATTCATTT
MAL11|PF11_0185                 ------------------------------------------------
su_gi_contig_1350               ------------------------------------------------
gi|21543333|gb|BQ596607.1|BQ596 ------------------------------------------------
gi|22794338|gb|BU498144.1|BU498 ------------------------------------------------
005_PfLab1_S_Plate14b.ab1       ------------------------------------------------
gi|22794032|gb|BU497838.1|BU497 ------------------------------------------------
C03_1670_302.ab1                ------------------------------------------------
C04_1670_603.ab1                ------------------------------------------------
F02_Pf_Sau3A_T3_S_P12a.ab1      ------------------------------------------------

PF11_0185                       GTATATTCGTTTGTATATTTATTTATTTATTTATTTATTTATTTATAT
MAL11|PF11_0185                 ------------------------------------------------
su_gi_contig_1350               ------------------------------------------------
gi|21543333|gb|BQ596607.1|BQ596 ------------------------------------------------
gi|22794338|gb|BU498144.1|BU498 ------------------------------------------------
005_PfLab1_S_Plate14b.ab1       ------------------------------------------------
gi|22794032|gb|BU497838.1|BU497 ------------------------------------------------
C03_1670_302.ab1                ------------------------------------------------
C04_1670_603.ab1                ------------------------------------------------
F02_Pf_Sau3A_T3_S_P12a.ab1      ------------------------------------------------

PF11_0185                       ATTTATTTAAGAATGGAAAAGGAAAAGAACCAATTCGAAGTAACAAGA
MAL11|PF11_0185                 ------------ATGGAAAAGGAAAAGAACCAATTCGAAGTAACAAGA
su_gi_contig_1350               ------------------------------------------------
gi|21543333|gb|BQ596607.1|BQ596 ------------------------------------------------
gi|22794338|gb|BU498144.1|BU498 ------------------------------------------------
005_PfLab1_S_Plate14b.ab1       ------------------------------------------------
gi|22794032|gb|BU497838.1|BU497 ------------------------------------------------
C03_1670_302.ab1                ------------------------------------------------
C04_1670_603.ab1                ------------------------------------------------
F02_Pf_Sau3A_T3_S_P12a.ab1      ------------------------------------------------

PF11_0185                       AATTTATGTACGACGAGCATAAAAGAAAATTTGGAATGTTCTACGAAT
MAL11|PF11_0185                 AATTTATGTACGACGAGCATAAAAGAAAATTTGGAATGTTCTACGAAT
su_gi_contig_1350               ------------------------------------------------
gi|21543333|gb|BQ596607.1|BQ596 ------------------------------------------------
gi|22794338|gb|BU498144.1|BU498 ------------------------------------------------
005_PfLab1_S_Plate14b.ab1       ------------------------------------------------
gi|22794032|gb|BU497838.1|BU497 ------------------------------------------------
C03_1670_302.ab1                ------------------------------------------------
C04_1670_603.ab1                ------------------------------------------------
F02_Pf_Sau3A_T3_S_P12a.ab1      ------------------------------------------------

PF11_0185                       ATTATAAAAAATGTAAATAATTTTATGTCAAGTCCGAAATTAGATAAT
MAL11|PF11_0185                 ATTATAAAAAATGTAAATAATTTTATGTCAAGTCCGAAATTAGATAAT
su_gi_contig_1350               ------------------------------------------------
gi|21543333|gb|BQ596607.1|BQ596 ------------------------------------------------
gi|22794338|gb|BU498144.1|BU498 ------------------------------------------------
005_PfLab1_S_Plate14b.ab1       ------------------------------------------------
gi|22794032|gb|BU497838.1|BU497 ------------------------------------------------
C03_1670_302.ab1                ------------------------------------------------
C04_1670_603.ab1                ------------------------------------------------
F02_Pf_Sau3A_T3_S_P12a.ab1      ------------------------------------------------

PF11_0185                       AATTATAATTACAATAATAATATATTGTATTATGACGGTACATATGAT
MAL11|PF11_0185                 AATTATAATTACAATAATAATATATTGTATTATGACGGTACATATGAT
su_gi_contig_1350               ------------------------------------------------
gi|21543333|gb|BQ596607.1|BQ596 ------------------------------------------------
gi|22794338|gb|BU498144.1|BU498 ------------------------------------------------
005_PfLab1_S_Plate14b.ab1       ------------------------------------------------
gi|22794032|gb|BU497838.1|BU497 ------------------------------------------------
C03_1670_302.ab1                ------------------------------------------------
C04_1670_603.ab1                ------------------------------------------------
F02_Pf_Sau3A_T3_S_P12a.ab1      ------------------------------------------------

PF11_0185                       AAAGAAGGACAAAATGGAAATGAAATGAATTATGCAAGTAATACAAAT
MAL11|PF11_0185                 AAAGAAGGACAAAATGGAAATGAAATGAATTATGCAAGTAATACAAAT
su_gi_contig_1350               ------------------------------------------------
gi|21543333|gb|BQ596607.1|BQ596 ------------------------------------------------
gi|22794338|gb|BU498144.1|BU498 ------------------------------------------------
005_PfLab1_S_Plate14b.ab1       ------------------------------------------------
gi|22794032|gb|BU497838.1|BU497 ------------------------------------------------
C03_1670_302.ab1                ------------------------------------------------
C04_1670_603.ab1                ------------------------------------------------
F02_Pf_Sau3A_T3_S_P12a.ab1      ------------------------------------------------

PF11_0185                       AATATGAATAATATAAATAATATAAATAATACAAATAATAATATTGAT
MAL11|PF11_0185                 AATATGAATAATATAAATAATATAAATAATACAAATAATAATATTGAT
su_gi_contig_1350               ------------------------------------------------
gi|21543333|gb|BQ596607.1|BQ596 ------------------------------------------------
gi|22794338|gb|BU498144.1|BU498 ------------------------------------------------
005_PfLab1_S_Plate14b.ab1       ------------------------------------------------
gi|22794032|gb|BU497838.1|BU497 ------------------------------------------------
C03_1670_302.ab1                ------------------------------------------------
C04_1670_603.ab1                ------------------------------------------------
F02_Pf_Sau3A_T3_S_P12a.ab1      ------------------------------------------------

PF11_0185                       AATAATAATAATAATGATAATATTGAATTATTTTGTAATAATTACTCC
MAL11|PF11_0185                 AATAATAATAATAATGATAATATTGAATTATTTTGTAATAATTACTCC
su_gi_contig_1350               ------------------------------------------------
gi|21543333|gb|BQ596607.1|BQ596 ------------------------------------------------
gi|22794338|gb|BU498144.1|BU498 ------------------------------------------------
005_PfLab1_S_Plate14b.ab1       ------------------------------------------------
gi|22794032|gb|BU497838.1|BU497 ------------------------------------------------
C03_1670_302.ab1                ------------------------------------------------
C04_1670_603.ab1                ------------------------------------------------
F02_Pf_Sau3A_T3_S_P12a.ab1      ------------------------------------------------

PF11_0185                       AATGGATTTTTATTAAATGAAGAATATACAAAAGGTATGGAATATGAC
MAL11|PF11_0185                 AATGGATTTTTATTAAATGAAGAATATACAAAAGGTATGGAATATGAC
su_gi_contig_1350               ------------------------------------------------
gi|21543333|gb|BQ596607.1|BQ596 ------------------------------------------------
gi|22794338|gb|BU498144.1|BU498 ------------------------------------------------
005_PfLab1_S_Plate14b.ab1       ------------------------------------------------
gi|22794032|gb|BU497838.1|BU497 ------------------------------------------------
C03_1670_302.ab1                ------------------------------------------------
C04_1670_603.ab1                ------------------------------------------------
F02_Pf_Sau3A_T3_S_P12a.ab1      ------------------------------------------------

PF11_0185                       AAGATTATTATAAACGAAAAATATTGCAACAGCCCTATCGATACACTT
MAL11|PF11_0185                 AAGATTATTATAAACGAAAAATATTGCAACAGCCCTATCGATACACTT
su_gi_contig_1350               ------------------------------------------------
gi|21543333|gb|BQ596607.1|BQ596 ------------------------------------------------
gi|22794338|gb|BU498144.1|BU498 ------------------------------------------------
005_PfLab1_S_Plate14b.ab1       ------------------------------------------------
gi|22794032|gb|BU497838.1|BU497 ------------------------------------------------
C03_1670_302.ab1                ------------------------------------------------
C04_1670_603.ab1                ------------------------------------------------
F02_Pf_Sau3A_T3_S_P12a.ab1      ------------------------------------------------

PF11_0185                       CATAACAATTTACAAACAAATAAGCTAGCGAATGTTGTAAATTCTATA
MAL11|PF11_0185                 CATAACAATTTACAAACAAATAAGCTAGCGAATGTTGTAAATTCTATA
su_gi_contig_1350               ------------------------------------------------
gi|21543333|gb|BQ596607.1|BQ596 ------------------------------------------------
gi|22794338|gb|BU498144.1|BU498 ------------------------------------------------
005_PfLab1_S_Plate14b.ab1       ------------------------------------------------
gi|22794032|gb|BU497838.1|BU497 ------------------------------------------------
C03_1670_302.ab1                ------------------------------------------------
C04_1670_603.ab1                ------------------------------------------------
F02_Pf_Sau3A_T3_S_P12a.ab1      ------------------------------------------------

PF11_0185                       AGATTTGAAGATAATACAAATATTAAAATTCCTGTCTTCTTAAAAAAT
MAL11|PF11_0185                 AGATTTGAAGATAATACAAATATTAAAATTCCTGTCTTCTTAAAAAAT
su_gi_contig_1350               ------------------------------------------------
gi|21543333|gb|BQ596607.1|BQ596 ------------------------------------------------
gi|22794338|gb|BU498144.1|BU498 ------------------------------------------------
005_PfLab1_S_Plate14b.ab1       ------------------------------------------------
gi|22794032|gb|BU497838.1|BU497 ------------------------------------------------
C03_1670_302.ab1                ------------------------------------------------
C04_1670_603.ab1                ------------------------------------------------
F02_Pf_Sau3A_T3_S_P12a.ab1      ------------------------------------------------

PF11_0185                       TCTCCTCTTTATGTTTTGTATCCTGAGCTTAATTCATATATAAAGGAT
MAL11|PF11_0185                 TCTCCTCTTTATGTTTTGTATCCTGAGCTTAATTCATATATAAAGGAT
su_gi_contig_1350               ------------------------------------------------
gi|21543333|gb|BQ596607.1|BQ596 ------------------------------------------------
gi|22794338|gb|BU498144.1|BU498 ------------------------------------------------
005_PfLab1_S_Plate14b.ab1       ------------------------------------------------
gi|22794032|gb|BU497838.1|BU497 ------------------------------------------------
C03_1670_302.ab1                ------------------------------------------------
C04_1670_603.ab1                ------------------------------------------------
F02_Pf_Sau3A_T3_S_P12a.ab1      ------------------------------------------------

PF11_0185                       ACTTTAATTAAAAATGATAAGAAACAAGAAAGTGAGGAATCTAGAATG
MAL11|PF11_0185                 ACTTTAATTAAAAATGATAAGAAACAAGAAAGTGAGGAATCTAGAATG
su_gi_contig_1350               ------------------------------------------------
gi|21543333|gb|BQ596607.1|BQ596 ------------------------------------------------
gi|22794338|gb|BU498144.1|BU498 ------------------------------------------------
005_PfLab1_S_Plate14b.ab1       ------------------------------------------------
gi|22794032|gb|BU497838.1|BU497 ------------------------------------------------
C03_1670_302.ab1                ------------------------------------------------
C04_1670_603.ab1                ------------------------------------------------
F02_Pf_Sau3A_T3_S_P12a.ab1      ------------------------------------------------

PF11_0185                       GATGGTATGAAGGAATCTGTGGTGAATGAGCAAAATAATGTGGAAAAT
MAL11|PF11_0185                 GATGGTATGAAGGAATCTGTGGTGAATGAGCAAAATAATGTGGAAAAT
su_gi_contig_1350               ------------------------------------------------
gi|21543333|gb|BQ596607.1|BQ596 ------------------------------------------------
gi|22794338|gb|BU498144.1|BU498 ------------------------------------------------
005_PfLab1_S_Plate14b.ab1       ------------------------------------------------
gi|22794032|gb|BU497838.1|BU497 ------------------------------------------------
C03_1670_302.ab1                ------------------------------------------------
C04_1670_603.ab1                ------------------------------------------------
F02_Pf_Sau3A_T3_S_P12a.ab1      ------------------------------------------------

PF11_0185                       AACAAAATAATTTTTAAAAATGACAACACACAAAAAAATGAAAATTAT
MAL11|PF11_0185                 AACAAAATAATTTTTAAAAATGACAACACACAAAAAAATGAAAATTAT
su_gi_contig_1350               ------------------------------------------------
gi|21543333|gb|BQ596607.1|BQ596 ------------------------------------------------
gi|22794338|gb|BU498144.1|BU498 ------------------------------------------------
005_PfLab1_S_Plate14b.ab1       ------------------------------------------------
gi|22794032|gb|BU497838.1|BU497 ------------------------------------------------
C03_1670_302.ab1                ------------------------------------------------
C04_1670_603.ab1                ------------------------------------------------
F02_Pf_Sau3A_T3_S_P12a.ab1      ------------------------------------------------

PF11_0185                       ATTATGTCAAATAATAACAATAATAATAATGATGATAATTATTATTAT
MAL11|PF11_0185                 ATTATGTCAAATAATAACAATAATAATAATGATGATAATTATTATTAT
su_gi_contig_1350               ------------------------------------------------
gi|21543333|gb|BQ596607.1|BQ596 ------------------------------------------------
gi|22794338|gb|BU498144.1|BU498 ------------------------------------------------
005_PfLab1_S_Plate14b.ab1       ------------------------------------------------
gi|22794032|gb|BU497838.1|BU497 ------------------------------------------------
C03_1670_302.ab1                ------------------------------------------------
C04_1670_603.ab1                ------------------------------------------------
F02_Pf_Sau3A_T3_S_P12a.ab1      ------------------------------------------------

PF11_0185                       TGTGGTTATAATAACTATATTAATAATATACATGATGAAGAAACAAAG
MAL11|PF11_0185                 TGTGGTTATAATAACTATATTAATAATATACATGATGAAGAAACAAAG
su_gi_contig_1350               ------------------------------------------------
gi|21543333|gb|BQ596607.1|BQ596 ------------------------------------------------
gi|22794338|gb|BU498144.1|BU498 ------------------------------------------------
005_PfLab1_S_Plate14b.ab1       ------------------------------------------------
gi|22794032|gb|BU497838.1|BU497 ------------------------------------------------
C03_1670_302.ab1                ------------------------------------------------
C04_1670_603.ab1                ------------------------------------------------
F02_Pf_Sau3A_T3_S_P12a.ab1      ------------------------------------------------

PF11_0185                       AATATAAATAAATATCTATCCAACCATATCGACAATAATACTATTATT
MAL11|PF11_0185                 AATATAAATAAATATCTATCCAACCATATCGACAATAATACTATTATT
su_gi_contig_1350               ------------------------------------------------
gi|21543333|gb|BQ596607.1|BQ596 ------------------------------------------------
gi|22794338|gb|BU498144.1|BU498 ------------------------------------------------
005_PfLab1_S_Plate14b.ab1       ------------------------------------------------
gi|22794032|gb|BU497838.1|BU497 ------------------------------------------------
C03_1670_302.ab1                ------------------------------------------------
C04_1670_603.ab1                ------------------------------------------------
F02_Pf_Sau3A_T3_S_P12a.ab1      ------------------------------------------------

PF11_0185                       AAAAATAAAATGTATGATTATTTTGATTATGAAAAGAATAATATGATA
MAL11|PF11_0185                 AAAAATAAAATGTATGATTATTTTGATTATGAAAAGAATAATATGATA
su_gi_contig_1350               ------------------------------------------------
gi|21543333|gb|BQ596607.1|BQ596 ------------------------------------------------
gi|22794338|gb|BU498144.1|BU498 ------------------------------------------------
005_PfLab1_S_Plate14b.ab1       ------------------------------------------------
gi|22794032|gb|BU497838.1|BU497 ------------------------------------------------
C03_1670_302.ab1                ------------------------------------------------
C04_1670_603.ab1                ------------------------------------------------
F02_Pf_Sau3A_T3_S_P12a.ab1      ------------------------------------------------

PF11_0185                       CATATATTAAATGTGAATAATATAAATGATGTATTATTAAAAAATGAA
MAL11|PF11_0185                 CATATATTAAATGTGAATAATATAAATGATGTATTATTAAAAAATGAA
su_gi_contig_1350               ------------------------------------------------
gi|21543333|gb|BQ596607.1|BQ596 ------------------------------------------------
gi|22794338|gb|BU498144.1|BU498 ------------------------------------------------
005_PfLab1_S_Plate14b.ab1       ------------------------------------------------
gi|22794032|gb|BU497838.1|BU497 ------------------------------------------------
C03_1670_302.ab1                ------------------------------------------------
C04_1670_603.ab1                ------------------------------------------------
F02_Pf_Sau3A_T3_S_P12a.ab1      ------------------------------------------------

PF11_0185                       AAAAAGGATCCGGTAGATATTATATTAAATTCTTATAAAAATATATAT
MAL11|PF11_0185                 AAAAAGGATCCGGTAGATATTATATTAAATTCTTATAAAAATATATAT
su_gi_contig_1350               ------------------------------------------------
gi|21543333|gb|BQ596607.1|BQ596 ------------------------------------------------
gi|22794338|gb|BU498144.1|BU498 ------------------------------------------------
005_PfLab1_S_Plate14b.ab1       ------------------------------------------------
gi|22794032|gb|BU497838.1|BU497 ------------------------------------------------
C03_1670_302.ab1                ------------------------------------------------
C04_1670_603.ab1                ------------------------------------------------
F02_Pf_Sau3A_T3_S_P12a.ab1      ------------------------------------------------

PF11_0185                       GTATCGAAAAATAAAAACGATATTAATATGAATAATGAAATGAATACT
MAL11|PF11_0185                 GTATCGAAAAATAAAAACGATATTAATATGAATAATGAAATGAATACT
su_gi_contig_1350               ------------------------------------------------
gi|21543333|gb|BQ596607.1|BQ596 ------------------------------------------------
gi|22794338|gb|BU498144.1|BU498 ------------------------------------------------
005_PfLab1_S_Plate14b.ab1       ------------------------------------------------
gi|22794032|gb|BU497838.1|BU497 ------------------------------------------------
C03_1670_302.ab1                ------------------------------------------------
C04_1670_603.ab1                ------------------------------------------------
F02_Pf_Sau3A_T3_S_P12a.ab1      ------------------------------------------------

PF11_0185                       GAAATGAATACTCTAAATGTTTTGAAAGAACAAAAAATGCCTATTCTT
MAL11|PF11_0185                 GAAATGAATACTCTAAATGTTTTGAAAGAACAAAAAATGCCTATTCTT
su_gi_contig_1350               ------------------------------------------------
gi|21543333|gb|BQ596607.1|BQ596 ------------------------------------------------
gi|22794338|gb|BU498144.1|BU498 ------------------------------------------------
005_PfLab1_S_Plate14b.ab1       ------------------------------------------------
gi|22794032|gb|BU497838.1|BU497 ------------------------------------------------
C03_1670_302.ab1                ------------------------------------------------
C04_1670_603.ab1                ------------------------------------------------
F02_Pf_Sau3A_T3_S_P12a.ab1      ------------------------------------------------

PF11_0185                       GATCATAATGATACGGATCATTTTTTAAGTGTCGAAAAAAATATGAAG
MAL11|PF11_0185                 GATCATAATGATACGGATCATTTTTTAAGTGTCGAAAAAAATATGAAG
su_gi_contig_1350               ------------------------------------------------
gi|21543333|gb|BQ596607.1|BQ596 ------------------------------------------------
gi|22794338|gb|BU498144.1|BU498 ------------------------------------------------
005_PfLab1_S_Plate14b.ab1       ------------------------------------------------
gi|22794032|gb|BU497838.1|BU497 ------------------------------------------------
C03_1670_302.ab1                ------------------------------------------------
C04_1670_603.ab1                ------------------------------------------------
F02_Pf_Sau3A_T3_S_P12a.ab1      ------------------------------------------------

PF11_0185                       AAAAAAATAAATGTCCTAAAATTTAAAGATAACAATGGTGATGATAAT
MAL11|PF11_0185                 AAAAAAATAAATGTCCTAAAATTTAAAGATAACAATGGTGATGATAAT
su_gi_contig_1350               ------------------------------------------------
gi|21543333|gb|BQ596607.1|BQ596 ------------------------------------------------
gi|22794338|gb|BU498144.1|BU498 ------------------------------------------------
005_PfLab1_S_Plate14b.ab1       ------------------------------------------------
gi|22794032|gb|BU497838.1|BU497 ------------------------------------------------
C03_1670_302.ab1                ------------------------------------------------
C04_1670_603.ab1                ------------------------------------------------
F02_Pf_Sau3A_T3_S_P12a.ab1      ------------------------------------------------

PF11_0185                       GGTGATGATAATGGTGATGATAATGATGATGATAAGGGTGATGATAAG
MAL11|PF11_0185                 GGTGATGATAATGGTGATGATAATGATGATGATAAGGGTGATGATAAG
su_gi_contig_1350               ------------------------------------------------
gi|21543333|gb|BQ596607.1|BQ596 ------------------------------------------------
gi|22794338|gb|BU498144.1|BU498 ------------------------------------------------
005_PfLab1_S_Plate14b.ab1       ------------------------------------------------
gi|22794032|gb|BU497838.1|BU497 ------------------------------------------------
C03_1670_302.ab1                ------------------------------------------------
C04_1670_603.ab1                ------------------------------------------------
F02_Pf_Sau3A_T3_S_P12a.ab1      ------------------------------------------------

PF11_0185                       GGTGATGGTTATGATGATGATAATAATTATTACACATTCGATAATAAT
MAL11|PF11_0185                 GGTGATGGTTATGATGATGATAATAATTATTACACATTCGATAATAAT
su_gi_contig_1350               ------------------------------------------------
gi|21543333|gb|BQ596607.1|BQ596 ------------------------------------------------
gi|22794338|gb|BU498144.1|BU498 ------------------------------------------------
005_PfLab1_S_Plate14b.ab1       ------------------------------------------------
gi|22794032|gb|BU497838.1|BU497 ------------------------------------------------
C03_1670_302.ab1                ------------------------------------------------
C04_1670_603.ab1                ------------------------------------------------
F02_Pf_Sau3A_T3_S_P12a.ab1      ------------------------------------------------

PF11_0185                       AATCTTTACAATCACCCAGACCATACACACTCTTCAAAACTTTCGAAG
MAL11|PF11_0185                 AATCTTTACAATCACCCAGACCATACACACTCTTCAAAACTTTCGAAG
su_gi_contig_1350               ------------------------------------------------
gi|21543333|gb|BQ596607.1|BQ596 ------------------------------------------------
gi|22794338|gb|BU498144.1|BU498 ------------------------------------------------
005_PfLab1_S_Plate14b.ab1       ------------------------------------------------
gi|22794032|gb|BU497838.1|BU497 ------------------------------------------------
C03_1670_302.ab1                ------------------------------------------------
C04_1670_603.ab1                ------------------------------------------------
F02_Pf_Sau3A_T3_S_P12a.ab1      ------------------------------------------------

PF11_0185                       AATCCATTATTCATCTCTTTTATAGATACGAAAAATAAAACGGCAAAG
MAL11|PF11_0185                 AATCCATTATTCATCTCTTTTATAGATACGAAAAATAAAACGGCAAAG
su_gi_contig_1350               ------------------------------------------------
gi|21543333|gb|BQ596607.1|BQ596 ------------------------------------------------
gi|22794338|gb|BU498144.1|BU498 ------------------------------------------------
005_PfLab1_S_Plate14b.ab1       ------------------------------------------------
gi|22794032|gb|BU497838.1|BU497 ------------------------------------------------
C03_1670_302.ab1                ------------------------------------------------
C04_1670_603.ab1                ------------------------------------------------
F02_Pf_Sau3A_T3_S_P12a.ab1      ------------------------------------------------

PF11_0185                       TTAAAAACATTCGATATAAATAATAACCAAGAAGTTAAAAGAAATCAA
MAL11|PF11_0185                 TTAAAAACATTCGATATAAATAATAACCAAGAAGTTAAAAGAAATCAA
su_gi_contig_1350               ------------------------------------------------
gi|21543333|gb|BQ596607.1|BQ596 ------------------------------------------------
gi|22794338|gb|BU498144.1|BU498 ------------------------------------------------
005_PfLab1_S_Plate14b.ab1       ------------------------------------------------
gi|22794032|gb|BU497838.1|BU497 ------------------------------------------------
C03_1670_302.ab1                ------------------------------------------------
C04_1670_603.ab1                ------------------------------------------------
F02_Pf_Sau3A_T3_S_P12a.ab1      ------------------------------------------------

PF11_0185                       TTTTTTATTTCGGAAAAGACAAAAAAAGGGACTTCAAAAGATGCTCAG
MAL11|PF11_0185                 TTTTTTATTTCGGAAAAGACAAAAAAAGGGACTTCAAAAGATGCTCAG
su_gi_contig_1350               ------------------------------------------------
gi|21543333|gb|BQ596607.1|BQ596 ------------------------------------------------
gi|22794338|gb|BU498144.1|BU498 ------------------------------------------------
005_PfLab1_S_Plate14b.ab1       ------------------------------------------------
gi|22794032|gb|BU497838.1|BU497 ------------------------------------------------
C03_1670_302.ab1                ------------------------------------------------
C04_1670_603.ab1                ------------------------------------------------
F02_Pf_Sau3A_T3_S_P12a.ab1      ------------------------------------------------

PF11_0185                       GTACAAACCAACGAAGAAGAATTAACAAAACATTTAACTGAAAATATG
MAL11|PF11_0185                 GTACAAACCAACGAAGAAGAATTAACAAAACATTTAACTGAAAATATG
su_gi_contig_1350               ------------------------------------------------
gi|21543333|gb|BQ596607.1|BQ596 ------------------------------------------------
gi|22794338|gb|BU498144.1|BU498 ------------------------------------------------
005_PfLab1_S_Plate14b.ab1       ------------------------------------------------
gi|22794032|gb|BU497838.1|BU497 ------------------------------------------------
C03_1670_302.ab1                ------------------------------------------------
C04_1670_603.ab1                ------------------------------------------------
F02_Pf_Sau3A_T3_S_P12a.ab1      ------------------------------------------------

PF11_0185                       GTCGATTCGGATGTAGAACATATTTTAAATATAATAAATAAGAAAACA
MAL11|PF11_0185                 GTCGATTCGGATGTAGAACATATTTTAAATATAATAAATAAGAAAACA
su_gi_contig_1350               ------------------------------------------------
gi|21543333|gb|BQ596607.1|BQ596 ------------------------------------------------
gi|22794338|gb|BU498144.1|BU498 ------------------------------------------------
005_PfLab1_S_Plate14b.ab1       ------------------------------------------------
gi|22794032|gb|BU497838.1|BU497 ------------------------------------------------
C03_1670_302.ab1                ------------------------------------------------
C04_1670_603.ab1                ------------------------------------------------
F02_Pf_Sau3A_T3_S_P12a.ab1      ------------------------------------------------

PF11_0185                       AAAAAAATCACGGAGAATGTAAATACACAAGAAAATAAAGAAATATCT
MAL11|PF11_0185                 AAAAAAATCACGGAGAATGTAAATACACAAGAAAATAAAGAAATATCT
su_gi_contig_1350               ------------------------------------------------
gi|21543333|gb|BQ596607.1|BQ596 ------------------------------------------------
gi|22794338|gb|BU498144.1|BU498 ------------------------------------------------
005_PfLab1_S_Plate14b.ab1       ------------------------------------------------
gi|22794032|gb|BU497838.1|BU497 ------------------------------------------------
C03_1670_302.ab1                ------------------------------------------------
C04_1670_603.ab1                ------------------------------------------------
F02_Pf_Sau3A_T3_S_P12a.ab1      ------------------------------------------------

PF11_0185                       TCAAACAGTCATATATTAAATAAAAATAGAGATATAACATTACATAAT
MAL11|PF11_0185                 TCAAACAGTCATATATTAAATAAAAATAGAGATATAACATTACATAAT
su_gi_contig_1350               ------------------------------------------------
gi|21543333|gb|BQ596607.1|BQ596 ------------------------------------------------
gi|22794338|gb|BU498144.1|BU498 ------------------------------------------------
005_PfLab1_S_Plate14b.ab1       ------------------------------------------------
gi|22794032|gb|BU497838.1|BU497 ------------------------------------------------
C03_1670_302.ab1                ------------------------------------------------
C04_1670_603.ab1                ------------------------------------------------
F02_Pf_Sau3A_T3_S_P12a.ab1      ------------------------------------------------

PF11_0185                       AATCAAACAAATATAAACTCATCAAAATATGACATTTCTTATAATTTA
MAL11|PF11_0185                 AATCAAACAAATATAAACTCATCAAAATATGACATTTCTTATAATTTA
su_gi_contig_1350               ------------------------------------------------
gi|21543333|gb|BQ596607.1|BQ596 ------------------------------------------------
gi|22794338|gb|BU498144.1|BU498 ------------------------------------------------
005_PfLab1_S_Plate14b.ab1       ------------------------------------------------
gi|22794032|gb|BU497838.1|BU497 ------------------------------------------------
C03_1670_302.ab1                ------------------------------------------------
C04_1670_603.ab1                ------------------------------------------------
F02_Pf_Sau3A_T3_S_P12a.ab1      ------------------------------------------------

PF11_0185                       ATACAACCATCTTATAGCGATAAAAGTTTTAGTAATACTACAAATAAT
MAL11|PF11_0185                 ATACAACCATCTTATAGCGATAAAAGTTTTAGTAATACTACAAATAAT
su_gi_contig_1350               ------------------------------------------------
gi|21543333|gb|BQ596607.1|BQ596 ------------------------------------------------
gi|22794338|gb|BU498144.1|BU498 ------------------------------------------------
005_PfLab1_S_Plate14b.ab1       ------------------------------------------------
gi|22794032|gb|BU497838.1|BU497 ------------------------------------------------
C03_1670_302.ab1                ------------------------------------------------
C04_1670_603.ab1                ------------------------------------------------
F02_Pf_Sau3A_T3_S_P12a.ab1      ------------------------------------------------

PF11_0185                       ACAAAAGGTTGTAATACTAGTAATAGTGTTGTTTTAAAAAGAAATTAT
MAL11|PF11_0185                 ACAAAAGGTTGTAATACTAGTAATAGTGTTGTTTTAAAAAGAAATTAT
su_gi_contig_1350               ------------------------------------------------
gi|21543333|gb|BQ596607.1|BQ596 ------------------------------------------------
gi|22794338|gb|BU498144.1|BU498 ------------------------------------------------
005_PfLab1_S_Plate14b.ab1       ------------------------------------------------
gi|22794032|gb|BU497838.1|BU497 ------------------------------------------------
C03_1670_302.ab1                ------------------------------------------------
C04_1670_603.ab1                ------------------------------------------------
F02_Pf_Sau3A_T3_S_P12a.ab1      ------------------------------------------------

PF11_0185                       AAGAACAATAAAAATGTCCAACATGAAAATTACAAAAATGTTTGTAAT
MAL11|PF11_0185                 AAGAACAATAAAAATGTCCAACATGAAAATTACAAAAATGTTTGTAAT
su_gi_contig_1350               ------------------------------------------------
gi|21543333|gb|BQ596607.1|BQ596 ------------------------------------------------
gi|22794338|gb|BU498144.1|BU498 ------------------------------------------------
005_PfLab1_S_Plate14b.ab1       ------------------------------------------------
gi|22794032|gb|BU497838.1|BU497 ------------------------------------------------
C03_1670_302.ab1                ------------------------------------------------
C04_1670_603.ab1                ------------------------------------------------
F02_Pf_Sau3A_T3_S_P12a.ab1      ------------------------------------------------

PF11_0185                       AATAAATGTACTATGAAGAAAAATATATATACAACCAATATGAAAATG
MAL11|PF11_0185                 AATAAATGTACTATGAAGAAAAATATATATACAACCAATATGAAAATG
su_gi_contig_1350               ------------------------------------------------
gi|21543333|gb|BQ596607.1|BQ596 ------------------------------------------------
gi|22794338|gb|BU498144.1|BU498 ------------------------------------------------
005_PfLab1_S_Plate14b.ab1       ------------------------------------------------
gi|22794032|gb|BU497838.1|BU497 ------------------------------------------------
C03_1670_302.ab1                ------------------------------------------------
C04_1670_603.ab1                ------------------------------------------------
F02_Pf_Sau3A_T3_S_P12a.ab1      ------------------------------------------------

PF11_0185                       CCAAAATATAATTTTAGTACACCTATAAATATATATAACGATTATATA
MAL11|PF11_0185                 CCAAAATATAATTTTAGTACACCTATAAATATATATAACGATTATATA
su_gi_contig_1350               ------------------------------------------------
gi|21543333|gb|BQ596607.1|BQ596 ------------------------------------------------
gi|22794338|gb|BU498144.1|BU498 ------------------------------------------------
005_PfLab1_S_Plate14b.ab1       ------------------------------------------------
gi|22794032|gb|BU497838.1|BU497 ------------------------------------------------
C03_1670_302.ab1                ------------------------------------------------
C04_1670_603.ab1                ------------------------------------------------
F02_Pf_Sau3A_T3_S_P12a.ab1      ------------------------------------------------

PF11_0185                       AACAGATATGTAAACACAATATGTATGACAAATCAAAAGAGTGGTAAT
MAL11|PF11_0185                 AACAGATATGTAAACACAATATGTATGACAAATCAAAAGAGTGGTAAT
su_gi_contig_1350               ------------------------------------------------
gi|21543333|gb|BQ596607.1|BQ596 ------------------------------------------------
gi|22794338|gb|BU498144.1|BU498 ------------------------------------------------
005_PfLab1_S_Plate14b.ab1       ------------------------------------------------
gi|22794032|gb|BU497838.1|BU497 ------------------------------------------------
C03_1670_302.ab1                ------------------------------------------------
C04_1670_603.ab1                ------------------------------------------------
F02_Pf_Sau3A_T3_S_P12a.ab1      ------------------------------------------------

PF11_0185                       ATGAATATGTATACACGTATGAAAAATAATACGAATAATATGTATAAT
MAL11|PF11_0185                 ATGAATATGTATACACGTATGAAAAATAATACGAATAATATGTATAAT
su_gi_contig_1350               ------------------------------------------------
gi|21543333|gb|BQ596607.1|BQ596 ------------------------------------------------
gi|22794338|gb|BU498144.1|BU498 ------------------------------------------------
005_PfLab1_S_Plate14b.ab1       ------------------------------------------------
gi|22794032|gb|BU497838.1|BU497 ------------------------------------------------
C03_1670_302.ab1                ------------------------------------------------
C04_1670_603.ab1                ------------------------------------------------
F02_Pf_Sau3A_T3_S_P12a.ab1      ------------------------------------------------

PF11_0185                       ATGAATAATAAGAATAATACGAATAATATGAATAATATGAATAATAAA
MAL11|PF11_0185                 ATGAATAATAAGAATAATACGAATAATATGAATAATATGAATAATAAA
su_gi_contig_1350               ------------------------------------------------
gi|21543333|gb|BQ596607.1|BQ596 ------------------------------------------------
gi|22794338|gb|BU498144.1|BU498 ------------------------------------------------
005_PfLab1_S_Plate14b.ab1       ------------------------------------------------
gi|22794032|gb|BU497838.1|BU497 ------------------------------------------------
C03_1670_302.ab1                ------------------------------------------------
C04_1670_603.ab1                ------------------------------------------------
F02_Pf_Sau3A_T3_S_P12a.ab1      ------------------------------------------------

PF11_0185                       TATAATAACAATGTTTATATTAAACATCATATTAAAAACCACATGAAT
MAL11|PF11_0185                 TATAATAACAATGTTTATATTAAACATCATATTAAAAACCACATGAAT
su_gi_contig_1350               ------------------------------------------------
gi|21543333|gb|BQ596607.1|BQ596 ------------------------------------------------
gi|22794338|gb|BU498144.1|BU498 ------------------------------------------------
005_PfLab1_S_Plate14b.ab1       ------------------------------------------------
gi|22794032|gb|BU497838.1|BU497 ------------------------------------------------
C03_1670_302.ab1                ------------------------------------------------
C04_1670_603.ab1                ------------------------------------------------
F02_Pf_Sau3A_T3_S_P12a.ab1      ------------------------------------------------

PF11_0185                       AACTCATCAGAAGATATTTTTAACATTAAAAATCAATCTCTATCAAAT
MAL11|PF11_0185                 AACTCATCAGAAGATATTTTTAACATTAAAAATCAATCTCTATCAAAT
su_gi_contig_1350               ------------------------------------------------
gi|21543333|gb|BQ596607.1|BQ596 ------------------------------------------------
gi|22794338|gb|BU498144.1|BU498 ------------------------------------------------
005_PfLab1_S_Plate14b.ab1       ------------------------------------------------
gi|22794032|gb|BU497838.1|BU497 ------------------------------------------------
C03_1670_302.ab1                ------------------------------------------------
C04_1670_603.ab1                ------------------------------------------------
F02_Pf_Sau3A_T3_S_P12a.ab1      ------------------------------------------------

PF11_0185                       ATTAACAATAATAATTATTTCTATTACCAAAATAAAGAAGAACAAATA
MAL11|PF11_0185                 ATTAACAATAATAATTATTTCTATTACCAAAATAAAGAAGAACAAATA
su_gi_contig_1350               ------------------------------------------------
gi|21543333|gb|BQ596607.1|BQ596 ------------------------------------------------
gi|22794338|gb|BU498144.1|BU498 ------------------------------------------------
005_PfLab1_S_Plate14b.ab1       ------------------------------------------------
gi|22794032|gb|BU497838.1|BU497 ------------------------------------------------
C03_1670_302.ab1                ------------------------------------------------
C04_1670_603.ab1                ------------------------------------------------
F02_Pf_Sau3A_T3_S_P12a.ab1      ------------------------------------------------

PF11_0185                       AAAAATGCATATCTACCGTTTATATATCATATGCTAAATATCCCTTGC
MAL11|PF11_0185                 AAAAATGCATATCTACCGTTTATATATCATATGCTAAATATCCCTTGC
su_gi_contig_1350               ------------------------------------------------
gi|21543333|gb|BQ596607.1|BQ596 ------------------------------------------------
gi|22794338|gb|BU498144.1|BU498 ------------------------------------------------
005_PfLab1_S_Plate14b.ab1       ------------------------------------------------
gi|22794032|gb|BU497838.1|BU497 ------------------------------------------------
C03_1670_302.ab1                ------------------------------------------------
C04_1670_603.ab1                ------------------------------------------------
F02_Pf_Sau3A_T3_S_P12a.ab1      ------------------------------------------------

PF11_0185                       CATGATACAAATGTAAATTTGTCCTTTTTAAAAAAAACTTATCAAATC
MAL11|PF11_0185                 CATGATACAAATGTAAATTTGTCCTTTTTAAAAAAAACTTATCAAATC
su_gi_contig_1350               ------------------------------------------------
gi|21543333|gb|BQ596607.1|BQ596 ------------------------------------------------
gi|22794338|gb|BU498144.1|BU498 ------------------------------------------------
005_PfLab1_S_Plate14b.ab1       ------------------------------------------------
gi|22794032|gb|BU497838.1|BU497 ------------------------------------------------
C03_1670_302.ab1                ------------------------------------------------
C04_1670_603.ab1                ------------------------------------------------
F02_Pf_Sau3A_T3_S_P12a.ab1      ------------------------------------------------

PF11_0185                       ATGGAAAAACAAAAAAATGAAGGTTTATCAAAATTAGGAATAGATATA
MAL11|PF11_0185                 ATGGAAAAACAAAAAAATGAAGGTTTATCAAAATTAGGAATAGATATA
su_gi_contig_1350               ------------------------------------------------
gi|21543333|gb|BQ596607.1|BQ596 ------------------------------------------------
gi|22794338|gb|BU498144.1|BU498 ------------------------------------------------
005_PfLab1_S_Plate14b.ab1       ------------------------------------------------
gi|22794032|gb|BU497838.1|BU497 ------------------------------------------------
C03_1670_302.ab1                ------------------------------------------------
C04_1670_603.ab1                ------------------------------------------------
F02_Pf_Sau3A_T3_S_P12a.ab1      ------------------------------------------------

PF11_0185                       CAAAAACAAAAGGAAGAAACATATGTACAAAATGATGAACATATAAAT
MAL11|PF11_0185                 CAAAAACAAAAGGAAGAAACATATGTACAAAATGATGAACATATAAAT
su_gi_contig_1350               ------------------------------------------------
gi|21543333|gb|BQ596607.1|BQ596 ------------------------------------------------
gi|22794338|gb|BU498144.1|BU498 ------------------------------------------------
005_PfLab1_S_Plate14b.ab1       ------------------------------------------------
gi|22794032|gb|BU497838.1|BU497 ------------------------------------------------
C03_1670_302.ab1                ------------------------------------------------
C04_1670_603.ab1                ------------------------------------------------
F02_Pf_Sau3A_T3_S_P12a.ab1      ------------------------------------------------

PF11_0185                       AACAAAGTACAAATTAATGAACACGAAAAGGAAGACGAACACCAATAC
MAL11|PF11_0185                 AACAAAGTACAAATTAATGAACACGAAAAGGAAGACGAACACCAATAC
su_gi_contig_1350               ------------------------------------------------
gi|21543333|gb|BQ596607.1|BQ596 ------------------------------------------------
gi|22794338|gb|BU498144.1|BU498 ------------------------------------------------
005_PfLab1_S_Plate14b.ab1       ------------------------------------------------
gi|22794032|gb|BU497838.1|BU497 ------------------------------------------------
C03_1670_302.ab1                ------------------------------------------------
C04_1670_603.ab1                ------------------------------------------------
F02_Pf_Sau3A_T3_S_P12a.ab1      ------------------------------------------------

PF11_0185                       AAACGTAAAGACGAAAAGGAAGACGAACACCAATACAAACGTAAAGAC
MAL11|PF11_0185                 AAACGTAAAGACGAAAAGGAAGACGAACACCAATACAAACGTAAAGAC
su_gi_contig_1350               ------------------------------------------------
gi|21543333|gb|BQ596607.1|BQ596 ------------------------------------------------
gi|22794338|gb|BU498144.1|BU498 ------------------------------------------------
005_PfLab1_S_Plate14b.ab1       ------------------------------------------------
gi|22794032|gb|BU497838.1|BU497 ------------------------------------------------
C03_1670_302.ab1                ------------------------------------------------
C04_1670_603.ab1                ------------------------------------------------
F02_Pf_Sau3A_T3_S_P12a.ab1      ------------------------------------------------

PF11_0185                       GAAAAGGAAGACGAACACCAATACAAACGTGAAAACGAAAAGGAAGAC
MAL11|PF11_0185                 GAAAAGGAAGACGAACACCAATACAAACGTGAAAACGAAAAGGAAGAC
su_gi_contig_1350               ------------------------------------------------
gi|21543333|gb|BQ596607.1|BQ596 ------------------------------------------------
gi|22794338|gb|BU498144.1|BU498 ------------------------------------------------
005_PfLab1_S_Plate14b.ab1       ------------------------------------------------
gi|22794032|gb|BU497838.1|BU497 ------------------------------------------------
C03_1670_302.ab1                ------------------------------------------------
C04_1670_603.ab1                ------------------------------------------------
F02_Pf_Sau3A_T3_S_P12a.ab1      ------------------------------------------------

PF11_0185                       GAACACCAATACAAACGTGAAGACGAAAAGGAAGACGAACACCAATAC
MAL11|PF11_0185                 GAACACCAATACAAACGTGAAGACGAAAAGGAAGACGAACACCAATAC
su_gi_contig_1350               ------------------------------------------------
gi|21543333|gb|BQ596607.1|BQ596 ------------------------------------------------
gi|22794338|gb|BU498144.1|BU498 ------------------------------------------------
005_PfLab1_S_Plate14b.ab1       ------------------------------------------------
gi|22794032|gb|BU497838.1|BU497 ------------------------------------------------
C03_1670_302.ab1                ------------------------------------------------
C04_1670_603.ab1                ------------------------------------------------
F02_Pf_Sau3A_T3_S_P12a.ab1      ------------------------------------------------

PF11_0185                       AAACACAAACACAAACAGGAAGACGATCGTGAATATAAAAAATCCAAA
MAL11|PF11_0185                 AAACACAAACACAAACAGGAAGACGATCGTGAATATAAAAAATCCAAA
su_gi_contig_1350               ------------------------------------------------
gi|21543333|gb|BQ596607.1|BQ596 ------------------------------------------------
gi|22794338|gb|BU498144.1|BU498 ------------------------------------------------
005_PfLab1_S_Plate14b.ab1       ------------------------------------------------
gi|22794032|gb|BU497838.1|BU497 ------------------------------------------------
C03_1670_302.ab1                ------------------------------------------------
C04_1670_603.ab1                ------------------------------------------------
F02_Pf_Sau3A_T3_S_P12a.ab1      ------------------------------------------------

PF11_0185                       ATTATAAAAGATTTATTACTAAAAAAATTAGATATAGAAAAAAAAAAA
MAL11|PF11_0185                 ATTATAAAAGATTTATTACTAAAAAAATTAGATATAGAAAAAAAAAAA
su_gi_contig_1350               ------------------------------------------------
gi|21543333|gb|BQ596607.1|BQ596 ------------------------------------------------
gi|22794338|gb|BU498144.1|BU498 ------------------------------------------------
005_PfLab1_S_Plate14b.ab1       ------------------------------------------------
gi|22794032|gb|BU497838.1|BU497 ------------------------------------------------
C03_1670_302.ab1                ------------------------------------------------
C04_1670_603.ab1                ------------------------------------------------
F02_Pf_Sau3A_T3_S_P12a.ab1      ------------------------------------------------

PF11_0185                       AAAATATATGAAAAATGGAAATACGAGAATTATTTAAAAACCATATAC
MAL11|PF11_0185                 AAAATATATGAAAAATGGAAATACGAGAATTATTTAAAAACCATATAC
su_gi_contig_1350               ------------------------------------------------
gi|21543333|gb|BQ596607.1|BQ596 ------------------------------------------------
gi|22794338|gb|BU498144.1|BU498 ------------------------------------------------
005_PfLab1_S_Plate14b.ab1       ------------------------------------------------
gi|22794032|gb|BU497838.1|BU497 ------------------------------------------------
C03_1670_302.ab1                ------------------------------------------------
C04_1670_603.ab1                ------------------------------------------------
F02_Pf_Sau3A_T3_S_P12a.ab1      ------------------------------------------------

PF11_0185                       CATGCAAAAGGAAATAATTCATTGAAATATAGAAACAAAGAATATTTT
MAL11|PF11_0185                 CATGCAAAAGGAAATAATTCATTGAAATATAGAAACAAAGAATATTTT
su_gi_contig_1350               ------------------------------------------------
gi|21543333|gb|BQ596607.1|BQ596 ------------------------------------------------
gi|22794338|gb|BU498144.1|BU498 ------------------------------------------------
005_PfLab1_S_Plate14b.ab1       ------------------------------------------------
gi|22794032|gb|BU497838.1|BU497 ------------------------------------------------
C03_1670_302.ab1                ------------------------------------------------
C04_1670_603.ab1                ------------------------------------------------
F02_Pf_Sau3A_T3_S_P12a.ab1      ------------------------------------------------

PF11_0185                       GATTTTTTAAAAAGTATTTATTATAATGATAAAAACAATATTCATAAT
MAL11|PF11_0185                 GATTTTTTAAAAAGTATTTATTATAATGATAAAAACAATATTCATAAT
su_gi_contig_1350               ------------------------------------------------
gi|21543333|gb|BQ596607.1|BQ596 ------------------------------------------------
gi|22794338|gb|BU498144.1|BU498 ------------------------------------------------
005_PfLab1_S_Plate14b.ab1       ------------------------------------------------
gi|22794032|gb|BU497838.1|BU497 ------------------------------------------------
C03_1670_302.ab1                ------------------------------------------------
C04_1670_603.ab1                ------------------------------------------------
F02_Pf_Sau3A_T3_S_P12a.ab1      ------------------------------------------------

PF11_0185                       TCAGACTATTTAGATGAACACACTACATATAATAAAAAACAACAACTA
MAL11|PF11_0185                 TCAGACTATTTAGATGAACACACTACATATAATAAAAAACAACAACTA
su_gi_contig_1350               ------------------------------------------------
gi|21543333|gb|BQ596607.1|BQ596 ------------------------------------------------
gi|22794338|gb|BU498144.1|BU498 ------------------------------------------------
005_PfLab1_S_Plate14b.ab1       ------------------------------------------------
gi|22794032|gb|BU497838.1|BU497 ------------------------------------------------
C03_1670_302.ab1                ------------------------------------------------
C04_1670_603.ab1                ------------------------------------------------
F02_Pf_Sau3A_T3_S_P12a.ab1      ------------------------------------------------

PF11_0185                       TTATATTCACCCACATCTTTGAATAAAAGAAATAATAATAATTCATAT
MAL11|PF11_0185                 TTATATTCACCCACATCTTTGAATAAAAGAAATAATAATAATTCATAT
su_gi_contig_1350               ------------------------------------------------
gi|21543333|gb|BQ596607.1|BQ596 ------------------------------------------------
gi|22794338|gb|BU498144.1|BU498 ------------------------------------------------
005_PfLab1_S_Plate14b.ab1       ------------------------------------------------
gi|22794032|gb|BU497838.1|BU497 ------------------------------------------------
C03_1670_302.ab1                ------------------------------------------------
C04_1670_603.ab1                ------------------------------------------------
F02_Pf_Sau3A_T3_S_P12a.ab1      ------------------------------------------------

PF11_0185                       TCTTATGAAAATAAAAATAATTATAATAAACCAATAAATGACGAAAAA
MAL11|PF11_0185                 TCTTATGAAAATAAAAATAATTATAATAAACCAATAAATGACGAAAAA
su_gi_contig_1350               ------------------------------------------------
gi|21543333|gb|BQ596607.1|BQ596 ------------------------------------------------
gi|22794338|gb|BU498144.1|BU498 ------------------------------------------------
005_PfLab1_S_Plate14b.ab1       ------------------------------------------------
gi|22794032|gb|BU497838.1|BU497 ------------------------------------------------
C03_1670_302.ab1                ------------------------------------------------
C04_1670_603.ab1                ------------------------------------------------
F02_Pf_Sau3A_T3_S_P12a.ab1      ------------------------------------------------

PF11_0185                       TCTCTTAACTATGACAAAAATACAAAATTATATAAATCAAATGATCAT
MAL11|PF11_0185                 TCTCTTAACTATGACAAAAATACAAAATTATATAAATCAAATGATCAT
su_gi_contig_1350               ------------------------------------------------
gi|21543333|gb|BQ596607.1|BQ596 ------------------------------------------------
gi|22794338|gb|BU498144.1|BU498 ------------------------------------------------
005_PfLab1_S_Plate14b.ab1       ------------------------------------------------
gi|22794032|gb|BU497838.1|BU497 ------------------------------------------------
C03_1670_302.ab1                ------------------------------------------------
C04_1670_603.ab1                ------------------------------------------------
F02_Pf_Sau3A_T3_S_P12a.ab1      ------------------------------------------------

PF11_0185                       AATACAATATTTAAATTTTCTAATAAATTGATTCCTCAGAAATGTGAA
MAL11|PF11_0185                 AATACAATATTTAAATTTTCTAATAAATTGATTCCTCAGAAATGTGAA
su_gi_contig_1350               ---------------------------------------------GAA
gi|21543333|gb|BQ596607.1|BQ596 ------------------------------------------------
gi|22794338|gb|BU498144.1|BU498 ------------------------------------------------
005_PfLab1_S_Plate14b.ab1       ------------------------------------------------
gi|22794032|gb|BU497838.1|BU497 ---------------------------------------------GAA
C03_1670_302.ab1                ------------------------------------------------
C04_1670_603.ab1                ------------------------------------------------
F02_Pf_Sau3A_T3_S_P12a.ab1      ------------------------------------------------

PF11_0185                       GAAAATAATCAAATCAGATGTAGGTCTCTATCATATAAAAATAGATTA
MAL11|PF11_0185                 GAAAATAATCAAATCAGATGTAGGTCTCTATCATATAAAAATAGATTA
su_gi_contig_1350               GAAAATAATCAAATCAGATGTAGGTCTCTATCATATAAAAATAGATTA
gi|21543333|gb|BQ596607.1|BQ596 ------------------------------------------------
gi|22794338|gb|BU498144.1|BU498 ------------------------------------------------
005_PfLab1_S_Plate14b.ab1       ------------------------------------------------
gi|22794032|gb|BU497838.1|BU497 GAAAATAATCAAATCAGATGTAGGTCTCTATCATATAAAAATAGATTA
C03_1670_302.ab1                ------------------------------------------------
C04_1670_603.ab1                ------------------------------------------------
F02_Pf_Sau3A_T3_S_P12a.ab1      ------------------------------------------------

PF11_0185                       CAGAAATTAAAATTATTAAAAGAAAGTATACAGCATTATAAACTCAAA
MAL11|PF11_0185                 CAGAAATTAAAATTATTAAAAGAAAGTATACAGCATTATAAACTCAAA
su_gi_contig_1350               CAGAAATTAAAATTATTAAAAGAAAGTATACAGCATTATAAACTCAAA
gi|21543333|gb|BQ596607.1|BQ596 ------------------------------------------------
gi|22794338|gb|BU498144.1|BU498 ------------------------------------------------
005_PfLab1_S_Plate14b.ab1       ------------------------------------------------
gi|22794032|gb|BU497838.1|BU497 CAGAAATTAAAATTATTAAAAGAAAGTATACAGCATTATAAACTCAAA
C03_1670_302.ab1                ------------------------------------------------
C04_1670_603.ab1                ------------------------------------------------
F02_Pf_Sau3A_T3_S_P12a.ab1      ------------------------------------------------

PF11_0185                       TCAAATACAAGAAATGTTTTTAATACAGATCAAAATAAACAAACTGTA
MAL11|PF11_0185                 TCAAATACAAGAAATGTTTTTAATACAGATCAAAATAAACAAACTGTA
su_gi_contig_1350               TCAAATACAAGAAATGTTTTTAATACAGATCAAAATAAACAAACTGTA
gi|21543333|gb|BQ596607.1|BQ596 ------------------------------------------------
gi|22794338|gb|BU498144.1|BU498 ------------------------------------------------
005_PfLab1_S_Plate14b.ab1       ------------------------------------------------
gi|22794032|gb|BU497838.1|BU497 TCAAATACAAGAAATGTTTTTAATACAGATCAAAATAAACAAACTGTA
C03_1670_302.ab1                ------------------------------------------------
C04_1670_603.ab1                ------------------------------------------------
F02_Pf_Sau3A_T3_S_P12a.ab1      ------------------------------------------------

PF11_0185                       AAGAATAATAAACATAATCATTTTATACAACATAAAGATGTGCAGATG
MAL11|PF11_0185                 AAGAATAATAAACATAATCATTTTATACAACATAAAGATGTGCAGATG
su_gi_contig_1350               AAGAATAATAAACATAATCATTTTATACAACATAAAGATGTGCAGATG
gi|21543333|gb|BQ596607.1|BQ596 ------------------------------------------------
gi|22794338|gb|BU498144.1|BU498 ------------------------------------------------
005_PfLab1_S_Plate14b.ab1       ------------------------------------------------
gi|22794032|gb|BU497838.1|BU497 AAGAATAATAAACATAATCATTTTATACAACATAAAGATGTGCAGATG
C03_1670_302.ab1                ------------------------------------------------
C04_1670_603.ab1                ------------------------------------------------
F02_Pf_Sau3A_T3_S_P12a.ab1      ------------------------------------------------

PF11_0185                       ATTCAAAATGATATATCTAACAATACTAATAATCTAAATTATGAGAGA
MAL11|PF11_0185                 ATTCAAAATGATATATCTAACAATACTAATAATCTAAATTATGAGAGA
su_gi_contig_1350               ATTCAAAATGATATATCTAACAATACTAATAATCTAAATTATGAGAGA
gi|21543333|gb|BQ596607.1|BQ596 ------------------------------------------------
gi|22794338|gb|BU498144.1|BU498 ------------------------------------------------
005_PfLab1_S_Plate14b.ab1       ------------------------------------------------
gi|22794032|gb|BU497838.1|BU497 ATTCAAAATGATATATCTAACAATACTAATAATCTAAATTATGAGAGA
C03_1670_302.ab1                ------------------------------------------------
C04_1670_603.ab1                ------------------------------------------------
F02_Pf_Sau3A_T3_S_P12a.ab1      ------------------------------------------------

PF11_0185                       GAAAAGAATAATAATTATGAAAGAGAAAAGAATAATAATTATGAAAGA
MAL11|PF11_0185                 GAAAAGAATAATAATTATGAAAGAGAAAAGAATAATAATTATGAAAGA
su_gi_contig_1350               GAAAAGAATAATAATTATGAAAGAGAAAAGAATAATAATTATGAAAGA
gi|21543333|gb|BQ596607.1|BQ596 ------------------------------------------------
gi|22794338|gb|BU498144.1|BU498 ------------------------------------------------
005_PfLab1_S_Plate14b.ab1       ----------------------------------ATAATTATGAAAGA
gi|22794032|gb|BU497838.1|BU497 GAAAAGAATAATAATTATGAAAGAGAAAAGAATAATAATTATGAAAGA
C03_1670_302.ab1                ------------------------------------------------
C04_1670_603.ab1                ------------------------------------------------
F02_Pf_Sau3A_T3_S_P12a.ab1      ------------------------------------------------

PF11_0185                       GAAAAAAATAATAATTATGAGAGAGAAAAGAATAATAATTATTTAAGC
MAL11|PF11_0185                 GAAAAAAATAATAATTATGAGAGAGAAAAGAATAATAATTATTTAAGC
su_gi_contig_1350               GAAAAAAATAATAATTATGAGAGAGAAAAGAATAATAATTATTTAAGC
gi|21543333|gb|BQ596607.1|BQ596 ------------------------------------------------
gi|22794338|gb|BU498144.1|BU498 ------------------------------------------------
005_PfLab1_S_Plate14b.ab1       GAAAAAAATAATAATTATGAGAGAGAAAAGAATAATAATTATTTAAGC
gi|22794032|gb|BU497838.1|BU497 GAAAAAAATAATAATTATGAGAGAGAAAAGAATAATAATTATTTAAGC
C03_1670_302.ab1                ------------------------------------------------
C04_1670_603.ab1                ------------------------------------------------
F02_Pf_Sau3A_T3_S_P12a.ab1      ------------------------------------------------

PF11_0185                       GAACATTTACTATTAAATCAAAAACAAAACAATACAAATAATCAAGGC
MAL11|PF11_0185                 GAACATTTACTATTAAATCAAAAACAAAACAATACAAATAATCAAGGC
su_gi_contig_1350               GAACATTTACTATTAAATCAAAAACAAAACAATACAAATAATCAAGGC
gi|21543333|gb|BQ596607.1|BQ596 ------------------------------------------------
gi|22794338|gb|BU498144.1|BU498 ------------------------------------------------
005_PfLab1_S_Plate14b.ab1       GAACATTTACTATTAAATCAAAAACAAAACAATACAAATAATCAAGGC
gi|22794032|gb|BU497838.1|BU497 GAACATTTACTATTAAATCAAAAACAAAACAATACAAATAATCAAGGC
C03_1670_302.ab1                ------------------------------------------------
C04_1670_603.ab1                ------------------------------------------------
F02_Pf_Sau3A_T3_S_P12a.ab1      ------------------------------------------------

PF11_0185                       CAAGAACAAAATAATATTAAAATTAAATATAATTTAAAAAAACAAAAT
MAL11|PF11_0185                 CAAGAACAAAATAATATTAAAATTAAATATAATTTAAAAAAACAAAAT
su_gi_contig_1350               CAAGAACAAAATAATATTAAAATTAAATATAATTTAAAAAAACAAAAT
gi|21543333|gb|BQ596607.1|BQ596 ------------------------------------------------
gi|22794338|gb|BU498144.1|BU498 ------------------------------------------------
005_PfLab1_S_Plate14b.ab1       CAAGAACAAAATAATATTAAAATTAAATATAATTTAAAAAAACAAAAT
gi|22794032|gb|BU497838.1|BU497 CAAGAACAAAATAATATTAAAATTAAATATAATTTAAAAAAACAAAAT
C03_1670_302.ab1                ------------------------------------------------
C04_1670_603.ab1                ------------------------------------------------
F02_Pf_Sau3A_T3_S_P12a.ab1      ------------------------------------------------

PF11_0185                       ATGTTAAAAGACAATTATAAAGATACAAAAAATTATGAGCTAAATTAT
MAL11|PF11_0185                 ATGTTAAAAGACAATTATAAAGATACAAAAAATTATGAGCTAAATTAT
su_gi_contig_1350               ATGTTAAAAGACAATTATAAAGATACAAAAAATTATGAGCTAAATTAT
gi|21543333|gb|BQ596607.1|BQ596 ------------------------------------------------
gi|22794338|gb|BU498144.1|BU498 ------------------------------------------------
005_PfLab1_S_Plate14b.ab1       ATGTTAAAAGACAATTATAAAGATACAAAAAATTATGAGCTAAATTAT
gi|22794032|gb|BU497838.1|BU497 ATGTTAAAAGACAATTATAAAGATACAAAAAATTATGAGCTAAATTAT
C03_1670_302.ab1                ------------------------------------------------
C04_1670_603.ab1                ------------------------------------------------
F02_Pf_Sau3A_T3_S_P12a.ab1      ------------------------------------------------

PF11_0185                       GTAACAAATAATAATACGTTTAAAAATAATATAAGTACAGAAATATTT
MAL11|PF11_0185                 GTAACAAATAATAATACGTTTAAAAATAATATAAGTACAGAAATATTT
su_gi_contig_1350               GTAACAAATAATAATACGTTTAAAAATAATATAAGTACAGAAATATTT
gi|21543333|gb|BQ596607.1|BQ596 ------------------------------------------------
gi|22794338|gb|BU498144.1|BU498 ------------------------------------------------
005_PfLab1_S_Plate14b.ab1       GTAACAAATAATAATACGTTTAAAAATAATATAAGTACAGAAATATTT
gi|22794032|gb|BU497838.1|BU497 GTAACAAATAATAATACGTTTAAAAATAATATAAGTACAGAAATATTT
C03_1670_302.ab1                ------------------------------------------------
C04_1670_603.ab1                ------------------------------------------------
F02_Pf_Sau3A_T3_S_P12a.ab1      ------------------------------------------------

PF11_0185                       CAGGAACGAAATAGTTGGAATAATCTTTCCAACACTCTTCACAATGAA
MAL11|PF11_0185                 CAGGAACGAAATAGTTGGAATAATCTTTCCAACACTCTTCACAATGAA
su_gi_contig_1350               CAGGAACGAAATAGTTGGAATAATCTTTCCAACACTCTTCACAATGAA
gi|21543333|gb|BQ596607.1|BQ596 ------------------------------------------------
gi|22794338|gb|BU498144.1|BU498 ------------------------------------------------
005_PfLab1_S_Plate14b.ab1       CAGGAACGAAATAGTTGGAATAATCTTTCCAACACTCTTCACAATGAA
gi|22794032|gb|BU497838.1|BU497 CAGGAACGAAATAGTT--------------------------------
C03_1670_302.ab1                ------------------------------------------------
C04_1670_603.ab1                ------------------------------------------------
F02_Pf_Sau3A_T3_S_P12a.ab1      ------------------------------------------------

PF11_0185                       ACTATAGATAATCATAAAAGGAATAGTAGAAATTATCATATGGTAGGT
MAL11|PF11_0185                 ACTATAGATAATCATAAAAGGAATAGTAGAAATTATCATATGGTAGGT
su_gi_contig_1350               ACTATAGATAATCATAAAAGGAATAGTAGAAATTATCATATGGTAGGT
gi|21543333|gb|BQ596607.1|BQ596 ------------------------------------------------
gi|22794338|gb|BU498144.1|BU498 ------------------------------------------------
005_PfLab1_S_Plate14b.ab1       ACTATAGATAATCATAAAAGGAATAGTAGAAATTATCATATGGTAGGT
gi|22794032|gb|BU497838.1|BU497 ------------------------------------------------
C03_1670_302.ab1                ------------------------------------------------
C04_1670_603.ab1                ------------------------------------------------
F02_Pf_Sau3A_T3_S_P12a.ab1      ------------------------------------------------

PF11_0185                       AAACTAAAAGGTACAACCTCAAATTATAATAATTATGACAATAAATAT
MAL11|PF11_0185                 AAACTAAAAGGTACAACCTCAAATTATAATAATTATGACAATAAATAT
su_gi_contig_1350               AAACTAAAAGGTACAACCTCAAATTATAATAATTATGACAATAAATAT
gi|21543333|gb|BQ596607.1|BQ596 ------------------------------------------------
gi|22794338|gb|BU498144.1|BU498 ------------------------------------------------
005_PfLab1_S_Plate14b.ab1       AAACTAAAAGGTACAACCTCAAATTATAATAATTATGACAATAAATAT
gi|22794032|gb|BU497838.1|BU497 ------------------------------------------------
C03_1670_302.ab1                -----------TACAACCTCAAATTATAATAATTATGACAATAAATAT
C04_1670_603.ab1                ------------------------------------------------
F02_Pf_Sau3A_T3_S_P12a.ab1      ------------------------------------------------

PF11_0185                       GATAATAATAATAATAATAATAATAATAATCGTAGTCAGAAGATGATG
MAL11|PF11_0185                 GATAATAATAATAATAATAATAATAATAATCGTAGTCAGAAGATGATG
su_gi_contig_1350               GATAATAATAATAATAATAATAATAATAATCGTAGTCAGAAGATGATG
gi|21543333|gb|BQ596607.1|BQ596 ------------------------------------------------
gi|22794338|gb|BU498144.1|BU498 ------------------------------------------------
005_PfLab1_S_Plate14b.ab1       GATAATAATAATAATAATAATAATAATAATCGTAGTCAGAAGATGATG
gi|22794032|gb|BU497838.1|BU497 ------------------------------------------------
C03_1670_302.ab1                GATAATAATAATAATAATAATAATAATAATCGTAGTCAGAAGATGATG
C04_1670_603.ab1                ------------------------------------------------
F02_Pf_Sau3A_T3_S_P12a.ab1      ------------------------------------------------

PF11_0185                       AATAATAAGAAGAATATGAATATGAATAGGAAGAACCTATTAAATAAT
MAL11|PF11_0185                 AATAATAAGAAGAATATGAATATGAATAGGAAGAACCTATTAAATAAT
su_gi_contig_1350               AATAATAAGAAGAATATGAATATGAATAGGAAGAACCTATTAAATAAT
gi|21543333|gb|BQ596607.1|BQ596 ------------------------AATAGGAAGAACCTATTAAATAAT
gi|22794338|gb|BU498144.1|BU498 ------------------------------------------------
005_PfLab1_S_Plate14b.ab1       AATAATAAGAAGAATATGAATATGAATAGGAAGAACCTATTAAATAAT
gi|22794032|gb|BU497838.1|BU497 ------------------------------------------------
C03_1670_302.ab1                AATAATAAGAAGAATATGAATATGAATAGGAAGAACCTATTAAATAAT
C04_1670_603.ab1                ------------------------------------------------
F02_Pf_Sau3A_T3_S_P12a.ab1      ------------------------------------------------

PF11_0185                       ATAAACACCACAAAAAATAATAATAATTTCAATAACCACCTTAGAATA
MAL11|PF11_0185                 ATAAACACCACAAAAAATAATAATAATTTCAATAACCACCTTAGAATA
su_gi_contig_1350               ATAAACACCACAAAAAATAATAATAATTTCAATAACCACCTTAGAATA
gi|21543333|gb|BQ596607.1|BQ596 ATAAACACCACAAAAAATAATAATAATTTCAATAACCACCTTAGAATA
gi|22794338|gb|BU498144.1|BU498 ------------------------------------------------
005_PfLab1_S_Plate14b.ab1       ATAAACACCACAAAAAATAATA--------------------------
gi|22794032|gb|BU497838.1|BU497 ------------------------------------------------
C03_1670_302.ab1                ATAAACACCACAAAAAATAATAATAATTTCAATAACCACCTTAGAATA
C04_1670_603.ab1                ------------------------------------------------
F02_Pf_Sau3A_T3_S_P12a.ab1      ------------------------------------------------

PF11_0185                       AAAGTCAGTGTAAAAAATCCAAACGAAGAATCAACTATACGTCATATT
MAL11|PF11_0185                 AAAGTCAGTGTAAAAAATCCAAACGAAGAATCAACTATACGTCATATT
su_gi_contig_1350               AAAGTCAGTGTAAAAAATCCAAACGAAGAATCAACTATACGTCATATT
gi|21543333|gb|BQ596607.1|BQ596 AAAGTCAGTGTAAAAAATCCAAACGAAGAATCAACTATACGTCATATT
gi|22794338|gb|BU498144.1|BU498 -----TTTTTTTTTTTTTTTTTTTTTTTAATCAACTATACGTCATATT
005_PfLab1_S_Plate14b.ab1       ------------------------------------------------
gi|22794032|gb|BU497838.1|BU497 ------------------------------------------------
C03_1670_302.ab1                AAAGTCAGTGTAAAAAATCCAAACGAAGAATCAACTATACGTCATATT
C04_1670_603.ab1                ------------------------------------------------
F02_Pf_Sau3A_T3_S_P12a.ab1      ------------------------------------------------

PF11_0185                       AAAAATGATACAACAACGAAACATAAAAGTTTTAGTAATAAACAAATT
MAL11|PF11_0185                 AAAAATGATACAACAACGAAACATAAAAGTTTTAGTAATAAACAAATT
su_gi_contig_1350               AAAAATGATACAACAACGAAACATAAAAGTTTTAGTAATAAACAAATT
gi|21543333|gb|BQ596607.1|BQ596 AAAAATGATACAACAACGAAACATAAAAGTTTTAGTAATAAACAAATT
gi|22794338|gb|BU498144.1|BU498 AAAAATGATACAACAACGAAACATAAAAGTTTTAGTAATAAACAAATT
005_PfLab1_S_Plate14b.ab1       ------------------------------------------------
gi|22794032|gb|BU497838.1|BU497 ------------------------------------------------
C03_1670_302.ab1                AAAAATGATACAACAACGAAACATAAAAGTTTTAGTAATAAACAAATT
C04_1670_603.ab1                ------------------------------------------------
F02_Pf_Sau3A_T3_S_P12a.ab1      ------------------------------------------------

PF11_0185                       TTTAATAAAGAATTACTAAATAAAGAAAAAGCAATTCTAAGTGATACC
MAL11|PF11_0185                 TTTAATAAAGAATTACTAAATAAAGAAAAAGCAATTCTAAGTGATACC
su_gi_contig_1350               TTTAATAAAGAATTACTAAATAAAGAAAAAGCAATTCTAAGTGATACC
gi|21543333|gb|BQ596607.1|BQ596 TTTAATAAAGAATTACTAAATAAAGATTAATCAATTCTAAGTGATACC
gi|22794338|gb|BU498144.1|BU498 TTTAATAAAGAATTACTAAATAAAGAAAAAGCAATTCTAAGTGATACC
005_PfLab1_S_Plate14b.ab1       ------------------------------------------------
gi|22794032|gb|BU497838.1|BU497 ------------------------------------------------
C03_1670_302.ab1                TTTAATAAAGAATTACTAAATAAAGAAAAAGCAATTCTAAGTGATACC
C04_1670_603.ab1                -------------------------------CAATTCTAAGTGATACC
F02_Pf_Sau3A_T3_S_P12a.ab1      ------------------------------------------------

PF11_0185                       GAAATACAATTTAGAAAAAAAAATTCGATAGATCAACCAAAAGAAAAC
MAL11|PF11_0185                 GAAATACAATTTAGAAAAAAAAATTCGATAGATCAACCAAAAGAAAAC
su_gi_contig_1350               GAAATACAATTTAGAAAAAAAAATTCGATAGATCAACCAAAAGAAAAC
gi|21543333|gb|BQ596607.1|BQ596 GAAATACAATTTAGAAAAAATAATTCCATAGATCAACCAAAAGAAAAC
gi|22794338|gb|BU498144.1|BU498 GAAATACAATTTAGAAAAAAAAATTCGATAGATCAACCAAAAGAAAAC
005_PfLab1_S_Plate14b.ab1       ------------------------------------------------
gi|22794032|gb|BU497838.1|BU497 ------------------------------------------------
C03_1670_302.ab1                GAAATACAATTTAGAAAAAAAAATTCGATAGATCAACCAAAAGAAAAC
C04_1670_603.ab1                GAAATACAATTTAGAAAAAAAAATTCGATAGATCAACCAAAAGAAAAC
F02_Pf_Sau3A_T3_S_P12a.ab1      -----------------------------------------------C

PF11_0185                       CTTCCAACTAGTAACAAAAAGAAAAAAAAAAAAAAAAAAAAAAAAAAA
MAL11|PF11_0185                 CTTCCAACTAGTAACAAAAAGAAAAAAAAAAAAAAAAAAAAAAAAAAA
su_gi_contig_1350               CTTCCAACTA--------------------------------------
gi|21543333|gb|BQ596607.1|BQ596 CTTCCAACTA--------------------------------------
gi|22794338|gb|BU498144.1|BU498 CTTCCAACTT--------------------------------------
005_PfLab1_S_Plate14b.ab1       ------------------------------------------------
gi|22794032|gb|BU497838.1|BU497 ------------------------------------------------
C03_1670_302.ab1                CTTCCAACTAGTAACAAAAAG---------------------------
C04_1670_603.ab1                CTTCCAACTAGTAACAAAAAG---------------------------
F02_Pf_Sau3A_T3_S_P12a.ab1      CTTCCAACTA--------------------------------------

PF11_0185                       ATATATATATATATATATTTTATTTATTTATTTATTAATATATATAAT
MAL11|PF11_0185                 ATATATATATATATATATTTTATTTATTTATTTATTAATATATATAAT
su_gi_contig_1350               ------------------------------------------------
gi|21543333|gb|BQ596607.1|BQ596 ------------------------------------------------
gi|22794338|gb|BU498144.1|BU498 ------------------------------------------------
005_PfLab1_S_Plate14b.ab1       ------------------------------------------------
gi|22794032|gb|BU497838.1|BU497 ------------------------------------------------
C03_1670_302.ab1                ------------------------------------------------
C04_1670_603.ab1                ------------------------------------------------
F02_Pf_Sau3A_T3_S_P12a.ab1      ------------------------------------------------

PF11_0185                       AACTTATTACCTTTTTCATTCCTTATAGATACATCCAATACAAAAAAT
MAL11|PF11_0185                 AACTTATTACCTTTTTCATTCCTTATAGATACATCCAATACAAAAAAT
su_gi_contig_1350               -------------TTTCATTCCTTATAGATACATCCAATACAAAAAAT
gi|21543333|gb|BQ596607.1|BQ596 ----------------------------ATACATCCAATACAAAAAAT
gi|22794338|gb|BU498144.1|BU498 -------------TTTCATTCCTTATAGATACATCCAATACAAAAAAT
005_PfLab1_S_Plate14b.ab1       ------------------------------------------------
gi|22794032|gb|BU497838.1|BU497 ------------------------------------------------
C03_1670_302.ab1                ------------------------------------------------
C04_1670_603.ab1                ------------------------------------------------
F02_Pf_Sau3A_T3_S_P12a.ab1      ----------------------------ATACATCCAATACAAAAAAT

PF11_0185                       TTCCTAAAGAAAAATAATGGATGTGGAGGAGGTAATTACCTAAAAATA
MAL11|PF11_0185                 TTCCTAAAGAAAAATAATGGATGTGGAGGAGGTAATTACCTAAAAATA
su_gi_contig_1350               TTCCTAAAGAAAAATAATGGATGTGGAGGAGGTAATTACCTAAAAATA
gi|21543333|gb|BQ596607.1|BQ596 TTCCTAAAGAAAAATAATGGATGTGGAGGAGGTAATTACCTAAAAATA
gi|22794338|gb|BU498144.1|BU498 TTCCTAAAGAAAAATAATGGATGTGGAGGAGGTAATTACCTAAAAATA
005_PfLab1_S_Plate14b.ab1       ------------------------------------------------
gi|22794032|gb|BU497838.1|BU497 ------------------------------------------------
C03_1670_302.ab1                ------------------------------------------------
C04_1670_603.ab1                ------------------------------------------------
F02_Pf_Sau3A_T3_S_P12a.ab1      TTCCTAAAGAAAAATAATGGATGTGGAGGAGGTAATTACCTAAAAATA

PF11_0185                       AGACCCCCGTTTGTAAACGAAACAAATGCTTCCACACGTTCAAAATCT
MAL11|PF11_0185                 AGACCCCCGTTTGTAAACGAAACAAATGCTTCCACACGTTCAAAATCT
su_gi_contig_1350               AGACCCCCGTTTGTAAACGAAACAAATGCTTCCACACGTTCAAAATCT
gi|21543333|gb|BQ596607.1|BQ596 AGACCCCCGTTTGTAAACGAAACAAATGCTTCCACACGTTCAAAATCT
gi|22794338|gb|BU498144.1|BU498 AGACCCCCGTTTGTAAACGAAACAAATGCTTCCACACGTTCAAAATCT
005_PfLab1_S_Plate14b.ab1       ------------------------------------------------
gi|22794032|gb|BU497838.1|BU497 ------------------------------------------------
C03_1670_302.ab1                ------------------------------------------------
C04_1670_603.ab1                ------------------------------------------------
F02_Pf_Sau3A_T3_S_P12a.ab1      AGACCCCCGTTTGTAAACGAAACAAATGCTTCCACACGTTCAAAATCT

PF11_0185                       ATAGACACAAATATAGTAGAAACAAAAAATGTCCAGCATTCTTATTTA
MAL11|PF11_0185                 ATAGACACAAATATAGTAGAAACAAAAAATGTCCAGCATTCTTATTTA
su_gi_contig_1350               ATAGACACAAATATAGTAGAAACAAAAAATGTCCAGCATTCTTATTTA
gi|21543333|gb|BQ596607.1|BQ596 ATAGACACAAATATAGTAGAAACAAAAAATGTCCAGCATTCTTATTTA
gi|22794338|gb|BU498144.1|BU498 ATAGACACAAATATAGTAGAAACAAAAAATGTCCAGCATTC-------
005_PfLab1_S_Plate14b.ab1       ------------------------------------------------
gi|22794032|gb|BU497838.1|BU497 ------------------------------------------------
C03_1670_302.ab1                ------------------------------------------------
C04_1670_603.ab1                ------------------------------------------------
F02_Pf_Sau3A_T3_S_P12a.ab1      ATAGACACAAATATAGTAGAAACAAAAAATGTCCAGCATTCTTATTTA

PF11_0185                       ACCTCCGATTTCAAAAAAAATTTATCAAGGGGTGATAATATTTTTGAA
MAL11|PF11_0185                 ACCTCCGATTTCAAAAAAAATTTATCAAGGGGTGATAATATTTTTGAA
su_gi_contig_1350               ACCTCCGATTTCAAAAAAAATTTATCAAGGGGTGATAATATTTTTGAA
gi|21543333|gb|BQ596607.1|BQ596 ACCTCCGATTTCAAAAAAAATTTATCAAGGGGTGATAATATTTTTGAA
gi|22794338|gb|BU498144.1|BU498 ------------------------------------------------
005_PfLab1_S_Plate14b.ab1       ------------------------------------------------
gi|22794032|gb|BU497838.1|BU497 ------------------------------------------------
C03_1670_302.ab1                ------------------------------------------------
C04_1670_603.ab1                ------------------------------------------------
F02_Pf_Sau3A_T3_S_P12a.ab1      ACCTCCGATTTCAAAAAAAATTTATCAAGGGGTGATAATATTTTTGAA

PF11_0185                       AAGACACACGATGAAATTAATTTGGAAAATATTGATCCAAACAAATGG
MAL11|PF11_0185                 AAGACACACGATGAAATTAATTTGGAAAATATTGATCCAAACAAATGG
su_gi_contig_1350               AAGACACACGATGAAATTAATTTGGAAAATATT---------------
gi|21543333|gb|BQ596607.1|BQ596 AAGA--------------------------------------------
gi|22794338|gb|BU498144.1|BU498 ------------------------------------------------
005_PfLab1_S_Plate14b.ab1       ------------------------------------------------
gi|22794032|gb|BU497838.1|BU497 ------------------------------------------------
C03_1670_302.ab1                ------------------------------------------------
C04_1670_603.ab1                ------------------------------------------------
F02_Pf_Sau3A_T3_S_P12a.ab1      AAGACACACGATGAAATTAATTTGGAAAATATT---------------

PF11_0185                       ATTCAGAAAATTTTTGGTGATATTCACTAAATATATTTTATTTGTACA
MAL11|PF11_0185                 ATTCAGAAAATTTTTGGTGATATTCACTAA------------------
su_gi_contig_1350               ------------------------------------------------
gi|21543333|gb|BQ596607.1|BQ596 ------------------------------------------------
gi|22794338|gb|BU498144.1|BU498 ------------------------------------------------
005_PfLab1_S_Plate14b.ab1       ------------------------------------------------
gi|22794032|gb|BU497838.1|BU497 ------------------------------------------------
C03_1670_302.ab1                ------------------------------------------------
C04_1670_603.ab1                ------------------------------------------------
F02_Pf_Sau3A_T3_S_P12a.ab1      ------------------------------------------------

PF11_0185                       TAATTATATTTTGTATGCCTTCATTTTTGTATATGCCTATTCCGTTTT
MAL11|PF11_0185                 ------------------------------------------------
su_gi_contig_1350               ------------------------------------------------
gi|21543333|gb|BQ596607.1|BQ596 ------------------------------------------------
gi|22794338|gb|BU498144.1|BU498 ------------------------------------------------
005_PfLab1_S_Plate14b.ab1       ------------------------------------------------
gi|22794032|gb|BU497838.1|BU497 ------------------------------------------------
C03_1670_302.ab1                ------------------------------------------------
C04_1670_603.ab1                ------------------------------------------------
F02_Pf_Sau3A_T3_S_P12a.ab1      ------------------------------------------------

PF11_0185                       TTCCTTTATTTCTAGTTACTATCATTTTTCATGTTAATACATAATATA
MAL11|PF11_0185                 ------------------------------------------------
su_gi_contig_1350               ------------------------------------------------
gi|21543333|gb|BQ596607.1|BQ596 ------------------------------------------------
gi|22794338|gb|BU498144.1|BU498 ------------------------------------------------
005_PfLab1_S_Plate14b.ab1       ------------------------------------------------
gi|22794032|gb|BU497838.1|BU497 ------------------------------------------------
C03_1670_302.ab1                ------------------------------------------------
C04_1670_603.ab1                ------------------------------------------------
F02_Pf_Sau3A_T3_S_P12a.ab1      ------------------------------------------------

PF11_0185                       TAAACATATTTTTTTTTTTTATTTGAATTCTGATACTTTGAATAGTTT
MAL11|PF11_0185                 ------------------------------------------------
su_gi_contig_1350               ------------------------------------------------
gi|21543333|gb|BQ596607.1|BQ596 ------------------------------------------------
gi|22794338|gb|BU498144.1|BU498 ------------------------------------------------
005_PfLab1_S_Plate14b.ab1       ------------------------------------------------
gi|22794032|gb|BU497838.1|BU497 ------------------------------------------------
C03_1670_302.ab1                ------------------------------------------------
C04_1670_603.ab1                ------------------------------------------------
F02_Pf_Sau3A_T3_S_P12a.ab1      ------------------------------------------------

PF11_0185                       TTATATCACATGTTAGATAATTACTTGAAAAAAATAAACTAAAAATGT
MAL11|PF11_0185                 ------------------------------------------------
su_gi_contig_1350               ------------------------------------------------
gi|21543333|gb|BQ596607.1|BQ596 ------------------------------------------------
gi|22794338|gb|BU498144.1|BU498 ------------------------------------------------
005_PfLab1_S_Plate14b.ab1       ------------------------------------------------
gi|22794032|gb|BU497838.1|BU497 ------------------------------------------------
C03_1670_302.ab1                ------------------------------------------------
C04_1670_603.ab1                ------------------------------------------------
F02_Pf_Sau3A_T3_S_P12a.ab1      ------------------------------------------------

PF11_0185                       CGAATTAACAAAAATAATTGTTTCCAGAAAGTTAGTTCCGGATTATGT
MAL11|PF11_0185                 ------------------------------------------------
su_gi_contig_1350               ------------------------------------------------
gi|21543333|gb|BQ596607.1|BQ596 ------------------------------------------------
gi|22794338|gb|BU498144.1|BU498 ------------------------------------------------
005_PfLab1_S_Plate14b.ab1       ------------------------------------------------
gi|22794032|gb|BU497838.1|BU497 ------------------------------------------------
C03_1670_302.ab1                ------------------------------------------------
C04_1670_603.ab1                ------------------------------------------------
F02_Pf_Sau3A_T3_S_P12a.ab1      ------------------------------------------------

PF11_0185                       GTAATTATTATTAATAGTACACACTATGGCATTTCAATAATAATAACA
MAL11|PF11_0185                 ------------------------------------------------
su_gi_contig_1350               ------------------------------------------------
gi|21543333|gb|BQ596607.1|BQ596 ------------------------------------------------
gi|22794338|gb|BU498144.1|BU498 ------------------------------------------------
005_PfLab1_S_Plate14b.ab1       ------------------------------------------------
gi|22794032|gb|BU497838.1|BU497 ------------------------------------------------
C03_1670_302.ab1                ------------------------------------------------
C04_1670_603.ab1                ------------------------------------------------
F02_Pf_Sau3A_T3_S_P12a.ab1      ------------------------------------------------

PF11_0185                       AGATGTAAAAATAAAGATGTACATGTATATATATATATATATATATAT
MAL11|PF11_0185                 ------------------------------------------------
su_gi_contig_1350               ------------------------------------------------
gi|21543333|gb|BQ596607.1|BQ596 ------------------------------------------------
gi|22794338|gb|BU498144.1|BU498 ------------------------------------------------
005_PfLab1_S_Plate14b.ab1       ------------------------------------------------
gi|22794032|gb|BU497838.1|BU497 ------------------------------------------------
C03_1670_302.ab1                ------------------------------------------------
C04_1670_603.ab1                ------------------------------------------------
F02_Pf_Sau3A_T3_S_P12a.ab1      ------------------------------------------------

PF11_0185                       ATATATAAACTTTTCATACATCAAAATAATAAGGATTAAAACGGTATA
MAL11|PF11_0185                 ------------------------------------------------
su_gi_contig_1350               ------------------------------------------------
gi|21543333|gb|BQ596607.1|BQ596 ------------------------------------------------
gi|22794338|gb|BU498144.1|BU498 ------------------------------------------------
005_PfLab1_S_Plate14b.ab1       ------------------------------------------------
gi|22794032|gb|BU497838.1|BU497 ------------------------------------------------
C03_1670_302.ab1                ------------------------------------------------
C04_1670_603.ab1                ------------------------------------------------
F02_Pf_Sau3A_T3_S_P12a.ab1      ------------------------------------------------

PF11_0185                       TATTCATATATATATATATATATATATATTATAAATAAAGGTATTACT
MAL11|PF11_0185                 ------------------------------------------------
su_gi_contig_1350               ------------------------------------------------
gi|21543333|gb|BQ596607.1|BQ596 ------------------------------------------------
gi|22794338|gb|BU498144.1|BU498 ------------------------------------------------
005_PfLab1_S_Plate14b.ab1       ------------------------------------------------
gi|22794032|gb|BU497838.1|BU497 ------------------------------------------------
C03_1670_302.ab1                ------------------------------------------------
C04_1670_603.ab1                ------------------------------------------------
F02_Pf_Sau3A_T3_S_P12a.ab1      ------------------------------------------------

PF11_0185                       AAAAATTTTTTAAAACATACATAATTATAAATAACTAGCGAAATATAT
MAL11|PF11_0185                 ------------------------------------------------
su_gi_contig_1350               ------------------------------------------------
gi|21543333|gb|BQ596607.1|BQ596 ------------------------------------------------
gi|22794338|gb|BU498144.1|BU498 ------------------------------------------------
005_PfLab1_S_Plate14b.ab1       ------------------------------------------------
gi|22794032|gb|BU497838.1|BU497 ------------------------------------------------
C03_1670_302.ab1                ------------------------------------------------
C04_1670_603.ab1                ------------------------------------------------
F02_Pf_Sau3A_T3_S_P12a.ab1      ------------------------------------------------

PF11_0185                       TCATGCGATATAATGCGAAAATGAAAAAAAAAAAAAAAAAAAAAAAAA
MAL11|PF11_0185                 ------------------------------------------------
su_gi_contig_1350               ------------------------------------------------
gi|21543333|gb|BQ596607.1|BQ596 ------------------------------------------------
gi|22794338|gb|BU498144.1|BU498 ------------------------------------------------
005_PfLab1_S_Plate14b.ab1       ------------------------------------------------
gi|22794032|gb|BU497838.1|BU497 ------------------------------------------------
C03_1670_302.ab1                ------------------------------------------------
C04_1670_603.ab1                ------------------------------------------------
F02_Pf_Sau3A_T3_S_P12a.ab1      ------------------------------------------------

PF11_0185                       AAATATTACATGAACAAGTCAGGAATCTATATCTATTCTTTTTTTTTT
MAL11|PF11_0185                 ------------------------------------------------
su_gi_contig_1350               ------------------------------------------------
gi|21543333|gb|BQ596607.1|BQ596 ------------------------------------------------
gi|22794338|gb|BU498144.1|BU498 ------------------------------------------------
005_PfLab1_S_Plate14b.ab1       ------------------------------------------------
gi|22794032|gb|BU497838.1|BU497 ------------------------------------------------
C03_1670_302.ab1                ------------------------------------------------
C04_1670_603.ab1                ------------------------------------------------
F02_Pf_Sau3A_T3_S_P12a.ab1      ------------------------------------------------

PF11_0185                       TCGTCTCGCTGTTTCCAATCAAATGAACTAATAGCTAGTTCAATTTCA
MAL11|PF11_0185                 ------------------------------------------------
su_gi_contig_1350               ------------------------------------------------
gi|21543333|gb|BQ596607.1|BQ596 ------------------------------------------------
gi|22794338|gb|BU498144.1|BU498 ------------------------------------------------
005_PfLab1_S_Plate14b.ab1       ------------------------------------------------
gi|22794032|gb|BU497838.1|BU497 ------------------------------------------------
C03_1670_302.ab1                ------------------------------------------------
C04_1670_603.ab1                ------------------------------------------------
F02_Pf_Sau3A_T3_S_P12a.ab1      ------------------------------------------------

PF11_0185                       TACGCATCAACAGGTAATTTCCCTGTATATTGCAAAACATCTTTTTGT
MAL11|PF11_0185                 ------------------------------------------------
su_gi_contig_1350               ------------------------------------------------
gi|21543333|gb|BQ596607.1|BQ596 ------------------------------------------------
gi|22794338|gb|BU498144.1|BU498 ------------------------------------------------
005_PfLab1_S_Plate14b.ab1       ------------------------------------------------
gi|22794032|gb|BU497838.1|BU497 ------------------------------------------------
C03_1670_302.ab1                ------------------------------------------------
C04_1670_603.ab1                ------------------------------------------------
F02_Pf_Sau3A_T3_S_P12a.ab1      ------------------------------------------------

PF11_0185                       GTGTGCAAAAATAAACCAGCATTTACGTCTAGTACAATTTTGCCATCA
MAL11|PF11_0185                 ------------------------------------------------
su_gi_contig_1350               ------------------------------------------------
gi|21543333|gb|BQ596607.1|BQ596 ------------------------------------------------
gi|22794338|gb|BU498144.1|BU498 ------------------------------------------------
005_PfLab1_S_Plate14b.ab1       ------------------------------------------------
gi|22794032|gb|BU497838.1|BU497 ------------------------------------------------
C03_1670_302.ab1                ------------------------------------------------
C04_1670_603.ab1                ------------------------------------------------
F02_Pf_Sau3A_T3_S_P12a.ab1      ------------------------------------------------

PF11_0185                       AAAATACCATCTCCATAATCTCCTTTTATAAATTCTACACTTAAATCG
MAL11|PF11_0185                 ------------------------------------------------
su_gi_contig_1350               ------------------------------------------------
gi|21543333|gb|BQ596607.1|BQ596 ------------------------------------------------
gi|22794338|gb|BU498144.1|BU498 ------------------------------------------------
005_PfLab1_S_Plate14b.ab1       ------------------------------------------------
gi|22794032|gb|BU497838.1|BU497 ------------------------------------------------
C03_1670_302.ab1                ------------------------------------------------
C04_1670_603.ab1                ------------------------------------------------
F02_Pf_Sau3A_T3_S_P12a.ab1      ------------------------------------------------

PF11_0185                       TTCTTATTAATTATGCACTGTTCAGGCAAAAAATAATATAATATAATA
MAL11|PF11_0185                 ------------------------------------------------
su_gi_contig_1350               ------------------------------------------------
gi|21543333|gb|BQ596607.1|BQ596 ------------------------------------------------
gi|22794338|gb|BU498144.1|BU498 ------------------------------------------------
005_PfLab1_S_Plate14b.ab1       ------------------------------------------------
gi|22794032|gb|BU497838.1|BU497 ------------------------------------------------
C03_1670_302.ab1                ------------------------------------------------
C04_1670_603.ab1                ------------------------------------------------
F02_Pf_Sau3A_T3_S_P12a.ab1      ------------------------------------------------

PF11_0185                       TATATATATATATATATATATATATATATATAATGGGTATATACACAT
MAL11|PF11_0185                 ------------------------------------------------
su_gi_contig_1350               ------------------------------------------------
gi|21543333|gb|BQ596607.1|BQ596 ------------------------------------------------
gi|22794338|gb|BU498144.1|BU498 ------------------------------------------------
005_PfLab1_S_Plate14b.ab1       ------------------------------------------------
gi|22794032|gb|BU497838.1|BU497 ------------------------------------------------
C03_1670_302.ab1                ------------------------------------------------
C04_1670_603.ab1                ------------------------------------------------
F02_Pf_Sau3A_T3_S_P12a.ab1      ------------------------------------------------

PF11_0185                       AAAAATATATAGATATATAATTTATTTAGTCTAGTTAATTTAATAATT
MAL11|PF11_0185                 ------------------------------------------------
su_gi_contig_1350               ------------------------------------------------
gi|21543333|gb|BQ596607.1|BQ596 ------------------------------------------------
gi|22794338|gb|BU498144.1|BU498 ------------------------------------------------
005_PfLab1_S_Plate14b.ab1       ------------------------------------------------
gi|22794032|gb|BU497838.1|BU497 ------------------------------------------------
C03_1670_302.ab1                ------------------------------------------------
C04_1670_603.ab1                ------------------------------------------------
F02_Pf_Sau3A_T3_S_P12a.ab1      ------------------------------------------------

PF11_0185                       CTTAGGAACTATTTATTTAAATTTTACCTTTTTTACTTCGGCACCTAG
MAL11|PF11_0185                 ------------------------------------------------
su_gi_contig_1350               ------------------------------------------------
gi|21543333|gb|BQ596607.1|BQ596 ------------------------------------------------
gi|22794338|gb|BU498144.1|BU498 ------------------------------------------------
005_PfLab1_S_Plate14b.ab1       ------------------------------------------------
gi|22794032|gb|BU497838.1|BU497 ------------------------------------------------
C03_1670_302.ab1                ------------------------------------------------
C04_1670_603.ab1                ------------------------------------------------
F02_Pf_Sau3A_T3_S_P12a.ab1      ------------------------------------------------

PF11_0185                       GGAATTTTCTATTGCTCTGGTAAGTTCCTCCTCTGGATATGATTGTGC
MAL11|PF11_0185                 ------------------------------------------------
su_gi_contig_1350               ------------------------------------------------
gi|21543333|gb|BQ596607.1|BQ596 ------------------------------------------------
gi|22794338|gb|BU498144.1|BU498 ------------------------------------------------
005_PfLab1_S_Plate14b.ab1       ------------------------------------------------
gi|22794032|gb|BU497838.1|BU497 ------------------------------------------------
C03_1670_302.ab1                ------------------------------------------------
C04_1670_603.ab1                ------------------------------------------------
F02_Pf_Sau3A_T3_S_P12a.ab1      ------------------------------------------------

PF11_0185                       CAAACCCATATGAGCAAAATAAATTTCATTTACAAGATATTCCAACTC
MAL11|PF11_0185                 ------------------------------------------------
su_gi_contig_1350               ------------------------------------------------
gi|21543333|gb|BQ596607.1|BQ596 ------------------------------------------------
gi|22794338|gb|BU498144.1|BU498 ------------------------------------------------
005_PfLab1_S_Plate14b.ab1       ------------------------------------------------
gi|22794032|gb|BU497838.1|BU497 ------------------------------------------------
C03_1670_302.ab1                ------------------------------------------------
C04_1670_603.ab1                ------------------------------------------------
F02_Pf_Sau3A_T3_S_P12a.ab1      ------------------------------------------------

PF11_0185                       ATTTTGATCTTCATTAAACCAGTTAGTAGATAAAAGTAATGTAAAAAA
MAL11|PF11_0185                 ------------------------------------------------
su_gi_contig_1350               ------------------------------------------------
gi|21543333|gb|BQ596607.1|BQ596 ------------------------------------------------
gi|22794338|gb|BU498144.1|BU498 ------------------------------------------------
005_PfLab1_S_Plate14b.ab1       ------------------------------------------------
gi|22794032|gb|BU497838.1|BU497 ------------------------------------------------
C03_1670_302.ab1                ------------------------------------------------
C04_1670_603.ab1                ------------------------------------------------
F02_Pf_Sau3A_T3_S_P12a.ab1      ------------------------------------------------

PF11_0185                       AGATATTAATTTATAATAATCTTTTTTGTCTTCTTCTTTTTCTATTTC
MAL11|PF11_0185                 ------------------------------------------------
su_gi_contig_1350               ------------------------------------------------
gi|21543333|gb|BQ596607.1|BQ596 ------------------------------------------------
gi|22794338|gb|BU498144.1|BU498 ------------------------------------------------
005_PfLab1_S_Plate14b.ab1       ------------------------------------------------
gi|22794032|gb|BU497838.1|BU497 ------------------------------------------------
C03_1670_302.ab1                ------------------------------------------------
C04_1670_603.ab1                ------------------------------------------------
F02_Pf_Sau3A_T3_S_P12a.ab1      ------------------------------------------------

PF11_0185                       AGAAACGTTTATCCATTGATCATAAATATTATTAATGATATCCCATAA
MAL11|PF11_0185                 ------------------------------------------------
su_gi_contig_1350               ------------------------------------------------
gi|21543333|gb|BQ596607.1|BQ596 ------------------------------------------------
gi|22794338|gb|BU498144.1|BU498 ------------------------------------------------
005_PfLab1_S_Plate14b.ab1       ------------------------------------------------
gi|22794032|gb|BU497838.1|BU497 ------------------------------------------------
C03_1670_302.ab1                ------------------------------------------------
C04_1670_603.ab1                ------------------------------------------------
F02_Pf_Sau3A_T3_S_P12a.ab1      ------------------------------------------------

PF11_0185                       TTGTTTTTTATCTACTTCTACATCATGTTTCTTTTCAATAATATCGGT
MAL11|PF11_0185                 ------------------------------------------------
su_gi_contig_1350               ------------------------------------------------
gi|21543333|gb|BQ596607.1|BQ596 ------------------------------------------------
gi|22794338|gb|BU498144.1|BU498 ------------------------------------------------
005_PfLab1_S_Plate14b.ab1       ------------------------------------------------
gi|22794032|gb|BU497838.1|BU497 ------------------------------------------------
C03_1670_302.ab1                ------------------------------------------------
C04_1670_603.ab1                ------------------------------------------------
F02_Pf_Sau3A_T3_S_P12a.ab1      ------------------------------------------------

PF11_0185                       TACAGTTCTTATTAATTCACACATATCATTGGGATATATATATTTAGA
MAL11|PF11_0185                 ------------------------------------------------
su_gi_contig_1350               ------------------------------------------------
gi|21543333|gb|BQ596607.1|BQ596 ------------------------------------------------
gi|22794338|gb|BU498144.1|BU498 ------------------------------------------------
005_PfLab1_S_Plate14b.ab1       ------------------------------------------------
gi|22794032|gb|BU497838.1|BU497 ------------------------------------------------
C03_1670_302.ab1                ------------------------------------------------
C04_1670_603.ab1                ------------------------------------------------
F02_Pf_Sau3A_T3_S_P12a.ab1      ------------------------------------------------

PF11_0185                       TGCTAAACTAAGTTTCACCATGTTCAATTTACAAACAATATTGTATTT
MAL11|PF11_0185                 ------------------------------------------------
su_gi_contig_1350               ------------------------------------------------
gi|21543333|gb|BQ596607.1|BQ596 ------------------------------------------------
gi|22794338|gb|BU498144.1|BU498 ------------------------------------------------
005_PfLab1_S_Plate14b.ab1       ------------------------------------------------
gi|22794032|gb|BU497838.1|BU497 ------------------------------------------------
C03_1670_302.ab1                ------------------------------------------------
C04_1670_603.ab1                ------------------------------------------------
F02_Pf_Sau3A_T3_S_P12a.ab1      ------------------------------------------------

PF11_0185                       GGGTTTTTTTTTTTTTTTTTATATATATATTATATAATATAATATGTT
MAL11|PF11_0185                 ------------------------------------------------
su_gi_contig_1350               ------------------------------------------------
gi|21543333|gb|BQ596607.1|BQ596 ------------------------------------------------
gi|22794338|gb|BU498144.1|BU498 ------------------------------------------------
005_PfLab1_S_Plate14b.ab1       ------------------------------------------------
gi|22794032|gb|BU497838.1|BU497 ------------------------------------------------
C03_1670_302.ab1                ------------------------------------------------
C04_1670_603.ab1                ------------------------------------------------
F02_Pf_Sau3A_T3_S_P12a.ab1      ------------------------------------------------

PF11_0185                       ATAGTATATTTAATTTTTTTTTTTTTTTATAAAATTTATTGCACACAA
MAL11|PF11_0185                 ------------------------------------------------
su_gi_contig_1350               ------------------------------------------------
gi|21543333|gb|BQ596607.1|BQ596 ------------------------------------------------
gi|22794338|gb|BU498144.1|BU498 ------------------------------------------------
005_PfLab1_S_Plate14b.ab1       ------------------------------------------------
gi|22794032|gb|BU497838.1|BU497 ------------------------------------------------
C03_1670_302.ab1                ------------------------------------------------
C04_1670_603.ab1                ------------------------------------------------
F02_Pf_Sau3A_T3_S_P12a.ab1      ------------------------------------------------

PF11_0185                       TTATTTTATAATTATAAATTTGTTCTTTTTTAAATAATTAA
MAL11|PF11_0185                 -----------------------------------------
su_gi_contig_1350               -----------------------------------------
gi|21543333|gb|BQ596607.1|BQ596 -----------------------------------------
gi|22794338|gb|BU498144.1|BU498 -----------------------------------------
005_PfLab1_S_Plate14b.ab1       -----------------------------------------
gi|22794032|gb|BU497838.1|BU497 -----------------------------------------
C03_1670_302.ab1                -----------------------------------------
C04_1670_603.ab1                -----------------------------------------
F02_Pf_Sau3A_T3_S_P12a.ab1      -----------------------------------------

;

endblock;
