# Supplementary material for: cDNA sequences reveal considerable gene prediction inaccuracy in the Plasmodium falciparum genome
Source: BMC Genomics. 2007 Jul 27;8:255. doi: 10.1186/1471-2164-8-255 (PMC1978503; doi:10.1186/1471-2164-8-255)
Supplement: Additional file 3 — Genes with cDNA sequences not matching predicted CDS perfectly. Aligned cDNA and predicted CDS sequences can be viewed by double clicking the hyper-linked gene names in the Excel file. [file 1471-2164-8-255-S3.zip › PF11_0193.TXT]

#NEXUS

[!This data assembled using Sequencher, from Gene Codes Corporation.]
begin data;
   dimensions ntax=7 nchar=5047;
   format datatype=dna gap=- interleave=yes;
   matrix

PF11_0193                       CTGGGCATATATATTTCTCAGCAAGAGGACAAAGAAGAGAACATGTAA
MAL11|PF11_0193                 ------------------------------------------------
su_gi_contig_2195               ------------------------------------------------
gi|17967918|gb|BM274608.1|BM274 ------------------------------------------------
gi|21687552|gb|BQ633399.1|BQ633 ------------------------------------------------
gi|27156546|gb|CA854999.1|CA854 ------------------------------------------------
gi|17966905|gb|BM273608.1|BM273 ------------------------------------------------

PF11_0193                       AAATTAATAAAATACATATTAAAATATATATATATATAAATATATATA
MAL11|PF11_0193                 ------------------------------------------------
su_gi_contig_2195               ------------------------------------------------
gi|17967918|gb|BM274608.1|BM274 ------------------------------------------------
gi|21687552|gb|BQ633399.1|BQ633 ------------------------------------------------
gi|27156546|gb|CA854999.1|CA854 ------------------------------------------------
gi|17966905|gb|BM273608.1|BM273 ------------------------------------------------

PF11_0193                       TATATATATATATATATGTACATATAATATCATTTGTTTGAAAAAATT
MAL11|PF11_0193                 ------------------------------------------------
su_gi_contig_2195               ------------------------------------------------
gi|17967918|gb|BM274608.1|BM274 ------------------------------------------------
gi|21687552|gb|BQ633399.1|BQ633 ------------------------------------------------
gi|27156546|gb|CA854999.1|CA854 ------------------------------------------------
gi|17966905|gb|BM273608.1|BM273 ------------------------------------------------

PF11_0193                       TATGTCACAAATTAACAAAATGATACTATTAATTTTATAAATATTAAA
MAL11|PF11_0193                 ------------------------------------------------
su_gi_contig_2195               ------------------------------------------------
gi|17967918|gb|BM274608.1|BM274 ------------------------------------------------
gi|21687552|gb|BQ633399.1|BQ633 ------------------------------------------------
gi|27156546|gb|CA854999.1|CA854 ------------------------------------------------
gi|17966905|gb|BM273608.1|BM273 ------------------------------------------------

PF11_0193                       AATATATATTAATGTTCATAAATTTTTTTAATTTTTTCAGAAAAAGGG
MAL11|PF11_0193                 ------------------------------------------------
su_gi_contig_2195               ------------------------------------------------
gi|17967918|gb|BM274608.1|BM274 ------------------------------------------------
gi|21687552|gb|BQ633399.1|BQ633 ------------------------------------------------
gi|27156546|gb|CA854999.1|CA854 ------------------------------------------------
gi|17966905|gb|BM273608.1|BM273 ------------------------------------------------

PF11_0193                       AAATGGGAAATTTTTATAAAGATGAATATGAAATCCTAAAAAAGAAAT
MAL11|PF11_0193                 ------------------------------------------------
su_gi_contig_2195               ------------------------------------------------
gi|17967918|gb|BM274608.1|BM274 ------------------------------------------------
gi|21687552|gb|BQ633399.1|BQ633 ------------------------------------------------
gi|27156546|gb|CA854999.1|CA854 ------------------------------------------------
gi|17966905|gb|BM273608.1|BM273 ------------------------------------------------

PF11_0193                       ATATTCATCTTAAAGAAAATATGGACACCATATTGGACGTCGAAAGGA
MAL11|PF11_0193                 ------------------------------------------------
su_gi_contig_2195               ------------------------------------------------
gi|17967918|gb|BM274608.1|BM274 ------------------------------------------------
gi|21687552|gb|BQ633399.1|BQ633 ------------------------------------------------
gi|27156546|gb|CA854999.1|CA854 ------------------------------------------------
gi|17966905|gb|BM273608.1|BM273 ------------------------------------------------

PF11_0193                       TTAAGGTAATAATATATAAACCTCATTAAAGCATTCACACAAATATTA
MAL11|PF11_0193                 ------------------------------------------------
su_gi_contig_2195               ------------------------------------------------
gi|17967918|gb|BM274608.1|BM274 ------------------------------------------------
gi|21687552|gb|BQ633399.1|BQ633 ------------------------------------------------
gi|27156546|gb|CA854999.1|CA854 ------------------------------------------------
gi|17966905|gb|BM273608.1|BM273 ------------------------------------------------

PF11_0193                       ATATATATATATATATATATATATATTTATTTATTTATTATGCTTTAT
MAL11|PF11_0193                 ------------------------------------------------
su_gi_contig_2195               ------------------------------------------------
gi|17967918|gb|BM274608.1|BM274 ------------------------------------------------
gi|21687552|gb|BQ633399.1|BQ633 ------------------------------------------------
gi|27156546|gb|CA854999.1|CA854 ------------------------------------------------
gi|17966905|gb|BM273608.1|BM273 ------------------------------------------------

PF11_0193                       TTAATTTAATGTATTATATAGGCTGGGTTATTTTACACCAAGGAAGAT
MAL11|PF11_0193                 ------------------------------------------------
su_gi_contig_2195               ------------------------------------------------
gi|17967918|gb|BM274608.1|BM274 ------------------------------------------------
gi|21687552|gb|BQ633399.1|BQ633 ------------------------------------------------
gi|27156546|gb|CA854999.1|CA854 ------------------------------------------------
gi|17966905|gb|BM273608.1|BM273 ------------------------------------------------

PF11_0193                       TTACAAAAAATTTTTGAGATAATAAGAAAACACCAATCCAAGATTAAT
MAL11|PF11_0193                 ------------------------------------------------
su_gi_contig_2195               ------------------------------------------------
gi|17967918|gb|BM274608.1|BM274 ------------------------------------------------
gi|21687552|gb|BQ633399.1|BQ633 ------------------------------------------------
gi|27156546|gb|CA854999.1|CA854 ------------------------------------------------
gi|17966905|gb|BM273608.1|BM273 ------------------------------------------------

PF11_0193                       AACAAAAATGATATAATAAAATTTCAGAGTAGTATGTTGGAAAAAGCC
MAL11|PF11_0193                 ------------------------------------------------
su_gi_contig_2195               ------------------------------------------------
gi|17967918|gb|BM274608.1|BM274 ------------------------------------------------
gi|21687552|gb|BQ633399.1|BQ633 ------------------------------------------------
gi|27156546|gb|CA854999.1|CA854 ------------------------------------------------
gi|17966905|gb|BM273608.1|BM273 ------------------------------------------------

PF11_0193                       ATAGAACATAAGTAATAAAAAAAATAAGAAATATAAATTTGTAACAGT
MAL11|PF11_0193                 ------------------------------------------------
su_gi_contig_2195               ------------------------------------------------
gi|17967918|gb|BM274608.1|BM274 ------------------------------------------------
gi|21687552|gb|BQ633399.1|BQ633 ------------------------------------------------
gi|27156546|gb|CA854999.1|CA854 ------------------------------------------------
gi|17966905|gb|BM273608.1|BM273 ------------------------------------------------

PF11_0193                       GATACTGTAACGTGATATGTATATAATATATATATATATATATATATA
MAL11|PF11_0193                 ------------------------------------------------
su_gi_contig_2195               ------------------------------------------------
gi|17967918|gb|BM274608.1|BM274 ------------------------------------------------
gi|21687552|gb|BQ633399.1|BQ633 ------------------------------------------------
gi|27156546|gb|CA854999.1|CA854 ------------------------------------------------
gi|17966905|gb|BM273608.1|BM273 ------------------------------------------------

PF11_0193                       TATATATTTTTTTTTTTTGCAGCAAAAAAAACAAATTGACGATTATAA
MAL11|PF11_0193                 ------------------------------------------------
su_gi_contig_2195               ------------------------------------------------
gi|17967918|gb|BM274608.1|BM274 ------------------------------------------------
gi|21687552|gb|BQ633399.1|BQ633 ------------------------------------------------
gi|27156546|gb|CA854999.1|CA854 ------------------------------------------------
gi|17966905|gb|BM273608.1|BM273 ------------------------------------------------

PF11_0193                       AGGATAAAAGGAAGAATGAAAAACTATTGGAGATTTGCAAATCATACT
MAL11|PF11_0193                 ------------------------------------------------
su_gi_contig_2195               ------------------------------------------------
gi|17967918|gb|BM274608.1|BM274 ------------------------------------------------
gi|21687552|gb|BQ633399.1|BQ633 ------------------------------------------------
gi|27156546|gb|CA854999.1|CA854 ------------------------------------------------
gi|17966905|gb|BM273608.1|BM273 ------------------------------------------------

PF11_0193                       ACGAACAAAAGTAACATATGAAATATATAATATATATATATATATATA
MAL11|PF11_0193                 ------------------------------------------------
su_gi_contig_2195               ------------------------------------------------
gi|17967918|gb|BM274608.1|BM274 ------------------------------------------------
gi|21687552|gb|BQ633399.1|BQ633 ------------------------------------------------
gi|27156546|gb|CA854999.1|CA854 ------------------------------------------------
gi|17966905|gb|BM273608.1|BM273 ------------------------------------------------

PF11_0193                       TATATATATATATATATAATTATTAACATATTTTTGTACCTATATATT
MAL11|PF11_0193                 ------------------------------------------------
su_gi_contig_2195               ------------------------------------------------
gi|17967918|gb|BM274608.1|BM274 ------------------------------------------------
gi|21687552|gb|BQ633399.1|BQ633 ------------------------------------------------
gi|27156546|gb|CA854999.1|CA854 ------------------------------------------------
gi|17966905|gb|BM273608.1|BM273 ------------------------------------------------

PF11_0193                       TTCTCATATAAAAAATAATTTATTTTCTCCTTAGTGAAAAGGCTCAAA
MAL11|PF11_0193                 ------------------------------------------------
su_gi_contig_2195               ------------------------------------------------
gi|17967918|gb|BM274608.1|BM274 ------------------------------------------------
gi|21687552|gb|BQ633399.1|BQ633 ------------------------------------------------
gi|27156546|gb|CA854999.1|CA854 ------------------------------------------------
gi|17966905|gb|BM273608.1|BM273 ------------------------------------------------

PF11_0193                       AAAAACTCAGACATTTAAAATACTCTTTCCTCGAATATAAAATAGCCC
MAL11|PF11_0193                 ------------------------------------------------
su_gi_contig_2195               ------------------------------------------------
gi|17967918|gb|BM274608.1|BM274 ------------------------------------------------
gi|21687552|gb|BQ633399.1|BQ633 ------------------------------------------------
gi|27156546|gb|CA854999.1|CA854 ------------------------------------------------
gi|17966905|gb|BM273608.1|BM273 ------------------------------------------------

PF11_0193                       TAGAAAATATTGTGTCGTGTTGTGAAAAAATTGGGGTAATAATAAATG
MAL11|PF11_0193                 ------------------------------------------------
su_gi_contig_2195               ------------------------------------------------
gi|17967918|gb|BM274608.1|BM274 ------------------------------------------------
gi|21687552|gb|BQ633399.1|BQ633 ------------------------------------------------
gi|27156546|gb|CA854999.1|CA854 ------------------------------------------------
gi|17966905|gb|BM273608.1|BM273 ------------------------------------------------

PF11_0193                       CATACATATAATATATATGTAATATGTATATATATATATATATATATA
MAL11|PF11_0193                 ------------------------------------------------
su_gi_contig_2195               ------------------------------------------------
gi|17967918|gb|BM274608.1|BM274 ------------------------------------------------
gi|21687552|gb|BQ633399.1|BQ633 ------------------------------------------------
gi|27156546|gb|CA854999.1|CA854 ------------------------------------------------
gi|17966905|gb|BM273608.1|BM273 ------------------------------------------------

PF11_0193                       TATTTTTTCTTTCCGAAAAATTGTAGGGTGACAAGATTATTTTAATGG
MAL11|PF11_0193                 ------------------------------------------------
su_gi_contig_2195               ------------------------------------------------
gi|17967918|gb|BM274608.1|BM274 ------------------------------------------------
gi|21687552|gb|BQ633399.1|BQ633 ------------------------------------------------
gi|27156546|gb|CA854999.1|CA854 ------------------------------------------------
gi|17966905|gb|BM273608.1|BM273 ------------------------------------------------

PF11_0193                       ATGGAATAAAATCAGCTCGGGCACAAGCAGACATGTCAATTGCAAATG
MAL11|PF11_0193                 ------------------------------------------------
su_gi_contig_2195               ------------------------------------------------
gi|17967918|gb|BM274608.1|BM274 ------------------------------------------------
gi|21687552|gb|BQ633399.1|BQ633 ------------------------------------------------
gi|27156546|gb|CA854999.1|CA854 ------------------------------------------------
gi|17966905|gb|BM273608.1|BM273 ------------------------------------------------

PF11_0193                       ATATAAAAAATAAGTAATAAAATATATAGAAGAAGGGAAAAAAAAAAA
MAL11|PF11_0193                 ------------------------------------------------
su_gi_contig_2195               ------------------------------------------------
gi|17967918|gb|BM274608.1|BM274 ------------------------------------------------
gi|21687552|gb|BQ633399.1|BQ633 ------------------------------------------------
gi|27156546|gb|CA854999.1|CA854 ------------------------------------------------
gi|17966905|gb|BM273608.1|BM273 ------------------------------------------------

PF11_0193                       AAAAAAAAAAAAAATTCATTACAAAGATATATAATAAGATATATGTAT
MAL11|PF11_0193                 ------------------------------------------------
su_gi_contig_2195               ------------------------------------------------
gi|17967918|gb|BM274608.1|BM274 ------------------------------------------------
gi|21687552|gb|BQ633399.1|BQ633 ------------------------------------------------
gi|27156546|gb|CA854999.1|CA854 ------------------------------------------------
gi|17966905|gb|BM273608.1|BM273 ------------------------------------------------

PF11_0193                       AAAGTTATATTATTTTGTCTTTGTACTATATTTATTATAATATTTCTA
MAL11|PF11_0193                 ------------------------------------------------
su_gi_contig_2195               ------------------------------------------------
gi|17967918|gb|BM274608.1|BM274 ------------------------------------------------
gi|21687552|gb|BQ633399.1|BQ633 ------------------------------------------------
gi|27156546|gb|CA854999.1|CA854 ------------------------------------------------
gi|17966905|gb|BM273608.1|BM273 ------------------------------------------------

PF11_0193                       CTTTCTTTAAAAGGATCAAAATTGAGGAATTGGAAATGAACATTAGTT
MAL11|PF11_0193                 ------------------------------------------------
su_gi_contig_2195               ------------------------------------------------
gi|17967918|gb|BM274608.1|BM274 ------------------------------------------------
gi|21687552|gb|BQ633399.1|BQ633 ------------------------------------------------
gi|27156546|gb|CA854999.1|CA854 ------------------------------------------------
gi|17966905|gb|BM273608.1|BM273 ------------------------------------------------

PF11_0193                       ATTGTGAACAGCAAATAAACGTAAGAGAAAATTAATAAATAGCTACAA
MAL11|PF11_0193                 ------------------------------------------------
su_gi_contig_2195               ------------------------------------------------
gi|17967918|gb|BM274608.1|BM274 ------------------------------------------------
gi|21687552|gb|BQ633399.1|BQ633 ------------------------------------------------
gi|27156546|gb|CA854999.1|CA854 ------------------------------------------------
gi|17966905|gb|BM273608.1|BM273 ------------------------------------------------

PF11_0193                       ATACATTTGTATATTCATGTACAACAAAATTTATTTTATTTACTTATT
MAL11|PF11_0193                 ------------------------------------------------
su_gi_contig_2195               ------------------------------------------------
gi|17967918|gb|BM274608.1|BM274 ------------------------------------------------
gi|21687552|gb|BQ633399.1|BQ633 ------------------------------------------------
gi|27156546|gb|CA854999.1|CA854 ------------------------------------------------
gi|17966905|gb|BM273608.1|BM273 ------------------------------------------------

PF11_0193                       TATTATTATTTTTTTTTATATATATATAAAAGTATCTGAAGGATGATT
MAL11|PF11_0193                 ------------------------------------------------
su_gi_contig_2195               ------------------------------------------------
gi|17967918|gb|BM274608.1|BM274 ------------------------------------------------
gi|21687552|gb|BQ633399.1|BQ633 ------------------------------------------------
gi|27156546|gb|CA854999.1|CA854 ------------------------------------------------
gi|17966905|gb|BM273608.1|BM273 ------------------------------------------------

PF11_0193                       TGGATTTTAAAATGGAAGAATTAAGAAATACCACCTTATACACTGAGG
MAL11|PF11_0193                 -----------ATGGAAGAATTAAGAAATACCACCTTATACACTGAGG
su_gi_contig_2195               ------------------------------------------------
gi|17967918|gb|BM274608.1|BM274 ------------------------------------------------
gi|21687552|gb|BQ633399.1|BQ633 ------------------------------------------------
gi|27156546|gb|CA854999.1|CA854 ------------------------------------------------
gi|17966905|gb|BM273608.1|BM273 ------------------------------------------------

PF11_0193                       AGGTTAAAAATGAAGCGTCTTACTTTAAACAAGAGCTCTCCAAGAATA
MAL11|PF11_0193                 AGGTTAAAAATGAAGCGTCTTACTTTAAACAAGAGCTCTCCAAGAATA
su_gi_contig_2195               ------------------------------------------------
gi|17967918|gb|BM274608.1|BM274 ------------------------------------------------
gi|21687552|gb|BQ633399.1|BQ633 ------------------------------------------------
gi|27156546|gb|CA854999.1|CA854 ------------------------------------------------
gi|17966905|gb|BM273608.1|BM273 ------------------------------------------------

PF11_0193                       ATGACCTACTATTAGAGGTATAAAAAAAAAAAAATATATATATATATA
MAL11|PF11_0193                 ATGACCTACTATTAGAG-------------------------------
su_gi_contig_2195               ------------------------------------------------
gi|17967918|gb|BM274608.1|BM274 ------------------------------------------------
gi|21687552|gb|BQ633399.1|BQ633 ------------------------------------------------
gi|27156546|gb|CA854999.1|CA854 ------------------------------------------------
gi|17966905|gb|BM273608.1|BM273 ------------------------------------------------

PF11_0193                       TATATATATATATATGATATATCACTTTTATGCGTCTTTTAATTAAAA
MAL11|PF11_0193                 ------------------------------------------------
su_gi_contig_2195               ------------------------------------------------
gi|17967918|gb|BM274608.1|BM274 ------------------------------------------------
gi|21687552|gb|BQ633399.1|BQ633 ------------------------------------------------
gi|27156546|gb|CA854999.1|CA854 ------------------------------------------------
gi|17966905|gb|BM273608.1|BM273 ------------------------------------------------

PF11_0193                       TGATTTGTTCATGGTATTCATATTATAAATAAGTTTCATGTTTTGCCC
MAL11|PF11_0193                 ------------------------------------------------
su_gi_contig_2195               ------------------------------------------------
gi|17967918|gb|BM274608.1|BM274 ------------------------------------------------
gi|21687552|gb|BQ633399.1|BQ633 ------------------------------------------------
gi|27156546|gb|CA854999.1|CA854 ------------------------------------------------
gi|17966905|gb|BM273608.1|BM273 ------------------------------------------------

PF11_0193                       CAATATGTATAATATATATTTTATTTTATTTTTTTCTTAAATAAGGTT
MAL11|PF11_0193                 ---------------------------------------------GTT
su_gi_contig_2195               ------------------------------------------------
gi|17967918|gb|BM274608.1|BM274 ------------------------------------------------
gi|21687552|gb|BQ633399.1|BQ633 ------------------------------------------------
gi|27156546|gb|CA854999.1|CA854 ------------------------------------------------
gi|17966905|gb|BM273608.1|BM273 ------------------------------------------------

PF11_0193                       ATGGAACATTTTCATCAAATGATTAACAACGTCGATGAATTCATTTAT
MAL11|PF11_0193                 ATGGAACATTTTCATCAAATGATTAACAACGTCGATGAATTCATTTAT
su_gi_contig_2195               ------------------------------------------------
gi|17967918|gb|BM274608.1|BM274 ------------------------------------------------
gi|21687552|gb|BQ633399.1|BQ633 ------------------------------------------------
gi|27156546|gb|CA854999.1|CA854 ------------------------------------------------
gi|17966905|gb|BM273608.1|BM273 ------------------------------------------------

PF11_0193                       AAAAATAAGGACAAGAATGAACTTATAACATATATGAATAAAAAGAAG
MAL11|PF11_0193                 AAAAATAAGGACAAGAATGAACTTATAACATATATGAATAAAAAGAAG
su_gi_contig_2195               ------------------------------------------------
gi|17967918|gb|BM274608.1|BM274 ------------------------------------------------
gi|21687552|gb|BQ633399.1|BQ633 ------------------------------------------------
gi|27156546|gb|CA854999.1|CA854 ------------------------------------------------
gi|17966905|gb|BM273608.1|BM273 ------------------------------------------------

PF11_0193                       AAAAAGGTAAAAAAAAAAATAAAATAAAATAAAAAATGTGTATTAAAA
MAL11|PF11_0193                 AA----------------------------------------------
su_gi_contig_2195               ------------------------------------------------
gi|17967918|gb|BM274608.1|BM274 ------------------------------------------------
gi|21687552|gb|BQ633399.1|BQ633 ------------------------------------------------
gi|27156546|gb|CA854999.1|CA854 ------------------------------------------------
gi|17966905|gb|BM273608.1|BM273 ------------------------------------------------

PF11_0193                       ATAACAGAAATGATGAAGACGAAAGTTAAAATTGTATTTTAAATTTAT
MAL11|PF11_0193                 ------------------------------------------------
su_gi_contig_2195               ------------------------------------------------
gi|17967918|gb|BM274608.1|BM274 ------------------------------------------------
gi|21687552|gb|BQ633399.1|BQ633 ------------------------------------------------
gi|27156546|gb|CA854999.1|CA854 ------------------------------------------------
gi|17966905|gb|BM273608.1|BM273 ------------------------------------------------

PF11_0193                       TGAAGCCTATACATATGTATATATATATATATATATATATATATATAT
MAL11|PF11_0193                 ------------------------------------------------
su_gi_contig_2195               ------------------------------------------------
gi|17967918|gb|BM274608.1|BM274 ------------------------------------------------
gi|21687552|gb|BQ633399.1|BQ633 ------------------------------------------------
gi|27156546|gb|CA854999.1|CA854 ------------------------------------------------
gi|17966905|gb|BM273608.1|BM273 ------------------------------------------------

PF11_0193                       ATATATATTTTTTTTTTTTTTTTTTGTGGTTTCGTTTGATCATATTGT
MAL11|PF11_0193                 ------------------------------------------------
su_gi_contig_2195               ------------------------------------------------
gi|17967918|gb|BM274608.1|BM274 ------------------------------------------------
gi|21687552|gb|BQ633399.1|BQ633 ------------------------------------------------
gi|27156546|gb|CA854999.1|CA854 ------------------------------------------------
gi|17966905|gb|BM273608.1|BM273 ------------------------------------------------

PF11_0193                       CTTATTTTTATTTATTTGTATATACATAGTATGGAGATATTACCAAGA
MAL11|PF11_0193                 -------------------------AAAGTATGGAGATATTACCAAGA
su_gi_contig_2195               ------------------------------------------------
gi|17967918|gb|BM274608.1|BM274 ------------------------------------------------
gi|21687552|gb|BQ633399.1|BQ633 ------------------------------------------------
gi|27156546|gb|CA854999.1|CA854 ------------------------------------------------
gi|17966905|gb|BM273608.1|BM273 ------------------------------------------------

PF11_0193                       AGATATCCGAGAAAAATAAGGAGCTAAATTTGAAAGTGAAAAATTTTG
MAL11|PF11_0193                 AGATATCCGAGAAAAATAAGGAGCTAAATTTGAAAGTGAAAAATTTTG
su_gi_contig_2195               ------------------------------TGAAAGTGAAAAATTTTG
gi|17967918|gb|BM274608.1|BM274 ------------------------------TGAAAGTGAAAAATTTTG
gi|21687552|gb|BQ633399.1|BQ633 ------------------------------------------------
gi|27156546|gb|CA854999.1|CA854 ------------------------------------------------
gi|17966905|gb|BM273608.1|BM273 ------------------------------------------------

PF11_0193                       TTCCGTACAATTTTTCCATGGGAACAGAATTGAAGAAGCATGAGGAAT
MAL11|PF11_0193                 TTCCGTACAATTTTTCCATGGGAACAGAATTGAAGAAGCATGAGGAAT
su_gi_contig_2195               TTCCGTACAATTTTTCCATGGGAACAGAATTGAAGAAGCATGAGGAAT
gi|17967918|gb|BM274608.1|BM274 TTCCGTACAATTTTTCCATGGGAACAGAATTGAAGAAGCATGAGGAAT
gi|21687552|gb|BQ633399.1|BQ633 ------------------------------------------------
gi|27156546|gb|CA854999.1|CA854 ------------------------------------------------
gi|17966905|gb|BM273608.1|BM273 ------------------------------------------------

PF11_0193                       ATTTGAAAATTCAAATGGATGAAATGAAGAAAAAGGAAGAGGAGGAAA
MAL11|PF11_0193                 ATTTGAAAATTCAAATGGATGAAATGAAGAAAAAGGAAGAGGAGGAAA
su_gi_contig_2195               ATTTGAAAATTCAAATGGATGAAATGAAGAAAAAGGAAGAGGAGGAAA
gi|17967918|gb|BM274608.1|BM274 ATTTGAAAATTCAAATGGATGAAATGAAGAAAAAGGAAGAGGAGGAAA
gi|21687552|gb|BQ633399.1|BQ633 ------------------------------------------------
gi|27156546|gb|CA854999.1|CA854 ------------------------------------------------
gi|17966905|gb|BM273608.1|BM273 ------------------------------------------------

PF11_0193                       AAAGAAAAAGGAGAGAAGAGGAGGAGGAAGAACAAAAAAAAAGGAAAG
MAL11|PF11_0193                 AAAGAAAAAGGAGAGAAGAGGAGGAGGAAGAACAAAAAAAAAGGAAAG
su_gi_contig_2195               AAAGAAAAAGGAGAGAAGAGGAGGAGGAAGAACAAAAAAAAAGGAAAG
gi|17967918|gb|BM274608.1|BM274 AAAGAAAAAGGAGAGAAGAGGAGGAGGAAGAACAAAAAAAAAGGAAAG
gi|21687552|gb|BQ633399.1|BQ633 ------------------------------------------------
gi|27156546|gb|CA854999.1|CA854 ------------------------------------------------
gi|17966905|gb|BM273608.1|BM273 ------------------------------------------------

PF11_0193                       AAGAAGAGGAGGAAGAACAAAAAAAAAGGAAAGAGGAAGAAGAGAAGA
MAL11|PF11_0193                 AAGAAGAGGAGGAAGAACAAAAAAAAAGGAAAGAGGAAGAAGAGAAGA
su_gi_contig_2195               AAGAAGAGGAGGAAGAACAAAAAAAAAGGAAAGAGGAAGAAGAGAAGA
gi|17967918|gb|BM274608.1|BM274 AAGAAGAGGAGGAAGAACAAAAAAAAAGGAAAGAGGAAGAAGAGAAGA
gi|21687552|gb|BQ633399.1|BQ633 ------------------------------------------------
gi|27156546|gb|CA854999.1|CA854 ------------------------------------------------
gi|17966905|gb|BM273608.1|BM273 ------------------------------------------------

PF11_0193                       TAGAAAAAAAAAAGAAAGAGGAAGAGGAGGAAAAGAGAAAGAAGGAAG
MAL11|PF11_0193                 TAGAAAAAAAAAAGAAAGAGGAAGAGGAGGAAAAGAGAAAGAAGGAAG
su_gi_contig_2195               TAGAAAAAAAAAAGAAAGAGGAAGAGGAGGAAAAGAGAAAGAAGGAAG
gi|17967918|gb|BM274608.1|BM274 TAGAAAAAAAAAAGAAAGAGGAAGAGGAGGAAAAGAGAAAGAAGGAAG
gi|21687552|gb|BQ633399.1|BQ633 ------------------------------------------------
gi|27156546|gb|CA854999.1|CA854 ------------------------------------------------
gi|17966905|gb|BM273608.1|BM273 ------------------------------------------------

PF11_0193                       AACAAGAATTATTAGAAGAAAAGGATATAAAAAATAATGAAACTTTTG
MAL11|PF11_0193                 AACAAGAATTATTAGAAGAAAAGGATATAAAAAATAATGAAACTTTTG
su_gi_contig_2195               AACAAGAATTATTAGAAGAAAAGGATATAAAAAATAATGAAACTTTTG
gi|17967918|gb|BM274608.1|BM274 AACAAGAATTATTAGAAGAAAAGGATATAAAAAATAATGAAACTTTTG
gi|21687552|gb|BQ633399.1|BQ633 ------------------------------------------------
gi|27156546|gb|CA854999.1|CA854 ------------------------------------------------
gi|17966905|gb|BM273608.1|BM273 ------------------------------------------------

PF11_0193                       AAGAAAAAAAAATAAGACTAGTGAAAGAATTAATGAAAGAAGTTAATG
MAL11|PF11_0193                 AAGAAAAAAAAATAAGACTAGTGAAAGAATTAATGAAAGAAGTTAAT-
su_gi_contig_2195               AAGAAAAAAAAATAAGACTAGTGAAAGAATTAATGAAAGAAGTTAAT-
gi|17967918|gb|BM274608.1|BM274 AAGAAAAAA---------------------------------------
gi|21687552|gb|BQ633399.1|BQ633 ---------------------------AATTAATGAAAGAAGTTAAT-
gi|27156546|gb|CA854999.1|CA854 ------------------------------------------------
gi|17966905|gb|BM273608.1|BM273 ------------------------------------------------

PF11_0193                       TAAGCAGTAAAAAAAATAATAAAATAATATGTATGTATGCTATAATGG
MAL11|PF11_0193                 ------------------------------------------------
su_gi_contig_2195               ------------------------------------------------
gi|17967918|gb|BM274608.1|BM274 ------------------------------------------------
gi|21687552|gb|BQ633399.1|BQ633 ------------------------------------------------
gi|27156546|gb|CA854999.1|CA854 ------------------------------------------------
gi|17966905|gb|BM273608.1|BM273 ------------------------------------------------

PF11_0193                       GTTATAAAAAAAAAAAAAAAATATATATATATATATATATATATATAT
MAL11|PF11_0193                 ------------------------------------------------
su_gi_contig_2195               ------------------------------------------------
gi|17967918|gb|BM274608.1|BM274 ------------------------------------------------
gi|21687552|gb|BQ633399.1|BQ633 ------------------------------------------------
gi|27156546|gb|CA854999.1|CA854 ------------------------------------------------
gi|17966905|gb|BM273608.1|BM273 ------------------------------------------------

PF11_0193                       ATATATATATTATTTGTATGTATAATTATGTAGGAGGAGACGTTAAGT
MAL11|PF11_0193                 ------------------------------------------------
su_gi_contig_2195               ---------------------------------GAGGAGACGTTAAGT
gi|17967918|gb|BM274608.1|BM274 ------------------------------------------------
gi|21687552|gb|BQ633399.1|BQ633 ---------------------------------GAGGAGACGTTAAGT
gi|27156546|gb|CA854999.1|CA854 ------------------------------------------------
gi|17966905|gb|BM273608.1|BM273 ------------------------------------------------

PF11_0193                       TTGGAGAAATGTGTAGATATTATATACAAAGCGGTAATAAATACATTA
MAL11|PF11_0193                 --------------------------------G---------------
su_gi_contig_2195               TTGGAGAAATGTGTAGATATTATATACAAAGCG---------------
gi|17967918|gb|BM274608.1|BM274 ------------------------------------------------
gi|21687552|gb|BQ633399.1|BQ633 TTGGAGAAATGTGTAGATATTATATACAAAGCG---------------
gi|27156546|gb|CA854999.1|CA854 ------------------------------------------------
gi|17966905|gb|BM273608.1|BM273 ------------------------------------------------

PF11_0193                       AAAATATATTAAGACTTTTTATATAATTATATCTTTGTTTTGTACGTG
MAL11|PF11_0193                 ------------------------------------------------
su_gi_contig_2195               ------------------------------------------------
gi|17967918|gb|BM274608.1|BM274 ------------------------------------------------
gi|21687552|gb|BQ633399.1|BQ633 ------------------------------------------------
gi|27156546|gb|CA854999.1|CA854 ------------------------------------------------
gi|17966905|gb|BM273608.1|BM273 ------------------------------------------------

PF11_0193                       TGTTGCTTATTTTTATAACCACACAAATTGTGTCATTATAAAAAATAT
MAL11|PF11_0193                 ------------------------------------------------
su_gi_contig_2195               ------------------------------------------------
gi|17967918|gb|BM274608.1|BM274 ------------------------------------------------
gi|21687552|gb|BQ633399.1|BQ633 ------------------------------------------------
gi|27156546|gb|CA854999.1|CA854 ------------------------------------------------
gi|17966905|gb|BM273608.1|BM273 ------------------------------------------------

PF11_0193                       TTTATTTTTTTTCCTACTTTTGAAATATGCAGAATTTACCATTAACTC
MAL11|PF11_0193                 --------------------------------AATTTACCATTAACTC
su_gi_contig_2195               --------------------------------AATTTACCATTAACTC
gi|17967918|gb|BM274608.1|BM274 ------------------------------------------------
gi|21687552|gb|BQ633399.1|BQ633 --------------------------------AATTTACCATTAACTC
gi|27156546|gb|CA854999.1|CA854 ------------------------------------------------
gi|17966905|gb|BM273608.1|BM273 ------------------------------------------------

PF11_0193                       AAAATAAATTAAATAAATTAAAAAATATGGGAGATATAAAAAAAGACG
MAL11|PF11_0193                 AAAATAAATTAAATAAATTAAAAAATATGGGAGATATAAAAAAAGACG
su_gi_contig_2195               AAAATAAATTAAATAAATTAAAAAATATGGGAGATATAAAAAAAGACG
gi|17967918|gb|BM274608.1|BM274 ------------------------------------------------
gi|21687552|gb|BQ633399.1|BQ633 AAAATAAATTAAATAAATTAAAAAATATGGGAGATATAAAAAAAGACG
gi|27156546|gb|CA854999.1|CA854 ------------------------------------------------
gi|17966905|gb|BM273608.1|BM273 ------------------------------------------------

PF11_0193                       AATTAGTTACTTTTGTAAAGACGCTAATGTTGAATGAACAGGAAGCTT
MAL11|PF11_0193                 AATTAGTTACTTTTGTAAAGACGCTAATGTTGAATGAACAGGAAGCTT
su_gi_contig_2195               AATTAGTTACTTTTGTAAAGACGCTAATGTTGAATGAACAGGAAGCTT
gi|17967918|gb|BM274608.1|BM274 ------------------------------------------------
gi|21687552|gb|BQ633399.1|BQ633 AATTAGTTACTTTTGTAAAGACGCTAATGTTGAATGAACAGGAAGCTT
gi|27156546|gb|CA854999.1|CA854 ------------------------------------------------
gi|17966905|gb|BM273608.1|BM273 ------------------------------------------------

PF11_0193                       TTGAAAACATGAAAACTTTTTTCGAAATATGGGATATAATGGTAAGAC
MAL11|PF11_0193                 TTGAAAACATGAAAACTTTTTTCGAAATATGGGATATAATGGTAAGAC
su_gi_contig_2195               TTGAAAACATGAAAACTTTTTTCGAAATATGGGATATAATG-------
gi|17967918|gb|BM274608.1|BM274 ------------------------------------------------
gi|21687552|gb|BQ633399.1|BQ633 TTGAAAACATGAAAACTTTTTTCGAAATATGGGATATAATG-------
gi|27156546|gb|CA854999.1|CA854 ------------------------------------------------
gi|17966905|gb|BM273608.1|BM273 ------------------------------------------------

PF11_0193                       GAAAAAAAAATAAAAAAATAATAAATAATATAATATAATATAATATAA
MAL11|PF11_0193                 GAAAAAAAAATAAAAAAATAATAAATAATATAATATAA----------
su_gi_contig_2195               ------------------------------------------------
gi|17967918|gb|BM274608.1|BM274 ------------------------------------------------
gi|21687552|gb|BQ633399.1|BQ633 ------------------------------------------------
gi|27156546|gb|CA854999.1|CA854 ------------------------------------------------
gi|17966905|gb|BM273608.1|BM273 ------------------------------------------------

PF11_0193                       TAAAAAATAAAACAAAATAAATAAATAAATAATAAAACGATATAATGA
MAL11|PF11_0193                 ------------------------------------------------
su_gi_contig_2195               ------------------------------------------------
gi|17967918|gb|BM274608.1|BM274 ------------------------------------------------
gi|21687552|gb|BQ633399.1|BQ633 ------------------------------------------------
gi|27156546|gb|CA854999.1|CA854 ------------------------------------------------
gi|17966905|gb|BM273608.1|BM273 ------------------------------------------------

PF11_0193                       TTAAAGAGTAATGTGGAATTTTTTTTTTTTTTTTTTGTATGAATCTTA
MAL11|PF11_0193                 ------------------------------------------------
su_gi_contig_2195               ------------------------------------------------
gi|17967918|gb|BM274608.1|BM274 ------------------------------------------------
gi|21687552|gb|BQ633399.1|BQ633 ------------------------------------------------
gi|27156546|gb|CA854999.1|CA854 ------------------------------------------------
gi|17966905|gb|BM273608.1|BM273 ------------------------------------------------

PF11_0193                       ATTTTATATGTGATTTATATGGGAGAATATTTTATACATGTCTCTATA
MAL11|PF11_0193                 ------------------------------------------------
su_gi_contig_2195               ------------------------------------------------
gi|17967918|gb|BM274608.1|BM274 ------------------------------------------------
gi|21687552|gb|BQ633399.1|BQ633 ------------------------------------------------
gi|27156546|gb|CA854999.1|CA854 ------------------------------------------------
gi|17966905|gb|BM273608.1|BM273 ------------------------------------------------

PF11_0193                       TATTTAAATTTCCTTCTTACTTTTCTTTTTTTCCAACATTACTATAGA
MAL11|PF11_0193                 ------------------------------------------------
su_gi_contig_2195               -----------------------------------------------A
gi|17967918|gb|BM274608.1|BM274 ------------------------------------------------
gi|21687552|gb|BQ633399.1|BQ633 ----------------------------------------------GA
gi|27156546|gb|CA854999.1|CA854 ------------------------------------------------
gi|17966905|gb|BM273608.1|BM273 ------------------------------------------------

PF11_0193                       AAACGGGTTATATGCATAAGAATCTCATCATATCTATTTTGAAACAAT
MAL11|PF11_0193                 ------------------------------------------------
su_gi_contig_2195               AAACGGGTTATATGCATAAGAATCTCATCATATCTATTTTGAAACAAT
gi|17967918|gb|BM274608.1|BM274 ------------------------------------------------
gi|21687552|gb|BQ633399.1|BQ633 AAACGGGTTATATGCATAAGAATCTCATCATATCTATTTTGAAACAAT
gi|27156546|gb|CA854999.1|CA854 ------------------------------------------------
gi|17966905|gb|BM273608.1|BM273 ------------------------------------------------

PF11_0193                       TTGGAGATAACTTAACAGAAGAGGAATCAAATTATATACAGAAGTACA
MAL11|PF11_0193                 ------------------------------------------------
su_gi_contig_2195               TTGGAGATAACTTAACAGAAGAGGAATCAAATTATATACAGAAG----
gi|17967918|gb|BM274608.1|BM274 ------------------------------------------------
gi|21687552|gb|BQ633399.1|BQ633 TTGGAGATAACTTAACAGAAGAGGAATCAAATTATATACAGAA-----
gi|27156546|gb|CA854999.1|CA854 ------------------------------------------------
gi|17966905|gb|BM273608.1|BM273 ------------------------------------------------

PF11_0193                       AACAAACAAAAAAAAAAAAAAAATAAATAAATAATAAAATAAAATAAT
MAL11|PF11_0193                 ------------------------------------------------
su_gi_contig_2195               ------------------------------------------------
gi|17967918|gb|BM274608.1|BM274 ------------------------------------------------
gi|21687552|gb|BQ633399.1|BQ633 ------------------------------------------------
gi|27156546|gb|CA854999.1|CA854 ------------------------------------------------
gi|17966905|gb|BM273608.1|BM273 ------------------------------------------------

PF11_0193                       ATAAAGTATATATATTTATATATAACCATGATTCTTTTATGAAATCAT
MAL11|PF11_0193                 ------------------------------------------------
su_gi_contig_2195               ------------------------------------------------
gi|17967918|gb|BM274608.1|BM274 ------------------------------------------------
gi|21687552|gb|BQ633399.1|BQ633 ------------------------------------------------
gi|27156546|gb|CA854999.1|CA854 ------------------------------------------------
gi|17966905|gb|BM273608.1|BM273 ------------------------------------------------

PF11_0193                       GAATTTAATATTTATTTTTTTTTTTTTTCAGGGAACTAAACCAAATGA
MAL11|PF11_0193                 ------------------------------------------------
su_gi_contig_2195               --------------------------------GAACTAAACCAAATGA
gi|17967918|gb|BM274608.1|BM274 ------------------------------------------------
gi|21687552|gb|BQ633399.1|BQ633 --------------------------------GAACTAAACCAAATGA
gi|27156546|gb|CA854999.1|CA854 ------------------------------------------------
gi|17966905|gb|BM273608.1|BM273 ------------------------------------------------

PF11_0193                       GCGAGTCTAATATATCTTATGTGAAACTGCTCAAAAAGTAAGAATTGT
MAL11|PF11_0193                 ------------------------------------------------
su_gi_contig_2195               GCGAGTCTAATATATCTTATGTGAAACTGCTCAAAAA-----------
gi|17967918|gb|BM274608.1|BM274 ------------------------------------------------
gi|21687552|gb|BQ633399.1|BQ633 GCGAGTCTAATATATCTTATGTGAAACTGCTCAAAAA-----------
gi|27156546|gb|CA854999.1|CA854 ------------------------------------------------
gi|17966905|gb|BM273608.1|BM273 ------------------------------------------------

PF11_0193                       GCATATGGAAAAAAAAGAAAAAAAAAAAAAGAAGCATGCAATAGTATA
MAL11|PF11_0193                 ------------------------------------------------
su_gi_contig_2195               ------------------------------------------------
gi|17967918|gb|BM274608.1|BM274 ------------------------------------------------
gi|21687552|gb|BQ633399.1|BQ633 ------------------------------------------------
gi|27156546|gb|CA854999.1|CA854 ------------------------------------------------
gi|17966905|gb|BM273608.1|BM273 ------------------------------------------------

PF11_0193                       TTACATAAAATAAATATAAACATGAATAAAAATATAAATATATATATA
MAL11|PF11_0193                 ------------------------------------------------
su_gi_contig_2195               ------------------------------------------------
gi|17967918|gb|BM274608.1|BM274 ------------------------------------------------
gi|21687552|gb|BQ633399.1|BQ633 ------------------------------------------------
gi|27156546|gb|CA854999.1|CA854 ------------------------------------------------
gi|17966905|gb|BM273608.1|BM273 ------------------------------------------------

PF11_0193                       TATATATATATTACTTATGTATATATTTATTTTTGCAGATGGATTTAT
MAL11|PF11_0193                 ------------------------------------------------
su_gi_contig_2195               --------------------------------------ATGGATTTAT
gi|17967918|gb|BM274608.1|BM274 ------------------------------------------------
gi|21687552|gb|BQ633399.1|BQ633 --------------------------------------ATGGATTTAT
gi|27156546|gb|CA854999.1|CA854 ------------------------------------------------
gi|17966905|gb|BM273608.1|BM273 ------------------------------------------------

PF11_0193                       GGAACCGAAGAATAAAATTTTATTAACCTTATATATAATAGTAGTGTA
MAL11|PF11_0193                 ------------------------------------------------
su_gi_contig_2195               GGAACCGAAGAATAAAATTTTATTAACCTTATATATAATAGTAGTGTA
gi|17967918|gb|BM274608.1|BM274 ------------------------------------------------
gi|21687552|gb|BQ633399.1|BQ633 GGAACCGAAGAATAAAATTTTATTAACCTTATATATAATAGTAGTGTA
gi|27156546|gb|CA854999.1|CA854 ------------------------------------------------
gi|17966905|gb|BM273608.1|BM273 ------------------------------------------------

PF11_0193                       TATATATATAAAAAAAAAAAAAGTTAATATTTCATAAGAACTAAACAT
MAL11|PF11_0193                 ------------------------------------------------
su_gi_contig_2195               TATATATATAAAAAAAAAAAAAGTTAATATTTCATAAGAACTAAACAT
gi|17967918|gb|BM274608.1|BM274 ------------------------------------------------
gi|21687552|gb|BQ633399.1|BQ633 TATATATATAAAAAAAAAAAAAGTTAATATTTCATAAGAACTAAACAT
gi|27156546|gb|CA854999.1|CA854 ------------------------------------------------
gi|17966905|gb|BM273608.1|BM273 ------------------------------------------------

PF11_0193                       AAATAAATCTAATCTATATATAATATATATATATATTATATAAATTAT
MAL11|PF11_0193                 ------------------------------------------------
su_gi_contig_2195               AAATAAATCTAATCTATATATAATATATATATATATTATATAAATTAT
gi|17967918|gb|BM274608.1|BM274 ------------------------------------------------
gi|21687552|gb|BQ633399.1|BQ633 AAATAAATCTAATCTATATATAATATATATATATATTATATAAATTAT
gi|27156546|gb|CA854999.1|CA854 ------------------------------------------------
gi|17966905|gb|BM273608.1|BM273 ------------------------------------------------

PF11_0193                       ATTATGTCCGTTAAGTAATAATTAATTTATATTTTTCTTATTCAAAAA
MAL11|PF11_0193                 ------------------------------------------------
su_gi_contig_2195               ATTATGTCCGTTAAGTAATAATTAATTTATATTTTTCTTATTCAAAAA
gi|17967918|gb|BM274608.1|BM274 ------------------------------------------------
gi|21687552|gb|BQ633399.1|BQ633 ATTATGTCCGTTAAGTAATAATTAATTTATATTTTTCTTATTCAAAAA
gi|27156546|gb|CA854999.1|CA854 ------------------------------------------------
gi|17966905|gb|BM273608.1|BM273 ------------------------------------------------

PF11_0193                       AGATATTAATAATACAATTTTTATATCTCTACATTGTCTAAAAAAAAA
MAL11|PF11_0193                 ------------------------------------------------
su_gi_contig_2195               AGATATTAATAATACAATTTTTATATCTCTACATTGTCTAAAAAA---
gi|17967918|gb|BM274608.1|BM274 ------------------------------------------------
gi|21687552|gb|BQ633399.1|BQ633 AGATATTAATAATACAATTTTTATATCTCTACATTGTCTAAAAAA---
gi|27156546|gb|CA854999.1|CA854 ------------------------------------------------
gi|17966905|gb|BM273608.1|BM273 ------------------------------------------------

PF11_0193                       CTTTTCCATTTTGTCCTTTTAATTAATAAAATAAGCATATATTTTTTT
MAL11|PF11_0193                 ------------------------------------------------
su_gi_contig_2195               ------------------------------------------------
gi|17967918|gb|BM274608.1|BM274 ------------------------------------------------
gi|21687552|gb|BQ633399.1|BQ633 ------------------------------------------------
gi|27156546|gb|CA854999.1|CA854 ------------------------------------------------
gi|17966905|gb|BM273608.1|BM273 ------------------------------------------------

PF11_0193                       ATATGTTTTAGAATATATTTATATTCCGTTATATATGAACTTTTGTTA
MAL11|PF11_0193                 ------------------------------------------------
su_gi_contig_2195               ------------------------------------------------
gi|17967918|gb|BM274608.1|BM274 ------------------------------------------------
gi|21687552|gb|BQ633399.1|BQ633 ------------------------------------------------
gi|27156546|gb|CA854999.1|CA854 ------------------------------------------------
gi|17966905|gb|BM273608.1|BM273 ------------------------------------------------

PF11_0193                       TTTCATAAAAATATATTAAAATAATATTGTAGGATATATTAAAAAAAA
MAL11|PF11_0193                 ------------------------------------------------
su_gi_contig_2195               ------------------------------------------------
gi|17967918|gb|BM274608.1|BM274 ------------------------------------------------
gi|21687552|gb|BQ633399.1|BQ633 ------------------------------------------------
gi|27156546|gb|CA854999.1|CA854 ------------------------------------------------
gi|17966905|gb|BM273608.1|BM273 ------------------------------------------------

PF11_0193                       ATATATATATATTTTTTTTTTTTTTTAATTTTATATTTTATTTGATTG
MAL11|PF11_0193                 ------------------------------------------------
su_gi_contig_2195               ------------------------------------------------
gi|17967918|gb|BM274608.1|BM274 ------------------------------------------------
gi|21687552|gb|BQ633399.1|BQ633 ------------------------------------------------
gi|27156546|gb|CA854999.1|CA854 ------------------------------------------------
gi|17966905|gb|BM273608.1|BM273 ------------------------------------------------

PF11_0193                       TTGTTTTATATTCTATATATATACCATTGCTATGTTTTGTTTTTTTTT
MAL11|PF11_0193                 ------------------------------------------------
su_gi_contig_2195               ------------------------------------------------
gi|17967918|gb|BM274608.1|BM274 ------------------------------------------------
gi|21687552|gb|BQ633399.1|BQ633 ------------------------------------------------
gi|27156546|gb|CA854999.1|CA854 ------------------------------------------------
gi|17966905|gb|BM273608.1|BM273 ------------------------------------------------

PF11_0193                       TTTCGAATTAATATATTGTTTGGATGAAAAACAATTATATGTTTATGG
MAL11|PF11_0193                 ------------------------------------------------
su_gi_contig_2195               ------------------------------------------------
gi|17967918|gb|BM274608.1|BM274 ------------------------------------------------
gi|21687552|gb|BQ633399.1|BQ633 ------------------------------------------------
gi|27156546|gb|CA854999.1|CA854 ------------------------------------------------
gi|17966905|gb|BM273608.1|BM273 ------------------------------------------------

PF11_0193                       GTACAATAAAAAAATCAAAAAATTATAATATGACGTTAAAAATATTTT
MAL11|PF11_0193                 ------------------------------------------------
su_gi_contig_2195               ------------------------------------------------
gi|17967918|gb|BM274608.1|BM274 ------------------------------------------------
gi|21687552|gb|BQ633399.1|BQ633 ------------------------------------------------
gi|27156546|gb|CA854999.1|CA854 ------------------------------------------------
gi|17966905|gb|BM273608.1|BM273 ------------------------------------------------

PF11_0193                       TTTACGGTAACTATAAAAAGAAAATAATTATATATATATATATTATAA
MAL11|PF11_0193                 ------------------------------------------------
su_gi_contig_2195               ------------------------------------------------
gi|17967918|gb|BM274608.1|BM274 ------------------------------------------------
gi|21687552|gb|BQ633399.1|BQ633 ------------------------------------------------
gi|27156546|gb|CA854999.1|CA854 ------------------------------------------------
gi|17966905|gb|BM273608.1|BM273 ------------------------------------------------

PF11_0193                       AAGTATTATATTTTTTATTTTTTTTTATATAATAAATAAGAAGAAAGA
MAL11|PF11_0193                 ------------------------------------------------
su_gi_contig_2195               ------------------------------------------------
gi|17967918|gb|BM274608.1|BM274 ------------------------------------------------
gi|21687552|gb|BQ633399.1|BQ633 ------------------------------------------------
gi|27156546|gb|CA854999.1|CA854 ------------------------------------------------
gi|17966905|gb|BM273608.1|BM273 ------------------------------------------------

PF11_0193                       GAATTCCCACGAATTATTGTTAATAAATACATAATTATATAAAAAAAA
MAL11|PF11_0193                 ------------------------------------------------
su_gi_contig_2195               ------------------------------------------------
gi|17967918|gb|BM274608.1|BM274 ------------------------------------------------
gi|21687552|gb|BQ633399.1|BQ633 ------------------------------------------------
gi|27156546|gb|CA854999.1|CA854 ------------------------------------------------
gi|17966905|gb|BM273608.1|BM273 ------------------------------------------------

PF11_0193                       TATATATATAATATATATATATAATATATATATAATATATATAGTATG
MAL11|PF11_0193                 ------------------------------------------------
su_gi_contig_2195               ------------------------------------------------
gi|17967918|gb|BM274608.1|BM274 ------------------------------------------------
gi|21687552|gb|BQ633399.1|BQ633 ------------------------------------------------
gi|27156546|gb|CA854999.1|CA854 ------------------------------------------------
gi|17966905|gb|BM273608.1|BM273 ------------------------------------------------

PF11_0193                       TATATATTATAATAATATTGTTCCTGAAGCTCTTATTAA-AAAAGCAA
MAL11|PF11_0193                 ------------------------------------------------
su_gi_contig_2195               ------------------------------------------------
gi|17967918|gb|BM274608.1|BM274 ------------------------------------------------
gi|21687552|gb|BQ633399.1|BQ633 ------------------------------------------------
gi|27156546|gb|CA854999.1|CA854 ------------------------------------TAATAAAATTTT
gi|17966905|gb|BM273608.1|BM273 ------------------------------------------------

PF11_0193                       AGAAAT-ATTTTTATAAGAATATATATATA-TATATATATATATGTAT
MAL11|PF11_0193                 ------------------------------------------------
su_gi_contig_2195               ------------------------------------------------
gi|17967918|gb|BM274608.1|BM274 ------------------------------------------------
gi|21687552|gb|BQ633399.1|BQ633 ------------------------------------------------
gi|27156546|gb|CA854999.1|CA854 ATTCTTCGGTTCCATAAATCCATTTTTTGAGCAGTTTCACATAAG-AT
gi|17966905|gb|BM273608.1|BM273 --------------------------------------ACATAAG-AT

PF11_0193                       ATATT-------------------------------------------
MAL11|PF11_0193                 ------------------------------------------------
su_gi_contig_2195               ------------------------------------------------
gi|17967918|gb|BM274608.1|BM274 ------------------------------------------------
gi|21687552|gb|BQ633399.1|BQ633 ------------------------------------------------
gi|27156546|gb|CA854999.1|CA854 ATATTAGACTCGCTCATTTGGTTTAGTTCCTTCTGTATATAATTTGAT
gi|17966905|gb|BM273608.1|BM273 ATATTAGACTCGCTCATTTGGTTTAGTTCCTTCTGTATATAATTTGAT

PF11_0193                       ------------------------------------------------
MAL11|PF11_0193                 ------------------------------------------------
su_gi_contig_2195               ------------------------------------------------
gi|17967918|gb|BM274608.1|BM274 ------------------------------------------------
gi|21687552|gb|BQ633399.1|BQ633 ------------------------------------------------
gi|27156546|gb|CA854999.1|CA854 TCCTCTTCTGTTAAGTTATCTCCAAATTGTTTCAAAATAGATATGATG
gi|17966905|gb|BM273608.1|BM273 TCCTCTTCTGTTAAGTTATCTCCAAATTGTTTCAAAATAGATATGATG

PF11_0193                       ------------------------------------------------
MAL11|PF11_0193                 ------------------------------------------------
su_gi_contig_2195               ------------------------------------------------
gi|17967918|gb|BM274608.1|BM274 ------------------------------------------------
gi|21687552|gb|BQ633399.1|BQ633 ------------------------------------------------
gi|27156546|gb|CA854999.1|CA854 AGATTCTTATGCATATAACCCGTTTTCATTATATCCCATATTTCGAAA
gi|17966905|gb|BM273608.1|BM273 AGATTCTTATGCATATAACCCGTTTTCATTATATCCCATATTTCGAAA

PF11_0193                       ------------------------------------------------
MAL11|PF11_0193                 ------------------------------------------------
su_gi_contig_2195               ------------------------------------------------
gi|17967918|gb|BM274608.1|BM274 ------------------------------------------------
gi|21687552|gb|BQ633399.1|BQ633 ------------------------------------------------
gi|27156546|gb|CA854999.1|CA854 AAAGTTTTCATGTTTTCAAAAGCTTCCTGTTCATTCAACATTAGCGTC
gi|17966905|gb|BM273608.1|BM273 AAAGTTTTCATGTTTTCAAAAGCTTCCTGTTCATTCAACATTAGCGTC

PF11_0193                       ------------------------------------------------
MAL11|PF11_0193                 ------------------------------------------------
su_gi_contig_2195               ------------------------------------------------
gi|17967918|gb|BM274608.1|BM274 ------------------------------------------------
gi|21687552|gb|BQ633399.1|BQ633 ------------------------------------------------
gi|27156546|gb|CA854999.1|CA854 TTTACAAAAGTAACTAATTCGTCTTTTTTTATATCTCCCATATTTTTT
gi|17966905|gb|BM273608.1|BM273 TTTACAAAAGTAACTAATTCGTCTTTTTTTATATCTCCCATATTTTTT

PF11_0193                       ------------------------------------------------
MAL11|PF11_0193                 ------------------------------------------------
su_gi_contig_2195               ------------------------------------------------
gi|17967918|gb|BM274608.1|BM274 ------------------------------------------------
gi|21687552|gb|BQ633399.1|BQ633 ------------------------------------------------
gi|27156546|gb|CA854999.1|CA854 AATTTATTTAATTTATTTTGAGTTAATGGTAAATTCGCTTTGTATATA
gi|17966905|gb|BM273608.1|BM273 AATTTATTTAATTTATTTTGAGTTAATGGTAAATTCGCTTTGTATATA

PF11_0193                       ------------------------------------------------
MAL11|PF11_0193                 ------------------------------------------------
su_gi_contig_2195               ------------------------------------------------
gi|17967918|gb|BM274608.1|BM274 ------------------------------------------------
gi|21687552|gb|BQ633399.1|BQ633 ------------------------------------------------
gi|27156546|gb|CA854999.1|CA854 ATATCTACACATTTCTCCAAACTTAACGTCTCCTCATTAACTTCTTTC
gi|17966905|gb|BM273608.1|BM273 ATATCTACACATTTCTCCAAACTTAACGTCTCCTCATTAACTTCTTTC

PF11_0193                       ------------------------------------------------
MAL11|PF11_0193                 ------------------------------------------------
su_gi_contig_2195               ------------------------------------------------
gi|17967918|gb|BM274608.1|BM274 ------------------------------------------------
gi|21687552|gb|BQ633399.1|BQ633 ------------------------------------------------
gi|27156546|gb|CA854999.1|CA854 ATTAATTCTTTCACTAGTCTTATTTTTTTTTCTTCAAAAGTTTCATTA
gi|17966905|gb|BM273608.1|BM273 ATTAATTCTTTCACTAGTCTTATTTTTTTTTCTTCAAAAGTTTCATTA

PF11_0193                       ------------------------------------------------
MAL11|PF11_0193                 ------------------------------------------------
su_gi_contig_2195               ------------------------------------------------
gi|17967918|gb|BM274608.1|BM274 ------------------------------------------------
gi|21687552|gb|BQ633399.1|BQ633 ------------------------------------------------
gi|27156546|gb|CA854999.1|CA854 TTTTTTATATCCTTTTCTTCTAATAATTCTTGTTCTTCCTTCTTTCTC
gi|17966905|gb|BM273608.1|BM273 TTTTTTATATCCTTTTCTTCTAATAATTCTTGTTCTTCCTTCTTTCTC

PF11_0193                       ------------------------------------------------
MAL11|PF11_0193                 ------------------------------------------------
su_gi_contig_2195               ------------------------------------------------
gi|17967918|gb|BM274608.1|BM274 ------------------------------------------------
gi|21687552|gb|BQ633399.1|BQ633 ------------------------------------------------
gi|27156546|gb|CA854999.1|CA854 TTTTCCTCC-CTGG----------------------------------
gi|17966905|gb|BM273608.1|BM273 TTTTCCTCCTCTTCCTCTTTCTTTTTTTTTTCTATCTTCTCTTCTTCC

PF11_0193                       ------------------------------------------------
MAL11|PF11_0193                 ------------------------------------------------
su_gi_contig_2195               ------------------------------------------------
gi|17967918|gb|BM274608.1|BM274 ------------------------------------------------
gi|21687552|gb|BQ633399.1|BQ633 ------------------------------------------------
gi|27156546|gb|CA854999.1|CA854 ------------------------------------------------
gi|17966905|gb|BM273608.1|BM273 TCTTTCCTTTTTTTTTGTTCTTCCTCCTCTTCTTCTTTCCTTTTTTTT

PF11_0193                       -------
MAL11|PF11_0193                 -------
su_gi_contig_2195               -------
gi|17967918|gb|BM274608.1|BM274 -------
gi|21687552|gb|BQ633399.1|BQ633 -------
gi|27156546|gb|CA854999.1|CA854 -------
gi|17966905|gb|BM273608.1|BM273 TGTTCTT

;

endblock;
