# Supplementary material for: cDNA sequences reveal considerable gene prediction inaccuracy in the Plasmodium falciparum genome
Source: BMC Genomics. 2007 Jul 27;8:255. doi: 10.1186/1471-2164-8-255 (PMC1978503; doi:10.1186/1471-2164-8-255)
Supplement: Additional file 3 — Genes with cDNA sequences not matching predicted CDS perfectly. Aligned cDNA and predicted CDS sequences can be viewed by double clicking the hyper-linked gene names in the Excel file. [file 1471-2164-8-255-S3.zip › PF11_0194.TXT]

#NEXUS

[!This data assembled using Sequencher, from Gene Codes Corporation.]
begin data;
   dimensions ntax=3 nchar=5053;
   format datatype=dna gap=- interleave=yes;
   matrix

PF11_0194        GTTGTGTTACCCGAATTTAATATAAAAAATTTAACTGTTGACTTTTTT
MAL11|PF11_0194  ------------------------------------------------
su_gi_contig_769 ------------------------------------------------

PF11_0194        TATGATCAAAAAGAAATTCAAGAAATAGAACAAGAATGTGAACATTTA
MAL11|PF11_0194  ------------------------------------------------
su_gi_contig_769 ------------------------------------------------

PF11_0194        GATGGAAATGAAATTATTGGTGAAATTGTTGCTCATTCAAATTATATT
MAL11|PF11_0194  ------------------------------------------------
su_gi_contig_769 ------------------------------------------------

PF11_0194        TTACAAATATCTATGTTAGAACCTTATGAAAATAAAATATATATTGAA
MAL11|PF11_0194  ------------------------------------------------
su_gi_contig_769 ------------------------------------------------

PF11_0194        TTTATAACAGTTTCCAGTGATTTCAGTATAGTTCTTTGGAATTTTTCC
MAL11|PF11_0194  ------------------------------------------------
su_gi_contig_769 ------------------------------------------------

PF11_0194        ATATAAATCTTTTTAGCTAGTTCAAAAAAAAAAAAAAAAAAAAAAAAC
MAL11|PF11_0194  ------------------------------------------------
su_gi_contig_769 ------------------------------------------------

PF11_0194        TAACATAAAATAAAATAAAATAACCTGTACAGTTCATACATAATTAAA
MAL11|PF11_0194  ------------------------------------------------
su_gi_contig_769 ------------------------------------------------

PF11_0194        TATATGTATATTATTTTTTTATATGAACAATTATTAAATGAATATAAA
MAL11|PF11_0194  ------------------------------------------------
su_gi_contig_769 ------------------------------------------------

PF11_0194        TAAATAAATAAATAAATATATATATATATATATATATATATATATATA
MAL11|PF11_0194  ------------------------------------------------
su_gi_contig_769 ------------------------------------------------

PF11_0194        ATATATGCACAGATCAAAATATAAGTATTCTTTGCTTTGTATATGCAC
MAL11|PF11_0194  ------------------------------------------------
su_gi_contig_769 ------------------------------------------------

PF11_0194        GTATAAATTATGGAAACACAAAATATAAATATAAATAAATAAATAAAT
MAL11|PF11_0194  ------------------------------------------------
su_gi_contig_769 ------------------------------------------------

PF11_0194        ATATATATATATATATTAAATGACAAATATTCATTTAATAAGATAAAA
MAL11|PF11_0194  ------------------------------------------------
su_gi_contig_769 ------------------------------------------------

PF11_0194        TAAATATAACATACTTGCAACAAATTTATATTGTGTCTTTATTTATAT
MAL11|PF11_0194  ------------------------------------------------
su_gi_contig_769 ------------------------------------------------

PF11_0194        ATGTTGTTGCTAGTGAAATATAAAATACCAATATTGGAAATTGTTCCA
MAL11|PF11_0194  ------------------------------------------------
su_gi_contig_769 ------------------------------------------------

PF11_0194        AATATATACATATATATATATGCATATTTTTTTTTGAATACATTTTTA
MAL11|PF11_0194  ------------------------------------------------
su_gi_contig_769 ------------------------------------------------

PF11_0194        CATTTTTTGGAAATAATATGTAACATTTTTTAAGAACTAAAATAGAGA
MAL11|PF11_0194  ------------------------------------------------
su_gi_contig_769 ------------------------------------------------

PF11_0194        GTTGTAAAAATTAAATTCAAAGACATATATAATGTTAAAAAAAAAAAA
MAL11|PF11_0194  ------------------------------------------------
su_gi_contig_769 ------------------------------------------------

PF11_0194        AAAAAAAAAAATTATTAAATAAAATCATGCACACAATATATATTTTAA
MAL11|PF11_0194  ------------------------------------------------
su_gi_contig_769 ------------------------------------------------

PF11_0194        GTGAATACCACCACATGTGTGGAAATAAAAAATATATATATATATTTT
MAL11|PF11_0194  ------------------------------------------------
su_gi_contig_769 ------------------------------------------------

PF11_0194        TATAACACTAGTTCTTATATTGTATTAAAAAAGAAAATGATATATTAT
MAL11|PF11_0194  ------------------------------------------------
su_gi_contig_769 ------------------------------------------------

PF11_0194        ATAAAATAAAAATTTTCATAATTATAGAGAAAAAAAAAAAGAATAGAA
MAL11|PF11_0194  ------------------------------------------------
su_gi_contig_769 ------------------------------------------------

PF11_0194        ATAGATATGTCATAATATATATATATATATATATATATTGACAGAATT
MAL11|PF11_0194  ------------------------------------------------
su_gi_contig_769 -----------------------------------------CAGAATT

PF11_0194        ATGCACATGTTGTGTAAAAGTTGTATAATATATATAGTACAAAAATGT
MAL11|PF11_0194  ------------------------------------------------
su_gi_contig_769 ATGCACATGTTGTGTAAAAGTTGTATAATATATATAGTACAAAAATGT

PF11_0194        TTGATAATATTAAATTTGTGATATATACTTTTAATATAACAAATATGT
MAL11|PF11_0194  ------------------------------------------------
su_gi_contig_769 TTGATAATATTAAATTTGTGATATATACTTTTAATATAACAAATATGT

PF11_0194        ATATTTCTATCATTTATATTTATGAAATGTTGTTCAAGTAATATTATA
MAL11|PF11_0194  ------------------------------------------------
su_gi_contig_769 ATATTTCTATCATTTATATTTATGAAATGTTGTTCAAGTAATATTATA

PF11_0194        ATTATATAACCATTATATATATATATATATATATATATATATATATTT
MAL11|PF11_0194  ------------------------------------------------
su_gi_contig_769 ATTATATAACCATTATATATATATATATATATATATATATATATATTT

PF11_0194        ATATTTAAATATATGTTTCATTTAAAACATTTTCAAAATTCTCATATT
MAL11|PF11_0194  ------------------------------------------------
su_gi_contig_769 ATATTTAAATATATGTTTCATTTAAAACATTTTCAAAATTCTCATATT

PF11_0194        ACATTTAATAATAATAAAAGTACACAAATATAAAGGAAATATAATAAA
MAL11|PF11_0194  ------------------------------------------------
su_gi_contig_769 ACATTTAATAATAATAAAAGTACACAAATATAAAGGAAATATAATAAA

PF11_0194        TATTATCTTGTGAATATTTTAAAAGTTCATGCGATTTGTTTTTTTTAT
MAL11|PF11_0194  ------------------------------------------------
su_gi_contig_769 TATTATCTTGTGAATATTTTAAAAGTTCATGCGATTTGTTTTTTTTAT

PF11_0194        GTAGAATGCCGTTTTATACTACCAACAATCAAACAAAATAAAAAATAA
MAL11|PF11_0194  ------------------------------------------------
su_gi_contig_769 GTAGAATGCCGTTTTATACTACCAACAATCAAACAAAATAAAAAATAA

PF11_0194        AAAATATAATATATAATATATATATATACACGTAGTAAGAGAGAAAAA
MAL11|PF11_0194  ------------------------------------------------
su_gi_contig_769 AAAATATAATATATAATATATATATATACACGTAGTAAGAGAGAAAAA

PF11_0194        GGCAGAACAAAATGAAAGTTTTAAAAACAAGTAAAAATAATTTTGTTC
MAL11|PF11_0194  -----------ATGAAAGTTTTAAAAACAAGTAAAAATAATTTTGTTC
su_gi_contig_769 GGCAGAACAAAATGAAAGTTTTAAAAACAAGTAAAAATAATTTTGTTC

PF11_0194        ATCCAAATAAAAGTAATCAATATAATTGCAACGATCAACCATATGATT
MAL11|PF11_0194  ATCCAAATAAAAGTAATCAATATAATTGCAACGATCAACCATATGATT
su_gi_contig_769 ATCCAAATAAAAGTAATCAATATAATTGCAACGATCAACCATATGATT

PF11_0194        CATTATTCAGAAAAAACTGTGTATCGTTCTATGAAGATTTCGATACCG
MAL11|PF11_0194  CATTATTCAGAAAAAACTGTGTATCGTTCTATGAAGATTTCGATACCG
su_gi_contig_769 CATTATTCAGAAAAAACTGTGTATCGTTCTATGAAGATTTCGATACCG

PF11_0194        AAGCAATATTCTTATTAGTAAGAAAAAAAATATATAAATAAATATATA
MAL11|PF11_0194  AAGCAATATTCTTATTA-------------------------------
su_gi_contig_769 AAGCAATATTCTTATTA-------------------------------

PF11_0194        TATATATATATATATATATATATGAGCACATTCATATATATAAATATT
MAL11|PF11_0194  ------------------------------------------------
su_gi_contig_769 ------------------------------------------------

PF11_0194        TTTAATTTTCTTTTAATTGTAATTAGGATAAAGGAAGTCGTCCTATTT
MAL11|PF11_0194  --------------------------GATAAAGGAAGTCGTCCTATTT
su_gi_contig_769 --------------------------GATAAAGGAAGTCGTCCTATTT

PF11_0194        ATCACAAACTGTAAGTATTTTATAAGTGTATTCGTTTCATTCATAATA
MAL11|PF11_0194  ATCACAAACT--------------------------------------
su_gi_contig_769 ATCACAAACT--------------------------------------

PF11_0194        ACTTATATGATATATATATATATATATATATAAATTTATTTATATTTT
MAL11|PF11_0194  ------------------------------------------------
su_gi_contig_769 ------------------------------------------------

PF11_0194        TGTTTTTCTCATTTTATGAACTACTATTTGTAGGAAAGATAAAGAATG
MAL11|PF11_0194  ------------------------------------------------
su_gi_contig_769 ---------------------------------GAAAGATAAAGAATG

PF11_0194        GGGTTCTTCTAATAATCAAAAAGACACAGAAAAGAAAAAGAAGAAAGA
MAL11|PF11_0194  ------------------------------------------------
su_gi_contig_769 GGGTTCTTCTAATAATCAAAAAGACACAGAAAAGAAAAAGAAGAAAGA

PF11_0194        GGTATTTCCATATTAAAAAAAAAAAAAAAAAAAAAAAAAAGGCAATAG
MAL11|PF11_0194  ------------------------------------------------
su_gi_contig_769 G-----------------------------------------------

PF11_0194        AATTAGTAAGCCTTAATATGTTTAGAAATATTTTACACCATATATTAT
MAL11|PF11_0194  ------------------------------------------------
su_gi_contig_769 ------------------------------------------------

PF11_0194        ATTATTTATAGGAATTTGAAAAAATTGATGAAATTATAAGCAATGCTG
MAL11|PF11_0194  ------------------------------------------------
su_gi_contig_769 -----------GAATTTGAAAAAATTGATGAAATTATAAGCAATGCTG

PF11_0194        AACATTTAAATAATTTAAGAAACAAATTATACAGTTTTGAATATCAGA
MAL11|PF11_0194  ------------------------------------------------
su_gi_contig_769 AACATTTAAATAATTTAAGAAACAAATTATACAGTTTTGAATATCAGA

PF11_0194        ACATTTTAGAACCACTGGGCATATATATTTCTCAGCAAGAGGACAAAG
MAL11|PF11_0194  ------------------------------------------------
su_gi_contig_769 ACATTTTAGAACCACTGGGCATATATATTTCTCAGCAAGAGGACAAAG

PF11_0194        AAGAGAACATGTAAAAATTAATAAAATACATATTAAAATATATATATA
MAL11|PF11_0194  ------------------------------------------------
su_gi_contig_769 AAGAGAACAT--------------------------------------

PF11_0194        TATAAATATATATATATATATATATATATATGTACATATAATATCATT
MAL11|PF11_0194  ------------------------------------------------
su_gi_contig_769 ------------------------------------------------

PF11_0194        TGTTTGAAAAAATTTATGTCACAAATTAACAAAATGATACTATTAATT
MAL11|PF11_0194  ------------------------------------------------
su_gi_contig_769 ------------------------------------------------

PF11_0194        TTATAAATATTAAAAATATATATTAATGTTCATAAATTTTTTTAATTT
MAL11|PF11_0194  ------------------------------------------------
su_gi_contig_769 ------------------------------------------------

PF11_0194        TTTCAGAAAAAGGGAAATGGGAAATTTTTATAAAGATGAATATGAAAT
MAL11|PF11_0194  ------AAAAAGGGAAATGGGAAATTTTTATAAAGATGAATATGAAAT
su_gi_contig_769 ------AAAAAGGGAAATGGGAAATTTTTATAAAGATGAATATGAAAT

PF11_0194        CCTAAAAAAGAAATATATTCATCTTAAAGAAAATATGGACACCATATT
MAL11|PF11_0194  CCTAAAAAAGAAATATATTCATCTTAAAGAAAATATGGACACCATATT
su_gi_contig_769 CCTAAAAAAGAAATATATTCATCTTAAAGAAAATATGGACACCATATT

PF11_0194        GGACGTCGAAAGGATTAAGGTAATAATATATAAACCTCATTAAAGCAT
MAL11|PF11_0194  GGACGTCGAAAGGATTAAG-----------------------------
su_gi_contig_769 GGACGTCGAAAGGATTAAG-----------------------------

PF11_0194        TCACACAAATATTAATATATATATATATATATATATATATTTATTTAT
MAL11|PF11_0194  ------------------------------------------------
su_gi_contig_769 ------------------------------------------------

PF11_0194        TTATTATGCTTTATTTAATTTAATGTATTATATAGGCTGGGTTATTTT
MAL11|PF11_0194  -----------------------------------GCTGGGTTATTTT
su_gi_contig_769 -----------------------------------GCTGGGTTATTTT

PF11_0194        ACACCAAGGAAGATTTACAAAAAATTTTTGAGATAATAAGAAAACACC
MAL11|PF11_0194  ACACCAAGGAAGATTTACAAAAAATTTTTGAGATAATAAGAAAACACC
su_gi_contig_769 ACACCAAGGAAGATTTACAAAAAATTTTTGAGATAATAAGAAAACACC

PF11_0194        AATCCAAGATTAATAACAAAAATGATATAATAAAATTTCAGAGTAGTA
MAL11|PF11_0194  AATCCAAGATTAATAACAAAAATGATATAATAAAATTTCAGAGTAGTA
su_gi_contig_769 AATCCAAGATTAATAACAAAAATGATATAATAAAATTTCAGAGTAGTA

PF11_0194        TGTTGGAAAAAGCCATAGAACATAAGTAATAAAAAAAATAAGAAATAT
MAL11|PF11_0194  TGTTGGAAAAAGCCATAGAACATAA-----------------------
su_gi_contig_769 TGTTGGAAAAAGCCATAGAACATAA-----------------------

PF11_0194        AAATTTGTAACAGTGATACTGTAACGTGATATGTATATAATATATATA
MAL11|PF11_0194  ------------------------------------------------
su_gi_contig_769 ------------------------------------------------

PF11_0194        TATATATATATATATATATATTTTTTTTTTTTGCAGCAAAAAAAACAA
MAL11|PF11_0194  ------------------------------------CAAAAAAAACAA
su_gi_contig_769 ------------------------------------CAAAAAAAACAA

PF11_0194        ATTGACGATTATAAAGGATAAAAGGAAGAATGAAAAACTATTGGAGAT
MAL11|PF11_0194  ATTGACGATTATAAAGGATAAAAGGAAGAATGAAAAACTATTGGAGAT
su_gi_contig_769 ATTGACGATTATAAAGGATAAAAGGAAGAATGAAAAACTATTGGAGAT

PF11_0194        TTGCAAATCATACTACGAACAAAAGTAACATATGAAATATATAATATA
MAL11|PF11_0194  TTGCAAATCATACTACGAACAAAA------------------------
su_gi_contig_769 TTGCAAATCATACTACGAACAAAA------------------------

PF11_0194        TATATATATATATATATATATATATATATATAATTATTAACATATTTT
MAL11|PF11_0194  ------------------------------------------------
su_gi_contig_769 ------------------------------------------------

PF11_0194        TGTACCTATATATTTTCTCATATAAAAAATAATTTATTTTCTCCTTAG
MAL11|PF11_0194  ------------------------------------------------
su_gi_contig_769 ------------------------------------------------

PF11_0194        TGAAAAGGCTCAAAAAAAACTCAGACATTTAAAATACTCTTTCCTCGA
MAL11|PF11_0194  TGAAAAGGCTCAAAAAAAACTCAGACATTTAAAATACTCTTTCCTCGA
su_gi_contig_769 TGAAAAGGCTCAAAAAAAACTCAGACATTTAAAATACTCTTTCCTCGA

PF11_0194        ATATAAAATAGCCCTAGAAAATATTGTGTCGTGTTGTGAAAAAATTGG
MAL11|PF11_0194  ATATAAAATAGCCCTAGAAAATATTGTGTCG-----------------
su_gi_contig_769 ATATAAAATAGCCCTAGAAAATATTGTGTCGTGTTGTGAAAAAATTGG

PF11_0194        GGTAATAATAAATGCATACATATAATATATATGTAATATGTATATATA
MAL11|PF11_0194  ------------------------------------------------
su_gi_contig_769 GG----------------------------------------------

PF11_0194        TATATATATATATATATTTTTTCTTTCCGAAAAATTGTAGGGTGACAA
MAL11|PF11_0194  ------------------------------------------------
su_gi_contig_769 -----------------------------------------GTGACAA

PF11_0194        GATTATTTTAATGGATGGAATAAAATCAGCTCGGGCACAAGCAGACAT
MAL11|PF11_0194  ------------------------------------------------
su_gi_contig_769 GATTATTTTAATGGATGGAATAAAATCAGCTCGGGCACAAGCAGACAT

PF11_0194        GTCAATTGCAAATGATATAAAAAATAAGTAATAAAATATATAGAAGAA
MAL11|PF11_0194  ------------------------------------------------
su_gi_contig_769 GTCAATTGCAAATGATATAAAAAATAAG--------------------

PF11_0194        GGGAAAAAAAAAAAAAAAAAAAAAAAAATTCATTACAAAGATATATAA
MAL11|PF11_0194  ------------------------------------------------
su_gi_contig_769 ------------------------------------------------

PF11_0194        TAAGATATATGTATAAAGTTATATTATTTTGTCTTTGTACTATATTTA
MAL11|PF11_0194  ------------------------------------------------
su_gi_contig_769 ------------------------------------------------

PF11_0194        TTATAATATTTCTACTTTCTTTAAAAGGATCAAAATTGAGGAATTGGA
MAL11|PF11_0194  ----------------------------ATCAAAATTGAGGAATTGGA
su_gi_contig_769 ----------------------------ATCAAAATTGAGGAATTGGA

PF11_0194        AATGAACATTAGTTATTGTGAACAGCAAATAAACGTAAGAGAAAATTA
MAL11|PF11_0194  AATGAACATTAGTTATTGTGAACAGCAAATAAACGTAAGAGAAAATTA
su_gi_contig_769 AATGAACATTAGTTATTGTGAACAGCAAATAAAC--------------

PF11_0194        ATAAATAGCTACAAATACATTTGTATATTCATGTACAACAAAATTTAT
MAL11|PF11_0194  A-----------------------------------------------
su_gi_contig_769 ------------------------------------------------

PF11_0194        TTTATTTACTTATTTATTATTATTTTTTTTTATATATATATAAAAGTA
MAL11|PF11_0194  ------------------------------------------------
su_gi_contig_769 ----------------------------------------------TA

PF11_0194        TCTGAAGGATGATTTGGATTTTAAAATGGAAGAATTAAGAAATACCAC
MAL11|PF11_0194  ------------------------------------------------
su_gi_contig_769 TCTGAAGGATGATTTGGATTTTAAAATGGAAGAATTAAGAAATACCAC

PF11_0194        CTTATACACTGAGGAGGTTAAAAATGAAGCGTCTTACTTTAAACAAGA
MAL11|PF11_0194  ------------------------------------------------
su_gi_contig_769 CTTATACACTGAGGAGGTTAAAAATGAAGCGTATAACTTTAAACAAGA

PF11_0194        GCTCTCCAAGAATAATGACCTACTATTAGAGGTATAAAAAAAAAAAAA
MAL11|PF11_0194  ------------------------------------------------
su_gi_contig_769 GCTCTCCAAGAATAATGACCTACTATTAGAGGT---------------

PF11_0194        TATATATATATATATATATATATATATATGATATATCACTTTTATGCG
MAL11|PF11_0194  ------------------------------------------------
su_gi_contig_769 ------------------------------------------------

PF11_0194        TCTTTTAATTAAAATGATTTGTTCATGGTATTCATATTATAAATAAGT
MAL11|PF11_0194  ------------------------------------------------
su_gi_contig_769 ------------------------------------------------

PF11_0194        TTCATGTTTTGCCCCAATATGTATAATATATATTTTATTTTATTTTTT
MAL11|PF11_0194  ------------------------------------------------
su_gi_contig_769 ------------------------------------------------

PF11_0194        TCTTAAATAAGGTTATGGAACATTTTCATCAAATGATTAACAACGTCG
MAL11|PF11_0194  ------------------------------------------------
su_gi_contig_769 -------------TATGGAACATTTTCATCAAATGATTAACAACGTCG

PF11_0194        ATGAATTCATTTATAAAAATAAGGACAAGAATGAACTTATAACATATA
MAL11|PF11_0194  ------------------------------------------------
su_gi_contig_769 ATGAATTCATTTATAAAAATAAGGACAAGAATGAACTTATAACATATA

PF11_0194        TGAATAAAAAGAAGAAAAAGGTAAAAAAAAAAATAAAATAAAATAAAA
MAL11|PF11_0194  ------------------------------------------------
su_gi_contig_769 TGAATAAAAAGAAGAAAAAGGTAAAAAAAAAAAAAAAAAA--------

PF11_0194        AATGTGTATTAAAAATAACAGAAATGATGAAGACGAAAGTTAAAATTG
MAL11|PF11_0194  ------------------------------------------------
su_gi_contig_769 ------------------------------------------------

PF11_0194        TATTTTAAATTTATTGAAGCCTATACATATGTATATATATATATATAT
MAL11|PF11_0194  ------------------------------------------------
su_gi_contig_769 ------------------------------------------------

PF11_0194        ATATATATATATATATATATATTTTTTTTTTTTTTTTTTGTGGTTTCG
MAL11|PF11_0194  ------------------------------------------------
su_gi_contig_769 ------------------------------------------------

PF11_0194        TTTGATCATATTGTCTTATTTTTATTTATTTGTATATACATAGTATGG
MAL11|PF11_0194  ------------------------------------------------
su_gi_contig_769 ------------------------------------------------

PF11_0194        AGATATTACCAAGAAGATATCCGAGAAAAATAAGGAGCTAAATTTGAA
MAL11|PF11_0194  ------------------------------------------------
su_gi_contig_769 ------------------------------------------------

PF11_0194        AGTGAAAAATTTTGTTCCGTACAATTTTTCCATGGGAACAGAATTGAA
MAL11|PF11_0194  ------------------------------------------------
su_gi_contig_769 ------------------------------------------------

PF11_0194        GAAGCATGAGGAATATTTGAAAATTCAAATGGATGAAATGAAGAAAAA
MAL11|PF11_0194  ------------------------------------------------
su_gi_contig_769 ------------------------------------------------

PF11_0194        GGAAGAGGAGGAAAAAAGAAAAAGGAGAGAAGAGGAGGAGGAAGAACA
MAL11|PF11_0194  ------------------------------------------------
su_gi_contig_769 ------------------------------------------------

PF11_0194        AAAAAAAAGGAAAGAAGAAGAGGAGGAAGAACAAAAAAAAAGGAAAGA
MAL11|PF11_0194  ------------------------------------------------
su_gi_contig_769 ------------------------------------------------

PF11_0194        GGAAGAAGAGAAGATAGAAAAAAAAAAGAAAGAGGAAGAGGAGGAAAA
MAL11|PF11_0194  ------------------------------------------------
su_gi_contig_769 ------------------------------------------------

PF11_0194        GAGAAAGAAGGAAGAACAAGAATTATTAGAAGAAAAGGATATAAAAAA
MAL11|PF11_0194  ------------------------------------------------
su_gi_contig_769 ------------------------------------------------

PF11_0194        TAATGAAACTTTTGAAGAAAAAAAAATAAGACTAGTGAAAGAATTAAT
MAL11|PF11_0194  ------------------------------------------------
su_gi_contig_769 ------------------------------------------------

PF11_0194        GAAAGAAGTTAATGTAAGCAGTAAAAAAAATAATAAAATAATATGTAT
MAL11|PF11_0194  ------------------------------------------------
su_gi_contig_769 ------------------------------------------------

PF11_0194        GTATGCTATAATGGGTTATAAAAAAAAAAAAAAAATATATATATATAT
MAL11|PF11_0194  ------------------------------------------------
su_gi_contig_769 ------------------------------------------------

PF11_0194        ATATATATATATATATATATATATTATTTGTATGTATAATTATGTAGG
MAL11|PF11_0194  ------------------------------------------------
su_gi_contig_769 ------------------------------------------------

PF11_0194        AGGAGACGTTAAGTTTGGAGAAATGTGTAGATATTATATACAAAGCGG
MAL11|PF11_0194  ------------------------------------------------
su_gi_contig_769 ------------------------------------------------

PF11_0194        TAATAAATACATTAAAAATATATTAAGACTTTTTATATAATTATATCT
MAL11|PF11_0194  ------------------------------------------------
su_gi_contig_769 ------------------------------------------------

PF11_0194        TTGTTTTGTACGTGTGTTGCTTATTTTTATAACCACACAAATTGTGTC
MAL11|PF11_0194  ------------------------------------------------
su_gi_contig_769 ------------------------------------------------

PF11_0194        ATTATAAAAAATATTTTATTTTTTTTCCTACTTTTGAAATATGCAGAA
MAL11|PF11_0194  ------------------------------------------------
su_gi_contig_769 ------------------------------------------------

PF11_0194        TTTACCATTAACTCAAAATAAATTAAATAAATTAAAAAATATGGGAGA
MAL11|PF11_0194  ------------------------------------------------
su_gi_contig_769 ------------------------------------------------

PF11_0194        TATAAAAAAAGAC
MAL11|PF11_0194  -------------
su_gi_contig_769 -------------

;

endblock;
