# Supplementary material for: cDNA sequences reveal considerable gene prediction inaccuracy in the Plasmodium falciparum genome
Source: BMC Genomics. 2007 Jul 27;8:255. doi: 10.1186/1471-2164-8-255 (PMC1978503; doi:10.1186/1471-2164-8-255)
Supplement: Additional file 3 — Genes with cDNA sequences not matching predicted CDS perfectly. Aligned cDNA and predicted CDS sequences can be viewed by double clicking the hyper-linked gene names in the Excel file. [file 1471-2164-8-255-S3.zip › PF11_0208.TXT]

#NEXUS

[!This data assembled using Sequencher, from Gene Codes Corporation.]
begin data;
   dimensions ntax=6 nchar=3145;
   format datatype=dna gap=- interleave=yes;
   matrix

PF11_0208g                TTAATATGAATTATATATATGTAATATATATATATATTATAATATGAT
PF11_0208c                ------------------------------------------------
SU_CLEAN_contig_6596      ------------------------------------------------
Pfa3D7|chr11|PF11_0208|Pf ------------------------------------------------
SU_CLEAN_contig_693       ------------------------------------------------
SU_CLEAN_contig_5280      ------------------------------------------------

PF11_0208g                AACAAGGTGACATATTATTTTTAAATTTAATATAATTATTTTTATATG
PF11_0208c                ------------------------------------------------
SU_CLEAN_contig_6596      ------------------------------------------------
Pfa3D7|chr11|PF11_0208|Pf ------------------------------------------------
SU_CLEAN_contig_693       ------------------------------------------------
SU_CLEAN_contig_5280      ------------------------------------------------

PF11_0208g                AAATATATACGATATTATATATTTTCATACATATTATTAATAAGTATA
PF11_0208c                ------------------------------------------------
SU_CLEAN_contig_6596      ------------------------------------------------
Pfa3D7|chr11|PF11_0208|Pf ------------------------------------------------
SU_CLEAN_contig_693       ------------------------------------------------
SU_CLEAN_contig_5280      ------------------------------------------------

PF11_0208g                TTTGTATAGCTTGTTATTTTTTTTATATACCACTTTTCAGCACTATAT
PF11_0208c                ------------------------------------------------
SU_CLEAN_contig_6596      ------------------------------------------------
Pfa3D7|chr11|PF11_0208|Pf ------------------------------------------------
SU_CLEAN_contig_693       ------------------------------------------------
SU_CLEAN_contig_5280      ------------------------------------------------

PF11_0208g                AATAATATTATATATGAGAAAAGAATATAAAAAAATAGAATATAAAAA
PF11_0208c                ------------------------------------------------
SU_CLEAN_contig_6596      ------------------------------------------------
Pfa3D7|chr11|PF11_0208|Pf ------------------------------------------------
SU_CLEAN_contig_693       ------------------------------------------------
SU_CLEAN_contig_5280      ------------------------------------------------

PF11_0208g                AAATATAAAAGAATAAAAAAATAAAAGAAAAAACTCTCTAAGCGCACA
PF11_0208c                ------------------------------------------------
SU_CLEAN_contig_6596      ------------------------------------------------
Pfa3D7|chr11|PF11_0208|Pf ------------------------------------------------
SU_CLEAN_contig_693       ------------------------------------------------
SU_CLEAN_contig_5280      ------------------------------------------------

PF11_0208g                TATATGAAAAATCGTAATAATAGGATAAATAAAAAATACATATTATAT
PF11_0208c                ------------------------------------------------
SU_CLEAN_contig_6596      ------------------------------------------------
Pfa3D7|chr11|PF11_0208|Pf ------------------------------------------------
SU_CLEAN_contig_693       ------------------------------------------------
SU_CLEAN_contig_5280      ------------------------------------------------

PF11_0208g                AATAATATGAAATGTATACATATATTAAAATATATATATAATATATAT
PF11_0208c                ------------------------------------------------
SU_CLEAN_contig_6596      ------------------------------------------------
Pfa3D7|chr11|PF11_0208|Pf ------------------------------------------------
SU_CLEAN_contig_693       ------------------------------------------------
SU_CLEAN_contig_5280      ------------------------------------------------

PF11_0208g                TATATATATATATATTATATATATTTATTTATTATTATATAATACCAA
PF11_0208c                ------------------------------------------------
SU_CLEAN_contig_6596      ------------------------------------------------
Pfa3D7|chr11|PF11_0208|Pf ------------------------------------------------
SU_CLEAN_contig_693       ------------------------------------------------
SU_CLEAN_contig_5280      ------------------------------------------------

PF11_0208g                ACAAATATGTCATAAATAATTATTCCATATGCTACATATGTACTTTTA
PF11_0208c                ------------------------------------------------
SU_CLEAN_contig_6596      ------------------------------------------------
Pfa3D7|chr11|PF11_0208|Pf ------------------------------------------------
SU_CLEAN_contig_693       ------------------------------------------------
SU_CLEAN_contig_5280      ------------------------------------------------

PF11_0208g                TTAATATTTACATTTAAGGTTCATATGTATATGTTATAAAAGTAAATT
PF11_0208c                ------------------------------------------------
SU_CLEAN_contig_6596      ------------------------------------------------
Pfa3D7|chr11|PF11_0208|Pf ------------------------------------------------
SU_CLEAN_contig_693       ------------------------------------------------
SU_CLEAN_contig_5280      ------------------------------------------------

PF11_0208g                ATTTTCTTTTATATTTTTTAATTATGATTATATTATTATTATTATTTT
PF11_0208c                ------------------------------------------------
SU_CLEAN_contig_6596      ------------------------------------------------
Pfa3D7|chr11|PF11_0208|Pf ------------------------------------------------
SU_CLEAN_contig_693       ------------------------------------------------
SU_CLEAN_contig_5280      ------------------------------------------------

PF11_0208g                TATCTCTTAATTGAAGCAAAAAAATAAAATAAAATAAAATAAAATAAA
PF11_0208c                ------------------------------------------------
SU_CLEAN_contig_6596      ------------------------------------------------
Pfa3D7|chr11|PF11_0208|Pf ------------------------------------------------
SU_CLEAN_contig_693       ------------------------------------------------
SU_CLEAN_contig_5280      ------------------------------------------------

PF11_0208g                TAAAAAAAAAAAATATAAATAGGTTAAACATTTTTAATATTTATTTAA
PF11_0208c                ------------------------------------------------
SU_CLEAN_contig_6596      ------------------------------------------------
Pfa3D7|chr11|PF11_0208|Pf ------------------------------------------------
SU_CLEAN_contig_693       ------------------------------------------------
SU_CLEAN_contig_5280      ------------------------------------------------

PF11_0208g                ATAAATAAATGAATAATATTATATACATTTGATATAGATATATGTGAA
PF11_0208c                ------------------------------------------------
SU_CLEAN_contig_6596      ------------------------------------------------
Pfa3D7|chr11|PF11_0208|Pf ------------------------------------------------
SU_CLEAN_contig_693       ------------------------------------------------
SU_CLEAN_contig_5280      ------------------------------------------------

PF11_0208g                CAATTTATATATAGAAAAATATTTCTCTCCTATTATTTTAAAATAAAT
PF11_0208c                ------------------------------------------------
SU_CLEAN_contig_6596      ------------------------------------------------
Pfa3D7|chr11|PF11_0208|Pf ------------------------------------------------
SU_CLEAN_contig_693       ------------------------------------------------
SU_CLEAN_contig_5280      ------------------------------------------------

PF11_0208g                TTTCTTATTTTCTCCTTTTATATATTTTATTTATTTAAATTGGAAATT
PF11_0208c                ------------------------------------------------
SU_CLEAN_contig_6596      ------------------------------------------------
Pfa3D7|chr11|PF11_0208|Pf ------------------------------------------------
SU_CLEAN_contig_693       ------------------------------------------------
SU_CLEAN_contig_5280      ------------------------------------------------

PF11_0208g                CTCATATTTTTTCATTTTTGTATTAAAAATATTATTTTATAAAAATAT
PF11_0208c                ------------------------------------------------
SU_CLEAN_contig_6596      ------------------------------------------------
Pfa3D7|chr11|PF11_0208|Pf ------------------------------------------------
SU_CLEAN_contig_693       ------------------------------------------------
SU_CLEAN_contig_5280      ------------------------------------------------

PF11_0208g                ATACATTTATAATATTTTATATATATTATTATTATAACTATATATAAC
PF11_0208c                ------------------------------------------------
SU_CLEAN_contig_6596      ------------------------------------------------
Pfa3D7|chr11|PF11_0208|Pf ------------------------------------------------
SU_CLEAN_contig_693       ------------------------------------------------
SU_CLEAN_contig_5280      ------------------------------------------------

PF11_0208g                AAATAGTTAAGTACCTATATATTTATTTTTTTTTTTTTAATTATAATA
PF11_0208c                ------------------------------------------------
SU_CLEAN_contig_6596      ------------------------------------------------
Pfa3D7|chr11|PF11_0208|Pf ------------------------------------------------
SU_CLEAN_contig_693       ------------------------------------------------
SU_CLEAN_contig_5280      ------------------------------------------------

PF11_0208g                TCAAAAATAAAAACATAAATATATATATATATATCCCAAAATGACTAC
PF11_0208c                ----------------------------------------ATGACTAC
SU_CLEAN_contig_6596      ------------------------------------------------
Pfa3D7|chr11|PF11_0208|Pf ------------------------------------------------
SU_CLEAN_contig_693       ------------------------------------------------
SU_CLEAN_contig_5280      ------------------------------------------------

PF11_0208g                TTATACTTTAGTTCTTTTAAGACATGGTTTGAATGAAAAAAAGAAAAA
PF11_0208c                TTATACTTTAGTTCTTTTAAGACATG----------------------
SU_CLEAN_contig_6596      ------------------------------------------------
Pfa3D7|chr11|PF11_0208|Pf ------------------------------------------------
SU_CLEAN_contig_693       ------------------------------------------------
SU_CLEAN_contig_5280      ------------------------------------------------

PF11_0208g                AAAAAAAAAACTTTAAAAATATAAAAAAAAAAAAAAAAAAATGTTATA
PF11_0208c                ------------------------------------------------
SU_CLEAN_contig_6596      AAAAAAAAAAACTTTTAAAATATTAAAAAAAAAAAAAAAAATGTTATA
Pfa3D7|chr11|PF11_0208|Pf ------------------------------------------------
SU_CLEAN_contig_693       ------------------------------------------------
SU_CLEAN_contig_5280      ------------------------------------------------

PF11_0208g                AAAGTAATAATGTAATTATTTTTATTATATTGAAGTTAACACATATGA
PF11_0208c                ------------------------------------------------
SU_CLEAN_contig_6596      AAAGTAATAATGTAATTATTTTTATTATATTGAAGTTAACACATATGA
Pfa3D7|chr11|PF11_0208|Pf ------------------------------------------------
SU_CLEAN_contig_693       ------------------------------------------------
SU_CLEAN_contig_5280      ------------------------------------------------

PF11_0208g                TACTTTTTTTCTTTTATTTTTACTTTTTATATTTAAGGTGAAAGTACA
PF11_0208c                -------------------------------------GTGAAAGTACA
SU_CLEAN_contig_6596      TACTTTTTTTCTTTTATTTTTACTTTTTATATTTAAGGTGAAAGTACA
Pfa3D7|chr11|PF11_0208|Pf -------------------------------------GTGAAAGTACA
SU_CLEAN_contig_693       ------------------------------------------------
SU_CLEAN_contig_5280      ------------------------------------------------

PF11_0208g                TGGAACAAGGAAAACAAGTTCACAGGATGGACCGATGTTCCTTTAAGT
PF11_0208c                TGGAACAAGGAAAACAAGTTCACAGGATGGACCGATGTTCCTTTAAGT
SU_CLEAN_contig_6596      TGGAACAAGGAAAACAAGTTCACAGGATGGACCGATGTTCCTTTAAGT
Pfa3D7|chr11|PF11_0208|Pf TGGAACAAGGAAAACAAGTTCACAGGATGGACCGATGTTCCTTTAAGT
SU_CLEAN_contig_693       ------------------------------------------------
SU_CLEAN_contig_5280      ------------------------------------------------

PF11_0208g                GAAAAGGGAGAAGAAGAAGCAATGTAATTTAAAAGAAAGAGAAACGTT
PF11_0208c                GAAAAGGGAGAAGAAGAAGCAAT-------------------------
SU_CLEAN_contig_6596      GAAAAGGGAGAAGAAGAAGCAAT-------------------------
Pfa3D7|chr11|PF11_0208|Pf GAAAAGGGAGAAGAAGAAGCAAT-------------------------
SU_CLEAN_contig_693       ------------------------------------------------
SU_CLEAN_contig_5280      ------------------------------------------------

PF11_0208g                ATCCATATAATTTTAAAAAAAAAAATTGTCATATAATTATTTAAAGGA
PF11_0208c                ------------------------------------------------
SU_CLEAN_contig_6596      ------------------------------------------------
Pfa3D7|chr11|PF11_0208|Pf ------------------------------------------------
SU_CLEAN_contig_693       ------------------------------------------------
SU_CLEAN_contig_5280      ------------------------------------------------

PF11_0208g                ATGTATTCCTGATACATTAATACCTTGTTTGTGTGCTTATTTTTTTTT
PF11_0208c                ------------------------------------------------
SU_CLEAN_contig_6596      ------------------------------------------------
Pfa3D7|chr11|PF11_0208|Pf ------------------------------------------------
SU_CLEAN_contig_693       ------------------------------------------------
SU_CLEAN_contig_5280      ------------------------------------------------

PF11_0208g                TTGTTCGTGTACACACCAAATATTTATTTTGTTATATATATATATATA
PF11_0208c                ------------------------------------------------
SU_CLEAN_contig_6596      ------------------------------------------------
Pfa3D7|chr11|PF11_0208|Pf ------------------------------------------------
SU_CLEAN_contig_693       ------------------------------------------------
SU_CLEAN_contig_5280      ------------------------------------------------

PF11_0208g                TATATTTTTTTTTTTTTTTTTTTTTTTTTTTTTTTTTTTATATATAGA
PF11_0208c                -----------------------------------------------A
SU_CLEAN_contig_6596      -----------------------------------------------A
Pfa3D7|chr11|PF11_0208|Pf -----------------------------------------------A
SU_CLEAN_contig_693       ------------------------------------------------
SU_CLEAN_contig_5280      ------------------------------------------------

PF11_0208g                GCTGCTGGAAAATACCTTAAGGAAAAGAATTTCAAATTCGACGTTGTT
PF11_0208c                GCTGCTGGAAAATACCTTAAGGAAAAGAATTTCAAATTCGACGTTGTT
SU_CLEAN_contig_6596      GCTGCTGGAAAATACCTTAAGGAAAAGAATTTCAAATTCGACGTTGTT
Pfa3D7|chr11|PF11_0208|Pf GCTGCTGGAAAATACCTTAAGGAAAAGAATTTCAAATTCGACGTTGTT
SU_CLEAN_contig_693       ------------------------------------------------
SU_CLEAN_contig_5280      ------------------------------------------------

PF11_0208g                TATACATCAGTTTTGAAGAGAGCAATTTGCACAGCCTGGAATGTATTA
PF11_0208c                TATACATCAGTTTTGAAGAGAGCAATTTGCACAGCCTGGAATGTATTA
SU_CLEAN_contig_6596      TATACATCAGTTTTGAAGAGAGCAATTTGCACAGCCTGGAATGTATTA
Pfa3D7|chr11|PF11_0208|Pf TATACATCAGTTTTGAAGAGAGCAATTTGCACAGCCTGGAATGTATTA
SU_CLEAN_contig_693       ------------------------------------------------
SU_CLEAN_contig_5280      ------------------------------------------------

PF11_0208g                AAAACAGCTGACCTTTTACATGTTCCAGTTGTTAAAACTTGGAGATTA
PF11_0208c                AAAACAGCTGACCTTTTACATGTTCCAGTTGTTAAAACTTGGAGATTA
SU_CLEAN_contig_6596      AAAACAGCTGACCTTTTACATGTTCCAGTTGTTAAAACTTGGAGATTA
Pfa3D7|chr11|PF11_0208|Pf AAAACAGCTGACCTTTTACATGTTCCAGTTGTTAAAACTTGGAGATTA
SU_CLEAN_contig_693       ------------------------------------------------
SU_CLEAN_contig_5280      ------------------------------------------------

PF11_0208g                AATGAAAGGCACTATGGTTCCCTTCAAGGTTTAAACAAATCAGAAACA
PF11_0208c                AATGAAAGGCACTATGGTTCCCTTCAAGGTTTAAACAAATCAGAAACA
SU_CLEAN_contig_6596      AATGAAAGGCACTATGGTTCCCTTCAAGGTTTAAACAAATCAGAAACA
Pfa3D7|chr11|PF11_0208|Pf AATGAAAGGCACTATGGTTCCCTTCAAGGTTTAAACAAATCAGAAACA
SU_CLEAN_contig_693       ------------------------------------------------
SU_CLEAN_contig_5280      ------------------------------------------------

PF11_0208g                GCCAAGAAGTATGGAGAGGAACAAGTAAAAATATGGAGAAGATCATAT
PF11_0208c                GCCAAGAAGTATGGAGAGGAACAAGTAAAAATATGGAGAAGATCATAT
SU_CLEAN_contig_6596      GCCAAGAAGTATGGAGAGGAACAAGTAAAAATATGGAGAAGATCATAT
Pfa3D7|chr11|PF11_0208|Pf GCCAAGAAGTATGGAGAGGAACAAGTAAAAATATGGAGAAGATCATAT
SU_CLEAN_contig_693       --------------------------------------------ATAT
SU_CLEAN_contig_5280      ------------------------------------------------

PF11_0208g                GATATCCCTCCACCAAAATTAGATAAGGAAGATAACAGATGGCCAGGA
PF11_0208c                GATATCCCTCCACCAAAATTAGATAAGGAAGATAACAGATGGCCAGGA
SU_CLEAN_contig_6596      ------------------------------------------------
Pfa3D7|chr11|PF11_0208|Pf GATATCCCTCCACCAAAATTAGATAAGGAAGATAACAGATGGCCAGGA
SU_CLEAN_contig_693       GATATCCCTCCACCAAAATTAGATAAGGAAGATAACAGATGGCCAGGA
SU_CLEAN_contig_5280      ------------------------------------------------

PF11_0208g                CACAATGTTGTATATAAAAATGTACCAAAGGATGCATTACCATTTACT
PF11_0208c                CACAATGTTGTATATAAAAATGTACCAAAGGATGCATTACCATTTACT
SU_CLEAN_contig_6596      ------------------------------------------------
Pfa3D7|chr11|PF11_0208|Pf CACAATGTTGTATATAAAAATGTACCAAAGGATGCATTACCATTTACT
SU_CLEAN_contig_693       CACAATGTTGTATATAAAAATGTACCAAAGGATGCATTACCATTTACT
SU_CLEAN_contig_5280      ------------------------------------------------

PF11_0208g                GAATGTTTAAAAGATACTGTTGAACGAGTCTTACCATTCTGGTTTGAT
PF11_0208c                GAATGTTTAAAAGATACTGTTGAACGAGTCTTACCATTCTGGTTTGAT
SU_CLEAN_contig_6596      ------------------------------------------------
Pfa3D7|chr11|PF11_0208|Pf GAATGTTTAAAAGATACTGTTGAACGAGTCTTACCATTCTGGTTTGAT
SU_CLEAN_contig_693       GAATGTTTAAAAGATACTGTTGAACGAGTCTTACCATTCTGGTTT---
SU_CLEAN_contig_5280      ------------------------------------------------

PF11_0208g                CACATCGCACCTGATATTTTAGCAAATAAAAAAGTTATGGTAGCTGCT
PF11_0208c                CACATCGCACCTGATATTTTAGCAAATAAAAAAGTTATGGTAGCTGCT
SU_CLEAN_contig_6596      ------------------------------------------------
Pfa3D7|chr11|PF11_0208|Pf CACATCGCACCTGATATTTTAGCAAATAAAAAAGTTATGGTAGCTGCT
SU_CLEAN_contig_693       ------------------------------------------------
SU_CLEAN_contig_5280      -ACATCGCACCTGATATTTTAGCAAATAAAAAAGTTATGGTAGCTGCT

PF11_0208g                CATGGAAATAGTTTAAGAGGTTTAGTCAAACATTTAGATAACTTAAGT
PF11_0208c                CATGGAAATAGTTTAAGAGGTTTAGTCAAACATTTAGATAACTTAAGT
SU_CLEAN_contig_6596      ------------------------------------------------
Pfa3D7|chr11|PF11_0208|Pf CATGGAAATAGTTTAAGAGGTTTAGTCAAACATTTAGATAACTTAAGT
SU_CLEAN_contig_693       ------------------------------------------------
SU_CLEAN_contig_5280      CATGGAAATAGTTTAAGAGGTTTAGTCAAACATTTAGATAACTTAAGT

PF11_0208g                GAAGCTGATGTATTAGAACTTAACATTCCAACAGGTGTACCTTTAGTT
PF11_0208c                GAAGCTGATGTATTAGAACTTAACATTCCAACAGGTGTACCTTTAGTT
SU_CLEAN_contig_6596      ------------------------------------------------
Pfa3D7|chr11|PF11_0208|Pf GAAGCTGATGTATTAGAACTTAACATTCCAACAGGTGTACCTTTAGTT
SU_CLEAN_contig_693       ------------------------------------------------
SU_CLEAN_contig_5280      GAAGCTGATGTATTAGAACTTAACATTCCAACAGGTGTACCTTTAGTT

PF11_0208g                TATGAATTAGATGAAAACTTAAAGCCAATAAAACACTATTATTTATTA
PF11_0208c                TATGAATTAGATGAAAACTTAAAGCCAATAAAACACTATTATTTATTA
SU_CLEAN_contig_6596      ------------------------------------------------
Pfa3D7|chr11|PF11_0208|Pf TATGAATTAGATGAAAACTTAAAGCCAATAAAACACTATTATTTATTA
SU_CLEAN_contig_693       ------------------------------------------------
SU_CLEAN_contig_5280      TATGAATTAGATGAAAACTTAAAGCCAATAAAACACTATTATTTATTA

PF11_0208g                GATAGTGAAGAATTAAAAAAGAAAATGGATGAAGTAGCCAACCAAGGA
PF11_0208c                GATAGTGAAGAATTAAAAAAGAAAATGGATGAAGTAGCCAACCAAGGA
SU_CLEAN_contig_6596      ------------------------------------------------
Pfa3D7|chr11|PF11_0208|Pf GATAGTGAAGAATTAAAAAAGAAAATGGATGAAGTAGCCAACCAAGGA
SU_CLEAN_contig_693       ------------------------------------------------
SU_CLEAN_contig_5280      GATAGCGAAGAATTAAAAAAGAAAATGGATGAAGTAGCCAACCAAGGA

PF11_0208g                AAAGCAAAATAAATCAATATAAATAAAATTTTTAATTTTAACCC----
PF11_0208c                AAAGCAAAATAA------------------------------------
SU_CLEAN_contig_6596      ------------------------------------------------
Pfa3D7|chr11|PF11_0208|Pf AAAGCAAAATAA------------------------------------
SU_CLEAN_contig_693       ------------------------------------------------
SU_CLEAN_contig_5280      AAAGCAAAATAAATCAATATAAATAAAATTTTTAATTTTAACCCCAAA

PF11_0208g                -----------------TAAATGAAATATATACACATGTATATATATA
PF11_0208c                ------------------------------------------------
SU_CLEAN_contig_6596      ------------------------------------------------
Pfa3D7|chr11|PF11_0208|Pf ------------------------------------------------
SU_CLEAN_contig_693       ------------------------------------------------
SU_CLEAN_contig_5280      AAAAAAAAAAAAAAAAA-------------------------------

PF11_0208g                TATATATATATATATATTATGAGACACAAAATATAACATAAGAAATTT
PF11_0208c                ------------------------------------------------
SU_CLEAN_contig_6596      ------------------------------------------------
Pfa3D7|chr11|PF11_0208|Pf ------------------------------------------------
SU_CLEAN_contig_693       ------------------------------------------------
SU_CLEAN_contig_5280      ------------------------------------------------

PF11_0208g                TTATTTTTACATATTAATGTTAATAAAGAAATAAATAAACTATACCCT
PF11_0208c                ------------------------------------------------
SU_CLEAN_contig_6596      ------------------------------------------------
Pfa3D7|chr11|PF11_0208|Pf ------------------------------------------------
SU_CLEAN_contig_693       ------------------------------------------------
SU_CLEAN_contig_5280      ------------------------------------------------

PF11_0208g                TTTGAGCATATTTTCTTTCTTTCTTTTTTTTTTTTTTTTTATTCACTA
PF11_0208c                ------------------------------------------------
SU_CLEAN_contig_6596      ------------------------------------------------
Pfa3D7|chr11|PF11_0208|Pf ------------------------------------------------
SU_CLEAN_contig_693       ------------------------------------------------
SU_CLEAN_contig_5280      ------------------------------------------------

PF11_0208g                ATATATATATATATATATATATATATATATTTATATATTTATATTTAT
PF11_0208c                ------------------------------------------------
SU_CLEAN_contig_6596      ------------------------------------------------
Pfa3D7|chr11|PF11_0208|Pf ------------------------------------------------
SU_CLEAN_contig_693       ------------------------------------------------
SU_CLEAN_contig_5280      ------------------------------------------------

PF11_0208g                ATATTTATATAATACATAAGCAAAAGTGAACATATAATATGCATATGA
PF11_0208c                ------------------------------------------------
SU_CLEAN_contig_6596      ------------------------------------------------
Pfa3D7|chr11|PF11_0208|Pf ------------------------------------------------
SU_CLEAN_contig_693       ------------------------------------------------
SU_CLEAN_contig_5280      ------------------------------------------------

PF11_0208g                TTTTACGATTATGAGATTTTCACCCTAGTTATAGATTAAAAATAAAAA
PF11_0208c                ------------------------------------------------
SU_CLEAN_contig_6596      ------------------------------------------------
Pfa3D7|chr11|PF11_0208|Pf ------------------------------------------------
SU_CLEAN_contig_693       ------------------------------------------------
SU_CLEAN_contig_5280      ------------------------------------------------

PF11_0208g                ATTAATTATGGCATAAGAAACTTTTTCATCCTTATAAGAAATAACGAT
PF11_0208c                ------------------------------------------------
SU_CLEAN_contig_6596      ------------------------------------------------
Pfa3D7|chr11|PF11_0208|Pf ------------------------------------------------
SU_CLEAN_contig_693       ------------------------------------------------
SU_CLEAN_contig_5280      ------------------------------------------------

PF11_0208g                TAAATGCATAAAGACAGCTGCTTTCGAGGTTTCCCATTTGTGGATAAT
PF11_0208c                ------------------------------------------------
SU_CLEAN_contig_6596      ------------------------------------------------
Pfa3D7|chr11|PF11_0208|Pf ------------------------------------------------
SU_CLEAN_contig_693       ------------------------------------------------
SU_CLEAN_contig_5280      ------------------------------------------------

PF11_0208g                CTTTTTATATATGCAATTTAAATTCATCACGTACATACGTGAATATAC
PF11_0208c                ------------------------------------------------
SU_CLEAN_contig_6596      ------------------------------------------------
Pfa3D7|chr11|PF11_0208|Pf ------------------------------------------------
SU_CLEAN_contig_693       ------------------------------------------------
SU_CLEAN_contig_5280      ------------------------------------------------

PF11_0208g                ACAAAAAAAAATATACATATATATAAATATATATATATATATATATAT
PF11_0208c                ------------------------------------------------
SU_CLEAN_contig_6596      ------------------------------------------------
Pfa3D7|chr11|PF11_0208|Pf ------------------------------------------------
SU_CLEAN_contig_693       ------------------------------------------------
SU_CLEAN_contig_5280      ------------------------------------------------

PF11_0208g                ATATATTATTTATTTGTGCGTACACCATCTCATTTTTGTACAGGTGCA
PF11_0208c                ------------------------------------------------
SU_CLEAN_contig_6596      ------------------------------------------------
Pfa3D7|chr11|PF11_0208|Pf ------------------------------------------------
SU_CLEAN_contig_693       ------------------------------------------------
SU_CLEAN_contig_5280      ------------------------------------------------

PF11_0208g                CTTATCGTTACACTATTATTTGTAGGTTATAAAATGACCTCGTTTTCC
PF11_0208c                ------------------------------------------------
SU_CLEAN_contig_6596      ------------------------------------------------
Pfa3D7|chr11|PF11_0208|Pf ------------------------------------------------
SU_CLEAN_contig_693       ------------------------------------------------
SU_CLEAN_contig_5280      ------------------------------------------------

PF11_0208g                TTTTTTAAATCCATATATATAATGTCGAATTATTAAAAATATAATTAT
PF11_0208c                ------------------------------------------------
SU_CLEAN_contig_6596      ------------------------------------------------
Pfa3D7|chr11|PF11_0208|Pf ------------------------------------------------
SU_CLEAN_contig_693       ------------------------------------------------
SU_CLEAN_contig_5280      ------------------------------------------------

PF11_0208g                TTATTCCTATTAACTTTTCGAATTTGGAAAGAAGTACATGAAGCCAAC
PF11_0208c                ------------------------------------------------
SU_CLEAN_contig_6596      ------------------------------------------------
Pfa3D7|chr11|PF11_0208|Pf ------------------------------------------------
SU_CLEAN_contig_693       ------------------------------------------------
SU_CLEAN_contig_5280      ------------------------------------------------

PF11_0208g                ATATGTATACGGTACTGAAGTATAAAAACAATTGAAATGTAAAAGTAT
PF11_0208c                ------------------------------------------------
SU_CLEAN_contig_6596      ------------------------------------------------
Pfa3D7|chr11|PF11_0208|Pf ------------------------------------------------
SU_CLEAN_contig_693       ------------------------------------------------
SU_CLEAN_contig_5280      ------------------------------------------------

PF11_0208g                ACATATATATATATATATATATATATATTGTTTCACATGATAAAATAA
PF11_0208c                ------------------------------------------------
SU_CLEAN_contig_6596      ------------------------------------------------
Pfa3D7|chr11|PF11_0208|Pf ------------------------------------------------
SU_CLEAN_contig_693       ------------------------------------------------
SU_CLEAN_contig_5280      ------------------------------------------------

PF11_0208g                TAAGATAAATGATAATTTTATTATCTTTATTTCCATGTATTTTTTTAC
PF11_0208c                ------------------------------------------------
SU_CLEAN_contig_6596      ------------------------------------------------
Pfa3D7|chr11|PF11_0208|Pf ------------------------------------------------
SU_CLEAN_contig_693       ------------------------------------------------
SU_CLEAN_contig_5280      ------------------------------------------------

PF11_0208g                TTATAATATTACGGGTGCTATAAATACATTATATTTAAAATATATAAA
PF11_0208c                ------------------------------------------------
SU_CLEAN_contig_6596      ------------------------------------------------
Pfa3D7|chr11|PF11_0208|Pf ------------------------------------------------
SU_CLEAN_contig_693       ------------------------------------------------
SU_CLEAN_contig_5280      ------------------------------------------------

PF11_0208g                TATATATATATATATATTTATTTATTGATATGCAATTTTTTTTTTTTT
PF11_0208c                ------------------------------------------------
SU_CLEAN_contig_6596      ------------------------------------------------
Pfa3D7|chr11|PF11_0208|Pf ------------------------------------------------
SU_CLEAN_contig_693       ------------------------------------------------
SU_CLEAN_contig_5280      ------------------------------------------------

PF11_0208g                TTTTCTTTCTCTTTTTTTAATAATA
PF11_0208c                -------------------------
SU_CLEAN_contig_6596      -------------------------
Pfa3D7|chr11|PF11_0208|Pf -------------------------
SU_CLEAN_contig_693       -------------------------
SU_CLEAN_contig_5280      -------------------------

;

endblock;
