# Supplementary material for: cDNA sequences reveal considerable gene prediction inaccuracy in the Plasmodium falciparum genome
Source: BMC Genomics. 2007 Jul 27;8:255. doi: 10.1186/1471-2164-8-255 (PMC1978503; doi:10.1186/1471-2164-8-255)
Supplement: Additional file 3 — Genes with cDNA sequences not matching predicted CDS perfectly. Aligned cDNA and predicted CDS sequences can be viewed by double clicking the hyper-linked gene names in the Excel file. [file 1471-2164-8-255-S3.zip › PF11_0213.TXT]

#NEXUS

[!This data assembled using Sequencher, from Gene Codes Corporation.]
begin data;
   dimensions ntax=4 nchar=11260;
   format datatype=dna gap=- interleave=yes;
   matrix

PF11_0213                       GGAAATATTAAAAAAGAAAACGCTAAAAAAAATCATATAAAAAAAATT
MAL11|PF11_0213                 ------------------------------------------------
su_gi_contig_6493               ------------------------------------------------
gi|27156260|gb|CA854824.1|CA854 ------------------------------------------------

PF11_0213                       ATTCAAACAAGTACAAAAAGTCCAATCCTTTTTATTAAAAAGGAAAAC
MAL11|PF11_0213                 ------------------------------------------------
su_gi_contig_6493               ------------------------------------------------
gi|27156260|gb|CA854824.1|CA854 ------------------------------------------------

PF11_0213                       TTCAAATTAAATCAAAAACAAAAACAAGAACATATGAGAAAAAGAAAA
MAL11|PF11_0213                 ------------------------------------------------
su_gi_contig_6493               ------------------------------------------------
gi|27156260|gb|CA854824.1|CA854 ------------------------------------------------

PF11_0213                       AGAAAAATATTAAGAAATAGAACGTGTATCATTCATCAAATTCTAAAT
MAL11|PF11_0213                 ------------------------------------------------
su_gi_contig_6493               ------------------------------------------------
gi|27156260|gb|CA854824.1|CA854 ------------------------------------------------

PF11_0213                       AGAAATAAAGAAAACCAAAAAGAAAAAATCAATAAAAATTATTTAAAT
MAL11|PF11_0213                 ------------------------------------------------
su_gi_contig_6493               ------------------------------------------------
gi|27156260|gb|CA854824.1|CA854 ------------------------------------------------

PF11_0213                       AATTCTCTTATGGTAGATCATAATTTACACTTATTCAAATATTATGAT
MAL11|PF11_0213                 ------------------------------------------------
su_gi_contig_6493               ------------------------------------------------
gi|27156260|gb|CA854824.1|CA854 ------------------------------------------------

PF11_0213                       CAACAAAAAAATTATTATACGTCTCAAAAAAGGAAACCCTTATATGTG
MAL11|PF11_0213                 ------------------------------------------------
su_gi_contig_6493               ------------------------------------------------
gi|27156260|gb|CA854824.1|CA854 ------------------------------------------------

PF11_0213                       GTCAATTATTTGAAAAATGAAAATAATGAATTGATAGAAGTATCTGAA
MAL11|PF11_0213                 ------------------------------------------------
su_gi_contig_6493               ------------------------------------------------
gi|27156260|gb|CA854824.1|CA854 ------------------------------------------------

PF11_0213                       TATTTAAGAAAAACAAACATCAAAAAAATTACAAAATGAGAAAAAATA
MAL11|PF11_0213                 ------------------------------------------------
su_gi_contig_6493               ------------------------------------------------
gi|27156260|gb|CA854824.1|CA854 ------------------------------------------------

PF11_0213                       AAGACATTATAACTTTCTGATATTTATAATTATGTTAGGAAAAAAAAA
MAL11|PF11_0213                 ------------------------------------------------
su_gi_contig_6493               ------------------------------------------------
gi|27156260|gb|CA854824.1|CA854 ------------------------------------------------

PF11_0213                       AAAAAAAAGTAAAAAAAAAAAGAAAAAAAAAAAAAAAAAAAAAAAAAC
MAL11|PF11_0213                 ------------------------------------------------
su_gi_contig_6493               ------------------------------------------------
gi|27156260|gb|CA854824.1|CA854 ------------------------------------------------

PF11_0213                       AAAAAAAAAACAAAAAAAAAAAAATGATTTTTCATACATATCCATATT
MAL11|PF11_0213                 ------------------------------------------------
su_gi_contig_6493               ------------------------------------------------
gi|27156260|gb|CA854824.1|CA854 ------------------------------------------------

PF11_0213                       TACTATCTACTTTTATTTTAAAAAATGTTTACCATAATGATTTTATAT
MAL11|PF11_0213                 ------------------------------------------------
su_gi_contig_6493               ------------------------------------------------
gi|27156260|gb|CA854824.1|CA854 ------------------------------------------------

PF11_0213                       AATACACTAAATATTTGGATTATACACATGTTAATTATTTTTTTGTAT
MAL11|PF11_0213                 ------------------------------------------------
su_gi_contig_6493               ------------------------------------------------
gi|27156260|gb|CA854824.1|CA854 ------------------------------------------------

PF11_0213                       ATATATATATATATATATATGTAATTATTTCTAATTTTTTTGTTGTGG
MAL11|PF11_0213                 ------------------------------------------------
su_gi_contig_6493               ------------------------------------------------
gi|27156260|gb|CA854824.1|CA854 ------------------------------------------------

PF11_0213                       ACCTGTGTTTATTACCTTTGTAGATGATACAGTATATCTTATTCCATA
MAL11|PF11_0213                 ------------------------------------------------
su_gi_contig_6493               ------------------------------------------------
gi|27156260|gb|CA854824.1|CA854 ------------------------------------------------

PF11_0213                       AATATTTTTAATTTTTTTTATATTTGTTACGTTGAATAAATTAATGCA
MAL11|PF11_0213                 ------------------------------------------------
su_gi_contig_6493               ------------------------------------------------
gi|27156260|gb|CA854824.1|CA854 ------------------------------------------------

PF11_0213                       CTGGAATGTATTTTCCCGTATATATTTATATATATGAATATGTTTTTC
MAL11|PF11_0213                 ------------------------------------------------
su_gi_contig_6493               ------------------------------------------------
gi|27156260|gb|CA854824.1|CA854 ------------------------------------------------

PF11_0213                       CCTCAAATTGTATATGAGAAAAAGCAGATGCATTGCTTTTATAAATTT
MAL11|PF11_0213                 ------------------------------------------------
su_gi_contig_6493               ------------------------------------------------
gi|27156260|gb|CA854824.1|CA854 ------------------------------------------------

PF11_0213                       TTGAAAAAAAGACAAATACTTTGAAAACATCATATAACATATACAAAA
MAL11|PF11_0213                 ------------------------------------------------
su_gi_contig_6493               ------------------------------------------------
gi|27156260|gb|CA854824.1|CA854 ------------------------------------------------

PF11_0213                       TAAATAAATAAATAAATAAATATATATATATATATATATATATATATA
MAL11|PF11_0213                 ------------------------------------------------
su_gi_contig_6493               ------------------------------------------------
gi|27156260|gb|CA854824.1|CA854 ------------------------------------------------

PF11_0213                       TATAAGTAATTATTATATAGACAAAATATAGATACAGCAAAAAAGTCC
MAL11|PF11_0213                 ------------------------------------------------
su_gi_contig_6493               ------------------------------------------------
gi|27156260|gb|CA854824.1|CA854 ------------------------------------------------

PF11_0213                       TATTTTTATTCCATTCTTTTTTATTTTTTTTTTCGGTAAATTTCTCGA
MAL11|PF11_0213                 ------------------------------------------------
su_gi_contig_6493               ------------------------------------------------
gi|27156260|gb|CA854824.1|CA854 ------------------------------------------------

PF11_0213                       TTTTAAAAAGGAAAATATAACCCTAAATTAAAATAAAAAATATATATA
MAL11|PF11_0213                 ------------------------------------------------
su_gi_contig_6493               ------------------------------------------------
gi|27156260|gb|CA854824.1|CA854 ------------------------------------------------

PF11_0213                       TATATATACATACATATATTTTTTTTTTATCACATTTTATGTTCCTTG
MAL11|PF11_0213                 ------------------------------------------------
su_gi_contig_6493               ------------------------------------------------
gi|27156260|gb|CA854824.1|CA854 ------------------------------------------------

PF11_0213                       TATTATGTAATTTTTCCTTGTCTATGATCTTCACATAGTATGAAATAT
MAL11|PF11_0213                 ------------------------------------------------
su_gi_contig_6493               ------------------------------------------------
gi|27156260|gb|CA854824.1|CA854 ------------------------------------------------

PF11_0213                       TTATGAATAAAAATAAAGAATTATTTTTGTTATTCTTTTAATAATTAT
MAL11|PF11_0213                 ------------------------------------------------
su_gi_contig_6493               ------------------------------------------------
gi|27156260|gb|CA854824.1|CA854 ------------------------------------------------

PF11_0213                       TAAAACGTGCGATATTTACTTTCTAAAAAAGTATATAATATTACATTG
MAL11|PF11_0213                 ------------------------------------------------
su_gi_contig_6493               ------------------------------------------------
gi|27156260|gb|CA854824.1|CA854 ------------------------------------------------

PF11_0213                       ATATGTATATAATAAAAACATTTATTTAAAAATGAATAAATTTTTCCA
MAL11|PF11_0213                 ------------------------------------------------
su_gi_contig_6493               ------------------------------------------------
gi|27156260|gb|CA854824.1|CA854 ------------------------------------------------

PF11_0213                       AATATTAGAATATTTTAAAATTGAATTGTCTATTAATTTTAGTATAAC
MAL11|PF11_0213                 ------------------------------------------------
su_gi_contig_6493               ------------------------------------------------
gi|27156260|gb|CA854824.1|CA854 ------------------------------------------------

PF11_0213                       ATTTATATTTATAAATATATTACTAGTTTTCTTCTCTACATTTTTATA
MAL11|PF11_0213                 ------------------------------------------------
su_gi_contig_6493               ------------------------------------------------
gi|27156260|gb|CA854824.1|CA854 ------------------------------------------------

PF11_0213                       TAGGTAAGTCCATGTGGGAACATTATAAATATATAAATATATATATAT
MAL11|PF11_0213                 -----------ATGTGGGAACATTATAAATATATAAATATATATATAT
su_gi_contig_6493               ------------------------------------------------
gi|27156260|gb|CA854824.1|CA854 ------------------------------------------------

PF11_0213                       ATATATATATATATATATATATATATATATATATGTGTTTATATATAT
MAL11|PF11_0213                 ATATATATATATATATATATATATATATATATATGTGTTTATATATAT
su_gi_contig_6493               ------------------------------------------------
gi|27156260|gb|CA854824.1|CA854 ------------------------------------------------

PF11_0213                       ATATATGTGTTTATATATATATATATGTGTTTATATATATATATATGT
MAL11|PF11_0213                 ATATATGTGTTTATATATATATATATGTGTTTATATATATATATATGT
su_gi_contig_6493               ------------------------------------------------
gi|27156260|gb|CA854824.1|CA854 ------------------------------------------------

PF11_0213                       GTTTATATATATATATATTTTTTTTTTTTGTTCTTCTCCTTAGAAATA
MAL11|PF11_0213                 GTTTATATATATATATATTTTTTTTTTTTGTTCTTCTCCTTAGAAATA
su_gi_contig_6493               ------------------------------------------------
gi|27156260|gb|CA854824.1|CA854 ------------------------------------------------

PF11_0213                       TTAAAAAGGTTAATGATCCAGATTCGTACAAAACTTCATACGAAAGAA
MAL11|PF11_0213                 TTAAAAAGGTTAATGATCCAGATTCGTACAAAACTTCATACGAAAGAA
su_gi_contig_6493               ------------------------------------------------
gi|27156260|gb|CA854824.1|CA854 ------------------------------------------------

PF11_0213                       AAGAGAAAGATTCAACTTTTGATGAGGAAGAAAATTTTGATATTCTCA
MAL11|PF11_0213                 AAGAGAAAGATTCAACTTTTGATGAGGAAGAAAATTTTGATATTCTCA
su_gi_contig_6493               ------------------------------------------------
gi|27156260|gb|CA854824.1|CA854 ------------------------------------------------

PF11_0213                       ATATATTTTCAAATGATCCAAAATCTGTAGAAAATATTTACGAATTAG
MAL11|PF11_0213                 ATATATTTTCAAATGATCCAAAATCTGTAGAAAATATTTACGAATTAG
su_gi_contig_6493               ------------------------------------------------
gi|27156260|gb|CA854824.1|CA854 ------------------------------------------------

PF11_0213                       AAAATGATATATATAACAAAAGTGAGGAGAGTAGTATCTGCAGTAATC
MAL11|PF11_0213                 AAAATGATATATATAACAAAAGTGAGGAGAGTAGTATCTGCAGTAATC
su_gi_contig_6493               ------------------------------------------------
gi|27156260|gb|CA854824.1|CA854 ------------------------------------------------

PF11_0213                       ATAATAAAAACCTTGATGAAAAGACTTATAAAATAAATAAAAAAAAAG
MAL11|PF11_0213                 ATAATAAAAACCTTGATGAAAAGACTTATAAAATAAATAAAAAAAAAG
su_gi_contig_6493               ------------------------------------------------
gi|27156260|gb|CA854824.1|CA854 ------------------------------------------------

PF11_0213                       TTACAATATATTTAAAACTAAATGAAGGCTTAGAAAATATTAAACAAG
MAL11|PF11_0213                 TTACAATATATTTAAAACTAAATGAAGGCTTAGAAAATATTAAACAAG
su_gi_contig_6493               ------------------------------------------------
gi|27156260|gb|CA854824.1|CA854 ------------------------------------------------

PF11_0213                       AATTACATATAATAGATAGAGAACTAAAAAATATTTTACAGAAAGAAG
MAL11|PF11_0213                 AATTACATATAATAGATAGAGAACTAAAAAATATTTTACAGAAAGAAG
su_gi_contig_6493               ------------------------------------------------
gi|27156260|gb|CA854824.1|CA854 ------------------------------------------------

PF11_0213                       AAAATTTACAACTTATAAATGAAGAAGAAAATATAATAATTGAAAAAA
MAL11|PF11_0213                 AAAATTTACAACTTATAAATGAAGAAGAAAATATAATAATTGAAAAAA
su_gi_contig_6493               ------------------------------------------------
gi|27156260|gb|CA854824.1|CA854 ------------------------------------------------

PF11_0213                       CAAAGAGTGACAAATATGATGAAAAGGAAAATAAATCAAATGATAACA
MAL11|PF11_0213                 CAAAGAGTGACAAATATGATGAAAAGGAAAATAAATCAAATGATAACA
su_gi_contig_6493               ------------------------------------------------
gi|27156260|gb|CA854824.1|CA854 ------------------------------------------------

PF11_0213                       TATTAAGTAAAAAACATGATGATGAAAATATCAACAAATCTGATATAA
MAL11|PF11_0213                 TATTAAGTAAAAAACATGATGATGAAAATATCAACAAATCTGATATAA
su_gi_contig_6493               ------------------------------------------------
gi|27156260|gb|CA854824.1|CA854 ------------------------------------------------

PF11_0213                       GAAATACCTTGGATAGTGAACTTAAAAAAAAATATGAATTGTGTAAGG
MAL11|PF11_0213                 GAAATACCTTGGATAGTGAACTTAAAAAAAAATATGAATTGTGTAAGG
su_gi_contig_6493               ------------------------------------------------
gi|27156260|gb|CA854824.1|CA854 ------------------------------------------------

PF11_0213                       AAAATAATCAATTATTAGAAAATCATCATAATAATGATAATAATCAGG
MAL11|PF11_0213                 AAAATAATCAATTATTAGAAAATCATCATAATAATGATAATAATCAGG
su_gi_contig_6493               ------------------------------------------------
gi|27156260|gb|CA854824.1|CA854 ------------------------------------------------

PF11_0213                       AGGATAATAATATTTGCGAAATTGAAAAACAGGATTACAATAATTATA
MAL11|PF11_0213                 AGGATAATAATATTTGCGAAATTGAAAAACAGGATTACAATAATTATA
su_gi_contig_6493               ------------------------------------------------
gi|27156260|gb|CA854824.1|CA854 ------------------------------------------------

PF11_0213                       ATAGCGATAATAAGAATCATAATGATATTTTTAATTACAATTATGAAG
MAL11|PF11_0213                 ATAGCGATAATAAGAATCATAATGATATTTTTAATTACAATTATGAAG
su_gi_contig_6493               ------------------------------------------------
gi|27156260|gb|CA854824.1|CA854 ------------------------------------------------

PF11_0213                       ATATATCATTAGAAAAAGATAAAAATATTCATCACACCAAAGAAATAA
MAL11|PF11_0213                 ATATATCATTAGAAAAAGATAAAAATATTCATCACACCAAAGAAATAA
su_gi_contig_6493               ------------------------------------------------
gi|27156260|gb|CA854824.1|CA854 ------------------------------------------------

PF11_0213                       CAAAAAATGATACATTATGTAATACTTTGGATAGTATAAAAAATAATC
MAL11|PF11_0213                 CAAAAAATGATACATTATGTAATACTTTGGATAGTATAAAAAATAATC
su_gi_contig_6493               ------------------------------------------------
gi|27156260|gb|CA854824.1|CA854 ------------------------------------------------

PF11_0213                       GACCTACAGAAGAAAAAACAAAAAATTTTAATTATAATGAAACCAATA
MAL11|PF11_0213                 GACCTACAGAAGAAAAAACAAAAAATTTTAATTATAATGAAACCAATA
su_gi_contig_6493               ------------------------------------------------
gi|27156260|gb|CA854824.1|CA854 ------------------------------------------------

PF11_0213                       TTTATGAAGAGAATAAAAAGTTAAAAGATAGTATTGTTAACTCAAAAA
MAL11|PF11_0213                 TTTATGAAGAGAATAAAAAGTTAAAAGATAGTATTGTTAACTCAAAAA
su_gi_contig_6493               ------------------------------------------------
gi|27156260|gb|CA854824.1|CA854 ------------------------------------------------

PF11_0213                       ATGGAGAAAATTTTTTACTTAAAAATAACGAACAAAATATAAATAATA
MAL11|PF11_0213                 ATGGAGAAAATTTTTTACTTAAAAATAACGAACAAAATATAAATAATA
su_gi_contig_6493               ------------------------------------------------
gi|27156260|gb|CA854824.1|CA854 ------------------------------------------------

PF11_0213                       ATATCATTAATGTTAATCAAAAACAAAGTTCTGATCATAAAAAGGAAT
MAL11|PF11_0213                 ATATCATTAATGTTAATCAAAAACAAAGTTCTGATCATAAAAAGGAAT
su_gi_contig_6493               ------------------------------------------------
gi|27156260|gb|CA854824.1|CA854 ------------------------------------------------

PF11_0213                       CATTTAAAATAGATACAAAAAAAAATGACCAGATTGAGCAAAATTATC
MAL11|PF11_0213                 CATTTAAAATAGATACAAAAAAAAATGACCAGATTGAGCAAAATTATC
su_gi_contig_6493               ------------------------------------------------
gi|27156260|gb|CA854824.1|CA854 ------------------------------------------------

PF11_0213                       AGAATGGAAAAAATGAAAAAAATGAAGAAAATGAAAAAAATGGAATGA
MAL11|PF11_0213                 AGAATGGAAAAAATGAAAAAAATGAAGAAAATGAAAAAAATGGAATGA
su_gi_contig_6493               ------------------------------------------------
gi|27156260|gb|CA854824.1|CA854 ------------------------------------------------

PF11_0213                       ATGAACAAAATGGAAAGAATGAACAAAATGGAAAGAATGAACAAAATG
MAL11|PF11_0213                 ATGAACAAAATGGAAAGAATGAACAAAATGGAAAGAATGAACAAAATG
su_gi_contig_6493               ------------------------------------------------
gi|27156260|gb|CA854824.1|CA854 ------------------------------------------------

PF11_0213                       GAAAGAATGAACAAAATGAACAAAATGACCAGATTGAGCAAAATTATC
MAL11|PF11_0213                 GAAAGAATGAACAAAATGAACAAAATGACCAGATTGAGCAAAATTATC
su_gi_contig_6493               ------------------------------------------------
gi|27156260|gb|CA854824.1|CA854 ------------------------------------------------

PF11_0213                       AGAATGACCCGAATGACCAGAATGATCAGAATGACCAGAATGAAAAGA
MAL11|PF11_0213                 AGAATGACCCGAATGACCAGAATGATCAGAATGACCAGAATGAAAAGA
su_gi_contig_6493               ------------------------------------------------
gi|27156260|gb|CA854824.1|CA854 ------------------------------------------------

PF11_0213                       ATGACCAGAATGAAAAGAATGACCAGAATAAAAAGAATGAACAAAATA
MAL11|PF11_0213                 ATGACCAGAATGAAAAGAATGACCAGAATAAAAAGAATGAACAAAATA
su_gi_contig_6493               ------------------------------------------------
gi|27156260|gb|CA854824.1|CA854 ------------------------------------------------

PF11_0213                       TTGGACCTAAAAAAACTAATGAAATATCTTATGATTCTATAAATATTA
MAL11|PF11_0213                 TTGGACCTAAAAAAACTAATGAAATATCTTATGATTCTATAAATATTA
su_gi_contig_6493               ------------------------------------------------
gi|27156260|gb|CA854824.1|CA854 ------------------------------------------------

PF11_0213                       ATATATCCAATAATCAGAATCCAAAACTATCAAATGTTTTTGTAGAAG
MAL11|PF11_0213                 ATATATCCAATAATCAGAATCCAAAACTATCAAATGTTTTTGTAGAAG
su_gi_contig_6493               ------------------------------------------------
gi|27156260|gb|CA854824.1|CA854 ------------------------------------------------

PF11_0213                       ATATAAAAAGAATACTACCTATTTCCAATAACAATTTAGAAAACTCTA
MAL11|PF11_0213                 ATATAAAAAGAATACTACCTATTTCCAATAACAATTTAGAAAACTCTA
su_gi_contig_6493               ------------------------------------------------
gi|27156260|gb|CA854824.1|CA854 ------------------------------------------------

PF11_0213                       TAACTACCATTAAAAATATAGACGACCCTTCCAATAGTACGAAACAAG
MAL11|PF11_0213                 TAACTACCATTAAAAATATAGACGACCCTTCCAATAGTACGAAACAAG
su_gi_contig_6493               ------------------------------------------------
gi|27156260|gb|CA854824.1|CA854 ------------------------------------------------

PF11_0213                       AGTTACAAAACAGTGATTATGAAAATATGCACGCAAATAAAAAAATTG
MAL11|PF11_0213                 AGTTACAAAACAGTGATTATGAAAATATGCACGCAAATAAAAAAATTG
su_gi_contig_6493               ------------------------------------------------
gi|27156260|gb|CA854824.1|CA854 ------------------------------------------------

PF11_0213                       AAAATGGAAAAGAAAGTTTCATATGTGATATTACATCTAATACAAATA
MAL11|PF11_0213                 AAAATGGAAAAGAAAGTTTCATATGTGATATTACATCTAATACAAATA
su_gi_contig_6493               ------------------------------------------------
gi|27156260|gb|CA854824.1|CA854 ------------------------------------------------

PF11_0213                       TAACAAGAAATTCTATGGACATACCTAATATAATGGACAGAAAAAAAA
MAL11|PF11_0213                 TAACAAGAAATTCTATGGACATACCTAATATAATGGACAGAAAAAAAA
su_gi_contig_6493               ------------------------------------------------
gi|27156260|gb|CA854824.1|CA854 ------------------------------------------------

PF11_0213                       GTGAATATGATAAGGAGGTGGATAATGTAAGTATAAAAAAAAAAAGTT
MAL11|PF11_0213                 GTGAATATGATAAGGAGGTGGATAATGTAAGTATAAAAAAAAAAAGTT
su_gi_contig_6493               ------------------------------------------------
gi|27156260|gb|CA854824.1|CA854 ------------------------------------------------

PF11_0213                       ACATAAATCATAATATGCAAAGGGAAAATACAAGGGAAGATCCTTCTA
MAL11|PF11_0213                 ACATAAATCATAATATGCAAAGGGAAAATACAAGGGAAGATCCTTCTA
su_gi_contig_6493               ------------------------------------------------
gi|27156260|gb|CA854824.1|CA854 ------------------------------------------------

PF11_0213                       ACAATATGGATTATACGAACAAAAGTACGAGTGATTCTAATGATATAG
MAL11|PF11_0213                 ACAATATGGATTATACGAACAAAAGTACGAGTGATTCTAATGATATAG
su_gi_contig_6493               ------------------------------------------------
gi|27156260|gb|CA854824.1|CA854 ------------------------------------------------

PF11_0213                       AAAATGAGAATAAAATGGAAAGATGCACAAATATTTTAGGTTTAGATA
MAL11|PF11_0213                 AAAATGAGAATAAAATGGAAAGATGCACAAATATTTTAGGTTTAGATA
su_gi_contig_6493               ------------------------------------------------
gi|27156260|gb|CA854824.1|CA854 ------------------------------------------------

PF11_0213                       AAAGAGAAACTGTTATTAAAATAAATGACATTAACAAAGATAATAAAC
MAL11|PF11_0213                 AAAGAGAAACTGTTATTAAAATAAATGACATTAACAAAGATAATAAAC
su_gi_contig_6493               ------------------------------------------------
gi|27156260|gb|CA854824.1|CA854 ------------------------------------------------

PF11_0213                       ATACTAATGGTATTAAATGTGAGGATAAAAGGAAAAGTACTTCTATTC
MAL11|PF11_0213                 ATACTAATGGTATTAAATGTGAGGATAAAAGGAAAAGTACTTCTATTC
su_gi_contig_6493               ------------------------------------------------
gi|27156260|gb|CA854824.1|CA854 ------------------------------------------------

PF11_0213                       ATATGGAAGATATAAACAATAGTACAAATTATCTTAATAATAAAGAAT
MAL11|PF11_0213                 ATATGGAAGATATAAACAATAGTACAAATTATCTTAATAATAAAGAAT
su_gi_contig_6493               ------------------------------------------------
gi|27156260|gb|CA854824.1|CA854 ------------------------------------------------

PF11_0213                       ATAATAGTAAAGGGGAAAATAATAACAATATTTTAGGTGATGATAAAA
MAL11|PF11_0213                 ATAATAGTAAAGGGGAAAATAATAACAATATTTTAGGTGATGATAAAA
su_gi_contig_6493               ------------------------------------------------
gi|27156260|gb|CA854824.1|CA854 ------------------------------------------------

PF11_0213                       GAGAAAGTACTTTTAAAATATATGATATACAAAAAAGTGAGTATAATT
MAL11|PF11_0213                 GAGAAAGTACTTTTAAAATATATGATATACAAAAAAGTGAGTATAATT
su_gi_contig_6493               ------------------------------------------------
gi|27156260|gb|CA854824.1|CA854 ------------------------------------------------

PF11_0213                       CGAATGATTTACAATATGATAATAAAAGGGAAAGAACTTCTATTAACC
MAL11|PF11_0213                 CGAATGATTTACAATATGATAATAAAAGGGAAAGAACTTCTATTAACC
su_gi_contig_6493               ------------------------------------------------
gi|27156260|gb|CA854824.1|CA854 ------------------------------------------------

PF11_0213                       TGGATAATGGGAACAAAAATAATGTTGATATTAATAATTATATAAATG
MAL11|PF11_0213                 TGGATAATGGGAACAAAAATAATGTTGATATTAATAATTATATAAATG
su_gi_contig_6493               ------------------------------------------------
gi|27156260|gb|CA854824.1|CA854 ------------------------------------------------

PF11_0213                       TTGATGATACAAAGGAAAGGATTTCTATTAATCTGGATAATGTGAACA
MAL11|PF11_0213                 TTGATGATACAAAGGAAAGGATTTCTATTAATCTGGATAATGTGAACA
su_gi_contig_6493               ------------------------------------------------
gi|27156260|gb|CA854824.1|CA854 ------------------------------------------------

PF11_0213                       AAAATAATGTTGATATTAATAATTATATAAATGATGATAATACAAAGG
MAL11|PF11_0213                 AAAATAATGTTGATATTAATAATTATATAAATGATGATAATACAAAGG
su_gi_contig_6493               ------------------------------------------------
gi|27156260|gb|CA854824.1|CA854 ------------------------------------------------

PF11_0213                       AAAGGACTTCTATTAATCTGGATAATGGGAACAAAAATAATGTTGATA
MAL11|PF11_0213                 AAAGGACTTCTATTAATCTGGATAATGGGAACAAAAATAATGTTGATA
su_gi_contig_6493               ------------------------------------------------
gi|27156260|gb|CA854824.1|CA854 ------------------------------------------------

PF11_0213                       TTAATAATTATATAAATGATGATAATACAAAGGAAAGGACTTCTATTA
MAL11|PF11_0213                 TTAATAATTATATAAATGATGATAATACAAAGGAAAGGACTTCTATTA
su_gi_contig_6493               ------------------------------------------------
gi|27156260|gb|CA854824.1|CA854 ------------------------------------------------

PF11_0213                       ATCTGGATAATGGGAACAAAAATAATGTTGATATTAATAATTATATAA
MAL11|PF11_0213                 ATCTGGATAATGGGAACAAAAATAATGTTGATATTAATAATTATATAA
su_gi_contig_6493               ------------------------------------------------
gi|27156260|gb|CA854824.1|CA854 ------------------------------------------------

PF11_0213                       ATGATGATAATACAAAGGAAAGGACTTCTATTAATCTGGATAATGGGA
MAL11|PF11_0213                 ATGATGATAATACAAAGGAAAGGACTTCTATTAATCTGGATAATGGGA
su_gi_contig_6493               ------------------------------------------------
gi|27156260|gb|CA854824.1|CA854 ------------------------------------------------

PF11_0213                       ACAAAAATAATGTTGATATTAATAATTATATAAATGTTGATAATACAA
MAL11|PF11_0213                 ACAAAAATAATGTTGATATTAATAATTATATAAATGTTGATAATACAA
su_gi_contig_6493               ------------------------------------------------
gi|27156260|gb|CA854824.1|CA854 ------------------------------------------------

PF11_0213                       AGGAAAGGACTTCTATTAATCTCGATAATGGGAACAAAAAAAATGTTG
MAL11|PF11_0213                 AGGAAAGGACTTCTATTAATCTCGATAATGGGAACAAAAAAAATGTTG
su_gi_contig_6493               ------------------------------------------------
gi|27156260|gb|CA854824.1|CA854 ------------------------------------------------

PF11_0213                       ATATTAATAATTATATAAATGATGATAATACAAAGGAAAGGACTTCTA
MAL11|PF11_0213                 ATATTAATAATTATATAAATGATGATAATACAAAGGAAAGGACTTCTA
su_gi_contig_6493               ------------------------------------------------
gi|27156260|gb|CA854824.1|CA854 ------------------------------------------------

PF11_0213                       TTAATCTGGATAATGGGAACAAAAATAATGTTGATATTAATAATTGTA
MAL11|PF11_0213                 TTAATCTGGATAATGGGAACAAAAATAATGTTGATATTAATAATTGTA
su_gi_contig_6493               ------------------------------------------------
gi|27156260|gb|CA854824.1|CA854 ------------------------------------------------

PF11_0213                       TAAATGTTGAGGATAAAAGGGAAAGATATTCCCATATTTTAAACATTA
MAL11|PF11_0213                 TAAATGTTGAGGATAAAAGGGAAAGATATTCCCATATTTTAAACATTA
su_gi_contig_6493               ------------------------------------------------
gi|27156260|gb|CA854824.1|CA854 ------------------------------------------------

PF11_0213                       ATAAAAGAGAAAGTATTATTAAAATTAATGATATGAAAAAAACTAAGA
MAL11|PF11_0213                 ATAAAAGAGAAAGTATTATTAAAATTAATGATATGAAAAAAACTAAGA
su_gi_contig_6493               ------------------------------------------------
gi|27156260|gb|CA854824.1|CA854 ------------------------------------------------

PF11_0213                       GCGATTCTAATGACATAAAAATAAATGATAATAGAACGGAGATGTATT
MAL11|PF11_0213                 GCGATTCTAATGACATAAAAATAAATGATAATAGAACGGAGATGTATT
su_gi_contig_6493               ------------------------------------------------
gi|27156260|gb|CA854824.1|CA854 ------------------------------------------------

PF11_0213                       CTAATATTTTCGAGATTAATGAAAAGGAAAGAACATCTATTAAAGTAG
MAL11|PF11_0213                 CTAATATTTTCGAGATTAATGAAAAGGAAAGAACATCTATTAAAGTAG
su_gi_contig_6493               ------------------------------------------------
gi|27156260|gb|CA854824.1|CA854 ------------------------------------------------

PF11_0213                       ACACTGTGAAAGAAAATAAAAGTGATAGTAATGATATAGAGAATGGTA
MAL11|PF11_0213                 ACACTGTGAAAGAAAATAAAAGTGATAGTAATGATATAGAGAATGGTA
su_gi_contig_6493               ------------------------------------------------
gi|27156260|gb|CA854824.1|CA854 ------------------------------------------------

PF11_0213                       ATAAAATAGAAAGGCATTCCAACGTTTTATATATTAATCCAACAAAAT
MAL11|PF11_0213                 ATAAAATAGAAAGGCATTCCAACGTTTTATATATTAATCCAACAAAAT
su_gi_contig_6493               ------------------------------------------------
gi|27156260|gb|CA854824.1|CA854 ------------------------------------------------

PF11_0213                       TTGATCCCATAAAAATAAATGATATTAATAAGAAAGGAGAAAGATACT
MAL11|PF11_0213                 TTGATCCCATAAAAATAAATGATATTAATAAGAAAGGAGAAAGATACT
su_gi_contig_6493               ------------------------------------------------
gi|27156260|gb|CA854824.1|CA854 ------------------------------------------------

PF11_0213                       ATGACAATATAGAAAATGAAGACAAAAGAGAAATTTATACTAATAATG
MAL11|PF11_0213                 ATGACAATATAGAAAATGAAGACAAAAGAGAAATTTATACTAATAATG
su_gi_contig_6493               ------------------------------------------------
gi|27156260|gb|CA854824.1|CA854 ------------------------------------------------

PF11_0213                       ACGAATATATGGATAAACGAGAAAGTAATACTAACCATATTTATATAA
MAL11|PF11_0213                 ACGAATATATGGATAAACGAGAAAGTAATACTAACCATATTTATATAA
su_gi_contig_6493               ------------------------------------------------
gi|27156260|gb|CA854824.1|CA854 ------------------------------------------------

PF11_0213                       ATAAAAAGGAAAGTTATTTGGAAAATGCAAAAGATGTTATTAAAAAGG
MAL11|PF11_0213                 ATAAAAAGGAAAGTTATTTGGAAAATGCAAAAGATGTTATTAAAAAGG
su_gi_contig_6493               ------------------------------------------------
gi|27156260|gb|CA854824.1|CA854 ------------------------------------------------

PF11_0213                       AAAGCCCTCTTAACAATGTTGAAGATACGAAAAAAGAGGAGAGTTATA
MAL11|PF11_0213                 AAAGCCCTCTTAACAATGTTGAAGATACGAAAAAAGAGGAGAGTTATA
su_gi_contig_6493               ------------------------------------------------
gi|27156260|gb|CA854824.1|CA854 ------------------------------------------------

PF11_0213                       GTAAAAATATAGAAAATGCGAATAAGGAAGAATATGAATCAAACGAAG
MAL11|PF11_0213                 GTAAAAATATAGAAAATGCGAATAAGGAAGAATATGAATCAAACGAAG
su_gi_contig_6493               ------------------------------------------------
gi|27156260|gb|CA854824.1|CA854 ------------------------------------------------

PF11_0213                       AAACATACGTAAATAAAATGGAAGAGGATTCTAACGATATAGAAGATA
MAL11|PF11_0213                 AAACATACGTAAATAAAATGGAAGAGGATTCTAACGATATAGAAGATA
su_gi_contig_6493               ------------------------------------------------
gi|27156260|gb|CA854824.1|CA854 ------------------------------------------------

PF11_0213                       TTAGTAATAGAAAATATGAGTATAAAGAAGGACAATATTTAAATAAAG
MAL11|PF11_0213                 TTAGTAATAGAAAATATGAGTATAAAGAAGGACAATATTTAAATAAAG
su_gi_contig_6493               ------------------------------------------------
gi|27156260|gb|CA854824.1|CA854 ------------------------------------------------

PF11_0213                       GAGAAAAATACATTAACAATATAGATAATGTTAGTATAAAGGAGAGTT
MAL11|PF11_0213                 GAGAAAAATACATTAACAATATAGATAATGTTAGTATAAAGGAGAGTT
su_gi_contig_6493               ------------------------------------------------
gi|27156260|gb|CA854824.1|CA854 ------------------------------------------------

PF11_0213                       ATTATAATAAGAGAGAAAAAGAGAGTATTGAAATAAGTAATTTAAATA
MAL11|PF11_0213                 ATTATAATAAGAGAGAAAAAGAGAGTATTGAAATAAGTAATTTAAATA
su_gi_contig_6493               ------------------------------------------------
gi|27156260|gb|CA854824.1|CA854 ------------------------------------------------

PF11_0213                       AACGAGAAAGTTGCACTAGTAATATAAACAATTTTAGAATACGAGAAA
MAL11|PF11_0213                 AACGAGAAAGTTGCACTAGTAATATAAACAATTTTAGAATACGAGAAA
su_gi_contig_6493               ------------------------------------------------
gi|27156260|gb|CA854824.1|CA854 ------------------------------------------------

PF11_0213                       ATCAATCTAACATGGTAGAATATGAAAATAAAAGAAAAAGCGATAATA
MAL11|PF11_0213                 ATCAATCTAACATGGTAGAATATGAAAATAAAAGAAAAAGCGATAATA
su_gi_contig_6493               ------------------------------------------------
gi|27156260|gb|CA854824.1|CA854 ------------------------------------------------

PF11_0213                       TTGAAATAAATAATTTGAATAAAGCAGATATTTATGTTAACAGTATAA
MAL11|PF11_0213                 TTGAAATAAATAATTTGAATAAAGCAGATATTTATGTTAACAGTATAA
su_gi_contig_6493               ------------------------------------------------
gi|27156260|gb|CA854824.1|CA854 ------------------------------------------------

PF11_0213                       AAAATGTTAGTAAAAGAAATAGTTCTTATAATAAGAAGGAACGAGACA
MAL11|PF11_0213                 AAAATGTTAGTAAAAGAAATAGTTCTTATAATAAGAAGGAACGAGACA
su_gi_contig_6493               ------------------------------------------------
gi|27156260|gb|CA854824.1|CA854 ------------------------------------------------

PF11_0213                       GTAAAAAAGATAGAGACAGTGTATATGATGAGAATAGAAGGAAAAGTA
MAL11|PF11_0213                 GTAAAAAAGATAGAGACAGTGTATATGATGAGAATAGAAGGAAAAGTA
su_gi_contig_6493               ------------------------------------------------
gi|27156260|gb|CA854824.1|CA854 ------------------------------------------------

PF11_0213                       GTGCTTATCAAATTAATGATATATATAATATAAGAGATAAAAGCAAAG
MAL11|PF11_0213                 GTGCTTATCAAATTAATGATATATATAATATAAGAGATAAAAGCAAAG
su_gi_contig_6493               ------------------------------------------------
gi|27156260|gb|CA854824.1|CA854 ------------------------------------------------

PF11_0213                       AGAAAATTGACATGGATACTATTCAAGATATGAATAAAAGGAAAAGCT
MAL11|PF11_0213                 AGAAAATTGACATGGATACTATTCAAGATATGAATAAAAGGAAAAGCT
su_gi_contig_6493               ------------------------------------------------
gi|27156260|gb|CA854824.1|CA854 ------------------------------------------------

PF11_0213                       ATGTAGATAATATACATATTACAAATAAAAAATATAGTGATATAAATA
MAL11|PF11_0213                 ATGTAGATAATATACATATTACAAATAAAAAATATAGTGATATAAATA
su_gi_contig_6493               ------------------------------------------------
gi|27156260|gb|CA854824.1|CA854 ------------------------------------------------

PF11_0213                       ATGCAGAAGATGTTATAAGAGAAAAAAAATATGAAGATTATAATATAA
MAL11|PF11_0213                 ATGCAGAAGATGTTATAAGAGAAAAAAAATATGAAGATTATAATATAA
su_gi_contig_6493               ------------------------------------------------
gi|27156260|gb|CA854824.1|CA854 ------------------------------------------------

PF11_0213                       GTGTTATGTATAATATGCATAATAAGAGAGATCAAAGAAAAGAGAGTA
MAL11|PF11_0213                 GTGTTATGTATAATATGCATAATAAGAGAGATCAAAGAAAAGAGAGTA
su_gi_contig_6493               ------------------------------------------------
gi|27156260|gb|CA854824.1|CA854 ------------------------------------------------

PF11_0213                       ATATTAATATATATAATGATAATAATATGAGACGAAGTACTATTAATA
MAL11|PF11_0213                 ATATTAATATATATAATGATAATAATATGAGACGAAGTACTATTAATA
su_gi_contig_6493               ------------------------------------------------
gi|27156260|gb|CA854824.1|CA854 ------------------------------------------------

PF11_0213                       AGATAAATGATGAGAACAGTATGCACAATGTAAAAAATGAAATTAAAA
MAL11|PF11_0213                 AGATAAATGATGAGAACAGTATGCACAATGTAAAAAATGAAATTAAAA
su_gi_contig_6493               ------------------------------------------------
gi|27156260|gb|CA854824.1|CA854 ------------------------------------------------

PF11_0213                       ATATTGATAATAATAACAATGTGGATAAAATAAATGTGAATAAAAGTA
MAL11|PF11_0213                 ATATTGATAATAATAACAATGTGGATAAAATAAATGTGAATAAAAGTA
su_gi_contig_6493               ------------------------------------------------
gi|27156260|gb|CA854824.1|CA854 ------------------------------------------------

PF11_0213                       ATACGGATAAAATATACATGGATAAAATATACATGGATAAAATATACA
MAL11|PF11_0213                 ATACGGATAAAATATACATGGATAAAATATACATGGATAAAATATACA
su_gi_contig_6493               ------------------------------------------------
gi|27156260|gb|CA854824.1|CA854 ------------------------------------------------

PF11_0213                       TGGATAAAAGATACATGGATAAAAGATACATGGATAAAAGATACATGA
MAL11|PF11_0213                 TGGATAAAAGATACATGGATAAAAGATACATGGATAAAAGATACATGA
su_gi_contig_6493               ------------------------------------------------
gi|27156260|gb|CA854824.1|CA854 ------------------------------------------------

PF11_0213                       ATAAAAGATACATGGATAAAATATACATGGATAAAATATACATGGATA
MAL11|PF11_0213                 ATAAAAGATACATGGATAAAATATACATGGATAAAATATACATGGATA
su_gi_contig_6493               ------------------------------------------------
gi|27156260|gb|CA854824.1|CA854 ------------------------------------------------

PF11_0213                       AAATATACATGGATAAAATATACATGGATAATGAATATATGACAGATA
MAL11|PF11_0213                 AAATATACATGGATAAAATATACATGGATAATGAATATATGACAGATA
su_gi_contig_6493               ------------------------------------------------
gi|27156260|gb|CA854824.1|CA854 ------------------------------------------------

PF11_0213                       ATATAATTAAAAAAAATGATAAATATAATAATAATAATAATAATAATA
MAL11|PF11_0213                 ATATAATTAAAAAAAATGATAAATATAATAATAATAATAATAATAATA
su_gi_contig_6493               ------------------------------------------------
gi|27156260|gb|CA854824.1|CA854 ------------------------------------------------

PF11_0213                       ATAGTGATGTTGTTGAATATGTAAATGAAAGAAAACACACATCTCTTA
MAL11|PF11_0213                 ATAGTGATGTTGTTGAATATGTAAATGAAAGAAAACACACATCTCTTA
su_gi_contig_6493               ------------------------------------------------
gi|27156260|gb|CA854824.1|CA854 ------------------------------------------------

PF11_0213                       TTAACGAACATTATTTATATGAAAGAAAGAGTAACGTAGATAAAATGA
MAL11|PF11_0213                 TTAACGAACATTATTTATATGAAAGAAAGAGTAACGTAGATAAAATGA
su_gi_contig_6493               ------------------------------------------------
gi|27156260|gb|CA854824.1|CA854 ------------------------------------------------

PF11_0213                       AGGATATTAATAAAGGAGAGAATGATATATTATATGATGTATATAATA
MAL11|PF11_0213                 AGGATATTAATAAAGGAGAGAATGATATATTATATGATGTATATAATA
su_gi_contig_6493               ------------------------------------------------
gi|27156260|gb|CA854824.1|CA854 ------------------------------------------------

PF11_0213                       ATAGTGAAAAAAAAAACACAAAAAGTAGTTTATATAGAAATCCTGAAA
MAL11|PF11_0213                 ATAGTGAAAAAAAAAACACAAAAAGTAGTTTATATAGAAATCCTGAAA
su_gi_contig_6493               ------------------------------------------------
gi|27156260|gb|CA854824.1|CA854 ------------------------------------------------

PF11_0213                       TTATTACTCAAGGGGGAAATGATAATATAAATAATATGAATGAACATA
MAL11|PF11_0213                 TTATTACTCAAGGGGGAAATGATAATATAAATAATATGAATGAACATA
su_gi_contig_6493               ------------------------------------------------
gi|27156260|gb|CA854824.1|CA854 ------------------------------------------------

PF11_0213                       TAAGTAGTTTAAATAAAGTTTATCGTATTAGTAATAAAAAAAGTAATA
MAL11|PF11_0213                 TAAGTAGTTTAAATAAAGTTTATCGTATTAGTAATAAAAAAAGTAATA
su_gi_contig_6493               ------------------------------------------------
gi|27156260|gb|CA854824.1|CA854 ------------------------------------------------

PF11_0213                       ATAATTATAAAGGACAAGATTATACATATATAGTAAATGAAAATAGTG
MAL11|PF11_0213                 ATAATTATAAAGGACAAGATTATACATATATAGTAAATGAAAATAGTG
su_gi_contig_6493               ------------------------------------------------
gi|27156260|gb|CA854824.1|CA854 ------------------------------------------------

PF11_0213                       GAAGAAATAGTTCTATGTATAATAATATAAATAATTCAGATAATATGA
MAL11|PF11_0213                 GAAGAAATAGTTCTATGTATAATAATATAAATAATTCAGATAATATGA
su_gi_contig_6493               ------------------------------------------------
gi|27156260|gb|CA854824.1|CA854 ------------------------------------------------

PF11_0213                       ATAAAAAAGAATGTGATTTTATTAATGATAAAGAAAATATAAATAAAC
MAL11|PF11_0213                 ATAAAAAAGAATGTGATTTTATTAATGATAAAGAAAATATAAATAAAC
su_gi_contig_6493               ------------------------------------------------
gi|27156260|gb|CA854824.1|CA854 ------------------------------------------------

PF11_0213                       GAATAAGTGAAATATATGACTTACGTCAAATAAATCATAATGAAAGTA
MAL11|PF11_0213                 GAATAAGTGAAATATATGACTTACGTCAAATAAATCATAATGAAAGTA
su_gi_contig_6493               ------------------------------------------------
gi|27156260|gb|CA854824.1|CA854 ------------------------------------------------

PF11_0213                       ATATAGAGAACATGGAAAATATAAAAAATATGGAAAATATAAAAAATA
MAL11|PF11_0213                 ATATAGAGAACATGGAAAATATAAAAAATATGGAAAATATAAAAAATA
su_gi_contig_6493               ------------------------------------------------
gi|27156260|gb|CA854824.1|CA854 ------------------------------------------------

PF11_0213                       TGGAAAATATAAAAAATATGGAAAATATCGAACATATAAAAAATATGG
MAL11|PF11_0213                 TGGAAAATATAAAAAATATGGAAAATATCGAACATATAAAAAATATGG
su_gi_contig_6493               ------------------------------------------------
gi|27156260|gb|CA854824.1|CA854 ------------------------------------------------

PF11_0213                       AAAACATGGAACATATAAAAAATATACAAAACATCGAACATATAAAAA
MAL11|PF11_0213                 AAAACATGGAACATATAAAAAATATACAAAACATCGAACATATAAAAA
su_gi_contig_6493               ------------------------------------------------
gi|27156260|gb|CA854824.1|CA854 ------------------------------------------------

PF11_0213                       ATATTGAAAATATACAAAATATACAAAACATGGAACATATAAAAAATA
MAL11|PF11_0213                 ATATTGAAAATATACAAAATATACAAAACATGGAACATATAAAAAATA
su_gi_contig_6493               ------------------------------------------------
gi|27156260|gb|CA854824.1|CA854 ------------------------------------------------

PF11_0213                       TTGAAAGTATACAAAATATACAAAACATGGAACATATACAAAATATTG
MAL11|PF11_0213                 TTGAAAGTATACAAAATATACAAAACATGGAACATATACAAAATATTG
su_gi_contig_6493               ------------------------------------------------
gi|27156260|gb|CA854824.1|CA854 ------------------------------------------------

PF11_0213                       AAAATATACAAAATATTGAAAATATACAAAATATTGAAAATATAAAAA
MAL11|PF11_0213                 AAAATATACAAAATATTGAAAATATACAAAATATTGAAAATATAAAAA
su_gi_contig_6493               ------------------------------------------------
gi|27156260|gb|CA854824.1|CA854 ------------------------------------------------

PF11_0213                       CTATCGAAAATATAAAAAAAAACATAGAAAATATAAATAACAAAGGTA
MAL11|PF11_0213                 CTATCGAAAATATAAAAAAAAACATAGAAAATATAAATAACAAAGGTA
su_gi_contig_6493               ------------------------------------------------
gi|27156260|gb|CA854824.1|CA854 ------------------------------------------------

PF11_0213                       GTTTAATGGTAAATTCTAATAATATTAATGAAAACATAAAAAAAGAAA
MAL11|PF11_0213                 GTTTAATGGTAAATTCTAATAATATTAATGAAAACATAAAAAAAGAAA
su_gi_contig_6493               ------------------------------------------------
gi|27156260|gb|CA854824.1|CA854 ------------------------------------------------

PF11_0213                       GTGATATTTATAAAATTGAATGTGATGATGATCATATGTGTGATGTAA
MAL11|PF11_0213                 GTGATATTTATAAAATTGAATGTGATGATGATCATATGTGTGATGTAA
su_gi_contig_6493               ------------------------------------------------
gi|27156260|gb|CA854824.1|CA854 ------------------------------------------------

PF11_0213                       CTAAAATTAAAGGTGTAGATAAACAAATGAGTGATACACATAAAATTA
MAL11|PF11_0213                 CTAAAATTAAAGGTGTAGATAAACAAATGAGTGATACACATAAAATTA
su_gi_contig_6493               ------------------------------------------------
gi|27156260|gb|CA854824.1|CA854 ------------------------------------------------

PF11_0213                       AATATGATGATAACGAAAAAAATAATGAGAATAAAAGGAAAAGTGGTA
MAL11|PF11_0213                 AATATGATGATAACGAAAAAAATAATGAGAATAAAAGGAAAAGTGGTA
su_gi_contig_6493               ------------------------------------------------
gi|27156260|gb|CA854824.1|CA854 ------------------------------------------------

PF11_0213                       TAAATAAAGTTTTTGATATTATTAAAAGAACAATGGATTCTTATAATA
MAL11|PF11_0213                 TAAATAAAGTTTTTGATATTATTAAAAGAACAATGGATTCTTATAATA
su_gi_contig_6493               ------------------------------------------------
gi|27156260|gb|CA854824.1|CA854 ------------------------------------------------

PF11_0213                       TTTATAATTTAAGTAAATGTAAAATTGATGAAGACAACATATATATGT
MAL11|PF11_0213                 TTTATAATTTAAGTAAATGTAAAATTGATGAAGACAACATATATATGT
su_gi_contig_6493               ------------------------------------------------
gi|27156260|gb|CA854824.1|CA854 ------------------------------------------------

PF11_0213                       TGAATGAGAAAAAAAAAAACAATATAAATAATATGAATAAAAGGAAAA
MAL11|PF11_0213                 TGAATGAGAAAAAAAAAAACAATATAAATAATATGAATAAAAGGAAAA
su_gi_contig_6493               ------------------------------------------------
gi|27156260|gb|CA854824.1|CA854 ------------------------------------------------

PF11_0213                       GTGAAAATACATATAATATAAATGAAAGAGAAAAGGATGATATGAATA
MAL11|PF11_0213                 GTGAAAATACATATAATATAAATGAAAGAGAAAAGGATGATATGAATA
su_gi_contig_6493               ------------------------------------------------
gi|27156260|gb|CA854824.1|CA854 ------------------------------------------------

PF11_0213                       GAAGAATGACTGAAAATACATATAATTTGAATAAAGAAAAAAATTTAA
MAL11|PF11_0213                 GAAGAATGACTGAAAATACATATAATTTGAATAAAGAAAAAAATTTAA
su_gi_contig_6493               ------------------------------------------------
gi|27156260|gb|CA854824.1|CA854 ------------------------------------------------

PF11_0213                       GTGTACATAATATTAAAAATATACAACCATACAATATAAATAATAATA
MAL11|PF11_0213                 GTGTACATAATATTAAAAATATACAACCATACAATATAAATAATAATA
su_gi_contig_6493               ------------------------------------------------
gi|27156260|gb|CA854824.1|CA854 ------------------------------------------------

PF11_0213                       TATATGAAAAAACGAATGATACAATCGATAATTTAAATGAAACAGGAA
MAL11|PF11_0213                 TATATGAAAAAACGAATGATACAATCGATAATTTAAATGAAACAGGAA
su_gi_contig_6493               ------------------------------------------------
gi|27156260|gb|CA854824.1|CA854 ------------------------------------------------

PF11_0213                       AAAACAATACGAATGATATAAGTATAAAAGGAAGTGATAAGAATAAAG
MAL11|PF11_0213                 AAAACAATACGAATGATATAAGTATAAAAGGAAGTGATAAGAATAAAG
su_gi_contig_6493               ------------------------------------------------
gi|27156260|gb|CA854824.1|CA854 ------------------------------------------------

PF11_0213                       AATATAAATTTTATGATAATGAAAATAAAGATAATATAAATATGATAA
MAL11|PF11_0213                 AATATAAATTTTATGATAATGAAAATAAAGATAATATAAATATGATAA
su_gi_contig_6493               ------------------------------------------------
gi|27156260|gb|CA854824.1|CA854 ------------------------------------------------

PF11_0213                       TAAGAGATACAATTAATATGTCTAATCTAAATAATAATATAAGTGATA
MAL11|PF11_0213                 TAAGAGATACAATTAATATGTCTAATCTAAATAATAATATAAGTGATA
su_gi_contig_6493               ------------------------------------------------
gi|27156260|gb|CA854824.1|CA854 ------------------------------------------------

PF11_0213                       ATATGCAAATGGCCATTCACAAGGAAGAAAAAAATATACATAAAATGA
MAL11|PF11_0213                 ATATGCAAATGGCCATTCACAAGGAAGAAAAAAATATACATAAAATGA
su_gi_contig_6493               ------------------------------------------------
gi|27156260|gb|CA854824.1|CA854 ------------------------------------------------

PF11_0213                       ATAGAAAAATAACATATACAAACAATTTATATAATATAAATGAAAGTA
MAL11|PF11_0213                 ATAGAAAAATAACATATACAAACAATTTATATAATATAAATGAAAGTA
su_gi_contig_6493               ------------------------------------------------
gi|27156260|gb|CA854824.1|CA854 ------------------------------------------------

PF11_0213                       AAACTGAATATACTATTAATATAAATGAACAAGAAGAAAAAAGTGATT
MAL11|PF11_0213                 AAACTGAATATACTATTAATATAAATGAACAAGAAGAAAAAAGTGATT
su_gi_contig_6493               ------------------------------------------------
gi|27156260|gb|CA854824.1|CA854 ------------------------------------------------

PF11_0213                       TTATAAATAATGACAATATAAAAATGGATAATGAAGATAAACTATATA
MAL11|PF11_0213                 TTATAAATAATGACAATATAAAAATGGATAATGAAGATAAACTATATA
su_gi_contig_6493               ------------------------------------------------
gi|27156260|gb|CA854824.1|CA854 ------------------------------------------------

PF11_0213                       ATTGTAACGAAAGAAACAATCATATACATAAAGAAAATAAAAGAAACG
MAL11|PF11_0213                 ATTGTAACGAAAGAAACAATCATATACATAAAGAAAATAAAAGAAACG
su_gi_contig_6493               ------------------------------------------------
gi|27156260|gb|CA854824.1|CA854 ------------------------------------------------

PF11_0213                       ATATTAAGTATGATAATTTTAAAAAGGATAACATAAGAAAAAATATGG
MAL11|PF11_0213                 ATATTAAGTATGATAATTTTAAAAAGGATAACATAAGAAAAAATATGG
su_gi_contig_6493               ------------------------------------------------
gi|27156260|gb|CA854824.1|CA854 ------------------------------------------------

PF11_0213                       ATAACACGAAAAATATAGAAAATATGAACAATATAGATAATATGGATA
MAL11|PF11_0213                 ATAACACGAAAAATATAGAAAATATGAACAATATAGATAATATGGATA
su_gi_contig_6493               ------------------------------------------------
gi|27156260|gb|CA854824.1|CA854 ------------------------------------------------

PF11_0213                       ATACGAAACATATAGAAAATGTCAATAATATGAAAAATATAGAAAATG
MAL11|PF11_0213                 ATACGAAACATATAGAAAATGTCAATAATATGAAAAATATAGAAAATG
su_gi_contig_6493               ------------------------------------------------
gi|27156260|gb|CA854824.1|CA854 ------------------------------------------------

PF11_0213                       TGAATAATATAAACAATATAGATAATATGGATAATAAGAAACATATAG
MAL11|PF11_0213                 TGAATAATATAAACAATATAGATAATATGGATAATAAGAAACATATAG
su_gi_contig_6493               ------------------------------------------------
gi|27156260|gb|CA854824.1|CA854 ------------------------------------------------

PF11_0213                       AAAATGTCAATAATATGAAAAATATAGAAAATGTGAATAATATAAACA
MAL11|PF11_0213                 AAAATGTCAATAATATGAAAAATATAGAAAATGTGAATAATATAAACA
su_gi_contig_6493               ------------------------------------------------
gi|27156260|gb|CA854824.1|CA854 ------------------------------------------------

PF11_0213                       ATATAGATAATATGGATAATAAGAAACATATAGAAAATATAAATAATA
MAL11|PF11_0213                 ATATAGATAATATGGATAATAAGAAACATATAGAAAATATAAATAATA
su_gi_contig_6493               ------------------------------------------------
gi|27156260|gb|CA854824.1|CA854 ------------------------------------------------

PF11_0213                       TGAAAAATATGGAAAATATGAATAATATAAACAATATAGAAAATATGA
MAL11|PF11_0213                 TGAAAAATATGGAAAATATGAATAATATAAACAATATAGAAAATATGA
su_gi_contig_6493               ------------------------------------------------
gi|27156260|gb|CA854824.1|CA854 ------------------------------------------------

PF11_0213                       ATAATATGAAAAATATAGAAAATATGAATAATATGAAAAATATAGAAA
MAL11|PF11_0213                 ATAATATGAAAAATATAGAAAATATGAATAATATGAAAAATATAGAAA
su_gi_contig_6493               ------------------------------------------------
gi|27156260|gb|CA854824.1|CA854 ------------------------------------------------

PF11_0213                       ATATGAATAATATAAACAATATAGAAAATATTAATAATATGAAAAATA
MAL11|PF11_0213                 ATATGAATAATATAAACAATATAGAAAATATTAATAATATGAAAAATA
su_gi_contig_6493               ------------------------------------------------
gi|27156260|gb|CA854824.1|CA854 ------------------------------------------------

PF11_0213                       TACAAAATATTAACAATATAGAAAATATGGATAATATGAATAATACGA
MAL11|PF11_0213                 TACAAAATATTAACAATATAGAAAATATGGATAATATGAATAATACGA
su_gi_contig_6493               ------------------------------------------------
gi|27156260|gb|CA854824.1|CA854 ------------------------------------------------

PF11_0213                       AATATATAGAAAATATGGATAATATGAACAATATAGAAAATATGAATA
MAL11|PF11_0213                 AATATATAGAAAATATGGATAATATGAACAATATAGAAAATATGAATA
su_gi_contig_6493               ------------------------------------------------
gi|27156260|gb|CA854824.1|CA854 ------------------------------------------------

PF11_0213                       ATATAAATAATTATAATAAAATTTATGATGTTAATATAATTAATAATA
MAL11|PF11_0213                 ATATAAATAATTATAATAAAATTTATGATGTTAATATAATTAATAATA
su_gi_contig_6493               ------------------------------------------------
gi|27156260|gb|CA854824.1|CA854 ------------------------------------------------

PF11_0213                       AAAATTATGACAGTACATATAATGAACTATACGAAAAAGACAATCAAG
MAL11|PF11_0213                 AAAATTATGACAGTACATATAATGAACTATACGAAAAAGACAATCAAG
su_gi_contig_6493               ------------------------------------------------
gi|27156260|gb|CA854824.1|CA854 ------------------------------------------------

PF11_0213                       AAGAAAATAAAAATATATGCAATGATAAATTAGATAATTCAATTAATG
MAL11|PF11_0213                 AAGAAAATAAAAATATATGCAATGATAAATTAGATAATTCAATTAATG
su_gi_contig_6493               ------------------------------------------------
gi|27156260|gb|CA854824.1|CA854 ------------------------------------------------

PF11_0213                       AGAAAACAAAATATATGAAAACGTTAAGAGAATATTTTGTTAAGAGTG
MAL11|PF11_0213                 AGAAAACAAAATATATGAAAACGTTAAGAGAATATTTTGTTAAGAGTG
su_gi_contig_6493               ------------------------------------------------
gi|27156260|gb|CA854824.1|CA854 ------------------------------------------------

PF11_0213                       AAAAAGAAATAGAAGATCAAAAAAAAAATAATATGAATGATATGTATA
MAL11|PF11_0213                 AAAAAGAAATAGAAGATCAAAAAAAAAATAATATGAATGATATGTATA
su_gi_contig_6493               ------------------------------------------------
gi|27156260|gb|CA854824.1|CA854 ------------------------------------------------

PF11_0213                       CAAGAAGAGAAGAGGAAAAAATAAAAGACAATGAAGATTGGAAATTAT
MAL11|PF11_0213                 CAAGAAGAGAAGAGGAAAAAATAAAAGACAATGAAGATTGGAAATTAT
su_gi_contig_6493               ------------------------------------------------
gi|27156260|gb|CA854824.1|CA854 ------------------------------------------------

PF11_0213                       ATGATTTCAAAAACCTCAAGGAAAAATATAAATTTCAAATGAATATGA
MAL11|PF11_0213                 ATGATTTCAAAAACCTCAAGGAAAAATATAAATTTCAAATGAATATGA
su_gi_contig_6493               ------------------------------------------------
gi|27156260|gb|CA854824.1|CA854 ------------------------------------------------

PF11_0213                       AAGATAGTGAAATAAATCAATTACAAAATAATTTAATAGATGAATTTA
MAL11|PF11_0213                 AAGATAGTGAAATAAATCAATTACAAAATAATTTAATAGATGAATTTA
su_gi_contig_6493               ------------------------------------------------
gi|27156260|gb|CA854824.1|CA854 ------------------------------------------------

PF11_0213                       AAGAATTAAATGAAGTATCCAAATTAAAAAATAACTTAAAAGGAAAAA
MAL11|PF11_0213                 AAGAATTAAATGAAGTATCCAAATTAAAAAATAACTTAAAAGGAAAAA
su_gi_contig_6493               ------------------------------------------------
gi|27156260|gb|CA854824.1|CA854 ------------------------------------------------

PF11_0213                       CATACAATTCTAATATAGGAGAAGAAATGTTGGAAGAAAATAAGGAAA
MAL11|PF11_0213                 CATACAATTCTAATATAGGAGAAGAAATGTTGGAAGAAAATAAGGAAA
su_gi_contig_6493               ------------------------------------------------
gi|27156260|gb|CA854824.1|CA854 ------------------------------------------------

PF11_0213                       AACAACATGGAAATTATGTAGGTGAATATTTTGATAGGAATGATATGA
MAL11|PF11_0213                 AACAACATGGAAATTATGTAGGTGAATATTTTGATAGGAATGATATGA
su_gi_contig_6493               ------------------------------------------------
gi|27156260|gb|CA854824.1|CA854 ------------------------------------------------

PF11_0213                       TTTTAAAAGAGCGCATATTTGAATATGCCAAACATAAGACAAGCATAG
MAL11|PF11_0213                 TTTTAAAAGAGCGCATATTTGAATATGCCAAACATAAGACAAGCATAG
su_gi_contig_6493               ------------------------------------------------
gi|27156260|gb|CA854824.1|CA854 ------------------------------------------------

PF11_0213                       ATATGTTAAAGGTAATAAGAGTGTTAAACAAAAAATAAATAAATAAAT
MAL11|PF11_0213                 ATATGTTAAAGC------------------------------------
su_gi_contig_6493               ------------------------------------------------
gi|27156260|gb|CA854824.1|CA854 ------------------------------------------------

PF11_0213                       AAATAAATAAATAAATACATATATATATATATATTTGATAATTTTTAT
MAL11|PF11_0213                 ------------------------------------------------
su_gi_contig_6493               ------------------------------------------------
gi|27156260|gb|CA854824.1|CA854 ------------------------------------------------

PF11_0213                       TTTATTTTTTTTTTAGCATCCCGATGATATAAAAAGAAACTCGAAGGA
MAL11|PF11_0213                 -----------------ATCCCGATGATATAAAAAGAAACTCGAAGGA
su_gi_contig_6493               ------------------------------------------------
gi|27156260|gb|CA854824.1|CA854 ------------------------------------------------

PF11_0213                       CCTCAAAAAGTGGAAGGTCAGAATCCCATAAGAACATTAAAAAAATAT
MAL11|PF11_0213                 CCTCAAAAAGTGGAAG--------------------------------
su_gi_contig_6493               ------------------------------------------------
gi|27156260|gb|CA854824.1|CA854 ------------------------------------------------

PF11_0213                       ATATATGTATATATATATATATATATATATATATATATATATATGTAT
MAL11|PF11_0213                 ------------------------------------------------
su_gi_contig_6493               ------------------------------------------------
gi|27156260|gb|CA854824.1|CA854 ------------------------------------------------

PF11_0213                       GTATAATATTTATTATCTCTTTTTTTATATAGTCTCAGGTCATAACTA
MAL11|PF11_0213                 --------------------------------TCTCAGGTCATAACTA
su_gi_contig_6493               ------------------------------------------------
gi|27156260|gb|CA854824.1|CA854 ------------------------------------------------

PF11_0213                       AGAAATACGCGGATGACTGGCTCTCATCAGACGTCTTGTTATCTTGTT
MAL11|PF11_0213                 AGAAATACGCGGATGACTGGCTCTCATCAGACGTCTTGTTATCTTGTT
su_gi_contig_6493               ------------------------------------------------
gi|27156260|gb|CA854824.1|CA854 ------------------------------------------------

PF11_0213                       TTTTAAACTTTATAAAATTAAAAAAATATGTTAATATAACGGAATTAT
MAL11|PF11_0213                 TTTTAAACTTTATAAAATTAAAAAAATATGTTAATATAACGGAATTAT
su_gi_contig_6493               ------------------------------------------------
gi|27156260|gb|CA854824.1|CA854 ------------------------------------------------

PF11_0213                       CAGTGAAATTTCAAACTACCACCGACGTAAAAAAATAGAACATTAACG
MAL11|PF11_0213                 CAGTGAAATTTCAAACTACCACCGACG---------------------
su_gi_contig_6493               ------------------------------------------------
gi|27156260|gb|CA854824.1|CA854 ------------------------------------------------

PF11_0213                       ATCAGATAATTATTTATTTATTTATTATTTCAACATATTATATATACA
MAL11|PF11_0213                 ------------------------------------------------
su_gi_contig_6493               ------------------------------------------------
gi|27156260|gb|CA854824.1|CA854 ------------------------------------------------

PF11_0213                       ATTTGCTCATATTTGTAGTATCATTTCATCCTATTTTTTCTATAAAAT
MAL11|PF11_0213                 ------------------------------------------------
su_gi_contig_6493               ------------------------------------------------
gi|27156260|gb|CA854824.1|CA854 ------------------------------------------------

PF11_0213                       TTTTTTATAATATCATGATAATGCATTTGTTTATATAATCTATAAATG
MAL11|PF11_0213                 ------------------------------------------------
su_gi_contig_6493               ------------------------------------------------
gi|27156260|gb|CA854824.1|CA854 ------------------------------------------------

PF11_0213                       TTTCTATTCTTATATACTTATTTATATATAGGATATCAGGGAAAAGCT
MAL11|PF11_0213                 --------------------------------ATATCAGGGAAAAGCT
su_gi_contig_6493               ------------------------------------------------
gi|27156260|gb|CA854824.1|CA854 ------------------------------------------------

PF11_0213                       CGAGGAACTTGAAGAACAAGATATGATAAATGGGGTGTTAGATGAAAA
MAL11|PF11_0213                 CGAGGAACTTGAAGAACAAGATATGATAAATGGGGTGTTAGATGAAAA
su_gi_contig_6493               -------------------------------GGGGTGTTAGATGAAAA
gi|27156260|gb|CA854824.1|CA854 -------------------------------GGGGTGTTAGATGAAAA

PF11_0213                       AGGAAATTATATTTATTTATCACAAGAAGAAATTAATAAATTATGTTT
MAL11|PF11_0213                 AGGAAATTATATTTATTTATCACAAGAAGAAATTAATAAATTATGTTT
su_gi_contig_6493               AGGAAATTATATTTATTTATCACAAGAAGAAATTAATAAATTATGTTT
gi|27156260|gb|CA854824.1|CA854 AGGAAATTATATTTATTTATCACAAGAAGAAATTAATAAATTATGTTT

PF11_0213                       TGAAATTCAGTCCAAAGGGAAAGTGAATACGCATGATGATTTTGTAAA
MAL11|PF11_0213                 TGAAATTCAGTCCAAAGGGAAAGTGAATACGCATGATGATTTTGTAAA
su_gi_contig_6493               TGAAATTCAGTCCAAAGGGAAAGTGAATACGCATGATGATTTTGTAAA
gi|27156260|gb|CA854824.1|CA854 TGAAATTCAGTCCAAAGGGAAAGTGAATACGCATGATGATTTTGTAAA

PF11_0213                       AATTTGCAACAAGGTCATATCGTTAAGTGTTAATGATAAGGTAAAAAA
MAL11|PF11_0213                 AATTTGCAACAAGGTCATATCGTTAAGTGTTAATGATAAGGTAAAAAA
su_gi_contig_6493               AATTTGCAACAAGGTCATATCGTTAAGTGTTAATGATAAG--------
gi|27156260|gb|CA854824.1|CA854 AATTTGCAACAAGGTCATATCGTTAAGTGTTAATGATAAG--------

PF11_0213                       AAAAAATAGACATGTAACTATATATATATATATATATATATATATATA
MAL11|PF11_0213                 AAAAAATAGACATGTAACTATATATATATATATATATATATATATATA
su_gi_contig_6493               ------------------------------------------------
gi|27156260|gb|CA854824.1|CA854 ------------------------------------------------

PF11_0213                       CATATATACATACATATATGCATACATATATACATACATATATACATA
MAL11|PF11_0213                 CATATATACATACATATATGCATACATATATACATACATATATACATA
su_gi_contig_6493               ------------------------------------------------
gi|27156260|gb|CA854824.1|CA854 ------------------------------------------------

PF11_0213                       CATATATATGATGTTCTTCTTTGATGTGTTCAAAGGTGTTATATTTAT
MAL11|PF11_0213                 CATATATATGATGTTCTTCTTTGATGTGTTCAAAGGTGTTATATTTAT
su_gi_contig_6493               ------------------------------------------------
gi|27156260|gb|CA854824.1|CA854 ------------------------------------------------

PF11_0213                       AAATTTTTCTTATATTTTTATAGGACATGGAAAAGTTAAAGGAAGAAG
MAL11|PF11_0213                 AAATTTTTCTTATATTTTTATAGGACATGGAAAAGTTAAAGGAAGAAG
su_gi_contig_6493               -----------------------GACATGGAAAAGTTAAAGGAAGAAG
gi|27156260|gb|CA854824.1|CA854 -----------------------GACATGGAAAAGTTAAAGGAAGAAG

PF11_0213                       AAGAAAAAATAATTAAAGCTAAAACAGAAATATTTTAAAATTGTACAA
MAL11|PF11_0213                 AAGAAAAAATAATTAA--------------------------------
su_gi_contig_6493               AAGAAAAAATAATTAAAGCTAAAACAGAAATATTTTAAAATTGTACAA
gi|27156260|gb|CA854824.1|CA854 AAGAAAAAATAATTAAAGCTAAAACAGAAATATTTTAAAATTGTACAA

PF11_0213                       TATTTTTTTTTTCTGTTTAATTTGTAATAATTAACAATCAAAATAAAA
MAL11|PF11_0213                 ------------------------------------------------
su_gi_contig_6493               TATTTTTTTTTTCTGTTTAATTTGTAATAATTAACAATCAAAATAAAA
gi|27156260|gb|CA854824.1|CA854 TATTTTTTTTTTCTGTTTAATTTGTAATAATTAACAATCAAAATAAAA

PF11_0213                       ACATAAGTACAAAAATATATTTTTTGTACACAAAAAAAAAATAAAAAA
MAL11|PF11_0213                 ------------------------------------------------
su_gi_contig_6493               ACATAAGTACAAAAATATATTT--------------------------
gi|27156260|gb|CA854824.1|CA854 ACATAAGTACAAAAATATATTT--------------------------

PF11_0213                       TAAAAAAAATAAAAAAAAATAAAATAATAGGAATATATGATATATATA
MAL11|PF11_0213                 ------------------------------------------------
su_gi_contig_6493               ------------------------------------------------
gi|27156260|gb|CA854824.1|CA854 ------------------------------------------------

PF11_0213                       TATATATAAACGTTTCTCCTTATATTAATCTTGCGATCATTTTGTAAA
MAL11|PF11_0213                 ------------------------------------------------
su_gi_contig_6493               ------------------------------------------------
gi|27156260|gb|CA854824.1|CA854 ------------------------------------------------

PF11_0213                       ATGTTGTTTTAAATATTCAATACACTCTTTTTCATTTTCACCATGAAT
MAL11|PF11_0213                 ------------------------------------------------
su_gi_contig_6493               ------------------------------------------------
gi|27156260|gb|CA854824.1|CA854 ------------------------------------------------

PF11_0213                       AGCCATAAATTTAATCTGCAAGGTAAAAAAAAAAAAAAAAAATAATAA
MAL11|PF11_0213                 ------------------------------------------------
su_gi_contig_6493               ------------------------------------------------
gi|27156260|gb|CA854824.1|CA854 ------------------------------------------------

PF11_0213                       TAAAATAAAATAAAATATAGTGAAAAAATATAATTGTTATACATATTT
MAL11|PF11_0213                 ------------------------------------------------
su_gi_contig_6493               ------------------------------------------------
gi|27156260|gb|CA854824.1|CA854 ------------------------------------------------

PF11_0213                       TATAAATACATACATATAAACATTTATATGTTTCATTTCATTCTTACT
MAL11|PF11_0213                 ------------------------------------------------
su_gi_contig_6493               ------------------------------------------------
gi|27156260|gb|CA854824.1|CA854 ------------------------------------------------

PF11_0213                       ATTTGCTCATAGACTTCATTTATTTGGTTGGGTGAAATATTAGGAAAG
MAL11|PF11_0213                 ------------------------------------------------
su_gi_contig_6493               ------------------------------------------------
gi|27156260|gb|CA854824.1|CA854 ------------------------------------------------

PF11_0213                       TTGTGCTTAATATCAGGCCATTTCAAAAAAGGCTTCATGTTATAAGAC
MAL11|PF11_0213                 ------------------------------------------------
su_gi_contig_6493               ------------------------------------------------
gi|27156260|gb|CA854824.1|CA854 ------------------------------------------------

PF11_0213                       TCTTGTAAATTAAATTTAAAAATATATCGATACAATTTAGCAACAAAA
MAL11|PF11_0213                 ------------------------------------------------
su_gi_contig_6493               ------------------------------------------------
gi|27156260|gb|CA854824.1|CA854 ------------------------------------------------

PF11_0213                       TCAGATAAGCATATATTATTAGTTGTTATAGATGTTATATAATTTTTA
MAL11|PF11_0213                 ------------------------------------------------
su_gi_contig_6493               ------------------------------------------------
gi|27156260|gb|CA854824.1|CA854 ------------------------------------------------

PF11_0213                       TTTAGTTCATTAAATTTATGAAAAATATAAAAGATTAGAAATACAAAA
MAL11|PF11_0213                 ------------------------------------------------
su_gi_contig_6493               ------------------------------------------------
gi|27156260|gb|CA854824.1|CA854 ------------------------------------------------

PF11_0213                       TTCCATTTATCTCCAATTTTTTTTAAACATAAAACAGTTTGACCTTTA
MAL11|PF11_0213                 ------------------------------------------------
su_gi_contig_6493               ------------------------------------------------
gi|27156260|gb|CA854824.1|CA854 ------------------------------------------------

PF11_0213                       ATTTGTATATTATGTTCTTCTTGATAATTTTTATTTTTTAAAAAATTA
MAL11|PF11_0213                 ------------------------------------------------
su_gi_contig_6493               ------------------------------------------------
gi|27156260|gb|CA854824.1|CA854 ------------------------------------------------

PF11_0213                       AGAACATCTATGGTTTTATATAAATTATATAAATGAGTAAAACCCTCA
MAL11|PF11_0213                 ------------------------------------------------
su_gi_contig_6493               ------------------------------------------------
gi|27156260|gb|CA854824.1|CA854 ------------------------------------------------

PF11_0213                       AAAATGTGTACACAAAATTTGGAATATTTTAATGGAAACTTTAAAGAT
MAL11|PF11_0213                 ------------------------------------------------
su_gi_contig_6493               ------------------------------------------------
gi|27156260|gb|CA854824.1|CA854 ------------------------------------------------

PF11_0213                       TCTCTAATTATATATTCAACCACATATTCTGTTTTACCATTTTTTATA
MAL11|PF11_0213                 ------------------------------------------------
su_gi_contig_6493               ------------------------------------------------
gi|27156260|gb|CA854824.1|CA854 ------------------------------------------------

PF11_0213                       TATAAAAAATGATTTTTTAATGGTAATAAAAATAAACATAATTGTATA
MAL11|PF11_0213                 ------------------------------------------------
su_gi_contig_6493               ------------------------------------------------
gi|27156260|gb|CA854824.1|CA854 ------------------------------------------------

PF11_0213                       TAATTCATATTTTCTTTATAATCTAAATTATTAAATGTTTCTTTTAAA
MAL11|PF11_0213                 ------------------------------------------------
su_gi_contig_6493               ------------------------------------------------
gi|27156260|gb|CA854824.1|CA854 ------------------------------------------------

PF11_0213                       AGGTTATTTTTTTCTATTTCTTTAAAAAATTTTAAATAACTAAGTCCA
MAL11|PF11_0213                 ------------------------------------------------
su_gi_contig_6493               ------------------------------------------------
gi|27156260|gb|CA854824.1|CA854 ------------------------------------------------

PF11_0213                       TCAAAAAGCCATTTTTGTTCAAAGTTTTGTTTATCATTATTTTGTACA
MAL11|PF11_0213                 ------------------------------------------------
su_gi_contig_6493               ------------------------------------------------
gi|27156260|gb|CA854824.1|CA854 ------------------------------------------------

PF11_0213                       TTCATTACATTATTACATTGATTATTTTCATCTTCCTTATTTATATCA
MAL11|PF11_0213                 ------------------------------------------------
su_gi_contig_6493               ------------------------------------------------
gi|27156260|gb|CA854824.1|CA854 ------------------------------------------------

PF11_0213                       GATTGTTCAGAAACATTATTCACTTTATTTTGTATTAGATCATTTGAT
MAL11|PF11_0213                 ------------------------------------------------
su_gi_contig_6493               ------------------------------------------------
gi|27156260|gb|CA854824.1|CA854 ------------------------------------------------

PF11_0213                       GAAATGATATTACTAGAATTATTACAAATGTTGCTATTTTCTACATTT
MAL11|PF11_0213                 ------------------------------------------------
su_gi_contig_6493               ------------------------------------------------
gi|27156260|gb|CA854824.1|CA854 ------------------------------------------------

PF11_0213                       TGTAAATGAATTTTTTTATTATTTATATTGTTATTTGAAGAAACACAA
MAL11|PF11_0213                 ------------------------------------------------
su_gi_contig_6493               ------------------------------------------------
gi|27156260|gb|CA854824.1|CA854 ------------------------------------------------

PF11_0213                       TTTAAATCATTTAGATTATCCACATGTTGATCATGAACACTATCATTA
MAL11|PF11_0213                 ------------------------------------------------
su_gi_contig_6493               ------------------------------------------------
gi|27156260|gb|CA854824.1|CA854 ------------------------------------------------

PF11_0213                       GTATGATAATGTTGTGCTGGTGTTACAATTCCTTTGTTTATTTTATCC
MAL11|PF11_0213                 ------------------------------------------------
su_gi_contig_6493               ------------------------------------------------
gi|27156260|gb|CA854824.1|CA854 ------------------------------------------------

PF11_0213                       TTCTTTTTAAGTTTTTCAAATAGTTCTTCATCTTTTACAAAATAATTT
MAL11|PF11_0213                 ------------------------------------------------
su_gi_contig_6493               ------------------------------------------------
gi|27156260|gb|CA854824.1|CA854 ------------------------------------------------

PF11_0213                       GATGGTAGCTGAAATATTTTAGAGGAGTAGGAACTATAATTCAATAAT
MAL11|PF11_0213                 ------------------------------------------------
su_gi_contig_6493               ------------------------------------------------
gi|27156260|gb|CA854824.1|CA854 ------------------------------------------------

PF11_0213                       GTTAAAGATAGAATAACATTTTTACATT
MAL11|PF11_0213                 ----------------------------
su_gi_contig_6493               ----------------------------
gi|27156260|gb|CA854824.1|CA854 ----------------------------

;

endblock;
