# Supplementary material for: cDNA sequences reveal considerable gene prediction inaccuracy in the Plasmodium falciparum genome
Source: BMC Genomics. 2007 Jul 27;8:255. doi: 10.1186/1471-2164-8-255 (PMC1978503; doi:10.1186/1471-2164-8-255)
Supplement: Additional file 3 — Genes with cDNA sequences not matching predicted CDS perfectly. Aligned cDNA and predicted CDS sequences can be viewed by double clicking the hyper-linked gene names in the Excel file. [file 1471-2164-8-255-S3.zip › PF11_0236.TXT]

#NEXUS

[!This data assembled using Sequencher, from Gene Codes Corporation.]
begin data;
   dimensions ntax=4 nchar=5865;
   format datatype=dna gap=- interleave=yes;
   matrix

PF11_0236                       AACAATACAGATATTACACAAATTATTGATTTTACCCAATTTAAAAAT
MAL11|PF11_0236                 ------------------------------------------------
su_gi_contig_6488               ------------------------------------------------
gi|27156307|gb|CA854855.1|CA854 ------------------------------------------------

PF11_0236                       GACGTTGAAAGTATAAGGTCAAAACTTTAAGATGGAAAAAGAAAAAAG
MAL11|PF11_0236                 ------------------------------------------------
su_gi_contig_6488               ------------------------------------------------
gi|27156307|gb|CA854855.1|CA854 ------------------------------------------------

PF11_0236                       AAAAACAATTATAATAAAAGAAAAAATGTCTCTTTACTTTTTTTTTTT
MAL11|PF11_0236                 ------------------------------------------------
su_gi_contig_6488               ------------------------------------------------
gi|27156307|gb|CA854855.1|CA854 ------------------------------------------------

PF11_0236                       TTTTTTTGAATATTTTTATATTATATGTTTTATTTTTTACACATAAAT
MAL11|PF11_0236                 ------------------------------------------------
su_gi_contig_6488               ------------------------------------------------
gi|27156307|gb|CA854855.1|CA854 ------------------------------------------------

PF11_0236                       ATATATATATATATATATTTTTTTTATTTTAGAATTTATCCGTTGATA
MAL11|PF11_0236                 ------------------------------------------------
su_gi_contig_6488               ------------------------------------------------
gi|27156307|gb|CA854855.1|CA854 ------------------------------------------------

PF11_0236                       AATTATGTACCCAAAAATAGTTTTTTAAATGTAATTATTTTTTATTCT
MAL11|PF11_0236                 ------------------------------------------------
su_gi_contig_6488               ------------------------------------------------
gi|27156307|gb|CA854855.1|CA854 ------------------------------------------------

PF11_0236                       CCACAAAAAAAAAATCTAGTTCAATCAGAAATAAAAATTTCTTATTTA
MAL11|PF11_0236                 ------------------------------------------------
su_gi_contig_6488               ------------------------------------------------
gi|27156307|gb|CA854855.1|CA854 ------------------------------------------------

PF11_0236                       ATAAATGGAATTGAAAAGAATTATATATCTGTTTTTGTTTCTCATGAA
MAL11|PF11_0236                 ------------------------------------------------
su_gi_contig_6488               ------------------------------------------------
gi|27156307|gb|CA854855.1|CA854 ------------------------------------------------

PF11_0236                       ATGAATAATGTAATGTTGAACAAAGGAGAATTGGACATTGTAAGATTG
MAL11|PF11_0236                 ------------------------------------------------
su_gi_contig_6488               ------------------------------------------------
gi|27156307|gb|CA854855.1|CA854 ------------------------------------------------

PF11_0236                       TATTATATATATATATATATATATATATATGTATATATATATATTATT
MAL11|PF11_0236                 ------------------------------------------------
su_gi_contig_6488               ------------------------------------------------
gi|27156307|gb|CA854855.1|CA854 ------------------------------------------------

PF11_0236                       CATTATACAAATTTTAATTATAAATTTTCATATATATTTTATATAAAA
MAL11|PF11_0236                 ------------------------------------------------
su_gi_contig_6488               ------------------------------------------------
gi|27156307|gb|CA854855.1|CA854 ------------------------------------------------

PF11_0236                       TTATCATATCATTAAAAAATTTATTAATATTATATATTATTCATTTAT
MAL11|PF11_0236                 ------------------------------------------------
su_gi_contig_6488               ------------------------------------------------
gi|27156307|gb|CA854855.1|CA854 ------------------------------------------------

PF11_0236                       TTATTAATTTATTTTCATTTGTTTCTTTTATATATATATATATATATA
MAL11|PF11_0236                 ------------------------------------------------
su_gi_contig_6488               ------------------------------------------------
gi|27156307|gb|CA854855.1|CA854 ------------------------------------------------

PF11_0236                       TATATAGAATTTACCTCGTGTGAGTACCGAAACGGAAAGCATTAAAAA
MAL11|PF11_0236                 ------------------------------------------------
su_gi_contig_6488               ------------------------------------------------
gi|27156307|gb|CA854855.1|CA854 ------------------------------------------------

PF11_0236                       AGTACCCATAGAAAATATGACTGAGAGAAATGTTTTATGTTTCCTAAT
MAL11|PF11_0236                 ------------------------------------------------
su_gi_contig_6488               ------------------------------------------------
gi|27156307|gb|CA854855.1|CA854 ------------------------------------------------

PF11_0236                       TAAAAAAGAAGTCGATGATATAGTTAATATACATATAGAAGGAAAAAA
MAL11|PF11_0236                 ------------------------------------------------
su_gi_contig_6488               ------------------------------------------------
gi|27156307|gb|CA854855.1|CA854 ------------------------------------------------

PF11_0236                       AAATTTCAGTGAACAACAAGAAGAACAAACTGATCATAATATAAAGGA
MAL11|PF11_0236                 ------------------------------------------------
su_gi_contig_6488               ------------------------------------------------
gi|27156307|gb|CA854855.1|CA854 ------------------------------------------------

PF11_0236                       AGAATTATATAAAGAAGACATTTTAAATGATATAGAAAATCAATGGGA
MAL11|PF11_0236                 ------------------------------------------------
su_gi_contig_6488               ------------------------------------------------
gi|27156307|gb|CA854855.1|CA854 ------------------------------------------------

PF11_0236                       AAATAATCAATTGACATCTTTTAAAGAAGAAAAAAAAATATATAATTT
MAL11|PF11_0236                 ------------------------------------------------
su_gi_contig_6488               ------------------------------------------------
gi|27156307|gb|CA854855.1|CA854 ------------------------------------------------

PF11_0236                       CTATTATTTTTCTTTGTTACCTTTTGAAAAGAAGAATTTACATATATA
MAL11|PF11_0236                 ------------------------------------------------
su_gi_contig_6488               ------------------------------------------------
gi|27156307|gb|CA854855.1|CA854 ------------------------------------------------

PF11_0236                       TGCTTATAGTAATACTTATGTTAAGAAATCTATACCTTTATTTTTTAC
MAL11|PF11_0236                 ------------------------------------------------
su_gi_contig_6488               ------------------------------------------------
gi|27156307|gb|CA854855.1|CA854 ------------------------------------------------

PF11_0236                       ATATTTATTATATATAAATAATATAGATATGAAGAACAAAATAATATA
MAL11|PF11_0236                 ------------------------------------------------
su_gi_contig_6488               ------------------------------------------------
gi|27156307|gb|CA854855.1|CA854 ------------------------------------------------

PF11_0236                       TTTAAATGAAAACCTGAAAGATCATATAAAAAGTTGTAAAAAATTCAA
MAL11|PF11_0236                 ------------------------------------------------
su_gi_contig_6488               ------------------------------------------------
gi|27156307|gb|CA854855.1|CA854 ------------------------------------------------

PF11_0236                       CATTAACGTTAACATAATAAAATGTTGTCTTAAAATGTATCCTAAAAT
MAL11|PF11_0236                 ------------------------------------------------
su_gi_contig_6488               ------------------------------------------------
gi|27156307|gb|CA854855.1|CA854 ------------------------------------------------

PF11_0236                       AATTGAAAGTAACCCAATTACATCTGGAACAAAATTTAATGCAAAGGT
MAL11|PF11_0236                 ------------------------------------------------
su_gi_contig_6488               ------------------------------------------------
gi|27156307|gb|CA854855.1|CA854 ------------------------------------------------

PF11_0236                       TATAAATAAAATGAAAAAAGGAAAAATAATGGAAACTTTTTATTATTT
MAL11|PF11_0236                 ------------------------------------------------
su_gi_contig_6488               ------------------------------------------------
gi|27156307|gb|CA854855.1|CA854 ------------------------------------------------

PF11_0236                       TTTTTTTTTATTTTTATATGTATATTAAAAGTTTATTATTATTATTAT
MAL11|PF11_0236                 ------------------------------------------------
su_gi_contig_6488               ------------------------------------------------
gi|27156307|gb|CA854855.1|CA854 ------------------------------------------------

PF11_0236                       TATTATTATTATTAATATTTTTTTTTTTTTTTTTTAGGTGAGGATACA
MAL11|PF11_0236                 ------------------------------------------------
su_gi_contig_6488               ---------------------------------AAAGGTGAGGATACA
gi|27156307|gb|CA854855.1|CA854 ---------------------------------AAAGGTGAGGATACA

PF11_0236                       AAATGAACATCCTGTTAAGATAAATTACCGGACGAAAACTAAAATTTA
MAL11|PF11_0236                 ------------------------------------------------
su_gi_contig_6488               AAATGAACATCCTGTTAAGATAAATTACCGGACGAAAACTAAAATTTA
gi|27156307|gb|CA854855.1|CA854 AAATGAACATCCTGTTAAGATAAATTACCGGACGAAAACTAAAATTTA

PF11_0236                       TCAAATAGACGATGTCAAATTTTTAGGTATTCTATATAACCAGTTCTA
MAL11|PF11_0236                 ------------------------------------------------
su_gi_contig_6488               TCAAATAGACGATGTCAAATTTTTAG----------------------
gi|27156307|gb|CA854855.1|CA854 TCAAATAGACGATGTCAAATTTTTAG----------------------

PF11_0236                       TATTTTAATAAAAAGATTTATTTATTCGTTTAAATTTTAGTGTTTTTT
MAL11|PF11_0236                 ------------------------------------------------
su_gi_contig_6488               ------------------------------------------------
gi|27156307|gb|CA854855.1|CA854 ------------------------------------------------

PF11_0236                       TAATTTGTTTTTATGATTTATTTTTTCTTAATTCTCAAAGACGAAGAA
MAL11|PF11_0236                 ------------ATGATTTATTTTTTCTTAATTCTCAAAGACGAAGAA
su_gi_contig_6488               ----------------------------------------ACGAAGAA
gi|27156307|gb|CA854855.1|CA854 ----------------------------------------ACGAAGAA

PF11_0236                       GAAACTAAAGAAGCTGAAAAAAATATAGTAACTGAAGATACGGAAGAC
MAL11|PF11_0236                 GAAACTAAAGAAGCTGAAAAAAATATAGTAACTGAAGATACGGAAGAC
su_gi_contig_6488               GAAACTAAAGAAGCTGAAAAAAATATAGTAACTGAAGATACGGAAGAC
gi|27156307|gb|CA854855.1|CA854 GAAACTAAAGAAGCTGAAAAAAATATAGTAACTGAAGATACGGAAGAC

PF11_0236                       ATGATAAATTCGTGTTCTGCCAAATATTTTTATGTTAGTTTTAATACT
MAL11|PF11_0236                 ATGATAAATTCGTGTTCTGCCAAATATTTTTATGTTAGTTTTAATACT
su_gi_contig_6488               ATGATAAATTCGTGTTCTGCCAAATATTTTTATGTTAGTTTTAATACT
gi|27156307|gb|CA854855.1|CA854 ATGATAAATTCGTGTTCTGCCAAATATTTTTATGTTAGTTTTAATACT

PF11_0236                       AACAAGAAAGGTCGTTTTGTGTACAGATTTTTTGTCATCGTAGGAGGT
MAL11|PF11_0236                 AACAAGAAAGGTCGTTTTGTGTACAGATTTTTTGTCATCGTAGGAG--
su_gi_contig_6488               AACAAGAAAGGTCGTTTTGTGTACAGATTTTTTGTCATCGTAGGAG--
gi|27156307|gb|CA854855.1|CA854 AACAAGAAAGGTCGTTTTGTGTACAGATTTTTTGTCATCGTAGGAG--

PF11_0236                       AAAAATGATGTATATATATATATATATATATATATGTATTTTTTTTTA
MAL11|PF11_0236                 ------------------------------------------------
su_gi_contig_6488               ------------------------------------------------
gi|27156307|gb|CA854855.1|CA854 ------------------------------------------------

PF11_0236                       TGAAGGATTAAAAAAAAATTTATACTCAATTTTTTATTTATTTATTTA
MAL11|PF11_0236                 ------------------------------------------------
su_gi_contig_6488               ------------------------------------------------
gi|27156307|gb|CA854855.1|CA854 ------------------------------------------------

PF11_0236                       TTTATTATTTAATTTTACAGAAAATGAGTAAAATCAACAAGAATATAA
MAL11|PF11_0236                 --------------------AAAATGA---------------------
su_gi_contig_6488               --------------------AAAATGA---------------------
gi|27156307|gb|CA854855.1|CA854 --------------------AAAATGA---------------------

PF11_0236                       GAACAAATAATTGTATAGAAATATACATATACACATATACATATTCAT
MAL11|PF11_0236                 ------------------------------------------------
su_gi_contig_6488               ------------------------------------------------
gi|27156307|gb|CA854855.1|CA854 ------------------------------------------------

PF11_0236                       ATTTATGTACTCATTAAAATAACTACCTTTATAATTGCATGTATGAAC
MAL11|PF11_0236                 ------------------------------------------------
su_gi_contig_6488               ------------------------------------------------
gi|27156307|gb|CA854855.1|CA854 ------------------------------------------------

PF11_0236                       CCTTGTAGGAACTATATTGATATAATTGTAAACGTCGTTATTCCCTAT
MAL11|PF11_0236                 ------------------------------------------------
su_gi_contig_6488               --------GAACTATATTGATATAATTGTAAACGTCGTTATTCCCTAT
gi|27156307|gb|CA854855.1|CA854 --------GAACTATATTGATATAATTGTAAACGTCGTTATTCCCTAT

PF11_0236                       TTTCAAATTATTGATATTAATGATTTTAAAACACCAACGTCAATATAC
MAL11|PF11_0236                 ------------------------------------------------
su_gi_contig_6488               TTTCAAATTATTGATATTAATGATTTTAAAACACCAACGTCAATATAC
gi|27156307|gb|CA854855.1|CA854 TTTCAAATTATTGATATTAATGATTTTAAAACACCAACGTCAATATAC

PF11_0236                       TGGAATATGACCTCTATTGATAAAATTAATATGTAGGTTTTATATTAA
MAL11|PF11_0236                 ------------------------------------------------
su_gi_contig_6488               TGGAATATGACCTCTATTGATAAAATTAATAT----------------
gi|27156307|gb|CA854855.1|CA854 TGGAATATGACCTCTATTGATAAAATTAATAT----------------

PF11_0236                       CATAAATATATTTCATACTAATTATATATATATATATATATATATATA
MAL11|PF11_0236                 ------------------------------------------------
su_gi_contig_6488               ------------------------------------------------
gi|27156307|gb|CA854855.1|CA854 ------------------------------------------------

PF11_0236                       TATATATATATATAATTTTTTTATAACCGTTTTATATGTTAAAATGTA
MAL11|PF11_0236                 ------------------------------------------------
su_gi_contig_6488               ------------------------------------------------
gi|27156307|gb|CA854855.1|CA854 ------------------------------------------------

PF11_0236                       TAATTAAATTCTAGGTACTTAAAAGATAATATTTCAAATATAGATATG
MAL11|PF11_0236                 --------------GTACTTAAAAGATAATATTTCAAATATAGATATG
su_gi_contig_6488               --------------GTACTTAAAAGATAATATTTCAAATATAGATATG
gi|27156307|gb|CA854855.1|CA854 --------------GTACTTAAAAGATAATATTTCAAATATAGATATG

PF11_0236                       GAATACAAACAAAACCAAGGGATAGAAAACATGAAGAAATTATTTAAT
MAL11|PF11_0236                 GAATACAAACAAAACCAAGGGATAGAAAACATGAAGAAATTATTTAAT
su_gi_contig_6488               GAATACAAACAAAACCAAGGGATAGAAAACATGAAGAAATTATTTAAT
gi|27156307|gb|CA854855.1|CA854 GAATACAAACAAAACCAAGGGATAGAAAACATGAAGAAATTATTTAAT

PF11_0236                       AATTTTAATTATATAGATTTCAATATAGGAAATAATACCTTAAATGAA
MAL11|PF11_0236                 AATTTTAATTATATAGATTTCAATATAGGAAATAATACCTTAAATGAA
su_gi_contig_6488               AATTTTAATTATATAGATTTCAATATAGGAAATAATACCTTAA-----
gi|27156307|gb|CA854855.1|CA854 AATTTTAATTATATAGATTTCAATATAGGAAATAATACCTTAA-----

PF11_0236                       ATTACATCCGTAAATCTAATTTTATATAACCCTCTTGATATATCGCTA
MAL11|PF11_0236                 ATTACATCCGTAAATCTAATTTTATATAACCCTCTTGATATATCGCTA
su_gi_contig_6488               ------------------------------------------------
gi|27156307|gb|CA854855.1|CA854 ------------------------------------------------

PF11_0236                       TATGTTGAAATAAATACTATAAAATCTTATATTCTTCCTATATTGCCT
MAL11|PF11_0236                 TATGTTGAAATAAATACTATAAAATCTTATATTCTTCCTATATTGCCT
su_gi_contig_6488               ------------------------------------------------
gi|27156307|gb|CA854855.1|CA854 ------------------------------------------------

PF11_0236                       CCTTATGTTAAAACACACGAAGATGAGGTAAAAAAAAAAAAAAAAAAA
MAL11|PF11_0236                 CCTTATGTTAAAACACACGAAGATGAG---------------------
su_gi_contig_6488               ------------------------------------------------
gi|27156307|gb|CA854855.1|CA854 ------------------------------------------------

PF11_0236                       AAACATATATATATATATATATATATACATATACATATACATATACAT
MAL11|PF11_0236                 ------------------------------------------------
su_gi_contig_6488               ------------------------------------------------
gi|27156307|gb|CA854855.1|CA854 ------------------------------------------------

PF11_0236                       ATACATATATATATATTTTTTTTAACATTATAGATAGCTCACATTTTA
MAL11|PF11_0236                 ---------------------------------ATAGCTCACATTTTA
su_gi_contig_6488               ------------------------------------------------
gi|27156307|gb|CA854855.1|CA854 ------------------------------------------------

PF11_0236                       TATGTTGATAATACATTTAATAATTTTATGAGGTGTTTAGATAGCTGT
MAL11|PF11_0236                 TATGTTGATAATACATTTAATAATTTTATGAGGTGTTTAGATAGCTGT
su_gi_contig_6488               ------------------------------------------------
gi|27156307|gb|CA854855.1|CA854 ------------------------------------------------

PF11_0236                       GAAATATCCCCTACCAAATTCACAATAAAAGAAAAGGGGACAAAAACA
MAL11|PF11_0236                 GAAATATCCCCTACCAAATTCACAATAAAAGAAAAGGGGACAAAAACA
su_gi_contig_6488               ------------------------------------------------
gi|27156307|gb|CA854855.1|CA854 ------------------------------------------------

PF11_0236                       GTTACATTATTTTATAAACATAAATATATTGGTTTTCACAATATGCCA
MAL11|PF11_0236                 GTTACATTATTTTATAAACATAAATATATTGGTTTTCACAATATGCCA
su_gi_contig_6488               ------------------------------------------------
gi|27156307|gb|CA854855.1|CA854 ------------------------------------------------

PF11_0236                       TTAATAATTGATATTGAAAATGGAAAAGTAGTGCCTTTGAATTTATGT
MAL11|PF11_0236                 TTAATAATTGATATTGAAAATGGAAAAGTAGTGCCTTTGAATTTATGT
su_gi_contig_6488               ------------------------------------------------
gi|27156307|gb|CA854855.1|CA854 ------------------------------------------------

PF11_0236                       GCACTAACATTCCATCCAAATATCCCACCTATATATTTAATGAACATT
MAL11|PF11_0236                 GCACTAACATTCCATCCAAATATCCCACCTATATATTTAATGAACATT
su_gi_contig_6488               ------------------------------------------------
gi|27156307|gb|CA854855.1|CA854 ------------------------------------------------

PF11_0236                       AAAGTATGAATAATATAAATAAATAAATATATATATATATATATATAT
MAL11|PF11_0236                 AAAG--------------------------------------------
su_gi_contig_6488               ------------------------------------------------
gi|27156307|gb|CA854855.1|CA854 ------------------------------------------------

PF11_0236                       ATATGAATATATTATTTTTTATTTTCTTATTAATTTTTCTTTTTTTTT
MAL11|PF11_0236                 ------------------------------------------------
su_gi_contig_6488               ------------------------------------------------
gi|27156307|gb|CA854855.1|CA854 ------------------------------------------------

PF11_0236                       TATTAAGGAATTGAATGAACACATTTTGGGAATAAAAAACGAATGCAT
MAL11|PF11_0236                 ------------------------------------------------
su_gi_contig_6488               ------------------------------------------------
gi|27156307|gb|CA854855.1|CA854 ------------------------------------------------

PF11_0236                       ATTAAATATAGATATGTTAAATGATAGTGAAGTAGACATATATTATGA
MAL11|PF11_0236                 ------------------------------------------------
su_gi_contig_6488               ------------------------------------------------
gi|27156307|gb|CA854855.1|CA854 ------------------------------------------------

PF11_0236                       TATAGAAAAAAATAACAATTTTATGGTTTTAAACCCTAAAGGAATAAT
MAL11|PF11_0236                 ------------------------------------------------
su_gi_contig_6488               ------------------------------------------------
gi|27156307|gb|CA854855.1|CA854 ------------------------------------------------

PF11_0236                       AAAAAGAAAAAAATATCTATCTGTTTTTATTTTGCTTTCCAAATTATC
MAL11|PF11_0236                 ------------------------------------------------
su_gi_contig_6488               ------------------------------------------------
gi|27156307|gb|CA854855.1|CA854 ------------------------------------------------

PF11_0236                       TCCATCTATAATTAATGACACGATGATAATGAATTCTTATTTTAAACA
MAL11|PF11_0236                 ------------------------------------------------
su_gi_contig_6488               ------------------------------------------------
gi|27156307|gb|CA854855.1|CA854 ------------------------------------------------

PF11_0236                       TTTACAAAAAAATATAGTAATATATATATGCATACATATTTACTTTCC
MAL11|PF11_0236                 ------------------------------------------------
su_gi_contig_6488               ------------------------------------------------
gi|27156307|gb|CA854855.1|CA854 ------------------------------------------------

PF11_0236                       TATTTCTCTTTCGATTCATTTTCTTATATATATGCATATTTATAACCA
MAL11|PF11_0236                 ------------------------------------------------
su_gi_contig_6488               ------------------------------------------------
gi|27156307|gb|CA854855.1|CA854 ------------------------------------------------

PF11_0236                       TTCAACTTTATAGGAACTAAAAAAAATAGAAATTGAACTAACATTAAA
MAL11|PF11_0236                 --------------AACTAAAAAAAATAGAAATTGAACTAACATTAAA
su_gi_contig_6488               ------------------------------------------------
gi|27156307|gb|CA854855.1|CA854 ------------------------------------------------

PF11_0236                       TACAACATTAGATAATATATATAAGGATCAGTACAAAAAAATTAATCT
MAL11|PF11_0236                 TACAACATTAGATAATATATATAAGGATCAGTACAAAAAAATTAATCT
su_gi_contig_6488               ------------------------------------------------
gi|27156307|gb|CA854855.1|CA854 ------------------------------------------------

PF11_0236                       CTTTAATAATAAGTGTATTAACGATATTCCTGATCAAAACATAAAAAC
MAL11|PF11_0236                 CTTTAATAATAAGTGTATTAACGATATTCCTGATCAAAACATAAAAAC
su_gi_contig_6488               ------------------------------------------------
gi|27156307|gb|CA854855.1|CA854 ------------------------------------------------

PF11_0236                       ATTCTGTTCCAATTTTATTCCACCATATTCTTATATATATGTTCAAAA
MAL11|PF11_0236                 ATTCTGTTCCAATTTTATTCCACCATATTCTTATATATATGTTCAAAA
su_gi_contig_6488               ------------------------------------------------
gi|27156307|gb|CA854855.1|CA854 ------------------------------------------------

PF11_0236                       TAAGCTGTTTTACATTTCCCCTAGCTCTATAAATATTCTATATGCCCC
MAL11|PF11_0236                 TAAGCTGTTTTACATTTCCCCTAGCTCTATAAATATTCTATATGCCCC
su_gi_contig_6488               ------------------------------------------------
gi|27156307|gb|CA854855.1|CA854 ------------------------------------------------

PF11_0236                       CACAAAGTAAGACAACAGTAAAGTAAAAATCATATAAAGTTAATAAAA
MAL11|PF11_0236                 CACAAA------------------------------------------
su_gi_contig_6488               ------------------------------------------------
gi|27156307|gb|CA854855.1|CA854 ------------------------------------------------

PF11_0236                       AAAATAATTTTTTATAATAAAAATTTTATATGTGATATACTTTACATA
MAL11|PF11_0236                 ------------------------------------------------
su_gi_contig_6488               ------------------------------------------------
gi|27156307|gb|CA854855.1|CA854 ------------------------------------------------

PF11_0236                       ATATTTTATTATATTTATTTATTTATTTTATCCTTATTATTAATTTAT
MAL11|PF11_0236                 ------------------------------------------------
su_gi_contig_6488               ------------------------------------------------
gi|27156307|gb|CA854855.1|CA854 ------------------------------------------------

PF11_0236                       ATATTATCATTATTTTTATTTTTTTTATATTTTGTTACATACTAGTTC
MAL11|PF11_0236                 ---------------------------------------------TTC
su_gi_contig_6488               ------------------------------------------------
gi|27156307|gb|CA854855.1|CA854 ------------------------------------------------

PF11_0236                       TTTAATAGAAAGAATTGTTATAATTAAAAATTATTCATCTCTAAAGGA
MAL11|PF11_0236                 TTTAATAGAAAGAATTGTTATAATTAAAAATTATTCATCTCTAAAGGA
su_gi_contig_6488               ------------------------------------------------
gi|27156307|gb|CA854855.1|CA854 ------------------------------------------------

PF11_0236                       TTTAAAGTTTAAAGTTTCAAATAAAAATACTCTTCCTGGGAGTATATT
MAL11|PF11_0236                 TTTAAAGTTTAAAGTTTCAAATAAAAATACTCTTCCTGGGAGTATATT
su_gi_contig_6488               ------------------------------------------------
gi|27156307|gb|CA854855.1|CA854 ------------------------------------------------

PF11_0236                       AAGAATTTATCCTAACAAAGGTAAAACATAATAATAACAACAACAACA
MAL11|PF11_0236                 AAGAATTTATCCTAACAAAGG---------------------------
su_gi_contig_6488               ------------------------------------------------
gi|27156307|gb|CA854855.1|CA854 ------------------------------------------------

PF11_0236                       ATAATAATAATAATAATAATTTGTGCACATATATTCATTCATTTTTTA
MAL11|PF11_0236                 ------------------------------------------------
su_gi_contig_6488               ------------------------------------------------
gi|27156307|gb|CA854855.1|CA854 ------------------------------------------------

PF11_0236                       TTTTTTTATTTTTACATTGTTATGTAATAGGAATTGTTAAAAAAGAAG
MAL11|PF11_0236                 -------------------------------AATTGTTAAAAAAGAAG
su_gi_contig_6488               ------------------------------------------------
gi|27156307|gb|CA854855.1|CA854 ------------------------------------------------

PF11_0236                       AACAAATTATATTGAGATTTACTTTCATTTTAAACGATGTACTAATAG
MAL11|PF11_0236                 AACAAATTATATTGAGATTTACTTTCATTTTAAACGATGTACTAATAG
su_gi_contig_6488               ------------------------------------------------
gi|27156307|gb|CA854855.1|CA854 ------------------------------------------------

PF11_0236                       ATATTGAGGGCAACATTCAAATAGAGTTAATGTTTGTAGAAACAGAAA
MAL11|PF11_0236                 ATATTGAGGGCAACATTCAAATAGAGTTAATGTTTGTAGAAACAGAAA
su_gi_contig_6488               ------------------------------------------------
gi|27156307|gb|CA854855.1|CA854 ------------------------------------------------

PF11_0236                       TCTTTGAAATGCAAAAAAATGAACAAGTTAAATACGATGCATGTGATG
MAL11|PF11_0236                 TCTTTGAAATGCAAAAAAATGAACAAGTTAAATACGATGCATGTGATG
su_gi_contig_6488               ------------------------------------------------
gi|27156307|gb|CA854855.1|CA854 ------------------------------------------------

PF11_0236                       TTATAGAAACGAACATTGGTAGATAAAATATGTTTCATAATTACAAAA
MAL11|PF11_0236                 TTATAGAAACGAACATTG------------------------------
su_gi_contig_6488               ------------------------------------------------
gi|27156307|gb|CA854855.1|CA854 ------------------------------------------------

PF11_0236                       AAATTAAGTTATATAATGAAGTAGTTCTTTCTTCATTATATATATATA
MAL11|PF11_0236                 ------------------------------------------------
su_gi_contig_6488               ------------------------------------------------
gi|27156307|gb|CA854855.1|CA854 ------------------------------------------------

PF11_0236                       TATATATATATATATATATATATATATTTAATGAATAGAAGAAGTATA
MAL11|PF11_0236                 --------------------------------------AAGAAGTATA
su_gi_contig_6488               ------------------------------------------------
gi|27156307|gb|CA854855.1|CA854 ------------------------------------------------

PF11_0236                       TGAAGATACAAGAGATAAAACAGAAAGCACTGAGAATAAAGTTTTATC
MAL11|PF11_0236                 TGAAGATACAAGAGATAAAACAGAAAGCACTGAGAATAAAGTTTTATC
su_gi_contig_6488               ------------------------------------------------
gi|27156307|gb|CA854855.1|CA854 ------------------------------------------------

PF11_0236                       CTTATCAGAAAGAAAAAAAAAGAAACGATTTGATGATCTAACCTTTTC
MAL11|PF11_0236                 CTTATCAGAAAGAAAAAAAAAGAAACGATTTGATGATCTAACCTTTTC
su_gi_contig_6488               ------------------------------------------------
gi|27156307|gb|CA854855.1|CA854 ------------------------------------------------

PF11_0236                       ACACGCTCAGAAAATATTTGACAATATTCAAAAGTTCAAATACACCTA
MAL11|PF11_0236                 ACACGCTCAGAAAATATTTGACAATATTCAAAAGTTCAAATACACCTA
su_gi_contig_6488               ------------------------------------------------
gi|27156307|gb|CA854855.1|CA854 ------------------------------------------------

PF11_0236                       TGTAATAATAATACCGAAATATAAAAAATTTAAACATTATATATAAAT
MAL11|PF11_0236                 TGTAATAATAATACCGAAATATAAAAAATTTAAACATTATATATAA--
su_gi_contig_6488               ------------------------------------------------
gi|27156307|gb|CA854855.1|CA854 ------------------------------------------------

PF11_0236                       ATATAAATATATATATATATGATATATATTTTTTTATATACCAAATGT
MAL11|PF11_0236                 ------------------------------------------------
su_gi_contig_6488               ------------------------------------------------
gi|27156307|gb|CA854855.1|CA854 ------------------------------------------------

PF11_0236                       AGGACAATATGAATACAGATATGCTTCAGAATGCTATAAGACGATTAT
MAL11|PF11_0236                 ------------------------------------------------
su_gi_contig_6488               ------------------------------------------------
gi|27156307|gb|CA854855.1|CA854 ------------------------------------------------

PF11_0236                       ATGGAGTAAAAAATGGTATTTACATTTCTTTATAAAATAAAAGTATAC
MAL11|PF11_0236                 ------------------------------------------------
su_gi_contig_6488               ------------------------------------------------
gi|27156307|gb|CA854855.1|CA854 ------------------------------------------------

PF11_0236                       ATATACATATATATATTAGGAAAAAAAAGTATTCATAAAAAAATTATT
MAL11|PF11_0236                 ------------------------------------------------
su_gi_contig_6488               ------------------------------------------------
gi|27156307|gb|CA854855.1|CA854 ------------------------------------------------

PF11_0236                       TTTCTCAATAATAGACGATATAATAGAAAAGGAAAATTTCAAAGAACA
MAL11|PF11_0236                 ------------------------------------------------
su_gi_contig_6488               ------------------------------------------------
gi|27156307|gb|CA854855.1|CA854 ------------------------------------------------

PF11_0236                       AGAAAAACACGATATCCAGACTATGTCTAAGTTCTATTTTTATATTCA
MAL11|PF11_0236                 ------------------------------------------------
su_gi_contig_6488               ------------------------------------------------
gi|27156307|gb|CA854855.1|CA854 ------------------------------------------------

PF11_0236                       TGTAAAGTTATTTACATGCAATGTTGATAATTTGAAAAATAAAAAAAA
MAL11|PF11_0236                 ------------------------------------------------
su_gi_contig_6488               ------------------------------------------------
gi|27156307|gb|CA854855.1|CA854 ------------------------------------------------

PF11_0236                       AATGTTTGAAAATTTAATTGAAACTAATATTTACTCAAAATCCTTGTA
MAL11|PF11_0236                 ------------------------------------------------
su_gi_contig_6488               ------------------------------------------------
gi|27156307|gb|CA854855.1|CA854 ------------------------------------------------

PF11_0236                       TTTTAAAAAATATATTAATTTACCTATTCCGTTTGAAGAAAGATCAAA
MAL11|PF11_0236                 ------------------------------------------------
su_gi_contig_6488               ------------------------------------------------
gi|27156307|gb|CA854855.1|CA854 ------------------------------------------------

PF11_0236                       AAGTAATAAAAATATATAGCACATATATAAATAAATAAATAAATATAT
MAL11|PF11_0236                 ------------------------------------------------
su_gi_contig_6488               ------------------------------------------------
gi|27156307|gb|CA854855.1|CA854 ------------------------------------------------

PF11_0236                       AAATATATATAATATATATATACATATATGTAAACATTTTTATTTTCA
MAL11|PF11_0236                 ------------------------------------------------
su_gi_contig_6488               ------------------------------------------------
gi|27156307|gb|CA854855.1|CA854 ------------------------------------------------

PF11_0236                       ATTTTATTTTATTTTTACTATCCGAATAAGGTTTTTTTAAAAGGCACT
MAL11|PF11_0236                 ------------------------------------------------
su_gi_contig_6488               ------------------------------------------------
gi|27156307|gb|CA854855.1|CA854 ------------------------------------------------

PF11_0236                       ATCTTGATTTCGATAAATTGGAAAAGTTAAATGTGGAGGATGAAAAAA
MAL11|PF11_0236                 ------------------------------------------------
su_gi_contig_6488               ------------------------------------------------
gi|27156307|gb|CA854855.1|CA854 ------------------------------------------------

PF11_0236                       ATAAGGATATTCCAATCAATGAAAAATTTATTTATCAAAAAAGTTAGA
MAL11|PF11_0236                 ------------------------------------------------
su_gi_contig_6488               ------------------------------------------------
gi|27156307|gb|CA854855.1|CA854 ------------------------------------------------

PF11_0236                       ATATAATTTATGCCTATATTTATTTATTTTTTTTTTTTTTTTTTTTGT
MAL11|PF11_0236                 ------------------------------------------------
su_gi_contig_6488               ------------------------------------------------
gi|27156307|gb|CA854855.1|CA854 ------------------------------------------------

PF11_0236                       AAAATAACATTATTGATTATATATATTATTTTTTATTTTATAGAAGAT
MAL11|PF11_0236                 ------------------------------------------------
su_gi_contig_6488               ------------------------------------------------
gi|27156307|gb|CA854855.1|CA854 ------------------------------------------------

PF11_0236                       ATATATTGTTGTATGTTTGCTGAAATGTTTAAAAGCATAATTAGAAAT
MAL11|PF11_0236                 ------------------------------------------------
su_gi_contig_6488               ------------------------------------------------
gi|27156307|gb|CA854855.1|CA854 ------------------------------------------------

PF11_0236                       CATATAAAAAAATACATTACATATCTCTTAAAAATAAATACATGTTCA
MAL11|PF11_0236                 ------------------------------------------------
su_gi_contig_6488               ------------------------------------------------
gi|27156307|gb|CA854855.1|CA854 ------------------------------------------------

PF11_0236                       ATACAAGAATTTGAAAATATATTGGAGGACGATCTAATCGATATAATG
MAL11|PF11_0236                 ------------------------------------------------
su_gi_contig_6488               ------------------------------------------------
gi|27156307|gb|CA854855.1|CA854 ------------------------------------------------

PF11_0236                       ACAAGTTTGTTTAATATTATTTAAACAAAACGTTAAACAAAAATATAT
MAL11|PF11_0236                 ------------------------------------------------
su_gi_contig_6488               ------------------------------------------------
gi|27156307|gb|CA854855.1|CA854 ------------------------------------------------

PF11_0236                       ATTTAATAAGTGTAGTTTTTATTTACACGAGTATTATATTATTTATTT
MAL11|PF11_0236                 ------------------------------------------------
su_gi_contig_6488               ------------------------------------------------
gi|27156307|gb|CA854855.1|CA854 ------------------------------------------------

PF11_0236                       TATTTTTAGGAAATAAAATTTTGAATTCAAATCTTCCAGTGGAATATG
MAL11|PF11_0236                 ------------------------------------------------
su_gi_contig_6488               ------------------------------------------------
gi|27156307|gb|CA854855.1|CA854 ------------------------------------------------

PF11_0236                       ATTATACATTTTTGAATCCAACGATTATATCTCATTTTTTCTCACACA
MAL11|PF11_0236                 ------------------------------------------------
su_gi_contig_6488               ------------------------------------------------
gi|27156307|gb|CA854855.1|CA854 ------------------------------------------------

PF11_0236                       TGTTCACAGATATTATTGATAATCTTATGAATGAAAAAATTAATTTTA
MAL11|PF11_0236                 ------------------------------------------------
su_gi_contig_6488               ------------------------------------------------
gi|27156307|gb|CA854855.1|CA854 ------------------------------------------------

PF11_0236                       AAAAAAGGGATGATTAAAAAAATTACTAAAAATTAAAAAGTTTCGGGG
MAL11|PF11_0236                 ------------------------------------------------
su_gi_contig_6488               ------------------------------------------------
gi|27156307|gb|CA854855.1|CA854 ------------------------------------------------

PF11_0236                       AAAAAAAATGAAGCAGAAAAAAAAAAAAAAAAAAAAAAACATAAAATA
MAL11|PF11_0236                 ------------------------------------------------
su_gi_contig_6488               ------------------------------------------------
gi|27156307|gb|CA854855.1|CA854 ------------------------------------------------

PF11_0236                       TAAAACATAAAACATAAACATTAAAACAATAACAATAAAACAATAACA
MAL11|PF11_0236                 ------------------------------------------------
su_gi_contig_6488               ------------------------------------------------
gi|27156307|gb|CA854855.1|CA854 ------------------------------------------------

PF11_0236                       ATAAAAAGTGAAAAATTAAAATTAAACGACTTTCTATATATTAGTAAA
MAL11|PF11_0236                 ------------------------------------------------
su_gi_contig_6488               ------------------------------------------------
gi|27156307|gb|CA854855.1|CA854 ------------------------------------------------

PF11_0236                       AATCTTTATTATAATCATCATCGTCCATATTATTATAATAATCCATGT
MAL11|PF11_0236                 ------------------------------------------------
su_gi_contig_6488               ------------------------------------------------
gi|27156307|gb|CA854855.1|CA854 ------------------------------------------------

PF11_0236                       CATTTTCTGTGGATGAATCTGTACCTGTATTTATATATTCATTTTTGT
MAL11|PF11_0236                 ------------------------------------------------
su_gi_contig_6488               ------------------------------------------------
gi|27156307|gb|CA854855.1|CA854 ------------------------------------------------

PF11_0236                       TTTTGTTATAATCTTCAATTGCCGATTTAATCCTTTTTGATTCTCTAT
MAL11|PF11_0236                 ------------------------------------------------
su_gi_contig_6488               ------------------------------------------------
gi|27156307|gb|CA854855.1|CA854 ------------------------------------------------

PF11_0236                       ATTTTTCTA
MAL11|PF11_0236                 ---------
su_gi_contig_6488               ---------
gi|27156307|gb|CA854855.1|CA854 ---------

;

endblock;
