# Supplementary material for: cDNA sequences reveal considerable gene prediction inaccuracy in the Plasmodium falciparum genome
Source: BMC Genomics. 2007 Jul 27;8:255. doi: 10.1186/1471-2164-8-255 (PMC1978503; doi:10.1186/1471-2164-8-255)
Supplement: Additional file 3 — Genes with cDNA sequences not matching predicted CDS perfectly. Aligned cDNA and predicted CDS sequences can be viewed by double clicking the hyper-linked gene names in the Excel file. [file 1471-2164-8-255-S3.zip › PF11_0246.TXT]

#NEXUS

[!This data assembled using Sequencher, from Gene Codes Corporation.]
begin data;
   dimensions ntax=3 nchar=6014;
   format datatype=dna gap=- interleave=yes;
   matrix

PF11_0246g                CATTTATTTAAAGAGAAAGGAAAAAAAACATTGAATTTTATATACTAA
Pfa3D7|chr11|PF11_0246|Pf ------------------------------------------------
SU_CLEAN_contig_5503      ------------------------------------------------

PF11_0246g                TCCATCAGACATATGTGTCATGTTTTAATTTCCAATTAACCATTATAA
Pfa3D7|chr11|PF11_0246|Pf ------------------------------------------------
SU_CLEAN_contig_5503      ------------------------------------------------

PF11_0246g                AATATACTTATATAATAACAAATAAAAATATATATACATATATATTAT
Pfa3D7|chr11|PF11_0246|Pf ------------------------------------------------
SU_CLEAN_contig_5503      ------------------------------------------------

PF11_0246g                ATATATATATATATTTATTTATAATTATGTTATTTTTATTATAATAAA
Pfa3D7|chr11|PF11_0246|Pf ------------------------------------------------
SU_CLEAN_contig_5503      ------------------------------------------------

PF11_0246g                TTTATATATTTATATATATATATATATATATATATATATATATAATGA
Pfa3D7|chr11|PF11_0246|Pf ------------------------------------------------
SU_CLEAN_contig_5503      ------------------------------------------------

PF11_0246g                ACAATCTTAATAAAAAAATAAAATAAATAAACGAAATAATAAAGATTA
Pfa3D7|chr11|PF11_0246|Pf ------------------------------------------------
SU_CLEAN_contig_5503      ------------------------------------------------

PF11_0246g                AACATACACTTAAATATACAGTGTTTTTATAATTGTTATAATAATATA
Pfa3D7|chr11|PF11_0246|Pf ------------------------------------------------
SU_CLEAN_contig_5503      ------------------------------------------------

PF11_0246g                GACCTATATATAATCGTTATTTGTTTTTTTTCTTTCCCTATTTATTTT
Pfa3D7|chr11|PF11_0246|Pf ------------------------------------------------
SU_CLEAN_contig_5503      ------------------------------------------------

PF11_0246g                ATATTATTAAGATATATTCATACTTATAAATGTTAAAGAAAACCAATG
Pfa3D7|chr11|PF11_0246|Pf ------------------------------------------------
SU_CLEAN_contig_5503      ------------------------------------------------

PF11_0246g                TATGTGTGTTTATATTTTTGTTTTATTTATAAATATATTTTCCGGTAA
Pfa3D7|chr11|PF11_0246|Pf ------------------------------------------------
SU_CLEAN_contig_5503      ------------------------------------------------

PF11_0246g                AATTATGTGTACATAAAAAGAAAATTTTTTTTTTTTTTTTTTTTTTTT
Pfa3D7|chr11|PF11_0246|Pf ------------------------------------------------
SU_CLEAN_contig_5503      ------------------------------------------------

PF11_0246g                TTTTTTGTGTTTTCTTTATTTTTTCTTCATTTATTTATTTTTTTTATT
Pfa3D7|chr11|PF11_0246|Pf ------------------------------------------------
SU_CLEAN_contig_5503      ------------------------------------------------

PF11_0246g                TTTTTTATTTTTTTTTTTTCATTTATATTTTATTTTATTTTTTTTGAT
Pfa3D7|chr11|PF11_0246|Pf ------------------------------------------------
SU_CLEAN_contig_5503      ------------------------------------------------

PF11_0246g                TTTTTTTTTTTTTTGTGTGTTCATAAAAAATTGAAAAAATGAAATAAA
Pfa3D7|chr11|PF11_0246|Pf ------------------------------------------------
SU_CLEAN_contig_5503      ------------------------------------------------

PF11_0246g                AATAACATTTCCTTTTTTTTATCTTTTTTTTTTTTTTTTTTTTTTTTT
Pfa3D7|chr11|PF11_0246|Pf ------------------------------------------------
SU_CLEAN_contig_5503      ------------------------------------------------

PF11_0246g                TTTTTGTGGGTCTAAAAATAAAAATTTAGTTAAATGTTAAAATAATAA
Pfa3D7|chr11|PF11_0246|Pf ------------------------------------------------
SU_CLEAN_contig_5503      ------------------------------------------------

PF11_0246g                AATAAAGATAAAAAAGAAAAATATATATATATATATATATATATATAT
Pfa3D7|chr11|PF11_0246|Pf ------------------------------------------------
SU_CLEAN_contig_5503      ------------------------------------------------

PF11_0246g                ATACTTGTAAGTTGTATATATTTCTTTTTAATTATCTGTAACTATTCT
Pfa3D7|chr11|PF11_0246|Pf ------------------------------------------------
SU_CLEAN_contig_5503      ------------------------------------------------

PF11_0246g                TTTATTTCATTCTTTTTTTATTTATTTATTAATTATATATATATATAT
Pfa3D7|chr11|PF11_0246|Pf ------------------------------------------------
SU_CLEAN_contig_5503      ------------------------------------------------

PF11_0246g                ATATATATATATATACATATTTATATATATAACTTATGATTTATTTTG
Pfa3D7|chr11|PF11_0246|Pf ------------------------------------------------
SU_CLEAN_contig_5503      ------------------------------------------------

PF11_0246g                TACATATATACTATTCCTGTTTTCCTCCACTTTCTTAGAAATGAATAT
Pfa3D7|chr11|PF11_0246|Pf ----------------------------------------ATGAATAT
SU_CLEAN_contig_5503      ------------------------------------------------

PF11_0246g                TTTTAAAAGATATATATTTTTTTTATGTTCGTTTTATTTATTATATGT
Pfa3D7|chr11|PF11_0246|Pf TTTTAAAAGATATATATTTTTTTTATGTTCGTTTTATTTATTATATGT
SU_CLEAN_contig_5503      ------------------------------------------------

PF11_0246g                AACATGTTCATCCAATAATAATAATAGTAATAATAATAATAATAATTT
Pfa3D7|chr11|PF11_0246|Pf AACATGTTCATCCAATAATAATAATAGTAATAATAATAATAATAATTT
SU_CLEAN_contig_5503      ------------------------------------------------

PF11_0246g                CAGTAATATTAACAATAATAATAGTAATAATGGTATACATAATGATAA
Pfa3D7|chr11|PF11_0246|Pf CAGTAATATTAACAATAATAATAGTAATAATGGTATACATAATGATAA
SU_CLEAN_contig_5503      ------------------------------------------------

PF11_0246g                TACGAAAAATAGGCCTGCTGCAGGCTCTTTAAAGAATATGGAAGACCT
Pfa3D7|chr11|PF11_0246|Pf TACGAAAAATAGGCCTGCTGCAGGCTCTTTAAAGAATATGGAAGACCT
SU_CLEAN_contig_5503      ------------------------------------------------

PF11_0246g                TTTATCTTATTTTAAGGAACATACAAATAATAATAATAATAATGATAA
Pfa3D7|chr11|PF11_0246|Pf TTTATCTTATTTTAAGGAACATACAAATAATAATAATAATAATGATAA
SU_CLEAN_contig_5503      ------------------------------------------------

PF11_0246g                TCATGTGGAACTATTTAAAAATTTTTTGAATACAAATAAAGAATCATC
Pfa3D7|chr11|PF11_0246|Pf TCATGTGGAACTATTTAAAAATTTTTTGAATACAAATAAAGAATCATC
SU_CLEAN_contig_5503      ------------------------------------------------

PF11_0246g                AGGTTCTAATATAAACACCTTAATGAAGTTCTTAAATTCATCGACTAA
Pfa3D7|chr11|PF11_0246|Pf AGGTTCTAATATAAACACCTTAATGAAGTTCTTAAATTCATCGACTAA
SU_CLEAN_contig_5503      ------------------------------------------------

PF11_0246g                AAATGATAACACAGGTAACAATCATTTAGATATTGGAAAATTGTTAGA
Pfa3D7|chr11|PF11_0246|Pf AAATGATAACACAGGTAACAATCATTTAGATATTGGAAAATTGTTAGA
SU_CLEAN_contig_5503      ------------------------------------------------

PF11_0246g                TACTTTAAAAGAATTTAATAATGCAAATAAAAATAATAATGTACCATC
Pfa3D7|chr11|PF11_0246|Pf TACTTTAAAAGAATTTAATAATGCAAATAAAAATAATAATGTACCATC
SU_CLEAN_contig_5503      ------------------------------------------------

PF11_0246g                TGGTAATAATCCAAATAATCAAACAACTAACCCTGCAAATAATAATAA
Pfa3D7|chr11|PF11_0246|Pf TGGTAATAATCCAAATAATCAAACAACTAACCCTGCAAATAATAATAA
SU_CLEAN_contig_5503      ------------------------------------------------

PF11_0246g                TAATAATAATAATTTGAATAAAGATAATTATGTGCAAATATTTGGAGA
Pfa3D7|chr11|PF11_0246|Pf TAATAATAATAATTTGAATAAAGATAATTATGTGCAAATATTTGGAGA
SU_CLEAN_contig_5503      ------------------------------------------------

PF11_0246g                TTTGTTAAAAAATATGAACATCCCATCGAACAACAACAACAACAACAA
Pfa3D7|chr11|PF11_0246|Pf TTTGTTAAAAAATATGAACATCCCATCGAACAACAACAACAACAACAA
SU_CLEAN_contig_5503      ------------------------------------------------

PF11_0246g                CAACAACAACAACAACAACAATAATAATAATAATAATAATAATAATAA
Pfa3D7|chr11|PF11_0246|Pf CAACAACAACAACAACAACAATAATAATAATAATAATAATAATAATAA
SU_CLEAN_contig_5503      ------------------------------------------------

PF11_0246g                TAGTAGTAATAATAATAGTAGTAGTAATAATAATAATAGTAGTAGTAA
Pfa3D7|chr11|PF11_0246|Pf TAGTAGTAATAATAATAGTAGTAGTAATAATAATAATAGTAGTAGTAA
SU_CLEAN_contig_5503      ------------------------------------------------

PF11_0246g                TAATAATAATAGTAGTAATAATAATAATAATAATGCAAAGGCAGCAAA
Pfa3D7|chr11|PF11_0246|Pf TAATAATAATAGTAGTAATAATAATAATAATAATGCAAAGGCAGCAAA
SU_CLEAN_contig_5503      ------------------------------------------------

PF11_0246g                CCCAATGGAGCAATTAACCAATCTATTTTCGCATATAAATAATAATGA
Pfa3D7|chr11|PF11_0246|Pf CCCAATGGAGCAATTAACCAATCTATTTTCGCATATAAATAATAATGA
SU_CLEAN_contig_5503      ------------------------------------------------

PF11_0246g                CCATCATGACGAAAAGGGGGATGGTCATCCGTTAGAACATATAATGAA
Pfa3D7|chr11|PF11_0246|Pf CCATCATGACGAAAAGGGGGATGGTCATCCGTTAGAACATATAATGAA
SU_CLEAN_contig_5503      ------------------------------------------------

PF11_0246g                CCTTTTTGGTCAAGGACATAATAATGGTGATGCTAAGGGTGGGAATAA
Pfa3D7|chr11|PF11_0246|Pf CCTTTTTGGTCAAGGACATAATAATGGTGATGCTAAGGGTGGGAATAA
SU_CLEAN_contig_5503      ------------------------------------------------

PF11_0246g                CCCACTCGAACATTTAACATCGCTACTTGGTCAGGGACATAATGATGG
Pfa3D7|chr11|PF11_0246|Pf CCCACTCGAACATTTAACATCGCTACTTGGTCAGGGACATAATGATGG
SU_CLEAN_contig_5503      ------------------------------------------------

PF11_0246g                TGATGGTAAAGGTGGGAATAACCCACTGGAACACTTAAAAAAGATATT
Pfa3D7|chr11|PF11_0246|Pf TGATGGTAAAGGTGGGAATAACCCACTGGAACACTTAAAAAAGATATT
SU_CLEAN_contig_5503      ------------------------------------------------

PF11_0246g                TGATCAAGGACATAATGATGGTGATGGTAAGGGAGGAAGTAACCCACT
Pfa3D7|chr11|PF11_0246|Pf TGATCAAGGACATAATGATGGTGATGGTAAGGGAGGAAGTAACCCACT
SU_CLEAN_contig_5503      -------------------------------GGAGGAAGTAACCCACT

PF11_0246g                CGAACATTTAACATCTCTACTTAGTCAAGGACATAATGATGGTGATGG
Pfa3D7|chr11|PF11_0246|Pf CGAACATTTAACATCTCTACTTAGTCAAGGACATAATGATGGTGATGG
SU_CLEAN_contig_5503      CGAACATTTAACATCTTTACTTAGTCAAGGACATAATGATGGTGATGG

PF11_0246g                TAAGGGTGGGAATAACCCACTTCAACATTTAACATCTCTACTTAGTCA
Pfa3D7|chr11|PF11_0246|Pf TAAGGGTGGGAATAACCCACTTCAACATTTAACATCTCTACTTAGTCA
SU_CLEAN_contig_5503      TAAAG-------------------------------------------

PF11_0246g                AGGACATAATAATGGTGATGGTAAGGGAGGAAGTAACCCACTCGAACA
Pfa3D7|chr11|PF11_0246|Pf AGGACATAATAATGGTGATGGTAAGGGAGGAAGTAACCCACTCGAACA
SU_CLEAN_contig_5503      ------------------------------------------------

PF11_0246g                TTTAACATCTTTACTTAGTCAAGGACATAATGATGGTGATGGTAAAGG
Pfa3D7|chr11|PF11_0246|Pf TTTAACATCTTTACTTAGTCAAGGACATAATGATGGTGATGGTAAAGG
SU_CLEAN_contig_5503      -----------------------------------------------G

PF11_0246g                TGGGAATAACCCAGCAGAATACTTAAAAAAGTTATTTGGTAATTTACA
Pfa3D7|chr11|PF11_0246|Pf TGGGAATAACCCAGCAGAATACTTAAAAAAGTTATTTGGTAATTTACA
SU_CLEAN_contig_5503      TGGGAATAACCCAGCAGAATACTTAAAAAAGTTATTTGGTAATTTACA

PF11_0246g                AGGTAATAATGCAAATGGTATTAATGGAAAGAACATGGGAGATCTTCA
Pfa3D7|chr11|PF11_0246|Pf AGGTAATAATGCAAATGGTATTAATGGAAAGAACATGGGAGATCTTCA
SU_CLEAN_contig_5503      AGGTAATAATGCAAATGGTATTAATGGAAAGAACATGGGAGATCTTCA

PF11_0246g                ATCTATGTTAAACAATTTATTGAATAGTGAAAAATATAAGAAGTCTCC
Pfa3D7|chr11|PF11_0246|Pf ATCTATGTTAAACAATTTATTGAATAGTGAAAAATATAAGAAGTCTCC
SU_CLEAN_contig_5503      ATCTATGTTAAACAATTTATTGAATAGTGAAAAATATAAGAAGTCTCC

PF11_0246g                ATATACATTAGATAAAACTGTAAGTAGTGGTTTTGGTTCTCGTTCAAA
Pfa3D7|chr11|PF11_0246|Pf ATATACATTAGATAAAACTGTAAGTAGTGGTTTTGGTTCTCGTTCAAA
SU_CLEAN_contig_5503      ATATACATTAGATAAAACTGTAAGTAGTGGTTTTGGTTCTCGTTCAAA

PF11_0246g                AGAATCCATGTTATTAGAATATCAGCATAATAAAAGTGAACAAGAAAT
Pfa3D7|chr11|PF11_0246|Pf AGAATCCATGTTATTAGAATATCAGCATAATAAAAGTGAACAAGAAAT
SU_CLEAN_contig_5503      AGAATCCATGTTATTAGAATATCAGCATAATAAAAGTGAACAGGAAAT

PF11_0246g                ATTAAGAGAATTACAAGAATTGATTAATAAGAATAAAATTAAGAATGT
Pfa3D7|chr11|PF11_0246|Pf ATTAAGAGAATTACAAGAATTGATTAATAAGAATAAAATTAAGAATGT
SU_CLEAN_contig_5503      ATTAAGAGAATTACAAGAATTGATTAATAAGAATAAAATTAAGAATGT

PF11_0246g                GAGTGAGAATAATGAAAAATTAAAACAATATTTTTCCATGTTAAAAGG
Pfa3D7|chr11|PF11_0246|Pf GAGTGAGAATAATGAAAAATTAAAACAATATTTTTCCATGTTAAAAGG
SU_CLEAN_contig_5503      GAGTGAGAATAATGAAAAATTAAAACAATATTTTTCCATGTTAAAAGG

PF11_0246g                AAAATATAATCCATATTCTTATGAAAGAAAAATTTTGAATGATATAAT
Pfa3D7|chr11|PF11_0246|Pf AAAATATAATCCATATTCTTATGAAAGAAAAATTTTGAATGATATAAT
SU_CLEAN_contig_5503      AAAATATAATCCATATTCTTATGAAAGAAAAATTTTGAATGATATAAT

PF11_0246g                AAATGAAGATGATATAAAGACTAAATATAATATTGATGATAATTTTGA
Pfa3D7|chr11|PF11_0246|Pf AAATGAAGATGATATAAAGACTAAATATAATATTGATGATAATTTTGA
SU_CLEAN_contig_5503      AAATGAAGATGATATAAAGACTAAATATAATATTGATGATAATTTTGA

PF11_0246g                AAAGAATTTAATAGTGAATGTACAGAATGATAATATGGAATATGATGT
Pfa3D7|chr11|PF11_0246|Pf AAAGAATTTAATAGTGAATGTACAGAATGATAATATGGAATATGATGT
SU_CLEAN_contig_5503      AAAGAATTTAATAGTGAATGTACAGAATGATAATATGGAATATGATGT

PF11_0246g                TGAAATGAATAATGAAGAAAAAGAAAAGAAAACTGAAATGTTTGAAGA
Pfa3D7|chr11|PF11_0246|Pf TGAAATGAATAATGAAGAAAAAGAAAAGAAAACTGAAATGTTTGAAGA
SU_CLEAN_contig_5503      TGGAATGAATAATGAAGAAAAAGAAAAGAAAACTGAAATGTTTGAAGA

PF11_0246g                TATAAATGAATTGGATGATAAAGATGCATTAAGTAGTGGATCAATTAA
Pfa3D7|chr11|PF11_0246|Pf TATAAATGAATTGGATGATAAAGATGCATTAAGTAGTGGATCAATTAA
SU_CLEAN_contig_5503      TATAAATGAATTGGATGATAAAGATGCATTAAGTAGTGGATC-ATTAA

PF11_0246g                TAGTAGTTTAATGAGGAAAAACAAAAGTAAAAATGAAAAATTATTAAG
Pfa3D7|chr11|PF11_0246|Pf TAGTAGTTTAATGAGGAAAAACAAAAGTAAAAATGAAAAATTATTAAG
SU_CLEAN_contig_5503      TAGTAGTTTAATGAGGAAAAACAAAAGTAAAAATGAAAAATTATTAAG

PF11_0246g                AGGTCTTACAACAAATATAAATGATGATAATGATAATTTACATGAATG
Pfa3D7|chr11|PF11_0246|Pf AGGTCTTACAACAAATATAAATGATGATAATGATAATTTACATGAATG
SU_CLEAN_contig_5503      AGGTCTTACAACAAATATAAATGATGATAATGATAATTTACATGAATG

PF11_0246g                TAATTGTAATAATAAATTAAATAATTGTGTATTATCATATATAAATTA
Pfa3D7|chr11|PF11_0246|Pf TAATTGTAATAATAAATTAAATAATTGTGTATTATCATATATAAATTA
SU_CLEAN_contig_5503      TAATTGTAATAATAAATTAAATAATTGTGTATTATCATATATAAATTA

PF11_0246g                TAATAA-TTTAGAATATATGTTACAAAGTTTAGATATT-GATGT-AAA
Pfa3D7|chr11|PF11_0246|Pf TAATAA-TTTAGAATATATGTTACAAAGTTTAGATATT-GATGT-AAA
SU_CLEAN_contig_5503      TAATAATTTTAGAATATATGTTACAAAGTTTAGATATTGGATGTAAAA

PF11_0246g                AGGTTTAATACGAAAGCATATGTTATTAAAAAAGAATAATAATAACAA
Pfa3D7|chr11|PF11_0246|Pf AGGTTTAATACGAAAGCATATGTTATTAAAAAAGAATAATAATAACAA
SU_CLEAN_contig_5503      AGGTTTAATACGAAAGCATATGTTTTTAAAAAAGAAT-----------

PF11_0246g                TAACAATAACAATAACAATAATGGTAATAATTTATACTTTGAAAAAAA
Pfa3D7|chr11|PF11_0246|Pf TAACAATAACAATAACAATAATGGTAATAATTTATACTTTGAAAAAAA
SU_CLEAN_contig_5503      ------------------------------------------------

PF11_0246g                TGAATCATTTCTTTTACCCTTACCACCATTAACAACCAAATCTAATGT
Pfa3D7|chr11|PF11_0246|Pf TGAATCATTTCTTTTACCCTTACCACCATTAACAACCAAATCTAATGT
SU_CLEAN_contig_5503      ------------------------------------------------

PF11_0246g                TCAAAATACATCAAACTATGTATTAAGAGTACCACGTGTTTTATTTTT
Pfa3D7|chr11|PF11_0246|Pf TCAAAATACATCAAACTATGTATTAAGAGTACCACGTGTTTTATTTTT
SU_CLEAN_contig_5503      ------------------------------------------------

PF11_0246g                AGCTAGTCGAAAATCATTTTCCTCCTCTTTTGACAGATCATTATTTCA
Pfa3D7|chr11|PF11_0246|Pf AGCTAGTCGAAAATCATTTTCCTCCTCTTTTGACAGATCATTATTTCA
SU_CLEAN_contig_5503      ------------------------------------------------

PF11_0246g                TATATATAATATTATGGATACGCAATTAAAATGGAATACGTATTTATG
Pfa3D7|chr11|PF11_0246|Pf TATATATAATATTATGGATACGCAATTAAAATGGAATACGTATTTATG
SU_CLEAN_contig_5503      ------------------------------------------------

PF11_0246g                GGGTTATGGTTTTAAATATTATCCTATATTTTACCCAAAAAATTTACA
Pfa3D7|chr11|PF11_0246|Pf GGGTTATGGTTTTAAATATTATCCTATATTTTACCCAAAAAATTTACA
SU_CLEAN_contig_5503      ------------------------------------------------

PF11_0246g                TACCTTATTACATAGCCATGAAAAACAAATAGGAAGTGAACCTTTTGA
Pfa3D7|chr11|PF11_0246|Pf TACCTTATTACATAGCCATGAAAAACAAATAGGAAGTGAACCTTTTGA
SU_CLEAN_contig_5503      ------------------------------------------------

PF11_0246g                TCTTATATTTGTTCATTCAAGTTTTGTATCAAATTATTATAATTATTA
Pfa3D7|chr11|PF11_0246|Pf TCTTATATTTGTTCATTCAAGTTTTGTATCAAATTATTATAATTATTA
SU_CLEAN_contig_5503      ------------------------------------------------

PF11_0246g                TTTCTTTTTGAAAAATATGCCTAAAATCACCACACTTATTTTTATGAA
Pfa3D7|chr11|PF11_0246|Pf TTTCTTTTTGAAAAATATGCCTAAAATCACCACACTTATTTTTATGAA
SU_CLEAN_contig_5503      ------------------------------------------------

PF11_0246g                TGATGGTTGGGATAATAATGTAAAGAATATTTTTTTAAATTTATTTCC
Pfa3D7|chr11|PF11_0246|Pf TGATGGTTGGGATAATAATGTAAAGAATATTTTTTTAAATTTATTTCC
SU_CLEAN_contig_5503      ------------------------------------------------

PF11_0246g                TCATGTATTTTTTCAAAACCAAGTAAACATATTTGAATTTAATCCTTT
Pfa3D7|chr11|PF11_0246|Pf TCATGTATTTTTTCAAAACCAAGTAAACATATTTGAATTTAATCCTTT
SU_CLEAN_contig_5503      ------------------------------------------------

PF11_0246g                AAATAATATTGATACGGTAGCAGAAAAAAAAAAATTATTTCATAGTTT
Pfa3D7|chr11|PF11_0246|Pf AAATAATATTGATACGGTAGCAGAAAAAAAAAAATTATTTCATAGTTT
SU_CLEAN_contig_5503      ------------------------------------------------

PF11_0246g                ATGGAATAAAGTAACAAGTGGTACAACAGCTCCTAGTAGTAGTATGCA
Pfa3D7|chr11|PF11_0246|Pf ATGGAATAAAGTAACAAGTGGTACAACAGCTCCTAGTAGTAGTATGCA
SU_CLEAN_contig_5503      ------------------------------------------------

PF11_0246g                TGATCATGTAATTACTAATAAGCATAAAAAAAGGAAAAAAATAGAAAC
Pfa3D7|chr11|PF11_0246|Pf TGATCATGTAATTACTAATAAGCATAAAAAAAGGAAAAAAATAGAAAC
SU_CLEAN_contig_5503      ------------------------------------------------

PF11_0246g                AAAAACGAATAATGTAGTAAATAATGAGGATGATGTATTATTAACTGG
Pfa3D7|chr11|PF11_0246|Pf AAAAACGAATAATGTAGTAAATAATGAGGATGATGTATTATTAACTGG
SU_CLEAN_contig_5503      ------------------------------------------------

PF11_0246g                TGATCATTCTTCATCATCATCATCATCACCACCATCTAATAATAATAA
Pfa3D7|chr11|PF11_0246|Pf TGATCATTCTTCATCATCATCATCATCACCACCATCTAATAATAATAA
SU_CLEAN_contig_5503      ------------------------------------------------

PF11_0246g                TAATAATAATAATAATATTAATAAATATGATGAAGAGGATGATGAGGA
Pfa3D7|chr11|PF11_0246|Pf TAATAATAATAATAATATTAATAAATATGATGAAGAGGATGATGAGGA
SU_CLEAN_contig_5503      ------------------------------------------------

PF11_0246g                AAATAAAACCTTATGGGCTTTTATACCACATGGTGTAAATCATTGTTG
Pfa3D7|chr11|PF11_0246|Pf AAATAAAACCTTATGGGCTTTTATACCACATGGTGTAAATCATTGTTG
SU_CLEAN_contig_5503      ------------------------------------------------

PF11_0246g                TTCTAGTCATTATTATAAATCTTTTATTATGAACGATACTAGCGATAA
Pfa3D7|chr11|PF11_0246|Pf TTCTAGTCATTATTATAAATCTTTTATTATGAACGATACTAGCGATAA
SU_CLEAN_contig_5503      ------------------------------------------------

PF11_0246g                TAATAATAATAATAATAATTATAATGGTGAGGGAGAAATGTTACAGGA
Pfa3D7|chr11|PF11_0246|Pf TAATAATAATAATAATAATTATAATGGTGAGGGAGAAATGTTACAGGA
SU_CLEAN_contig_5503      ------------------------------------------------

PF11_0246g                TGATAAACAAAATAGAAATGTACAAAAGGTTGTGAATCCTAACTTTTA
Pfa3D7|chr11|PF11_0246|Pf TGATAAACAAAATAGAAATGTACAAAAGGTTGTGAATCCTAACTTTTA
SU_CLEAN_contig_5503      ------------------------------------------------

PF11_0246g                TTATGATCGTGCGAGAAGTTTGGAAAATCAACATACACCAGCATATGA
Pfa3D7|chr11|PF11_0246|Pf TTATGATCGTGCGAGAAGTTTGGAAAATCAACATACACCAGCATATGA
SU_CLEAN_contig_5503      ------------------------------------------------

PF11_0246g                ATTGAGTTATTCATTATTAGATTTATTTTTACATGAATGTTCATTTAA
Pfa3D7|chr11|PF11_0246|Pf ATTGAGTTATTCATTATTAGATTTATTTTTACATGAATGTTCATTTAA
SU_CLEAN_contig_5503      ------------------------------------------------

PF11_0246g                TGAGAAAGATATTTTTAATAATAGCAAAAGAGATATTGATATATTGTA
Pfa3D7|chr11|PF11_0246|Pf TGAGAAAGATATTTTTAATAATAGCAAAAGAGATATTGATATATTGTA
SU_CLEAN_contig_5503      ------------------------------------------------

PF11_0246g                TTTATATAATACATCTAATAATTATAATGATTATCTTGTTCAGAAAAT
Pfa3D7|chr11|PF11_0246|Pf TTTATATAATACATCTAATAATTATAATGATTATCTTGTTCAGAAAAT
SU_CLEAN_contig_5503      ------------------------------------------------

PF11_0246g                TATGGATTATATATATAATAATAATATGAATAATTTAAAAGATAAAAT
Pfa3D7|chr11|PF11_0246|Pf TATGGATTATATATATAATAATAATATGAATAATTTAAAAGATAAAAT
SU_CLEAN_contig_5503      ------------------------------------------------

PF11_0246g                TCAAAAATACGAAGTTGATTTAAATTATTGGAAATTATGGGGATTACA
Pfa3D7|chr11|PF11_0246|Pf TCAAAAATACGAAGTTGATTTAAATTATTGGAAATTATGGGGATTACA
SU_CLEAN_contig_5503      ------------------------------------------------

PF11_0246g                AACAACACATAAACTTATAAAAAACAAAATGATCGATTATACAAACAT
Pfa3D7|chr11|PF11_0246|Pf AACAACACATAAACTTATAAAAAACAAAATGATCGATTATACAAACAT
SU_CLEAN_contig_5503      ------------------------------------------------

PF11_0246g                GTTACAAAGAAGTAAAGTATGTATTATAAGTTCGAAATTTGCTGGAAT
Pfa3D7|chr11|PF11_0246|Pf GTTACAAAGAAGTAAAGTATGTATTATAAGTTCGAAATTTGCTGGAAT
SU_CLEAN_contig_5503      ------------------------------------------------

PF11_0246g                GTTAAATAAAATGGTTATTGATGCTTTGTTTTATGGTTGTGTTGTTAT
Pfa3D7|chr11|PF11_0246|Pf GTTAAATAAAATGGTTATTGATGCTTTGTTTTATGGTTGTGTTGTTAT
SU_CLEAN_contig_5503      ------------------------------------------------

PF11_0246g                ATCGGATAAAACACATAACAAAGATATAAATAAATTTATAGTTACAAC
Pfa3D7|chr11|PF11_0246|Pf ATCGGATAAAACACATAACAAAGATATAAATAAATTTATAGTTACAAC
SU_CLEAN_contig_5503      ------------------------------------------------

PF11_0246g                AAAAGTACCTTTTGAATATTATGAAATATCAGATCTTATATATAATAA
Pfa3D7|chr11|PF11_0246|Pf AAAAGTACCTTTTGAATATTATGAAATATCAGATCTTATATATAATAA
SU_CLEAN_contig_5503      ------------------------------------------------

PF11_0246g                AGAAAATATGACTTCACTAGCCAATGATCTTATAGACAAAATTAATAC
Pfa3D7|chr11|PF11_0246|Pf AGAAAATATGACTTCACTAGCCAATGATCTTATAGACAAAATTAATAC
SU_CLEAN_contig_5503      ------------------------------------------------

PF11_0246g                AACATTAGAAGAAGTTAAAAGTGGAAAAAGAAATCAAATGAGGATTGA
Pfa3D7|chr11|PF11_0246|Pf AACATTAGAAGAAGTTAAAAGTGGAAAAAGAAATCAAATGAGGATTGA
SU_CLEAN_contig_5503      ------------------------------------------------

PF11_0246g                CGTATTCAAAACTATTTTAAATACATATACATATAGTGCTGTTATATT
Pfa3D7|chr11|PF11_0246|Pf CGTATTCAAAACTATTTTAAATACATATACATATAGTGCTGTTATATT
SU_CLEAN_contig_5503      ------------------------------------------------

PF11_0246g                AAATTGGATTATACCTTCTATATATTTTCATTATAATAAAGAAAAATA
Pfa3D7|chr11|PF11_0246|Pf AAATTGGATTATACCTTCTATATATTTTCATTATAATAAAGAAAAATA
SU_CLEAN_contig_5503      ------------------------------------------------

PF11_0246g                TGAAATTAAAAATAATTATTTTGTTCTTCCACAATATTTTGAAAAAAT
Pfa3D7|chr11|PF11_0246|Pf TGAAATTAAAAATAATTATTTTGTTCTTCCACAATATTTTGAAAAAAT
SU_CLEAN_contig_5503      ------------------------------------------------

PF11_0246g                TATATCCAAAAGTTTAAAAATTACAAGTGCCAAAAGAGAAAAAATTAT
Pfa3D7|chr11|PF11_0246|Pf TATATCCAAAAGTTTAAAAATTACAAGTGCCAAAAGAGAAAAAATTAT
SU_CLEAN_contig_5503      ------------------------------------------------

PF11_0246g                TGCAAACATTGATTTATCTTTACAAGAAGATCTTGTTATGAATAATAA
Pfa3D7|chr11|PF11_0246|Pf TGCAAACATTGATTTATCTTTACAAGAAGATCTTGTTATGAATAATAA
SU_CLEAN_contig_5503      ------------------------------------------------

PF11_0246g                TGAAGTCGTAGCATGGGGTATTATATGGTTTTTAATATTTTCAATAAT
Pfa3D7|chr11|PF11_0246|Pf TGAAGTCGTAGCATGGGGTATTATATGGTTTTTAATATTTTCAATAAT
SU_CLEAN_contig_5503      ------------------------------------------------

PF11_0246g                TCTTTTCTATATGCTAAAAAATAGTAGTCTTGTTACATTCTTGTTCAG
Pfa3D7|chr11|PF11_0246|Pf TCTTTTCTATATGCTAAAAAATAGTAGTCTTGTTACATTCTTGTTCAG
SU_CLEAN_contig_5503      ------------------------------------------------

PF11_0246g                ACAACATAAATTACATAGATAAGTAAATAGATAATCATATATAATTAA
Pfa3D7|chr11|PF11_0246|Pf ACAACATAAATTACATAGATAA--------------------------
SU_CLEAN_contig_5503      ------------------------------------------------

PF11_0246g                ATACACTTCAAAAAAATAAAAAAAACATATATTAATATATATATATTA
Pfa3D7|chr11|PF11_0246|Pf ------------------------------------------------
SU_CLEAN_contig_5503      ------------------------------------------------

PF11_0246g                ATATATATATATATATATATATATATGCTTATGTTTTATATATAATTT
Pfa3D7|chr11|PF11_0246|Pf ------------------------------------------------
SU_CLEAN_contig_5503      ------------------------------------------------

PF11_0246g                TCTATTTATATAAATCATAGGCTTATAAAATGTTTTCTTCTCCAAGAT
Pfa3D7|chr11|PF11_0246|Pf ------------------------------------------------
SU_CLEAN_contig_5503      ------------------------------------------------

PF11_0246g                CACATTTTTTTCTTTTTTTTTTTTAATAATACCTTACAAAAAAATGGT
Pfa3D7|chr11|PF11_0246|Pf ------------------------------------------------
SU_CLEAN_contig_5503      ------------------------------------------------

PF11_0246g                ATATATTTTTACAATCCCCTTCTCATTTATATGTATGTATATGGAATT
Pfa3D7|chr11|PF11_0246|Pf ------------------------------------------------
SU_CLEAN_contig_5503      ------------------------------------------------

PF11_0246g                TATATTATATATATATATATATATATATATGTATATATGTATATATAT
Pfa3D7|chr11|PF11_0246|Pf ------------------------------------------------
SU_CLEAN_contig_5503      ------------------------------------------------

PF11_0246g                TTATATTTAATTTTTTTTTATAATCATCTTATATTTATATATTAATTA
Pfa3D7|chr11|PF11_0246|Pf ------------------------------------------------
SU_CLEAN_contig_5503      ------------------------------------------------

PF11_0246g                GAAATTTTTATAGTTTATTTTTTATAAATATTTTTACAAAGAAATCAT
Pfa3D7|chr11|PF11_0246|Pf ------------------------------------------------
SU_CLEAN_contig_5503      ------------------------------------------------

PF11_0246g                ATATATATATATATATATATATATATATATATATATATATATATATAT
Pfa3D7|chr11|PF11_0246|Pf ------------------------------------------------
SU_CLEAN_contig_5503      ------------------------------------------------

PF11_0246g                ATATATAATATATTTGACTTATTACATCGTTTGCGTTTTTTCATTATA
Pfa3D7|chr11|PF11_0246|Pf ------------------------------------------------
SU_CLEAN_contig_5503      ------------------------------------------------

PF11_0246g                AATTTTATTGCTAATTAATTTTTTTTTTTTTTTTTTTACAACATATAT
Pfa3D7|chr11|PF11_0246|Pf ------------------------------------------------
SU_CLEAN_contig_5503      ------------------------------------------------

PF11_0246g                ATATATAATATATATATATATATAAATATATTTTATTGTGTATATATA
Pfa3D7|chr11|PF11_0246|Pf ------------------------------------------------
SU_CLEAN_contig_5503      ------------------------------------------------

PF11_0246g                TTTGTGCCTTCATTTTTTCTTATTATTGCTTTTATTTTTTTTTTTCAT
Pfa3D7|chr11|PF11_0246|Pf ------------------------------------------------
SU_CLEAN_contig_5503      ------------------------------------------------

PF11_0246g                GCTTATATATTTTTAAATAATTTATAATATGAAAAACTAAAATAAAAA
Pfa3D7|chr11|PF11_0246|Pf ------------------------------------------------
SU_CLEAN_contig_5503      ------------------------------------------------

PF11_0246g                ACCTTTTCAATTTTAATTTTCTCATTTTTAAAATAAGCTAATTATTAA
Pfa3D7|chr11|PF11_0246|Pf ------------------------------------------------
SU_CLEAN_contig_5503      ------------------------------------------------

PF11_0246g                TATATTAATCATTTGATGATAAGTAGTTATTAAAAGTTATTTTACTTT
Pfa3D7|chr11|PF11_0246|Pf ------------------------------------------------
SU_CLEAN_contig_5503      ------------------------------------------------

PF11_0246g                ATGATAACAAATATTCATATTTTTTTAATTCACTTCAATGAAATAATT
Pfa3D7|chr11|PF11_0246|Pf ------------------------------------------------
SU_CLEAN_contig_5503      ------------------------------------------------

PF11_0246g                ATATAGACATTATTATAATATAATATAATATAATAATAATAATAATAA
Pfa3D7|chr11|PF11_0246|Pf ------------------------------------------------
SU_CLEAN_contig_5503      ------------------------------------------------

PF11_0246g                TAATGCATATTTTATAACATAAAATAATATTCATTTTATTCATTTCGT
Pfa3D7|chr11|PF11_0246|Pf ------------------------------------------------
SU_CLEAN_contig_5503      ------------------------------------------------

PF11_0246g                TTCTGTATGATGCTTTGAAAAATATGTAAATGTTTTGGTGTAATAAAA
Pfa3D7|chr11|PF11_0246|Pf ------------------------------------------------
SU_CLEAN_contig_5503      ------------------------------------------------

PF11_0246g                ATTTGTACACTTTA
Pfa3D7|chr11|PF11_0246|Pf --------------
SU_CLEAN_contig_5503      --------------

;

endblock;
