# Supplementary material for: cDNA sequences reveal considerable gene prediction inaccuracy in the Plasmodium falciparum genome
Source: BMC Genomics. 2007 Jul 27;8:255. doi: 10.1186/1471-2164-8-255 (PMC1978503; doi:10.1186/1471-2164-8-255)
Supplement: Additional file 3 — Genes with cDNA sequences not matching predicted CDS perfectly. Aligned cDNA and predicted CDS sequences can be viewed by double clicking the hyper-linked gene names in the Excel file. [file 1471-2164-8-255-S3.zip › PF11_0251.TXT]

#NEXUS

[!This data assembled using Sequencher, from Gene Codes Corporation.]
begin data;
   dimensions ntax=5 nchar=3992;
   format datatype=dna gap=- interleave=yes;
   matrix

PF11_0251g                TTTGTATTTTCACACATTTTTTTTTTTTTTGTTTTCACAAAAATATAT
SU_CLEAN_contig_6246      ------------------------------------------------
Pfa3D7|chr11|PF11_0251|Pf ------------------------------------------------
SU_CLEAN_contig_516       ------------------------------------------------
SU_CLEAN_contig_515       ------------------------------------------------

PF11_0251g                TGTATATATATATATATATATATATATATACATACATATATTTTTTTT
SU_CLEAN_contig_6246      ------------------------------------------------
Pfa3D7|chr11|PF11_0251|Pf ------------------------------------------------
SU_CLEAN_contig_516       ------------------------------------------------
SU_CLEAN_contig_515       ------------------------------------------------

PF11_0251g                TTATCCTTTTTATATTATATATATATATATATATATTTATGTCTTATT
SU_CLEAN_contig_6246      ------------------------------------------------
Pfa3D7|chr11|PF11_0251|Pf ------------------------------------------------
SU_CLEAN_contig_516       ------------------------------------------------
SU_CLEAN_contig_515       ------------------------------------------------

PF11_0251g                CTTGTAAATACCAGATATCATAACATAATATTACTTATCATATGCTAC
SU_CLEAN_contig_6246      ------------------------------------------------
Pfa3D7|chr11|PF11_0251|Pf ------------------------------------------------
SU_CLEAN_contig_516       ------------------------------------------------
SU_CLEAN_contig_515       ------------------------------------------------

PF11_0251g                AGTATATATATTTGTTTTCTTATTTATTTATTTTTTATTTTTATTATT
SU_CLEAN_contig_6246      ------------------------------------------------
Pfa3D7|chr11|PF11_0251|Pf ------------------------------------------------
SU_CLEAN_contig_516       ------------------------------------------------
SU_CLEAN_contig_515       ------------------------------------------------

PF11_0251g                ATTATTAGTATTATTTTTTTTGTACATATAAATGTAAAATATATTTTT
SU_CLEAN_contig_6246      ------------------------------------------------
Pfa3D7|chr11|PF11_0251|Pf ------------------------------------------------
SU_CLEAN_contig_516       ------------------------------------------------
SU_CLEAN_contig_515       ------------------------------------------------

PF11_0251g                ATATATTATATTTTAATCTTCTTATTTATACTATTTGGTATGTATGTA
SU_CLEAN_contig_6246      ------------------------------------------------
Pfa3D7|chr11|PF11_0251|Pf ------------------------------------------------
SU_CLEAN_contig_516       ------------------------------------------------
SU_CLEAN_contig_515       ------------------------------------------------

PF11_0251g                TGTATGTTTAAAAATGTTCTTGCTTTTTTTCCCTTTTGCAAAAAAATT
SU_CLEAN_contig_6246      ------------------------------------------------
Pfa3D7|chr11|PF11_0251|Pf ------------------------------------------------
SU_CLEAN_contig_516       ------------------------------------------------
SU_CLEAN_contig_515       ------------------------------------------------

PF11_0251g                AAAGAAAACAATTAAGATTACAAATAGTTACAAGAATATATATTTTTA
SU_CLEAN_contig_6246      ------------------------------------------------
Pfa3D7|chr11|PF11_0251|Pf ------------------------------------------------
SU_CLEAN_contig_516       ------------------------------------------------
SU_CLEAN_contig_515       ------------------------------------------------

PF11_0251g                CAATGTTAAACGATTGTATATATAAAGGGGAAGATAAAAATGAAAATA
SU_CLEAN_contig_6246      ------------------------------------------------
Pfa3D7|chr11|PF11_0251|Pf ------------------------------------------------
SU_CLEAN_contig_516       ------------------------------------------------
SU_CLEAN_contig_515       ------------------------------------------------

PF11_0251g                AATAAATAAATAAATAAAATAAAATGAAATAAAATAAAATAAAATATA
SU_CLEAN_contig_6246      ------------------------------------------------
Pfa3D7|chr11|PF11_0251|Pf ------------------------------------------------
SU_CLEAN_contig_516       ------------------------------------------------
SU_CLEAN_contig_515       ------------------------------------------------

PF11_0251g                TATGAAATAATATGCGAGCAAACAAACGTATATACATACATATATATA
SU_CLEAN_contig_6246      ------------------------------------------------
Pfa3D7|chr11|PF11_0251|Pf ------------------------------------------------
SU_CLEAN_contig_516       ------------------------------------------------
SU_CLEAN_contig_515       ------------------------------------------------

PF11_0251g                TATATATTTATTTATTTGTTTGTTTATTTATTGGACAACAGTATTTAT
SU_CLEAN_contig_6246      ------------------------------------------------
Pfa3D7|chr11|PF11_0251|Pf ------------------------------------------------
SU_CLEAN_contig_516       ------------------------------------------------
SU_CLEAN_contig_515       ------------------------------------------------

PF11_0251g                AATTATATATATTTAATATCAACATACTTGTAAAATAAACATGATCAC
SU_CLEAN_contig_6246      ------------------------------------------------
Pfa3D7|chr11|PF11_0251|Pf ------------------------------------------------
SU_CLEAN_contig_516       ------------------------------------------------
SU_CLEAN_contig_515       ------------------------------------------------

PF11_0251g                AAAATAAACAGCGACATTCATTTATTAATATATATATGTATATGCATG
SU_CLEAN_contig_6246      ------------------------------------------------
Pfa3D7|chr11|PF11_0251|Pf ------------------------------------------------
SU_CLEAN_contig_516       ------------------------------------------------
SU_CLEAN_contig_515       ------------------------------------------------

PF11_0251g                GTTATTTCTTTTTATAAAACATTTTATATTTTTTTGACGTGATTCAAG
SU_CLEAN_contig_6246      ------------------------------------------------
Pfa3D7|chr11|PF11_0251|Pf ------------------------------------------------
SU_CLEAN_contig_516       ------------------------------------------------
SU_CLEAN_contig_515       ------------------------------------------------

PF11_0251g                TTATATATATATATATATATATATATATACATAATGTACATTTTATAA
SU_CLEAN_contig_6246      ------------------------------------------------
Pfa3D7|chr11|PF11_0251|Pf ------------------------------------------------
SU_CLEAN_contig_516       ------------------------------------------------
SU_CLEAN_contig_515       ------------------------------------------------

PF11_0251g                ATTTACACATTTAATAAATTTACCCATTTTATACATTTATGTTTTACA
SU_CLEAN_contig_6246      ------------------------------------------------
Pfa3D7|chr11|PF11_0251|Pf ------------------------------------------------
SU_CLEAN_contig_516       ------------------------------------------------
SU_CLEAN_contig_515       ------------------------------------------------

PF11_0251g                CAAAAGGAATATATCATTTATATATTTCGCATAAATTGTGCATTTTAT
SU_CLEAN_contig_6246      ------------------------------------------------
Pfa3D7|chr11|PF11_0251|Pf ------------------------------------------------
SU_CLEAN_contig_516       ------------------------------------------------
SU_CLEAN_contig_515       ------------------------------------------------

PF11_0251g                ATATATTGTTATATTGTTATATTGTTGTGTTATTTTATTTTATTATTT
SU_CLEAN_contig_6246      ------------------------------------ATTTTATTATTT
Pfa3D7|chr11|PF11_0251|Pf ------------------------------------------------
SU_CLEAN_contig_516       ------------------------------------------------
SU_CLEAN_contig_515       ------------------------------------------------

PF11_0251g                ATTTTATTTTATTTTATTTTTATTTTTTTTTTTTGATAAAATGAAAAT
SU_CLEAN_contig_6246      ATTTTATTTTATTTTATTTTTATTTTTTTTTTTTGATAAAATGAAAAT
Pfa3D7|chr11|PF11_0251|Pf ----------------------------------------ATGAAAAT
SU_CLEAN_contig_516       ------------------------------------------------
SU_CLEAN_contig_515       ------------------------------------------------

PF11_0251g                TTGCTTAATACCAGTATTTTTATCCTTAATAATATATGTTATTTTATT
SU_CLEAN_contig_6246      TTGCTTAATACCAGTATTTTTATCCTTAATAATATATGTTATTTTATT
Pfa3D7|chr11|PF11_0251|Pf TTGCTTAATACCAGTATTTTTATCCTTAATAATATATGTTATTTTATT
SU_CLEAN_contig_516       ------------------------------------------------
SU_CLEAN_contig_515       ------------------------------------------------

PF11_0251g                TTTAAAAGGGAAGAAAATAGGTGATTTATATATTACTGAGCATTTAAG
SU_CLEAN_contig_6246      TTTAAAAGGGAAGAAAATAGGTGATTTATATATTACTGAGCATTTAAG
Pfa3D7|chr11|PF11_0251|Pf TTTAAAAGGGAAGAAAATAGGTGATTTATATATTACTGAGCATTTAAG
SU_CLEAN_contig_516       ------------------------------------------------
SU_CLEAN_contig_515       ------------------------------------------------

PF11_0251g                AAATAAGTTTGAAAATATTTTATTGTATTTTAATATTTTTGAAGTACA
SU_CLEAN_contig_6246      AAATAAGTTTGAAAATATTTTATTGTATTTTAATATTTTTGAAGTACA
Pfa3D7|chr11|PF11_0251|Pf AAATAAGTTTGAAAATATTTTATTGTATTTTAATATTTTTGAAGTACA
SU_CLEAN_contig_516       ------------------------------------------------
SU_CLEAN_contig_515       ------------------------------------------------

PF11_0251g                ATACCCTGAAAGTTATTTAAATAATGAAAAATTATTAGGATTACATGT
SU_CLEAN_contig_6246      ATACCCTGAAAGTTATTTAAATAATGAAAAAATATTAGGATTACATGT
Pfa3D7|chr11|PF11_0251|Pf ATACCCTGAAAGTTATTTAAATAATGAAAAAATATTAGGATTACATGT
SU_CLEAN_contig_516       -TACCCTGAAAGTTATTTAAATAATGAAAAAATATTAGGATTACATGT
SU_CLEAN_contig_515       ----------------------AATGAAAAAATATTAGGATTACATGT

PF11_0251g                AAGGGATATTGAAAAAGATGCATACAGAGCATATCCTATATTAAAAGA
SU_CLEAN_contig_6246      AAGGGATATTGAAAAAGATGCATACAGAGCATATCCTATATTAAAAGA
Pfa3D7|chr11|PF11_0251|Pf AAGGGATATTGAAAAAGATGCATACAGAGCATATCCTATATTAAAAGA
SU_CLEAN_contig_516       AAGGGATATTGAAAAAGATGCATACAGAGCATATCCTATATTAAAAGA
SU_CLEAN_contig_515       AAGGGATATTGAAAAAGATGCATACAGAGCATATCCTATATTAAAAGA

PF11_0251g                ATTAAAACAAAAAGATTATTTTAGAATATTCAAAGTTAATTTACATTT
SU_CLEAN_contig_6246      ATTAAAACAAAAAGATTATTTTAGAATATTCAAAGTTAATTTACATTT
Pfa3D7|chr11|PF11_0251|Pf ATTAAAACAAAAAGATTATTTTAGAATATTCAAAGTTAATTTACATTT
SU_CLEAN_contig_516       ATTAAAACAAAAAGATTATTTTAGAATATTCAAAGTTAATTTACATTT
SU_CLEAN_contig_515       ATTAAAACAAAAAGATTATTTTAGAATATTCAAAGTTAATTTACATTT

PF11_0251g                ATCATGTAAAGTATTTTTAAAAGGTAATGAAAAATGTAAAGAAATAAA
SU_CLEAN_contig_6246      ATCATGTAAAGTATTTTTAAAAGGTAATGAAAAATGTAAAGAAATAAA
Pfa3D7|chr11|PF11_0251|Pf ATCATGTAAAGTATTTTTAAAAGGTAATGAAAAATGTAAAGAAATAAA
SU_CLEAN_contig_516       ATCATGTAAAGTATTTTTAAAAGGTAATGAAAAATGTAAAGAAATAAA
SU_CLEAN_contig_515       ATCATGTAAAGTATTTTTAAAAGGTAATGAAAAATGTAAAGAAATAAA

PF11_0251g                AAAATGTAGTGTTTGTGAATGTGAACAAGATGAAATACCATATAATTT
SU_CLEAN_contig_6246      AAAATGTAGTGTTTGTGAATGTGAACAAGATGAAATACCATATAATTT
Pfa3D7|chr11|PF11_0251|Pf AAAATGTAGTGTTTGTGAATGTGAACAAGATGAAATACCATATAATTT
SU_CLEAN_contig_516       AAAATGTAGTGTTTGTGAATGTGAACAAGATGAAATACCATATAATTT
SU_CLEAN_contig_515       AAAATGTAGTGTTTGTGAATGTGAACAAGATGAAATACCATATAATTT

PF11_0251g                TAGAACTAATGAAATCGAAATTATAGAAAATAAAATGACAAATGAAGA
SU_CLEAN_contig_6246      TAGAACTAATGAAATCGAAATTATAGAAAATAAAATGACAAATGAA--
Pfa3D7|chr11|PF11_0251|Pf TAGAACTAATGAAATCGAAATTATAGAAAATAAAATGACAAATGAAGA
SU_CLEAN_contig_516       TAGAACTAATGAAATCGAAATTATAGAAAATAAAATGACAAATGAAGA
SU_CLEAN_contig_515       TAGAACTAATGAAATCGAAATTATAGAAAATAAAATGACAAATGAAGA

PF11_0251g                TCTAAAAAAAACTTTTATAGAAAGTAAATTGTATAAAGATATTTTAGG
SU_CLEAN_contig_6246      ------------------------------------------------
Pfa3D7|chr11|PF11_0251|Pf TCTAAAAAAAACTTTTATAGAAAGTAAATTGTATAAAGATATTTTAGG
SU_CLEAN_contig_516       TCTAAAAAAAACTTTTATAGAAAGTAAATTGTATAAAGATATTTTAGG
SU_CLEAN_contig_515       TCTAAAAAAAACTTTTATAGAAAGTAAATTGTATAAAGATATTTTAGG

PF11_0251g                AATATATGCACCTTCAAATGAAGGATTTATATCTTATGTAGATCTTGT
SU_CLEAN_contig_6246      ------------------------------------------------
Pfa3D7|chr11|PF11_0251|Pf AATATATGCACCTTCAAATGAAGGATTTATATCTTATGTAGATCTTGT
SU_CLEAN_contig_516       AATATATGCACCTTCAAATGAAGGATTTATATCTTATGTAGATCTTGT
SU_CLEAN_contig_515       AATATATGCACCTTCAAATGAAGGATTTATATCTTATGTAGATCTTGT

PF11_0251g                TTATAATTCTCCATCCTTTACAGCATATGAGGGTAGAAATATATGGTA
SU_CLEAN_contig_6246      ------------------------------------------------
Pfa3D7|chr11|PF11_0251|Pf TTATAATTCTCCATCCTTTACAGCATATGAGGGTAGAAATATATG---
SU_CLEAN_contig_516       TTATAATTCTCCATCCTTTACAGCATATGAGGGTAGAAATATATG---
SU_CLEAN_contig_515       TTATAATTCTCCATCCTTTACAGCATATGAGGGTAGAAATATATG---

PF11_0251g                AGAAAATAATTAAATGAAAAAAAATAGTTTGTTACACAAAGGGGGAAA
SU_CLEAN_contig_6246      ------------------------------------------------
Pfa3D7|chr11|PF11_0251|Pf ------------------------------------------------
SU_CLEAN_contig_516       ------------------------------------------------
SU_CLEAN_contig_515       ------------------------------------------------

PF11_0251g                TAAATATATACACATAATATATATATATATATTAAATATGTTCAAATT
SU_CLEAN_contig_6246      ------------------------------------------------
Pfa3D7|chr11|PF11_0251|Pf ------------------------------------------------
SU_CLEAN_contig_516       ------------------------------------------------
SU_CLEAN_contig_515       ------------------------------------------------

PF11_0251g                ATTATTTATTTATTTATATTTATATTTATTTGTATTTATATTTATTTA
SU_CLEAN_contig_6246      ------------------------------------------------
Pfa3D7|chr11|PF11_0251|Pf ------------------------------------------------
SU_CLEAN_contig_516       ------------------------------------------------
SU_CLEAN_contig_515       ------------------------------------------------

PF11_0251g                TATTTATTTATATTTATATTTATTTATATTTATATTTATTTATATTTT
SU_CLEAN_contig_6246      ------------------------------------------------
Pfa3D7|chr11|PF11_0251|Pf ------------------------------------------------
SU_CLEAN_contig_516       ------------------------------------------------
SU_CLEAN_contig_515       ------------------------------------------------

PF11_0251g                TTATTTATTTATTTATTTTTTTTTTTTTTTTTTGACCCCTTTAAAGGA
SU_CLEAN_contig_6246      ------------------------------------------------
Pfa3D7|chr11|PF11_0251|Pf ----------------------------------------------GA
SU_CLEAN_contig_516       ----------------------------------------------GA
SU_CLEAN_contig_515       ----------------------------------------------GA

PF11_0251g                ATATGATTTACAAAGAAAATTGTTTTCAGAATGAAAAAAGTGAATGTG
SU_CLEAN_contig_6246      ------------------------------------------------
Pfa3D7|chr11|PF11_0251|Pf ATATGATTTACAAAGAAAATTGTTTTCAGAATGAAAAAAGTGAATGTG
SU_CLEAN_contig_516       ATATGATTTACAAAGAAAATTGTTTTCAGAATGAAAAAAGTGAATGTG
SU_CLEAN_contig_515       ATATGATTTACAAAGAAAATTGTTTTCAGAATGAAAAAAGTGAATGTG

PF11_0251g                AAGAAATGAACAGTTTCTATAAAATAATTTCTGGAATGCAATCCAATA
SU_CLEAN_contig_6246      ------------------------------------------------
Pfa3D7|chr11|PF11_0251|Pf AAGAAATGAACAGTTTCTATAAAATAATTTCTGGAATGCAATCCAATA
SU_CLEAN_contig_516       AAGAAATGAACAGTTTCTATAAAATAATTTCTGGAATGCAATCCAATA
SU_CLEAN_contig_515       AAGAAATGAACAGTTTCTATAAAATAATTTCTGGAATGCAATCCAATA

PF11_0251g                TTGCTGTTTTGTCATCAGAATATTTTTATTTAAAGAACGATTTTCTAT
SU_CLEAN_contig_6246      ------------------------------------------------
Pfa3D7|chr11|PF11_0251|Pf TTGCTGTTTTGTCATCAGAATATTTTTATTTAAAGAACGATTTTCTAT
SU_CLEAN_contig_516       TTGCTGTTTTGTCATCAGAATATTTTTATTTAAAGAACGATTTTCTAT
SU_CLEAN_contig_515       TTGCTGTTTTGTCATCAGAATATTTTTATTTAAAGAACGATTTTCTAT

PF11_0251g                TTGGTGAAATCCAGATAAATAATAAATTTAATAATGATTATTTTAAAA
SU_CLEAN_contig_6246      ------------------------------------------------
Pfa3D7|chr11|PF11_0251|Pf TTGGTGAAATCCAGATAAATAATAAATTTAATAATGATTATTTTAAAA
SU_CLEAN_contig_516       TTGGTGAAATCCAGATAAATAATAAATTTAATAATGATTATTTTAAAA
SU_CLEAN_contig_515       TTGGTGAAATCCAGATAAATAATAAATTTAATAATGATTATTTTAAAA

PF11_0251g                ATCTAAATTATGATTATAGTGTGACTTTTTTTAAAGAAAAAATAGGTC
SU_CLEAN_contig_6246      ------------------------------------------------
Pfa3D7|chr11|PF11_0251|Pf ATCTAAATTATGATTATAGTGTGACTTTTTTTAAAGAAAAAATAGGTC
SU_CLEAN_contig_516       ATCTAAATTATGATTATAGTGTGACTTTTTTTAAAGAAAAAATAGGTC
SU_CLEAN_contig_515       ATCTAAATTATGATTATAGTGTGACTTTTTTTAAAGAAAAAATAGGTC

PF11_0251g                TATATCCAGAAAGAATAGAAAACTTATATTTTACTTTTGCAATTTTGT
SU_CLEAN_contig_6246      ------------------------------------------------
Pfa3D7|chr11|PF11_0251|Pf TATATCCAGAAAGAATAGAAAACTTATATTTTACTTTTGCAATTTTGT
SU_CLEAN_contig_516       TATATCCAGAAAGAATAGAAAACTTATATTTTACTTTTGCAATTTTGT
SU_CLEAN_contig_515       TATATCCAGAAAGAATAGAAAACTTATATTTTACTTTTGCAATTTTGT

PF11_0251g                TAAGGTCTATGTGCCGTCTTAAGTCCTTATTTAAACAATGTAAATGTA
SU_CLEAN_contig_6246      ------------------------------------------------
Pfa3D7|chr11|PF11_0251|Pf TAAGGTCTATGTGCCGTCTTAAGTCCTTATTTAAACAATGTAAATGTA
SU_CLEAN_contig_516       TAAGGTCTATGTGCCGTCTTAAGTCCTTATTTAAACAATGTAAATGTA
SU_CLEAN_contig_515       TAAGGTCTATGTGCCGTCTTAAGTCCTTATTTAAACAATGTAAATGTA

PF11_0251g                ATTCAGGTTCGTTTAAAATGAAAGAGAAAGAGAAACATAAAGATAAAG
SU_CLEAN_contig_6246      ------------------------------------------------
Pfa3D7|chr11|PF11_0251|Pf ATTCAG------------------------------------------
SU_CLEAN_contig_516       ATTCAG------------------------------------------
SU_CLEAN_contig_515       ATTCAG------------------------------------------

PF11_0251g                ATGTGTATATGTATATATATATATATTTATATTTATATATTTTTTTTT
SU_CLEAN_contig_6246      ------------------------------------------------
Pfa3D7|chr11|PF11_0251|Pf ------------------------------------------------
SU_CLEAN_contig_516       ------------------------------------------------
SU_CLEAN_contig_515       ------------------------------------------------

PF11_0251g                TTTTTTTTTTTTTTTTTTTTTTTTTTTTTTATTATTTTTTTTTATTTT
SU_CLEAN_contig_6246      ------------------------------------------------
Pfa3D7|chr11|PF11_0251|Pf ------------------------------------------------
SU_CLEAN_contig_516       ------------------------------------------------
SU_CLEAN_contig_515       ------------------------------------------------

PF11_0251g                TTTTTTTTTTTTTTTTTTTTTTTTAGGCTATGAACAGAATGATAAAGA
SU_CLEAN_contig_6246      ------------------------------------------------
Pfa3D7|chr11|PF11_0251|Pf --------------------------GCTATGAACAGAATGATAAAGA
SU_CLEAN_contig_516       --------------------------GCTATGA---------------
SU_CLEAN_contig_515       --------------------------GCTATGAACAGAATGATAAAGA

PF11_0251g                AGCAGTGAGACTATTAGATGACCTATTAGAAAATTTTTATCATTCCTG
SU_CLEAN_contig_6246      ------------------------------------------------
Pfa3D7|chr11|PF11_0251|Pf AGCAGTGAGACTATTAGATGACCTATTAGAAAATTTTTATCATTCCTG
SU_CLEAN_contig_516       ------------------------------------------------
SU_CLEAN_contig_515       AGCAGTGAGACTATTAGATGACCTATTAGAAAATTTTTATCATTCCTG

PF11_0251g                TTCCTCAAAAGAATTTCTGGAACCTCTTTTTCCACAACATGGAAAAGA
SU_CLEAN_contig_6246      ------------------------------------------------
Pfa3D7|chr11|PF11_0251|Pf TTCCTCAAAAGAATTTCTGGAACCTCTTTTTCCACAACATGGAAAAGA
SU_CLEAN_contig_516       ------------------------------------------------
SU_CLEAN_contig_515       TTCCTCAAAAGAATTTCTGGAACCTCTTTTTCCACAACATGGAAAAGA

PF11_0251g                TATATTATCAAAATTTATGAACATAACAAATATTCTTGATTGTGTACC
SU_CLEAN_contig_6246      ------------------------------------------------
Pfa3D7|chr11|PF11_0251|Pf TATATTATCAAAATTTATGAACATAACAAATATTCTTGATTGTGTACC
SU_CLEAN_contig_516       ------------------------------------------------
SU_CLEAN_contig_515       TATATTATCAAAATTTATGAACATAACAAATATTCTTGATTGTGTACC

PF11_0251g                TTGTGTTAAATGTAGGCTACATGGGAAGTTAAAAACAACAGCATTGCA
SU_CLEAN_contig_6246      ------------------------------------------------
Pfa3D7|chr11|PF11_0251|Pf TTGTGTTAAATGTAGGCTACATGGGAAGTTAAAAACAACAGCATTGCA
SU_CLEAN_contig_516       ------------------------------------------------
SU_CLEAN_contig_515       TTGTGTTAAATGTAGGCTACATGGGAAGTTAAAAACAACAGCATTGCA

PF11_0251g                AATAGCACTTGTGGTAAGAAAGGAAAAAAAAAAGATTGTATATGTTTA
SU_CLEAN_contig_6246      ------------------------------------------------
Pfa3D7|chr11|PF11_0251|Pf AATAGCACTTGTG-----------------------------------
SU_CLEAN_contig_516       ------------------------------------------------
SU_CLEAN_contig_515       AATAGCACTTGTG-----------------------------------

PF11_0251g                TGTGTGCATGTTATTTGTATACCTACATATGGTATATGTCTTACAATA
SU_CLEAN_contig_6246      ------------------------------------------------
Pfa3D7|chr11|PF11_0251|Pf ------------------------------------------------
SU_CLEAN_contig_516       ------------------------------------------------
SU_CLEAN_contig_515       ------------------------------------------------

PF11_0251g                TTTATAAACTGTCTCATTGTTTTAATTACTTTATTTAAAATGTGTTAA
SU_CLEAN_contig_6246      ------------------------------------------------
Pfa3D7|chr11|PF11_0251|Pf ------------------------------------------------
SU_CLEAN_contig_516       ------------------------------------------------
SU_CLEAN_contig_515       ------------------------------------------------

PF11_0251g                ATATATATATATATATATATCATTTTTTTATTTTATTTTATTTTGTTT
SU_CLEAN_contig_6246      ------------------------------------------------
Pfa3D7|chr11|PF11_0251|Pf ------------------------------------------------
SU_CLEAN_contig_516       ------------------------------------------------
SU_CLEAN_contig_515       ------------------------------------------------

PF11_0251g                TATTTTTATTTTTTTTTTTTTTTTTTTTTTAGGAAGGAGTGAGTGACG
SU_CLEAN_contig_6246      ------------------------------------------------
Pfa3D7|chr11|PF11_0251|Pf --------------------------------GAAGGAGTGAGTGACG
SU_CLEAN_contig_516       ------------------------------------------------
SU_CLEAN_contig_515       --------------------------------GAAGGAGTGAGTGACG

PF11_0251g                AACATATTGGCTCACTTGAACGGAACGAAATCACTGCCCTCATAAATG
SU_CLEAN_contig_6246      ------------------------------------------------
Pfa3D7|chr11|PF11_0251|Pf AACATATTGGCTCACTTGAACGGAACGAAATCACTGCCCTCATAAATG
SU_CLEAN_contig_516       ------------------------------------------------
SU_CLEAN_contig_515       AACATATTGGCTCACTTGAACGGAACGAAATCACTGCCCTCATAAATG

PF11_0251g                CCCTATACTACTTTGCAGATTCTATATTAATAATAAACAAGTAAAAAG
SU_CLEAN_contig_6246      ------------------------------------------------
Pfa3D7|chr11|PF11_0251|Pf CCCTATACTACTTTGCAGATTCTATATTAATAATAAACAA--------
SU_CLEAN_contig_516       ------------------------------------------------
SU_CLEAN_contig_515       CCCTATACTACTTTGCAGATTCTATATTAATAATAAACAA--------

PF11_0251g                AAAAAAAAAAAAAAAAAAAAAAATATACACCATACGTATGAATATATA
SU_CLEAN_contig_6246      ------------------------------------------------
Pfa3D7|chr11|PF11_0251|Pf ------------------------------------------------
SU_CLEAN_contig_516       ------------------------------------------------
SU_CLEAN_contig_515       ------------------------------------------------

PF11_0251g                TATATATATATATATATATGTTTATATATTTTATTTTTTTGATGCAGA
SU_CLEAN_contig_6246      ------------------------------------------------
Pfa3D7|chr11|PF11_0251|Pf ------------------------------------------------
SU_CLEAN_contig_516       ------------------------------------------------
SU_CLEAN_contig_515       -----------------------------------------------A

PF11_0251g                TTTGAGGACAGACTAAAATTAAAAAAGACCATTTTTATTTTTTACGTA
SU_CLEAN_contig_6246      ------------------------------------------------
Pfa3D7|chr11|PF11_0251|Pf ------GACAGACTAA--------------------------------
SU_CLEAN_contig_516       ------------------------------------------------
SU_CLEAN_contig_515       TTTGAGGACAGACTAAAATTAAAAAAGACCATTTTTATTTTTTACGTA

PF11_0251g                TTATCCTTTTCTCTATTTTTATTCCTAGTAATATATTCAATAATTTTT
SU_CLEAN_contig_6246      ------------------------------------------------
Pfa3D7|chr11|PF11_0251|Pf ------------------------------------------------
SU_CLEAN_contig_516       ------------------------------------------------
SU_CLEAN_contig_515       TTATCCTTTTCTCTATTTTTATTCCTAGTAATATATTCAATAATTTTT

PF11_0251g                CTAACTATTCGAAATTACAAAAAAAAAAAAAAAAAAGTAGCATAAATG
SU_CLEAN_contig_6246      ------------------------------------------------
Pfa3D7|chr11|PF11_0251|Pf ------------------------------------------------
SU_CLEAN_contig_516       ------------------------------------------------
SU_CLEAN_contig_515       CTAACTATTCAAAATTA-------------------------------

PF11_0251g                AACATATGTATTTTATATTTACAAAGGTGAAAAAAAAAATAAAGTGAA
SU_CLEAN_contig_6246      ------------------------------------------------
Pfa3D7|chr11|PF11_0251|Pf ------------------------------------------------
SU_CLEAN_contig_516       ------------------------------------------------
SU_CLEAN_contig_515       ------------------------------------------------

PF11_0251g                GAAAAAACATAAACAACATTTATTTTTACAAATTCATAAAAAAAAAAA
SU_CLEAN_contig_6246      ------------------------------------------------
Pfa3D7|chr11|PF11_0251|Pf ------------------------------------------------
SU_CLEAN_contig_516       ------------------------------------------------
SU_CLEAN_contig_515       ------------------------------------------------

PF11_0251g                AATATATATATATATATATACACATGTATATATTATTTACATAATAAC
SU_CLEAN_contig_6246      ------------------------------------------------
Pfa3D7|chr11|PF11_0251|Pf ------------------------------------------------
SU_CLEAN_contig_516       ------------------------------------------------
SU_CLEAN_contig_515       ------------------------------------------------

PF11_0251g                ACGTTAAGTTTGTTATATATATATATTTATATTTAATACTATGTGGAA
SU_CLEAN_contig_6246      ------------------------------------------------
Pfa3D7|chr11|PF11_0251|Pf ------------------------------------------------
SU_CLEAN_contig_516       ------------------------------------------------
SU_CLEAN_contig_515       ------------------------------------------------

PF11_0251g                AAAAAAATAATGTTTCATTATATATATTTTATTTTTTATTACCTTTTG
SU_CLEAN_contig_6246      ------------------------------------------------
Pfa3D7|chr11|PF11_0251|Pf ------------------------------------------------
SU_CLEAN_contig_516       ------------------------------------------------
SU_CLEAN_contig_515       ------------------------------------------------

PF11_0251g                GACTTTCATTTAATTCAAAAGGCTTTTTTTTTTTTTTATGTGTAATAA
SU_CLEAN_contig_6246      ------------------------------------------------
Pfa3D7|chr11|PF11_0251|Pf ------------------------------------------------
SU_CLEAN_contig_516       ------------------------------------------------
SU_CLEAN_contig_515       ------------------------------------------------

PF11_0251g                ATTTATATGAAAAATTATAATTTTATGTATCATAAATTTATTATTTTT
SU_CLEAN_contig_6246      ------------------------------------------------
Pfa3D7|chr11|PF11_0251|Pf ------------------------------------------------
SU_CLEAN_contig_516       ------------------------------------------------
SU_CLEAN_contig_515       ------------------------------------------------

PF11_0251g                TATTCTTTTTTTTTATTTTATTTTTTCATGAAACCGTTTTATTTTGTA
SU_CLEAN_contig_6246      ------------------------------------------------
Pfa3D7|chr11|PF11_0251|Pf ------------------------------------------------
SU_CLEAN_contig_516       ------------------------------------------------
SU_CLEAN_contig_515       ------------------------------------------------

PF11_0251g                TCATATGATTATTTAACCAGAAATGTCAAATATTAATCATTCGCATGA
SU_CLEAN_contig_6246      ------------------------------------------------
Pfa3D7|chr11|PF11_0251|Pf ------------------------------------------------
SU_CLEAN_contig_516       ------------------------------------------------
SU_CLEAN_contig_515       ------------------------------------------------

PF11_0251g                AATACATAAAAATATAAATAAAATCAATTTTTAAAAACAAAATGTTTT
SU_CLEAN_contig_6246      ------------------------------------------------
Pfa3D7|chr11|PF11_0251|Pf ------------------------------------------------
SU_CLEAN_contig_516       ------------------------------------------------
SU_CLEAN_contig_515       ------------------------------------------------

PF11_0251g                CTACTTAATAATTAAGAAAAAGTATATTATGAATATGTTTATTTTTTT
SU_CLEAN_contig_6246      ------------------------------------------------
Pfa3D7|chr11|PF11_0251|Pf ------------------------------------------------
SU_CLEAN_contig_516       ------------------------------------------------
SU_CLEAN_contig_515       ------------------------------------------------

PF11_0251g                TACAAAATAGGGAGGTTAATAATGATTATATATATATATCTTAATACG
SU_CLEAN_contig_6246      ------------------------------------------------
Pfa3D7|chr11|PF11_0251|Pf ------------------------------------------------
SU_CLEAN_contig_516       ------------------------------------------------
SU_CLEAN_contig_515       ------------------------------------------------

PF11_0251g                TTTTATAATATATAGGTATGTCTTTAAAAAATATAAGTATATTTTTAT
SU_CLEAN_contig_6246      ------------------------------------------------
Pfa3D7|chr11|PF11_0251|Pf ------------------------------------------------
SU_CLEAN_contig_516       ------------------------------------------------
SU_CLEAN_contig_515       ------------------------------------------------

PF11_0251g                AATATATATATATATATTTATATATATGTTTGTTTTTTTATAAATTAT
SU_CLEAN_contig_6246      ------------------------------------------------
Pfa3D7|chr11|PF11_0251|Pf ------------------------------------------------
SU_CLEAN_contig_516       ------------------------------------------------
SU_CLEAN_contig_515       ------------------------------------------------

PF11_0251g                TAGTTTCCCTTTTTGTATATTTCCATTTGTGCATCTTCACTTATAAAT
SU_CLEAN_contig_6246      ------------------------------------------------
Pfa3D7|chr11|PF11_0251|Pf ------------------------------------------------
SU_CLEAN_contig_516       ------------------------------------------------
SU_CLEAN_contig_515       ------------------------------------------------

PF11_0251g                AAAATATAATCATTATTCATATTATTTATATCATCAAAATGATTAAAG
SU_CLEAN_contig_6246      ------------------------------------------------
Pfa3D7|chr11|PF11_0251|Pf ------------------------------------------------
SU_CLEAN_contig_516       ------------------------------------------------
SU_CLEAN_contig_515       ------------------------------------------------

PF11_0251g                AATGTTATATATTTTGTTGTTATTAATGAGATCCTTGGGAAAAAATTT
SU_CLEAN_contig_6246      ------------------------------------------------
Pfa3D7|chr11|PF11_0251|Pf ------------------------------------------------
SU_CLEAN_contig_516       ------------------------------------------------
SU_CLEAN_contig_515       ------------------------------------------------

PF11_0251g                GTTTTTGATAATATATTATTATTATCACAAAAATTCATATGTTCATAA
SU_CLEAN_contig_6246      ------------------------------------------------
Pfa3D7|chr11|PF11_0251|Pf ------------------------------------------------
SU_CLEAN_contig_516       ------------------------------------------------
SU_CLEAN_contig_515       ------------------------------------------------

PF11_0251g                AAAACATG
SU_CLEAN_contig_6246      --------
Pfa3D7|chr11|PF11_0251|Pf --------
SU_CLEAN_contig_516       --------
SU_CLEAN_contig_515       --------

;

endblock;
