# Supplementary material for: cDNA sequences reveal considerable gene prediction inaccuracy in the Plasmodium falciparum genome
Source: BMC Genomics. 2007 Jul 27;8:255. doi: 10.1186/1471-2164-8-255 (PMC1978503; doi:10.1186/1471-2164-8-255)
Supplement: Additional file 3 — Genes with cDNA sequences not matching predicted CDS perfectly. Aligned cDNA and predicted CDS sequences can be viewed by double clicking the hyper-linked gene names in the Excel file. [file 1471-2164-8-255-S3.zip › PF11_0261.TXT]

#NEXUS

[!This data assembled using Sequencher, from Gene Codes Corporation.]
begin data;
   dimensions ntax=3 nchar=1716;
   format datatype=dna gap=- interleave=yes;
   matrix

PF11_0261g                -----------------------------------------------A
SU_CLEAN_contig_1658      AATTTATGGGAAATGGTTTTATTGCCTTTTTTTTTTTTAATTTTAATA
Pfa3D7|chr11|PF11_0261|Pf -----------------------------------------------A

PF11_0261g                TGAAAACAAGGTGTGTTTTTTTTTGGTGTGTTTTTTTTTGGTTTGTTT
SU_CLEAN_contig_1658      TGAAAACAAGGTGTGTTTTTTTTTGGTGTGTTTTTTTTTGGTTTGTTT
Pfa3D7|chr11|PF11_0261|Pf TGAAAACAAGGTGTGTTTTTTTTTGGTGTGTTTTTTTTTGGTTTGTTT

PF11_0261g                CATTTTTTTATTTTCCTGTATTTTATTTTTTTCATATATTAATTAAAT
SU_CLEAN_contig_1658      CATTTTTTTATTTTCCTGTATTTTATTTTTTTCATATATTAATTAAAT
Pfa3D7|chr11|PF11_0261|Pf CATTTTTTTATTTTCCTGTATTTTATTTTTTTCATATATTAATTAAAT

PF11_0261g                GTGTACATATAAAAAAAATAAGAACCAGATGTTTACCCTTATTTGTGT
SU_CLEAN_contig_1658      GTGTACATATAAAAAAAATAAGAACCAGATGTTTACCCTTATTTGTGT
Pfa3D7|chr11|PF11_0261|Pf GTGTACATATAAAAAAAATAAGAACCAGATGTTTACCCTTATTTGTGT

PF11_0261g                GTAATCACAAACAAAAATATGTAACGAGGAATAAGTCTTTAATAAAAA
SU_CLEAN_contig_1658      GTAATCACAAACAAAAATATGTAACGAGGAGTAAGTCTTTAATAAAAA
Pfa3D7|chr11|PF11_0261|Pf GTAATCACAAACAAAAATATGTAACGAGGAATAAGTCTTTAATAAAAA

PF11_0261g                ACAAATCAACCTATTTTAAAACATTTTTATGGGGATATCCTATATATG
SU_CLEAN_contig_1658      ACAAATCAACCTATTTTAAAACATTTTTATGGGGATATCCTATATATG
Pfa3D7|chr11|PF11_0261|Pf ACAAATCAACCTATTTTAAAACATTTTTATGGGGATATCCTATATATG

PF11_0261g                ATGATTCACCACATAAATTAAGAAGACAAAAAATATATCCGAATTTTG
SU_CLEAN_contig_1658      ATGATTCACCACATAAATTAAGAAGACAAAAAATATATCCGAATTTTG
Pfa3D7|chr11|PF11_0261|Pf ATGATTCACCACATAAATTAAGAAGACAAAAAATATATCCGAATTTTG

PF11_0261g                AATATGGAGAACTAAGAAAAGACCAAGACTATGATTACGTTATAGCTA
SU_CLEAN_contig_1658      AATATGGAGAACTAAGAAAAG-CCAAGACTATGATTACGTTATAGCTA
Pfa3D7|chr11|PF11_0261|Pf AATATGGAGAACTAAGAAAAGACCAAGACTATGATTACGTTATAGCTA

PF11_0261g                CTAACCTTAGTCAAAATAAGTAGGCAAATGAAAATTATCGTCGCCTGT
SU_CLEAN_contig_1658      CTAACCTTAGTCAAAATAA-----------------------------
Pfa3D7|chr11|PF11_0261|Pf CTAACCTTAGTCAAAATAA-----------------------------

PF11_0261g                TGTGTAAACGAGTACTTATATATATATATATTAATATATATTAATATA
SU_CLEAN_contig_1658      ------------------------------------------------
Pfa3D7|chr11|PF11_0261|Pf ------------------------------------------------

PF11_0261g                TATATGTATGTGTTATATTATTTTGTTTTATTTATTTATTTATTTATT
SU_CLEAN_contig_1658      ------------------------------------------------
Pfa3D7|chr11|PF11_0261|Pf ------------------------------------------------

PF11_0261g                TATTTATTTATTTATTTATTTTATTAGCCATAAAGTTCCAGATGTTGG
SU_CLEAN_contig_1658      ---------------------------CCATAAAGTTCCAGATGTTGG
Pfa3D7|chr11|PF11_0261|Pf ------------------------------------------------

PF11_0261g                CTACTTTTTCAATGTTGAAGAAATGGGAACCGGAAAAACTGACGACAT
SU_CLEAN_contig_1658      CTACTTTTTCAATGTTGAAGAAATGGGAACCGGAAAAACTGACGACAT
Pfa3D7|chr11|PF11_0261|Pf ------------------------------------------------

PF11_0261g                GTAAAAATAAAATGAAATAAAAATTTTATGTACATTTTTAAAAAATTA
SU_CLEAN_contig_1658      ------------------------------------------------
Pfa3D7|chr11|PF11_0261|Pf ------------------------------------------------

PF11_0261g                ATTTTTTATGAGCAGAACACGAAAAGGATTATTCATATGTAAATATAT
SU_CLEAN_contig_1658      ------------------------------------------------
Pfa3D7|chr11|PF11_0261|Pf ------------------------------------------------

PF11_0261g                AAAATCTGTTCATTGCAATGTCAACATATATCTATTTTTTTTTTTTTT
SU_CLEAN_contig_1658      ------------------------------------------------
Pfa3D7|chr11|PF11_0261|Pf ------------------------------------------------

PF11_0261g                TTTTTTTTTTAAAGTCACACACCCATTGAAGTAGTTTTCGGTGAACGG
SU_CLEAN_contig_1658      --------------TCACACACCCATTGAAGTAGTTTTCGGTGAACGG
Pfa3D7|chr11|PF11_0261|Pf --------------TCACACACCCATTGAAGTAGTTTTCGGTGAACGG

PF11_0261g                GATATCGATCCCAAAGAGGTGGAAAAAATTAAGGATGTTTTAAATACG
SU_CLEAN_contig_1658      GATATC------------------------------------------
Pfa3D7|chr11|PF11_0261|Pf GATATCGATCCCAAAGAGGTGGAAAAAATTAAGGATGTTTTAAATACG

PF11_0261g                TTTGATCAAGGAAATGTATGTATATTATTAAAAAGGAAAAATATTTTG
SU_CLEAN_contig_1658      ------------------------------------------------
Pfa3D7|chr11|PF11_0261|Pf TTTGATCAAGGAAATG--------------------------------

PF11_0261g                TACAATAAATAAATAAATAAATATATATATATATATATATATTTGTGT
SU_CLEAN_contig_1658      ------------------------------------------------
Pfa3D7|chr11|PF11_0261|Pf ------------------------------------------------

PF11_0261g                GTATGTATTTCATTTTATTTAAAGGGTTTGGGAATTTGTACATTGATG
SU_CLEAN_contig_1658      ------------------------------------------------
Pfa3D7|chr11|PF11_0261|Pf -------------------------GTTTGGGAATTTGTACATTGATG

PF11_0261g                GGAGCAAAAAGAGGACATTTCGCTTTTAAATATAATGGCTATCTGGGT
SU_CLEAN_contig_1658      ------------------------------------------------
Pfa3D7|chr11|PF11_0261|Pf GGAGCAAAAAGAGGACATTTCGCTTTTAAATATAATGGCTATCTGGGT

PF11_0261g                CACTTTCATGGTATTAAAAACTATCTAAGGTAATGAAAAATATATTTT
SU_CLEAN_contig_1658      ------------------------------------------------
Pfa3D7|chr11|PF11_0261|Pf CACTTTCATGGTATTAAAAACTATCTAAG-------------------

PF11_0261g                CTTTAAAAAAAAAAAAACAAAAAAAATATAACTTTATAAATACAAGTT
SU_CLEAN_contig_1658      ------------------------------------------------
Pfa3D7|chr11|PF11_0261|Pf ------------------------------------------------

PF11_0261g                ATTGTTTTATCCTATGTGCACATATATATAATAATACGTGTCTATATA
SU_CLEAN_contig_1658      ------------------------------------------------
Pfa3D7|chr11|PF11_0261|Pf ------------------------------------------------

PF11_0261g                TATATATATATATATATATATATATGTATTTATGTGTGTATTTTATTT
SU_CLEAN_contig_1658      ------------------------------------------------
Pfa3D7|chr11|PF11_0261|Pf ------------------------------------------------

PF11_0261g                TTTGAAGATTTTTAATTAACAAGCATTATCCAGGCTCAAAAGTAACTC
SU_CLEAN_contig_1658      ------------------------------------------------
Pfa3D7|chr11|PF11_0261|Pf -------ATTTTTAATTAACAAGCATTATCCAGGCTCAAAA-------

PF11_0261g                TCATCAGTGAGGTTAGTAGTATATATATTTTATTTATTTTATATAAAC
SU_CLEAN_contig_1658      ------------------------------------------------
Pfa3D7|chr11|PF11_0261|Pf ------------------------------------------------

PF11_0261g                ATATATTTATAATTTCTTTTTTTTTTATTACTTTTTTTTTTTTTTTTA
SU_CLEAN_contig_1658      ------------------------------------------------
Pfa3D7|chr11|PF11_0261|Pf ------------------------------------------------

PF11_0261g                GCACTGGATCGATAATATTGACCAGCCAGTTTGCTTAAGGCACAGCAA
SU_CLEAN_contig_1658      ------------------------------------------------
Pfa3D7|chr11|PF11_0261|Pf -CACTGGATCGATAATATTGACCAGCCAGTTTGCTTAAGGCACAGCAA

PF11_0261g                TATTCCGCTTTCAAAAATTGGTCATGTAATATATAAAATATGTAAAAT
SU_CLEAN_contig_1658      ------------------------------------------------
Pfa3D7|chr11|PF11_0261|Pf TATTCCGCTTTCAAAAATTGGTCAT-----------------------

PF11_0261g                ATATTGTGCACATATACAATAATGAGTTTATATATATATATATATATA
SU_CLEAN_contig_1658      ------------------------------------------------
Pfa3D7|chr11|PF11_0261|Pf ------------------------------------------------

PF11_0261g                TATATATATATATATATATATATATATGTATATATTTATTTATTTTCC
SU_CLEAN_contig_1658      ------------------------------------------------
Pfa3D7|chr11|PF11_0261|Pf ------------------------------------------------

PF11_0261g                TTTCAGCAACGGAGATTGATATTTGGCAAGTACGATTACATATATGAA
SU_CLEAN_contig_1658      ------------------------------------------------
Pfa3D7|chr11|PF11_0261|Pf ------CAACGGAGATTGATATTTGGCAAGTACGATTACATATATGAA

PF11_0261g                AATGACAAGAATAAGAAAATATACAAAGGAGAAAATAGGAGTAACGTC
SU_CLEAN_contig_1658      ------------------------------------------------
Pfa3D7|chr11|PF11_0261|Pf AATGACAAGAATAAGAAAATATACAAAGGAGAAAATAGGAGTAACGTC

PF11_0261g                TGGGCATTTTATAACGATCCACAAATGTTAACATGA
SU_CLEAN_contig_1658      ------------------------------------
Pfa3D7|chr11|PF11_0261|Pf TGGGCATTTTATAACGATCCACAAATGTTAACATGA

;

endblock;
