# Supplementary material for: cDNA sequences reveal considerable gene prediction inaccuracy in the Plasmodium falciparum genome
Source: BMC Genomics. 2007 Jul 27;8:255. doi: 10.1186/1471-2164-8-255 (PMC1978503; doi:10.1186/1471-2164-8-255)
Supplement: Additional file 3 — Genes with cDNA sequences not matching predicted CDS perfectly. Aligned cDNA and predicted CDS sequences can be viewed by double clicking the hyper-linked gene names in the Excel file. [file 1471-2164-8-255-S3.zip › PF11_0268.TXT]

#NEXUS

[!This data assembled using Sequencher, from Gene Codes Corporation.]
begin data;
   dimensions ntax=5 nchar=4445;
   format datatype=dna gap=- interleave=yes;
   matrix

PF11_0268g                AAAAAAAAAAAAAAAAAAAAAAAAAAAAAAAATGTGCTTTTTGAGTTC
Pfa3D7|chr11|PF11_0268|Pf ------------------------------------------------
SU_CLEAN_contig_6828      ------------------------------------------------
SU_CLEAN_contig_2379      ------------------------------------------------
SU_CLEAN_contig_4161      ------------------------------------------------

PF11_0268g                ATAAAAAATATGGTTCTTATATATATATATATATATTATTTATTATGT
Pfa3D7|chr11|PF11_0268|Pf ------------------------------------------------
SU_CLEAN_contig_6828      ------------------------------------------------
SU_CLEAN_contig_2379      ------------------------------------------------
SU_CLEAN_contig_4161      ------------------------------------------------

PF11_0268g                AAATTTTCTGATACCCATTTTGTAATATAAATATTAACAAAAATGCTA
Pfa3D7|chr11|PF11_0268|Pf ------------------------------------------------
SU_CLEAN_contig_6828      ------------------------------------------------
SU_CLEAN_contig_2379      ------------------------------------------------
SU_CLEAN_contig_4161      ------------------------------------------------

PF11_0268g                AACATATAAACATTTCTATGCCTATATTTAATATATATAATAATATAT
Pfa3D7|chr11|PF11_0268|Pf ------------------------------------------------
SU_CLEAN_contig_6828      ------------------------------------------------
SU_CLEAN_contig_2379      ------------------------------------------------
SU_CLEAN_contig_4161      ------------------------------------------------

PF11_0268g                TTTGTTTTTTATGTACAATTTTATATAACAACCATTAAAAAACTTTTC
Pfa3D7|chr11|PF11_0268|Pf ------------------------------------------------
SU_CLEAN_contig_6828      ------------------------------------------------
SU_CLEAN_contig_2379      ------------------------------------------------
SU_CLEAN_contig_4161      ------------------------------------------------

PF11_0268g                CATCAATTTGTAGAAAGTTATAGAAACACATCTATTAAATATATTAAT
Pfa3D7|chr11|PF11_0268|Pf ------------------------------------------------
SU_CLEAN_contig_6828      ------------------------------------------------
SU_CLEAN_contig_2379      ------------------------------------------------
SU_CLEAN_contig_4161      ------------------------------------------------

PF11_0268g                ATTTTTTTTTTCTTCTTCTTTTTTTTTTTTTTTTTTTTGTTTTGTTTT
Pfa3D7|chr11|PF11_0268|Pf ------------------------------------------------
SU_CLEAN_contig_6828      ------------------------------------------------
SU_CLEAN_contig_2379      ------------------------------------------------
SU_CLEAN_contig_4161      ------------------------------------------------

PF11_0268g                ATTTTTACCCCTTCAAAAGTCAATAAAAAAACGTTAATTATGAGGATT
Pfa3D7|chr11|PF11_0268|Pf ------------------------------------------------
SU_CLEAN_contig_6828      ------------------------------------------------
SU_CLEAN_contig_2379      ------------------------------------------------
SU_CLEAN_contig_4161      ------------------------------------------------

PF11_0268g                TTACACATTAAAAACAAATATTTTGCGAACTCATATTTTTAGGACCCA
Pfa3D7|chr11|PF11_0268|Pf ------------------------------------------------
SU_CLEAN_contig_6828      ------------------------------------------------
SU_CLEAN_contig_2379      ------------------------------------------------
SU_CLEAN_contig_4161      ------------------------------------------------

PF11_0268g                TTCGTTTTATGTTATGTTATTTTATTTTATTTTTTTTTTTTTCTTCTG
Pfa3D7|chr11|PF11_0268|Pf ------------------------------------------------
SU_CLEAN_contig_6828      ------------------------------------------------
SU_CLEAN_contig_2379      ------------------------------------------------
SU_CLEAN_contig_4161      ------------------------------------------------

PF11_0268g                TTTTTACGATATAGTTAAAACAACATATGGAGTACTACAACCAACATT
Pfa3D7|chr11|PF11_0268|Pf ------------------------------------------------
SU_CLEAN_contig_6828      ------------------------------------------------
SU_CLEAN_contig_2379      ------------------------------------------------
SU_CLEAN_contig_4161      ------------------------------------------------

PF11_0268g                TAAATAATTTCAAAAAAAAAAAAAAAATAATAATAAATAAATAAAATA
Pfa3D7|chr11|PF11_0268|Pf ------------------------------------------------
SU_CLEAN_contig_6828      ------------------------------------------------
SU_CLEAN_contig_2379      ------------------------------------------------
SU_CLEAN_contig_4161      ------------------------------------------------

PF11_0268g                TATATTTATATTTATATTTATGATTTGAATTTTTTAGGAATATTAATT
Pfa3D7|chr11|PF11_0268|Pf ------------------------------------------------
SU_CLEAN_contig_6828      ------------------------------------------------
SU_CLEAN_contig_2379      ------------------------------------------------
SU_CLEAN_contig_4161      ------------------------------------------------

PF11_0268g                AAAGTATTAAATTAAAATAATAATTTTTTCATAATATAAAAAATTTAG
Pfa3D7|chr11|PF11_0268|Pf ------------------------------------------------
SU_CLEAN_contig_6828      ------------------------------------------------
SU_CLEAN_contig_2379      ------------------------------------------------
SU_CLEAN_contig_4161      ------------------------------------------------

PF11_0268g                GAATATAATATGAATAAATAAATAAATATATATATATAGATATATTTT
Pfa3D7|chr11|PF11_0268|Pf ------------------------------------------------
SU_CLEAN_contig_6828      ------------------------------------------------
SU_CLEAN_contig_2379      ------------------------------------------------
SU_CLEAN_contig_4161      ------------------------------------------------

PF11_0268g                TTTCTCATGTTTATATTTTAAAATAAATTATACAGTATTATTTTATAT
Pfa3D7|chr11|PF11_0268|Pf ------------------------------------------------
SU_CLEAN_contig_6828      ------------------------------------------------
SU_CLEAN_contig_2379      ------------------------------------------------
SU_CLEAN_contig_4161      ------------------------------------------------

PF11_0268g                AAGATATATTTTTTTTTTTTATCCAATTTAATATAGATAATATACATA
Pfa3D7|chr11|PF11_0268|Pf ------------------------------------------------
SU_CLEAN_contig_6828      ------------------------------------------------
SU_CLEAN_contig_2379      ------------------------------------------------
SU_CLEAN_contig_4161      ------------------------------------------------

PF11_0268g                TTGGATTTTTATAACATATACATGTATAAATGTATATATTTATGAAGG
Pfa3D7|chr11|PF11_0268|Pf ------------------------------------------------
SU_CLEAN_contig_6828      ------------------------------------------------
SU_CLEAN_contig_2379      ------------------------------------------------
SU_CLEAN_contig_4161      ------------------------------------------------

PF11_0268g                CTGAAGATATATAGATATATATTTTATATGTGCCATAATATTATTATA
Pfa3D7|chr11|PF11_0268|Pf ------------------------------------------------
SU_CLEAN_contig_6828      ------------------------------------------------
SU_CLEAN_contig_2379      ------------------------------------------------
SU_CLEAN_contig_4161      ------------------------------------------------

PF11_0268g                TTAAGTAATATATAAATATATATATATATATATATATTTATATATATA
Pfa3D7|chr11|PF11_0268|Pf ------------------------------------------------
SU_CLEAN_contig_6828      ------------------------------------------------
SU_CLEAN_contig_2379      ------------------------------------------------
SU_CLEAN_contig_4161      ------------------------------------------------

PF11_0268g                TATATTTATATTTATTTATTTATGTATTTACTTATTAATTATGGCAAG
Pfa3D7|chr11|PF11_0268|Pf ----------------------------------------ATGGCAAG
SU_CLEAN_contig_6828      ------------------------------------------------
SU_CLEAN_contig_2379      ------------------------------------------------
SU_CLEAN_contig_4161      ------------------------------------------------

PF11_0268g                TCCAAATACTACACAACCAGAAATAATTTTAAGTGAAGAAAAAAAAGC
Pfa3D7|chr11|PF11_0268|Pf TCCAAATACTACACAACCAGAAATAATTTTAAGTGAAGAAAAAAAAGC
SU_CLEAN_contig_6828      ------------------------------------------------
SU_CLEAN_contig_2379      ------------------------------------------------
SU_CLEAN_contig_4161      ------------------------------------------------

PF11_0268g                TAGCTTAACAACACAATCGACTAGTAACAACACGAACGATGGAAACAT
Pfa3D7|chr11|PF11_0268|Pf TAGCTTAACAACACAATCGACTAGTAACAACACGAACGATGGAAACAT
SU_CLEAN_contig_6828      ------------------------------------------------
SU_CLEAN_contig_2379      ------------------------------------------------
SU_CLEAN_contig_4161      ------------------------------------------------

PF11_0268g                TTTGGAAGAACAAAAAACATTAACATCCCAACAGCAACCAACACCGGT
Pfa3D7|chr11|PF11_0268|Pf TTTGGAAGAACAAAAAACATTAACATCCCAACAGCAACCAACACCGGT
SU_CLEAN_contig_6828      ------------------------------------------------
SU_CLEAN_contig_2379      ------------------------------------------------
SU_CLEAN_contig_4161      ------------------------------------------------

PF11_0268g                CCCTAATACAGAAAGAACAGAAGATAATGTAATAGAAAATTTAAAAAA
Pfa3D7|chr11|PF11_0268|Pf CCCTAATACAGAAAGAACAGAAGATAATGTAATAGAAAATTTAAAAAA
SU_CLEAN_contig_6828      --------------------AAGATAATGTAATAGAAAATTTAAAAAA
SU_CLEAN_contig_2379      ------------------------------------------------
SU_CLEAN_contig_4161      ------------------------------------------------

PF11_0268g                AACAGATTTATCTAATAAAGATGAAAATACAACCATAAGTATAAATAC
Pfa3D7|chr11|PF11_0268|Pf AACAGATTTATCTAATAAAGATGAAAATACAACCATAAGTATAAATAC
SU_CLEAN_contig_6828      AACAGATTTATCTAATAAAGATGAAAATACAACCATAAGTATAAATAC
SU_CLEAN_contig_2379      ------------------------------------------------
SU_CLEAN_contig_4161      ------------------------------------------------

PF11_0268g                AAGTACAAATACAAACATAAATAGCAACACAAATTCCAACACAAATAC
Pfa3D7|chr11|PF11_0268|Pf AAGTACAAATACAAACATAAATAGCAACACAAATTCCAACACAAATAC
SU_CLEAN_contig_6828      AAGTACAAATACAAACATAAATAGCAACACAAATTCCAACACAAATAC
SU_CLEAN_contig_2379      ------------------------------------------------
SU_CLEAN_contig_4161      ------------------------------------------------

PF11_0268g                CAACATAAATTCCAACATAAATACCGATGTAAATACCAACATAAATAC
Pfa3D7|chr11|PF11_0268|Pf CAACATAAATTCCAACATAAATACCGATGTAAATACCAACATAAATAC
SU_CLEAN_contig_6828      CAACATAAATTCCAACATAAATACCGATGTAAATACCAACATAAATAC
SU_CLEAN_contig_2379      ------------------------------------------------
SU_CLEAN_contig_4161      ------------------------------------------------

PF11_0268g                CGATATAAATACCAACACAAATTCCAACACAAATTCCAACACAAATAC
Pfa3D7|chr11|PF11_0268|Pf CGATATAAATACCAACACAAATTCCAACACAAATTCCAACACAAATAC
SU_CLEAN_contig_6828      CGATATAAATACCAACACAAATTCCAACACAAATTCCAACACAAATAC
SU_CLEAN_contig_2379      ------------------------------------------------
SU_CLEAN_contig_4161      ------------------------------------------------

PF11_0268g                TAACATAAATACCAACGCAAATACCAACACAAATACCAATGAAAAAGC
Pfa3D7|chr11|PF11_0268|Pf TAACATAAATACCAACGCAAATACCAACACAAATACCAATGAAAAAGC
SU_CLEAN_contig_6828      TAACATAAATACCAACGCAAATACCAACACAAATACCAATGAAAAAGC
SU_CLEAN_contig_2379      ------------------------------------------------
SU_CLEAN_contig_4161      ------------------------------------------------

PF11_0268g                ACAAGATGAAAAGTTTCAATATAATGGTGATGTTTCAAAAGCATTTTT
Pfa3D7|chr11|PF11_0268|Pf ACAAGATGAAAAGTTTCAATATAATGGTGATGTTTCAAAAGCATTTTT
SU_CLEAN_contig_6828      ACAAGATGAAAAGTTTCAATATAATGGTGATGTTTCAAAAGCATTTTT
SU_CLEAN_contig_2379      ------------------------------------------------
SU_CLEAN_contig_4161      ------------------------------------------------

PF11_0268g                ATCCCCCCCCGTTTTTCATCTTACAGAAATTATGCATGATGAAAGATG
Pfa3D7|chr11|PF11_0268|Pf ATCCCCCCCCGTTTTTCATCTTACAGAAATTATGCATGATGAAAGATG
SU_CLEAN_contig_6828      ATCCCCCCCCGTTTTTCATCTTACAGAAATTATGCATGATGAAAGATG
SU_CLEAN_contig_2379      ------------------------------------------------
SU_CLEAN_contig_4161      ------------------------------------------------

PF11_0268g                TTTTAAAAAAACAAAAGGTCATGTCACTGTTGAAATAAATGGAGATAT
Pfa3D7|chr11|PF11_0268|Pf TTTTAAAAAAACAAAAGGTCATGTCACTGTTGAAATAAATGGAGATAT
SU_CLEAN_contig_6828      TTTTAAAAAAACAAAAGGTCATGTCACTGTTGAAATAAATGGAGATAT
SU_CLEAN_contig_2379      -TTTAAAAAAACAAAAGGTC-TGTCACTGTTGAAATAAATGGAGATAT
SU_CLEAN_contig_4161      ------------------------------------------------

PF11_0268g                ATGTATATATGGTGGTATGTTACACGATAAATGTGTTGAGAATTTTAT
Pfa3D7|chr11|PF11_0268|Pf ATGTATATATGGTGGTATGTTACACGATAAATGTGTTGAGAATTTTAT
SU_CLEAN_contig_6828      ATGTATATATGGTGGTATGTTACACGATAAATGTGTTGAGAATTTTAT
SU_CLEAN_contig_2379      ATGTATATATGGTGGTATGTTACACGATAAATGTGTTGAGAATTTTAT
SU_CLEAN_contig_4161      ------------------------------------------------

PF11_0268g                AAGATATGTTCCTGGTATCAATTTATTCGAAAAAATGCGCTTGAATTC
Pfa3D7|chr11|PF11_0268|Pf AAGATATGTTCCTGGTATCAATTTATTCGAAAAAATGCGCTTGAATTC
SU_CLEAN_contig_6828      AAGATATGTTCCTGGTATCAATTTATTCGAAAAAATGCGCTTGAATTC
SU_CLEAN_contig_2379      AAGATATGTTCCTGGTATCAATTTATTCGAAAAAATGCGCTTGAATTC
SU_CLEAN_contig_4161      ------------------------------------------------

PF11_0268g                AAATGATATTGTCCCTAGAGCATTTTGTTCAGGTAATGTTATAACAGA
Pfa3D7|chr11|PF11_0268|Pf AAATGATATTGTCCCTAGAGCATTTTGTTCAGGTAATGTTATAACAGA
SU_CLEAN_contig_6828      AAATGATATTGTCCCTAGAGCATTTTGTTCAGGTAATGTTATAACAGA
SU_CLEAN_contig_2379      AAATGATATTGTCCCTAGAGCATTTTGTTCAGGTAATGTTATAACAGA
SU_CLEAN_contig_4161      ------------------------------------------------

PF11_0268g                AGATAATAAAAAAAATATTATAATTTTTGGAGGTATTAATGAAAAAGA
Pfa3D7|chr11|PF11_0268|Pf AGATAATAAAAAAAATATTATAATTTTTGGAGGTATTAATGAAAAAGA
SU_CLEAN_contig_6828      AGATAATAAAAAAAATATTATAATTTTTGGAGGTATTAATGAAAAAGA
SU_CLEAN_contig_2379      AGATAATAAAAAAAATATTATAATTTTTGGAGGTATTAATGAAAAAGA
SU_CLEAN_contig_4161      ------------------------------------------------

PF11_0268g                TGAAATTGTTGATGAAACATATAAATTTGATTTCCAAGCAAAGAAATG
Pfa3D7|chr11|PF11_0268|Pf TGAAATTGTTGATGAAACATATAAATTTGATTTCCAAGCAAAGAAATG
SU_CLEAN_contig_6828      TGAAATTGTTGATGAAACATATAAATTTGATTTCCAAGCAAAGAAATG
SU_CLEAN_contig_2379      TGAAATTGTTGATGAAACATATAAATTTGATTTCCAAGCAAAGAAATG
SU_CLEAN_contig_4161      ------------------------------------------------

PF11_0268g                GGAACTTATTGGAAATAAAATTTGTCCACGTGCAAGATATAAGCATGC
Pfa3D7|chr11|PF11_0268|Pf GGAACTTATTGGAAATAAAATTTGTCCACGTGCAAGATATAAGCATGC
SU_CLEAN_contig_6828      GGAACTTATTGGAAATAAAATTTGTCCACGTGCAAGATATAAGCATGC
SU_CLEAN_contig_2379      GGAACTTATTGGAAATAAAATTTGTCCACGTGCAAGATATAAGCATGC
SU_CLEAN_contig_4161      ------------------------------------------------

PF11_0268g                TTCTTTCAGTTTTAATGATTTTTTATATATTCATGGAGGATTAGATGT
Pfa3D7|chr11|PF11_0268|Pf TTCTTTCAGTTTTAATGATTTTTTATATATTCATGGAGGATTAGATGT
SU_CLEAN_contig_6828      TTCTTTCAGTTTTAATGATTTTTTATATATTCATGGAGGATTAGATGT
SU_CLEAN_contig_2379      TTCTTTCAGTTTTAATGATTTTTTATATATTCATGGAGGATTAGATGT
SU_CLEAN_contig_4161      ------------------------------------------------

PF11_0268g                TAATAATTCCTTATTAGCTGATATGTGGTGTTTCTCTAAAAATTCATG
Pfa3D7|chr11|PF11_0268|Pf TAATAATTCCTTATTAGCTGATATGTGGTGTTTCTCTAAAAATTCATG
SU_CLEAN_contig_6828      TAATAATTCCTTATTAGCTGATATGTGGTGTTTCTCTAAAAATTCATG
SU_CLEAN_contig_2379      TAATAATTCCTTATTAGCTGATATGTGGTGTTTCTCTAAAAATTCATG
SU_CLEAN_contig_4161      ------------------------------------------------

PF11_0268g                GACACCAATTAAACAAATAGATAGAATTCCTGAACCAAGATATGCTCA
Pfa3D7|chr11|PF11_0268|Pf GACACCAATTAAACAAATAGATAGAATTCCTGAACCAAGATATGCTCA
SU_CLEAN_contig_6828      GGCACCAATTAAACAAATAGATAGAATTCCTGAACCAAGATATGCTCA
SU_CLEAN_contig_2379      GACACCAATTAAACAAATAGATAGAATTCCTGAACCAAGATATGCTCA
SU_CLEAN_contig_4161      ------------------------------------------------

PF11_0268g                CAGTTTAATATTTTCGTTTTATGGAAATGCTAAATTGGTGTTTTTATT
Pfa3D7|chr11|PF11_0268|Pf CAGTTTAATATTTTCGTTTTATGGAAATGCTAAATTGGTGTTTTTATT
SU_CLEAN_contig_6828      CAGTTTAATATTTTCGTTTTATGGAAATGCTAAATTGGTGTTTTTATT
SU_CLEAN_contig_2379      CAGTTTAATATTTTCGTTTTATGGAAATGCTAAATTGGTGTTTTTATT
SU_CLEAN_contig_4161      ------------------------------------------------

PF11_0268g                TGGGGGTAATAAAAAGGGATATAATGCAGCTTTAGGTGATACATGGAT
Pfa3D7|chr11|PF11_0268|Pf TGGGGGTAATAAAAAGGGATATAATGCAGCTTTAGGTGATACATGGAT
SU_CLEAN_contig_6828      TGGGGGTAATAAAAAGGGATATAATGCAGCTTT---------------
SU_CLEAN_contig_2379      TGGGGGTAATAAAAAGGGATATAATGCAGCTTTAGGTGATACATGGAT
SU_CLEAN_contig_4161      ------------------------------------------------

PF11_0268g                TTTTAATATTAATACAAACAGATGGAAAGAAATTACCAACTCTTCGGG
Pfa3D7|chr11|PF11_0268|Pf TTTTAATATTAATACAAACAGATGGAAAGAAATTACCAACTCTTCGGG
SU_CLEAN_contig_6828      ------------------------------------------------
SU_CLEAN_contig_2379      TTTTAATATTAATACAAACAGATGGAAAGAAATTACCAACTCTTCGGG
SU_CLEAN_contig_4161      ------------------------------------------------

PF11_0268g                ATCCAAGCCTTGTGCTCGTTGGGGGTAAGTCCAAAAATAAATAAATAA
Pfa3D7|chr11|PF11_0268|Pf ATCCAAGCCTTGTGCTCGTTGGGG------------------------
SU_CLEAN_contig_6828      ------------------------------------------------
SU_CLEAN_contig_2379      ATCCAAGCCTTGTGCTCGTTGGGG------------------------
SU_CLEAN_contig_4161      ------------------------------------------------

PF11_0268g                ATAAATATATACTTATATAAATATACACATTCTACATATGTACATTTC
Pfa3D7|chr11|PF11_0268|Pf ------------------------------------------------
SU_CLEAN_contig_6828      ------------------------------------------------
SU_CLEAN_contig_2379      ------------------------------------------------
SU_CLEAN_contig_4161      ------------------------------------------------

PF11_0268g                TTTTTTGTTTCTCTTTCCCTATATATATATATATATATTAATACTATT
Pfa3D7|chr11|PF11_0268|Pf ------------------------------------------------
SU_CLEAN_contig_6828      ------------------------------------------------
SU_CLEAN_contig_2379      ------------------------------------------------
SU_CLEAN_contig_4161      ------------------------------------------------

PF11_0268g                TATATTTTTTCTCATATAATTATATTAATATTTTTATAAATATTGGTT
Pfa3D7|chr11|PF11_0268|Pf ------------------------------------------------
SU_CLEAN_contig_6828      ------------------------------------------------
SU_CLEAN_contig_2379      ------------------------------------------------
SU_CLEAN_contig_4161      ------------------------------------------------

PF11_0268g                ATTTACCTGAATTGTTCATATATTTTCATCCTTTTTTTTTTTTTTTTT
Pfa3D7|chr11|PF11_0268|Pf ------------------------------------------------
SU_CLEAN_contig_6828      ------------------------------------------------
SU_CLEAN_contig_2379      ------------------------------------------------
SU_CLEAN_contig_4161      ------------------------------------------------

PF11_0268g                TTTTTTTTTTTCTAACTAGCCATTCTTCTCAGCTTTTTGATAACGAAT
Pfa3D7|chr11|PF11_0268|Pf -------------------CCATTCTTCTCAGCTTTTTGATAACGAAT
SU_CLEAN_contig_6828      ------------------------------------------------
SU_CLEAN_contig_2379      -------------------CCATTCTTCTCAGCTTTTTGATAACGAAT
SU_CLEAN_contig_4161      ------------------------------------------------

PF11_0268g                GGATGATAATATATGGTGGTATAACTAATGGATGGATTGATAATTATG
Pfa3D7|chr11|PF11_0268|Pf GGATGATAATATATGGTGGTATAACTAATGGATGGATTGATAATTATG
SU_CLEAN_contig_6828      ------------------------------------------------
SU_CLEAN_contig_2379      GGATGATAATATATGGTGGTATAACTAATGGATGGATTGATAATTATG
SU_CLEAN_contig_4161      ------------------------------------------------

PF11_0268g                CTTTATCAGGTATAAAAAAAGAAGTGAAAAAATATATGTAGTAATATT
Pfa3D7|chr11|PF11_0268|Pf CTTTATCAG---------------------------------------
SU_CLEAN_contig_6828      ------------------------------------------------
SU_CLEAN_contig_2379      CTTTATCAG---------------------------------------
SU_CLEAN_contig_4161      ------------------------------------------------

PF11_0268g                GAAATTTAATAAGACCATACACATCATAAAAAATTTATATATATATAT
Pfa3D7|chr11|PF11_0268|Pf ------------------------------------------------
SU_CLEAN_contig_6828      ------------------------------------------------
SU_CLEAN_contig_2379      ------------------------------------------------
SU_CLEAN_contig_4161      ------------------------------------------------

PF11_0268g                ATATATATATATATATATATATAAACATAATAATTTTATTTTATTTTA
Pfa3D7|chr11|PF11_0268|Pf ------------------------------------------------
SU_CLEAN_contig_6828      ------------------------------------------------
SU_CLEAN_contig_2379      ------------------------------------------------
SU_CLEAN_contig_4161      ------------------------------------------------

PF11_0268g                TTTTTTTTTTTTTTTTTTTACTAGATATGTACGCATTAAACATATTCA
Pfa3D7|chr11|PF11_0268|Pf ------------------------ATATGTACGCATTAAACATATTCA
SU_CLEAN_contig_6828      ------------------------------------------------
SU_CLEAN_contig_2379      ------------------------ATATGTACGCATTAAACATATTCA
SU_CLEAN_contig_4161      ------------------------------------------------

PF11_0268g                CGTTTTCATGGTTTGAAGTTGATATAAGTACATCCAAGAATTTCGATA
Pfa3D7|chr11|PF11_0268|Pf CGTTTTCATGGTTTGAAGTTGATATAAGTACATCCAAGAATTTCGATA
SU_CLEAN_contig_6828      ------------------------------------------------
SU_CLEAN_contig_2379      CGTTTTCATGGTTTGAAGTTGATATAAGTACATCCAAGAATTTCGATA
SU_CLEAN_contig_4161      ------------------------------------------------

PF11_0268g                GAGGATATTACGGTTCCTTATGTTTCCTTCCATATAAAAAATCCTTGT
Pfa3D7|chr11|PF11_0268|Pf GAGGATATTACGGTTCCTTATGTTTCCTTCCATATAAAAAATCCTTGT
SU_CLEAN_contig_6828      ------------------------------------------------
SU_CLEAN_contig_2379      GAGGATATTACGGTTCCTTATGTTTCCTTCCATATAAAAAATCCTTGT
SU_CLEAN_contig_4161      ------------------------------------AAAAATCCTTGT

PF11_0268g                TTGTTTTTGGAGGTACAGATAATTCAGAAGATCATTCTGATGTATTTA
Pfa3D7|chr11|PF11_0268|Pf TTGTTTTTGGAGGTACAGATAATTCAGAAGATCATTCTGATGTATTTA
SU_CLEAN_contig_6828      ------------------------------------------------
SU_CLEAN_contig_2379      TTGTTTTTGGAGGTACAGATAATTCAGAAGATCATTCTGATGTATTTA
SU_CLEAN_contig_4161      TTGTTTTTGGAGGTACAGATAATTCAGAAGATCATTCTGATGTATTTA

PF11_0268g                GTATGTCACCATTAGTAACATATGTATCTTATAAAACGTTGACAGGAA
Pfa3D7|chr11|PF11_0268|Pf GTATGTCACCATTAGTAACATATGTATCTTATAAAACGTTGACAGGAA
SU_CLEAN_contig_6828      ------------------------------------------------
SU_CLEAN_contig_2379      GTATGTCACCATTAGTAACATATGTATCTTATAAAACGTTGACAGGAA
SU_CLEAN_contig_4161      GTATGTCACCATTAGTAACATATGTATCTTATAAAACGTTGACAGGAA

PF11_0268g                AGATAGAACAATTAAATACGAGAATGAAGAACATTAATGAAACATCAT
Pfa3D7|chr11|PF11_0268|Pf AGATAGAACAATTAAATACGAGAATGAAGAACATTAATGAAACATCAT
SU_CLEAN_contig_6828      ------------------------------------------------
SU_CLEAN_contig_2379      AGATAGAACAATTAAATACGAGAATGAAGAACATTAATGAAACATCAT
SU_CLEAN_contig_4161      AGATAGAACAATTAAATACGAGAATGAAGAACATTAATGAAACATCAT

PF11_0268g                CTGAGAACGAAAATATGAACATATCAGAATTTGAAACAAAAATTACAG
Pfa3D7|chr11|PF11_0268|Pf CTGAGAACGAAAATATGAACATATCAGAATTTGAAACAAAAATTACAG
SU_CLEAN_contig_6828      ------------------------------------------------
SU_CLEAN_contig_2379      CTGAGAACGAAAATATGAACATATC-AAATTTGAAACAAAAATTACAG
SU_CLEAN_contig_4161      CTGAGAACGAAAATATGAACATATCGGAATTTGAAGCAAAAATTACAG

PF11_0268g                AATTGAAAGAAGATATAAATAAAATAAATTTTATGATGAAAGACTTTG
Pfa3D7|chr11|PF11_0268|Pf AATTGAAAGAAGATATAAATAAAATAAATTTTATGATGAAAGACTTTG
SU_CLEAN_contig_6828      ------------------------------------------------
SU_CLEAN_contig_2379      AATTGAAAGAAGATATAAATAAAATAAATTTTATGATGAAAGACTTTG
SU_CLEAN_contig_4161      AATTGAAAGAAGATATAAATAAAATAAATTTTATGATGAAAGACTTTG

PF11_0268g                AGTCCAAATTTTGTGGTAAGATAAAAAGTAAACATAACAAAGGAATTT
Pfa3D7|chr11|PF11_0268|Pf AGTCCAAATTTTGTGGTAAGATAAAAA---------------------
SU_CLEAN_contig_6828      ------------------------------------------------
SU_CLEAN_contig_2379      AGTCCAAATTTTGTG---------------------------------
SU_CLEAN_contig_4161      AGTCCAAATTTTGTG---------------------------------

PF11_0268g                AAATATAAATACATATATTTATATTTATTTATTTATATATTCATTTAT
Pfa3D7|chr11|PF11_0268|Pf ------------------------------------------------
SU_CLEAN_contig_6828      ------------------------------------------------
SU_CLEAN_contig_2379      ------------------------------------------------
SU_CLEAN_contig_4161      ------------------------------------------------

PF11_0268g                TCATTTATATTTATGTTTCTATAATTATATGTCCACACACATATAAAT
Pfa3D7|chr11|PF11_0268|Pf ------------------------------------------------
SU_CLEAN_contig_6828      ------------------------------------------------
SU_CLEAN_contig_2379      ------------------------------------------------
SU_CLEAN_contig_4161      ------------------------------------------------

PF11_0268g                GCATCAAAAAATTTATTTATTATATGAAATGCATATGGAAAAAAAAAA
Pfa3D7|chr11|PF11_0268|Pf ------------------------------------------------
SU_CLEAN_contig_6828      ------------------------------------------------
SU_CLEAN_contig_2379      ------------------------------------------------
SU_CLEAN_contig_4161      ------------------------------------------------

PF11_0268g                TTAATATATACATATATATAATATATATATATATATATATATATATAT
Pfa3D7|chr11|PF11_0268|Pf ------------------------------------------------
SU_CLEAN_contig_6828      ------------------------------------------------
SU_CLEAN_contig_2379      ------------------------------------------------
SU_CLEAN_contig_4161      ------------------------------------------------

PF11_0268g                ATATATATATCACTTTTATTTTTATTTTATTATTTATTTTTTTATAGA
Pfa3D7|chr11|PF11_0268|Pf -----------------------------------------------A
SU_CLEAN_contig_6828      ------------------------------------------------
SU_CLEAN_contig_2379      -----------------------------------------------A
SU_CLEAN_contig_4161      -----------------------------------------------A

PF11_0268g                ATTGGAAAAATTAAACGAGCAATGCGAAAAACTCCTTTCAAAAAATAT
Pfa3D7|chr11|PF11_0268|Pf ATTGGAAAAATTAAACGAGCAATGCGAAAAACTCCTTTCAAAAAATAT
SU_CLEAN_contig_6828      ------------------------------------------------
SU_CLEAN_contig_2379      ATTGGAAAAATTAAACGAGCAATGCGAAAAACTCCTTTCAAAAAATAT
SU_CLEAN_contig_4161      ATTGGAAAAATTAAACGAGCAATGCGAAAAACTCCTTTCAAAAAATAT

PF11_0268g                AAATACAGAAGAATTACAAAATCTTGAACAACGCATAAGAAAATTGGA
Pfa3D7|chr11|PF11_0268|Pf AAATACAGAAGAATTACAAAATCTTGAACAACGCATAAGAAAATTGGA
SU_CLEAN_contig_6828      ------------------------------------------------
SU_CLEAN_contig_2379      AAAT--------------------------------------------
SU_CLEAN_contig_4161      AAATACAGAAGAATTACAAAATCTTGAACAACGCATAAGAAAATTGGA

PF11_0268g                AACTTCAAATGTTTTAATGAAACATGATAGTATATAAATTACAAATTA
Pfa3D7|chr11|PF11_0268|Pf AACTTCAAATGTTTTAATGAAACATGATAGTATATAA-----------
SU_CLEAN_contig_6828      ------------------------------------------------
SU_CLEAN_contig_2379      ------------------------------------------------
SU_CLEAN_contig_4161      AACTTCAAATGTTTTAATGAAACATGATAGTATATAAATTACAAATTA

PF11_0268g                TAATAAAAGAAACCAAAAAAAAGAAAAAAAAAAAAAAAAAAAAAAAAA
Pfa3D7|chr11|PF11_0268|Pf ------------------------------------------------
SU_CLEAN_contig_6828      ------------------------------------------------
SU_CLEAN_contig_2379      ------------------------------------------------
SU_CLEAN_contig_4161      TAATAAAAGAAACCAAAAA-----------------------------

PF11_0268g                AAAACTCAACCAAACTGTGAGAGATTAAACATTTGAAACATTTTATAT
Pfa3D7|chr11|PF11_0268|Pf ------------------------------------------------
SU_CLEAN_contig_6828      ------------------------------------------------
SU_CLEAN_contig_2379      ------------------------------------------------
SU_CLEAN_contig_4161      ------------------------------------------------

PF11_0268g                GTTTTTATTTACTACTATTTTTATATTTTTTTATATTTTTATATTTTT
Pfa3D7|chr11|PF11_0268|Pf ------------------------------------------------
SU_CLEAN_contig_6828      ------------------------------------------------
SU_CLEAN_contig_2379      ------------------------------------------------
SU_CLEAN_contig_4161      ------------------------------------------------

PF11_0268g                ATTTTTTAATCTATCAATTATTATTTTGTTTACATTTTTATTTTTTTG
Pfa3D7|chr11|PF11_0268|Pf ------------------------------------------------
SU_CLEAN_contig_6828      ------------------------------------------------
SU_CLEAN_contig_2379      ------------------------------------------------
SU_CLEAN_contig_4161      ------------------------------------------------

PF11_0268g                TTATTATTATTATTTTATTTTATTTTATTTTTTACGTTGAAATAAAAA
Pfa3D7|chr11|PF11_0268|Pf ------------------------------------------------
SU_CLEAN_contig_6828      ------------------------------------------------
SU_CLEAN_contig_2379      ------------------------------------------------
SU_CLEAN_contig_4161      ------------------------------------------------

PF11_0268g                TATACAAATCTTTTTCATCAATAATAATAATAAAAAAAATACAGAAAC
Pfa3D7|chr11|PF11_0268|Pf ------------------------------------------------
SU_CLEAN_contig_6828      ------------------------------------------------
SU_CLEAN_contig_2379      ------------------------------------------------
SU_CLEAN_contig_4161      ------------------------------------------------

PF11_0268g                TTTTCTCATATATTTTTTTATATCCTTTATTTTATTTTATTTATTTAT
Pfa3D7|chr11|PF11_0268|Pf ------------------------------------------------
SU_CLEAN_contig_6828      ------------------------------------------------
SU_CLEAN_contig_2379      ------------------------------------------------
SU_CLEAN_contig_4161      ------------------------------------------------

PF11_0268g                TTATTTATATTTTTCATTTTAAATATGAATTGTGTTGAGAAATGTTTT
Pfa3D7|chr11|PF11_0268|Pf ------------------------------------------------
SU_CLEAN_contig_6828      ------------------------------------------------
SU_CLEAN_contig_2379      ------------------------------------------------
SU_CLEAN_contig_4161      ------------------------------------------------

PF11_0268g                TTTTAATTCTACTGAAGTTGTAATTGTAACAACCAAAGGAAAAAAAAA
Pfa3D7|chr11|PF11_0268|Pf ------------------------------------------------
SU_CLEAN_contig_6828      ------------------------------------------------
SU_CLEAN_contig_2379      ------------------------------------------------
SU_CLEAN_contig_4161      ------------------------------------------------

PF11_0268g                AAAAAAAAAAAAATTTAAATATTCTTATAAAATGAATTAACATTAAAA
Pfa3D7|chr11|PF11_0268|Pf ------------------------------------------------
SU_CLEAN_contig_6828      ------------------------------------------------
SU_CLEAN_contig_2379      ------------------------------------------------
SU_CLEAN_contig_4161      ------------------------------------------------

PF11_0268g                AAATGAAAAAAGAAAAAAAAGGGGATTCTATAAATATTAACATATATA
Pfa3D7|chr11|PF11_0268|Pf ------------------------------------------------
SU_CLEAN_contig_6828      ------------------------------------------------
SU_CLEAN_contig_2379      ------------------------------------------------
SU_CLEAN_contig_4161      ------------------------------------------------

PF11_0268g                TATATTTTTATTATTATTGCTTCTAAAAATATTAGGTTTAAAAAGATA
Pfa3D7|chr11|PF11_0268|Pf ------------------------------------------------
SU_CLEAN_contig_6828      ------------------------------------------------
SU_CLEAN_contig_2379      ------------------------------------------------
SU_CLEAN_contig_4161      ------------------------------------------------

PF11_0268g                GAGAAAAAAAAAAAAAAAAATTAGTTCAAAAAAACAAGTTGCATGGTG
Pfa3D7|chr11|PF11_0268|Pf ------------------------------------------------
SU_CLEAN_contig_6828      ------------------------------------------------
SU_CLEAN_contig_2379      ------------------------------------------------
SU_CLEAN_contig_4161      ------------------------------------------------

PF11_0268g                CACACATGTATATATATCTATATTAAAAGAAAAAAAATAAATATATGA
Pfa3D7|chr11|PF11_0268|Pf ------------------------------------------------
SU_CLEAN_contig_6828      ------------------------------------------------
SU_CLEAN_contig_2379      ------------------------------------------------
SU_CLEAN_contig_4161      ------------------------------------------------

PF11_0268g                AATATATATATATATATATATATATAATATATAATATATACAGGTTTA
Pfa3D7|chr11|PF11_0268|Pf ------------------------------------------------
SU_CLEAN_contig_6828      ------------------------------------------------
SU_CLEAN_contig_2379      ------------------------------------------------
SU_CLEAN_contig_4161      ------------------------------------------------

PF11_0268g                ATGTCATTTTTCGGTTTTGTTATTTATTTGTTTTTCTTTTTTCCTTTT
Pfa3D7|chr11|PF11_0268|Pf ------------------------------------------------
SU_CLEAN_contig_6828      ------------------------------------------------
SU_CLEAN_contig_2379      ------------------------------------------------
SU_CLEAN_contig_4161      ------------------------------------------------

PF11_0268g                TCTTTTTTCCTTTTTCCTTTCATTTTTGGGTTTGTTGTTCTCTCTAAT
Pfa3D7|chr11|PF11_0268|Pf ------------------------------------------------
SU_CLEAN_contig_6828      ------------------------------------------------
SU_CLEAN_contig_2379      ------------------------------------------------
SU_CLEAN_contig_4161      ------------------------------------------------

PF11_0268g                ATTTAATTTTTTTTTCTTCATATAATATATCCAATTTAACAAACTTGT
Pfa3D7|chr11|PF11_0268|Pf ------------------------------------------------
SU_CLEAN_contig_6828      ------------------------------------------------
SU_CLEAN_contig_2379      ------------------------------------------------
SU_CLEAN_contig_4161      ------------------------------------------------

PF11_0268g                ACAAAAAATGGTTACAGGTTTATAATCAGGTTTTATTTCTTATATATA
Pfa3D7|chr11|PF11_0268|Pf ------------------------------------------------
SU_CLEAN_contig_6828      ------------------------------------------------
SU_CLEAN_contig_2379      ------------------------------------------------
SU_CLEAN_contig_4161      ------------------------------------------------

PF11_0268g                TTTATATATATAATAAAATAATAATAATATAAAAATATATATAGATAT
Pfa3D7|chr11|PF11_0268|Pf ------------------------------------------------
SU_CLEAN_contig_6828      ------------------------------------------------
SU_CLEAN_contig_2379      ------------------------------------------------
SU_CLEAN_contig_4161      ------------------------------------------------

PF11_0268g                ATATAATATATATAATATATATATTATAT
Pfa3D7|chr11|PF11_0268|Pf -----------------------------
SU_CLEAN_contig_6828      -----------------------------
SU_CLEAN_contig_2379      -----------------------------
SU_CLEAN_contig_4161      -----------------------------

;

endblock;
