# Supplementary material for: cDNA sequences reveal considerable gene prediction inaccuracy in the Plasmodium falciparum genome
Source: BMC Genomics. 2007 Jul 27;8:255. doi: 10.1186/1471-2164-8-255 (PMC1978503; doi:10.1186/1471-2164-8-255)
Supplement: Additional file 3 — Genes with cDNA sequences not matching predicted CDS perfectly. Aligned cDNA and predicted CDS sequences can be viewed by double clicking the hyper-linked gene names in the Excel file. [file 1471-2164-8-255-S3.zip › PF11_0278.TXT]

#NEXUS

[!This data assembled using Sequencher, from Gene Codes Corporation.]
begin data;
   dimensions ntax=4 nchar=7351;
   format datatype=dna gap=- interleave=yes;
   matrix

PF11_0278                    ATAACATATACGACACATCAATATAAAATTTTTTTAACTCTATAAATT
MAL11|PF11_0278              ------------------------------------------------
su_gi_contig_9279            ------------------------------------------------
B01_PfBamHI_L_T3_Plate3a.ab1 ------------------------------------------------

PF11_0278                    TATAAAAATAATAATTTGACGATTGATAGATCATCAAGATGGTAATTT
MAL11|PF11_0278              ------------------------------------------------
su_gi_contig_9279            ------------------------------------------------
B01_PfBamHI_L_T3_Plate3a.ab1 ------------------------------------------------

PF11_0278                    TTATATTTATATATATTATTTTTTTTTTGCTGTTCAAAATTTTACACA
MAL11|PF11_0278              ------------------------------------------------
su_gi_contig_9279            ------------------------------------------------
B01_PfBamHI_L_T3_Plate3a.ab1 ------------------------------------------------

PF11_0278                    TTTAATAAAAAAAAATAATAAAACAATATCT-----------------
MAL11|PF11_0278              ------------------------------------------------
su_gi_contig_9279            ------------------------------------------------
B01_PfBamHI_L_T3_Plate3a.ab1 ------------------------------------------------

PF11_0278                    ------------------------------------------------
MAL11|PF11_0278              ------------------------------------------------
su_gi_contig_9279            ------------------------------------------------
B01_PfBamHI_L_T3_Plate3a.ab1 ------------------------------------------------

PF11_0278                    ------------------------------------------------
MAL11|PF11_0278              ------------------------------------------------
su_gi_contig_9279            ------------------------------------------------
B01_PfBamHI_L_T3_Plate3a.ab1 ------------------------------------------------

PF11_0278                    ------------------------------------------------
MAL11|PF11_0278              ------------------------------------------------
su_gi_contig_9279            ------------------------------------------------
B01_PfBamHI_L_T3_Plate3a.ab1 ------------------------------------------------

PF11_0278                    ------------------------------------------------
MAL11|PF11_0278              ------------------------------------------------
su_gi_contig_9279            ------------------------------------------------
B01_PfBamHI_L_T3_Plate3a.ab1 ------------------------------------------------

PF11_0278                    ------------------------------------------------
MAL11|PF11_0278              ------------------------------------------------
su_gi_contig_9279            ------------------------------------------------
B01_PfBamHI_L_T3_Plate3a.ab1 ------------------------------------------------

PF11_0278                    ------------------------------------------------
MAL11|PF11_0278              ------------------------------------------------
su_gi_contig_9279            ------------------------------------------------
B01_PfBamHI_L_T3_Plate3a.ab1 ------------------------------------------------

PF11_0278                    ------------------------------------------------
MAL11|PF11_0278              ------------------------------------------------
su_gi_contig_9279            ------------------------------------------------
B01_PfBamHI_L_T3_Plate3a.ab1 ------------------------------------------------

PF11_0278                    ------------------------------------------------
MAL11|PF11_0278              ------------------------------------------------
su_gi_contig_9279            ------------------------------------------------
B01_PfBamHI_L_T3_Plate3a.ab1 ------------------------------------------------

PF11_0278                    ----------------------------------------CCTATATA
MAL11|PF11_0278              ------------------------------------------------
su_gi_contig_9279            ------------------------------------------------
B01_PfBamHI_L_T3_Plate3a.ab1 ------------------------------------------------

PF11_0278                    TATATATATATATAACATACATATAATATTATTTCTTCTCCTTTCTGT
MAL11|PF11_0278              ------------------------------------------------
su_gi_contig_9279            ------------------------------------------------
B01_PfBamHI_L_T3_Plate3a.ab1 ------------------------------------------------

PF11_0278                    AGAAAATGAAGAAAAAAAAAAGATTTACGATGTTGTAAAAAAAAAATA
MAL11|PF11_0278              ------------------------------------------------
su_gi_contig_9279            ------------------------------------------------
B01_PfBamHI_L_T3_Plate3a.ab1 ------------------------------------------------

PF11_0278                    ATAATAAATATTAATTATGCACAGGGTGCACATGAATAATAATACCTC
MAL11|PF11_0278              ------------------------------------------------
su_gi_contig_9279            ------------------------------------------------
B01_PfBamHI_L_T3_Plate3a.ab1 ------------------------------------------------

PF11_0278                    CCTTCATTGAAAGAACCGTTCTATACAAAATTTTTAAGAACACACAAA
MAL11|PF11_0278              ------------------------------------------------
su_gi_contig_9279            ------------------------------------------------
B01_PfBamHI_L_T3_Plate3a.ab1 ------------------------------------------------

PF11_0278                    AATGTACTATCGGTTTAAAGGCTTTATATATATATAAATAATTATGTG
MAL11|PF11_0278              ------------------------------------------------
su_gi_contig_9279            ------------------------------------------------
B01_PfBamHI_L_T3_Plate3a.ab1 ------------------------------------------------

PF11_0278                    AATATATAAACATCGTATATATTATATATATATTGATATATATTATAT
MAL11|PF11_0278              ------------------------------------------------
su_gi_contig_9279            ------------------------------------------------
B01_PfBamHI_L_T3_Plate3a.ab1 ------------------------------------------------

PF11_0278                    TATACACAATTTTCAAATATTGACAAATGAAACGAAAAAAGGAAAAAA
MAL11|PF11_0278              ------------------------------------------------
su_gi_contig_9279            ------------------------------------------------
B01_PfBamHI_L_T3_Plate3a.ab1 ------------------------------------------------

PF11_0278                    GGAAAAAAGAAAAAAAGAAAAAAAAAAAAGAAAAACATAAAGAAAATG
MAL11|PF11_0278              ------------------------------------------------
su_gi_contig_9279            ------------------------------------------------
B01_PfBamHI_L_T3_Plate3a.ab1 ------------------------------------------------

PF11_0278                    AAGCGTAATCCTTAAAATTTTAACAGTTGTCTAAATATTAAATTATAA
MAL11|PF11_0278              ------------------------------------------------
su_gi_contig_9279            ------------------------------------------------
B01_PfBamHI_L_T3_Plate3a.ab1 ------------------------------------------------

PF11_0278                    CAACTTCTTATACATATATATATATATATATATATATATATATATATA
MAL11|PF11_0278              ------------------------------------------------
su_gi_contig_9279            ------------------------------------------------
B01_PfBamHI_L_T3_Plate3a.ab1 ------------------------------------------------

PF11_0278                    TATACCATATAACACATTTAATATTGATATAATTACACGTCATGTAAT
MAL11|PF11_0278              ------------------------------------------------
su_gi_contig_9279            ------------------------------------------------
B01_PfBamHI_L_T3_Plate3a.ab1 ------------------------------------------------

PF11_0278                    TTTTATGGTGTCCTTTAAATATATTTTTTGTACGCTTGAAAAAAAAAA
MAL11|PF11_0278              ------------------------------------------------
su_gi_contig_9279            ------------------------------------------------
B01_PfBamHI_L_T3_Plate3a.ab1 ------------------------------------------------

PF11_0278                    AAAAAAAAAATCAAAAGTGATGTTATAGAATCAGTCATCAGGATATAT
MAL11|PF11_0278              ------------------------------------------------
su_gi_contig_9279            ------------------------------------------------
B01_PfBamHI_L_T3_Plate3a.ab1 ------------------------------------------------

PF11_0278                    ATACATATATATATATATATATATATATTAAGTTGTCTTTTTATTTTT
MAL11|PF11_0278              ------------------------------------------------
su_gi_contig_9279            ------------------------------------------------
B01_PfBamHI_L_T3_Plate3a.ab1 ------------------------------------------------

PF11_0278                    TTCTTTTATTTATGTGTTCATATATATAATCAAAAATTACAATACATG
MAL11|PF11_0278              ------------------------------------------------
su_gi_contig_9279            ------------------------------------------------
B01_PfBamHI_L_T3_Plate3a.ab1 ------------------------------------------------

PF11_0278                    CCAAATCATTTAAAATTATACTATTTGAAAAATATATATAATTTATTT
MAL11|PF11_0278              ------------------------------------------------
su_gi_contig_9279            ------------------------------------------------
B01_PfBamHI_L_T3_Plate3a.ab1 ------------------------------------------------

PF11_0278                    TTATATAACCAATAGTTATGTAAGTACAAGATATTTTTTTTTCATATT
MAL11|PF11_0278              ------------------------------------------------
su_gi_contig_9279            ------------------------------------------------
B01_PfBamHI_L_T3_Plate3a.ab1 ------------------------------------------------

PF11_0278                    GAAATAAGAGTTTTAATTTTTTTTTTTTTTTTTCTTTCTTTCTTTCAT
MAL11|PF11_0278              ------------------------------------------------
su_gi_contig_9279            ------------------------------------------------
B01_PfBamHI_L_T3_Plate3a.ab1 ------------------------------------------------

PF11_0278                    TCTAAAAATATAAATATAATATATGAGAAAATCTCATAAACTTTTTAT
MAL11|PF11_0278              ------------------------------------------------
su_gi_contig_9279            ------------------------------------------------
B01_PfBamHI_L_T3_Plate3a.ab1 ------------------------------------------------

PF11_0278                    CTTTAATTTTTATTTTTTTATTTGTTTTATAATTATAGAATTTATCAT
MAL11|PF11_0278              ------------------------------------------------
su_gi_contig_9279            ------------------------------------------------
B01_PfBamHI_L_T3_Plate3a.ab1 ------------------------------------------------

PF11_0278                    TCACTTAATAAAAAAAAAAAAAAAAAAAATAAGATAAAATTGTAATGT
MAL11|PF11_0278              ------------------------------------------------
su_gi_contig_9279            ------------------------------------------------
B01_PfBamHI_L_T3_Plate3a.ab1 ------------------------------------------------

PF11_0278                    CTTTAATACTATCAAAAAAAAAAATATATATATAAAAAATATAAAAAC
MAL11|PF11_0278              ------------------------------------------------
su_gi_contig_9279            ------------------------------------------------
B01_PfBamHI_L_T3_Plate3a.ab1 ------------------------------------------------

PF11_0278                    TTAAAAAAATAAAATAAATAAAATAAAATAAAAAAAATAAACTTGTAT
MAL11|PF11_0278              ------------------------------------------------
su_gi_contig_9279            ------------------------------------------------
B01_PfBamHI_L_T3_Plate3a.ab1 ------------------------------------------------

PF11_0278                    ACTAAAGTAATAATTTTAATAAACAACTTAGAACGTATAGGACAAAGG
MAL11|PF11_0278              ------------------------------------------------
su_gi_contig_9279            ------------------------------------------------
B01_PfBamHI_L_T3_Plate3a.ab1 ------------------------------------------------

PF11_0278                    TTGAAAAAAAAAAAAAAAAAAAAAAAAAGAATTTATTTCTACCTTTTT
MAL11|PF11_0278              ------------------------------------------------
su_gi_contig_9279            ------------------------------------------------
B01_PfBamHI_L_T3_Plate3a.ab1 ------------------------------------------------

PF11_0278                    GTACACATTATTATGAAACCCGAATTGTAGGTGTGCCATATATATATT
MAL11|PF11_0278              ------------------------------------------------
su_gi_contig_9279            ------------------------------------------------
B01_PfBamHI_L_T3_Plate3a.ab1 ------------------------------------------------

PF11_0278                    TATATATATATATATGTTTGAAATATATGTATGCATTTTATTTTATTT
MAL11|PF11_0278              ------------------------------------------------
su_gi_contig_9279            ------------------------------------------------
B01_PfBamHI_L_T3_Plate3a.ab1 ------------------------------------------------

PF11_0278                    TTTTTTAGATAAATTATAAAATGACAAAAAGCATATGTGAATTACAAA
MAL11|PF11_0278              --------------------ATGACAAAAAGCATATGTGAATTACAAA
su_gi_contig_9279            ------------------------------------------------
B01_PfBamHI_L_T3_Plate3a.ab1 ------------------------------------------------

PF11_0278                    ATAAAAATTCTATTAGTACGGAATTGCTGGTAAGGACATGTTGAAATA
MAL11|PF11_0278              ATAAAAATTCTATTAGTACGGAATTGCT--------------------
su_gi_contig_9279            ------------------------------------------------
B01_PfBamHI_L_T3_Plate3a.ab1 ------------------------------------------------

PF11_0278                    TGAAGATTACAAAATAATATATATATATATATTATATAATTATTTATA
MAL11|PF11_0278              ------------------------------------------------
su_gi_contig_9279            ------------------------------------------------
B01_PfBamHI_L_T3_Plate3a.ab1 ------------------------------------------------

PF11_0278                    AAAAATAATAATAATAATATAATTTTTACAACATAAGCGTTATTTAGT
MAL11|PF11_0278              ------------------------------------------------
su_gi_contig_9279            --------------GAATATAATTTTTACAACATAAGCGTTATTTAGT
B01_PfBamHI_L_T3_Plate3a.ab1 --------------GAATATAATTTTTACAACATAAGCGTTATTTAGT

PF11_0278                    TTGATCTTCATTGTTTTGTTTTAATTAAAATATATTTATTTTTTTATT
MAL11|PF11_0278              ------------------------------------------------
su_gi_contig_9279            TTGATCTTCATTGTTTTGTTTTAATTAAAATATATTTATTTTTTTATT
B01_PfBamHI_L_T3_Plate3a.ab1 TTGATCTTCATTGTTTTGTTTTAATTAAAATATATTTATTTTTTTATT

PF11_0278                    TATTCTCACTCATCCTTGATTTATTATTATCTTAGCAAGAAATCAAAA
MAL11|PF11_0278              ----------------------------------GCAAGAAATCAAAA
su_gi_contig_9279            TATTCTCACTCATCCTTGATTTATTATTATCTTAGCAAGAAATCAAAA
B01_PfBamHI_L_T3_Plate3a.ab1 TATTCTCACTCATCCTTGATTTATTATTATCTTAGCAAGAAATCAAAA

PF11_0278                    AAATGGAAAATGAATTAAAGAGGAAAAATGATGAATATGAAAAGCTAA
MAL11|PF11_0278              AAATGGAAAATGAATTAAAGAGGAAAAATGATGAATATGAAAAGCTAA
su_gi_contig_9279            AAATGGAAAATGAATTAAAGAGGAAAAATGATGAATATGAAAAGCTAA
B01_PfBamHI_L_T3_Plate3a.ab1 AAATGGAAAATGAATTAAAGAGGAAAAATGATGAATATGAAAAGCTAA

PF11_0278                    ATGCAAATTATAGAGAAATATATGTAAGCAAAAATAATAAAAATGAAT
MAL11|PF11_0278              ATGCAAATTATAGAGAAATATAT-------------------------
su_gi_contig_9279            ATGCAAATTATAGAGAAATATAT-------------------------
B01_PfBamHI_L_T3_Plate3a.ab1 ATGCAAATTATAGAGAAATATAT-------------------------

PF11_0278                    AAATGAATAAATAAATAAATAAATAAATATATATATATATATATATAT
MAL11|PF11_0278              ------------------------------------------------
su_gi_contig_9279            ------------------------------------------------
B01_PfBamHI_L_T3_Plate3a.ab1 ------------------------------------------------

PF11_0278                    AAATATTTGTGCTCATTAATATATATATTATTAAATATATGATATTAT
MAL11|PF11_0278              ------------------------------------------------
su_gi_contig_9279            ------------------------------------------------
B01_PfBamHI_L_T3_Plate3a.ab1 ------------------------------------------------

PF11_0278                    TTGTCCTATTATTGTATCATTATTTAATTTTCAATTTTTTAATTTTTT
MAL11|PF11_0278              ------------------------------------------------
su_gi_contig_9279            ------------------------------------------------
B01_PfBamHI_L_T3_Plate3a.ab1 ------------------------------------------------

PF11_0278                    TAATATTTTTTTCCCAGGGATCTTACATATTGGCCAAAACCAATTTGG
MAL11|PF11_0278              -----------------GGATCTTACATATTGGCCAAAACCAATTTGG
su_gi_contig_9279            -----------------GGATCTTACATATTGGCCAAAACCAATTTGG
B01_PfBamHI_L_T3_Plate3a.ab1 -----------------GGATCTTACATATTGGCCAAAACCAATTTGG

PF11_0278                    ATGATACCACAAATGTAAGAAAAAAAAAAAAAAAAAAAAAAAAAAAAA
MAL11|PF11_0278              ATGATACCACAAATGTAAGAAAAAAAAAAAAAAAAAAAAAAAAAAAAA
su_gi_contig_9279            ATGATACCACAAAT----------------------------------
B01_PfBamHI_L_T3_Plate3a.ab1 ATGATACCACAAAT----------------------------------

PF11_0278                    ATGTTTTTCTGTTATTTATGTCTACATACTTTGAATATTCTACAATAC
MAL11|PF11_0278              ATGTTTTTCTGTTATTTATGTCTACATACTTTGAATATTCTACAATAC
su_gi_contig_9279            ------------------------------------------------
B01_PfBamHI_L_T3_Plate3a.ab1 ------------------------------------------------

PF11_0278                    TTAGATTATTTCATATACTTAACAAAAAAAAAAAAAAAAACATTATAT
MAL11|PF11_0278              TTAGATTATTTCATATACTTAACAAAAAAAAAAAAAAAAACATTATAT
su_gi_contig_9279            ------------------------------------------------
B01_PfBamHI_L_T3_Plate3a.ab1 ------------------------------------------------

PF11_0278                    ATATAAATATATATATATATATATATATATATTTCCATGTATATATTT
MAL11|PF11_0278              ATATAAATATATATATATATATATATATATATTTCCAT----------
su_gi_contig_9279            ------------------------------------------------
B01_PfBamHI_L_T3_Plate3a.ab1 ------------------------------------------------

PF11_0278                    TTAAGAATTATGAAGGGGAGATATTAAAACTAGAAACTATGCTTAAGG
MAL11|PF11_0278              ------------------------------------------------
su_gi_contig_9279            -----AATTATGAAGGGGAGATATTAAAACTAGAAACTATGCTTAAGG
B01_PfBamHI_L_T3_Plate3a.ab1 ------------------------------------------------

PF11_0278                    AAAAAGAACATGAATACATGGACTTACGTGTAAGGAAAAAAAAAAAAA
MAL11|PF11_0278              ------------------------------------------------
su_gi_contig_9279            AAAAAGAACATGAATACATGGACTTACGT-------------------
B01_PfBamHI_L_T3_Plate3a.ab1 ------------------------------------------------

PF11_0278                    AAAATATATATATATATATATATATATATATTGATATATATATATATA
MAL11|PF11_0278              ------------------------------------------------
su_gi_contig_9279            ------------------------------------------------
B01_PfBamHI_L_T3_Plate3a.ab1 ------------------------------------------------

PF11_0278                    TATATATATATTGATATATATATATATATTTTATGTGTATGACAATTC
MAL11|PF11_0278              ------------------------------------------------
su_gi_contig_9279            ------------------------------------------------
B01_PfBamHI_L_T3_Plate3a.ab1 ------------------------------------------------

PF11_0278                    TTCGAATATATATATTTTTCTTTTATTTATTCTTAACACATTATTAAT
MAL11|PF11_0278              ------------------------------------------------
su_gi_contig_9279            ------------------------------------------------
B01_PfBamHI_L_T3_Plate3a.ab1 ------------------------------------------------

PF11_0278                    TTTAACACACCCTGTTTTATAACATTTTTTTTATATAAACTTATGTAG
MAL11|PF11_0278              ------------------------------------------------
su_gi_contig_9279            ------------------------------------------------
B01_PfBamHI_L_T3_Plate3a.ab1 ------------------------------------------------

PF11_0278                    ATAAATTTTCAAGAATTGTTGGAAGAAAAATGTAAACTGGAAAATGAT
MAL11|PF11_0278              ATAAATTTTCAAGAATTGTTGGAAGAAAAATGTAAACTGGAAAATGAT
su_gi_contig_9279            ATAAATTTTCAAGAATTGTTGGAAGAAAAATGTAAACTGGAAAATGAT
B01_PfBamHI_L_T3_Plate3a.ab1 ATAAATTTTCAAGAATTGTTGGAAGAAAAATGTAAACTGGAAAATGAT

PF11_0278                    ATGGATAATTATGAAAAGGCTATATATGAAATTAACGAAAATTTAATA
MAL11|PF11_0278              ATGGATAATTATGAAAAGGCTATATATGAAATTAACGAAAATTTAATA
su_gi_contig_9279            ATGGATAATTATGAAAAGGCTATATATGAAATTAACGAAAATTTAATA
B01_PfBamHI_L_T3_Plate3a.ab1 ATGGATAATTATGAAAAGGCTATATATGAAATTAACGAAAATTTAATA

PF11_0278                    TCTTTAAAGGAGGCACATAAGGTAAATAAAATGATATCAAATTGAATA
MAL11|PF11_0278              TCTTTAAAGGAGGCACATAAG---------------------------
su_gi_contig_9279            TCTTTAAAGGAGGCACATAAG---------------------------
B01_PfBamHI_L_T3_Plate3a.ab1 TCTTTAAAGGAGGCACATAAG---------------------------

PF11_0278                    AAGTAAAGAATAAGTGACGCACAAACATATATATATATATATATATAT
MAL11|PF11_0278              ------------------------------------------------
su_gi_contig_9279            ------------------------------------------------
B01_PfBamHI_L_T3_Plate3a.ab1 ------------------------------------------------

PF11_0278                    ATATATATATATATTTATTTATTTATATTTATGTTTATATTTTTTTAT
MAL11|PF11_0278              ------------------------------------------------
su_gi_contig_9279            ------------------------------------------------
B01_PfBamHI_L_T3_Plate3a.ab1 ------------------------------------------------

PF11_0278                    GTTTTATTTTATTTTTGTTCTATAGGAAGAGCTAAAAGAAGTACATGA
MAL11|PF11_0278              -------------------------GAAGAGCTAAAAGAAGTACATGA
su_gi_contig_9279            -------------------------GAAGAGCTAAAAGAAGTACATGA
B01_PfBamHI_L_T3_Plate3a.ab1 -------------------------GAAGAGCTAAAAGAAGTACATGA

PF11_0278                    AGAAAATACAAATTTATATTCAACCATAGACAAATTTAAGGTAATTTT
MAL11|PF11_0278              AGAAAATACAAATTTATATTCAACCATAGACAAATTTAAGG-------
su_gi_contig_9279            AGAAAGTACAAATTTATATTCAACCATAGACAAATTTAAGG-------
B01_PfBamHI_L_T3_Plate3a.ab1 AGAAAGTACAAATTTATATTCAACCATAGACAAATTTAAGG-------

PF11_0278                    ATTTTATTTTTTATTATTTTATTTTTTATTTTTTTTTTTTTTTAATTT
MAL11|PF11_0278              ------------------------------------------------
su_gi_contig_9279            ------------------------------------------------
B01_PfBamHI_L_T3_Plate3a.ab1 ------------------------------------------------

PF11_0278                    TATTTATACTTTATCACATCATTAATATTAAAAAAATTAAAATTGTAG
MAL11|PF11_0278              ------------------------------------------------
su_gi_contig_9279            ------------------------------------------------
B01_PfBamHI_L_T3_Plate3a.ab1 ------------------------------------------------

PF11_0278                    GAAGAAGTGGAATACATGAAAGAGAACTACAAACAGTTGGAAAAAATG
MAL11|PF11_0278              ------------------------------------------------
su_gi_contig_9279            -AAGAAGTGGAATACATGAAAGAGAACTACAAACAGTTGGAAAAAATG
B01_PfBamHI_L_T3_Plate3a.ab1 -AAGAAGTGGAATACATGAAAGAGAACTACAAACAGTTGGAAAAAATG

PF11_0278                    AACCAAGTAAAAATAAATAAATAATATATATATATATATATATATATG
MAL11|PF11_0278              ------------------------------------------------
su_gi_contig_9279            AACCAA------------------------------------------
B01_PfBamHI_L_T3_Plate3a.ab1 AACCAA------------------------------------------

PF11_0278                    TGTGTATATTTTTATCTTTTCATTTAATTTTTTAATTTTTTTTTTTTT
MAL11|PF11_0278              ------------------------------------------------
su_gi_contig_9279            ------------------------------------------------
B01_PfBamHI_L_T3_Plate3a.ab1 ------------------------------------------------

PF11_0278                    TTTTTGTAGGATAAAATTAATACGATTGAAAATCTTGAAAAGGAAATG
MAL11|PF11_0278              ---------GATAAAATTAATACGATTGAAAATCTTGAAAAGGAAATG
su_gi_contig_9279            ---------GATAAAATTAATACGATTGAAAATCTTGAAAAGGAAATG
B01_PfBamHI_L_T3_Plate3a.ab1 ---------GATAAAATTAATACGATTGAAAATCTTGAAAAGGAAATG

PF11_0278                    ATGGACATGAAGGTATATAAAATATATATAGATATACATATATATTTA
MAL11|PF11_0278              ATGGACATGAAGG-----------------------------------
su_gi_contig_9279            ATGGACATGAAGG-----------------------------------
B01_PfBamHI_L_T3_Plate3a.ab1 ATGGACATGAAGG-----------------------------------

PF11_0278                    TATATTTATTTATATTTATATATATGTATATACATTTACATATATATG
MAL11|PF11_0278              ------------------------------------------------
su_gi_contig_9279            ------------------------------------------------
B01_PfBamHI_L_T3_Plate3a.ab1 ------------------------------------------------

PF11_0278                    TTTTGATTTTTATGTGCAGGAAGAAAAAAAAATGGTAGGAGAAAAATT
MAL11|PF11_0278              --------------------AAGAAAAAAAAATGGTAGGAGAAAAATT
su_gi_contig_9279            ------------------------------------------------
B01_PfBamHI_L_T3_Plate3a.ab1 ------------------------------------------------

PF11_0278                    GGACCTCGTGCAAAGTCAACAAAGAATGATACAAATGGAAATAAAAAA
MAL11|PF11_0278              GGACCTCGTGCAAAGTCAACAAAGAATGATACAAATGGAAATAAAAAA
su_gi_contig_9279            ------------------------------------------------
B01_PfBamHI_L_T3_Plate3a.ab1 ------------------------------------------------

PF11_0278                    TTTAAACAAAGAAAAAGAACAACTTAAAGAAAAAGAAGAAACATTAAA
MAL11|PF11_0278              TTTAAACAAAGAAAAAGAACAACTTAAAGAAAAAGAAGAAACATTAAA
su_gi_contig_9279            ------------------------------------------------
B01_PfBamHI_L_T3_Plate3a.ab1 ------------------------------------------------

PF11_0278                    AAACGAAAAAGAAAAGGTTAAACAATGTAAAGAAGTTTTAAAAATAGA
MAL11|PF11_0278              AAACGAAAAAGAAAAGGTTAAACAATGTAAAGAAGTTTTAAAAATAGA
su_gi_contig_9279            ------------------------------------------------
B01_PfBamHI_L_T3_Plate3a.ab1 ------------------------------------------------

PF11_0278                    AGAAAAACAAATAGACACAAATAAACAAGTATTAGACAAAGAAAAAGA
MAL11|PF11_0278              AGAAAAACAAATAGACACAAATAAACAAGTATTAGACAAAGAAAAAGA
su_gi_contig_9279            ------------------------------------------------
B01_PfBamHI_L_T3_Plate3a.ab1 ------------------------------------------------

PF11_0278                    ACAAATAGAAAAAAATAAAGAAGAACTCAAATTAATGCAACAAAATTT
MAL11|PF11_0278              ACAAATAGAAAAAAATAAAGAAGAACTCAAATTAATGCAACAAAATTT
su_gi_contig_9279            ------------------------------------------------
B01_PfBamHI_L_T3_Plate3a.ab1 ------------------------------------------------

PF11_0278                    AAATAAAGAAAAAGAACAAATAGAAAAAAATAAACAAGAATTAGATAA
MAL11|PF11_0278              AAATAAAGAAAAAGAACAAATAGAAAAAAATAAACAAGAATTAGATAA
su_gi_contig_9279            ------------------------------------------------
B01_PfBamHI_L_T3_Plate3a.ab1 ------------------------------------------------

PF11_0278                    AGAAAAACAAATATATGAAAATGATAAGAAAAATATTATGTTAAAAAA
MAL11|PF11_0278              AGAAAAACAAATATATGAAAATGATAAGAAAAATATTATGTTAAAAAA
su_gi_contig_9279            ------------------------------------------------
B01_PfBamHI_L_T3_Plate3a.ab1 ------------------------------------------------

PF11_0278                    TGAAGATTTGAAAAAACTACTAGATGAATATAAAGAAGAAATTATGGT
MAL11|PF11_0278              TGAAGATTTGAAAAAACTACTAGATGAATATAAAGAAGAAATTATG--
su_gi_contig_9279            ------------------------------------------------
B01_PfBamHI_L_T3_Plate3a.ab1 ------------------------------------------------

PF11_0278                    ACAATTATATAGGAAAATTACAATATATATAATATATATGTATATATA
MAL11|PF11_0278              ------------------------------------------------
su_gi_contig_9279            ------------------------------------------------
B01_PfBamHI_L_T3_Plate3a.ab1 ------------------------------------------------

PF11_0278                    TATATATATATATATATTATAAATTCTTAATTTTATATTATAATATAT
MAL11|PF11_0278              ------------------------------------------------
su_gi_contig_9279            ------------------------------------------------
B01_PfBamHI_L_T3_Plate3a.ab1 ------------------------------------------------

PF11_0278                    AAAGTATACAAGGTTTATATAGGATTCCATAAATAGACCCAATATGTA
MAL11|PF11_0278              ------------------------------------------------
su_gi_contig_9279            ------------------------------------------------
B01_PfBamHI_L_T3_Plate3a.ab1 ------------------------------------------------

PF11_0278                    CATATGCATATAAATATATATTAATATATATATATATATTTCTATTTT
MAL11|PF11_0278              ------------------------------------------------
su_gi_contig_9279            ------------------------------------------------
B01_PfBamHI_L_T3_Plate3a.ab1 ------------------------------------------------

PF11_0278                    TTTAGAATAAGGAAGGACATATTAAACAAATTGAAGAAAAAATTCTTT
MAL11|PF11_0278              -----AATAAGGAAGGACATATTAAACAAATTGAAGAAAAAATTCTTT
su_gi_contig_9279            ------------------------------------------------
B01_PfBamHI_L_T3_Plate3a.ab1 ------------------------------------------------

PF11_0278                    TGCTAGAAGATGAAAAAAAAAATTTTCAGGTATATCTTAGAAAATAAA
MAL11|PF11_0278              TGCTAGAAGATGAAAAAAAAAATTTTCAG-------------------
su_gi_contig_9279            ------------------------------------------------
B01_PfBamHI_L_T3_Plate3a.ab1 ------------------------------------------------

PF11_0278                    AAAATAAAATAATACAAATATAACAAAGATATTTATTAAAAAGTATAC
MAL11|PF11_0278              ------------------------------------------------
su_gi_contig_9279            ------------------------------------------------
B01_PfBamHI_L_T3_Plate3a.ab1 ------------------------------------------------

PF11_0278                    GATACATTATGATATATATATATATATATATATATATATATATATACA
MAL11|PF11_0278              ------------------------------------------------
su_gi_contig_9279            ------------------------------------------------
B01_PfBamHI_L_T3_Plate3a.ab1 ------------------------------------------------

PF11_0278                    TTTTTGTTTCCTTTGTAGAATAAGATTGACATATTAGATAATAAAATG
MAL11|PF11_0278              -------------------ATAAGATTGACATATTAGATAATAAAATG
su_gi_contig_9279            ------------------------------------------------
B01_PfBamHI_L_T3_Plate3a.ab1 ------------------------------------------------

PF11_0278                    CAAGAATTCAAAGTGTGTAACACAAAAAAAAAATACATATATATATAT
MAL11|PF11_0278              CAAGAATTCAAA------------------------------------
su_gi_contig_9279            ------------------------------------------------
B01_PfBamHI_L_T3_Plate3a.ab1 ------------------------------------------------

PF11_0278                    TTTTTTTTATTCATATGAATAACATGTATACATTTTATTTTATTCATA
MAL11|PF11_0278              ------------------------------------------------
su_gi_contig_9279            ------------------------------------------------
B01_PfBamHI_L_T3_Plate3a.ab1 ------------------------------------------------

PF11_0278                    GAATGAAATAACTAATGAAAAAAAACTGAACTATCAATTAAAGGTAAA
MAL11|PF11_0278              -AATGAAATAACTAATGAAAAAAAACTGAACTATCAATTAAAG-----
su_gi_contig_9279            ------------------------------------------------
B01_PfBamHI_L_T3_Plate3a.ab1 ------------------------------------------------

PF11_0278                    ATATTAAACAGTTAAAAGATATTTTATACATTTTTCTATATATATATA
MAL11|PF11_0278              ------------------------------------------------
su_gi_contig_9279            ------------------------------------------------
B01_PfBamHI_L_T3_Plate3a.ab1 ------------------------------------------------

PF11_0278                    TATATATATATATATATATATATATATATTTTTTCCTCTTTAGGATGA
MAL11|PF11_0278              ------------------------------------------------
su_gi_contig_9279            ------------------------------------------------
B01_PfBamHI_L_T3_Plate3a.ab1 ------------------------------------------------

PF11_0278                    TATAGACAATAAACAAAACGAAGTGATAAAAAGAGATTCCATTATAGA
MAL11|PF11_0278              ------------------------------------------------
su_gi_contig_9279            ------------------------------------------------
B01_PfBamHI_L_T3_Plate3a.ab1 ------------------------------------------------

PF11_0278                    GGTTAAAAAAAAATGTATATTATGTAAAATCATTTTTATAATTATGGC
MAL11|PF11_0278              ------------------------------------------------
su_gi_contig_9279            ------------------------------------------------
B01_PfBamHI_L_T3_Plate3a.ab1 ------------------------------------------------

PF11_0278                    AACCTAAATGGTTTTTATAATATTTTATTTGTTCTTTTCACAATCTAT
MAL11|PF11_0278              ------------------------------------------------
su_gi_contig_9279            ------------------------------------------------
B01_PfBamHI_L_T3_Plate3a.ab1 ------------------------------------------------

PF11_0278                    GTAGATTCTATACAACAAACTGAAAGAAAAAGAAAACGATATTACCTT
MAL11|PF11_0278              ----ATTCTATACAACAAACTGAAAGAAAAAGAAAACGATATTACCTT
su_gi_contig_9279            ------------------------------------------------
B01_PfBamHI_L_T3_Plate3a.ab1 ------------------------------------------------

PF11_0278                    ATTCCAGGTATATATAAATAAAATATATATATATATATATATATATAT
MAL11|PF11_0278              ATTCCAG-----------------------------------------
su_gi_contig_9279            ------------------------------------------------
B01_PfBamHI_L_T3_Plate3a.ab1 ------------------------------------------------

PF11_0278                    ATATATATATATATTATTTACTGTTTTTTATATTTTATTTTTGTTTTT
MAL11|PF11_0278              ------------------------------------------------
su_gi_contig_9279            ------------------------------------------------
B01_PfBamHI_L_T3_Plate3a.ab1 ------------------------------------------------

PF11_0278                    TTTTTTAGAATGAGAATTTATCTTTACGAAATTGTCAAAAGGAATTAA
MAL11|PF11_0278              ------------------------------------------------
su_gi_contig_9279            ------------------------------------------------
B01_PfBamHI_L_T3_Plate3a.ab1 ------------------------------------------------

PF11_0278                    ATAAAATATTGGATAACAAAAAAAATGAAATGATTAACATTGAAAAGG
MAL11|PF11_0278              ------------------------------------------------
su_gi_contig_9279            ------------------------------------------------
B01_PfBamHI_L_T3_Plate3a.ab1 ------------------------------------------------

PF11_0278                    ACTTATACGAAGTATGATCTGTTCTACATTATAAAATATTTTAATATA
MAL11|PF11_0278              ------------------------------------------------
su_gi_contig_9279            ------------------------------------------------
B01_PfBamHI_L_T3_Plate3a.ab1 ------------------------------------------------

PF11_0278                    ATAATAAATAGGACCATATATATATTTTCTATATTATTTTATAATTTT
MAL11|PF11_0278              ------------------------------------------------
su_gi_contig_9279            ------------------------------------------------
B01_PfBamHI_L_T3_Plate3a.ab1 ------------------------------------------------

PF11_0278                    ATTTTGTTTTTCATTAAATTATGTAGAAGCTAGCTAAATTGTTAATTA
MAL11|PF11_0278              ------------------------------------------------
su_gi_contig_9279            ------------------------------------------------
B01_PfBamHI_L_T3_Plate3a.ab1 ------------------------------------------------

PF11_0278                    AAAAGAAAATCAGACAAAGAGACGATTTACATTTTGATGGTCATCCTC
MAL11|PF11_0278              ------------------------------------------------
su_gi_contig_9279            ------------------------------------------------
B01_PfBamHI_L_T3_Plate3a.ab1 ------------------------------------------------

PF11_0278                    AATCTTCTATTTTAAAAATTGTAACTTTATAAAAATAACAATAGAAAA
MAL11|PF11_0278              ------------------------------------------------
su_gi_contig_9279            ------------------------------------------------
B01_PfBamHI_L_T3_Plate3a.ab1 ------------------------------------------------

PF11_0278                    AAAAAAAAAAAAAAAAAAAAACAAATGAAAATTATTGTACGTATGTGT
MAL11|PF11_0278              ------------------------------------------------
su_gi_contig_9279            ------------------------------------------------
B01_PfBamHI_L_T3_Plate3a.ab1 ------------------------------------------------

PF11_0278                    TTATAAAGAATAATTATATATATATATATATATATATATATATTTTTT
MAL11|PF11_0278              ------------------------------------------------
su_gi_contig_9279            ------------------------------------------------
B01_PfBamHI_L_T3_Plate3a.ab1 ------------------------------------------------

PF11_0278                    TTTTTTTTTTTTCTTTTTTTTGTTAGTTATGGTTTGGATATGTAGACA
MAL11|PF11_0278              --------------------------TTATGGTTTGGATATGTAGACA
su_gi_contig_9279            ------------------------------------------------
B01_PfBamHI_L_T3_Plate3a.ab1 ------------------------------------------------

PF11_0278                    TATGCAAATGCATATTAAAGAACAGGGACGGATATTTATATAAGGGAA
MAL11|PF11_0278              TATGCAAATGCATATTAAAGAACAGGGACGGATATTTATATAAGGGAA
su_gi_contig_9279            ------------------------------------------------
B01_PfBamHI_L_T3_Plate3a.ab1 ------------------------------------------------

PF11_0278                    ATAAGAACCATCGATTTATTTGTGCCTACGATACGGATCTAGTAAGAC
MAL11|PF11_0278              ATAAGAACCATCGATTTATTTGTGCCTACGATACGGATCTA-------
su_gi_contig_9279            ------------------------------------------------
B01_PfBamHI_L_T3_Plate3a.ab1 ------------------------------------------------

PF11_0278                    TATAAAAGGAAGAAAAAAGAAAATATTAATTTTAAACTCGATTCATTT
MAL11|PF11_0278              ------------------------------------------------
su_gi_contig_9279            ------------------------------------------------
B01_PfBamHI_L_T3_Plate3a.ab1 ------------------------------------------------

PF11_0278                    TTGAAAAGTCTTTTTAAATCTATGTAAATGTAGTTATATATGTATGTA
MAL11|PF11_0278              ------------------------------------------------
su_gi_contig_9279            ------------------------------------------------
B01_PfBamHI_L_T3_Plate3a.ab1 ------------------------------------------------

PF11_0278                    TTATCATTTTATTATTTATTTATTTTTTTTTTTTTTTTTTTTCCTTTT
MAL11|PF11_0278              ------------------------------------------------
su_gi_contig_9279            ------------------------------------------------
B01_PfBamHI_L_T3_Plate3a.ab1 ------------------------------------------------

PF11_0278                    ACAGTTTTTGGATATTAATGTAGAAAATACCAAAAAAGGGTAAAAATA
MAL11|PF11_0278              ----TTTTTGGATATTAATGTAGAAAATACCAAAAAAGGGTAA-----
su_gi_contig_9279            ------------------------------------------------
B01_PfBamHI_L_T3_Plate3a.ab1 ------------------------------------------------

PF11_0278                    TAATAAAAATGATACAGTGACGAATAAAATTCAATGTGTTGAAAATAA
MAL11|PF11_0278              ------------------------------------------------
su_gi_contig_9279            ------------------------------------------------
B01_PfBamHI_L_T3_Plate3a.ab1 ------------------------------------------------

PF11_0278                    ATCAACGCATATCCACACACAAAAAAAAAAAAATATATATATATATTT
MAL11|PF11_0278              ------------------------------------------------
su_gi_contig_9279            ------------------------------------------------
B01_PfBamHI_L_T3_Plate3a.ab1 ------------------------------------------------

PF11_0278                    ATTTATTTATTTATATTTATATGTGCATATGTGTATATTTATTTCTCT
MAL11|PF11_0278              ------------------------------------------------
su_gi_contig_9279            ------------------------------------------------
B01_PfBamHI_L_T3_Plate3a.ab1 ------------------------------------------------

PF11_0278                    TTTAAAGGCTCTTATCATTCAAAAATGAGACGAGGGGTATTTTTCAAT
MAL11|PF11_0278              ------------------------------------------------
su_gi_contig_9279            ------------------------------------------------
B01_PfBamHI_L_T3_Plate3a.ab1 ------------------------------------------------

PF11_0278                    TAAATGACGAAGAAGCAAAAAAACTTGTTTATGTTGGACCATTCAACA
MAL11|PF11_0278              ------------------------------------------------
su_gi_contig_9279            ------------------------------------------------
B01_PfBamHI_L_T3_Plate3a.ab1 ------------------------------------------------

PF11_0278                    AATTTAAAGGATTTAATTTTTGTATTTCTAGCAACAAGAATAATTTAG
MAL11|PF11_0278              ------------------------------------------------
su_gi_contig_9279            ------------------------------------------------
B01_PfBamHI_L_T3_Plate3a.ab1 ------------------------------------------------

PF11_0278                    AAATAGTAAAAGGAAACAAATGCACCTATATATTTGAAGAAATGTATG
MAL11|PF11_0278              ------------------------------------------------
su_gi_contig_9279            ------------------------------------------------
B01_PfBamHI_L_T3_Plate3a.ab1 ------------------------------------------------

PF11_0278                    TAACAAAGAAAGGAACCAAATTAGTTTTAATAAAAGAAAAAGAAAGTG
MAL11|PF11_0278              ------------------------------------------------
su_gi_contig_9279            ------------------------------------------------
B01_PfBamHI_L_T3_Plate3a.ab1 ------------------------------------------------

PF11_0278                    GAAAATATTTCAGCGGATTGAATAAGAACTTATATTTAGAAAAGAAAA
MAL11|PF11_0278              ------------------------------------------------
su_gi_contig_9279            ------------------------------------------------
B01_PfBamHI_L_T3_Plate3a.ab1 ------------------------------------------------

PF11_0278                    AAAGAGGAGTTGATAAATTAGATTACAATAATGTTGTCAACAAATTAA
MAL11|PF11_0278              ------------------------------------------------
su_gi_contig_9279            ------------------------------------------------
B01_PfBamHI_L_T3_Plate3a.ab1 ------------------------------------------------

PF11_0278                    TTAATTATATTGCAAATGAAAAGGAAGAAAATTGTAATATGATCATAA
MAL11|PF11_0278              ------------------------------------------------
su_gi_contig_9279            ------------------------------------------------
B01_PfBamHI_L_T3_Plate3a.ab1 ------------------------------------------------

PF11_0278                    AAACCTCCGATCAAAAATTAAAAATTGAAAATGAAAAAAATACCTGTC
MAL11|PF11_0278              ------------------------------------------------
su_gi_contig_9279            ------------------------------------------------
B01_PfBamHI_L_T3_Plate3a.ab1 ------------------------------------------------

PF11_0278                    TTGTTCAGAAAAAAAAAAATTCAGATAATTCTTACAATAATGAAGAAA
MAL11|PF11_0278              ------------------------------------------------
su_gi_contig_9279            ------------------------------------------------
B01_PfBamHI_L_T3_Plate3a.ab1 ------------------------------------------------

PF11_0278                    AAACCAACTTAGTAACAAAGAGAAGTAAGACACCCATCAGAAAAGAAA
MAL11|PF11_0278              ------------------------------------------------
su_gi_contig_9279            ------------------------------------------------
B01_PfBamHI_L_T3_Plate3a.ab1 ------------------------------------------------

PF11_0278                    ATTCATTACATTCGAAATATGATAAAACAAAAACTACCAAAATAACAA
MAL11|PF11_0278              ------------------------------------------------
su_gi_contig_9279            ------------------------------------------------
B01_PfBamHI_L_T3_Plate3a.ab1 ------------------------------------------------

PF11_0278                    ATCAACTAAAGAAATATGATAGCAAAGAAAAGCAAAATAAAGAAAAAT
MAL11|PF11_0278              ------------------------------------------------
su_gi_contig_9279            ------------------------------------------------
B01_PfBamHI_L_T3_Plate3a.ab1 ------------------------------------------------

PF11_0278                    CAACTAGCGAAAAACAAACTGGAAAAAAATTAGCTAGCGAAAAAAATA
MAL11|PF11_0278              ------------------------------------------------
su_gi_contig_9279            ------------------------------------------------
B01_PfBamHI_L_T3_Plate3a.ab1 ------------------------------------------------

PF11_0278                    ATGAAGAGAAATTAACTAACGGAAAAATCAACGAAGATAAATTAAATA
MAL11|PF11_0278              ------------------------------------------------
su_gi_contig_9279            ------------------------------------------------
B01_PfBamHI_L_T3_Plate3a.ab1 ------------------------------------------------

PF11_0278                    ACGAAAAAAACAACGAAGATAAATTAAATAATAACAGAGAATTAAGTG
MAL11|PF11_0278              ------------------------------------------------
su_gi_contig_9279            ------------------------------------------------
B01_PfBamHI_L_T3_Plate3a.ab1 ------------------------------------------------

PF11_0278                    ATGAAAATTTACACAAGTATAAAATAGCAAAAGAAATGTTGTTACTTT
MAL11|PF11_0278              ------------------------------------------------
su_gi_contig_9279            ------------------------------------------------
B01_PfBamHI_L_T3_Plate3a.ab1 ------------------------------------------------

PF11_0278                    CTGATAGTAATAGTTCAAGTACATGTGATGATGAAAATATTTATCATT
MAL11|PF11_0278              ------------------------------------------------
su_gi_contig_9279            ------------------------------------------------
B01_PfBamHI_L_T3_Plate3a.ab1 ------------------------------------------------

PF11_0278                    TAAAAAATAAATATAATCATACAGAACAAAATGAATTTATACATAATA
MAL11|PF11_0278              ------------------------------------------------
su_gi_contig_9279            ------------------------------------------------
B01_PfBamHI_L_T3_Plate3a.ab1 ------------------------------------------------

PF11_0278                    ATGTAATCAATAAATCAATAGCAACAAATTATATAGAAAATATAAATA
MAL11|PF11_0278              ------------------------------------------------
su_gi_contig_9279            ------------------------------------------------
B01_PfBamHI_L_T3_Plate3a.ab1 ------------------------------------------------

PF11_0278                    CCTCTTTATTTAAATATTCTAAGTGTTCTGAAAATTACAATAATACAA
MAL11|PF11_0278              ------------------------------------------------
su_gi_contig_9279            ------------------------------------------------
B01_PfBamHI_L_T3_Plate3a.ab1 ------------------------------------------------

PF11_0278                    ATATTGTACTTACAACAAATAAGGAAGAAGCAATTTTATTTGAAATTT
MAL11|PF11_0278              ------------------------------------------------
su_gi_contig_9279            ------------------------------------------------
B01_PfBamHI_L_T3_Plate3a.ab1 ------------------------------------------------

PF11_0278                    TTAATTATGAACAAATAGTAGAACACGACGCAATCAAATTGGCATCTG
MAL11|PF11_0278              ------------------------------------------------
su_gi_contig_9279            ------------------------------------------------
B01_PfBamHI_L_T3_Plate3a.ab1 ------------------------------------------------

PF11_0278                    AATGTGTTTTCAATTTTCTTCTTAATTATAATAAAAGTAATCTGCATG
MAL11|PF11_0278              ------------------------------------------------
su_gi_contig_9279            ------------------------------------------------
B01_PfBamHI_L_T3_Plate3a.ab1 ------------------------------------------------

PF11_0278                    ATTTATCTAATATCGGTAGCGAGGGTAATTCAAATATATTTTCAGGAA
MAL11|PF11_0278              ------------------------------------------------
su_gi_contig_9279            ------------------------------------------------
B01_PfBamHI_L_T3_Plate3a.ab1 ------------------------------------------------

PF11_0278                    TTGATGATGACTGGTGTATATTACCAGCTTATTTATAAGGAACATACA
MAL11|PF11_0278              ------------------------------------------------
su_gi_contig_9279            ------------------------------------------------
B01_PfBamHI_L_T3_Plate3a.ab1 ------------------------------------------------

PF11_0278                    TATATATATATATATATATATATATATATATATTTTTTACATTTTATA
MAL11|PF11_0278              ------------------------------------------------
su_gi_contig_9279            ------------------------------------------------
B01_PfBamHI_L_T3_Plate3a.ab1 ------------------------------------------------

PF11_0278                    ACTTTTCTTTTTTTTATATACGTTTCGATGAACGTAATAATAAAAAAA
MAL11|PF11_0278              ------------------------------------------------
su_gi_contig_9279            ------------------------------------------------
B01_PfBamHI_L_T3_Plate3a.ab1 ------------------------------------------------

PF11_0278                    AATACAT
MAL11|PF11_0278              -------
su_gi_contig_9279            -------
B01_PfBamHI_L_T3_Plate3a.ab1 -------

;

endblock;
