# Supplementary material for: cDNA sequences reveal considerable gene prediction inaccuracy in the Plasmodium falciparum genome
Source: BMC Genomics. 2007 Jul 27;8:255. doi: 10.1186/1471-2164-8-255 (PMC1978503; doi:10.1186/1471-2164-8-255)
Supplement: Additional file 3 — Genes with cDNA sequences not matching predicted CDS perfectly. Aligned cDNA and predicted CDS sequences can be viewed by double clicking the hyper-linked gene names in the Excel file. [file 1471-2164-8-255-S3.zip › PF11_0300.TXT]

#NEXUS

[!This data assembled using Sequencher, from Gene Codes Corporation.]
begin data;
   dimensions ntax=3 nchar=4437;
   format datatype=dna gap=- interleave=yes;
   matrix

PF11_0300g                ATGCAACTGTATATATAAAACATATAACTTTTTATATTTTTTTTTATA
Pfa3D7|chr11|PF11_0300|Pf ------------------------------------------------
SU_CLEAN_contig_6338      ------------------------------------------------

PF11_0300g                TAATCTCAAAAATGTTGCGAATACAACAATTTTTTATTCATATTTAAT
Pfa3D7|chr11|PF11_0300|Pf ------------------------------------------------
SU_CLEAN_contig_6338      ------------------------------------------------

PF11_0300g                AAATAATATATATATATATATATATATATAATAAAGAATATTTAATTG
Pfa3D7|chr11|PF11_0300|Pf ------------------------------------------------
SU_CLEAN_contig_6338      ------------------------------------------------

PF11_0300g                TATTGAATTAAAATGAGTTCAAATTTTCTTTTCTGTTATCATTTTATT
Pfa3D7|chr11|PF11_0300|Pf ------------------------------------------------
SU_CLEAN_contig_6338      ------------------------------------------------

PF11_0300g                TTTTATTTTTTATTATTATTTTTTTTTTTTTGTTTTGTTTGTTTCTAA
Pfa3D7|chr11|PF11_0300|Pf ------------------------------------------------
SU_CLEAN_contig_6338      ------------------------------------------------

PF11_0300g                AAACAAAGCAACAATATGAAAAATATATAAATAATTTAATTTTGTAGT
Pfa3D7|chr11|PF11_0300|Pf ------------------------------------------------
SU_CLEAN_contig_6338      ------------------------------------------------

PF11_0300g                ATATTGATTTGATAGGCATGTTTACATAGCGCACAAGCAATGCAACTT
Pfa3D7|chr11|PF11_0300|Pf ------------------------------------------------
SU_CLEAN_contig_6338      ------------------------------------------------

PF11_0300g                TTATTTTATAAATATAAATATAAATATAAATACACATATAAATACACA
Pfa3D7|chr11|PF11_0300|Pf ------------------------------------------------
SU_CLEAN_contig_6338      ------------------------------------------------

PF11_0300g                TAAAATATATAATTATGTTGTATGTATTCTTCCATATTTCAAAATAAG
Pfa3D7|chr11|PF11_0300|Pf ------------------------------------------------
SU_CLEAN_contig_6338      ------------------------------------------------

PF11_0300g                AAAAACAAAAAAAAAAAAGACAGCCACTGTTTGTAATATATTACTATG
Pfa3D7|chr11|PF11_0300|Pf ------------------------------------------------
SU_CLEAN_contig_6338      ------------------------------------------------

PF11_0300g                GGTGTTTATACTTGAGATATAAAGATTTAATATATTAGGATAATGAAA
Pfa3D7|chr11|PF11_0300|Pf ------------------------------------------------
SU_CLEAN_contig_6338      ------------------------------------------------

PF11_0300g                GTAAAGTAATATATATAATATATATATATATATATATATATAAAGAGG
Pfa3D7|chr11|PF11_0300|Pf ------------------------------------------------
SU_CLEAN_contig_6338      ------------------------------------------------

PF11_0300g                AAAGCATTTTCTTTCATATATATATATTTATATATATATGTATGTATA
Pfa3D7|chr11|PF11_0300|Pf ------------------------------------------------
SU_CLEAN_contig_6338      ------------------------------------------------

PF11_0300g                TATTTTTTTTTTATATTTTTTTCATAAAAATTTTTTAAATTTTTCTTA
Pfa3D7|chr11|PF11_0300|Pf ------------------------------------------------
SU_CLEAN_contig_6338      ------------------------------------------------

PF11_0300g                ACATTTGTAATGATAATATAAATATAAATATAAATATAAATATATGTA
Pfa3D7|chr11|PF11_0300|Pf ------------------------------------------------
SU_CLEAN_contig_6338      ------------------------------------------------

PF11_0300g                TATATATATATATATATATATATATATGTATGTTTGGTTCTATTAATT
Pfa3D7|chr11|PF11_0300|Pf ------------------------------------------------
SU_CLEAN_contig_6338      ------------------------------------------------

PF11_0300g                GTTTATTGTTGATTGTTGATTGTGTTTTTTTTTTTTTTTTTTCGTATA
Pfa3D7|chr11|PF11_0300|Pf ------------------------------------------------
SU_CLEAN_contig_6338      ------------------------------------------------

PF11_0300g                CGGTATTATAATTTTTTAATTAATATATTAATTTTTGTAAAAGTTGAT
Pfa3D7|chr11|PF11_0300|Pf ------------------------------------------------
SU_CLEAN_contig_6338      ------------------------------------------------

PF11_0300g                ATTGAGCTTATACAAATAAAAGAAAAAAAAAAAAAAAATAATAATAAT
Pfa3D7|chr11|PF11_0300|Pf ------------------------------------------------
SU_CLEAN_contig_6338      ------------------------------------------------

PF11_0300g                AATAAATAAATAAATAATTAAGGGGTAATGTAAAAATTTTGAAGGTTT
Pfa3D7|chr11|PF11_0300|Pf ------------------------------------------------
SU_CLEAN_contig_6338      ------------------------------------------------

PF11_0300g                TATTAAAAATATAAATAATAAGTTTGTTAAATATTATAAAATGAATAT
Pfa3D7|chr11|PF11_0300|Pf ----------------------------------------ATGAATAT
SU_CLEAN_contig_6338      ------------------------------------------------

PF11_0300g                TAGACATGTAGATGGGTGTTCATATTTTGAGAGGAAGCAAGATGAAAC
Pfa3D7|chr11|PF11_0300|Pf TAGACATGTAGATGGGTGTTCATATTTTGAGAGGAAGCAAGATGAAAC
SU_CLEAN_contig_6338      ------------------------------------------------

PF11_0300g                ATGTAAGGATGAGATAAAAAAGGTAATGGATAATTTAATATATGAAAG
Pfa3D7|chr11|PF11_0300|Pf ATGTAAGGATGAGATAAAAAAGGTAATGGATAATTTAATATATGAAAG
SU_CLEAN_contig_6338      ------------------------------------------------

PF11_0300g                AAAAAGGAATTTTAAGGAGAATGATAATTATTGCTATAATTCTGGTAT
Pfa3D7|chr11|PF11_0300|Pf AAAAAGGAATTTTAAGGAGAATGATAATTATTGCTATAATTCTGGTAT
SU_CLEAN_contig_6338      ------------------------------------------------

PF11_0300g                GAGTATATGTCCAAATATATATTGTAATATATATACGGATTTATATAA
Pfa3D7|chr11|PF11_0300|Pf GAGTATATGTCCAAATATATATTGTAATATATATACGGATTTATATAA
SU_CLEAN_contig_6338      ------------------------------------------------

PF11_0300g                TTGGTTTGGATTTAAGAATTGTCGAAACATAGATACGGAATCATTAAA
Pfa3D7|chr11|PF11_0300|Pf TTGGTTTGGATTTAAGAATTGTCGAAACATAGATACGGAATCATTAAA
SU_CLEAN_contig_6338      ------------------------------------------------

PF11_0300g                TTGTTGTTTTACTGATGTAACAAATGGTGGAATTGGGTATTACGAAAA
Pfa3D7|chr11|PF11_0300|Pf TTGTTGTTTTACTGATGTAACAAATGGTGGAATTGGGTATTACGAAAA
SU_CLEAN_contig_6338      ------------------------------------------------

PF11_0300g                ATTGATAGTTTTAGGAGGTCGTATTTTAGAATTATATAGTGAATTACA
Pfa3D7|chr11|PF11_0300|Pf ATTGATAGTTTTAGGAGGTCGTATTTTAGAATTATATAGTGAATTACA
SU_CLEAN_contig_6338      ------------------------------------------------

PF11_0300g                TTTTTATAATAAATATAATTATGAGAAGAATGAAGAAATAGTAGAAGA
Pfa3D7|chr11|PF11_0300|Pf TTTTTATAATAAATATAATTATGAGAAGAATGAAGAAATAGTAGAAGA
SU_CLEAN_contig_6338      ------------------------------------------------

PF11_0300g                TTTAAAAAATATGAAATGTATTAAAGAAGTGGTTTATCATTATTTATA
Pfa3D7|chr11|PF11_0300|Pf TTTAAAAAATATGAAATGTATTAAAGAAGTGGTTTATCATTATTTATA
SU_CLEAN_contig_6338      ------------------------------------------------

PF11_0300g                TGTTCAAAAAAGAAAAAATCGTGTTATATATAAAAATAGTTTATATTT
Pfa3D7|chr11|PF11_0300|Pf TGTTCAAAAAAGAAAAAATCGTGTTATATATAAAAATAGTTTATATTT
SU_CLEAN_contig_6338      ------------------------------------------------

PF11_0300g                ATTTGGATATTCCTATTTATATACTCCTTTATTTTTTAATAATAAAAA
Pfa3D7|chr11|PF11_0300|Pf ATTTGGATATTCCTATTTATATACTCCTTTATTTTTTAATAATAAAAA
SU_CLEAN_contig_6338      ------------------------------------------------

PF11_0300g                TTCAATTATAAAATATGTAAAAGCTTGTATAGCATACGCAGTCAAATT
Pfa3D7|chr11|PF11_0300|Pf TTCAATTATAAAATATGTAAAAGCTTGTATAGCATACGCAGTCAAATT
SU_CLEAN_contig_6338      ------------------------------------------------

PF11_0300g                TAATGAATCAAATATTTTTTCTTGGATGCCTTCATTAATCGAACATAT
Pfa3D7|chr11|PF11_0300|Pf TAATGAATCAAATATTTTTTCTTGGATGCCTTCATTAATCGAACATAT
SU_CLEAN_contig_6338      ------------------------------------------------

PF11_0300g                ATATTATTCACAAAAATTAAAAGTATCCCAAATAGAAGAAGAAAACGA
Pfa3D7|chr11|PF11_0300|Pf ATATTATTCACAAAAATTAAAAGTATCCCAAATAGAAGAAGAAAACGA
SU_CLEAN_contig_6338      ------------------------------------------------

PF11_0300g                ATTAATACAAGATTTACAAGAATATATGGGATACCAATTTGATTATAT
Pfa3D7|chr11|PF11_0300|Pf ATTAATACAAGATTTACAAGAATATATGGGATACCAATTTGATTATAT
SU_CLEAN_contig_6338      ------------------------------------------------

PF11_0300g                ATTACCTAGAATAGCTGAATGTTTTAGTTATCATAATATTTATATAAG
Pfa3D7|chr11|PF11_0300|Pf ATTACCTAGAATAGCTGAATGTTTTAGTTATCATAATATTTATATAAG
SU_CLEAN_contig_6338      ------------------------------------------------

PF11_0300g                TAATTCTCACTTAACCGGTTTGCAGATCATTCAGCTCTTTTCAAACGA
Pfa3D7|chr11|PF11_0300|Pf TAATTCTCACTTAACCGGTTTGCAGATCATTCAGCTCTTTTCAAACGA
SU_CLEAN_contig_6338      ------------------------------------------------

PF11_0300g                GTACTTTTCTCTCTTAGCAGACGTAAGTTTAAAGAAAACGTATATATG
Pfa3D7|chr11|PF11_0300|Pf GTACTTTTCTCTCTTAGCAGACG-------------------------
SU_CLEAN_contig_6338      ------------------------------------------------

PF11_0300g                GAAAAATATGGGAAATGATATGTCAACATATATATAGGAACATTTACA
Pfa3D7|chr11|PF11_0300|Pf ------------------------------------------------
SU_CLEAN_contig_6338      ------------------------------------------------

PF11_0300g                TGTATACATTTATGTATATACATTTATGTATATACATTTACATGTATA
Pfa3D7|chr11|PF11_0300|Pf ------------------------------------------------
SU_CLEAN_contig_6338      ------------------------------------------------

PF11_0300g                TATTTACATGTATATATTTACTTGTATATATTTACTTGTATACATTTA
Pfa3D7|chr11|PF11_0300|Pf ------------------------------------------------
SU_CLEAN_contig_6338      ------------------------------------------------

PF11_0300g                CATGTATACATTTACATATATACATTTACTTAATATTTCATTTTTCCT
Pfa3D7|chr11|PF11_0300|Pf ------------------------------------------------
SU_CLEAN_contig_6338      ------------------------------------------------

PF11_0300g                TAGGATGTTGGAATCTGCAGCAAGGAAAAAACCATATGGGTTAAAGAG
Pfa3D7|chr11|PF11_0300|Pf ----ATGTTGGAATCTGCAGCAAGGAAAAAACCATATGGGTTAAAGAG
SU_CLEAN_contig_6338      ------------------------------------------------

PF11_0300g                GAAACGGATGCATTTTTAAATTCCAAATGTATAGAGATATTTAGTGGT
Pfa3D7|chr11|PF11_0300|Pf GAAACGGATGCATTTTTAAATTCCAAATGTATAGAGATATTTAGTGGT
SU_CLEAN_contig_6338      ------------------------------------------------

PF11_0300g                AGCATGATATCAATAAATAAATTTTTAAATGAGAATAATGTAAAAATG
Pfa3D7|chr11|PF11_0300|Pf AGCATGATATCAATAAATAAATTTTTAAATGAGAATAATGTAAAAATG
SU_CLEAN_contig_6338      ------------------------------------------------

PF11_0300g                GATAAGATAAAAAACATTTTCGAAATGCTATTATCATCATGTTGGGTT
Pfa3D7|chr11|PF11_0300|Pf GATAAGATAAAAAACATTTTCGAAATGCTATTATCATCATGTTGGGTT
SU_CLEAN_contig_6338      ------------------------------------------------

PF11_0300g                TTAGGAAATGAGAAAAGAAATAGAATATGGGTAAGTGCTTTAATTCAA
Pfa3D7|chr11|PF11_0300|Pf TTAGGAAATGAGAAAAGAAATAGAATATGGGTAAGTGCTTTAATTCAA
SU_CLEAN_contig_6338      ------------------------------------------------

PF11_0300g                AGATTAAGACAAGTACAATTATTAACACAAATAACTACTATAGAAAAA
Pfa3D7|chr11|PF11_0300|Pf AGATTAAGACAAGTACAATTATTAACACAAATAACTACTATAGAAAAA
SU_CLEAN_contig_6338      ------------------------------------------------

PF11_0300g                TGGTGTTATAATATAAAGAAATATAATGATATAAATATAACTAATTTT
Pfa3D7|chr11|PF11_0300|Pf TGGTGTTATAATATAAAGAAATATAATGATATAAATATAACTAATTTT
SU_CLEAN_contig_6338      ------------------------------------------------

PF11_0300g                GTAAAAGATATATATAGCTTTAATAATATAAATGGTAATATACTTTCT
Pfa3D7|chr11|PF11_0300|Pf GTAAAAGATATATATAGCTTTAATAATATAAATGGTAATATACTTTCT
SU_CLEAN_contig_6338      ------------------------------------------------

PF11_0300g                CCCTTCCAATTACATAATATTAATACTTATATCCCATCAAAAGAAACA
Pfa3D7|chr11|PF11_0300|Pf CCCTTCCAATTACATAATATTAATACTTATATCCCATCAAAAGAAACA
SU_CLEAN_contig_6338      ------------------------------------------------

PF11_0300g                ACATTAAAAACATTACCATATTATAAAACAATGGTTGATAAATATAAA
Pfa3D7|chr11|PF11_0300|Pf ACATTAAAAACATTACCATATTATAAAACAATGGTTGATAAATATAAA
SU_CLEAN_contig_6338      ------------------------------------------------

PF11_0300g                CACAAAGATAATGATAAAGAAAAACATAATGGAAATAAAATCAAAGAT
Pfa3D7|chr11|PF11_0300|Pf CACAAAGATAATGATAAAGAAAAACATAATGGAAATAAAATCAAAGAT
SU_CLEAN_contig_6338      -------------------------------------AAATCAA-GAT

PF11_0300g                TGGAACTTTTATAGTATCTTAAATAATATATCTAACAATATTTATAAG
Pfa3D7|chr11|PF11_0300|Pf TGGAACTTTTATAGTATCTTAAATAATATATCTAACAATATTTATAAG
SU_CLEAN_contig_6338      TGG-ACTTTTATAGTATCTTAAATAATATATCTAACAATATTTATAAG

PF11_0300g                CATTTTGTTCCTAGAAATCAAGGGAACAAAAAATCATCGAACATCAAC
Pfa3D7|chr11|PF11_0300|Pf CATTTTGTTCCTAGAAATCAAGGGAACAAAAAATCATCGAACATCAAC
SU_CLEAN_contig_6338      CATTTTGTTCCTAGAAATCAAGGG-ACAAAAAATCATCGAACATCAAC

PF11_0300g                AAATTTATTTATACAAACAATGAAACGGTACAACAAGGTGAGAATATA
Pfa3D7|chr11|PF11_0300|Pf AAATTTATTTATACAAACAATGAAACGGTACAACAAG-----------
SU_CLEAN_contig_6338      AAATTTATTTATACAAACAATGAAACGGTACAACAAG-----------

PF11_0300g                CAAATAAAAAAAATAAATAATGAAATGGATATATATATATATATATAT
Pfa3D7|chr11|PF11_0300|Pf ------------------------------------------------
SU_CLEAN_contig_6338      ------------------------------------------------

PF11_0300g                ATATATATATAAAATGTACATACATACATACATACATACATACATATA
Pfa3D7|chr11|PF11_0300|Pf ------------------------------------------------
SU_CLEAN_contig_6338      ------------------------------------------------

PF11_0300g                TAATTATATATATATATATATATATATATATATATATATATATATATA
Pfa3D7|chr11|PF11_0300|Pf ------------------------------------------------
SU_CLEAN_contig_6338      ------------------------------------------------

PF11_0300g                TTTATTTATTTATTTATTTATTTATTTACATTCAAGATATTTATGTGG
Pfa3D7|chr11|PF11_0300|Pf ------------------------------------ATATTTATGTGG
SU_CLEAN_contig_6338      ------------------------------------------------

PF11_0300g                AGTGTTTTTTTTCTTTAAATAATTATATAACATTATTTTATCGTTTAG
Pfa3D7|chr11|PF11_0300|Pf AGTGTTTTTTTTCTTTAAATAATTATATAACATTATTTTATCGTTTAG
SU_CLEAN_contig_6338      ------------------------------------------------

PF11_0300g                ATGTTTTTAATTCGGCAGATATTAAAGAGTTATACTTAAAGGTACAAG
Pfa3D7|chr11|PF11_0300|Pf ATGTTTTTAATTCGGCAGATATTAAAGAGTTATACTTAAAGGTACAAG
SU_CLEAN_contig_6338      ATGTTTTTAATTCGGCAGATATTAAAGAGTTATACTTAAAGGTACAAG

PF11_0300g                TTCCACCTTGCGATAACTCTTATATGTCATCATCAGTACAATCAGATG
Pfa3D7|chr11|PF11_0300|Pf TTCCACCTTGCGATAACTCTTATATGTCATCATCAGTACAATCAGATG
SU_CLEAN_contig_6338      TTCCACCTTGCGATAACTCTTATATGTCATCATCAGTACAATCAGATG

PF11_0300g                ACATGAATGAGGAGGAATATGAAAAGTATGATTTAATTAATCATGCAC
Pfa3D7|chr11|PF11_0300|Pf ACATGAATGAGGAGGAATATGAAAAGTATGATTTAATTAATCATGCAC
SU_CLEAN_contig_6338      ACATGAATGAGGAGGAATATGAAAAGTATGATTTAATTAATCATGCAC

PF11_0300g                AAAAGAAAAAACAAAATGGAATACCTGTGAAAATAAAATATGTAAGGG
Pfa3D7|chr11|PF11_0300|Pf AAAAGAAAAAACAAAATGGAATACCTGTGAAAATAAAATATGTAAGGG
SU_CLEAN_contig_6338      AAAAGAAAAAACAAAATGGAATACCTGTGAAAATAAAATATGTAAGGG

PF11_0300g                ATACACTCGATGATGAAAATTCCAAATATGTAATTGAAATACCCAAGA
Pfa3D7|chr11|PF11_0300|Pf ATACACTCGATGATGAAAATTCCAAATATGTAATTGAAATACCCAAGA
SU_CLEAN_contig_6338      ATACACTCGATGATGAAAATTCCAAATATGTAATTGAAATACCCAAGA

PF11_0300g                AGGATTTGAAGGGACATGAAAAGAAAGATCACATCAAAGCAGGTAAAA
Pfa3D7|chr11|PF11_0300|Pf AGGATTTGAAGGGACATGAAAAGAAAGATCACATCAAAGCAG------
SU_CLEAN_contig_6338      AGGATTTGAAGGGACATGAAAAGAAAGATCACATCAAAGCAG------

PF11_0300g                AAAAAAATATATATATATATATATATATATATATATTTATATTTATAT
Pfa3D7|chr11|PF11_0300|Pf ------------------------------------------------
SU_CLEAN_contig_6338      ------------------------------------------------

PF11_0300g                TTATATTTATATTTTTCCATTTCTATTTTTTATTTTGTTTAGTTCTTT
Pfa3D7|chr11|PF11_0300|Pf ------------------------------------------TTCTTT
SU_CLEAN_contig_6338      ------------------------------------------TTCTTT

PF11_0300g                GGGGGAATAGTAAAAAGGGGTTGGAAATAAAATTACCAGGAACACACA
Pfa3D7|chr11|PF11_0300|Pf GGGGGAATAGTAAAAAGGGGTTGGAAATAAAATTACCAGGAACACACA
SU_CLEAN_contig_6338      GGGGGAATAGTAAAAAGGGGTTGGAAATAAAATTACCAGGAACACACA

PF11_0300g                ATTTTATTCCACAAATGAAGATAAAATGAGATATGTTTTTTTTTTTTT
Pfa3D7|chr11|PF11_0300|Pf ATTTTATTCCACAAATGAAGATAAAATGA-------------------
SU_CLEAN_contig_6338      ATTTTATTCCACAAATGAAGATAAAATGAGATATGTTT----------

PF11_0300g                TTTTTTTTTTTTTTTAATTGATTATTCATTTTGAAAAAAAAATAATAA
Pfa3D7|chr11|PF11_0300|Pf ------------------------------------------------
SU_CLEAN_contig_6338      ------------------------------------------------

PF11_0300g                TTTGTTTATTATCTTTTTTACAACATACATATTACATATTTAAAAGAA
Pfa3D7|chr11|PF11_0300|Pf ------------------------------------------------
SU_CLEAN_contig_6338      ------------------------------------------------

PF11_0300g                TGGTGTATATATATTATGCATATGTATAATATATATATAAACCTATTT
Pfa3D7|chr11|PF11_0300|Pf ------------------------------------------------
SU_CLEAN_contig_6338      ------------------------------------------------

PF11_0300g                ACAAGATGATCAAAAATGTTTTCAGTATTTTTTTACAAAACTTTATAT
Pfa3D7|chr11|PF11_0300|Pf ------------------------------------------------
SU_CLEAN_contig_6338      ------------------------------------------------

PF11_0300g                TATTTAAAATATACACAAAAATATATAAATGTAAATATAATATATAAA
Pfa3D7|chr11|PF11_0300|Pf ------------------------------------------------
SU_CLEAN_contig_6338      ------------------------------------------------

PF11_0300g                TTTCTTGTTTCATTCGGAAATAAAAATAAAATAAAATAAAATAAAAAA
Pfa3D7|chr11|PF11_0300|Pf ------------------------------------------------
SU_CLEAN_contig_6338      ------------------------------------------------

PF11_0300g                AGAGTTAGAATACAAATATAAACATAATAACCATATCTTACACATATA
Pfa3D7|chr11|PF11_0300|Pf ------------------------------------------------
SU_CLEAN_contig_6338      ------------------------------------------------

PF11_0300g                TTATTATTTATAAATATTTTTTTTTTAATGAAAAATTAAATTAGAATA
Pfa3D7|chr11|PF11_0300|Pf ------------------------------------------------
SU_CLEAN_contig_6338      ------------------------------------------------

PF11_0300g                TAAAAAAAAAAAACCAAAAAAAAAACAATTATTTCATCAATTTGTTCA
Pfa3D7|chr11|PF11_0300|Pf ------------------------------------------------
SU_CLEAN_contig_6338      ------------------------------------------------

PF11_0300g                TATAATTATTTAAATATGAAAATATTAATGTAACGTATTTTCAGTTAA
Pfa3D7|chr11|PF11_0300|Pf ------------------------------------------------
SU_CLEAN_contig_6338      ------------------------------------------------

PF11_0300g                AAAAAAAAAAAAAAAAAAATTATATTTTTTGTTATACATTTATTTATA
Pfa3D7|chr11|PF11_0300|Pf ------------------------------------------------
SU_CLEAN_contig_6338      ------------------------------------------------

PF11_0300g                TATATATTATATATATATATATTCCTTTATTGTCATTTTAATTAGTAT
Pfa3D7|chr11|PF11_0300|Pf ------------------------------------------------
SU_CLEAN_contig_6338      ------------------------------------------------

PF11_0300g                ATATTATTATATATATATATTGAAAAAATTATGGCCTGTTAATTTATT
Pfa3D7|chr11|PF11_0300|Pf ------------------------------------------------
SU_CLEAN_contig_6338      ------------------------------------------------

PF11_0300g                AGAAAAAATAAAGAAAAAAAAGGGGAGAGGTAAATATAAATACATATA
Pfa3D7|chr11|PF11_0300|Pf ------------------------------------------------
SU_CLEAN_contig_6338      ------------------------------------------------

PF11_0300g                TATATATATATATATATATATAATAAAATTAATTATATATATTTATAT
Pfa3D7|chr11|PF11_0300|Pf ------------------------------------------------
SU_CLEAN_contig_6338      ------------------------------------------------

PF11_0300g                ATATATATATTATAATATCATTATATATATTATATTATGTTATTATTA
Pfa3D7|chr11|PF11_0300|Pf ------------------------------------------------
SU_CLEAN_contig_6338      ------------------------------------------------

PF11_0300g                GTATAATTACCCACAGAAATAAAAATAAATAAATAATATATGTTTAAA
Pfa3D7|chr11|PF11_0300|Pf ------------------------------------------------
SU_CLEAN_contig_6338      ------------------------------------------------

PF11_0300g                TATATATATATATAATATATATAATATGAATAGGCCATATATAATAGT
Pfa3D7|chr11|PF11_0300|Pf ------------------------------------------------
SU_CLEAN_contig_6338      ------------------------------------------------

PF11_0300g                AGTATATATATCATAATTTTAATATATATAAAAATATATTTATATCCA
Pfa3D7|chr11|PF11_0300|Pf ------------------------------------------------
SU_CLEAN_contig_6338      ------------------------------------------------

PF11_0300g                AGTACTGTATGAATATTATCCCTTTTGGATAATTGAAAAAAAAAAAAA
Pfa3D7|chr11|PF11_0300|Pf ------------------------------------------------
SU_CLEAN_contig_6338      ------------------------------------------------

PF11_0300g                AAAAAAATTACGTAAAATAAT
Pfa3D7|chr11|PF11_0300|Pf ---------------------
SU_CLEAN_contig_6338      ---------------------

;

endblock;
