# Supplementary material for: cDNA sequences reveal considerable gene prediction inaccuracy in the Plasmodium falciparum genome
Source: BMC Genomics. 2007 Jul 27;8:255. doi: 10.1186/1471-2164-8-255 (PMC1978503; doi:10.1186/1471-2164-8-255)
Supplement: Additional file 3 — Genes with cDNA sequences not matching predicted CDS perfectly. Aligned cDNA and predicted CDS sequences can be viewed by double clicking the hyper-linked gene names in the Excel file. [file 1471-2164-8-255-S3.zip › PF11_0303.TXT]

#NEXUS

[!This data assembled using Sequencher, from Gene Codes Corporation.]
begin data;
   dimensions ntax=5 nchar=3787;
   format datatype=dna gap=- interleave=yes;
   matrix

PF11_0303g                AGAAAAATATTTTATGTGAATATATGATCATTAAACATGTTAACGAAA
Pfa3D7|chr11|PF11_0303|Pf ------------------------------------------------
SU_CLEAN_contig_1502      ------------------------------------------------
SU_CLEAN_contig_2344      ------------------------------------------------
SU_CLEAN_contig_6646      ------------------------------------------------

PF11_0303g                TATAAAAATACTTTATATATTTTTTTTTCAAGTGCTCATTCATTTTTA
Pfa3D7|chr11|PF11_0303|Pf ------------------------------------------------
SU_CLEAN_contig_1502      ------------------------------------------------
SU_CLEAN_contig_2344      ------------------------------------------------
SU_CLEAN_contig_6646      ------------------------------------------------

PF11_0303g                TTAATTAAAAATTATATATCAAATATTAACATAAATTTTCTTTTTTTT
Pfa3D7|chr11|PF11_0303|Pf ------------------------------------------------
SU_CLEAN_contig_1502      ------------------------------------------------
SU_CLEAN_contig_2344      ------------------------------------------------
SU_CLEAN_contig_6646      ------------------------------------------------

PF11_0303g                TTTTTACAAATATAATAAAATAAAATAAAATAGAACACTCCTGTTTTG
Pfa3D7|chr11|PF11_0303|Pf ------------------------------------------------
SU_CLEAN_contig_1502      ------------------------------------------------
SU_CLEAN_contig_2344      ------------------------------------------------
SU_CLEAN_contig_6646      ------------------------------------------------

PF11_0303g                GTAACCATATTATAAAAAATCAGAGAATAAAACTATATGTATATATTT
Pfa3D7|chr11|PF11_0303|Pf ------------------------------------------------
SU_CLEAN_contig_1502      ------------------------------------------------
SU_CLEAN_contig_2344      ------------------------------------------------
SU_CLEAN_contig_6646      ------------------------------------------------

PF11_0303g                ACATAAACATATTATCAATATATTATTATATATATATATATTATATAT
Pfa3D7|chr11|PF11_0303|Pf ------------------------------------------------
SU_CLEAN_contig_1502      ------------------------------------------------
SU_CLEAN_contig_2344      ------------------------------------------------
SU_CLEAN_contig_6646      ------------------------------------------------

PF11_0303g                ATATATTATTTAAAAAGAAAATCACATTTTATTATAATTTCTTTTTTA
Pfa3D7|chr11|PF11_0303|Pf ------------------------------------------------
SU_CLEAN_contig_1502      ------------------------------------------------
SU_CLEAN_contig_2344      ------------------------------------------------
SU_CLEAN_contig_6646      ------------------------------------------------

PF11_0303g                TTGAGTACATATGACCATGTTCAAATTTACAGTATTATAATTTTTTTT
Pfa3D7|chr11|PF11_0303|Pf ------------------------------------------------
SU_CLEAN_contig_1502      ------------------------------------------------
SU_CLEAN_contig_2344      ------------------------------------------------
SU_CLEAN_contig_6646      ------------------------------------------------

PF11_0303g                ATTTAAATTATAATATAATATCTTCTTAAATAAAGAATACAGATCTAT
Pfa3D7|chr11|PF11_0303|Pf ------------------------------------------------
SU_CLEAN_contig_1502      ------------------------------------------------
SU_CLEAN_contig_2344      ------------------------------------------------
SU_CLEAN_contig_6646      ------------------------------------------------

PF11_0303g                GTAAAAAAAAGATATATATATATATATATATATATAACCTATTTTTTC
Pfa3D7|chr11|PF11_0303|Pf ------------------------------------------------
SU_CLEAN_contig_1502      ------------------------------------------------
SU_CLEAN_contig_2344      ------------------------------------------------
SU_CLEAN_contig_6646      ------------------------------------------------

PF11_0303g                AGGCAAACATATATAATATATATATATTATATATATATATAATATATA
Pfa3D7|chr11|PF11_0303|Pf ------------------------------------------------
SU_CLEAN_contig_1502      ------------------------------------------------
SU_CLEAN_contig_2344      ------------------------------------------------
SU_CLEAN_contig_6646      ------------------------------------------------

PF11_0303g                TATATTATATATATATATAATATATGTACATATTAATTATGTATATTT
Pfa3D7|chr11|PF11_0303|Pf ------------------------------------------------
SU_CLEAN_contig_1502      ------------------------------------------------
SU_CLEAN_contig_2344      ------------------------------------------------
SU_CLEAN_contig_6646      ------------------------------------------------

PF11_0303g                ATATGTATTTATTTATATTTATATTTATATTTATATTAGTACAAAAAA
Pfa3D7|chr11|PF11_0303|Pf ------------------------------------------------
SU_CLEAN_contig_1502      ------------------------------------------------
SU_CLEAN_contig_2344      ------------------------------------------------
SU_CLEAN_contig_6646      ------------------------------------------------

PF11_0303g                ATTGATCATGTGAATTACATATTATTAAATATATATATATTTTTTTTT
Pfa3D7|chr11|PF11_0303|Pf ------------------------------------------------
SU_CLEAN_contig_1502      ------------------------------------------------
SU_CLEAN_contig_2344      ------------------------------------------------
SU_CLEAN_contig_6646      ------------------------------------------------

PF11_0303g                TTTATGTATTCTTAATTTTATAAAAACTAAAATATATGATCCATAATA
Pfa3D7|chr11|PF11_0303|Pf ------------------------------------------------
SU_CLEAN_contig_1502      ------------------------------------------------
SU_CLEAN_contig_2344      ------------------------------------------------
SU_CLEAN_contig_6646      ------------------------------------------------

PF11_0303g                TATGTTGATAATAATAATAATTTGTATAATATGTATACGGTTCATATA
Pfa3D7|chr11|PF11_0303|Pf ------------------------------------------------
SU_CLEAN_contig_1502      ------------------------------------------------
SU_CLEAN_contig_2344      ------------------------------------------------
SU_CLEAN_contig_6646      ------------------------------------------------

PF11_0303g                TAATATTATCATAACAAATAATATGTATTTTATATATATATATATATA
Pfa3D7|chr11|PF11_0303|Pf ------------------------------------------------
SU_CLEAN_contig_1502      ------------------------------------------------
SU_CLEAN_contig_2344      ------------------------------------------------
SU_CLEAN_contig_6646      ------------------------------------------------

PF11_0303g                TTTTTTTTTTTGAATATATAATTTCACAGTGATTTTTACAAAAAAAAA
Pfa3D7|chr11|PF11_0303|Pf ------------------------------------------------
SU_CLEAN_contig_1502      ------------------------------------------------
SU_CLEAN_contig_2344      ------------------------------------------------
SU_CLEAN_contig_6646      ------------------------------------------------

PF11_0303g                AAAAAAAAAAAAAAAAAAAGAATCTCCAAGTTGTATTAAAAAGGTTAA
Pfa3D7|chr11|PF11_0303|Pf ------------------------------------------------
SU_CLEAN_contig_1502      ------------------------------------------------
SU_CLEAN_contig_2344      ------------------------------------------------
SU_CLEAN_contig_6646      ------------------------------------------------

PF11_0303g                ATATTTTGTATATTATAAAATATCAAATAATTGTGTATTATATATATT
Pfa3D7|chr11|PF11_0303|Pf ------------------------------------------------
SU_CLEAN_contig_1502      ------------------------------------------------
SU_CLEAN_contig_2344      ------------------------------------------------
SU_CLEAN_contig_6646      ------------------------------------------------

PF11_0303g                TATTTATTTTGCCTTTAATTTTTGTACGATAATTAAAAAAATGGAAGA
Pfa3D7|chr11|PF11_0303|Pf ----------------------------------------ATGGAAGA
SU_CLEAN_contig_1502      ------------------------------------------------
SU_CLEAN_contig_2344      ------------------------------------------------
SU_CLEAN_contig_6646      ------------------------------------------------

PF11_0303g                TAATAAAGAAGAAAATTGTGAACTGAATAAGAACAGTTATCCAAATTT
Pfa3D7|chr11|PF11_0303|Pf TAATAAAGAAGAAAATTGTGAACTGAATAAGAACAGTTATCCAAATTT
SU_CLEAN_contig_1502      ------------------------------------------------
SU_CLEAN_contig_2344      ------------------------------------------------
SU_CLEAN_contig_6646      ------------------------------------------------

PF11_0303g                TCACCTAGCAGATTTATTTTATCTTTTACAATTACCTAATATATCAAT
Pfa3D7|chr11|PF11_0303|Pf TCACCTAGCAGATTTATTTTATCTTTTACAATTACCTAATATATCAAT
SU_CLEAN_contig_1502      -----------------------------------------TATCAAT
SU_CLEAN_contig_2344      ------------------------------------------------
SU_CLEAN_contig_6646      ------------------------------------------------

PF11_0303g                AAATGAAAGGAATGATTTATTACAATCTCTTTTTGATGAAATAAAAAA
Pfa3D7|chr11|PF11_0303|Pf AAATGAAAGGAATGATTTATTACAATCTCTTTTTGATGAAATAAAAAA
SU_CLEAN_contig_1502      AAATGAAAGGAATGATTTATTACAATCTCTTTTTGATGAAATAAAAAA
SU_CLEAN_contig_2344      ------------------------------------------------
SU_CLEAN_contig_6646      ------------------------------------------------

PF11_0303g                AAATCATATGTATCCATATTATAATTATATATGTCAAGAATTAAATTT
Pfa3D7|chr11|PF11_0303|Pf AAATCATATGTATCCATATTATAATTATATATGTCAAGAATTAAATTT
SU_CLEAN_contig_1502      AAATCATATGTATCCATATTATAATTATATATGTCAAGAACTAAATTT
SU_CLEAN_contig_2344      ------------------------------------------------
SU_CLEAN_contig_6646      ------------------------------------------------

PF11_0303g                AAATTTCGATGAAGAATATTTTAAAAGTTTAAAAGAAAAAGCAGATGA
Pfa3D7|chr11|PF11_0303|Pf AAATTTCGATGAAGAATATTTTAAAAGTTTAAAAGAAAAAGCAGATGA
SU_CLEAN_contig_1502      AAATTTCGATGAAGAATATTTTAAAAGTTTAAAAGAAAAAGCAGATGA
SU_CLEAN_contig_2344      ------------------------------------------------
SU_CLEAN_contig_6646      ------------------------------------------------

PF11_0303g                AGAATTAAACCAAATAGAAAATAAACTGTCCGAGTCAGCTGAAAATTT
Pfa3D7|chr11|PF11_0303|Pf AGAATTAAACCAAATAGAAAATAAACTGTCCGAGTCAGCTGAAAATTT
SU_CLEAN_contig_1502      AGAATTAAACCAAATAGAAAATAAACTGTCCGAGTCAGCTGAAAATTT
SU_CLEAN_contig_2344      ------------------------------------------------
SU_CLEAN_contig_6646      ------------------------------------------------

PF11_0303g                TGATTCCTTAGATAATAAAAATGATGTTTTACTGAAGGCAAATTTTTT
Pfa3D7|chr11|PF11_0303|Pf TGATTCCTTAGATAATAAAAATGATGTTTTACTGAAGGCAAATTTTTT
SU_CLEAN_contig_1502      TGATTCCTTAGATAATAAAAATGATGTTTTACTGAAGGCAAATTTTTT
SU_CLEAN_contig_2344      ------------------------------------------------
SU_CLEAN_contig_6646      ------------------------------------------------

PF11_0303g                CTGTAAGATAAGTGATAAGGTAAAAAGGAAAAACAAACAAAAAAAATA
Pfa3D7|chr11|PF11_0303|Pf CTGTAAGATAAGTGATAAG-----------------------------
SU_CLEAN_contig_1502      CTGTAAGATAAGTGATAAG-----------------------------
SU_CLEAN_contig_2344      ------------------------------------------------
SU_CLEAN_contig_6646      ------------------------------------------------

PF11_0303g                AATAAAATAAAATGCAAATATATATATATATATATATATATATATATA
Pfa3D7|chr11|PF11_0303|Pf ------------------------------------------------
SU_CLEAN_contig_1502      ------------------------------------------------
SU_CLEAN_contig_2344      ------------------------------------------------
SU_CLEAN_contig_6646      ------------------------------------------------

PF11_0303g                TATATATATATATATATTTATTTATTTATTTATTTATATGTTAATATG
Pfa3D7|chr11|PF11_0303|Pf ------------------------------------------------
SU_CLEAN_contig_1502      ------------------------------------------------
SU_CLEAN_contig_2344      ------------------------------------------------
SU_CLEAN_contig_6646      ------------------------------------------------

PF11_0303g                TTAATAATAAATCAATATGATTTTTATACACTTTCTTTGAGTTATGAA
Pfa3D7|chr11|PF11_0303|Pf ------------------------------------------------
SU_CLEAN_contig_1502      ------------------------------------------------
SU_CLEAN_contig_2344      ------------------------------------------------
SU_CLEAN_contig_6646      ------------------------------------------------

PF11_0303g                CACAAGGCCCTTTATATTTTAAATTTCATTTATATATAATATGTTTCT
Pfa3D7|chr11|PF11_0303|Pf ------------------------------------------------
SU_CLEAN_contig_1502      ------------------------------------------------
SU_CLEAN_contig_2344      ------------------------------------------------
SU_CLEAN_contig_6646      ------------------------------------------------

PF11_0303g                TATTTTTAATATATATAAATGGGAGATATTAATTTTTAATCATGTGTA
Pfa3D7|chr11|PF11_0303|Pf ------------------------------------------------
SU_CLEAN_contig_1502      ------------------------------------------------
SU_CLEAN_contig_2344      ------------------------------------------------
SU_CLEAN_contig_6646      ------------------------------------------------

PF11_0303g                CATTATATATAATTGTATGAACTGTGAAAGGTTAAATATATTATATTA
Pfa3D7|chr11|PF11_0303|Pf ------------------------------------------------
SU_CLEAN_contig_1502      ------------------------------------------------
SU_CLEAN_contig_2344      ------------------------------------------------
SU_CLEAN_contig_6646      ------------------------------------------------

PF11_0303g                CATGATTTTGTTTTATTTATTTATTTATTTATTTATTATTTTTTTTCG
Pfa3D7|chr11|PF11_0303|Pf ------------------------------------------------
SU_CLEAN_contig_1502      ------------------------------------------------
SU_CLEAN_contig_2344      ------------------------------------------------
SU_CLEAN_contig_6646      ------------------------------------------------

PF11_0303g                TTGTAGGAAAATGCCTTTAAGGAATATGAGGAAACTTATAAGAAAGGA
Pfa3D7|chr11|PF11_0303|Pf ------GAAAATGCCTTTAAGGAATATGAGGAAACTTATAAGAAAGGA
SU_CLEAN_contig_1502      ------GAAAATGCCCTTAAGGAATATGAGGAAACTTATAAGAAAGGA
SU_CLEAN_contig_2344      ------------------------------------------------
SU_CLEAN_contig_6646      ------------------------------------------------

PF11_0303g                ATAGGCATGGGTATGAAGCTAGACATCCTCCTTACTATGATAAGAATT
Pfa3D7|chr11|PF11_0303|Pf ATAGGCATGGGTATGAAGCTAGACATCCTCCTTACTATGATAAGAATT
SU_CLEAN_contig_1502      ATAGGCATGGGTATGAAGCTAGACATCCTCCTTACTATGATAAGAATT
SU_CLEAN_contig_2344      ------------------------------------------------
SU_CLEAN_contig_6646      ------------------------------------------------

PF11_0303g                TGTATATTTTATAACGATGTTAAAAATTTAAAGAAATACTTAGAACAA
Pfa3D7|chr11|PF11_0303|Pf TGTATATTTTATAACGATGTTAAAAATTTAAAGAAATACTTAGAACAA
SU_CLEAN_contig_1502      TGTATATTTTATAACGATGTTAAAAATTTAAAGAAATACTTAGAACAA
SU_CLEAN_contig_2344      ------------------------------------------------
SU_CLEAN_contig_6646      ------------------------------------------------

PF11_0303g                GCCCGAACACAAATGGAGAAGGGAGGAGACTGGGAAAGAAAAAATAAA
Pfa3D7|chr11|PF11_0303|Pf GCCCGAACACAAATGGAGAAGGGAGGAGACTGGGAAAGAAAAAATAAA
SU_CLEAN_contig_1502      GCCCGAACACAAATGGAGAAGGGAGGAGACTGGGAAAGAAAAAATAAA
SU_CLEAN_contig_2344      ------------------------------------------------
SU_CLEAN_contig_6646      ------------------------------------------------

PF11_0303g                CTTAAAATATATGAAGCATTAAATTATATTATGATAAGAAATTTTGCA
Pfa3D7|chr11|PF11_0303|Pf CTTAAAATATATGAAGCATTAAATTATATTATGATAAGAAATTTTGCA
SU_CLEAN_contig_1502      CTTAAAATATATGAAGCATTAAATTATATTATGATAAGAAATTTTGCA
SU_CLEAN_contig_2344      ------------------------------------------------
SU_CLEAN_contig_6646      ------------------------------------------------

PF11_0303g                GAAGCATCGAAAATATTGATAGACGCAGCTTCTACCTTTACAGCTACG
Pfa3D7|chr11|PF11_0303|Pf GAAGCATCGAAAATATTGATAGACGCAGCTTCTACCTTTACAGCTACG
SU_CLEAN_contig_1502      GAAGCATCGAAAATATTGATAGACGCAGCTTCTACCTTTACAGCTACG
SU_CLEAN_contig_2344      ------------------------------------------------
SU_CLEAN_contig_6646      ------------------------------------------------

PF11_0303g                GAAATTATATCATATGAAAAAATTATATTTTACGTCGTTATTCTTGGA
Pfa3D7|chr11|PF11_0303|Pf GAAATTATATCATATGAAAAAATTATATTTTACGTCGTTATTCTTGGA
SU_CLEAN_contig_1502      GAAATTATATCATATGAAAAAATTATATTTTACGTCGTTATTCTTGGA
SU_CLEAN_contig_2344      ------------------------------------------------
SU_CLEAN_contig_6646      ------------------------------------------------

PF11_0303g                ATAGTAAACAAATAATACAACATATATATATATATATATATATATATA
Pfa3D7|chr11|PF11_0303|Pf ATA---------------------------------------------
SU_CLEAN_contig_1502      ATA---------------------------------------------
SU_CLEAN_contig_2344      ------------------------------------------------
SU_CLEAN_contig_6646      ------------------------------------------------

PF11_0303g                TATATATTTATTTATTTATTTATTTATTTATGTATGTATGTTATCTTA
Pfa3D7|chr11|PF11_0303|Pf ------------------------------------------------
SU_CLEAN_contig_1502      ------------------------------------------------
SU_CLEAN_contig_2344      ------------------------------------------------
SU_CLEAN_contig_6646      ------------------------------------------------

PF11_0303g                TATATACATATATATGTTTACCATGAAAAAAAAAAAAAAAATAAATAA
Pfa3D7|chr11|PF11_0303|Pf ------------------------------------------------
SU_CLEAN_contig_1502      ------------------------------------------------
SU_CLEAN_contig_2344      ------------------------------------------------
SU_CLEAN_contig_6646      ------------------------------------------------

PF11_0303g                CATACAGATAATACAATTTGTTAATATATATAACAATTTGTATCGTTC
Pfa3D7|chr11|PF11_0303|Pf ------------------------------------------------
SU_CLEAN_contig_1502      ------------------------------------------------
SU_CLEAN_contig_2344      ------------------------------------------------
SU_CLEAN_contig_6646      ------------------------------------------------

PF11_0303g                ATTTTGATATACGCTAACATATTATTTATATTAATTTTTCATATATAT
Pfa3D7|chr11|PF11_0303|Pf ------------------------------------------------
SU_CLEAN_contig_1502      ------------------------------------------------
SU_CLEAN_contig_2344      ------------------------------------------------
SU_CLEAN_contig_6646      ------------------------------------------------

PF11_0303g                ATATATTTATTTATTTATTTTATTTTATTTTGTTAGATGACCGAAGAA
Pfa3D7|chr11|PF11_0303|Pf ------------------------------------ATGACCGAAGAA
SU_CLEAN_contig_1502      ------------------------------------ATGACCGAAGAA
SU_CLEAN_contig_2344      ------------------------------------------------
SU_CLEAN_contig_6646      ------------------------------------------------

PF11_0303g                AGAACCGTTTTGGATAAGAAGATTCTAAACAGTTCTGTAATTTTACAA
Pfa3D7|chr11|PF11_0303|Pf AGAACCGTTTTGGATAAGAAGATTCTAAACAGTTCTGTAATTTTACAA
SU_CLEAN_contig_1502      AGAACCGTTTTGGATAAGAAGATTCTAAACAGTTCTGTAATTTTACAA
SU_CLEAN_contig_2344      ------------------------------------------------
SU_CLEAN_contig_6646      ------------------------------------------------

PF11_0303g                ATCACAAGCAGTGATGAAGATTTACACACATATTTACATTCCTTTTAT
Pfa3D7|chr11|PF11_0303|Pf ATCACAAGCAGTGATGAAGATTTACACACATATTTACATTCCTTTTAT
SU_CLEAN_contig_1502      ATCACAAGCAGTGATGAAGATTTACACACATATTTACATTCCTTTTAT
SU_CLEAN_contig_2344      ------------------------------------------------
SU_CLEAN_contig_6646      ------------------------------------------------

PF11_0303g                CATTGTGATTATCGAACCTTTATGGAGAAAACCATAAAAATTGCCATG
Pfa3D7|chr11|PF11_0303|Pf CATTGTGATTATCGAACCTTTATGGAGAAAACCATAAAAATTGCCATG
SU_CLEAN_contig_1502      CATTGTGATTATCGAACCTTTATGGAGAAAACCATAAAAATTGCCATG
SU_CLEAN_contig_2344      -----------------------------AACC-T-AAAATTGCC-TG
SU_CLEAN_contig_6646      ------------------------------------------------

PF11_0303g                AGAGTAAAAAGAGATAGATATTTAGGTAGACATTACAGATATTTTATT
Pfa3D7|chr11|PF11_0303|Pf AGAGTAAAAAGAGATAGATATTTAGGTAGACATTACAGATATTTTATT
SU_CLEAN_contig_1502      AGAGTAAAAAGAGATAGATATTTAGGTAGACATTACAGATATTTTATT
SU_CLEAN_contig_2344      AGAGTAAAAAGAGATAGATATTTAGGTAGACATTACAGATATTTTATT
SU_CLEAN_contig_6646      ------------------------------------------------

PF11_0303g                AGAAACACTAGAGTGAGAGCATATAAACAATTCTTAGAACCATTTAAA
Pfa3D7|chr11|PF11_0303|Pf AGAAACACTAGAGTGAGAGCATATAAACAATTCTTAGAACCATTTAAA
SU_CLEAN_contig_1502      AGAAACACTAGAGTGAGAGCATATAAACAATTCTTAGAACCATTTAAA
SU_CLEAN_contig_2344      AGAAACACTAGAGTGAGAGCATATAAACAATTCTTAGAACCATTTAAA
SU_CLEAN_contig_6646      ------------------------------------------------

PF11_0303g                AATGTGACTCTTAAAAATATGGCTTTTGCTTTTGGAGTTAGTGAAGAA
Pfa3D7|chr11|PF11_0303|Pf AATGTGACTCTTAAAAATATGGCTTTTGCTTTTGGAGTTAGTGAAGAA
SU_CLEAN_contig_1502      AATGTGACTCTTAAAAATATGGCTTTTGCTTTTGGAGTTAGTGAAGAA
SU_CLEAN_contig_2344      AATGTGACTCTTAAAAATATGGCTTTTGCTTTTGGAGTTAGTGAAGAA
SU_CLEAN_contig_6646      ------------------------------------------------

PF11_0303g                TTTATCGAAAATGAAATATCATCATTTATAGCAAACGGAAAATTAAAC
Pfa3D7|chr11|PF11_0303|Pf TTTATCGAAAATGAAATATCATCATTTATAGCAAACGGAAAATTAAAC
SU_CLEAN_contig_1502      TTTATCGAAAATGAAATATCATCATTTATAGCAAACGGAAAATTAAAC
SU_CLEAN_contig_2344      TTTATCGAAAATGAAATATCATCATTTATAGCAAACGGAAAATTAAAC
SU_CLEAN_contig_6646      ------------------------------------------------

PF11_0303g                TGTAAAATCGATAAAGTCAATGGATCTATTGAGAGCAATCAACCAAAT
Pfa3D7|chr11|PF11_0303|Pf TGTAAAATCGATAAAGTCAATGGATCTATTGAGAGCAATCAACCAAAT
SU_CLEAN_contig_1502      TGTAAAATCGATAAAGTCAATGGATCTATTGAGAGCAATCAACCAAAT
SU_CLEAN_contig_2344      TGTAAAATCGATAAAGTCAATGGATCTATTGAGAGCAATCAACCAAAT
SU_CLEAN_contig_6646      --------------------------TATTGAGAGCAATCAACCAAAT

PF11_0303g                GAGAGAAACACAATGTATCAAAATACTATTAAAAAGGTATACAATGTG
Pfa3D7|chr11|PF11_0303|Pf GAGAGAAACACAATGTATCAAAATACTATTAAAAAGGTATACAATGTG
SU_CLEAN_contig_1502      GAGAGAAACACAATGTATCAAAATACTATTAAAAAG------------
SU_CLEAN_contig_2344      GAGAGAAACACAATGTATCAAAATACTATTAAAAAG------------
SU_CLEAN_contig_6646      GAGAG-AACACAATGTATCAAAATACTATTAAAAAG------------

PF11_0303g                TGATTAAAAAATATATTTTTTGTAAAGATTTTGAAATTGTGAAAGTGG
Pfa3D7|chr11|PF11_0303|Pf TGA---------------------------------------------
SU_CLEAN_contig_1502      ------------------------------------------------
SU_CLEAN_contig_2344      ------------------------------------------------
SU_CLEAN_contig_6646      ------------------------------------------------

PF11_0303g                CCTTTACAGTCTCCACAAAAATTTATATACATATACACACACACATAT
Pfa3D7|chr11|PF11_0303|Pf ------------------------------------------------
SU_CLEAN_contig_1502      ------------------------------------------------
SU_CLEAN_contig_2344      ------------------------------------------------
SU_CLEAN_contig_6646      ------------------------------------------------

PF11_0303g                ATATATATATATATACATGTATATATTAATTTCATTTTTTATTTTTTT
Pfa3D7|chr11|PF11_0303|Pf ------------------------------------------------
SU_CLEAN_contig_1502      ------------------------------------------------
SU_CLEAN_contig_2344      ------------------------------------------------
SU_CLEAN_contig_6646      ------------------------------------------------

PF11_0303g                TTATTTTTTTTTATTTTTTTTTTATTTTTTTTTATTTTTTTTTTATTT
Pfa3D7|chr11|PF11_0303|Pf ------------------------------------------------
SU_CLEAN_contig_1502      ------------------------------------------------
SU_CLEAN_contig_2344      ------------------------------------------------
SU_CLEAN_contig_6646      ------------------------------------------------

PF11_0303g                TTTTTTTTAGGGGGATATCCTTCTTAACAGAATTCAAAAATTATCAAG
Pfa3D7|chr11|PF11_0303|Pf ------------------------------------------------
SU_CLEAN_contig_1502      ----------GGGGATATCCTTCTTAACAGAATTCAAAAATTATCAAG
SU_CLEAN_contig_2344      ----------GGGGATATCCTTCTTAACAGAATTCAAAAATTATCAAG
SU_CLEAN_contig_6646      ----------GGGGATATCCTTCTT-----------------------

PF11_0303g                AGTAATTGACATGTGAAGTTAGGATAGATCCAATAATTTTTAGTTTCT
Pfa3D7|chr11|PF11_0303|Pf ------------------------------------------------
SU_CLEAN_contig_1502      AGTAATTGACATGTGAAGTTAGGATAGATCCAATAATTTTTAGTTTCT
SU_CLEAN_contig_2344      AGTAATTGACATGTGAAGTTAGGATAGATCCAATAATTTTTAGTTTCT
SU_CLEAN_contig_6646      ------------------------------------------------

PF11_0303g                CTTTTTTTAAAATAACATAACATAAAATAAAAATCAAATTTTGTAAAC
Pfa3D7|chr11|PF11_0303|Pf ------------------------------------------------
SU_CLEAN_contig_1502      CTTTTTTTAAAATAACATAACATAAAATAAAAATCAAATTTTGTAAAC
SU_CLEAN_contig_2344      CTTTTTTTAAAATAACATAACATAAAATAAAAATCAAATTTTGTAAAC
SU_CLEAN_contig_6646      ------------------------------------------------

PF11_0303g                CATTATAATATGGTATACATATATCTTTTTTTTTTTCTTCTTTTTTTT
Pfa3D7|chr11|PF11_0303|Pf ------------------------------------------------
SU_CLEAN_contig_1502      CATTATAATATGGTATACATATATCTTTTTTTTTTTCTTCTTTTTTTT
SU_CLEAN_contig_2344      CATTATAATATGGTATACATATATCTTTTTTTTTTTCTTCTTTTTTTT
SU_CLEAN_contig_6646      ------------------------------------------------

PF11_0303g                TCAATTATGATAATATATAGTTACATACATATTATTTTATATATATAC
Pfa3D7|chr11|PF11_0303|Pf ------------------------------------------------
SU_CLEAN_contig_1502      TCAATTATGATAATATATAGTTCCATCCATATTATTTTATATATATCC
SU_CLEAN_contig_2344      TCAATTATGATAATATATAGTTACATACATATTATTTTATATATATAC
SU_CLEAN_contig_6646      ------------------------------------------------

PF11_0303g                TTGTCAAACTAATTTTGTTTACCTTTTTTTTAACCAAAAACGCCAAAA
Pfa3D7|chr11|PF11_0303|Pf ------------------------------------------------
SU_CLEAN_contig_1502      T-----------------------------------------------
SU_CLEAN_contig_2344      TTGCCAAACTAATTTTGTTTACCTTTTTTTTAACCAAAACCGCAAAAA
SU_CLEAN_contig_6646      ------------------------------------------------

PF11_0303g                CAAAAAAAAAAACAAAAAAAGTAAGAAAGAAAAAAAAAGCATAGTTTA
Pfa3D7|chr11|PF11_0303|Pf ------------------------------------------------
SU_CLEAN_contig_1502      ------------------------------------------------
SU_CLEAN_contig_2344      AAAAAAAAAAAAAAA---------------------------------
SU_CLEAN_contig_6646      ------------------------------------------------

PF11_0303g                ATTATAAAAAAAAGGAAATATTTAAAATTATCTCATGGTAAAATAATA
Pfa3D7|chr11|PF11_0303|Pf ------------------------------------------------
SU_CLEAN_contig_1502      ------------------------------------------------
SU_CLEAN_contig_2344      ------------------------------------------------
SU_CLEAN_contig_6646      ------------------------------------------------

PF11_0303g                TATATATATATATATATATATATATATATATATTATTTATAATATGAA
Pfa3D7|chr11|PF11_0303|Pf ------------------------------------------------
SU_CLEAN_contig_1502      ------------------------------------------------
SU_CLEAN_contig_2344      ------------------------------------------------
SU_CLEAN_contig_6646      ------------------------------------------------

PF11_0303g                AGTTGAACTTGTGAGCAACTTGAAAAGGGAAATGTATAAAATATATAT
Pfa3D7|chr11|PF11_0303|Pf ------------------------------------------------
SU_CLEAN_contig_1502      ------------------------------------------------
SU_CLEAN_contig_2344      ------------------------------------------------
SU_CLEAN_contig_6646      ------------------------------------------------

PF11_0303g                ATATATATATATATTTATGTACATGTATATATGTATTTTTTTTTTTTT
Pfa3D7|chr11|PF11_0303|Pf ------------------------------------------------
SU_CLEAN_contig_1502      ------------------------------------------------
SU_CLEAN_contig_2344      ------------------------------------------------
SU_CLEAN_contig_6646      ------------------------------------------------

PF11_0303g                TTTTTTTTTTTTTTGGCTAGCTATTTAAAATTTTTGAGCTAGCGCTAG
Pfa3D7|chr11|PF11_0303|Pf ------------------------------------------------
SU_CLEAN_contig_1502      ------------------------------------------------
SU_CLEAN_contig_2344      ------------------------------------------------
SU_CLEAN_contig_6646      ------------------------------------------------

PF11_0303g                CTATAAATCTTAAATAGGTTGTCTTTAACAAATAAATATCTTTGTAAA
Pfa3D7|chr11|PF11_0303|Pf ------------------------------------------------
SU_CLEAN_contig_1502      ------------------------------------------------
SU_CLEAN_contig_2344      ------------------------------------------------
SU_CLEAN_contig_6646      ------------------------------------------------

PF11_0303g                GATTATAATGAATTTTGTGTATGTTGATTGTACTAAAAGGGTGTAATT
Pfa3D7|chr11|PF11_0303|Pf ------------------------------------------------
SU_CLEAN_contig_1502      ------------------------------------------------
SU_CLEAN_contig_2344      ------------------------------------------------
SU_CLEAN_contig_6646      ------------------------------------------------

PF11_0303g                TCAATGGTCTAAACATGATTTGTAAAATTTTATTTTCTGCTTCAGAAT
Pfa3D7|chr11|PF11_0303|Pf ------------------------------------------------
SU_CLEAN_contig_1502      ------------------------------------------------
SU_CLEAN_contig_2344      ------------------------------------------------
SU_CLEAN_contig_6646      ------------------------------------------------

PF11_0303g                TAAAAACCGAAGAATGACAATCATCTTTAAAAATATGTAAGAAAGTTT
Pfa3D7|chr11|PF11_0303|Pf ------------------------------------------------
SU_CLEAN_contig_1502      ------------------------------------------------
SU_CLEAN_contig_2344      ------------------------------------------------
SU_CLEAN_contig_6646      ------------------------------------------------

PF11_0303g                TGATATTGTTTATAGAATATTTAAAAATGAGTTTATTTGTTAA
Pfa3D7|chr11|PF11_0303|Pf -------------------------------------------
SU_CLEAN_contig_1502      -------------------------------------------
SU_CLEAN_contig_2344      -------------------------------------------
SU_CLEAN_contig_6646      -------------------------------------------

;

endblock;
