# Supplementary material for: cDNA sequences reveal considerable gene prediction inaccuracy in the Plasmodium falciparum genome
Source: BMC Genomics. 2007 Jul 27;8:255. doi: 10.1186/1471-2164-8-255 (PMC1978503; doi:10.1186/1471-2164-8-255)
Supplement: Additional file 3 — Genes with cDNA sequences not matching predicted CDS perfectly. Aligned cDNA and predicted CDS sequences can be viewed by double clicking the hyper-linked gene names in the Excel file. [file 1471-2164-8-255-S3.zip › PF11_0361.TXT]

#NEXUS

[!This data assembled using Sequencher, from Gene Codes Corporation.]
begin data;
   dimensions ntax=3 nchar=4538;
   format datatype=dna gap=- interleave=yes;
   matrix

PF11_0361         AAAATATTCACAATATTTTCAATCATATATGTTATGAAAATTTGCTAT
MAL11|PF11_0361   ------------------------------------------------
su_gi_contig_2283 ------------------------------------------------

PF11_0361         TTAAAGGTTATTTTTATAATAACCATTTTTCAAATAATAAAAAAGAAC
MAL11|PF11_0361   ------------------------------------------------
su_gi_contig_2283 ------------------------------------------------

PF11_0361         AAATATTATATAGAAAATTGTTTATCCATAGATACAAAAATATGATTA
MAL11|PF11_0361   ------------------------------------------------
su_gi_contig_2283 ------------------------------------------------

PF11_0361         CTGAAAAAATAAATAATATTCAAACAAATATTATGAATGATCATAATT
MAL11|PF11_0361   ------------------------------------------------
su_gi_contig_2283 ------------------------------------------------

PF11_0361         ACAAATGTGATGATCTTATTTTAGAAAATAATGTTTTATTTGTAATCC
MAL11|PF11_0361   ------------------------------------------------
su_gi_contig_2283 ------------------------------------------------

PF11_0361         AAAAAAATAATACAAATAAGGATAAAAAGAAAATGAATTATACAAATA
MAL11|PF11_0361   ------------------------------------------------
su_gi_contig_2283 ------------------------------------------------

PF11_0361         AGGATAAGGAAGATAACAAAAATAATAATTTTATTTCTAATAAGGAAG
MAL11|PF11_0361   ------------------------------------------------
su_gi_contig_2283 ------------------------------------------------

PF11_0361         ATGAAAAGAATGATATTCACCATGATTTTTGTAATGATGATAATTTTA
MAL11|PF11_0361   ------------------------------------------------
su_gi_contig_2283 ------------------------------------------------

PF11_0361         AAATTATGACAGATAATATAGAAGACGAGAAAGAAGAAAAACTAAAAT
MAL11|PF11_0361   ------------------------------------------------
su_gi_contig_2283 ------------------------------------------------

PF11_0361         TTGAACTTTTTAAAAATATAATTGATATAAATTTATTGAAATATATTT
MAL11|PF11_0361   ------------------------------------------------
su_gi_contig_2283 ------------------------------------------------

PF11_0361         TTCAATTACCATCTAATAATAATAGTAATATGGAATATTCAATAGATA
MAL11|PF11_0361   ------------------------------------------------
su_gi_contig_2283 ------------------------------------------------

PF11_0361         TTATTATTGATAAGAAAAAAATTATCAAGTACAAAAATAAAATTAAAG
MAL11|PF11_0361   ------------------------------------------------
su_gi_contig_2283 ------------------------------------------------

PF11_0361         AATTTCAAATGGATATAAATCTTTTAGAAACAGCTACATTAAATTTAA
MAL11|PF11_0361   ------------------------------------------------
su_gi_contig_2283 ------------------------------------------------

PF11_0361         ATGGATATTATCAATTAATTATAATAAAGCTCAAATGTAAAGGAGATC
MAL11|PF11_0361   ------------------------------------------------
su_gi_contig_2283 ------------------------------------------------

PF11_0361         ACACATTTCATTTCATTACAAATAATTCTAATATTCCAAGTGTGTATA
MAL11|PF11_0361   ------------------------------------------------
su_gi_contig_2283 ------------------------------------------------

PF11_0361         AAATAAAAATATTTTTAATTTCTTCAGATAAATCTTCTATAATTAAAT
MAL11|PF11_0361   ------------------------------------------------
su_gi_contig_2283 ------------------------------------------------

PF11_0361         ACAACATATTTCATTTAACTTACATCTTGGTATATACTAGAACGTTAG
MAL11|PF11_0361   ------------------------------------------------
su_gi_contig_2283 ------------------------------------------------

PF11_0361         ATAAGAAAACCAAGGTTAAATTAAAAAAAAAGAAAAATTAATATTAAC
MAL11|PF11_0361   ------------------------------------------------
su_gi_contig_2283 ------------------------------------------------

PF11_0361         ACTTTTTTTTTTTTTTTTTTTTTTTGACATGTTAAAATTAGATTATTA
MAL11|PF11_0361   ------------------------------------------------
su_gi_contig_2283 ------------------------------------------------

PF11_0361         CACATATATATAAGAAATGATATAAAAATAAATGCTTATTTGGAATTA
MAL11|PF11_0361   ------------------------------------------------
su_gi_contig_2283 ------------------------------------------------

PF11_0361         CAAAAATGATATATATATTATATATATATATATATGTACAATATTAAC
MAL11|PF11_0361   ------------------------------------------------
su_gi_contig_2283 ------------------------------------------------

PF11_0361         TCCATTTTTAAGTATTACATATTTCATAAACTTCTTTCACTTCATTTT
MAL11|PF11_0361   ------------------------------------------------
su_gi_contig_2283 ------------------------------------------------

PF11_0361         ATAAGTGTACATAATTTGTTTATATATGATGCATTTAAATATTCATTC
MAL11|PF11_0361   ------------------------------------------------
su_gi_contig_2283 ------------------------------------------------

PF11_0361         ATTGCGTTCATATTTAATACATTTATATATTCATTTTATATACAAATT
MAL11|PF11_0361   ------------------------------------------------
su_gi_contig_2283 ------------------------------------------------

PF11_0361         AAAGTTAGTCTCATTTTTTTAAAGCAATATGTGAAATTTATAAGTATA
MAL11|PF11_0361   ------------------------------------------------
su_gi_contig_2283 ------------------------------------------------

PF11_0361         ACAATATACTATATGATAATTTTGAAAAAATGATTATATCATATATGT
MAL11|PF11_0361   ------------------------------------------------
su_gi_contig_2283 ------------------------------------------------

PF11_0361         TGAAGAATTAATAGTCAAATAAAAAAAAAAAAAGAAAAAAAAAAAGCT
MAL11|PF11_0361   ------------------------------------------------
su_gi_contig_2283 ------------------------------------------------

PF11_0361         ATATATTTGTATATATATAATAAATTACAAAAGACTACAAAATTTTTT
MAL11|PF11_0361   ------------------------------------------------
su_gi_contig_2283 ------------------------------------------------

PF11_0361         CATATTAAAGTTTTTCACCTATGTGATATAAATATAAATATAAATATA
MAL11|PF11_0361   ------------------------------------------------
su_gi_contig_2283 ------------------------------------------------

PF11_0361         TATATATATATATATATATTATATAAGTCTACTTTTATATTATTAAAT
MAL11|PF11_0361   ------------------------------------------------
su_gi_contig_2283 --------------------ATATAAGTCTACTTTTATATTATTAAAT

PF11_0361         TTATTTTATTTTATTTAATTTTTTTTTTTGTCAAATTCAAATAATTGT
MAL11|PF11_0361   ------------------------------------------------
su_gi_contig_2283 TTATTTTATTTTATTTAATTTTTTTTTTTGTCAAATTCAAATAATTGT

PF11_0361         ATAAAGTTTAAAATGAAAGGGGCCAATTTTAATGTATTCTCGGAAGAC
MAL11|PF11_0361   ------------ATGAAAGGGGCCAATTTTAATGTATTCTCGGAAGAC
su_gi_contig_2283 ATAAAGTTTAAAATGAAAGGGGCCAATTTTAATGTATTCTCGGAAGAC

PF11_0361         TTTTATCATAAACAAAATTTAATTTCCGTTAGTTAAAAAAAAAAAAAA
MAL11|PF11_0361   TTTTATCATAAACAAAATTTAATTTCC---------------------
su_gi_contig_2283 TTTTATCATAAACAAAATTTAATTTCC---------------------

PF11_0361         AAGAAAAAGAAATAAAGAACTTTCATGTTAAGCAATATAATTATTAAT
MAL11|PF11_0361   ------------------------------------------------
su_gi_contig_2283 ------------------------------------------------

PF11_0361         ATGTATGGATATTATATATATATATATATATATATATTTATTTATTTA
MAL11|PF11_0361   ------------------------------------------------
su_gi_contig_2283 ------------------------------------------------

PF11_0361         ATATTATAATGTTGTAACGTTTCATCATTTTTCTATATCTTCATACAT
MAL11|PF11_0361   ------------------------------------------------
su_gi_contig_2283 ------------------------------------------------

PF11_0361         TATATTTATTTTCTTTTTTTTTATCGTATCAAGGTATTAAATTACTTT
MAL11|PF11_0361   ------------------------------------------------
su_gi_contig_2283 ---------------------------------GTATTAAATTACTTT

PF11_0361         TTTGTATATTTCATAATCGCTGGAGCTTGTTTCATAAAAATTCCTCAA
MAL11|PF11_0361   ------------------------------------------------
su_gi_contig_2283 TTTGTATATTTCATAATCGCTGGAGCTTGTTTCATAAAAATTCCTCAA

PF11_0361         CTGAGAAAAATAATAACTAAGAAAACTGCAGTGGGTTTGTCTTTTATG
MAL11|PF11_0361   ------------------------------------------------
su_gi_contig_2283 CTGAGAAAAATAATAACTAAGAAAACTGCAGTGGGTTTGTCTTTTATG

PF11_0361         TCAATATATTTAGAAGTAATGATAAAAAAAATATTATATATATATATA
MAL11|PF11_0361   ------------------------------------------------
su_gi_contig_2283 TCAATATATTTAGAA---------------------------------

PF11_0361         TATATATATATATATTTATTTATTTATTTATATAAATAATTTTATTGA
MAL11|PF11_0361   ------------------------------------------------
su_gi_contig_2283 ------------------------------------------------

PF11_0361         ATAATCGAAGGCATATTATTATTAAAATTTATTTTTTTTTTTTTCTTA
MAL11|PF11_0361   ------------------------------------------------
su_gi_contig_2283 ------------------------------------------------

PF11_0361         GATTTTTGTAGCTACGTCATTGATAGTCTTTTCTATATATGAAAAGAT
MAL11|PF11_0361   -ATTTTTGTAGCTACGTCATTGATAGTCTTTTCTATATATGAAAAGAT
su_gi_contig_2283 -ATTTTTGTAGCTACGTCATTGATAGTCTTTTCTATATATGAAAAGAT

PF11_0361         AAACTTTATATTATATGTTGATGTTATTTTAATAAGTAATAAAAATGT
MAL11|PF11_0361   AAACTTTATATTATATGTTGATGTTATTTTAATAA-------------
su_gi_contig_2283 AAACTTTATATTATATGTTGATGTTATTTTAATAA-------------

PF11_0361         GTTGAAATATATATAAAAAGAATATATTCAAAAGTGTATACACATATA
MAL11|PF11_0361   ------------------------------------------------
su_gi_contig_2283 ------------------------------------------------

PF11_0361         TATATATATATATTTAATTATTTATAATGTTTATACTTTGTAATTTTA
MAL11|PF11_0361   ------------------------------------------------
su_gi_contig_2283 ------------------------------------------------

PF11_0361         TTAGATGTGCAAAATCTTATATTAGTTTTTTTTATGTGGAAATATCAC
MAL11|PF11_0361   ----ATGTGCAAAATCTTATATTAGTTTTTTTTATGTGGAAATATCAC
su_gi_contig_2283 ----ATGTGCAAAATCTTATATTAGTTTTTTTTATGTGGAAATATCAC

PF11_0361         AAGATATATTCCAAATCTGTTCAAATATTAAAAGTTTGTTTTTATATA
MAL11|PF11_0361   AAGATATATTCCAAATCTGTTCAAATATTAAAAGTTTGTTTTTATATA
su_gi_contig_2283 AAGATATATTCCAAATCTGTTCAAATATTAAAAGTTTGTTTTTATATA

PF11_0361         TCTTTTATATTATTTACACTCTACGTATTACCAAAAAAGTTAGTTCCT
MAL11|PF11_0361   TCTTTTATATTATTTACACTCTACGTATTACCAAAAAAGTTAGTTCCT
su_gi_contig_2283 TCTTTTATATTATTTACACTCTACGTATTACCAAAAAAGTTAGTTCCT

PF11_0361         CTTTTAGGTTTATCTTCTGCACCATTAAGTAATAAAATAAAAACATAT
MAL11|PF11_0361   CTTTTAGGTTTATCTTCTGCACCATTAAGT------------------
su_gi_contig_2283 CTTTTAGGTTTATCTTCTGCACCATTAAGT------------------

PF11_0361         ATATAATTATATTTATATTTATATTTTTTTGGAATAACATTAAATCAT
MAL11|PF11_0361   ------------------------------------------------
su_gi_contig_2283 ------------------------------------------------

PF11_0361         TGCATCTCATAATATTATTCATTCATTTATTTATTCATTTTATGTTTT
MAL11|PF11_0361   ------------------------------------------------
su_gi_contig_2283 ------------------------------------------------

PF11_0361         TTCCTTTTTTAGGTTGCTTTTCAAAATTACCTCAGATTTATTTAAATC
MAL11|PF11_0361   --------------TGCTTTTCAAAATTACCTCAGATTTATTTAAATC
su_gi_contig_2283 --------------TGCTTTTCAAAATTACCTCAGATTTATTTAAATC

PF11_0361         ATAAAAATAAAAACACGGGGAATTTGTCTTTGCTAACATATACATTTA
MAL11|PF11_0361   ATAAAAATAAAAACACGGGGAATTTGTCTTTGCTAACATATACATTTA
su_gi_contig_2283 ATAAAAATAAAAACACGGGGAATTTGTCTTTGCTAACATATACATTTA

PF11_0361         TCTTGTGCGGAAATTTAGCTAGAATATTTATTATTCTTTTTAATATAA
MAL11|PF11_0361   TCTTGTGCGGAAATTTAGCTAGAATATTTATTATTCTTTTTAATATAA
su_gi_contig_2283 TCTTGTGCGGAAATTTAGCTAGAATATTTATTATTCTTTTTAATATAA

PF11_0361         AAAATCAAATATACCTAGTAAAAATAAAACCAACACATAAATACATAA
MAL11|PF11_0361   AAAATCAAATATACCTAGTAAAAATAAAACCAACACATAAATACATAA
su_gi_contig_2283 AAAATCAAATATACCTA-------------------------------

PF11_0361         AAATGAATAGTATATAATGAGATTCATATATTAAAAAAAAAAATATAT
MAL11|PF11_0361   AAATGAATA---------------------------------------
su_gi_contig_2283 ------------------------------------------------

PF11_0361         ATATATATATATATATAAATATATTTCAAATAGGAAAATATGAATGAG
MAL11|PF11_0361   ------------------------------------------------
su_gi_contig_2283 ------------------------------------------------

PF11_0361         TTCATGTTAATATAATTAATTATAGAATCGACATATATGTGTATATAT
MAL11|PF11_0361   ------------------------------------------------
su_gi_contig_2283 ------------------------------------------------

PF11_0361         TATTATTTTCCAGATTAATTGTGGTCTTGTTTCCTTCTTAAACTGTAC
MAL11|PF11_0361   ------------------------------------------------
su_gi_contig_2283 -------------ATTAATTGTGGTCTTGTTTCCTTCTTAAACTGTAC

PF11_0361         CATTTTGTTTCAAGTAAAATGAAAATATTATAAGTTATAAAATATACG
MAL11|PF11_0361   ------------------------------------------------
su_gi_contig_2283 CATTTTGTTTCAAGTAAAATGAAAATATTATAAGTTATAAAATATACG

PF11_0361         TAAATGTATATTTAATATATTTATATTTTATTTTATTTTATGTTTATT
MAL11|PF11_0361   ------------------------------------------------
su_gi_contig_2283 TAAATGTATATTTAATATATTTATATTTTATTTTATTTTATGTTTATT

PF11_0361         TTTCTAGATTGTGTATTATTGGAAAAATACTACAAAGATATTAATGCA
MAL11|PF11_0361   -------ATTGTGTATTATTGGAAAAATACTACAAAGATATTAATGCA
su_gi_contig_2283 TTTCTAGATTGTGTATTATTGGAAAAATACTACAAAGATATTAATGCA

PF11_0361         AGCGGACAAGATTAAAAAAAAGTGAAATAAATATAAATAAATAAATAA
MAL11|PF11_0361   AGCGGACAAGATTAA---------------------------------
su_gi_contig_2283 AGCGGACAAGATTAAAAAAAAGTGAAATAAATATAAATAAATAAATAA

PF11_0361         ATAAATATATATATATATATATATGTTTATTTATTTGAACGATTGTGG
MAL11|PF11_0361   ------------------------------------------------
su_gi_contig_2283 ATAAATATATATATATATATATATGTTTATTTATTTGAACGATTGTGG

PF11_0361         TAGGATTTTTAGTTTATTGTAACTATTATTTTATTTATTTATTTATTT
MAL11|PF11_0361   ------------------------------------------------
su_gi_contig_2283 TAGGATTTTTAGTTTATTGTAAC-------------------------

PF11_0361         ACTTTTTTATTTATTTTATTGTTAATATATATTCACCTTTACATACCT
MAL11|PF11_0361   ------------------------------------------------
su_gi_contig_2283 ------------------------------------------------

PF11_0361         CTTTTATAAGAACAACATCTAATCAATTCATATAATAACTCCTGTATG
MAL11|PF11_0361   ------------------------------------------------
su_gi_contig_2283 ------------------------------------------------

PF11_0361         CATATTACATATTGCAATATAAAAATTATATAAAAAAAATATGTTTTA
MAL11|PF11_0361   ------------------------------------------------
su_gi_contig_2283 ------------------------------------------------

PF11_0361         ATTTTAAAAATGTATAAGTTGATTTATGTAAATGTTCAAAGTCTACAT
MAL11|PF11_0361   ------------------------------------------------
su_gi_contig_2283 ------------------------------------------------

PF11_0361         AAAAAAAAAAAAAAAAAAAAAAAAAAAAAAAAATAAGAAAATTAAGAA
MAL11|PF11_0361   ------------------------------------------------
su_gi_contig_2283 ------------------------------------------------

PF11_0361         ATAAGAAAAAACACAAGGATATATACATATATATATATATATATATAT
MAL11|PF11_0361   ------------------------------------------------
su_gi_contig_2283 ------------------------------------------------

PF11_0361         ATATAATATTATTTTTTCTCCTTTTGTTTTTTTTTTTTTTTTTAGCGG
MAL11|PF11_0361   ------------------------------------------------
su_gi_contig_2283 ------------------------------------------------

PF11_0361         CATAAACATATATACATATATATATTTATATATATATATTTAGTGTAC
MAL11|PF11_0361   ------------------------------------------------
su_gi_contig_2283 ------------------------------------------------

PF11_0361         TTAAAAAAAATAATAAAAACAAATTAAAAATATAGATTTTATAAAATA
MAL11|PF11_0361   ------------------------------------------------
su_gi_contig_2283 ------------------------------------------------

PF11_0361         AATATATTCCAAATATATATCAAAGAGTATTTAATAATAAAATAAACA
MAL11|PF11_0361   ------------------------------------------------
su_gi_contig_2283 ------------------------------------------------

PF11_0361         AATAGTATAATATATATATATATATATATATATATATATATATTTAAT
MAL11|PF11_0361   ------------------------------------------------
su_gi_contig_2283 ------------------------------------------------

PF11_0361         GAAGTGTATAAGAAAATATAAATATTTCAATTTTTTGTTTTTTAAGTT
MAL11|PF11_0361   ------------------------------------------------
su_gi_contig_2283 ------------------------------------------------

PF11_0361         TTTGAGAAAGTTTCCTTTTCTTTACTAGTTTTGTGTGTTAATTCAATT
MAL11|PF11_0361   ------------------------------------------------
su_gi_contig_2283 ------------------------------------------------

PF11_0361         TAATAACAACAACAGATACATCATCATAAAAATTTCTTCTTATTGAAG
MAL11|PF11_0361   ------------------------------------------------
su_gi_contig_2283 ------------------------------------------------

PF11_0361         GATCAAGATTAAGAAGTTGCTTCATTGTCATACCACTACTATAAGCTG
MAL11|PF11_0361   ------------------------------------------------
su_gi_contig_2283 ------------------------------------------------

PF11_0361         CTGCTTCCAGAACTCTATTAATTAATTCTTTTGCCGCACGTTCAGGAG
MAL11|PF11_0361   ------------------------------------------------
su_gi_contig_2283 ------------------------------------------------

PF11_0361         ATGCACCATATGTTTTAATGACATTAATAACTTGAGCATGATTTAAGA
MAL11|PF11_0361   ------------------------------------------------
su_gi_contig_2283 ------------------------------------------------

PF11_0361         ATTCATAAACACCATCAGACATCAAGACAATGAATTGATCATCTGGAT
MAL11|PF11_0361   ------------------------------------------------
su_gi_contig_2283 ------------------------------------------------

PF11_0361         GTTTTTTCATAACACGTAGTTCTGGTTCTGCTGAAATATAAGGAAAAG
MAL11|PF11_0361   ------------------------------------------------
su_gi_contig_2283 ------------------------------------------------

PF11_0361         AATGGGGTTCTGGTACAAATAATCTTGTACCATCAACACTATATGCAA
MAL11|PF11_0361   ------------------------------------------------
su_gi_contig_2283 ------------------------------------------------

PF11_0361         ACATTTTCTTTTTTAAATGAAAATCTCCAAAGCTTCTGGTTGGTTGTA
MAL11|PF11_0361   ------------------------------------------------
su_gi_contig_2283 ------------------------------------------------

PF11_0361         ATCTACCTTTAACATAACAATTATCATAATGATGTGATAAGAGATGAA
MAL11|PF11_0361   ------------------------------------------------
su_gi_contig_2283 ------------------------------------------------

PF11_0361         AAGGTGTTTTACATAATTCATATGTATTATTATTATTAACAGTTTTAT
MAL11|PF11_0361   ------------------------------------------------
su_gi_contig_2283 ------------------------------------------------

PF11_0361         AATCTCGAGTACATATTTTACATACTAATATATCTTCTTCATTTGGAT
MAL11|PF11_0361   ------------------------------------------------
su_gi_contig_2283 ------------------------------------------------

PF11_0361         GTTCTTCTAATAATTTTCTTTTTTCATTAAATTCACTAGCATTATGTA
MAL11|PF11_0361   ------------------------------------------------
su_gi_contig_2283 ------------------------------------------------

PF11_0361         TTCTATTTAATGGAAGATAAAAATGTTTTTTAATTAATAAACCTACAG
MAL11|PF11_0361   ------------------------------------------------
su_gi_contig_2283 ------------------------------------------------

PF11_0361         AATCTCCAATATTACTTATATAATAATTTCGTTCATCTATAAGTACAC
MAL11|PF11_0361   ------------------------------------------------
su_gi_contig_2283 ------------------------------------------------

PF11_0361         TTAAAGAACATGCACCTGTTCTAGCATACTTGGATGTACCATTTAAAA
MAL11|PF11_0361   ------------------------------------------------
su_gi_contig_2283 ------------------------------------------------

PF11_0361         AATAATCCTTACTCTGATTTAAAAGA
MAL11|PF11_0361   --------------------------
su_gi_contig_2283 --------------------------

;

endblock;
