# Supplementary material for: cDNA sequences reveal considerable gene prediction inaccuracy in the Plasmodium falciparum genome
Source: BMC Genomics. 2007 Jul 27;8:255. doi: 10.1186/1471-2164-8-255 (PMC1978503; doi:10.1186/1471-2164-8-255)
Supplement: Additional file 3 — Genes with cDNA sequences not matching predicted CDS perfectly. Aligned cDNA and predicted CDS sequences can be viewed by double clicking the hyper-linked gene names in the Excel file. [file 1471-2164-8-255-S3.zip › PF11_0370.TXT]

#NEXUS

[!This data assembled using Sequencher, from Gene Codes Corporation.]
begin data;
   dimensions ntax=6 nchar=4907;
   format datatype=dna gap=- interleave=yes;
   matrix

PF11_0370                       CCAAAATTTTTATTACCATATTTTATATTTCACTATAATTTTGATTAT
MAL11|PF11_0370                 ------------------------------------------------
su_gi_contig_3002               ------------------------------------------------
gi|21543240|gb|BQ596514.1|BQ596 ------------------------------------------------
gi|21255517|gb|BQ452405.1|BQ452 ------------------------------------------------
gi|22793186|gb|BU496992.1|BU496 ------------------------------------------------

PF11_0370                       AATAACACAAATTCTGGTGAGATACAAACACGGGGTATACATAAGAAC
MAL11|PF11_0370                 ------------------------------------------------
su_gi_contig_3002               ------------------------------------------------
gi|21543240|gb|BQ596514.1|BQ596 ------------------------------------------------
gi|21255517|gb|BQ452405.1|BQ452 ------------------------------------------------
gi|22793186|gb|BU496992.1|BU496 ------------------------------------------------

PF11_0370                       AAATCGTTTAAAAATATAAAAATGTACCAAATGTTTTTTTTTTTTTTT
MAL11|PF11_0370                 ------------------------------------------------
su_gi_contig_3002               ------------------------------------------------
gi|21543240|gb|BQ596514.1|BQ596 ------------------------------------------------
gi|21255517|gb|BQ452405.1|BQ452 ------------------------------------------------
gi|22793186|gb|BU496992.1|BU496 ------------------------------------------------

PF11_0370                       TTTTTTTTTTTTTTTTATGATTTTTCTTTTTTCTTTTTTTTTCATTAG
MAL11|PF11_0370                 ------------------------------------------------
su_gi_contig_3002               ------------------------------------------------
gi|21543240|gb|BQ596514.1|BQ596 ------------------------------------------------
gi|21255517|gb|BQ452405.1|BQ452 ------------------------------------------------
gi|22793186|gb|BU496992.1|BU496 ------------------------------------------------

PF11_0370                       CTAATTCTCTTAAAAAGAAAAAAAATCTTTCTAATTTGTAAAATTATA
MAL11|PF11_0370                 ------------------------------------------------
su_gi_contig_3002               ------------------------------------------------
gi|21543240|gb|BQ596514.1|BQ596 ------------------------------------------------
gi|21255517|gb|BQ452405.1|BQ452 ------------------------------------------------
gi|22793186|gb|BU496992.1|BU496 ------------------------------------------------

PF11_0370                       ATGTGTTTTGTTTTTAGAATTTGTTATTGTTTAAAAAAATATGATGGT
MAL11|PF11_0370                 ------------------------------------------------
su_gi_contig_3002               ------------------------------------------------
gi|21543240|gb|BQ596514.1|BQ596 ------------------------------------------------
gi|21255517|gb|BQ452405.1|BQ452 ------------------------------------------------
gi|22793186|gb|BU496992.1|BU496 ------------------------------------------------

PF11_0370                       CATATGAATTTTAATATTTTTTTCTTGGAATATAATTTTTTTTTTTTT
MAL11|PF11_0370                 ------------------------------------------------
su_gi_contig_3002               ------------------------------------------------
gi|21543240|gb|BQ596514.1|BQ596 ------------------------------------------------
gi|21255517|gb|BQ452405.1|BQ452 ------------------------------------------------
gi|22793186|gb|BU496992.1|BU496 ------------------------------------------------

PF11_0370                       TTTCTTTTTATAATTATATATATAATTTTTTTTAATGTGTTTTTTTTT
MAL11|PF11_0370                 ------------------------------------------------
su_gi_contig_3002               ------------------------------------------------
gi|21543240|gb|BQ596514.1|BQ596 ------------------------------------------------
gi|21255517|gb|BQ452405.1|BQ452 ------------------------------------------------
gi|22793186|gb|BU496992.1|BU496 ------------------------------------------------

PF11_0370                       TTTTTTTTTTTACTTTTTATTTTGTTTTGATATTCGTGTATTTAATAT
MAL11|PF11_0370                 ------------------------------------------------
su_gi_contig_3002               ------------------------------------------------
gi|21543240|gb|BQ596514.1|BQ596 ------------------------------------------------
gi|21255517|gb|BQ452405.1|BQ452 ------------------------------------------------
gi|22793186|gb|BU496992.1|BU496 ------------------------------------------------

PF11_0370                       AATATTTATAAATATATAAGTATATGTATATAATATTATATACATATT
MAL11|PF11_0370                 ------------------------------------------------
su_gi_contig_3002               ------------------------------------------------
gi|21543240|gb|BQ596514.1|BQ596 ------------------------------------------------
gi|21255517|gb|BQ452405.1|BQ452 ------------------------------------------------
gi|22793186|gb|BU496992.1|BU496 ------------------------------------------------

PF11_0370                       ATATTATATATATATATATATATATATATATATTATATATATTTTTTG
MAL11|PF11_0370                 ------------------------------------------------
su_gi_contig_3002               ------------------------------------------------
gi|21543240|gb|BQ596514.1|BQ596 ------------------------------------------------
gi|21255517|gb|BQ452405.1|BQ452 ------------------------------------------------
gi|22793186|gb|BU496992.1|BU496 ------------------------------------------------

PF11_0370                       TTTTATTGTATATTATTTATTTATAATATTGCAGTTTTTATAATAAAT
MAL11|PF11_0370                 ------------------------------------------------
su_gi_contig_3002               ------------------------------------------------
gi|21543240|gb|BQ596514.1|BQ596 ------------------------------------------------
gi|21255517|gb|BQ452405.1|BQ452 ------------------------------------------------
gi|22793186|gb|BU496992.1|BU496 ------------------------------------------------

PF11_0370                       ATATATTTTTATATATATTCATAATAATATATATTACATATATGAAAT
MAL11|PF11_0370                 ------------------------------------------------
su_gi_contig_3002               ------------------------------------------------
gi|21543240|gb|BQ596514.1|BQ596 ------------------------------------------------
gi|21255517|gb|BQ452405.1|BQ452 ------------------------------------------------
gi|22793186|gb|BU496992.1|BU496 ------------------------------------------------

PF11_0370                       ATATATTTTATCATGCATATATATAATATTAAAATAATTTGTATTATA
MAL11|PF11_0370                 ------------------------------------------------
su_gi_contig_3002               ------------------------------------------------
gi|21543240|gb|BQ596514.1|BQ596 ------------------------------------------------
gi|21255517|gb|BQ452405.1|BQ452 ------------------------------------------------
gi|22793186|gb|BU496992.1|BU496 ------------------------------------------------

PF11_0370                       TATATAAATATATATTTATATAATATAATATGCCTTAATTTTTTTTTT
MAL11|PF11_0370                 ------------------------------------------------
su_gi_contig_3002               ------------------------------------------------
gi|21543240|gb|BQ596514.1|BQ596 ------------------------------------------------
gi|21255517|gb|BQ452405.1|BQ452 ------------------------------------------------
gi|22793186|gb|BU496992.1|BU496 ------------------------------------------------

PF11_0370                       TTTTTATATATATATATATTGCACTCATATTTAATATGTATATTGAAA
MAL11|PF11_0370                 ------------------------------------------------
su_gi_contig_3002               ------------------------------------------------
gi|21543240|gb|BQ596514.1|BQ596 ------------------------------------------------
gi|21255517|gb|BQ452405.1|BQ452 ------------------------------------------------
gi|22793186|gb|BU496992.1|BU496 ------------------------------------------------

PF11_0370                       TTAATAAAATACAGAAAAATATTAAAAAATACATTTACATATATATAT
MAL11|PF11_0370                 ------------------------------------------------
su_gi_contig_3002               ------------------------------------------------
gi|21543240|gb|BQ596514.1|BQ596 ------------------------------------------------
gi|21255517|gb|BQ452405.1|BQ452 ------------------------------------------------
gi|22793186|gb|BU496992.1|BU496 ------------------------------------------------

PF11_0370                       AATATATATATATATATATATATATATATATATAATACACATATATAA
MAL11|PF11_0370                 ------------------------------------------------
su_gi_contig_3002               ------------------------------------------------
gi|21543240|gb|BQ596514.1|BQ596 ------------------------------------------------
gi|21255517|gb|BQ452405.1|BQ452 ------------------------------------------------
gi|22793186|gb|BU496992.1|BU496 ------------------------------------------------

PF11_0370                       TATATTATGATTAAATAATAAATTTGTTATGAAACAGAGAATCTTTAA
MAL11|PF11_0370                 ------------------------------------------------
su_gi_contig_3002               ------------------------------------------------
gi|21543240|gb|BQ596514.1|BQ596 ------------------------------------------------
gi|21255517|gb|BQ452405.1|BQ452 ------------------------------------------------
gi|22793186|gb|BU496992.1|BU496 ------------------------------------------------

PF11_0370                       ATATAAAAATATATATAAAAATAAATTCACAATATTAATAAATAATGT
MAL11|PF11_0370                 ------------------------------------------------
su_gi_contig_3002               ------------------------------------------------
gi|21543240|gb|BQ596514.1|BQ596 ------------------------------------------------
gi|21255517|gb|BQ452405.1|BQ452 ------------------------------------------------
gi|22793186|gb|BU496992.1|BU496 ------------------------------------------------

PF11_0370                       ATACAAAATGAAAAATTATAAAATATATAAGGAAAAAGAAATTAATGT
MAL11|PF11_0370                 ------------------------------------------------
su_gi_contig_3002               ------------------------------------------------
gi|21543240|gb|BQ596514.1|BQ596 ------------------------------------------------
gi|21255517|gb|BQ452405.1|BQ452 ------------------------------------------------
gi|22793186|gb|BU496992.1|BU496 ------------------------------------------------

PF11_0370                       ACATGTGGATGTATGAGGAGAAAGAAATATGAATAAATTATACAAAAT
MAL11|PF11_0370                 ------------------------------------------------
su_gi_contig_3002               ------------------------------------------------
gi|21543240|gb|BQ596514.1|BQ596 ------------------------------------------------
gi|21255517|gb|BQ452405.1|BQ452 ------------------------------------------------
gi|22793186|gb|BU496992.1|BU496 ------------------------------------------------

PF11_0370                       AATAATATATATAAATATATGTATAATTACATACGTATTTTTTTTCAA
MAL11|PF11_0370                 ------------------------------------------------
su_gi_contig_3002               ------------------------------------------------
gi|21543240|gb|BQ596514.1|BQ596 ------------------------------------------------
gi|21255517|gb|BQ452405.1|BQ452 ------------------------------------------------
gi|22793186|gb|BU496992.1|BU496 ------------------------------------------------

PF11_0370                       TATATATTTCTTATAAGTACTTTTTGTTATATAATATATATTTAAATA
MAL11|PF11_0370                 ------------------------------------------------
su_gi_contig_3002               ------------------------------------------------
gi|21543240|gb|BQ596514.1|BQ596 ------------------------------------------------
gi|21255517|gb|BQ452405.1|BQ452 ------------------------------------------------
gi|22793186|gb|BU496992.1|BU496 ------------------------------------------------

PF11_0370                       TATTTTACAAAGTATATATCTTTATATATGAATATATAATTTATATTA
MAL11|PF11_0370                 ------------------------------------------------
su_gi_contig_3002               ------------------------------------------------
gi|21543240|gb|BQ596514.1|BQ596 ------------------------------------------------
gi|21255517|gb|BQ452405.1|BQ452 ------------------------------------------------
gi|22793186|gb|BU496992.1|BU496 ------------------------------------------------

PF11_0370                       ATTCATTTATTTATTTATTATTTTATTTTATTATATATATATATATTA
MAL11|PF11_0370                 ------------------------------------------------
su_gi_contig_3002               ------------------------------------------------
gi|21543240|gb|BQ596514.1|BQ596 ------------------------------------------------
gi|21255517|gb|BQ452405.1|BQ452 ------------------------------------------------
gi|22793186|gb|BU496992.1|BU496 ------------------------------------------------

PF11_0370                       TTATTATTATATATTATGCTTTCTCCTTAATTATATTCTAATTATGTA
MAL11|PF11_0370                 ------------------------------------------------
su_gi_contig_3002               ------------------------------------------------
gi|21543240|gb|BQ596514.1|BQ596 ------------------------------------------------
gi|21255517|gb|BQ452405.1|BQ452 ------------------------------------------------
gi|22793186|gb|BU496992.1|BU496 ------------------------------------------------

PF11_0370                       AATATAATAAAATAAAGGATGCATATGGGTATATGTTACAAATAAATA
MAL11|PF11_0370                 ------------------------------------------------
su_gi_contig_3002               ------------------------------------------------
gi|21543240|gb|BQ596514.1|BQ596 ------------------------------------------------
gi|21255517|gb|BQ452405.1|BQ452 ------------------------------------------------
gi|22793186|gb|BU496992.1|BU496 ------------------------------------------------

PF11_0370                       ATTATTATAGAATTATAAAAAAAAAAAAAAATTGAAATATAATATAAT
MAL11|PF11_0370                 ------------------------------------------------
su_gi_contig_3002               ------------------------------------------------
gi|21543240|gb|BQ596514.1|BQ596 ------------------------------------------------
gi|21255517|gb|BQ452405.1|BQ452 ------------------------------------------------
gi|22793186|gb|BU496992.1|BU496 ------------------------------------------------

PF11_0370                       AGGTTTTAAGAAAATAACAATAAAAGCTCAAATAAAAAAAGAAAAGAA
MAL11|PF11_0370                 ------------------------------------------------
su_gi_contig_3002               ------------------------------------------------
gi|21543240|gb|BQ596514.1|BQ596 ------------------------------------------------
gi|21255517|gb|BQ452405.1|BQ452 ------------------------------------------------
gi|22793186|gb|BU496992.1|BU496 ------------------------------------------------

PF11_0370                       AAAAAAAAAGAAAAAAGAAAAGAAAAAAGAAAAAAGAAAAAGAAAAGA
MAL11|PF11_0370                 ------------------------------------------------
su_gi_contig_3002               ------------------------------------------------
gi|21543240|gb|BQ596514.1|BQ596 ------------------------------------------------
gi|21255517|gb|BQ452405.1|BQ452 ------------------------------------------------
gi|22793186|gb|BU496992.1|BU496 ------------------------------------------------

PF11_0370                       AAAAGAAAACAATGAAAGTAATATTAAAAAAGAGAAATGGAAAATATA
MAL11|PF11_0370                 -----------ATGAAAGTAATATTAAAAAAGAGAAATGGAAAATATA
su_gi_contig_3002               ------------------------------------------------
gi|21543240|gb|BQ596514.1|BQ596 ------------------------------------------------
gi|21255517|gb|BQ452405.1|BQ452 ------------------------------------------------
gi|22793186|gb|BU496992.1|BU496 ------------------------------------------------

PF11_0370                       TAGACTGTTTTGATTTGAGTCCTTCAACAACTGTTGATCAATTTAAAG
MAL11|PF11_0370                 TAGACTGTTTTGATTTGAGTCCTTCAACAACTGTTGATCAATTTAAAG
su_gi_contig_3002               ------------------------------------------------
gi|21543240|gb|BQ596514.1|BQ596 ------------------------------------------------
gi|21255517|gb|BQ452405.1|BQ452 ------------------------------------------------
gi|22793186|gb|BU496992.1|BU496 ------------------------------------------------

PF11_0370                       AAATTTATTACAAAAAATGTAAAAAAATAAATTTAAATTTATAAGTAC
MAL11|PF11_0370                 AAATTTATTACAAAAAAT------------------------------
su_gi_contig_3002               ------------------------------------------------
gi|21543240|gb|BQ596514.1|BQ596 ------------------------------------------------
gi|21255517|gb|BQ452405.1|BQ452 ------------------------------------------------
gi|22793186|gb|BU496992.1|BU496 ------------------------------------------------

PF11_0370                       ATATAAAAATATATATGTATATATTTATATAATTAACATATAAGTTGA
MAL11|PF11_0370                 ------------------------------------------------
su_gi_contig_3002               ------------------------------------------------
gi|21543240|gb|BQ596514.1|BQ596 ------------------------------------------------
gi|21255517|gb|BQ452405.1|BQ452 ------------------------------------------------
gi|22793186|gb|BU496992.1|BU496 ------------------------------------------------

PF11_0370                       CAATTTAAATTTATAAATTATTGTCTTTATAAAAGGAGATATAATGTA
MAL11|PF11_0370                 ------------------------------------------------
su_gi_contig_3002               ------------------------------------------------
gi|21543240|gb|BQ596514.1|BQ596 ------------------------------------------------
gi|21255517|gb|BQ452405.1|BQ452 ------------------------------------------------
gi|22793186|gb|BU496992.1|BU496 ------------------------------------------------

PF11_0370                       TATATATTATTTTATTTATTTTAAAAAAAATTTTTTAGATCATTATTA
MAL11|PF11_0370                 ------------------------------------------------
su_gi_contig_3002               ------------------------------------------------
gi|21543240|gb|BQ596514.1|BQ596 ------------------------------------------------
gi|21255517|gb|BQ452405.1|BQ452 ------------------------------------------------
gi|22793186|gb|BU496992.1|BU496 ------------------------------------------------

PF11_0370                       TCCAGAAAGGCAAAAATGGAATTTAGATTCAGGTAAATAATAACTAAT
MAL11|PF11_0370                 ------------------------------------------------
su_gi_contig_3002               ------------------------------------------------
gi|21543240|gb|BQ596514.1|BQ596 ------------------------------------------------
gi|21255517|gb|BQ452405.1|BQ452 ------------------------------------------------
gi|22793186|gb|BU496992.1|BU496 ------------------------------------------------

PF11_0370                       ACGCAAAAAAAAAAAAAAAAAAAAAAAAGAAATATGAATTTTTTTTTT
MAL11|PF11_0370                 ------------------------------------------------
su_gi_contig_3002               ------------------------------------------------
gi|21543240|gb|BQ596514.1|BQ596 ------------------------------------------------
gi|21255517|gb|BQ452405.1|BQ452 ------------------------------------------------
gi|22793186|gb|BU496992.1|BU496 ------------------------------------------------

PF11_0370                       TTTATATATTTAATTTTGATAAATAAATAAATATAAATATATATATAT
MAL11|PF11_0370                 ------------------------------------------------
su_gi_contig_3002               ------------------------------------------------
gi|21543240|gb|BQ596514.1|BQ596 ------------------------------------------------
gi|21255517|gb|BQ452405.1|BQ452 ------------------------------------------------
gi|22793186|gb|BU496992.1|BU496 ------------------------------------------------

PF11_0370                       ATATATAAATATATATATGTGCATAACGGAGTAAATATATTTCCATAT
MAL11|PF11_0370                 ------------------------------------------------
su_gi_contig_3002               ------------------------------------------------
gi|21543240|gb|BQ596514.1|BQ596 ------------------------------------------------
gi|21255517|gb|BQ452405.1|BQ452 ------------------------------------------------
gi|22793186|gb|BU496992.1|BU496 ------------------------------------------------

PF11_0370                       ATAATACATAAAATTTTACCTTTTTAAAGCCGCTGGAAAAACATTAAT
MAL11|PF11_0370                 -----------------------------CCGCTGGAAAAACATTAAT
su_gi_contig_3002               ------------------------------------------------
gi|21543240|gb|BQ596514.1|BQ596 ------------------------------------------------
gi|21255517|gb|BQ452405.1|BQ452 ------------------------------------------------
gi|22793186|gb|BU496992.1|BU496 ------------------------------------------------

PF11_0370                       AAGTGGGACATTAAATGAAAATGGAATAAAAGACAGTGATATATTAAT
MAL11|PF11_0370                 AAGTGGGACATTAAATGAAAATGGAATAAAAGACAGTGATATATTAAT
su_gi_contig_3002               ------------------------------------------------
gi|21543240|gb|BQ596514.1|BQ596 ------------------------------------------------
gi|21255517|gb|BQ452405.1|BQ452 ------------------------------------------------
gi|22793186|gb|BU496992.1|BU496 ------------------------------------------------

PF11_0370                       ATTTAAAGATCTAGGTAAAACATGTGTGAAAAGAATTAATAATAAGTG
MAL11|PF11_0370                 ATTTAAAGATCTAGGTAAAACATGTGTGAAAAGAATTAATAATAAGTG
su_gi_contig_3002               ------------------------------------------------
gi|21543240|gb|BQ596514.1|BQ596 ------------------------------------------------
gi|21255517|gb|BQ452405.1|BQ452 ------------------------------------------------
gi|22793186|gb|BU496992.1|BU496 ------------------------------------------------

PF11_0370                       TATTAATTATTATAAAAATATATATATATATATATATATTTATATTTA
MAL11|PF11_0370                 TATTAATTATTATAAAAATATATATATATATATATATATTTATATTTA
su_gi_contig_3002               ------------------------------------------------
gi|21543240|gb|BQ596514.1|BQ596 ------------------------------------------------
gi|21255517|gb|BQ452405.1|BQ452 ------------------------------------------------
gi|22793186|gb|BU496992.1|BU496 ------------------------------------------------

PF11_0370                       TATTTATTTATTTTTTATTATAGGGGTACAAATATCGTGGCGATTAGT
MAL11|PF11_0370                 TATTTATTTATTTTTTATTATAGGGGTACAAATATCGTGGCGATTAGT
su_gi_contig_3002               ------------------------------------------------
gi|21543240|gb|BQ596514.1|BQ596 ------------------------------------------------
gi|21255517|gb|BQ452405.1|BQ452 ------------------------------------------------
gi|22793186|gb|BU496992.1|BU496 ------------------------------------------------

PF11_0370                       TTATGTTATAGAATATTTGGGACCAATTATTATTTTCCCCTTTTTTTA
MAL11|PF11_0370                 TTATGTTATAGAATATTTGGGACCAATTATTATTTTCCCCTTTTTTTA
su_gi_contig_3002               ------------------------------------------------
gi|21543240|gb|BQ596514.1|BQ596 ------------------------------------------------
gi|21255517|gb|BQ452405.1|BQ452 ------------------------------------------------
gi|22793186|gb|BU496992.1|BU496 ------------------------------------------------

PF11_0370                       TTTTTGTGATAAATATGTGTATTCACACACAAATAAGAATAAGCATAT
MAL11|PF11_0370                 TTTTTGTGATAAATATGTGTATTCACACACAAATAAGAATAAGCATAT
su_gi_contig_3002               ------------------------------------------------
gi|21543240|gb|BQ596514.1|BQ596 ------------------------------------------------
gi|21255517|gb|BQ452405.1|BQ452 ------------------------------------------------
gi|22793186|gb|BU496992.1|BU496 ------------------------------------------------

PF11_0370                       TATACAAATGTAATATATTTATTTTTTTTTTTTTATTATTATATTACA
MAL11|PF11_0370                 TATACAAAT---------------------------------------
su_gi_contig_3002               ------------------------------------------------
gi|21543240|gb|BQ596514.1|BQ596 ------------------------------------------------
gi|21255517|gb|BQ452405.1|BQ452 ------------------------------------------------
gi|22793186|gb|BU496992.1|BU496 ------------------------------------------------

PF11_0370                       TTTACATGAAATTGTAATATATCTTCATATTTTATATATATTTAATTT
MAL11|PF11_0370                 ------------------------------------------------
su_gi_contig_3002               ------------------------------------------------
gi|21543240|gb|BQ596514.1|BQ596 ------------------------------------------------
gi|21255517|gb|BQ452405.1|BQ452 ------------------------------------------------
gi|22793186|gb|BU496992.1|BU496 ------------------------------------------------

PF11_0370                       TCTCAGATTTTCCCTATGGTTTTTGTTATTTCATTTTATAAAAAGAGA
MAL11|PF11_0370                 ------ATTTTCCCTATGGTTTTTGTTATTTCATTTTATAAAAAGAGA
su_gi_contig_3002               -------------------------TTATTTCATTTTATAAAAAGAGA
gi|21543240|gb|BQ596514.1|BQ596 ------------------------------------------------
gi|21255517|gb|BQ452405.1|BQ452 -------------------------TTATTTCATTTTATAAAAAGAGA
gi|22793186|gb|BU496992.1|BU496 ------------------------------------------------

PF11_0370                       GTTTGAATCTTTGTTTATTCATCGATTTAGTAATGCTACCATGCCAAT
MAL11|PF11_0370                 GTTTGAATCTTTGTTTATTCATCGATTTAGTAATGCTACCATGCCAAT
su_gi_contig_3002               GTTTGAATCTTTGTTTATTCATCGATTTAGTAATGCTACCATGCCAAT
gi|21543240|gb|BQ596514.1|BQ596 ------------------------------------------------
gi|21255517|gb|BQ452405.1|BQ452 GTTTGAATCTTTGTTTATTCATCGATTTAGTAATGCTACCATGCCAAT
gi|22793186|gb|BU496992.1|BU496 ------------------------------------------------

PF11_0370                       AATTAGGGTTCCCATAAATTGTGGTCATTATTGGTAATAAGAACTTAT
MAL11|PF11_0370                 AATTAGGGTTCCCATAAATTGTGGTCATTATTG---------------
su_gi_contig_3002               AATTAGGGTTCCCATAAATTGTGGTCATTATTG---------------
gi|21543240|gb|BQ596514.1|BQ596 ------------------------------------------------
gi|21255517|gb|BQ452405.1|BQ452 AATTAGGGTTCCCATAAATTGTGGTCATTATTG---------------
gi|22793186|gb|BU496992.1|BU496 ------------------------------------------------

PF11_0370                       AAAGCCACATAAATAATTTTAATACGTATAATGACATATATATATATA
MAL11|PF11_0370                 ------------------------------------------------
su_gi_contig_3002               ------------------------------------------------
gi|21543240|gb|BQ596514.1|BQ596 ------------------------------------------------
gi|21255517|gb|BQ452405.1|BQ452 ------------------------------------------------
gi|22793186|gb|BU496992.1|BU496 ------------------------------------------------

PF11_0370                       TATATATATATATATATATATATATATATTATACGTGTATACATTCAT
MAL11|PF11_0370                 ------------------------------------------------
su_gi_contig_3002               ------------------------------------------------
gi|21543240|gb|BQ596514.1|BQ596 ------------------------------------------------
gi|21255517|gb|BQ452405.1|BQ452 ------------------------------------------------
gi|22793186|gb|BU496992.1|BU496 ------------------------------------------------

PF11_0370                       TTATATATATATATATATATTTTTTTTTTTTTTTTTTTTTTTTTTTCT
MAL11|PF11_0370                 ------------------------------------------------
su_gi_contig_3002               ------------------------------------------------
gi|21543240|gb|BQ596514.1|BQ596 ------------------------------------------------
gi|21255517|gb|BQ452405.1|BQ452 ------------------------------------------------
gi|22793186|gb|BU496992.1|BU496 ------------------------------------------------

PF11_0370                       TCTATAGGATATTATGTGGTGTTAGCATTGGGTACTATTTATTTCATC
MAL11|PF11_0370                 -------GATATTATGTGGTGTTAGCATTGGGTACTATTTATTTCATC
su_gi_contig_3002               -------GATATTATGTGGTGTTAGCATTGGGTACTATTTATTTCATC
gi|21543240|gb|BQ596514.1|BQ596 ------------------------------------------------
gi|21255517|gb|BQ452405.1|BQ452 -------GATATTATGTGGTGTTAGCATTGGGTACTATTTATTTCATC
gi|22793186|gb|BU496992.1|BU496 ------------------------------------------------

PF11_0370                       CATTATATAAGCCGTATGATATTGAATCCAAACCATATTGGGTTTACG
MAL11|PF11_0370                 CATTATATAAGCCGTATGATATTGAATCCAAACCATATTGGGTTTACG
su_gi_contig_3002               CATTATATAAGCCGTATGATATTGAATCCAAACCATATTGGGTTTACG
gi|21543240|gb|BQ596514.1|BQ596 ------------------------------------------------
gi|21255517|gb|BQ452405.1|BQ452 CATTATATAAGCCGTATGATATTGAATCCAAACCATATTGGGTTTACG
gi|22793186|gb|BU496992.1|BU496 ------------------------------------------------

PF11_0370                       GCCTTTTTTTTGTGTTATTAGTAATTATATATATAAAAAGAAAAAATA
MAL11|PF11_0370                 GCCTTTTTTTTGTGTTATTA----------------------------
su_gi_contig_3002               GCCTTTTTTTTGTGTTATTA----------------------------
gi|21543240|gb|BQ596514.1|BQ596 ------------------------------------------------
gi|21255517|gb|BQ452405.1|BQ452 GCCTTTTTTTTGTGTTATTA----------------------------
gi|22793186|gb|BU496992.1|BU496 ------------------------------------------------

PF11_0370                       TATAAAATTTATAACAATAAATTAAATTTTATCGCCTTCTTTAACATA
MAL11|PF11_0370                 ------------------------------------------------
su_gi_contig_3002               ------------------------------------------------
gi|21543240|gb|BQ596514.1|BQ596 ------------------------------------------------
gi|21255517|gb|BQ452405.1|BQ452 ------------------------------------------------
gi|22793186|gb|BU496992.1|BU496 ------------------------------------------------

PF11_0370                       TTATATACATATAATATATATATATATATATATACATATATATGTGCA
MAL11|PF11_0370                 ------------------------------------------------
su_gi_contig_3002               ------------------------------------------------
gi|21543240|gb|BQ596514.1|BQ596 ------------------------------------------------
gi|21255517|gb|BQ452405.1|BQ452 ------------------------------------------------
gi|22793186|gb|BU496992.1|BU496 ------------------------------------------------

PF11_0370                       ACATGTTTGAACTTATTTGTATGGTGCAGATTTTAGAATTCCTCAATT
MAL11|PF11_0370                 ------------------------------------------------
su_gi_contig_3002               -----------------------------ATTTTAGAATTCCTCAATT
gi|21543240|gb|BQ596514.1|BQ596 ------------------------------------------------
gi|21255517|gb|BQ452405.1|BQ452 -----------------------------ATTTTAGAATTCCTCAATT
gi|22793186|gb|BU496992.1|BU496 ------------------------------------------------

PF11_0370                       TAAAATGCCACTTGATATTAAGAAATTTAAGACCACGAGGTAAAACAT
MAL11|PF11_0370                 ------------------------------------------------
su_gi_contig_3002               TAAAATGCCACTTGATATTAAGAAATTTAAGACCACGAG---------
gi|21543240|gb|BQ596514.1|BQ596 -----GCCACTTGATATTAAGAAATTTAAGACCACGAGG---------
gi|21255517|gb|BQ452405.1|BQ452 TAAAATGCCACTTGATATTAAGAAATTTAAGACCACGAG---------
gi|22793186|gb|BU496992.1|BU496 ------------------------------------------------

PF11_0370                       AATATAAAAAAAAAAAAAAAAAATTGAAATGTTGAAATACTAAAAGAG
MAL11|PF11_0370                 ------------------------------------------------
su_gi_contig_3002               ------------------------------------------------
gi|21543240|gb|BQ596514.1|BQ596 ------------------------------------------------
gi|21255517|gb|BQ452405.1|BQ452 ------------------------------------------------
gi|22793186|gb|BU496992.1|BU496 ------------------------------------------------

PF11_0370                       GTTTATTAGGTTAATAAATTATGTTATGATATCATATATATATATATA
MAL11|PF11_0370                 ------------------------------------------------
su_gi_contig_3002               ------------------------------------------------
gi|21543240|gb|BQ596514.1|BQ596 ------------------------------------------------
gi|21255517|gb|BQ452405.1|BQ452 ------------------------------------------------
gi|22793186|gb|BU496992.1|BU496 ------------------------------------------------

PF11_0370                       TTTTTTTTCCCGAAGGTACCAAAAATAGAGGGATACCTCATGGTTATG
MAL11|PF11_0370                 ------------------------------------------------
su_gi_contig_3002               ---------------GTACCAAAAATAGAGGGATACCTCATGGTTATG
gi|21543240|gb|BQ596514.1|BQ596 ---------------GTACCAAAAATAGAGGGATACCTCATGGTTATG
gi|21255517|gb|BQ452405.1|BQ452 ---------------GTACCAAAAATAGAGGGATACCTCATGGTTATG
gi|22793186|gb|BU496992.1|BU496 ------------------------------------------------

PF11_0370                       GCTTTAATCATATATCATGTGCCAACTATTTTTATGAATCATTAATAT
MAL11|PF11_0370                 ------------------------------------------------
su_gi_contig_3002               GCTTTAATCATATATCATGTGCCAACTATTTTTATGAATCATTAATAT
gi|21543240|gb|BQ596514.1|BQ596 GCTTTAATCATATATCATGTGCCAACTATTTTTATGAATCATTAATAT
gi|21255517|gb|BQ452405.1|BQ452 GCTTTAATCATATATCATGTGCCAACTATTTTTATGAATCATTAATAT
gi|22793186|gb|BU496992.1|BU496 ---TTAATCATATATCATGTGCCAACTATTTTTATGAATCATTAATAT

PF11_0370                       GGATTATATTTTCATTAATTACAAATACATTGACAGGTAAGATAATAA
MAL11|PF11_0370                 ------------------------------------------------
su_gi_contig_3002               GGATTATATTTTCATTAATTACAAATACATTGACAG------------
gi|21543240|gb|BQ596514.1|BQ596 GGATTATATTTTCATTAATTACAAATACATTGACAG------------
gi|21255517|gb|BQ452405.1|BQ452 GGATTATATTTTCATTAATTACAAATACATTGACAG------------
gi|22793186|gb|BU496992.1|BU496 GGATTATATTTTCATTAATTACAAATACATTGACAG------------

PF11_0370                       AAAAAAAAAAAAAAAAATGAAATTCAAAATATTATTATTCAAATGTTA
MAL11|PF11_0370                 ------------------------------------------------
su_gi_contig_3002               ------------------------------------------------
gi|21543240|gb|BQ596514.1|BQ596 ------------------------------------------------
gi|21255517|gb|BQ452405.1|BQ452 ------------------------------------------------
gi|22793186|gb|BU496992.1|BU496 ------------------------------------------------

PF11_0370                       CATATTTAAAAATTTATATATATATAATATATATGTCTATATATTTTT
MAL11|PF11_0370                 ------------------------------------------------
su_gi_contig_3002               ------------------------------------------------
gi|21543240|gb|BQ596514.1|BQ596 ------------------------------------------------
gi|21255517|gb|BQ452405.1|BQ452 ------------------------------------------------
gi|22793186|gb|BU496992.1|BU496 ------------------------------------------------

PF11_0370                       TCTTTTTATAGGTTATGTTTTTAGCTTTGTTGCTACCACACAAATGAC
MAL11|PF11_0370                 -----------GTTATGTTTTTAGCTTTGTTGCTACCACACAAATGA-
su_gi_contig_3002               -----------GTTATGTTTTTAGCTTTGTTGCTACCACACAAATGAC
gi|21543240|gb|BQ596514.1|BQ596 -----------GTTATGTTTTTAGCTTTGTTGCTACCACACAAATGAC
gi|21255517|gb|BQ452405.1|BQ452 -----------GTTATGTTTTTAGCTTTGTTGCTACCACAC-------
gi|22793186|gb|BU496992.1|BU496 -----------GTTATGTTTTTAGCTTTGTTGCTACCACACAAATGAC

PF11_0370                       CATATGGGCTCTTAAGAAACACAAAAATTATAAAAGGGAATTTCCTAA
MAL11|PF11_0370                 ------------------------------------------------
su_gi_contig_3002               CATATGGGCTCTTAAGAAACACAAAAATTATAAAAGGGAATTTCCTAA
gi|21543240|gb|BQ596514.1|BQ596 CATATGGGCTCTTAAGAAACACAAAAATTATAAAAGGGAATTTCCTAA
gi|21255517|gb|BQ452405.1|BQ452 ------------------------------------------------
gi|22793186|gb|BU496992.1|BU496 CATATGGGCTCTTAAGAAACACAAAAATTATAAAAGGGAATTTCCTAA

PF11_0370                       CTACCCAAGGTAAACATATATATTATAATATTTAGCATACAAAATATA
MAL11|PF11_0370                 ------------------------------------------------
su_gi_contig_3002               CTACCCAAGGTAAACATATATATTATAATATTTAGCATACAAAATATA
gi|21543240|gb|BQ596514.1|BQ596 CTACCCAAG---------------------------------------
gi|21255517|gb|BQ452405.1|BQ452 ------------------------------------------------
gi|22793186|gb|BU496992.1|BU496 CTACCCAAGGTAAACATATATATTATAATATTTAGCATACAAAATATA

PF11_0370                       TATAAATTCTTTTTTGTTCTATACTCATTTGTAAATTTTTTATTATTA
MAL11|PF11_0370                 ------------------------------------------------
su_gi_contig_3002               TATAAATTCTTTTTTGGTCTATACTCATTTG-----------------
gi|21543240|gb|BQ596514.1|BQ596 ------------------------------------------------
gi|21255517|gb|BQ452405.1|BQ452 ------------------------------------------------
gi|22793186|gb|BU496992.1|BU496 TATAAATTCTTTTTTGGTCTATACTCATTTG-----------------

PF11_0370                       TATTAAATTTTTCTCATAAAATCTTTTAGGAATAGGAAGGCAATATTT
MAL11|PF11_0370                 ------------------------------------------------
su_gi_contig_3002               ------------------------------------------------
gi|21543240|gb|BQ596514.1|BQ596 -----------------------------GAATAGGAAGGCAATATTT
gi|21255517|gb|BQ452405.1|BQ452 ------------------------------------------------
gi|22793186|gb|BU496992.1|BU496 ------------------------------------------------

PF11_0370                       CCATATATCTTATGAAACCCATGAAAAAAAAAAAAAAAAAAAAAAAAA
MAL11|PF11_0370                 ------------------------------------------------
su_gi_contig_3002               ------------------------------------------------
gi|21543240|gb|BQ596514.1|BQ596 CCATATATCTTATGAAACCCATGAAAAAAAAAAAAAAAAAAAAA----
gi|21255517|gb|BQ452405.1|BQ452 ------------------------------------------------
gi|22793186|gb|BU496992.1|BU496 ------------------------------------------------

PF11_0370                       AAAATTATCTATTTATAAAAACATATTGTTTTTTTTTTTTTTTTTTTC
MAL11|PF11_0370                 ------------------------------------------------
su_gi_contig_3002               ------------------------------------------------
gi|21543240|gb|BQ596514.1|BQ596 ------------------------------------------------
gi|21255517|gb|BQ452405.1|BQ452 ------------------------------------------------
gi|22793186|gb|BU496992.1|BU496 ------------------------------------------------

PF11_0370                       TTTTTTTTTTTCTTTTTTTTTTTTTTCTGCCTTTTGTTTTGTCTTAAT
MAL11|PF11_0370                 ------------------------------------------------
su_gi_contig_3002               ------------------------------------------------
gi|21543240|gb|BQ596514.1|BQ596 ------------------------------------------------
gi|21255517|gb|BQ452405.1|BQ452 ------------------------------------------------
gi|22793186|gb|BU496992.1|BU496 ------------------------------------------------

PF11_0370                       TTATTTTTAAGTAAAAATTCATTTTAATAAAAAATGTAAAGTTCATGT
MAL11|PF11_0370                 ------------------------------------------------
su_gi_contig_3002               ------------------------------------------------
gi|21543240|gb|BQ596514.1|BQ596 ------------------------------------------------
gi|21255517|gb|BQ452405.1|BQ452 ------------------------------------------------
gi|22793186|gb|BU496992.1|BU496 ------------------------------------------------

PF11_0370                       GAAAAATATAAAATATAAAAAATAAATCAATATATTTATATATTTAAT
MAL11|PF11_0370                 ------------------------------------------------
su_gi_contig_3002               ------------------------------------------------
gi|21543240|gb|BQ596514.1|BQ596 ------------------------------------------------
gi|21255517|gb|BQ452405.1|BQ452 ------------------------------------------------
gi|22793186|gb|BU496992.1|BU496 ------------------------------------------------

PF11_0370                       AAAAAAGAAAAAAAAATTTCTTTCACTTTTTTTTATTATTATGCACTT
MAL11|PF11_0370                 ------------------------------------------------
su_gi_contig_3002               ------------------------------------------------
gi|21543240|gb|BQ596514.1|BQ596 ------------------------------------------------
gi|21255517|gb|BQ452405.1|BQ452 ------------------------------------------------
gi|22793186|gb|BU496992.1|BU496 ------------------------------------------------

PF11_0370                       TTTAAATTTATAAAAATGTCAATATAAACAATATATAAACATATATAA
MAL11|PF11_0370                 ------------------------------------------------
su_gi_contig_3002               ------------------------------------------------
gi|21543240|gb|BQ596514.1|BQ596 ------------------------------------------------
gi|21255517|gb|BQ452405.1|BQ452 ------------------------------------------------
gi|22793186|gb|BU496992.1|BU496 ------------------------------------------------

PF11_0370                       TATATATATATATATTTCTTTTTTTTTAAATTATATGAAATTATACAT
MAL11|PF11_0370                 ------------------------------------------------
su_gi_contig_3002               ------------------------------------------------
gi|21543240|gb|BQ596514.1|BQ596 ------------------------------------------------
gi|21255517|gb|BQ452405.1|BQ452 ------------------------------------------------
gi|22793186|gb|BU496992.1|BU496 ------------------------------------------------

PF11_0370                       TTGTCAAATGTGTAAAAAAAAATTTTTTTTTTTTTTTTGAATTAGTCA
MAL11|PF11_0370                 ------------------------------------------------
su_gi_contig_3002               ------------------------------------------------
gi|21543240|gb|BQ596514.1|BQ596 ------------------------------------------------
gi|21255517|gb|BQ452405.1|BQ452 ------------------------------------------------
gi|22793186|gb|BU496992.1|BU496 ------------------------------------------------

PF11_0370                       TTAATTTTATATTCTATAAGTATATAAAAATGTATAAGATACAATATG
MAL11|PF11_0370                 ------------------------------------------------
su_gi_contig_3002               ------------------------------------------------
gi|21543240|gb|BQ596514.1|BQ596 ------------------------------------------------
gi|21255517|gb|BQ452405.1|BQ452 ------------------------------------------------
gi|22793186|gb|BU496992.1|BU496 ------------------------------------------------

PF11_0370                       TACATATATATATATATATATATATATATATTTCTTTATACATATTGG
MAL11|PF11_0370                 ------------------------------------------------
su_gi_contig_3002               ------------------------------------------------
gi|21543240|gb|BQ596514.1|BQ596 ------------------------------------------------
gi|21255517|gb|BQ452405.1|BQ452 ------------------------------------------------
gi|22793186|gb|BU496992.1|BU496 ------------------------------------------------

PF11_0370                       TTTCCTAATTTTTTAAACTTTTCATAAATTTTATTCATCATCTGATTT
MAL11|PF11_0370                 ------------------------------------------------
su_gi_contig_3002               ------------------------------------------------
gi|21543240|gb|BQ596514.1|BQ596 ------------------------------------------------
gi|21255517|gb|BQ452405.1|BQ452 ------------------------------------------------
gi|22793186|gb|BU496992.1|BU496 ------------------------------------------------

PF11_0370                       TTATAGCCACTTACAATAAGATCACAAAAGGGCTTGCTTTCTGGGTTT
MAL11|PF11_0370                 ------------------------------------------------
su_gi_contig_3002               ------------------------------------------------
gi|21543240|gb|BQ596514.1|BQ596 ------------------------------------------------
gi|21255517|gb|BQ452405.1|BQ452 ------------------------------------------------
gi|22793186|gb|BU496992.1|BU496 ------------------------------------------------

PF11_0370                       TTATTTTTTTCCCTTGAACAAATATTATCCGGCATACATGTATAAATA
MAL11|PF11_0370                 ------------------------------------------------
su_gi_contig_3002               ------------------------------------------------
gi|21543240|gb|BQ596514.1|BQ596 ------------------------------------------------
gi|21255517|gb|BQ452405.1|BQ452 ------------------------------------------------
gi|22793186|gb|BU496992.1|BU496 ------------------------------------------------

PF11_0370                       TTTGTTATAGGAATATACAATTTGGAAAAATAAGAATAATTATTGTTA
MAL11|PF11_0370                 ------------------------------------------------
su_gi_contig_3002               ------------------------------------------------
gi|21543240|gb|BQ596514.1|BQ596 ------------------------------------------------
gi|21255517|gb|BQ452405.1|BQ452 ------------------------------------------------
gi|22793186|gb|BU496992.1|BU496 ------------------------------------------------

PF11_0370                       TTACTTTTTATTACATTTTTTAAAATGATTCCTTTTATATGGTTGTTT
MAL11|PF11_0370                 ------------------------------------------------
su_gi_contig_3002               ------------------------------------------------
gi|21543240|gb|BQ596514.1|BQ596 ------------------------------------------------
gi|21255517|gb|BQ452405.1|BQ452 ------------------------------------------------
gi|22793186|gb|BU496992.1|BU496 ------------------------------------------------

PF11_0370                       GTATTTTTTTTTAATTCTTCAAGTTGACCTTTTAGTAAATCAAAATTA
MAL11|PF11_0370                 ------------------------------------------------
su_gi_contig_3002               ------------------------------------------------
gi|21543240|gb|BQ596514.1|BQ596 ------------------------------------------------
gi|21255517|gb|BQ452405.1|BQ452 ------------------------------------------------
gi|22793186|gb|BU496992.1|BU496 ------------------------------------------------

PF11_0370                       TTTGTAGTTATTTCAACATGTTCATTTATATTATGTAGAAAAATGAAA
MAL11|PF11_0370                 ------------------------------------------------
su_gi_contig_3002               ------------------------------------------------
gi|21543240|gb|BQ596514.1|BQ596 ------------------------------------------------
gi|21255517|gb|BQ452405.1|BQ452 ------------------------------------------------
gi|22793186|gb|BU496992.1|BU496 ------------------------------------------------

PF11_0370                       TAAATGAAACTATAATTATCTTTATATATATTCCTTTTAAGGTATTTG
MAL11|PF11_0370                 ------------------------------------------------
su_gi_contig_3002               ------------------------------------------------
gi|21543240|gb|BQ596514.1|BQ596 ------------------------------------------------
gi|21255517|gb|BQ452405.1|BQ452 ------------------------------------------------
gi|22793186|gb|BU496992.1|BU496 ------------------------------------------------

PF11_0370                       TTTCTTTTAATTTTTAATCTTTCTTTTTCATATTTTTCATGCTTTAAT
MAL11|PF11_0370                 ------------------------------------------------
su_gi_contig_3002               ------------------------------------------------
gi|21543240|gb|BQ596514.1|BQ596 ------------------------------------------------
gi|21255517|gb|BQ452405.1|BQ452 ------------------------------------------------
gi|22793186|gb|BU496992.1|BU496 ------------------------------------------------

PF11_0370                       ATAAATTCAGGTATGCTGAAATTTCCTCCATACATATTTTTTATTTTT
MAL11|PF11_0370                 ------------------------------------------------
su_gi_contig_3002               ------------------------------------------------
gi|21543240|gb|BQ596514.1|BQ596 ------------------------------------------------
gi|21255517|gb|BQ452405.1|BQ452 ------------------------------------------------
gi|22793186|gb|BU496992.1|BU496 ------------------------------------------------

PF11_0370                       TCTTATTTTGTAAATATGATTTTCAATTCCCTTTTAGAAGAAAATCTA
MAL11|PF11_0370                 ------------------------------------------------
su_gi_contig_3002               ------------------------------------------------
gi|21543240|gb|BQ596514.1|BQ596 ------------------------------------------------
gi|21255517|gb|BQ452405.1|BQ452 ------------------------------------------------
gi|22793186|gb|BU496992.1|BU496 ------------------------------------------------

PF11_0370                       TATATTTATAATGAAATGTCATAATGACTTTAAAATTTTTTTCTTTTT
MAL11|PF11_0370                 ------------------------------------------------
su_gi_contig_3002               ------------------------------------------------
gi|21543240|gb|BQ596514.1|BQ596 ------------------------------------------------
gi|21255517|gb|BQ452405.1|BQ452 ------------------------------------------------
gi|22793186|gb|BU496992.1|BU496 ------------------------------------------------

PF11_0370                       AAAAACTAATAATTAATATATGAGAAAAGAAAAAAGAAAAAAAAGAAA
MAL11|PF11_0370                 ------------------------------------------------
su_gi_contig_3002               ------------------------------------------------
gi|21543240|gb|BQ596514.1|BQ596 ------------------------------------------------
gi|21255517|gb|BQ452405.1|BQ452 ------------------------------------------------
gi|22793186|gb|BU496992.1|BU496 ------------------------------------------------

PF11_0370                       AAAATGAAAAAAATGAAAAAAATGAAAAAAATGAAAAAAATGAAAAAA
MAL11|PF11_0370                 ------------------------------------------------
su_gi_contig_3002               ------------------------------------------------
gi|21543240|gb|BQ596514.1|BQ596 ------------------------------------------------
gi|21255517|gb|BQ452405.1|BQ452 ------------------------------------------------
gi|22793186|gb|BU496992.1|BU496 ------------------------------------------------

PF11_0370                       AAGAAAAAAATGAAAAAAAAGAAAAAAAAAGGAAAAAAAGGGATAAAT
MAL11|PF11_0370                 ------------------------------------------------
su_gi_contig_3002               ------------------------------------------------
gi|21543240|gb|BQ596514.1|BQ596 ------------------------------------------------
gi|21255517|gb|BQ452405.1|BQ452 ------------------------------------------------
gi|22793186|gb|BU496992.1|BU496 ------------------------------------------------

PF11_0370                       TGAAAAAAAAAAGAATAAAAAGTGTAGAATATTAATTATTTATGATAT
MAL11|PF11_0370                 ------------------------------------------------
su_gi_contig_3002               ------------------------------------------------
gi|21543240|gb|BQ596514.1|BQ596 ------------------------------------------------
gi|21255517|gb|BQ452405.1|BQ452 ------------------------------------------------
gi|22793186|gb|BU496992.1|BU496 ------------------------------------------------

PF11_0370                       TGTATTATTAT
MAL11|PF11_0370                 -----------
su_gi_contig_3002               -----------
gi|21543240|gb|BQ596514.1|BQ596 -----------
gi|21255517|gb|BQ452405.1|BQ452 -----------
gi|22793186|gb|BU496992.1|BU496 -----------

;

endblock;
