# Supplementary material for: cDNA sequences reveal considerable gene prediction inaccuracy in the Plasmodium falciparum genome
Source: BMC Genomics. 2007 Jul 27;8:255. doi: 10.1186/1471-2164-8-255 (PMC1978503; doi:10.1186/1471-2164-8-255)
Supplement: Additional file 3 — Genes with cDNA sequences not matching predicted CDS perfectly. Aligned cDNA and predicted CDS sequences can be viewed by double clicking the hyper-linked gene names in the Excel file. [file 1471-2164-8-255-S3.zip › PF11_0396.TXT]

#NEXUS

[!This data assembled using Sequencher, from Gene Codes Corporation.]
begin data;
   dimensions ntax=4 nchar=4933;
   format datatype=dna gap=- interleave=yes;
   matrix

PF11_0396g                TATATTTTAATTATTCCAATATTTTTTATATATTTTTCCTATTAATAT
Pfa3D7|chr11|PF11_0396|Pf ------------------------------------------------
SU_CLEAN_contig_7252      ------------------------------------------------
SU_CLEAN_contig_4775      ------------------------------------------------

PF11_0396g                ATAAATATATAATTTTATAATAATATTTTTTTATATATTTATATGTAT
Pfa3D7|chr11|PF11_0396|Pf ------------------------------------------------
SU_CLEAN_contig_7252      ------------------------------------------------
SU_CLEAN_contig_4775      ------------------------------------------------

PF11_0396g                ACCATCAAATTTATATATATTATATTATATATAAATAAATAAATTATA
Pfa3D7|chr11|PF11_0396|Pf ------------------------------------------------
SU_CLEAN_contig_7252      ------------------------------------------------
SU_CLEAN_contig_4775      ------------------------------------------------

PF11_0396g                TAACATTTTTTTTTTTTTCTCATTACATATATATTAAATATTAATATA
Pfa3D7|chr11|PF11_0396|Pf ------------------------------------------------
SU_CLEAN_contig_7252      ------------------------------------------------
SU_CLEAN_contig_4775      ------------------------------------------------

PF11_0396g                TTTAATATTTGTAATTATTTTTTTATTTGAGCTTCGAACCTTTCATTC
Pfa3D7|chr11|PF11_0396|Pf ------------------------------------------------
SU_CLEAN_contig_7252      ------------------------------------------------
SU_CLEAN_contig_4775      ------------------------------------------------

PF11_0396g                TTTTTTTTTACTTTTTTTTTTTTTTTTTTTTTTTTTTTTTCTATCCAA
Pfa3D7|chr11|PF11_0396|Pf ------------------------------------------------
SU_CLEAN_contig_7252      ------------------------------------------------
SU_CLEAN_contig_4775      ------------------------------------------------

PF11_0396g                AAATTAATATATATAATATTATATATACAATATATATAATATAATAAT
Pfa3D7|chr11|PF11_0396|Pf ------------------------------------------------
SU_CLEAN_contig_7252      ------------------------------------------------
SU_CLEAN_contig_4775      ------------------------------------------------

PF11_0396g                AATACTATTTATTTAAATGAATATAATAATAATAATTTTCTATAAATA
Pfa3D7|chr11|PF11_0396|Pf ------------------------------------------------
SU_CLEAN_contig_7252      ------------------------------------------------
SU_CLEAN_contig_4775      ------------------------------------------------

PF11_0396g                ATATATATATATTTTTTTTTTTTTTTTTTTTTTTTTCAAAATATATAA
Pfa3D7|chr11|PF11_0396|Pf ------------------------------------------------
SU_CLEAN_contig_7252      -----------------------------------------------A
SU_CLEAN_contig_4775      ------------------------------------------------

PF11_0396g                ATATATTTTATATATATATTATACAAAGAAAAG-AAAAAAAG-ATTAT
Pfa3D7|chr11|PF11_0396|Pf ------------------------------------------------
SU_CLEAN_contig_7252      ATATATTTTATATATATATTATACAAAGAAAAGTAAAAAAAGCATTAT
SU_CLEAN_contig_4775      ------------------------------------------------

PF11_0396g                TCATTAAATTATTTAATTTTTTCAGAGAATAAAAAATAAATGTTACAT
Pfa3D7|chr11|PF11_0396|Pf ------------------------------------------------
SU_CLEAN_contig_7252      TCATTAAATTATTTAATTTTTTCAGAGAATAAAAAATAAATGTTACAT
SU_CLEAN_contig_4775      ------------------------------------------------

PF11_0396g                ATATAAAGATTTAAAGGTAATTAAGAAGTAAGAAAGAAAAAAAAAAAA
Pfa3D7|chr11|PF11_0396|Pf ------------------------------------------------
SU_CLEAN_contig_7252      ATATAAAGATTTAAAGGTAATTAAGAA---------------------
SU_CLEAN_contig_4775      ------------------------------------------------

PF11_0396g                ATAAAATATAAAAATGATAATGTAATAATATGATATAAAATAAGATAA
Pfa3D7|chr11|PF11_0396|Pf ------------------------------------------------
SU_CLEAN_contig_7252      ------------------------------------------------
SU_CLEAN_contig_4775      ------------------------------------------------

PF11_0396g                TAAGAATATATTTATATTATATATATATATATATATATATAGTTTATA
Pfa3D7|chr11|PF11_0396|Pf ------------------------------------------------
SU_CLEAN_contig_7252      ------------------------------------------------
SU_CLEAN_contig_4775      ------------------------------------------------

PF11_0396g                TAACAAAAATTTTCAAACGAAACTATAATTTAAACTAATATTATGCAT
Pfa3D7|chr11|PF11_0396|Pf ------------------------------------------------
SU_CLEAN_contig_7252      ------------------------------------------------
SU_CLEAN_contig_4775      ------------------------------------------------

PF11_0396g                ATATAAGTTATGAGTGATATATATATATATATATATAAAGAGTATTTT
Pfa3D7|chr11|PF11_0396|Pf ------------------------------------------------
SU_CLEAN_contig_7252      ------------------------------------------------
SU_CLEAN_contig_4775      ------------------------------------------------

PF11_0396g                AAAATAATGTTTTTTTTTTTTTTTTTTTTTTTTTTTTATATTATTATT
Pfa3D7|chr11|PF11_0396|Pf ------------------------------------------------
SU_CLEAN_contig_7252      ------------------------------------------------
SU_CLEAN_contig_4775      ------------------------------------------------

PF11_0396g                ATTATTACTGTTTTCATATTTTTATGTATATAAATAAATAGTGCATTA
Pfa3D7|chr11|PF11_0396|Pf ------------------------------------------------
SU_CLEAN_contig_7252      ------------------------------------------------
SU_CLEAN_contig_4775      ------------------------------------------------

PF11_0396g                TTAAAAATAATGTATTCATTATAAAAAATGTTAAAGTATATTGGTTGT
Pfa3D7|chr11|PF11_0396|Pf ------------------------------------------------
SU_CLEAN_contig_7252      ------------------------------------------------
SU_CLEAN_contig_4775      ------------------------------------------------

PF11_0396g                AAATATAGTTTAAATATTTATAGCTACTAATATATTGTTATATTTGAA
Pfa3D7|chr11|PF11_0396|Pf ------------------------------------------------
SU_CLEAN_contig_7252      ------------------------------------------------
SU_CLEAN_contig_4775      ------------------------------------------------

PF11_0396g                ATTTTTTTTTTATGATCTAAATATAAACATATTTCTTAATGTATGTTA
Pfa3D7|chr11|PF11_0396|Pf ------------------------------------------ATGTTA
SU_CLEAN_contig_7252      ------------------------------------------------
SU_CLEAN_contig_4775      ------------------------------------------------

PF11_0396g                TTCATTAAAATTGTATACTATTTTTATGATATTCATGTATATGCATAT
Pfa3D7|chr11|PF11_0396|Pf TTCATTAAAATTGTATACTATTTTTATGATATTCAT------------
SU_CLEAN_contig_7252      ------------------------------------------------
SU_CLEAN_contig_4775      ------------------------------------------------

PF11_0396g                ATACATTATTGTATAATTTTTATATAATATATATATATATATATATAT
Pfa3D7|chr11|PF11_0396|Pf ------------------------------------------------
SU_CLEAN_contig_7252      ------------------------------------------------
SU_CLEAN_contig_4775      ------------------------------------------------

PF11_0396g                ATATATATATATATATATTTATTTATTTATTTATTTATTTTTTTTTTT
Pfa3D7|chr11|PF11_0396|Pf ------------------------------------------------
SU_CLEAN_contig_7252      ------------------------------------------------
SU_CLEAN_contig_4775      ------------------------------------------------

PF11_0396g                TTGAAGATGGGTGCATATTTATCATCACCAAAAACAAATAAGGAATCT
Pfa3D7|chr11|PF11_0396|Pf ------ATGGGTGCATATTTATCATCACCAAAAACAAATAAGGAATCT
SU_CLEAN_contig_7252      ------ATGGGTGCATATTTATCATCACCAAAAACAAATAAGGAATCT
SU_CLEAN_contig_4775      ------------------------------------------------

PF11_0396g                TTAGATGGAGGTAATTTAGAATTAGATCCTAGTAGGTATGGTTTATCG
Pfa3D7|chr11|PF11_0396|Pf TTAGATGGAGGTAATTTAGAATTAGATCCTAGTAGGTATGGTTTATCG
SU_CLEAN_contig_7252      TTAGATGGAGGTAATTTAGAATTAGATCCTAGTAGGTATGGTTTATCG
SU_CLEAN_contig_4775      ------------------------------------------------

PF11_0396g                TGCATGCAAGGATGGAGAAAGAATATGGAAGATGCACATATATGTTAT
Pfa3D7|chr11|PF11_0396|Pf TGCATGCAAGGATGGAGAAAGAATATGGAAGATGCACATATATGTTAT
SU_CLEAN_contig_7252      TGCATGCAAGGATGGAGAAAGAATATGGAAGATGCACATATATGTTAT
SU_CLEAN_contig_4775      ------------------------------------------------

PF11_0396g                AATAATTTAAAGTTCAATGAAATTGAAGAAGATGTTTCTATATATGGT
Pfa3D7|chr11|PF11_0396|Pf AATAATTTAAAGTTCAATGAAATTGAAGAAGATGTTTCTATATATGGT
SU_CLEAN_contig_7252      AATAATTTAAAGTTCAATGAAATTGAAGAAGATGTTTCTATATATGGT
SU_CLEAN_contig_4775      ------------------------------------------------

PF11_0396g                GTTTTTGATGGACATGGTGGTCCAAATGTGTCTAAATGGATATCTTAT
Pfa3D7|chr11|PF11_0396|Pf GTTTTTGATGGACATGGTGGTCCAAATGTGTCTAAATGGATATCTTAT
SU_CLEAN_contig_7252      GTTTTTGATGGACATGGTGGTCCAAATGTGTCTAAATGGATATCTTAT
SU_CLEAN_contig_4775      ------------------------------------------------

PF11_0396g                AATTTCCGTCGCATATTTATAAGATGTTTAAAAGAAGCTAATGAAGAA
Pfa3D7|chr11|PF11_0396|Pf AATTTCCGTCGCATATTTATAAGATGTTTAAAAGAAGCTAATGAAGAA
SU_CLEAN_contig_7252      AATTTCCGTCGCATATTTATAAGATGTTTAAAAGAAGCTAATGAAGAA
SU_CLEAN_contig_4775      ------------------------------------------------

PF11_0396g                ATGATAAAAAAGAATATGAAAAGATCTGAAAATTATAAATTAAAATTA
Pfa3D7|chr11|PF11_0396|Pf ATGATAAAAAAGAATATGAAAAGATCTGAAAATTATAAATTAAAATTA
SU_CLEAN_contig_7252      ATGATAAAAAAGAATATGAAAAGATCTGAAAATTATAAATTAAAATTA
SU_CLEAN_contig_4775      ------------------------------------------------

PF11_0396g                ATAAAATTAACTCTTGAAAAAACATTTTTAAAATTAGATGAAGAAATG
Pfa3D7|chr11|PF11_0396|Pf ATAAAATTAACTCTTGAAAAAACATTTTTAAAATTAGATGAAGAAATG
SU_CLEAN_contig_7252      ATAAAATTAACTCTTGAAAAAACATTTTTAAAATTAGATGAAGAAATG
SU_CLEAN_contig_4775      ------------------------------------------------

PF11_0396g                TTATTATCAGAAAATCAGGAGAAATTAAAGAAATATAGTGTACCTACA
Pfa3D7|chr11|PF11_0396|Pf TTATTATCAGAAAATCAGGAGAAATTAAAGAAATATAGTGTACCTACA
SU_CLEAN_contig_7252      TTATTATCAGAAAATCAGGAGAAATTAAAGAAATATAGTGTACCTATA
SU_CLEAN_contig_4775      ------------------------------------------------

PF11_0396g                CAAGAAGATGAAGAAGAATCAGATACAAGAGAGAATTATATATACTCT
Pfa3D7|chr11|PF11_0396|Pf CAAGAAGATGAAGAAGAATCAGATACAAGAGAGAATTATATATACTCT
SU_CLEAN_contig_7252      CAAGAAGATGAAGAAGAATCAGATACAAGAGAGAATTATATATACTCT
SU_CLEAN_contig_4775      ------------------------------------------------

PF11_0396g                ATATTAAATGATATAATATCTAAAAATATTAGTATTAAAGCTATAGAA
Pfa3D7|chr11|PF11_0396|Pf ATATTAAATGATATAATATCTAAAAATATTAGTATTAAAGCTATAGAA
SU_CLEAN_contig_7252      ATATTAAATGATATAATATCTAAAAATATTAGTATTAAAGCTATAGAA
SU_CLEAN_contig_4775      ------------------------------------------------

PF11_0396g                AAAGATGGAAAGAGGTGTTTACAAGTTGTTTATAACAAGGATGGTAGT
Pfa3D7|chr11|PF11_0396|Pf AAAGATGGAAAGAGGTGTTTACAAGTTGTTTATAACAAGGATGGTAGT
SU_CLEAN_contig_7252      AAAGATGGAAAGAGGTGTTTACAAGTTGTTTATAACAAGGATGGTAGT
SU_CLEAN_contig_4775      ------------------------------------------------

PF11_0396g                CCAGTAGAGGAAGGAAATACTGATGGTAGTGCTACATCAACTTTAAAT
Pfa3D7|chr11|PF11_0396|Pf CCAGTAGAGGAAGGAAATACTGATGGTAGTGCTACATCAACTTTAAAT
SU_CLEAN_contig_7252      CCAGTAGAGGAAGGAAATACTGATGGTAGTGCTCCATCAACTTTAAAT
SU_CLEAN_contig_4775      ------------------------------------------------

PF11_0396g                CAAGATCAACCAGAACATAATCAGTTATATGAAGATGGTAATGATAAC
Pfa3D7|chr11|PF11_0396|Pf CAAGATCAACCAGAACATAATCAGTTATATGAAGATGGTAATGATAAC
SU_CLEAN_contig_7252      CA----------------------------------------------
SU_CLEAN_contig_4775      ---------------------------TATGAAGATGGTAATGATAAC

PF11_0396g                AATAATAGTAATAATAATAATAATAATAATAATAATAATATATCTCCT
Pfa3D7|chr11|PF11_0396|Pf AATAATAGTAATAATAATAATAATAATAATAATAATAATATATCTCCT
SU_CLEAN_contig_7252      ------------------------------------------------
SU_CLEAN_contig_4775      AATAATAGTAATAATAATAATAATAATAATAATAATAATATATCTCCT

PF11_0396g                AATTTGTATGGTACCAATGGAGAGAATATTTTAAGAAGCGATGAAAAT
Pfa3D7|chr11|PF11_0396|Pf AATTTGTATGGTACCAATGGAGAGAATATTTTAAGAAGCGATGAAAAT
SU_CLEAN_contig_7252      ------------------------------------------------
SU_CLEAN_contig_4775      AATTTGTATGGTACCAATGGAGAGAATATTTTAAGAAGCGATGAAAAT

PF11_0396g                TATGATTCATCTAATTTAAATTTAGGTGATAATCAAGATAGGAAGAAT
Pfa3D7|chr11|PF11_0396|Pf TATGATTCATCTAATTTAAATTTAGGTGATAATCAAGATAGGAAGAAT
SU_CLEAN_contig_7252      ------------------------------------------------
SU_CLEAN_contig_4775      TATGATTCATCTAATTTAAATTTAGGTGATAATCAAGATAGGAAGAAT

PF11_0396g                TATGATGATATTGAAAATTTAGGTGATAATAATAATAGTAGTAATGAT
Pfa3D7|chr11|PF11_0396|Pf TATGATGATATTGAAAATTTAGGTGATAATAATAATAGTAGTAATGAT
SU_CLEAN_contig_7252      ------------------------------------------------
SU_CLEAN_contig_4775      TATGATGATATTGAAAATTTAGGTGATAATAATAATAGTAGTAATGAT

PF11_0396g                ATGCTTAAAAAAGATGATGCATCATCAGATATTTTAACTGCAACTACT
Pfa3D7|chr11|PF11_0396|Pf ATGCTTAAAAAAGATGATGCATCATCAGATATTTTAACTGCAACTACT
SU_CLEAN_contig_7252      ------------------------------------------------
SU_CLEAN_contig_4775      ATGCTTAAAAAAGATGATGCATCATCAGATATTTTAACTGCAACTACT

PF11_0396g                TCGACAAATGATATGAAAGATGAAGACAAGAAAAATAATTATCTTGTT
Pfa3D7|chr11|PF11_0396|Pf TCGACAAATGATATGAAAGATGAAGACAAGAAAAATAATTATCTTGTT
SU_CLEAN_contig_7252      ------------------------------------------------
SU_CLEAN_contig_4775      TCGAC-AATGATATGAAAGATGAAGACAAGAAAAATAATTATCTTGTT

PF11_0396g                GAAAAGAATGAACATATGAAAAAGGAAAATAATAATTGTGAAGAAAAT
Pfa3D7|chr11|PF11_0396|Pf GAAAAGAATGAACATATGAAAAAGGAAAATAATAATTGTGAAGAAAAT
SU_CLEAN_contig_7252      ------------------------------------------------
SU_CLEAN_contig_4775      GAAAAGAATGAACATAT-------------------------------

PF11_0396g                AGTGAGCAAAATAAGCAAGTAAATGGTATGTCATCTTATAATAAGGCA
Pfa3D7|chr11|PF11_0396|Pf AGTGAGCAAAATAAGCAAGTAAATGGTATGTCATCTTATAATAAGGCA
SU_CLEAN_contig_7252      ------------------------------------------------
SU_CLEAN_contig_4775      ------------------------------------------------

PF11_0396g                TTAATAGAGGGAGCAATGGGTGAATCAATTGATGAGAAAGGATTATTA
Pfa3D7|chr11|PF11_0396|Pf TTAATAGAGGGAGCAATGGGTGAATCAATTGATGAGAAAGGATTATTA
SU_CLEAN_contig_7252      ------------------------------------------------
SU_CLEAN_contig_4775      ------------------------------------------------

PF11_0396g                AATTTAAATGATATAAAAACAAATAATATATTAATAGATAACAATAAT
Pfa3D7|chr11|PF11_0396|Pf AATTTAAATGATATAAAAACAAATAATATATTAATAGATAACAATAAT
SU_CLEAN_contig_7252      ------------------------------------------------
SU_CLEAN_contig_4775      ------------------------------------------------

PF11_0396g                GATAGCAACAACAATAATAATAATAATAATAATAATAATAATAGTAGT
Pfa3D7|chr11|PF11_0396|Pf GATAGCAACAACAATAATAATAATAATAATAATAATAATAATAGTAGT
SU_CLEAN_contig_7252      ------------------------------------------------
SU_CLEAN_contig_4775      ------------------------------------------------

PF11_0396g                AGTAATGATCCTTCAATGTTTAGTACTGCTTATGCACATCATTGTAAT
Pfa3D7|chr11|PF11_0396|Pf AGTAATGATCCTTCAATGTTTAGTACTGCTTATGCACATCATTGTAAT
SU_CLEAN_contig_7252      ------------------------------------------------
SU_CLEAN_contig_4775      ------------------------------------------------

PF11_0396g                AATAATGAAGGGACTATAGGTGATTATCTTAATAATGAAGAAAATAAC
Pfa3D7|chr11|PF11_0396|Pf AATAATGAAGGGACTATAGGTGATTATCTTAATAATGAAGAAAATAAC
SU_CLEAN_contig_7252      ------------------------------------------------
SU_CLEAN_contig_4775      ------------------------------------------------

PF11_0396g                GAAACAAATAATATTAAAAGGTTGAAGAAAGATATATGTAATGATGAG
Pfa3D7|chr11|PF11_0396|Pf GAAACAAATAATATTAAAAGGTTGAAGAAAGATATATGTAATGATGAG
SU_CLEAN_contig_7252      ------------------------------------------------
SU_CLEAN_contig_4775      ------------------------------------------------

PF11_0396g                AAAGGAAACACACAGAATGATATAAAAGAGGAGGACAAAATGAGAAAT
Pfa3D7|chr11|PF11_0396|Pf AAAGGAAACACACAGAATGATATAAAAGAGGAGGACAAAATGAGAAAT
SU_CLEAN_contig_7252      ------------------------------------------------
SU_CLEAN_contig_4775      ------------------------------------------------

PF11_0396g                ATGGAAACATATATGAATGAGCCAATTGATGGTGTAAAATCTGAATTA
Pfa3D7|chr11|PF11_0396|Pf ATGGAAACATATATGAATGAGCCAATTGATGGTGTAAAATCTGAATTA
SU_CLEAN_contig_7252      ------------------------------------------------
SU_CLEAN_contig_4775      ------------------------------------------------

PF11_0396g                ACTTATGATAATTTAAAATCTATGGAAGAACAAGAAAAGAATGGAGAA
Pfa3D7|chr11|PF11_0396|Pf ACTTATGATAATTTAAAATCTATGGAAGAACAAGAAAAGAATGGAGAA
SU_CLEAN_contig_7252      ------------------------------------------------
SU_CLEAN_contig_4775      ------------------------------------------------

PF11_0396g                ATTGAACAAGGAATAAATAATATGATAGATCATTTTCAAAGCAATAAT
Pfa3D7|chr11|PF11_0396|Pf ATTGAACAAGGAATAAATAATATGATAGATCATTTTCAAAGCAATAAT
SU_CLEAN_contig_7252      ------------------------------------------------
SU_CLEAN_contig_4775      ------------------------------------------------

PF11_0396g                TTATTAAATAATGACAATACAAATGGAAATATAAATTCTTATACAAAT
Pfa3D7|chr11|PF11_0396|Pf TTATTAAATAATGACAATACAAATGGAAATATAAATTCTTATACAAAT
SU_CLEAN_contig_7252      ------------------------------------------------
SU_CLEAN_contig_4775      ------------------------------------------------

PF11_0396g                GATGATATTCATAATAATGGGTCATTACAAGGATATGAACAAGATGGA
Pfa3D7|chr11|PF11_0396|Pf GATGATATTCATAATAATGGGTCATTACAAGGATATGAACAAGATGGA
SU_CLEAN_contig_7252      ------------------------------------------------
SU_CLEAN_contig_4775      ------------------------------------------------

PF11_0396g                CTTATACAAAATAGGAATAATGGAGATGAAGTAAATAATTCAGATATA
Pfa3D7|chr11|PF11_0396|Pf CTTATACAAAATAGGAATAATGGAGATGAAGTAAATAATTCAGATATA
SU_CLEAN_contig_7252      ------------------------------------------------
SU_CLEAN_contig_4775      ------------------------------------------------

PF11_0396g                GAAAGATTAGCATATGATGAAGCCTCAGCTAATGTTATTGATAATAAT
Pfa3D7|chr11|PF11_0396|Pf GAAAGATTAGCATATGATGAAGCCTCAGCTAATGTTATTGATAATAAT
SU_CLEAN_contig_7252      ------------------------------------------------
SU_CLEAN_contig_4775      ------------------------------------------------

PF11_0396g                ATAAATAATGATATACATGAAGAAGATGAAGATGATGAAAATAATAAT
Pfa3D7|chr11|PF11_0396|Pf ATAAATAATGATATACATGAAGAAGATGAAGATGATGAAAATAATAAT
SU_CLEAN_contig_7252      ------------------------------------------------
SU_CLEAN_contig_4775      ------------------------------------------------

PF11_0396g                AATGATGAAGAAACAGGAGAAGATGATTGTAATGGTGTTTATTCTTCC
Pfa3D7|chr11|PF11_0396|Pf AATGATGAAGAAACAGGAGAAGATGATTGTAATGGTGTTTATTCTTCC
SU_CLEAN_contig_7252      ------------------------------------------------
SU_CLEAN_contig_4775      ------------------------------------------------

PF11_0396g                GAAGAATTAAGATTATTTGAAAATTATTATTCTAATGATTATGAAGAT
Pfa3D7|chr11|PF11_0396|Pf GAAGAATTAAGATTATTTGAAAATTATTATTCTAATGATTATGAAGAT
SU_CLEAN_contig_7252      ------------------------------------------------
SU_CLEAN_contig_4775      ------------------------------------------------

PF11_0396g                AATATAGCATATAGTTGTGGATCAACTGCATTAGTAGCTGTTATATTA
Pfa3D7|chr11|PF11_0396|Pf AATATAGCATATAGTTGTGGATCAACTGCATTAGTAGCTGTTATATTA
SU_CLEAN_contig_7252      ------------------------------------------------
SU_CLEAN_contig_4775      ------------------------------------------------

PF11_0396g                AAAGGTTATTTAATTGTAGCTAATGCTGGAGATTCTAGAGCTATTGTT
Pfa3D7|chr11|PF11_0396|Pf AAAGGTTATTTAATTGTAGCTAATGCTGGAGATTCTAGAGCTATTGTT
SU_CLEAN_contig_7252      ------------------------------------------------
SU_CLEAN_contig_4775      ------------------------------------------------

PF11_0396g                TGTTTCAACGGAAATTCTTTAGGTATGTCTACTGATCATAAACCACAT
Pfa3D7|chr11|PF11_0396|Pf TGTTTCAACGGAAATTCTTTAGGTATGTCTACTGATCATAAACCACAT
SU_CLEAN_contig_7252      ------------------------------------------------
SU_CLEAN_contig_4775      ------------------------------------------------

PF11_0396g                TTACAAACAGAAGAAGCTCGTATTAAAAAGGCTGGTGGATATATAGCT
Pfa3D7|chr11|PF11_0396|Pf TTACAAACAGAAGAAGCTCGTATTAAAAAGGCTGGTGGATATATAGCT
SU_CLEAN_contig_7252      ------------------------------------------------
SU_CLEAN_contig_4775      ------------------------------------------------

PF11_0396g                AATGGTAGAGTTGATGGAAATTTAAATTTGACTAGAGCTATTGGAGAT
Pfa3D7|chr11|PF11_0396|Pf AATGGTAGAGTTGATGGAAATTTAAATTTGACTAGAGCTATTGGAGAT
SU_CLEAN_contig_7252      ------------------------------------------------
SU_CLEAN_contig_4775      ------------------------------------------------

PF11_0396g                TTACATTATAAAAGAGATCCATTTTTACCACAGAAAGATCAAAAAATA
Pfa3D7|chr11|PF11_0396|Pf TTACATTATAAAAGAGATCCATTTTTACCACAGAAAGATCAAAAAATA
SU_CLEAN_contig_7252      ------------------------------------------------
SU_CLEAN_contig_4775      ------------------------------------------------

PF11_0396g                TCAGCCTTCCCAGAAATCACATGTGTTACTTTAACACCAGAAGATGAA
Pfa3D7|chr11|PF11_0396|Pf TCAGCCTTCCCAGAAATCACATGTGTTACTTTAACACCAGAAGATGAA
SU_CLEAN_contig_7252      ------------------------------------------------
SU_CLEAN_contig_4775      ------------------------------------------------

PF11_0396g                TTTTTGTTTCTTGCATGTGATGGTATATGGGATTGTAAAGATGGTCAA
Pfa3D7|chr11|PF11_0396|Pf TTTTTGTTTCTTGCATGTGATGGTATATGGGATTGTAAAGATGGTCAA
SU_CLEAN_contig_7252      ------------------------------------------------
SU_CLEAN_contig_4775      ------------------------------------------------

PF11_0396g                GATGTTGTCGGTTTTGTAAAAACGAGACTTGAAAAATTTGAAGAAATT
Pfa3D7|chr11|PF11_0396|Pf GATGTTGTCGGTTTTGTAAAAACGAGACTTGAAAAATTTGAAGAAATT
SU_CLEAN_contig_7252      ------------------------------------------------
SU_CLEAN_contig_4775      ------------------------------------------------

PF11_0396g                CCAGATGATCCAAACAATTCTTTGGATAATACAGAAAATAGTGAACAT
Pfa3D7|chr11|PF11_0396|Pf CCAGATGATCCAAACAATTCTTTGGATAATACAGAAAATAGTGAACAT
SU_CLEAN_contig_7252      ------------------------------------------------
SU_CLEAN_contig_4775      ------------------------------------------------

PF11_0396g                ATGAATACTAATAATAATTCAGATCAAAATGAAAAATTAAAAAGTGAA
Pfa3D7|chr11|PF11_0396|Pf ATGAATACTAATAATAATTCAGATCAAAATGAAAAATTAAAAAGTGAA
SU_CLEAN_contig_7252      ------------------------------------------------
SU_CLEAN_contig_4775      ------------------------------------------------

PF11_0396g                GATCAAAATAATATAAATAATGAACAAGAAAATATTTTAAATACATCA
Pfa3D7|chr11|PF11_0396|Pf GATCAAAATAATATAAATAATGAACAAGAAAATATTTTAAATACATCA
SU_CLEAN_contig_7252      ------------------------------------------------
SU_CLEAN_contig_4775      ------------------------------------------------

PF11_0396g                AATAATGATTTCCAAAAAAATGAAAATTTACTAAACGAAAACAATATG
Pfa3D7|chr11|PF11_0396|Pf AATAATGATTTCCAAAAAAATGAAAATTTACTAAACGAAAACAATATG
SU_CLEAN_contig_7252      ------------------------------------------------
SU_CLEAN_contig_4775      ------------------------------------------------

PF11_0396g                GATAATATAAACATGCAGGAAAAAAGTGAGACGGAAGAAGATTTAGAT
Pfa3D7|chr11|PF11_0396|Pf GATAATATAAACATGCAGGAAAAAAGTGAGACGGAAGAAGATTTAGAT
SU_CLEAN_contig_7252      ------------------------------------------------
SU_CLEAN_contig_4775      ------------------------------------------------

PF11_0396g                TTAGAAAGAGATGAAGATAAACATGATGCTCCACCTGTTATTGAAAGA
Pfa3D7|chr11|PF11_0396|Pf TTAGAAAGAGATGAAGATAAACATGATGCTCCACCTGTTATTGAAAGA
SU_CLEAN_contig_7252      ------------------------------------------------
SU_CLEAN_contig_4775      ------------------------------------------------

PF11_0396g                AAGAAATATGAAAAGTTTAATAAATTATCACAAATTTGTGAAGAATTA
Pfa3D7|chr11|PF11_0396|Pf AAGAAATATGAAAAGTTTAATAAATTATCACAAATTTGTGAAGAATTA
SU_CLEAN_contig_7252      ------------------------------------------------
SU_CLEAN_contig_4775      ------------------------------------------------

PF11_0396g                TGTGACGAATGTTTATCTAATAATTATAAAGAAAATGATGGTATAGGT
Pfa3D7|chr11|PF11_0396|Pf TGTGACGAATGTTTATCTAATAATTATAAAGAAAATGATGGTATAGGT
SU_CLEAN_contig_7252      ------------------------------------------------
SU_CLEAN_contig_4775      ------------------------------------------------

PF11_0396g                TGTGATAATATGACATGTTTGATAGTTCAATATAATCCTGAATATAAA
Pfa3D7|chr11|PF11_0396|Pf TGTGATAATATGACATGTTTGATAGTTCAATATAATCCTGAATATAAA
SU_CLEAN_contig_7252      ------------------------------------------------
SU_CLEAN_contig_4775      ------------------------------------------------

PF11_0396g                ATACATACAGAAAAGAAATTTCTTAATATCGACGATATTGAATAAAGT
Pfa3D7|chr11|PF11_0396|Pf ATACATACAGAAAAGAAATTTCTTAATATCGACGATATTGAATAA---
SU_CLEAN_contig_7252      ------------------------------------------------
SU_CLEAN_contig_4775      ------------------------------------------------

PF11_0396g                ATAGTCTTACATATATATATATATATATATATATATATATAATATAAT
Pfa3D7|chr11|PF11_0396|Pf ------------------------------------------------
SU_CLEAN_contig_7252      ------------------------------------------------
SU_CLEAN_contig_4775      ------------------------------------------------

PF11_0396g                ATAAATCATTAATAAAATGAAACATTTATGCATATAATACAGATGTAT
Pfa3D7|chr11|PF11_0396|Pf ------------------------------------------------
SU_CLEAN_contig_7252      ------------------------------------------------
SU_CLEAN_contig_4775      ------------------------------------------------

PF11_0396g                CTAATAATTTGTATTATTTATTATAACATATATTTTCCTTTTTATTAT
Pfa3D7|chr11|PF11_0396|Pf ------------------------------------------------
SU_CLEAN_contig_7252      ------------------------------------------------
SU_CLEAN_contig_4775      ------------------------------------------------

PF11_0396g                TGTATTTATGTATATAAATGATTATATATTTATTTTGTAAAGAAAAAT
Pfa3D7|chr11|PF11_0396|Pf ------------------------------------------------
SU_CLEAN_contig_7252      ------------------------------------------------
SU_CLEAN_contig_4775      ------------------------------------------------

PF11_0396g                ATAGAAGAAAATAAAAATAAATAAAAAATTGTTCATATATATTATATA
Pfa3D7|chr11|PF11_0396|Pf ------------------------------------------------
SU_CLEAN_contig_7252      ------------------------------------------------
SU_CLEAN_contig_4775      ------------------------------------------------

PF11_0396g                TTAATATATGTGAATTTATTGAATATATTGGATTTTTTTTTTTTTTTT
Pfa3D7|chr11|PF11_0396|Pf ------------------------------------------------
SU_CLEAN_contig_7252      ------------------------------------------------
SU_CLEAN_contig_4775      ------------------------------------------------

PF11_0396g                TTTTTTCTTTATTAGCACACATAATATTATATATGTGTTAATGTAAAT
Pfa3D7|chr11|PF11_0396|Pf ------------------------------------------------
SU_CLEAN_contig_7252      ------------------------------------------------
SU_CLEAN_contig_4775      ------------------------------------------------

PF11_0396g                ATTATTTAATAAAAAAAAGAACACCTTTTTTCTTAAGCACGCATCATA
Pfa3D7|chr11|PF11_0396|Pf ------------------------------------------------
SU_CLEAN_contig_7252      ------------------------------------------------
SU_CLEAN_contig_4775      ------------------------------------------------

PF11_0396g                TGAATGAATTGCTTGTATATATACATATATAGATGAATAAATAGATAA
Pfa3D7|chr11|PF11_0396|Pf ------------------------------------------------
SU_CLEAN_contig_7252      ------------------------------------------------
SU_CLEAN_contig_4775      ------------------------------------------------

PF11_0396g                ATAAATAAATAAATAAATATATATATATATATATATATATATATATAT
Pfa3D7|chr11|PF11_0396|Pf ------------------------------------------------
SU_CLEAN_contig_7252      ------------------------------------------------
SU_CLEAN_contig_4775      ------------------------------------------------

PF11_0396g                ATATATATATATATATTTATTTATTTTTATTTATTCTTCTTTTTCATT
Pfa3D7|chr11|PF11_0396|Pf ------------------------------------------------
SU_CLEAN_contig_7252      ------------------------------------------------
SU_CLEAN_contig_4775      ------------------------------------------------

PF11_0396g                TCATTTCATTTCATTTCTTTTCTTTTTTTTTTTTTTTTTTTTTTTTTT
Pfa3D7|chr11|PF11_0396|Pf ------------------------------------------------
SU_CLEAN_contig_7252      ------------------------------------------------
SU_CLEAN_contig_4775      ------------------------------------------------

PF11_0396g                TCATGTCATAATTTATGGTGTTTTTATAAGTTCTCATACTTATTTAAA
Pfa3D7|chr11|PF11_0396|Pf ------------------------------------------------
SU_CLEAN_contig_7252      ------------------------------------------------
SU_CLEAN_contig_4775      ------------------------------------------------

PF11_0396g                AAAATTATTGCATTATATATACATATAAAAATAAAAAATAAAAATAAA
Pfa3D7|chr11|PF11_0396|Pf ------------------------------------------------
SU_CLEAN_contig_7252      ------------------------------------------------
SU_CLEAN_contig_4775      ------------------------------------------------

PF11_0396g                AATAAAAAATAAAAATAAAAATAAAAAATGAGAGATATATGTATTTCG
Pfa3D7|chr11|PF11_0396|Pf ------------------------------------------------
SU_CLEAN_contig_7252      ------------------------------------------------
SU_CLEAN_contig_4775      ------------------------------------------------

PF11_0396g                TATAAATACATTATCACCATATAAATCTTTTCTCAAACATTTTATTAA
Pfa3D7|chr11|PF11_0396|Pf ------------------------------------------------
SU_CLEAN_contig_7252      ------------------------------------------------
SU_CLEAN_contig_4775      ------------------------------------------------

PF11_0396g                TAATAAATAATTTATATATTTAGCCTTTTAATTGTCAATTATATATGT
Pfa3D7|chr11|PF11_0396|Pf ------------------------------------------------
SU_CLEAN_contig_7252      ------------------------------------------------
SU_CLEAN_contig_4775      ------------------------------------------------

PF11_0396g                AGATATAAAACTGTTGAGTATTATAAATTTTTTCATTTTAGTTTTATA
Pfa3D7|chr11|PF11_0396|Pf ------------------------------------------------
SU_CLEAN_contig_7252      ------------------------------------------------
SU_CLEAN_contig_4775      ------------------------------------------------

PF11_0396g                TTTAAAGATATATTTCATAAACATAAACATAAATATAAATATATATAT
Pfa3D7|chr11|PF11_0396|Pf ------------------------------------------------
SU_CLEAN_contig_7252      ------------------------------------------------
SU_CLEAN_contig_4775      ------------------------------------------------

PF11_0396g                ATATATATATATATATAATTATATACATTTTACTAATATCAAGTATTG
Pfa3D7|chr11|PF11_0396|Pf ------------------------------------------------
SU_CLEAN_contig_7252      ------------------------------------------------
SU_CLEAN_contig_4775      ------------------------------------------------

PF11_0396g                CTTTTTAAGTATATCCTAAATTGAAAGCAATAAAGAT
Pfa3D7|chr11|PF11_0396|Pf -------------------------------------
SU_CLEAN_contig_7252      -------------------------------------
SU_CLEAN_contig_4775      -------------------------------------

;

endblock;
