# Supplementary material for: cDNA sequences reveal considerable gene prediction inaccuracy in the Plasmodium falciparum genome
Source: BMC Genomics. 2007 Jul 27;8:255. doi: 10.1186/1471-2164-8-255 (PMC1978503; doi:10.1186/1471-2164-8-255)
Supplement: Additional file 3 — Genes with cDNA sequences not matching predicted CDS perfectly. Aligned cDNA and predicted CDS sequences can be viewed by double clicking the hyper-linked gene names in the Excel file. [file 1471-2164-8-255-S3.zip › PF11_0399.TXT]

#NEXUS

[!This data assembled using Sequencher, from Gene Codes Corporation.]
begin data;
   dimensions ntax=5 nchar=4147;
   format datatype=dna gap=- interleave=yes;
   matrix

PF11_0399                       AAAAAGGAATTTTAATTTCTTCTATGCATTTGTCTCTTCAAATTTTTT
MAL11|PF11_0399                 ------------------------------------------------
su_gi_contig_4446               ------------------------------------------------
gi|21254527|gb|BQ451415.1|BQ451 ------------------------------------------------
gi|21542655|gb|BQ595929.1|BQ595 ------------------------------------------------

PF11_0399                       CTATAACGTGAAATTAACTTTTCCTGTGCAATGGAATTTACCTTCTAT
MAL11|PF11_0399                 ------------------------------------------------
su_gi_contig_4446               ------------------------------------------------
gi|21254527|gb|BQ451415.1|BQ451 ------------------------------------------------
gi|21542655|gb|BQ595929.1|BQ595 ------------------------------------------------

PF11_0399                       ATATTTAACTAACGATGAAATCGTAGAGGTATGAAAAAAAAAAAGAAG
MAL11|PF11_0399                 ------------------------------------------------
su_gi_contig_4446               ------------------------------------------------
gi|21254527|gb|BQ451415.1|BQ451 ------------------------------------------------
gi|21542655|gb|BQ595929.1|BQ595 ------------------------------------------------

PF11_0399                       TCAATGATGTATTTCTGTAACGTTATAATAAATATATGTACCATTTTA
MAL11|PF11_0399                 ------------------------------------------------
su_gi_contig_4446               ------------------------------------------------
gi|21254527|gb|BQ451415.1|BQ451 ------------------------------------------------
gi|21542655|gb|BQ595929.1|BQ595 ------------------------------------------------

PF11_0399                       TATGTAATTGTTTTTTCCTTCTATTTTAATATATACATATATATATAT
MAL11|PF11_0399                 ------------------------------------------------
su_gi_contig_4446               ------------------------------------------------
gi|21254527|gb|BQ451415.1|BQ451 ------------------------------------------------
gi|21542655|gb|BQ595929.1|BQ595 ------------------------------------------------

PF11_0399                       ATATATATATAACACATTTATGTATTATTTATTTTGTTTTATGTTTGC
MAL11|PF11_0399                 ------------------------------------------------
su_gi_contig_4446               ------------------------------------------------
gi|21254527|gb|BQ451415.1|BQ451 ------------------------------------------------
gi|21542655|gb|BQ595929.1|BQ595 ------------------------------------------------

PF11_0399                       TAATTTTTTTCTACAATATCAGGATGAAAATAAAAAATCGCTAACGGA
MAL11|PF11_0399                 ------------------------------------------------
su_gi_contig_4446               ------------------------------------------------
gi|21254527|gb|BQ451415.1|BQ451 ------------------------------------------------
gi|21542655|gb|BQ595929.1|BQ595 ------------------------------------------------

PF11_0399                       GAAAGAACAAAATAATTATGTACCTAATGAAAATAATGATGCGTATTA
MAL11|PF11_0399                 ------------------------------------------------
su_gi_contig_4446               ------------------------------------------------
gi|21254527|gb|BQ451415.1|BQ451 ------------------------------------------------
gi|21542655|gb|BQ595929.1|BQ595 ------------------------------------------------

PF11_0399                       TTATTATAAACATATATTAAAAACACAAGCAACTAATAGATTAAGAGT
MAL11|PF11_0399                 ------------------------------------------------
su_gi_contig_4446               ------------------------------------------------
gi|21254527|gb|BQ451415.1|BQ451 ------------------------------------------------
gi|21542655|gb|BQ595929.1|BQ595 ------------------------------------------------

PF11_0399                       AACCAAAAAGAATATTCCAAGTATACTTTATTATTGCTTAAACAATTG
MAL11|PF11_0399                 ------------------------------------------------
su_gi_contig_4446               ------------------------------------------------
gi|21254527|gb|BQ451415.1|BQ451 ------------------------------------------------
gi|21542655|gb|BQ595929.1|BQ595 ------------------------------------------------

PF11_0399                       TAATGACCTGACATGTGCAGAACTTTCTGGATATGACGGATCTTTAAT
MAL11|PF11_0399                 ------------------------------------------------
su_gi_contig_4446               ------------------------------------------------
gi|21254527|gb|BQ451415.1|BQ451 ------------------------------------------------
gi|21542655|gb|BQ595929.1|BQ595 ------------------------------------------------

PF11_0399                       CGCAACGGCACATTCAAATAACATAATAAAATTATGGAATTTAAAAAA
MAL11|PF11_0399                 ------------------------------------------------
su_gi_contig_4446               ------------------------------------------------
gi|21254527|gb|BQ451415.1|BQ451 ------------------------------------------------
gi|21542655|gb|BQ595929.1|BQ595 ------------------------------------------------

PF11_0399                       ATCCGAAATGAATAAAGTAATGAATGAGAAAAGAGATATAGATGAAAT
MAL11|PF11_0399                 ------------------------------------------------
su_gi_contig_4446               ------------------------------------------------
gi|21254527|gb|BQ451415.1|BQ451 ------------------------------------------------
gi|21542655|gb|BQ595929.1|BQ595 ------------------------------------------------

PF11_0399                       TAATGAGTATATGGATGACGTTAGAAAACATGAATCTTATTTAAATGG
MAL11|PF11_0399                 ------------------------------------------------
su_gi_contig_4446               ------------------------------------------------
gi|21254527|gb|BQ451415.1|BQ451 ------------------------------------------------
gi|21542655|gb|BQ595929.1|BQ595 ------------------------------------------------

PF11_0399                       AAAGAAAAGCATTCCATTAGATATAGATGAATATAATAACAAGGGAGT
MAL11|PF11_0399                 ------------------------------------------------
su_gi_contig_4446               ------------------------------------------------
gi|21254527|gb|BQ451415.1|BQ451 ------------------------------------------------
gi|21542655|gb|BQ595929.1|BQ595 ------------------------------------------------

PF11_0399                       ATCAAAATTATATGGAAATACATTTAATGTGTCTAGTTTGTCCTTTGG
MAL11|PF11_0399                 ------------------------------------------------
su_gi_contig_4446               ------------------------------------------------
gi|21254527|gb|BQ451415.1|BQ451 ------------------------------------------------
gi|21542655|gb|BQ595929.1|BQ595 ------------------------------------------------

PF11_0399                       TGAAACAGATAAAATTTTATTATCTGGTAATTTAAATGGTGATATATA
MAL11|PF11_0399                 ------------------------------------------------
su_gi_contig_4446               ------------------------------------------------
gi|21254527|gb|BQ451415.1|BQ451 ------------------------------------------------
gi|21542655|gb|BQ595929.1|BQ595 ------------------------------------------------

PF11_0399                       TTTATACAGCACAATTAGTAATAAAAATTATGTAAAATATGTAGGTGG
MAL11|PF11_0399                 ------------------------------------------------
su_gi_contig_4446               ------------------------------------------------
gi|21254527|gb|BQ451415.1|BQ451 ------------------------------------------------
gi|21542655|gb|BQ595929.1|BQ595 ------------------------------------------------

PF11_0399                       ACATACACCAATATGGTCTATAGACACAGCCTTTTTAGGATACTTCTT
MAL11|PF11_0399                 ------------------------------------------------
su_gi_contig_4446               ------------------------------------------------
gi|21254527|gb|BQ451415.1|BQ451 ------------------------------------------------
gi|21542655|gb|BQ595929.1|BQ595 ------------------------------------------------

PF11_0399                       CGCAACTGCGGAAGATGATGGAAATTTAAGAATATATTCTACTAATAA
MAL11|PF11_0399                 ------------------------------------------------
su_gi_contig_4446               ------------------------------------------------
gi|21254527|gb|BQ451415.1|BQ451 ------------------------------------------------
gi|21542655|gb|BQ595929.1|BQ595 ------------------------------------------------

PF11_0399                       AACTTATCCATTCATTACATATAAGTATAATTGTCCGGTTAATGTATG
MAL11|PF11_0399                 ------------------------------------------------
su_gi_contig_4446               ------------------------------------------------
gi|21254527|gb|BQ451415.1|BQ451 ------------------------------------------------
gi|21542655|gb|BQ595929.1|BQ595 ------------------------------------------------

PF11_0399                       TAAATATCATTATAACAATACGCTTGTAGCATGTGGTTATTATGGTAA
MAL11|PF11_0399                 ------------------------------------------------
su_gi_contig_4446               ------------------------------------------------
gi|21254527|gb|BQ451415.1|BQ451 ------------------------------------------------
gi|21542655|gb|BQ595929.1|BQ595 ------------------------------------------------

PF11_0399                       TATTAAAAAAATGAACATATTTCAAAAATTAAAATATATAATATATCA
MAL11|PF11_0399                 ------------------------------------------------
su_gi_contig_4446               ------------------------------------------------
gi|21254527|gb|BQ451415.1|BQ451 ------------------------------------------------
gi|21542655|gb|BQ595929.1|BQ595 ------------------------------------------------

PF11_0399                       CCACATAAAAGGAAATTCATATAAATTAATATATAAATACGTATATGT
MAL11|PF11_0399                 ------------------------------------------------
su_gi_contig_4446               ------------------------------------------------
gi|21254527|gb|BQ451415.1|BQ451 ------------------------------------------------
gi|21542655|gb|BQ595929.1|BQ595 ------------------------------------------------

PF11_0399                       TTATATGTTTTTATATTATACATTTGTTCATATGTTTTATTATTCTTT
MAL11|PF11_0399                 ------------------------------------------------
su_gi_contig_4446               ------------------------------------------------
gi|21254527|gb|BQ451415.1|BQ451 ------------------------------------------------
gi|21542655|gb|BQ595929.1|BQ595 ------------------------------------------------

PF11_0399                       TCTTTCTTTTTTTCAGATAATTATGTACATTTATACGATGTTAGGATT
MAL11|PF11_0399                 ------------------------------------------------
su_gi_contig_4446               ----------------------------ATTTATACGATGTTAGGATT
gi|21254527|gb|BQ451415.1|BQ451 ------------------------------------------------
gi|21542655|gb|BQ595929.1|BQ595 ----------------------------ATTTATACGATGTTAGGATT

PF11_0399                       AATTCATTCATAAAACGATTTAAAAATAATTATCCTAGCAATCAAGGT
MAL11|PF11_0399                 ------------------------------------------------
su_gi_contig_4446               AATTCATTCATAAAACGATTTAAAAATAATTATCCTAGCAATCAAGGT
gi|21254527|gb|BQ451415.1|BQ451 -ATTCATTCATAAAACGATTTAAAAATAATTATCCTAGCAATCAAGGT
gi|21542655|gb|BQ595929.1|BQ595 AATTCATTCATAAAACGATTTAAAAATAATTATCCTAGCAATCAAGGT

PF11_0399                       GTGACCTCTTTAAGTTTTTCAAAGAATGGACGTTTTCTTTCATATGCA
MAL11|PF11_0399                 ------------------------------------------------
su_gi_contig_4446               GTGACCTCTTTAAGTTTTTCAAAGAATGGACGTTTTCTTTCATATGCA
gi|21254527|gb|BQ451415.1|BQ451 GTGACCTCTTTAAGTTTTTCAAAGAATGGACGTTTTCTTTCATATGCA
gi|21542655|gb|BQ595929.1|BQ595 GTGACCTCTTTAAGTTTTTCAAAGAATGGACGTTTTCTTTCATATGCA

PF11_0399                       GGTATATACATATATAAATATTACAAAGTTGAAGGAATAAATAAATAA
MAL11|PF11_0399                 ------------------------------------------------
su_gi_contig_4446               G-----------------------------------------------
gi|21254527|gb|BQ451415.1|BQ451 G-----------------------------------------------
gi|21542655|gb|BQ595929.1|BQ595 G-----------------------------------------------

PF11_0399                       ATAAATAAATACATACATACATACATATATATATATATATATATATAT
MAL11|PF11_0399                 ------------------------------------------------
su_gi_contig_4446               ------------------------------------------------
gi|21254527|gb|BQ451415.1|BQ451 ------------------------------------------------
gi|21542655|gb|BQ595929.1|BQ595 ------------------------------------------------

PF11_0399                       ATATATTGTTTTATATTATAGGTGGATATACTAATAACCTAAACCTAA
MAL11|PF11_0399                 ------------------------------------------------
su_gi_contig_4446               ---------------------GTGGATATACTAATAACCTAAACCTAA
gi|21254527|gb|BQ451415.1|BQ451 ---------------------GTGGATATACTAATAACCTAAACCTAA
gi|21542655|gb|BQ595929.1|BQ595 ---------------------GTGGATATACTAATAACCTAAACCTAA

PF11_0399                       TAGACTTGGCCATGGACAAATTTGTTGAAGTAGAACAAAAAGAAAATA
MAL11|PF11_0399                 -----------ATGGACAAATTTGTTGAAGTAGAACAAAAAGAAAATA
su_gi_contig_4446               TAGACTTGGCCATGGACAAATTTGTTGAAGTAGAACAAAAAGAAAATA
gi|21254527|gb|BQ451415.1|BQ451 TAGACTTGGCCATGGACAAATTTGTTGAAGTAGAACAAAAAGAAAATA
gi|21542655|gb|BQ595929.1|BQ595 TAGACTTGGCCATGGACAAATTTGTTGAAGTAGAACAAAAAGAAAATA

PF11_0399                       TGGGCATTAACATTAACTCATTTGACGAATTGAAATATGCAGATAACA
MAL11|PF11_0399                 TGGGCATTAACATTAACTCATTTGACGAATTGAAATATGCAGATAACA
su_gi_contig_4446               TGGGCATTAACATTAACTCATTTGACGAATTGAAATATGCAGATAACA
gi|21254527|gb|BQ451415.1|BQ451 TGGGCATTAACATTAACTCATTTGACGAATTGAAATATGCAGATAACA
gi|21542655|gb|BQ595929.1|BQ595 TGGGCATTAACATTAACTCATTTGACGAATTGAAATATGCAGATAACA

PF11_0399                       TTAGAAAGTCTATTGATGGATATTTAGAAAATGACCTTATGAACATTG
MAL11|PF11_0399                 TTAGAAAGTCTATTGATGGATATTTAGAAAATGACCTTATGAACATTG
su_gi_contig_4446               TTAGAAAGTCTATTGATGGATATTTAGAAAATGACCTTATGAACATTG
gi|21254527|gb|BQ451415.1|BQ451 TTAGAAAGTCTATTGATGGATATTTAGAAAATGACCTTATGAACATTG
gi|21542655|gb|BQ595929.1|BQ595 TTAGAAAGTCTATTGATGGATATTTAGAAAATGACCTTATGAACATTG

PF11_0399                       ATGAAAGGAAAAATGTATCTGAAATAAAAAAAGACGACTTTAGTTTTT
MAL11|PF11_0399                 ATGAAAGGAAAAATGTATCTGAAATAAAAAAAGACGACTTTAGTTTTT
su_gi_contig_4446               ATGAAAGGAAAAATGTATCTGAAATAAAAAAAGACGACTTTAGTTTTT
gi|21254527|gb|BQ451415.1|BQ451 ATGAAAGGAAAAATGTATCTGAAATAAAAAAAGACGACTTTAGTTTTT
gi|21542655|gb|BQ595929.1|BQ595 ATGAAAGGAAAAATGTATCTGAAATAAAAAAAGACGACTTTAGTTTTT

PF11_0399                       ATGAAGATAAAATTTTAAATATCGATTTTAGTTATGACAACAATTTAT
MAL11|PF11_0399                 ATGAAGATAAAATTTTAAATATCGATTTTAGTTATGACAACAATTTAT
su_gi_contig_4446               ATGAAGATAAAATTTTAAATATCGATTTTAGTTATGACAACAATTTAT
gi|21254527|gb|BQ451415.1|BQ451 ATGAAGATAAAATTTTAAATATCGATTTTAGTTATGACAACAATTTAT
gi|21542655|gb|BQ595929.1|BQ595 ATGAAGATAAAATTTTAAATATCGATTTTAGTTATGACAACAATTTAT

PF11_0399                       TGGTTACTGCTTCTTGTAATAATATTATTGATTTTTATAATTGTTCAA
MAL11|PF11_0399                 TGGTTACTGCTTCTTGTAATAATATTATTGATTTTTATAATTGTTCAA
su_gi_contig_4446               TGGTTACTGCTTCTTGTAATAATATTATTGATTTTTATAATTGTTCAA
gi|21254527|gb|BQ451415.1|BQ451 TGGTTACTGCTTCTTGTAATAATATTATTGATTTTTATAATTGTTCAA
gi|21542655|gb|BQ595929.1|BQ595 TGGTTACTGCTTCTTGTAATAATATTATTGATTTTTATAATTGTTCAA

PF11_0399                       AAGGTTGGGAAAAAAATTAAATAAAATATAAACATGGAAAATAATGTT
MAL11|PF11_0399                 AAG---------------------------------------------
su_gi_contig_4446               AAGGTTGGGAAAAAAATTAAATAAAATATAAACATGGAAAATAATGTT
gi|21254527|gb|BQ451415.1|BQ451 AAGGTTGGGAAAAAAATTAAATAAAATATAAACATGGAAAATAATGTT
gi|21542655|gb|BQ595929.1|BQ595 AAGGTTGGGAAAAAAATTAAATAAAATATAAACATGGAAAATAATGTT

PF11_0399                       TATATATATATATATATATTTTATTTTTTAGCATCACAAGAAATTAAA
MAL11|PF11_0399                 -------------------------------CATCACAAGAAATTAAA
su_gi_contig_4446               TATATATATATATATATATTTTATTTTTTAGCATCACAAGAAATTAAA
gi|21254527|gb|BQ451415.1|BQ451 TATATATATATATATATATTTTATTTTTTAGCATCACAAGAAATTAAA
gi|21542655|gb|BQ595929.1|BQ595 TATATATATATATATATATTTTATTTTTTAGCATCACAAGAAATTAAA

PF11_0399                       AGTACCATGGATAAAAAACGAATAAAATTAAATAATACAAAAGATAAA
MAL11|PF11_0399                 AGTACCATGGATAAAAAACGAATAAAATTAAATAATACAAAAGATAAA
su_gi_contig_4446               AGTACCATGGATAAAAAACGAATAAAATTAAATAATACAAAAGATAAA
gi|21254527|gb|BQ451415.1|BQ451 AGTACCATGGATAAAAAACGAATAAAATTAAATAATACAAAAGATAAA
gi|21542655|gb|BQ595929.1|BQ595 AGTACCATGGATAAAAAACGAATAAAATTAAATAATACAAAAGATAAA

PF11_0399                       AATAGATATGTCAAATTATCAAAATCTTTTGGTGTGCACTATTCCAAT
MAL11|PF11_0399                 AATAGATATGTCAAATTATCAAAATCTTTTGGTGTGCACTATTCCAAT
su_gi_contig_4446               AATAGATATGTCAAATTATCAAAATCTTTTGGTGTGCACTATTCCAAT
gi|21254527|gb|BQ451415.1|BQ451 AATAGATATGTCAAATTATCAAAATCTTTTGGTGTGCACTATTCCAAT
gi|21542655|gb|BQ595929.1|BQ595 AATAGATATG--------------------------------------

PF11_0399                       TTAATATCAGCTAAATTTACACCTGAGAATGCTCTTCTCTTATTTGGT
MAL11|PF11_0399                 TTAATATCAGCTAAATTTACACCTGAGAATGCTCTTCTCTTATTTG--
su_gi_contig_4446               TTA---------------------------------------------
gi|21254527|gb|BQ451415.1|BQ451 TTA---------------------------------------------
gi|21542655|gb|BQ595929.1|BQ595 ------------------------------------------------

PF11_0399                       AAGTAACTTTTATATTTATTTTATTTATAAATTTTTTTTTTTATTTAG
MAL11|PF11_0399                 ------------------------------------------------
su_gi_contig_4446               ------------------------------------------------
gi|21254527|gb|BQ451415.1|BQ451 ------------------------------------------------
gi|21542655|gb|BQ595929.1|BQ595 ------------------------------------------------

PF11_0399                       AAAAAGCCATATATATTATTTTTTTAAATTAACAATTATATTATATAT
MAL11|PF11_0399                 ------------------------------------------------
su_gi_contig_4446               ------------------------------------------------
gi|21254527|gb|BQ451415.1|BQ451 ------------------------------------------------
gi|21542655|gb|BQ595929.1|BQ595 ------------------------------------------------

PF11_0399                       ATATATATATATATATATATATATATATATATTTTACTTTTTACAGGA
MAL11|PF11_0399                 ------------------------------------------------
su_gi_contig_4446               ------------------------------------------------
gi|21254527|gb|BQ451415.1|BQ451 ------------------------------------------------
gi|21542655|gb|BQ595929.1|BQ595 ------------------------------------------------

PF11_0399                       ATTAATACATTAATATAGAAATGTTATTATCAGATAAAAACAAAAAAA
MAL11|PF11_0399                 ------------------------------------------------
su_gi_contig_4446               ------------------------------------------------
gi|21254527|gb|BQ451415.1|BQ451 ------------------------------------------------
gi|21542655|gb|BQ595929.1|BQ595 ------------------------------------------------

PF11_0399                       AAAAAAAAAAAAAAAAAAAAAAAAGAAAAGAGAAATATATGTGTGTAT
MAL11|PF11_0399                 ------------------------------------------------
su_gi_contig_4446               ------------------------------------------------
gi|21254527|gb|BQ451415.1|BQ451 ------------------------------------------------
gi|21542655|gb|BQ595929.1|BQ595 ------------------------------------------------

PF11_0399                       ATTACATTATATTTTTATATGTTGCTTTTAAAGTTACTTTTTTTTAAT
MAL11|PF11_0399                 ------------------------------------------------
su_gi_contig_4446               ------------------------------------------------
gi|21254527|gb|BQ451415.1|BQ451 ------------------------------------------------
gi|21542655|gb|BQ595929.1|BQ595 ------------------------------------------------

PF11_0399                       TGTTCAAGTATTAATATAATGTTAAAATTATTTTTTTCTCTTTTTTTA
MAL11|PF11_0399                 ------------------------------------------------
su_gi_contig_4446               ------------------------------------------------
gi|21254527|gb|BQ451415.1|BQ451 ------------------------------------------------
gi|21542655|gb|BQ595929.1|BQ595 ------------------------------------------------

PF11_0399                       TATTTCATATATGTTTTTGAATATCTATATAATCATATAAATGAACCT
MAL11|PF11_0399                 ------------------------------------------------
su_gi_contig_4446               ------------------------------------------------
gi|21254527|gb|BQ451415.1|BQ451 ------------------------------------------------
gi|21542655|gb|BQ595929.1|BQ595 ------------------------------------------------

PF11_0399                       TTTATTATTATATAAAAGCAAATTAAAAAAAAAAATACTTCTATATAT
MAL11|PF11_0399                 ------------------------------------------------
su_gi_contig_4446               ------------------------------------------------
gi|21254527|gb|BQ451415.1|BQ451 ------------------------------------------------
gi|21542655|gb|BQ595929.1|BQ595 ------------------------------------------------

PF11_0399                       ATATATTTTATTTTTTTTTAATTTATTATTTTCCGTTACATTTGTTTT
MAL11|PF11_0399                 ------------------------------------------------
su_gi_contig_4446               ------------------------------------------------
gi|21254527|gb|BQ451415.1|BQ451 ------------------------------------------------
gi|21542655|gb|BQ595929.1|BQ595 ------------------------------------------------

PF11_0399                       TATGCCTTATATTTTTATCTCTCTAATTTTTGTGTTATACATAAATAT
MAL11|PF11_0399                 ------------------------------------------------
su_gi_contig_4446               ------------------------------------------------
gi|21254527|gb|BQ451415.1|BQ451 ------------------------------------------------
gi|21542655|gb|BQ595929.1|BQ595 ------------------------------------------------

PF11_0399                       ATTTATAATATATAATTTTTAATTTTATTCATTTATTTTTTTTTTTTT
MAL11|PF11_0399                 ------------------------------------------------
su_gi_contig_4446               ------------------------------------------------
gi|21254527|gb|BQ451415.1|BQ451 ------------------------------------------------
gi|21542655|gb|BQ595929.1|BQ595 ------------------------------------------------

PF11_0399                       TTATTACTAAAATTTAGATCTTTATAGGATCTTAGATCTATGGATATA
MAL11|PF11_0399                 -----------------ATCTTTATAGGATCTTAGATCTATGGATATA
su_gi_contig_4446               ------------------------------------------------
gi|21254527|gb|BQ451415.1|BQ451 ------------------------------------------------
gi|21542655|gb|BQ595929.1|BQ595 ------------------------------------------------

PF11_0399                       TAATTAATATATATATATATATATTTTTTTTTTTTTGTTTATGATGTT
MAL11|PF11_0399                 TAATTAA-----------------------------------------
su_gi_contig_4446               ------------------------------------------------
gi|21254527|gb|BQ451415.1|BQ451 ------------------------------------------------
gi|21542655|gb|BQ595929.1|BQ595 ------------------------------------------------

PF11_0399                       TAAATATATATATTTTTTATGATAAAATAATATATATATTTATAATAA
MAL11|PF11_0399                 ------------------------------------------------
su_gi_contig_4446               ------------------------------------------------
gi|21254527|gb|BQ451415.1|BQ451 ------------------------------------------------
gi|21542655|gb|BQ595929.1|BQ595 ------------------------------------------------

PF11_0399                       ATATAAACATTGTTGTTTTTCTTTTTCGTTTTTTTTTTTTTTTTTTGA
MAL11|PF11_0399                 ------------------------------------------------
su_gi_contig_4446               ------------------------------------------------
gi|21254527|gb|BQ451415.1|BQ451 ------------------------------------------------
gi|21542655|gb|BQ595929.1|BQ595 ------------------------------------------------

PF11_0399                       AAATAAACAAACTAATTATAAAAACATGTCAACATTTTTTTTTTTTTT
MAL11|PF11_0399                 ------------------------------------------------
su_gi_contig_4446               ------------------------------------------------
gi|21254527|gb|BQ451415.1|BQ451 ------------------------------------------------
gi|21542655|gb|BQ595929.1|BQ595 ------------------------------------------------

PF11_0399                       TAATTTCTTTCTATATAATTTTTTATTATCTTCTCAAAAAAAAAAAAA
MAL11|PF11_0399                 ------------------------------------------------
su_gi_contig_4446               ------------------------------------------------
gi|21254527|gb|BQ451415.1|BQ451 ------------------------------------------------
gi|21542655|gb|BQ595929.1|BQ595 ------------------------------------------------

PF11_0399                       AAGAAAAAAAAAAAGAGGTATAACATATTTTTAAAAATAATATATATA
MAL11|PF11_0399                 ------------------------------------------------
su_gi_contig_4446               ------------------------------------------------
gi|21254527|gb|BQ451415.1|BQ451 ------------------------------------------------
gi|21542655|gb|BQ595929.1|BQ595 ------------------------------------------------

PF11_0399                       AATATTATTATGAAGAGTAATTATATTGAAAAAATGAATATTTTTTTC
MAL11|PF11_0399                 ------------------------------------------------
su_gi_contig_4446               ------------------------------------------------
gi|21254527|gb|BQ451415.1|BQ451 ------------------------------------------------
gi|21542655|gb|BQ595929.1|BQ595 ------------------------------------------------

PF11_0399                       TATTGTTCTTTTAAAGGCAATATTAGAAAAAGCCTAAAAATATATTTA
MAL11|PF11_0399                 ------------------------------------------------
su_gi_contig_4446               ------------------------------------------------
gi|21254527|gb|BQ451415.1|BQ451 ------------------------------------------------
gi|21542655|gb|BQ595929.1|BQ595 ------------------------------------------------

PF11_0399                       TAAATAAAAATATTGTGGAAGAAGAAAAAAAATTCACAAAGAAATAAA
MAL11|PF11_0399                 ------------------------------------------------
su_gi_contig_4446               ------------------------------------------------
gi|21254527|gb|BQ451415.1|BQ451 ------------------------------------------------
gi|21542655|gb|BQ595929.1|BQ595 ------------------------------------------------

PF11_0399                       AATCAACAATAATATATTATATATATATATATATATATATATATTAAT
MAL11|PF11_0399                 ------------------------------------------------
su_gi_contig_4446               ------------------------------------------------
gi|21254527|gb|BQ451415.1|BQ451 ------------------------------------------------
gi|21542655|gb|BQ595929.1|BQ595 ------------------------------------------------

PF11_0399                       ATATTTTTATATAACGTTAATTTTTTTTTTATAATATAATTATAATAA
MAL11|PF11_0399                 ------------------------------------------------
su_gi_contig_4446               ------------------------------------------------
gi|21254527|gb|BQ451415.1|BQ451 ------------------------------------------------
gi|21542655|gb|BQ595929.1|BQ595 ------------------------------------------------

PF11_0399                       ATTAAAATCTACATTTTTAAAAAAATTCTAATTAATATTTTCCTTTCC
MAL11|PF11_0399                 ------------------------------------------------
su_gi_contig_4446               ------------------------------------------------
gi|21254527|gb|BQ451415.1|BQ451 ------------------------------------------------
gi|21542655|gb|BQ595929.1|BQ595 ------------------------------------------------

PF11_0399                       ATATATAATAATATATATATATTTTTTTTTTATTTATTTATTTTTAAT
MAL11|PF11_0399                 ------------------------------------------------
su_gi_contig_4446               ------------------------------------------------
gi|21254527|gb|BQ451415.1|BQ451 ------------------------------------------------
gi|21542655|gb|BQ595929.1|BQ595 ------------------------------------------------

PF11_0399                       AAATAAATATTTTTTATTTATTTTGTTTTTTTTTTTTTTATACTCTTT
MAL11|PF11_0399                 ------------------------------------------------
su_gi_contig_4446               ------------------------------------------------
gi|21254527|gb|BQ451415.1|BQ451 ------------------------------------------------
gi|21542655|gb|BQ595929.1|BQ595 ------------------------------------------------

PF11_0399                       TTGTGATTTTTTCGTAAAAAACTATAATATTATAATCTATAAAATATA
MAL11|PF11_0399                 ------------------------------------------------
su_gi_contig_4446               ------------------------------------------------
gi|21254527|gb|BQ451415.1|BQ451 ------------------------------------------------
gi|21542655|gb|BQ595929.1|BQ595 ------------------------------------------------

PF11_0399                       TAATATATATTATATTATAGATTTCTTGATGATTTTTAAATAATATTT
MAL11|PF11_0399                 ------------------------------------------------
su_gi_contig_4446               ------------------------------------------------
gi|21254527|gb|BQ451415.1|BQ451 ------------------------------------------------
gi|21542655|gb|BQ595929.1|BQ595 ------------------------------------------------

PF11_0399                       GTAATATAAGAAAAAAAATATATTTTTTTATATTATTTATATGTATTG
MAL11|PF11_0399                 ------------------------------------------------
su_gi_contig_4446               ------------------------------------------------
gi|21254527|gb|BQ451415.1|BQ451 ------------------------------------------------
gi|21542655|gb|BQ595929.1|BQ595 ------------------------------------------------

PF11_0399                       CTTATAACTAATGTTTATGTTTATGTTTATGTTTATGTTTTTTTTTTT
MAL11|PF11_0399                 ------------------------------------------------
su_gi_contig_4446               ------------------------------------------------
gi|21254527|gb|BQ451415.1|BQ451 ------------------------------------------------
gi|21542655|gb|BQ595929.1|BQ595 ------------------------------------------------

PF11_0399                       TTTTTTTTATTTGTAATTTATTTGATTTTTTTAAGTATAATATATAAT
MAL11|PF11_0399                 ------------------------------------------------
su_gi_contig_4446               ------------------------------------------------
gi|21254527|gb|BQ451415.1|BQ451 ------------------------------------------------
gi|21542655|gb|BQ595929.1|BQ595 ------------------------------------------------

PF11_0399                       TTTAAAATCATGTAATTATATATATATATATATATATATATATAATAA
MAL11|PF11_0399                 ------------------------------------------------
su_gi_contig_4446               ------------------------------------------------
gi|21254527|gb|BQ451415.1|BQ451 ------------------------------------------------
gi|21542655|gb|BQ595929.1|BQ595 ------------------------------------------------

PF11_0399                       ATCAATGAAAAAAAAATGTTTGATTTGATTATAAAATAGATCTTATAA
MAL11|PF11_0399                 ------------------------------------------------
su_gi_contig_4446               ------------------------------------------------
gi|21254527|gb|BQ451415.1|BQ451 ------------------------------------------------
gi|21542655|gb|BQ595929.1|BQ595 ------------------------------------------------

PF11_0399                       CCAGGAAAAATATATTTTTTTTTTTTTAATAACCAAGATGAAGAACGT
MAL11|PF11_0399                 ------------------------------------------------
su_gi_contig_4446               ------------------------------------------------
gi|21254527|gb|BQ451415.1|BQ451 ------------------------------------------------
gi|21542655|gb|BQ595929.1|BQ595 ------------------------------------------------

PF11_0399                       TAAACAAAATATTTCAAATTTTAGAGAATTAGCAAAACAGTTGGAGGC
MAL11|PF11_0399                 ------------------------------------------------
su_gi_contig_4446               ------------------------------------------------
gi|21254527|gb|BQ451415.1|BQ451 ------------------------------------------------
gi|21542655|gb|BQ595929.1|BQ595 ------------------------------------------------

PF11_0399                       ATGTATTCATTTCGATTCAACTGGTAAATGAAATATATATATGTATAT
MAL11|PF11_0399                 ------------------------------------------------
su_gi_contig_4446               ------------------------------------------------
gi|21254527|gb|BQ451415.1|BQ451 ------------------------------------------------
gi|21542655|gb|BQ595929.1|BQ595 ------------------------------------------------

PF11_0399                       ATATATATATATATATATGTATATATGTATAATTCCTAATATTATTAT
MAL11|PF11_0399                 ------------------------------------------------
su_gi_contig_4446               ------------------------------------------------
gi|21254527|gb|BQ451415.1|BQ451 ------------------------------------------------
gi|21542655|gb|BQ595929.1|BQ595 ------------------------------------------------

PF11_0399                       TTGACTTATACCTTTAAATATACAATTTTGTAAAAAATATATATTTTT
MAL11|PF11_0399                 ------------------------------------------------
su_gi_contig_4446               ------------------------------------------------
gi|21254527|gb|BQ451415.1|BQ451 ------------------------------------------------
gi|21542655|gb|BQ595929.1|BQ595 ------------------------------------------------

PF11_0399                       TTTTTTTTTTTTTTTTTTTTTGTAGATATCGAGGTTATGAGAGATATT
MAL11|PF11_0399                 ------------------------------------------------
su_gi_contig_4446               ------------------------------------------------
gi|21254527|gb|BQ451415.1|BQ451 ------------------------------------------------
gi|21542655|gb|BQ595929.1|BQ595 ------------------------------------------------

PF11_0399                       TATTTAAAATGTAAAAAGTAATACTAATAAAAAAATAAATTAAATAAG
MAL11|PF11_0399                 ------------------------------------------------
su_gi_contig_4446               ------------------------------------------------
gi|21254527|gb|BQ451415.1|BQ451 ------------------------------------------------
gi|21542655|gb|BQ595929.1|BQ595 ------------------------------------------------

PF11_0399                       AAATATATTTTATATTAATGGGTTGTGAATCGCAATATTTTATAATAT
MAL11|PF11_0399                 ------------------------------------------------
su_gi_contig_4446               ------------------------------------------------
gi|21254527|gb|BQ451415.1|BQ451 ------------------------------------------------
gi|21542655|gb|BQ595929.1|BQ595 ------------------------------------------------

PF11_0399                       ATATATATATATATGTAAGACTTTAAAAATTTTAATTTTTTATTTTGT
MAL11|PF11_0399                 ------------------------------------------------
su_gi_contig_4446               ------------------------------------------------
gi|21254527|gb|BQ451415.1|BQ451 ------------------------------------------------
gi|21542655|gb|BQ595929.1|BQ595 ------------------------------------------------

PF11_0399                       TTAATTTTTGTCTTTTTTTTTAGAGATTTAATTTCACTAGAAAAAATA
MAL11|PF11_0399                 ------------------------------------------------
su_gi_contig_4446               ------------------------------------------------
gi|21254527|gb|BQ451415.1|BQ451 ------------------------------------------------
gi|21542655|gb|BQ595929.1|BQ595 ------------------------------------------------

PF11_0399                       ACCTTGGAAGCACTAGAAA
MAL11|PF11_0399                 -------------------
su_gi_contig_4446               -------------------
gi|21254527|gb|BQ451415.1|BQ451 -------------------
gi|21542655|gb|BQ595929.1|BQ595 -------------------

;

endblock;
