# Supplementary material for: cDNA sequences reveal considerable gene prediction inaccuracy in the Plasmodium falciparum genome
Source: BMC Genomics. 2007 Jul 27;8:255. doi: 10.1186/1471-2164-8-255 (PMC1978503; doi:10.1186/1471-2164-8-255)
Supplement: Additional file 3 — Genes with cDNA sequences not matching predicted CDS perfectly. Aligned cDNA and predicted CDS sequences can be viewed by double clicking the hyper-linked gene names in the Excel file. [file 1471-2164-8-255-S3.zip › PF11_0401.TXT]

#NEXUS

[!This data assembled using Sequencher, from Gene Codes Corporation.]
begin data;
   dimensions ntax=6 nchar=7556;
   format datatype=dna gap=- interleave=yes;
   matrix

PF11_0401                       GATTATATGTAATTTTAAAACATTCCCCCTTTTCTTTTCTCTTATTTA
MAL11|PF11_0401                 ------------------------------------------------
su_gi_contig_2635               ------------------------------------------------
D01_PfBamHI_L_T3_Plate5a.ab1    ------------------------------------------------
gi|55828473|gb|AU087341.2|AU087 ------------------------------------------------
gi|12388629|gb|AU086488.1|AU086 ------------------------------------------------

PF11_0401                       CATTTTTCATCTTTTATTTTATTTTATTTTAATTTATTTTCATTTAGT
MAL11|PF11_0401                 ------------------------------------------------
su_gi_contig_2635               ------------------------------------------------
D01_PfBamHI_L_T3_Plate5a.ab1    ------------------------------------------------
gi|55828473|gb|AU087341.2|AU087 ------------------------------------------------
gi|12388629|gb|AU086488.1|AU086 ------------------------------------------------

PF11_0401                       TTCTTTATTTTCTCTTTTAATAATTCAGCGTTATATTATATATATTTT
MAL11|PF11_0401                 ------------------------------------------------
su_gi_contig_2635               ------------------------------------------------
D01_PfBamHI_L_T3_Plate5a.ab1    ------------------------------------------------
gi|55828473|gb|AU087341.2|AU087 ------------------------------------------------
gi|12388629|gb|AU086488.1|AU086 ------------------------------------------------

PF11_0401                       AAATATATATAAAAGTAGGACATTTTAATATATTCAGGGTTATTTCTT
MAL11|PF11_0401                 ------------------------------------------------
su_gi_contig_2635               ------------------------------------------------
D01_PfBamHI_L_T3_Plate5a.ab1    ------------------------------------------------
gi|55828473|gb|AU087341.2|AU087 ------------------------------------------------
gi|12388629|gb|AU086488.1|AU086 ------------------------------------------------

PF11_0401                       TTTACTCAGGTGTAAATTATTCTTGGTCTTTAAAACTATAAATAAAAT
MAL11|PF11_0401                 ------------------------------------------------
su_gi_contig_2635               ------------------------------------------------
D01_PfBamHI_L_T3_Plate5a.ab1    ------------------------------------------------
gi|55828473|gb|AU087341.2|AU087 ------------------------------------------------
gi|12388629|gb|AU086488.1|AU086 ------------------------------------------------

PF11_0401                       CAGTTGTGTACTTAAAGAGGACATCAAAAAAAAAAAAAAAAAAGAATT
MAL11|PF11_0401                 ------------------------------------------------
su_gi_contig_2635               ------------------------------------------------
D01_PfBamHI_L_T3_Plate5a.ab1    ------------------------------------------------
gi|55828473|gb|AU087341.2|AU087 ------------------------------------------------
gi|12388629|gb|AU086488.1|AU086 ------------------------------------------------

PF11_0401                       ATAACTATTACAAAAACATCGCTTTAATTTTTTAAGCTGAACATGTAA
MAL11|PF11_0401                 ------------------------------------------------
su_gi_contig_2635               ------------------------------------------------
D01_PfBamHI_L_T3_Plate5a.ab1    ------------------------------------------------
gi|55828473|gb|AU087341.2|AU087 ------------------------------------------------
gi|12388629|gb|AU086488.1|AU086 ------------------------------------------------

PF11_0401                       TTTTTATACAAAACATATATTGATATATATATATATATATTTATTAAG
MAL11|PF11_0401                 ------------------------------------------------
su_gi_contig_2635               ------------------------------------------------
D01_PfBamHI_L_T3_Plate5a.ab1    ------------------------------------------------
gi|55828473|gb|AU087341.2|AU087 ------------------------------------------------
gi|12388629|gb|AU086488.1|AU086 ------------------------------------------------

PF11_0401                       TCTTAACATATTATATTTAAGCGTATAAAATTTTGAATAATTTATTCC
MAL11|PF11_0401                 ------------------------------------------------
su_gi_contig_2635               ------------------------------------------------
D01_PfBamHI_L_T3_Plate5a.ab1    ------------------------------------------------
gi|55828473|gb|AU087341.2|AU087 ------------------------------------------------
gi|12388629|gb|AU086488.1|AU086 ------------------------------------------------

PF11_0401                       ATAAAGAACAAAATATAATTATATTTAAACATTTCATATTAATTTTTT
MAL11|PF11_0401                 ------------------------------------------------
su_gi_contig_2635               ------------------------------------------------
D01_PfBamHI_L_T3_Plate5a.ab1    ------------------------------------------------
gi|55828473|gb|AU087341.2|AU087 ------------------------------------------------
gi|12388629|gb|AU086488.1|AU086 ------------------------------------------------

PF11_0401                       TTTTACGAAAATAAGAAAATATAAAAAAAAAAAATTCAAATTATACCA
MAL11|PF11_0401                 ------------------------------------------------
su_gi_contig_2635               ------------------------------------------------
D01_PfBamHI_L_T3_Plate5a.ab1    ------------------------------------------------
gi|55828473|gb|AU087341.2|AU087 ------------------------------------------------
gi|12388629|gb|AU086488.1|AU086 ------------------------------------------------

PF11_0401                       TAAAAACTGTTTAATAAATTACCCCTTGCTATATTTATTTATTTCCCC
MAL11|PF11_0401                 ------------------------------------------------
su_gi_contig_2635               ------------------------------------------------
D01_PfBamHI_L_T3_Plate5a.ab1    ------------------------------------------------
gi|55828473|gb|AU087341.2|AU087 ------------------------------------------------
gi|12388629|gb|AU086488.1|AU086 ------------------------------------------------

PF11_0401                       TTTAAAAATTAATTTTAATAATATTTATTTTATATGTGTAAATTCTAA
MAL11|PF11_0401                 ------------------------------------------------
su_gi_contig_2635               ------------------------------------------------
D01_PfBamHI_L_T3_Plate5a.ab1    ------------------------------------------------
gi|55828473|gb|AU087341.2|AU087 ------------------------------------------------
gi|12388629|gb|AU086488.1|AU086 ------------------------------------------------

PF11_0401                       ATAAAGATGATTTTATTAATAAATACATAATTATTTTTACTTTAAAAA
MAL11|PF11_0401                 ------------------------------------------------
su_gi_contig_2635               ------------------------------------------------
D01_PfBamHI_L_T3_Plate5a.ab1    ------------------------------------------------
gi|55828473|gb|AU087341.2|AU087 ------------------------------------------------
gi|12388629|gb|AU086488.1|AU086 ------------------------------------------------

PF11_0401                       AAATAAAAAAATAATTGGTATATAAATATAATTTTTTTTTTTTTTTTT
MAL11|PF11_0401                 ------------------------------------------------
su_gi_contig_2635               ------------------------------------------------
D01_PfBamHI_L_T3_Plate5a.ab1    ------------------------------------------------
gi|55828473|gb|AU087341.2|AU087 ------------------------------------------------
gi|12388629|gb|AU086488.1|AU086 ------------------------------------------------

PF11_0401                       TTTTTTTTTTCTTTATATTATATATATATTATAATTATATATATTTTA
MAL11|PF11_0401                 ------------------------------------------------
su_gi_contig_2635               ------------------------------------------------
D01_PfBamHI_L_T3_Plate5a.ab1    ------------------------------------------------
gi|55828473|gb|AU087341.2|AU087 ------------------------------------------------
gi|12388629|gb|AU086488.1|AU086 ------------------------------------------------

PF11_0401                       TATAGGTACTTATTTTTTTAATATTATATATATATATGGTATGAAAAA
MAL11|PF11_0401                 ------------------------------------------------
su_gi_contig_2635               ------------------------------------------------
D01_PfBamHI_L_T3_Plate5a.ab1    ------------------------------------------------
gi|55828473|gb|AU087341.2|AU087 ------------------------------------------------
gi|12388629|gb|AU086488.1|AU086 ------------------------------------------------

PF11_0401                       ATATATATAATATATATATAAATTTATACCTTTTAAAATATATTATTT
MAL11|PF11_0401                 ------------------------------------------------
su_gi_contig_2635               ------------------------------------------------
D01_PfBamHI_L_T3_Plate5a.ab1    ------------------------------------------------
gi|55828473|gb|AU087341.2|AU087 ------------------------------------------------
gi|12388629|gb|AU086488.1|AU086 ------------------------------------------------

PF11_0401                       TATGAAAAAAAAAATATATGCATATATATGTAAATTTATAATAATATA
MAL11|PF11_0401                 ------------------------------------------------
su_gi_contig_2635               ------------------------------------------------
D01_PfBamHI_L_T3_Plate5a.ab1    ------------------------------------------------
gi|55828473|gb|AU087341.2|AU087 ------------------------------------------------
gi|12388629|gb|AU086488.1|AU086 ------------------------------------------------

PF11_0401                       TATATAATTATATATATTATTGAGCTTATATAAAACATAAAAAAAAAA
MAL11|PF11_0401                 ------------------------------------------------
su_gi_contig_2635               ------------------------------------------------
D01_PfBamHI_L_T3_Plate5a.ab1    ------------------------------------------------
gi|55828473|gb|AU087341.2|AU087 ------------------------------------------------
gi|12388629|gb|AU086488.1|AU086 ------------------------------------------------

PF11_0401                       AAAAAAATTATCATTTATAAATTTGTAAAATTATTTAATTTGTAAACA
MAL11|PF11_0401                 ------------------------------------------------
su_gi_contig_2635               ------------------------------------------------
D01_PfBamHI_L_T3_Plate5a.ab1    ------------------------------------------------
gi|55828473|gb|AU087341.2|AU087 ------------------------------------------------
gi|12388629|gb|AU086488.1|AU086 ------------------------------------------------

PF11_0401                       AAAATACTCTATATCCTTTTATTATATATATAATATATAATATATTAT
MAL11|PF11_0401                 ------------------------------------------------
su_gi_contig_2635               ------------------------------------------------
D01_PfBamHI_L_T3_Plate5a.ab1    ------------------------------------------------
gi|55828473|gb|AU087341.2|AU087 ------------------------------------------------
gi|12388629|gb|AU086488.1|AU086 ------------------------------------------------

PF11_0401                       ATGTATCATTTTTTTTATTTAAATTTTTTTTTAATTACAATGAAAATG
MAL11|PF11_0401                 ------------------------------------------------
su_gi_contig_2635               ------------------------------------------------
D01_PfBamHI_L_T3_Plate5a.ab1    ------------------------------------------------
gi|55828473|gb|AU087341.2|AU087 ------------------------------------------------
gi|12388629|gb|AU086488.1|AU086 ------------------------------------------------

PF11_0401                       ATTATATTTTTGTAAAATAAAGAAGAAAAAAAAAGGCAGAATAAAAAA
MAL11|PF11_0401                 ------------------------------------------------
su_gi_contig_2635               ------------------------------------------------
D01_PfBamHI_L_T3_Plate5a.ab1    ------------------------------------------------
gi|55828473|gb|AU087341.2|AU087 ------------------------------------------------
gi|12388629|gb|AU086488.1|AU086 ------------------------------------------------

PF11_0401                       ACGAACATTTTATATGGAAAAATTTATTTTTAAAATTAATATACAAAA
MAL11|PF11_0401                 ------------------------------------------------
su_gi_contig_2635               ------------------------------------------------
D01_PfBamHI_L_T3_Plate5a.ab1    ------------------------------------------------
gi|55828473|gb|AU087341.2|AU087 ------------------------------------------------
gi|12388629|gb|AU086488.1|AU086 ------------------------------------------------

PF11_0401                       TAAGGTTTAAATATAAGAAGAATAAAAAAAAAAAATTAAAGAATTATA
MAL11|PF11_0401                 ------------------------------------------------
su_gi_contig_2635               ------------------------------------------------
D01_PfBamHI_L_T3_Plate5a.ab1    ------------------------------------------------
gi|55828473|gb|AU087341.2|AU087 ------------------------------------------------
gi|12388629|gb|AU086488.1|AU086 ------------------------------------------------

PF11_0401                       ATAATATAAGAAAAGGTGATAATGATATATATTGATATAAATATTGAT
MAL11|PF11_0401                 ------------------------------------------------
su_gi_contig_2635               ------------------------------------------------
D01_PfBamHI_L_T3_Plate5a.ab1    ------------------------------------------------
gi|55828473|gb|AU087341.2|AU087 ------------------------------------------------
gi|12388629|gb|AU086488.1|AU086 ------------------------------------------------

PF11_0401                       ACAACTATTATATGTATATATTAATATATATATATATATATATAATAT
MAL11|PF11_0401                 ------------------------------------------------
su_gi_contig_2635               ------------------------------------------------
D01_PfBamHI_L_T3_Plate5a.ab1    ------------------------------------------------
gi|55828473|gb|AU087341.2|AU087 ------------------------------------------------
gi|12388629|gb|AU086488.1|AU086 ------------------------------------------------

PF11_0401                       TTTTATAATTAAAATATTATTATTTTTTTTTTTTTTATATTTGTGGAA
MAL11|PF11_0401                 ------------------------------------------------
su_gi_contig_2635               ------------------------------------------------
D01_PfBamHI_L_T3_Plate5a.ab1    ------------------------------------------------
gi|55828473|gb|AU087341.2|AU087 ------------------------------------------------
gi|12388629|gb|AU086488.1|AU086 ------------------------------------------------

PF11_0401                       AAAAAAAATATATATATAATATTATATATTTTTTTGTTTTATGTTTTA
MAL11|PF11_0401                 ------------------------------------------------
su_gi_contig_2635               ------------------------------------------------
D01_PfBamHI_L_T3_Plate5a.ab1    ------------------------------------------------
gi|55828473|gb|AU087341.2|AU087 ------------------------------------------------
gi|12388629|gb|AU086488.1|AU086 ------------------------------------------------

PF11_0401                       ATTACTGATTAATATTAATGAATTTGAAGAATTACAATTATTAAGATT
MAL11|PF11_0401                 ------------------------------------------------
su_gi_contig_2635               ------------------------------------------------
D01_PfBamHI_L_T3_Plate5a.ab1    ------------------------------------------------
gi|55828473|gb|AU087341.2|AU087 ------------------------------------------------
gi|12388629|gb|AU086488.1|AU086 ------------------------------------------------

PF11_0401                       TGAAATAAAATATGAATAATAATAATAACAATAAATATAATAATGATA
MAL11|PF11_0401                 -----------ATGAATAATAATAATAACAATAAATATAATAATGATA
su_gi_contig_2635               ------------------------------------------------
D01_PfBamHI_L_T3_Plate5a.ab1    ------------------------------------------------
gi|55828473|gb|AU087341.2|AU087 ------------------------------------------------
gi|12388629|gb|AU086488.1|AU086 ------------------------------------------------

PF11_0401                       TTCATAACAGTATTAACAAAAATGGAAGTACAAACATAAATAATAATA
MAL11|PF11_0401                 TTCATAACAGTATTAACAAAAATGGAAGTACAAACATAAATAATAATA
su_gi_contig_2635               ------------------------------------------------
D01_PfBamHI_L_T3_Plate5a.ab1    ------------------------------------------------
gi|55828473|gb|AU087341.2|AU087 ------------------------------------------------
gi|12388629|gb|AU086488.1|AU086 ------------------------------------------------

PF11_0401                       TGAATATGCCCAATAATATCATGAGTAATATTGCGAATAATCGAGGTA
MAL11|PF11_0401                 TGAATATGCCCAATAATATCATGAGTAATATTGCGAATAATCGAGGTA
su_gi_contig_2635               ------------------------------------------------
D01_PfBamHI_L_T3_Plate5a.ab1    ------------------------------------------------
gi|55828473|gb|AU087341.2|AU087 ------------------------------------------------
gi|12388629|gb|AU086488.1|AU086 ------------------------------------------------

PF11_0401                       GTATACAAAGCAATATTAATAATATACCGAGACCTATGAATAATATTA
MAL11|PF11_0401                 GTATACAAAGCAATATTAATAATATACCGAGACCTATGAATAATATTA
su_gi_contig_2635               ------------------------------------------------
D01_PfBamHI_L_T3_Plate5a.ab1    ------------------------------------------------
gi|55828473|gb|AU087341.2|AU087 ------------------------------------------------
gi|12388629|gb|AU086488.1|AU086 ------------------------------------------------

PF11_0401                       ATAATGTACATAGTAATATAAATATACCAAGCAGTAGAAATATATCAA
MAL11|PF11_0401                 ATAATGTACATAGTAATATAAATATACCAAGCAGTAGAAATATATCAA
su_gi_contig_2635               ------------------------------------------------
D01_PfBamHI_L_T3_Plate5a.ab1    ------------------------------------------------
gi|55828473|gb|AU087341.2|AU087 ------------------------------------------------
gi|12388629|gb|AU086488.1|AU086 ------------------------------------------------

PF11_0401                       GTAATATAAATATGGCAAATAGTAGAAATGTGTCAAGTAATATGAATA
MAL11|PF11_0401                 GTAATATAAATATGGCAAATAGTAGAAATGTGTCAAGTAATATGAATA
su_gi_contig_2635               ------------------------------------------------
D01_PfBamHI_L_T3_Plate5a.ab1    ------------------------------------------------
gi|55828473|gb|AU087341.2|AU087 ------------------------------------------------
gi|12388629|gb|AU086488.1|AU086 ------------------------------------------------

PF11_0401                       TGACAAATAATGTGGGTATTAATAATAATATGAATATTAATAATAATG
MAL11|PF11_0401                 TGACAAATAATGTGGGTATTAATAATAATATGAATATTAATAATAATG
su_gi_contig_2635               ------------------------------------------------
D01_PfBamHI_L_T3_Plate5a.ab1    ------------------------------------------------
gi|55828473|gb|AU087341.2|AU087 ------------------------------------------------
gi|12388629|gb|AU086488.1|AU086 ------------------------------------------------

PF11_0401                       TTAATAGGACAAGTAGTATAAATGTTCCAAATAATATGGGCAGAACAA
MAL11|PF11_0401                 TTAATAGGACAAGTAGTATAAATGTTCCAAATAATATGGGCAGAACAA
su_gi_contig_2635               ------------------------------------------------
D01_PfBamHI_L_T3_Plate5a.ab1    ------------------------------------------------
gi|55828473|gb|AU087341.2|AU087 ------------------------------------------------
gi|12388629|gb|AU086488.1|AU086 ------------------------------------------------

PF11_0401                       GTAACATTAATTTATCAAATAATATGAGTAGAACAAATAACCTGAATA
MAL11|PF11_0401                 GTAACATTAATTTATCAAATAATATGAGTAGAACAAATAACCTGAATA
su_gi_contig_2635               ------------------------------------------------
D01_PfBamHI_L_T3_Plate5a.ab1    ------------------------------------------------
gi|55828473|gb|AU087341.2|AU087 ------------------------------------------------
gi|12388629|gb|AU086488.1|AU086 ------------------------------------------------

PF11_0401                       TGAACAATAATATAAATAGTGCTAATAATATGAATATGCCAAATAATA
MAL11|PF11_0401                 TGAACAATAATATAAATAGTGCTAATAATATGAATATGCCAAATAATA
su_gi_contig_2635               ------------------------------------------------
D01_PfBamHI_L_T3_Plate5a.ab1    ------------------------------------------------
gi|55828473|gb|AU087341.2|AU087 ------------------------------------------------
gi|12388629|gb|AU086488.1|AU086 ------------------------------------------------

PF11_0401                       TGAATGCATCAAATAATAATATGAATATATCAAGTAATGTGAACAGAA
MAL11|PF11_0401                 TGAATGCATCAAATAATAATATGAATATATCAAGTAATGTGAACAGAA
su_gi_contig_2635               ------------------------------------------------
D01_PfBamHI_L_T3_Plate5a.ab1    ------------------------------------------------
gi|55828473|gb|AU087341.2|AU087 ------------------------------------------------
gi|12388629|gb|AU086488.1|AU086 ------------------------------------------------

PF11_0401                       CAAGTAATGTGAACAGAACAAGTAATATGAATATTCCAAATAATATGA
MAL11|PF11_0401                 CAAGTAATGTGAACAGAACAAGTAATATGAATATTCCAAATAATATGA
su_gi_contig_2635               ------------------------------------------------
D01_PfBamHI_L_T3_Plate5a.ab1    ------------------------------------------------
gi|55828473|gb|AU087341.2|AU087 ------------------------------------------------
gi|12388629|gb|AU086488.1|AU086 ------------------------------------------------

PF11_0401                       ATATTCCAAATAATATGAATATACCAAATAATATGAATATGCCAAATA
MAL11|PF11_0401                 ATATTCCAAATAATATGAATATACCAAATAATATGAATATGCCAAATA
su_gi_contig_2635               ------------------------------------------------
D01_PfBamHI_L_T3_Plate5a.ab1    ------------------------------------------------
gi|55828473|gb|AU087341.2|AU087 ------------------------------------------------
gi|12388629|gb|AU086488.1|AU086 ------------------------------------------------

PF11_0401                       ATATGAATATTCCAAATAATATGAATATTCCAAATAATATGAACATTC
MAL11|PF11_0401                 ATATGAATATTCCAAATAATATGAATATTCCAAATAATATGAACATTC
su_gi_contig_2635               ------------------------------------------------
D01_PfBamHI_L_T3_Plate5a.ab1    ------------------------------------------------
gi|55828473|gb|AU087341.2|AU087 ------------------------------------------------
gi|12388629|gb|AU086488.1|AU086 ------------------------------------------------

PF11_0401                       CAAATAATATGAACATTCCAAATAATATGAATATGCCAAATAATATGA
MAL11|PF11_0401                 CAAATAATATGAACATTCCAAATAATATGAATATGCCAAATAATATGA
su_gi_contig_2635               ------------------------------------------------
D01_PfBamHI_L_T3_Plate5a.ab1    ------------------------------------------------
gi|55828473|gb|AU087341.2|AU087 ------------------------------------------------
gi|12388629|gb|AU086488.1|AU086 ------------------------------------------------

PF11_0401                       ATATGCCAAATAATATAAATATGCCAAATAATATAAATATAACAAAAA
MAL11|PF11_0401                 ATATGCCAAATAATATAAATATGCCAAATAATATAAATATAACAAAAA
su_gi_contig_2635               ------------------------------------------------
D01_PfBamHI_L_T3_Plate5a.ab1    ------------------------------------------------
gi|55828473|gb|AU087341.2|AU087 ------------------------------------------------
gi|12388629|gb|AU086488.1|AU086 ------------------------------------------------

PF11_0401                       ATAGAAGTAATAGCATATTAAATAATAATGTAAATAATATTCCAAACA
MAL11|PF11_0401                 ATAGAAGTAATAGCATATTAAATAATAATGTAAATAATATTCCAAACA
su_gi_contig_2635               ------------------------------------------------
D01_PfBamHI_L_T3_Plate5a.ab1    ------------------------------------------------
gi|55828473|gb|AU087341.2|AU087 ------------------------------------------------
gi|12388629|gb|AU086488.1|AU086 ------------------------------------------------

PF11_0401                       ATATAAGTAGCATATCTGCAAATATTAAACCACGAAATATGTCAAGTA
MAL11|PF11_0401                 ATATAAGTAGCATATCTGCAAATATTAAACCACGAAATATGTCAAGTA
su_gi_contig_2635               ------------------------------------------------
D01_PfBamHI_L_T3_Plate5a.ab1    ------------------------------------------------
gi|55828473|gb|AU087341.2|AU087 ------------------------------------------------
gi|12388629|gb|AU086488.1|AU086 ------------------------------------------------

PF11_0401                       ATATTAAACATAATTTAAACAATTTTAATAATAATATGGTCAAAGATA
MAL11|PF11_0401                 ATATTAAACATAATTTAAACAATTTTAATAATAATATGGTCAAAGATA
su_gi_contig_2635               ------------------------------------------------
D01_PfBamHI_L_T3_Plate5a.ab1    ------------------------------------------------
gi|55828473|gb|AU087341.2|AU087 ------------------------------------------------
gi|12388629|gb|AU086488.1|AU086 ------------------------------------------------

PF11_0401                       TTAATGTAAAAAGTTCAATAAAAATGAGTAATGATCTAAGTAATAGTA
MAL11|PF11_0401                 TTAATGTAAAAAGTTCAATAAAAATGAGTAATGATCTAAGTAATAGTA
su_gi_contig_2635               ------------------------------------------------
D01_PfBamHI_L_T3_Plate5a.ab1    ------------------------------------------------
gi|55828473|gb|AU087341.2|AU087 ------------------------------------------------
gi|12388629|gb|AU086488.1|AU086 ------------------------------------------------

PF11_0401                       ATATACATAAAAATAGTATAATAAACAATAATAATAATAATAATATTA
MAL11|PF11_0401                 ATATACATAAAAATAGTATAATAAACAATAATAATAATAATAATATTA
su_gi_contig_2635               ------------------------------------------------
D01_PfBamHI_L_T3_Plate5a.ab1    ------------------------------------------------
gi|55828473|gb|AU087341.2|AU087 ------------------------------------------------
gi|12388629|gb|AU086488.1|AU086 ------------------------------------------------

PF11_0401                       GTAATATTAGTAATAATAGCGCAAGAGAGAGTGTTATGAGTAATATTA
MAL11|PF11_0401                 GTAATATTAGTAATAATAGCGCAAGAGAGAGTGTTATGAGTAATATTA
su_gi_contig_2635               ------------------------------------------------
D01_PfBamHI_L_T3_Plate5a.ab1    ------------------------------------------------
gi|55828473|gb|AU087341.2|AU087 ------------------------------------------------
gi|12388629|gb|AU086488.1|AU086 ------------------------------------------------

PF11_0401                       ACTATAACTATAATAATATAAATTATAATAATATTATGAAAAATAATA
MAL11|PF11_0401                 ACTATAACTATAATAATATAAATTATAATAATATTATGAAAAATAATA
su_gi_contig_2635               ------------------------------------------------
D01_PfBamHI_L_T3_Plate5a.ab1    ------------------------------------------------
gi|55828473|gb|AU087341.2|AU087 ------------------------------------------------
gi|12388629|gb|AU086488.1|AU086 ------------------------------------------------

PF11_0401                       TAGACATTAACAAAAAATTAAATAATGACAAGAACAGTAATATAGATA
MAL11|PF11_0401                 TAGACATTAACAAAAAATTAAATAATGACAAGAACAGTAATATAGATA
su_gi_contig_2635               ------------------------------------------------
D01_PfBamHI_L_T3_Plate5a.ab1    ------------------------------------------------
gi|55828473|gb|AU087341.2|AU087 ------------------------------------------------
gi|12388629|gb|AU086488.1|AU086 ------------------------------------------------

PF11_0401                       ATGCTGAAAAAATAAATAAAAAGATAGGTAACAAAATGATTATCAAAA
MAL11|PF11_0401                 ATGCTGAAAAAATAAATAAAAAGATAGGTAACAAAATGATTATCAAAA
su_gi_contig_2635               ------------------------------------------------
D01_PfBamHI_L_T3_Plate5a.ab1    ------------------------------------------------
gi|55828473|gb|AU087341.2|AU087 ------------------------------------------------
gi|12388629|gb|AU086488.1|AU086 ------------------------------------------------

PF11_0401                       ATAGTATGAACAAAAATAGTTTTATGAATACAGATCAGAACAATGTCA
MAL11|PF11_0401                 ATAGTATGAACAAAAATAGTTTTATGAATACAGATCAGAACAATGTCA
su_gi_contig_2635               ------------------------------------------------
D01_PfBamHI_L_T3_Plate5a.ab1    ------------------------------------------------
gi|55828473|gb|AU087341.2|AU087 ------------------------------------------------
gi|12388629|gb|AU086488.1|AU086 ------------------------------------------------

PF11_0401                       ATATGTATTATATGAATGATATGAAAAATACAGAGAATAATATATACC
MAL11|PF11_0401                 ATATGTATTATATGAATGATATGAAAAATACAGAGAATAATATATACC
su_gi_contig_2635               ------------------------------------------------
D01_PfBamHI_L_T3_Plate5a.ab1    ------------------------------------------------
gi|55828473|gb|AU087341.2|AU087 ------------------------------------------------
gi|12388629|gb|AU086488.1|AU086 ------------------------------------------------

PF11_0401                       TAACAAATAGTAATAATAATGCTATGAACAAAGTGAATAATATAAAAG
MAL11|PF11_0401                 TAACAAATAGTAATAATAATGCTATGAACAAAGTGAATAATATAAAAG
su_gi_contig_2635               ------------------------------------------------
D01_PfBamHI_L_T3_Plate5a.ab1    ------------------------------------------------
gi|55828473|gb|AU087341.2|AU087 ------------------------------------------------
gi|12388629|gb|AU086488.1|AU086 ------------------------------------------------

PF11_0401                       ACAATTCTAAAACTTTACAACAATTTAAGGAAAATGAATACATGGAAA
MAL11|PF11_0401                 ACAATTCTAAAACTTTACAACAATTTAAGGAAAATGAATACATGGAAA
su_gi_contig_2635               ------------------------------------------------
D01_PfBamHI_L_T3_Plate5a.ab1    ------------------------------------------------
gi|55828473|gb|AU087341.2|AU087 ------------------------------------------------
gi|12388629|gb|AU086488.1|AU086 ------------------------------------------------

PF11_0401                       ACATGTATAAGAGAGAAAAAATTATAAATGATAAAGAAAATGTGTATA
MAL11|PF11_0401                 ACATGTATAAGAGAGAAAAAATTATAAATGATAAAGAAAATGTGTATA
su_gi_contig_2635               ------------------------------------------------
D01_PfBamHI_L_T3_Plate5a.ab1    ------------------------------------------------
gi|55828473|gb|AU087341.2|AU087 ------------------------------------------------
gi|12388629|gb|AU086488.1|AU086 ------------------------------------------------

PF11_0401                       TTCCAAATAAAGCACCAAGTAATATTAATCAAGGAAATAATACTAGTG
MAL11|PF11_0401                 TTCCAAATAAAGCACCAAGTAATATTAATCAAGGAAATAATACTAGTG
su_gi_contig_2635               ------------------------------------------------
D01_PfBamHI_L_T3_Plate5a.ab1    ------------------------------------------------
gi|55828473|gb|AU087341.2|AU087 ------------------------------------------------
gi|12388629|gb|AU086488.1|AU086 ------------------------------------------------

PF11_0401                       TTATAAATAATAAACATAATATAAATAATATGAGAAATATGAATAATA
MAL11|PF11_0401                 TTATAAATAATAAACATAATATAAATAATATGAGAAATATGAATAATA
su_gi_contig_2635               ------------------------------------------------
D01_PfBamHI_L_T3_Plate5a.ab1    ------------------------------------------------
gi|55828473|gb|AU087341.2|AU087 ------------------------------------------------
gi|12388629|gb|AU086488.1|AU086 ------------------------------------------------

PF11_0401                       CGAACAATGTGAATAATATATCTAGTATGAATAGTACGAACAATGTGA
MAL11|PF11_0401                 CGAACAATGTGAATAATATATCTAGTATGAATAGTACGAACAATGTGA
su_gi_contig_2635               ------------------------------------------------
D01_PfBamHI_L_T3_Plate5a.ab1    ------------------------------------------------
gi|55828473|gb|AU087341.2|AU087 ------------------------------------------------
gi|12388629|gb|AU086488.1|AU086 ------------------------------------------------

PF11_0401                       ATAAAATGTCTAATATGAATAATATGAATAATATGAACAATTTGAATA
MAL11|PF11_0401                 ATAAAATGTCTAATATGAATAATATGAATAATATGAACAATTTGAATA
su_gi_contig_2635               ------------------------------------------------
D01_PfBamHI_L_T3_Plate5a.ab1    ------------------------------------------------
gi|55828473|gb|AU087341.2|AU087 ------------------------------------------------
gi|12388629|gb|AU086488.1|AU086 ------------------------------------------------

PF11_0401                       ATGTATCTAATATGAATAATATGAATAATATGAATAATATAAATAGTA
MAL11|PF11_0401                 ATGTATCTAATATGAATAATATGAATAATATGAATAATATAAATAGTA
su_gi_contig_2635               ------------------------------------------------
D01_PfBamHI_L_T3_Plate5a.ab1    ------------------------------------------------
gi|55828473|gb|AU087341.2|AU087 ------------------------------------------------
gi|12388629|gb|AU086488.1|AU086 ------------------------------------------------

PF11_0401                       TAAATAATATGAATAGTATAAATAATATGAATAGTGCGATTAATGTAA
MAL11|PF11_0401                 TAAATAATATGAATAGTATAAATAATATGAATAGTGCGATTAATGTAA
su_gi_contig_2635               ------------------------------------------------
D01_PfBamHI_L_T3_Plate5a.ab1    ------------------------------------------------
gi|55828473|gb|AU087341.2|AU087 ------------------------------------------------
gi|12388629|gb|AU086488.1|AU086 ------------------------------------------------

PF11_0401                       ATAATTCCAATGTTAATAATTCCTATCAAGTTGATAAGACTGTGTTTA
MAL11|PF11_0401                 ATAATTCCAATGTTAATAATTCCTATCAAGTTGATAAGACTGTGTTTA
su_gi_contig_2635               ------------------------------------------------
D01_PfBamHI_L_T3_Plate5a.ab1    ------------------------------------------------
gi|55828473|gb|AU087341.2|AU087 ------------------------------------------------
gi|12388629|gb|AU086488.1|AU086 ------------------------------------------------

PF11_0401                       AAACTATAAATTTAAATAATATAAACAATAAAAATAGAAACCAAATAT
MAL11|PF11_0401                 AAACTATAAATTTAAATAATATAAACAATAAAAATAGAAACCAAATAT
su_gi_contig_2635               ------------------------------------------------
D01_PfBamHI_L_T3_Plate5a.ab1    ------------------------------------------------
gi|55828473|gb|AU087341.2|AU087 ------------------------------------------------
gi|12388629|gb|AU086488.1|AU086 ------------------------------------------------

PF11_0401                       ATAAATACAATAATAATGATAGCAATAATTTCATTATGGATAATAATA
MAL11|PF11_0401                 ATAAATACAATAATAATGATAGCAATAATTTCATTATGGATAATAATA
su_gi_contig_2635               ------------------------------------------------
D01_PfBamHI_L_T3_Plate5a.ab1    ------------------------------------------------
gi|55828473|gb|AU087341.2|AU087 ------------------------------------------------
gi|12388629|gb|AU086488.1|AU086 ------------------------------------------------

PF11_0401                       TAAATTCAAAATCGAATGAATTATATTACAACAACAACAATAATAATA
MAL11|PF11_0401                 TAAATTCAAAATCGAATGAATTATATTACAACAACAACAATAATAATA
su_gi_contig_2635               ------------------------------------------------
D01_PfBamHI_L_T3_Plate5a.ab1    ------------------------------------------------
gi|55828473|gb|AU087341.2|AU087 ------------------------------------------------
gi|12388629|gb|AU086488.1|AU086 ------------------------------------------------

PF11_0401                       TGAATAATAATAATAATAATAATAATAATATAAATAATATGAATAAAA
MAL11|PF11_0401                 TGAATAATAATAATAATAATAATAATAATATAAATAATATGAATAAAA
su_gi_contig_2635               ------------------------------------------------
D01_PfBamHI_L_T3_Plate5a.ab1    ------------------------------------------------
gi|55828473|gb|AU087341.2|AU087 ------------------------------------------------
gi|12388629|gb|AU086488.1|AU086 ------------------------------------------------

PF11_0401                       ATATCAATTTATTATATAACGAAGACGGAAATTTTAAATCACATAATA
MAL11|PF11_0401                 ATATCAATTTATTATATAACGAAGACGGAAATTTTAAATCACATAATA
su_gi_contig_2635               ------------------------------------------------
D01_PfBamHI_L_T3_Plate5a.ab1    ------------------------------------------------
gi|55828473|gb|AU087341.2|AU087 ------------------------------------------------
gi|12388629|gb|AU086488.1|AU086 ------------------------------------------------

PF11_0401                       ACAATAGTGGAGATAATAATATAAATAATAATAAACAATTATTTATGA
MAL11|PF11_0401                 ACAATAGTGGAGATAATAATATAAATAATAATAAACAATTATTTATGA
su_gi_contig_2635               ------------------------------------------------
D01_PfBamHI_L_T3_Plate5a.ab1    ------------------------------------------------
gi|55828473|gb|AU087341.2|AU087 ------------------------------------------------
gi|12388629|gb|AU086488.1|AU086 ------------------------------------------------

PF11_0401                       AACCCTTTCACAACAATATAGAAAACACTAATGACTTTAAAAGTAACA
MAL11|PF11_0401                 AACCCTTTCACAACAATATAGAAAACACTAATGACTTTAAAAGTAACA
su_gi_contig_2635               ------------------------------------------------
D01_PfBamHI_L_T3_Plate5a.ab1    ------------------------------------------------
gi|55828473|gb|AU087341.2|AU087 ------------------------------------------------
gi|12388629|gb|AU086488.1|AU086 ------------------------------------------------

PF11_0401                       ATGAAGAAATTAATATAAGATATAATAGTAATATGATTGGTATAAATA
MAL11|PF11_0401                 ATGAAGAAATTAATATAAGATATAATAGTAATATGATTGGTATAAATA
su_gi_contig_2635               ------------------------------------------------
D01_PfBamHI_L_T3_Plate5a.ab1    ------------------------------------------------
gi|55828473|gb|AU087341.2|AU087 ------------------------------------------------
gi|12388629|gb|AU086488.1|AU086 ------------------------------------------------

PF11_0401                       ATGCTAACAATAATGTAATGCTGAAAGCACCTGCAAACATGAAATCCA
MAL11|PF11_0401                 ATGCTAACAATAATGTAATGCTGAAAGCACCTGCAAACATGAAATCCA
su_gi_contig_2635               ------------------------------------------------
D01_PfBamHI_L_T3_Plate5a.ab1    ------------------------------------------------
gi|55828473|gb|AU087341.2|AU087 ------------------------------------------------
gi|12388629|gb|AU086488.1|AU086 ------------------------------------------------

PF11_0401                       CAATGCATAAAGTGGGAGTCAAAAAACAAAAACTCAAAAATAATGATA
MAL11|PF11_0401                 CAATGCATAAAGTGGGAGTCAAAAAACAAAAACTCAAAAATAATGATA
su_gi_contig_2635               ------------------------------------------------
D01_PfBamHI_L_T3_Plate5a.ab1    ------------------------------------------------
gi|55828473|gb|AU087341.2|AU087 ------------------------------------------------
gi|12388629|gb|AU086488.1|AU086 ------------------------------------------------

PF11_0401                       CAACGACAAATAATAATATTAATAATAATTTAACAAATATCGAAAATA
MAL11|PF11_0401                 CAACGACAAATAATAATATTAATAATAATTTAACAAATATCGAAAATA
su_gi_contig_2635               ------------------------------------------------
D01_PfBamHI_L_T3_Plate5a.ab1    ------------------------------------------------
gi|55828473|gb|AU087341.2|AU087 ------------------------------------------------
gi|12388629|gb|AU086488.1|AU086 ------------------------------------------------

PF11_0401                       CAGATAATATGTATCAACTACAATTAAATAAAGAAAAACTAAATATGA
MAL11|PF11_0401                 CAGATAATATGTATCAACTACAATTAAATAAAGAAAAACTAAATATGA
su_gi_contig_2635               ------------------------------------------------
D01_PfBamHI_L_T3_Plate5a.ab1    ------------------------------------------------
gi|55828473|gb|AU087341.2|AU087 ------------------------------------------------
gi|12388629|gb|AU086488.1|AU086 ------------------------------------------------

PF11_0401                       ACAGTACTTTTAATTTTATGAATGAAATGGACATTTTTAATGATCCTT
MAL11|PF11_0401                 ACAGTACTTTTAATTTTATGAATGAAATGGACATTTTTAATGATCCTT
su_gi_contig_2635               ------------------------------------------------
D01_PfBamHI_L_T3_Plate5a.ab1    ------------------------------------------------
gi|55828473|gb|AU087341.2|AU087 ------------------------------------------------
gi|12388629|gb|AU086488.1|AU086 ------------------------------------------------

PF11_0401                       CCCAAAGCGAAAATAAACAATCAGATTATACATCTGTAAGAAAGTATA
MAL11|PF11_0401                 CCCAAAGCGAAAATAAACAATCAGATTATACATCTGTAAGAAAGTATA
su_gi_contig_2635               ------------------------------------------------
D01_PfBamHI_L_T3_Plate5a.ab1    ------------------------------------------------
gi|55828473|gb|AU087341.2|AU087 ------------------------------------------------
gi|12388629|gb|AU086488.1|AU086 ------------------------------------------------

PF11_0401                       GCACAAATAATAAGATAGCAAAAAATAACGATCAGCCAAATTCTAAAC
MAL11|PF11_0401                 GCACAAATAATAAGATAGCAAAAAATAACGATCAGCCAAATTCTAAAC
su_gi_contig_2635               ------------------------------------------------
D01_PfBamHI_L_T3_Plate5a.ab1    ------------------------------------------------
gi|55828473|gb|AU087341.2|AU087 ------------------------------------------------
gi|12388629|gb|AU086488.1|AU086 ------------------------------------------------

PF11_0401                       AACCTAGAGGAAGTAAAATGAGTAAAATAAATAAAATTGAAAAAATAG
MAL11|PF11_0401                 AACCTAGAGGAAGTAAAATGAGTAAAATAAATAAAATTGAAAAAATAG
su_gi_contig_2635               ------------------------------------------------
D01_PfBamHI_L_T3_Plate5a.ab1    ------------------------------------------------
gi|55828473|gb|AU087341.2|AU087 ------------------------------------------------
gi|12388629|gb|AU086488.1|AU086 ------------------------------------------------

PF11_0401                       ATAAAATTGAAAAAATAGATAAAATGAATAAGACCAATTTAGAACTAA
MAL11|PF11_0401                 ATAAAATTGAAAAAATAGATAAAATGAATAAGACCAATTTAGAACTAA
su_gi_contig_2635               ------------------------------------------------
D01_PfBamHI_L_T3_Plate5a.ab1    ------------------------------------------------
gi|55828473|gb|AU087341.2|AU087 ------------------------------------------------
gi|12388629|gb|AU086488.1|AU086 ------------------------------------------------

PF11_0401                       ATAATAATATGGGTAATGCAATGTCTGTTAATAATAATATGCTATATG
MAL11|PF11_0401                 ATAATAATATGGGTAATGCAATGTCTGTTAATAATAATATGCTATATG
su_gi_contig_2635               ------------------------------------------------
D01_PfBamHI_L_T3_Plate5a.ab1    ------------------------------------------------
gi|55828473|gb|AU087341.2|AU087 ------------------------------------------------
gi|12388629|gb|AU086488.1|AU086 ------------------------------------------------

PF11_0401                       AAGAAATAAAAAAAAATAATACAACTTCATTTGATAATGGAATAAATA
MAL11|PF11_0401                 AAGAAATAAAAAAAAATAATACAACTTCATTTGATAATGGAATAAATA
su_gi_contig_2635               ------------------------------------------------
D01_PfBamHI_L_T3_Plate5a.ab1    ------------------------------------------------
gi|55828473|gb|AU087341.2|AU087 ------------------------------------------------
gi|12388629|gb|AU086488.1|AU086 ------------------------------------------------

PF11_0401                       ATAATCGCATACCTTTATTTAATGGAACTATTCCTTTAGATAAAAATA
MAL11|PF11_0401                 ATAATCGCATACCTTTATTTAATGGAACTATTCCTTTAGATAAAAATA
su_gi_contig_2635               ------------------------------------------------
D01_PfBamHI_L_T3_Plate5a.ab1    ------------------------------------------------
gi|55828473|gb|AU087341.2|AU087 ------------------------------------------------
gi|12388629|gb|AU086488.1|AU086 ------------------------------------------------

PF11_0401                       GTAGCCAACATAATAATATGAAAATAAACATTAATAAAAATTCAAATA
MAL11|PF11_0401                 GTAGCCAACATAATAATATGAAAATAAACATTAATAAAAATTCAAATA
su_gi_contig_2635               ------------------------------------------------
D01_PfBamHI_L_T3_Plate5a.ab1    ------------------------------------------------
gi|55828473|gb|AU087341.2|AU087 ------------------------------------------------
gi|12388629|gb|AU086488.1|AU086 ------------------------------------------------

PF11_0401                       TATCTAATAGTTTTGATAATTCATTGGATACGGATTTACAAGATGATT
MAL11|PF11_0401                 TATCTAATAGTTTTGATAATTCATTGGATACGGATTTACAAGATGATT
su_gi_contig_2635               ------------------------------------------------
D01_PfBamHI_L_T3_Plate5a.ab1    ------------------------------------------------
gi|55828473|gb|AU087341.2|AU087 ------------------------------------------------
gi|12388629|gb|AU086488.1|AU086 ------------------------------------------------

PF11_0401                       TTGAAAAACTCAAGGCACGCATTGAACAAGAATTTGAAGAGAAAAAAA
MAL11|PF11_0401                 TTGAAAAACTCAAGGCACGCATTGAACAAGAATTTGAAGAGAAAAAAA
su_gi_contig_2635               ------------------------------------------------
D01_PfBamHI_L_T3_Plate5a.ab1    ------------------------------------------------
gi|55828473|gb|AU087341.2|AU087 ------------------------------------------------
gi|12388629|gb|AU086488.1|AU086 ------------------------------------------------

PF11_0401                       ATAAAAAAAAGAAAAAACGAGAAAAGAAAGAAGACAAAAAGGAAAACA
MAL11|PF11_0401                 ATAAAAAAAAGAAAAAACGAGAAAAGAAAGAAGACAAAAAGGAAAACA
su_gi_contig_2635               ------------------------------------------------
D01_PfBamHI_L_T3_Plate5a.ab1    ------------------------------------------------
gi|55828473|gb|AU087341.2|AU087 ------------------------------------------------
gi|12388629|gb|AU086488.1|AU086 ------------------------------------------------

PF11_0401                       AAAAGGAAAATAAAAAGGAAGACAAAAAGGACGATAAAAAGGACGATA
MAL11|PF11_0401                 AAAAGGAAAATAAAAAGGAAGACAAAAAGGACGATAAAAAGGACGATA
su_gi_contig_2635               ------------------------------------------------
D01_PfBamHI_L_T3_Plate5a.ab1    ------------------------------------------------
gi|55828473|gb|AU087341.2|AU087 ------------------------------------------------
gi|12388629|gb|AU086488.1|AU086 ------------------------------------------------

PF11_0401                       AAAAGGAAGATAAAAAGGAAGATAAAAAGGAAGATAAAAAGGAAGATA
MAL11|PF11_0401                 AAAAGGAAGATAAAAAGGAAGATAAAAAGGAAGATAAAAAGGAAGATA
su_gi_contig_2635               ------------------------------------------------
D01_PfBamHI_L_T3_Plate5a.ab1    ------------------------------------------------
gi|55828473|gb|AU087341.2|AU087 ------------------------------------------------
gi|12388629|gb|AU086488.1|AU086 ------------------------------------------------

PF11_0401                       AAAAGGAAGATAAAAAAGACGAAAACAAGGACGATAAAAAGGATGACA
MAL11|PF11_0401                 AAAAGGAAGATAAAAAAGACGAAAACAAGGACGATAAAAAGGATGACA
su_gi_contig_2635               ------------------------------------------------
D01_PfBamHI_L_T3_Plate5a.ab1    ------------------------------------------------
gi|55828473|gb|AU087341.2|AU087 ------------------------------------------------
gi|12388629|gb|AU086488.1|AU086 ------------------------------------------------

PF11_0401                       AAAAGGAGGACAAAAACAAATCAGATATACAAATTAAAGATGATAAAA
MAL11|PF11_0401                 AAAAGGAGGACAAAAACAAATCAGATATACAAATTAAAGATGATAAAA
su_gi_contig_2635               ------------------------------------------------
D01_PfBamHI_L_T3_Plate5a.ab1    ------------------------------------------------
gi|55828473|gb|AU087341.2|AU087 ------------------------------------------------
gi|12388629|gb|AU086488.1|AU086 ------------------------------------------------

PF11_0401                       ATGAAGTTTCTATATTAGATGATAATATAAAAGACAAAGAGACAAATT
MAL11|PF11_0401                 ATGAAGTTTCTATATTAGATGATAATATAAAAGACAAAGAGACAAATT
su_gi_contig_2635               ------------------------------------------------
D01_PfBamHI_L_T3_Plate5a.ab1    ------------------------------------------------
gi|55828473|gb|AU087341.2|AU087 ------------------------------------------------
gi|12388629|gb|AU086488.1|AU086 ------------------------------------------------

PF11_0401                       TGGAAAAAAATGATGATATATTAAATTTAAAAAAAAATGAAGATCAAA
MAL11|PF11_0401                 TGGAAAAAAATGATGATATATTAAATTTAAAAAAAAATGAAGATCAAA
su_gi_contig_2635               ------------------------------------------------
D01_PfBamHI_L_T3_Plate5a.ab1    ------------------------------------------------
gi|55828473|gb|AU087341.2|AU087 ------------------------------------------------
gi|12388629|gb|AU086488.1|AU086 ------------------------------------------------

PF11_0401                       ATATATTAAATAATAACCATATTCATATATCTAAAACAGAAAATAATA
MAL11|PF11_0401                 ATATATTAAATAATAACCATATTCATATATCTAAAACAGAAAATAATA
su_gi_contig_2635               ------------------------------------------------
D01_PfBamHI_L_T3_Plate5a.ab1    ------------------------------------------------
gi|55828473|gb|AU087341.2|AU087 ------------------------------------------------
gi|12388629|gb|AU086488.1|AU086 ------------------------------------------------

PF11_0401                       ATAATGATATAAAAACAAATTTAGAAACAGAAATAAATATAACAGAGG
MAL11|PF11_0401                 ATAATGATATAAAAACAAATTTAGAAACAGAAATAAATATAACAGAGG
su_gi_contig_2635               ------------------------------------------------
D01_PfBamHI_L_T3_Plate5a.ab1    ------------------------------------------------
gi|55828473|gb|AU087341.2|AU087 ------------------------------------------------
gi|12388629|gb|AU086488.1|AU086 ------------------------------------------------

PF11_0401                       ATTGTCCTATTTTTAAAAATGATGATAAAATTATTGATAATGTTAATT
MAL11|PF11_0401                 ATTGTCCTATTTTTAAAAATGATGATAAAATTATTGATAATGTTAATT
su_gi_contig_2635               ------------------------------------------------
D01_PfBamHI_L_T3_Plate5a.ab1    ------------------------------------------------
gi|55828473|gb|AU087341.2|AU087 ------------------------------------------------
gi|12388629|gb|AU086488.1|AU086 ------------------------------------------------

PF11_0401                       CAAACAATTTAAAAAGTAACACCATTTCTGATAATAGTAAAAATGAAA
MAL11|PF11_0401                 CAAACAATTTAAAAAGTAACACCATTTCTGATAATAGTAAAAATGAAA
su_gi_contig_2635               ------------------------------------------------
D01_PfBamHI_L_T3_Plate5a.ab1    ------------------------------------------------
gi|55828473|gb|AU087341.2|AU087 ------------------------------------------------
gi|12388629|gb|AU086488.1|AU086 ------------------------------------------------

PF11_0401                       TATTACGTAATGTAGCAAGTGATGAAACAAAAGATAATAATAATAATA
MAL11|PF11_0401                 TATTACGTAATGTAGCAAGTGATGAAACAAAAGATAATAATAATAATA
su_gi_contig_2635               ------------------------------------------------
D01_PfBamHI_L_T3_Plate5a.ab1    ------------------------------------------------
gi|55828473|gb|AU087341.2|AU087 ------------------------------------------------
gi|12388629|gb|AU086488.1|AU086 ------------------------------------------------

PF11_0401                       TAGATAACTTGAATAACCATTTTGGTAGTAATATTAATACGAATGTGC
MAL11|PF11_0401                 TAGATAACTTGAATAACCATTTTGGTAGTAATATTAATACGAATGTGC
su_gi_contig_2635               ------------------------------------------------
D01_PfBamHI_L_T3_Plate5a.ab1    ------------------------------------------------
gi|55828473|gb|AU087341.2|AU087 ------------------------------------------------
gi|12388629|gb|AU086488.1|AU086 ------------------------------------------------

PF11_0401                       AGAAAGATAATTTAGTTACTCCAAAAATCAAAATGCATTATTCTGAAC
MAL11|PF11_0401                 AGAAAGATAATTTAGTTACTCCAAAAATCAAAATGCATTATTCTGAAC
su_gi_contig_2635               ------------------------------------------------
D01_PfBamHI_L_T3_Plate5a.ab1    ------------------------------------------------
gi|55828473|gb|AU087341.2|AU087 ------------------------------------------------
gi|12388629|gb|AU086488.1|AU086 ------------------------------------------------

PF11_0401                       AACCATATAATATGATAAACAGAGAATCACTTGAAAACTTAGGATGTG
MAL11|PF11_0401                 AACCATATAATATGATAAACAGAGAATCACTTGAAAACTTAGGATGTG
su_gi_contig_2635               -----------------------------CTTGAAAACTTAGGATGTG
D01_PfBamHI_L_T3_Plate5a.ab1    -----------------------------CTTGAAAACTTAGGATGTG
gi|55828473|gb|AU087341.2|AU087 ------------------------------------------------
gi|12388629|gb|AU086488.1|AU086 ------------------------------------------------

PF11_0401                       ATAAAAAATTAATAGCATTAACAAAAATATTTGGAAATGTTATGGATG
MAL11|PF11_0401                 ATAAAAAATTAATAGCATTAACAAAAATATTTGGAAATGTTATGGATG
su_gi_contig_2635               ATAAAAAATTAATAGCATTAACAAAAATATTTGGAAATGTTATGGGTG
D01_PfBamHI_L_T3_Plate5a.ab1    ATAAAAAATTAATAGCATTAACAAAAATATTTGGAAATGTTATGGGTG
gi|55828473|gb|AU087341.2|AU087 ------------------------------------------------
gi|12388629|gb|AU086488.1|AU086 ------------------------------------------------

PF11_0401                       ATAGTGATAATAATATGACAGAAAAGGAGCCTGTACCGAAACTTAAAC
MAL11|PF11_0401                 ATAGTGATAATAATATGACAGAAAAGGAGCCTGTACCGAAACTTAAAC
su_gi_contig_2635               ATAGTGATAATAATATGACAGAAAAGGAGCCTGTACCGAAACTTAAAC
D01_PfBamHI_L_T3_Plate5a.ab1    ATAGTGATAATAATATGACAGAAAAGGAGCCTGTACCGAAACTTAAAC
gi|55828473|gb|AU087341.2|AU087 ------------------------------------------------
gi|12388629|gb|AU086488.1|AU086 ------------------------------------------------

PF11_0401                       TTTTCGATTTGGATACATATAAAAATATGTCATTAGATACAATGTTAA
MAL11|PF11_0401                 TTTTCGATTTGGATACATATAAAAATATGTCATTAGATACAATGTTAA
su_gi_contig_2635               TTTTCGATTTGGATACATATAAAAATATGTCATTAGATACAATGTTAA
D01_PfBamHI_L_T3_Plate5a.ab1    TTTTCGATTTGGATACATATAAAAATATGTCATTAGATACAATGTTAA
gi|55828473|gb|AU087341.2|AU087 -------------------TAAAAATATGTCATTAGATACAATGTTAA
gi|12388629|gb|AU086488.1|AU086 ------------------------------------------------

PF11_0401                       ATAATTTAAATTTGGATAAAGATGTTCTAAATATATTAAAAGATAAAA
MAL11|PF11_0401                 ATAATTTAAATTTGGATAAAGATGTTCTAAATATATTAAAAGATAAAA
su_gi_contig_2635               ATAATTTAAATTTGGATAAAGATGTTCTAAATATATTAAAAGATAAAA
D01_PfBamHI_L_T3_Plate5a.ab1    ATAATTTAAATTTGGATAAAGATGTTCTAAATATATTAAAAGATAAAA
gi|55828473|gb|AU087341.2|AU087 ATAATTTAAATTTGGATAAAGATGTTCTAAATATATTAAAAGATAAAN
gi|12388629|gb|AU086488.1|AU086 ------------------------------------------------

PF11_0401                       TAAATAATATCAATAGAAATATAAATGTTACTATTTGTTCTACACCTA
MAL11|PF11_0401                 TAAATAATATCAATAGAAATATAAATGTTACTATTTGTTCTACACCTA
su_gi_contig_2635               TAAATAATATCAATAGAAATATAAATGTTACTATTTGTTCTACACCTA
D01_PfBamHI_L_T3_Plate5a.ab1    TAAATAATATCAATAGAAATATAAATGTTACTATTTGTTCTACACCTA
gi|55828473|gb|AU087341.2|AU087 NGAATANTNTNAATAGAAATATAAATGTTACTATTTGTTCTACACCTA
gi|12388629|gb|AU086488.1|AU086 -----------------------AATGTTACTATTTGTTCTACACCTA

PF11_0401                       TGGAGAAACAAATAGATAAAATTGAAAAAGAAGATATTAATGCTCCTA
MAL11|PF11_0401                 TGGAGAAACAAATAGATAAAATTGAAAAAGAAGATATTAATGCTCCTA
su_gi_contig_2635               TGGAGAAACAAATAGATAAAATTGAAAAAGAAGATATTAATGCTCCTA
D01_PfBamHI_L_T3_Plate5a.ab1    TGGAGAAACAAATAGATAAAATTGAAAAAGAAGATATTAATGCTCCTA
gi|55828473|gb|AU087341.2|AU087 TGGAGAAACAAATAGATAAAATTGAAAAAGAAGATATTAATGCTCCTA
gi|12388629|gb|AU086488.1|AU086 TGGAGAAACAAATAGATAAAATTGAAAANGAAGATATTAATGCTCCTA

PF11_0401                       ATTTAATAAATTGTTTTTCTGAATTTATTAACTGGTGTGATAATAATC
MAL11|PF11_0401                 ATTTAATAAATTGTTTTTCTGAATTTATTAACTGGTGTGATAATAATC
su_gi_contig_2635               ATTTAATAAATTGTTTTTCTGAATTTATTAACTGGTGTGATAATAATC
D01_PfBamHI_L_T3_Plate5a.ab1    ATTTAATAAATTGTTTTTCTGAATTTATTAACTGGTGTGATAATAATC
gi|55828473|gb|AU087341.2|AU087 ATTTAATAAATTGTTTTTCTGAATTTATTAACTGGTGTGATAATAATC
gi|12388629|gb|AU086488.1|AU086 ATTTAATAAATTGTTTTTNTGAATTTATTAACTGGTGTGATAATAATC

PF11_0401                       TTATTCAAATTAAATTACAATTATATAATATTGCTTTTTGTCTTTTAT
MAL11|PF11_0401                 TTATTCAAATTAAATTACAATTATATAATATTGCTTTTTGTCTTTTAT
su_gi_contig_2635               TTATTCAAATTAAATTACAATTATATAATATTGCTTTTTGTCTTTTAT
D01_PfBamHI_L_T3_Plate5a.ab1    TTATTCAAATTAAATTACAATTATATAATATTGCTTTTTGTCTTTTAT
gi|55828473|gb|AU087341.2|AU087 TTATTCAAATTAAATTACAATTATATAATATTGCTTTTTGTCTTTTAT
gi|12388629|gb|AU086488.1|AU086 TTATTCAAATTAAATTACAATTATATAATATTGCTTTTAGTCTTTTAT

PF11_0401                       TAGAAATATATATTTTATTATTAACTATTAATTATGAATATATAGAAA
MAL11|PF11_0401                 TAGAAATATATATTTTATTATTAACTATTAATTATGAATATATAGAAA
su_gi_contig_2635               TAGAAATATATATTTTATTATTAACTATTAATTATGAATATATAGAAA
D01_PfBamHI_L_T3_Plate5a.ab1    TAGAAATATATATTTTATTATTAACTATTAATTATGAATATATAGAAA
gi|55828473|gb|AU087341.2|AU087 TAGAAATATATATTTTATTATTAACTATTAATTATGAATATATAGAAA
gi|12388629|gb|AU086488.1|AU086 TAGANATATNTATTTTATTATTAACTATTAATT---------------

PF11_0401                       ATTTCAAAAACCAATATTTAAAAAAATTTTCCGCCTACGAACCTGTAA
MAL11|PF11_0401                 ATTTCAAAAACCAATATTTAAAAAAATTTTCCGCCTACGAACCTGTAA
su_gi_contig_2635               ATTTCAAAAACCAATATTTAAAAAAACTTTCCGCCTACGAACCTGTAA
D01_PfBamHI_L_T3_Plate5a.ab1    ATTTCAAAAACCAATATTTAAAAAAACTTTCCGCCTACGAACCTGTAA
gi|55828473|gb|AU087341.2|AU087 ATTTCAAAAACCAAT---------------------------------
gi|12388629|gb|AU086488.1|AU086 ------------------------------------------------

PF11_0401                       CAAAGTTCTTATTAACGTGTGTTAGTTTAACACAAATATTTGAGATAT
MAL11|PF11_0401                 CAAAGTTCTTATTAACGTGTGTTAGTTTAACACAAATATTTGAGATAT
su_gi_contig_2635               CAAAGTTCTTATTAACGTGTGTTAGTTTAACACAAATATTTGAGATAT
D01_PfBamHI_L_T3_Plate5a.ab1    CAAAGTTCTTATTAACGTGTGTTAGTTTAACACAAATATTTGAGATAT
gi|55828473|gb|AU087341.2|AU087 ------------------------------------------------
gi|12388629|gb|AU086488.1|AU086 ------------------------------------------------

PF11_0401                       CATTAATACGTTTCAAAAAGAAAAATTCAAAACATATTGTGCACATGA
MAL11|PF11_0401                 CATTAATACGTTTCAAAAAGAAAAATTCAAAACATATTGTGCACATGA
su_gi_contig_2635               CATTAATACGTTTCAAAAAGAAAAATTCAAAACATATTGTGCACATGA
D01_PfBamHI_L_T3_Plate5a.ab1    CATTAATACGTTTCAAAAAGAAAAATTCAAAACATATTGTGCACATGA
gi|55828473|gb|AU087341.2|AU087 ------------------------------------------------
gi|12388629|gb|AU086488.1|AU086 ------------------------------------------------

PF11_0401                       CAAAGTATGTATTTCATTTTAATATGTATATGTATATATAAATATAAA
MAL11|PF11_0401                 CAAAGTATGTATTTCATTTTAATAT-----------------------
su_gi_contig_2635               CAAA--------------------------------------------
D01_PfBamHI_L_T3_Plate5a.ab1    CAAA--------------------------------------------
gi|55828473|gb|AU087341.2|AU087 ------------------------------------------------
gi|12388629|gb|AU086488.1|AU086 ------------------------------------------------

PF11_0401                       TATATATATATATATATATATATATATATATATATATACATATATATT
MAL11|PF11_0401                 ------------------------------------------------
su_gi_contig_2635               ------------------------------------------------
D01_PfBamHI_L_T3_Plate5a.ab1    ------------------------------------------------
gi|55828473|gb|AU087341.2|AU087 ------------------------------------------------
gi|12388629|gb|AU086488.1|AU086 ------------------------------------------------

PF11_0401                       ACTTGTTTTATATTTTCTTCAGTGTTATATATATTTTTATTTCATTTA
MAL11|PF11_0401                 ----------------------TGTTATATATATTTTTATTTCATTTA
su_gi_contig_2635               ------------------------------------------------
D01_PfBamHI_L_T3_Plate5a.ab1    ------------------------------------------------
gi|55828473|gb|AU087341.2|AU087 ------------------------------------------------
gi|12388629|gb|AU086488.1|AU086 ------------------------------------------------

PF11_0401                       TGTTATTTCATTTTAGATTAGGTAAAAAATCACTCTTACAATACTTAA
MAL11|PF11_0401                 TGTTATTTCATTTTAGATTAGGTAAAAAATCACTCTTACAATACTTAA
su_gi_contig_2635               ----------------ATTAGGTAAAAAATCACTCTTACAATACTTAA
D01_PfBamHI_L_T3_Plate5a.ab1    ----------------ATTAGGTAAAAAATCACTCTTACAATACTTAA
gi|55828473|gb|AU087341.2|AU087 ------------------------------------------------
gi|12388629|gb|AU086488.1|AU086 ------------------------------------------------

PF11_0401                       GTGTATATGAAGGTATTCCTTTGTACAATATAATTACAACCAAAATAA
MAL11|PF11_0401                 GTGTATATGAAGGTATTCCTTTGTACAATATAATTACAACCAAAATAA
su_gi_contig_2635               GTGTATATGAAGGTATTCCTTTGTACAATATAATTACAACC-------
D01_PfBamHI_L_T3_Plate5a.ab1    GTGTATATGAAGGTATTCCTTTGTACAATATAATTACAACC-------
gi|55828473|gb|AU087341.2|AU087 ------------------------------------------------
gi|12388629|gb|AU086488.1|AU086 ------------------------------------------------

PF11_0401                       AAATTATTGAAATTGATGATACAAAAAGGAATTTTAATTTCTTCTATG
MAL11|PF11_0401                 AAATTATTGAAATTGATGATACAAAAAGGAATTTTAATTTCTTCTATG
su_gi_contig_2635               ------------------------------------------------
D01_PfBamHI_L_T3_Plate5a.ab1    ------------------------------------------------
gi|55828473|gb|AU087341.2|AU087 ------------------------------------------------
gi|12388629|gb|AU086488.1|AU086 ------------------------------------------------

PF11_0401                       CATTTGTCTCTTCAAATTTTTTCTATAACGTGAAATTAACTTTTCCTG
MAL11|PF11_0401                 CATTTGTCTCTTCAAATTTTTTCTATAACGTGAAATTAACTTTTCCTG
su_gi_contig_2635               ------------------------------------------------
D01_PfBamHI_L_T3_Plate5a.ab1    ------------------------------------------------
gi|55828473|gb|AU087341.2|AU087 ------------------------------------------------
gi|12388629|gb|AU086488.1|AU086 ------------------------------------------------

PF11_0401                       TGCAATGGAATTTACCTTCTATATATTTAACTAACGATGAAATCGTAG
MAL11|PF11_0401                 TGCAATGGAATTTACCTTCTATATATTTAACTAACGATGAAATCGTAG
su_gi_contig_2635               ------------------------------------------------
D01_PfBamHI_L_T3_Plate5a.ab1    ------------------------------------------------
gi|55828473|gb|AU087341.2|AU087 ------------------------------------------------
gi|12388629|gb|AU086488.1|AU086 ------------------------------------------------

PF11_0401                       AGGTATGAAAAAAAAAAAGAAGTCAATGATGTATTTCTGTAACGTTAT
MAL11|PF11_0401                 AGGTATGA----------------------------------------
su_gi_contig_2635               ------------------------------------------------
D01_PfBamHI_L_T3_Plate5a.ab1    ------------------------------------------------
gi|55828473|gb|AU087341.2|AU087 ------------------------------------------------
gi|12388629|gb|AU086488.1|AU086 ------------------------------------------------

PF11_0401                       AATAAATATATGTACCATTTTATATGTAATTGTTTTTTCCTTCTATTT
MAL11|PF11_0401                 ------------------------------------------------
su_gi_contig_2635               ------------------------------------------------
D01_PfBamHI_L_T3_Plate5a.ab1    ------------------------------------------------
gi|55828473|gb|AU087341.2|AU087 ------------------------------------------------
gi|12388629|gb|AU086488.1|AU086 ------------------------------------------------

PF11_0401                       TAATATATACATATATATATATATATATATATAACACATTTATGTATT
MAL11|PF11_0401                 ------------------------------------------------
su_gi_contig_2635               ------------------------------------------------
D01_PfBamHI_L_T3_Plate5a.ab1    ------------------------------------------------
gi|55828473|gb|AU087341.2|AU087 ------------------------------------------------
gi|12388629|gb|AU086488.1|AU086 ------------------------------------------------

PF11_0401                       ATTTATTTTGTTTTATGTTTGCTAATTTTTTTCTACAATATCAGGATG
MAL11|PF11_0401                 ------------------------------------------------
su_gi_contig_2635               ------------------------------------------------
D01_PfBamHI_L_T3_Plate5a.ab1    ------------------------------------------------
gi|55828473|gb|AU087341.2|AU087 ------------------------------------------------
gi|12388629|gb|AU086488.1|AU086 ------------------------------------------------

PF11_0401                       AAAATAAAAAATCGCTAACGGAGAAAGAACAAAATAATTATGTACCTA
MAL11|PF11_0401                 ------------------------------------------------
su_gi_contig_2635               ------------------------------------------------
D01_PfBamHI_L_T3_Plate5a.ab1    ------------------------------------------------
gi|55828473|gb|AU087341.2|AU087 ------------------------------------------------
gi|12388629|gb|AU086488.1|AU086 ------------------------------------------------

PF11_0401                       ATGAAAATAATGATGCGTATTATTATTATAAACATATATTAAAAACAC
MAL11|PF11_0401                 ------------------------------------------------
su_gi_contig_2635               ------------------------------------------------
D01_PfBamHI_L_T3_Plate5a.ab1    ------------------------------------------------
gi|55828473|gb|AU087341.2|AU087 ------------------------------------------------
gi|12388629|gb|AU086488.1|AU086 ------------------------------------------------

PF11_0401                       AAGCAACTAATAGATTAAGAGTAACCAAAAAGAATATTCCAAGTATAC
MAL11|PF11_0401                 ------------------------------------------------
su_gi_contig_2635               ------------------------------------------------
D01_PfBamHI_L_T3_Plate5a.ab1    ------------------------------------------------
gi|55828473|gb|AU087341.2|AU087 ------------------------------------------------
gi|12388629|gb|AU086488.1|AU086 ------------------------------------------------

PF11_0401                       TTTATTATTGCTTAAACAATTGTAATGACCTGACATGTGCAGAACTTT
MAL11|PF11_0401                 ------------------------------------------------
su_gi_contig_2635               ------------------------------------------------
D01_PfBamHI_L_T3_Plate5a.ab1    ------------------------------------------------
gi|55828473|gb|AU087341.2|AU087 ------------------------------------------------
gi|12388629|gb|AU086488.1|AU086 ------------------------------------------------

PF11_0401                       CTGGATATGACGGATCTTTAATCGCAACGGCACATTCAAATAACATAA
MAL11|PF11_0401                 ------------------------------------------------
su_gi_contig_2635               ------------------------------------------------
D01_PfBamHI_L_T3_Plate5a.ab1    ------------------------------------------------
gi|55828473|gb|AU087341.2|AU087 ------------------------------------------------
gi|12388629|gb|AU086488.1|AU086 ------------------------------------------------

PF11_0401                       TAAAATTATGGAATTTAAAAAAATCCGAAATGAATAAAGTAATGAATG
MAL11|PF11_0401                 ------------------------------------------------
su_gi_contig_2635               ------------------------------------------------
D01_PfBamHI_L_T3_Plate5a.ab1    ------------------------------------------------
gi|55828473|gb|AU087341.2|AU087 ------------------------------------------------
gi|12388629|gb|AU086488.1|AU086 ------------------------------------------------

PF11_0401                       AGAAAAGAGATATAGATGAAATTAATGAGTATATGGATGACGTTAGAA
MAL11|PF11_0401                 ------------------------------------------------
su_gi_contig_2635               ------------------------------------------------
D01_PfBamHI_L_T3_Plate5a.ab1    ------------------------------------------------
gi|55828473|gb|AU087341.2|AU087 ------------------------------------------------
gi|12388629|gb|AU086488.1|AU086 ------------------------------------------------

PF11_0401                       AACATGAATCTTATTTAAATGGAAAGAAAAGCATTCCATTAGATATAG
MAL11|PF11_0401                 ------------------------------------------------
su_gi_contig_2635               ------------------------------------------------
D01_PfBamHI_L_T3_Plate5a.ab1    ------------------------------------------------
gi|55828473|gb|AU087341.2|AU087 ------------------------------------------------
gi|12388629|gb|AU086488.1|AU086 ------------------------------------------------

PF11_0401                       ATGAATATAATAACAAGGGAGTATCAAAATTATATGGAAATACATTTA
MAL11|PF11_0401                 ------------------------------------------------
su_gi_contig_2635               ------------------------------------------------
D01_PfBamHI_L_T3_Plate5a.ab1    ------------------------------------------------
gi|55828473|gb|AU087341.2|AU087 ------------------------------------------------
gi|12388629|gb|AU086488.1|AU086 ------------------------------------------------

PF11_0401                       ATGTGTCTAGTTTGTCCTTTGGTGAAACAGATAAAATTTTATTATCTG
MAL11|PF11_0401                 ------------------------------------------------
su_gi_contig_2635               ------------------------------------------------
D01_PfBamHI_L_T3_Plate5a.ab1    ------------------------------------------------
gi|55828473|gb|AU087341.2|AU087 ------------------------------------------------
gi|12388629|gb|AU086488.1|AU086 ------------------------------------------------

PF11_0401                       GTAATTTAAATGGTGATATATATTTATACAGCACAATTAGTAATAAAA
MAL11|PF11_0401                 ------------------------------------------------
su_gi_contig_2635               ------------------------------------------------
D01_PfBamHI_L_T3_Plate5a.ab1    ------------------------------------------------
gi|55828473|gb|AU087341.2|AU087 ------------------------------------------------
gi|12388629|gb|AU086488.1|AU086 ------------------------------------------------

PF11_0401                       ATTATGTAAAATATGTAGGTGGACATACACCAATATGGTCTATAGACA
MAL11|PF11_0401                 ------------------------------------------------
su_gi_contig_2635               ------------------------------------------------
D01_PfBamHI_L_T3_Plate5a.ab1    ------------------------------------------------
gi|55828473|gb|AU087341.2|AU087 ------------------------------------------------
gi|12388629|gb|AU086488.1|AU086 ------------------------------------------------

PF11_0401                       CAGCCTTTTTAGGATACTTCTTCGCAACTGCGGAAGATGATGGAAATT
MAL11|PF11_0401                 ------------------------------------------------
su_gi_contig_2635               ------------------------------------------------
D01_PfBamHI_L_T3_Plate5a.ab1    ------------------------------------------------
gi|55828473|gb|AU087341.2|AU087 ------------------------------------------------
gi|12388629|gb|AU086488.1|AU086 ------------------------------------------------

PF11_0401                       TAAGAATATATTCTACTAATAAAACTTATCCATTCATTACATATAAGT
MAL11|PF11_0401                 ------------------------------------------------
su_gi_contig_2635               ------------------------------------------------
D01_PfBamHI_L_T3_Plate5a.ab1    ------------------------------------------------
gi|55828473|gb|AU087341.2|AU087 ------------------------------------------------
gi|12388629|gb|AU086488.1|AU086 ------------------------------------------------

PF11_0401                       ATAATTGTCCGGTTAATGTATGTAAATATCATTATAACAATACGCTTG
MAL11|PF11_0401                 ------------------------------------------------
su_gi_contig_2635               ------------------------------------------------
D01_PfBamHI_L_T3_Plate5a.ab1    ------------------------------------------------
gi|55828473|gb|AU087341.2|AU087 ------------------------------------------------
gi|12388629|gb|AU086488.1|AU086 ------------------------------------------------

PF11_0401                       TAGCATGTGGTTATTATGGTAATATTAAAAAAATGAACATATTTCAAA
MAL11|PF11_0401                 ------------------------------------------------
su_gi_contig_2635               ------------------------------------------------
D01_PfBamHI_L_T3_Plate5a.ab1    ------------------------------------------------
gi|55828473|gb|AU087341.2|AU087 ------------------------------------------------
gi|12388629|gb|AU086488.1|AU086 ------------------------------------------------

PF11_0401                       AATTAAAATATATAATATATCACCACATAAAAGGAAATTCATATAAAT
MAL11|PF11_0401                 ------------------------------------------------
su_gi_contig_2635               ------------------------------------------------
D01_PfBamHI_L_T3_Plate5a.ab1    ------------------------------------------------
gi|55828473|gb|AU087341.2|AU087 ------------------------------------------------
gi|12388629|gb|AU086488.1|AU086 ------------------------------------------------

PF11_0401                       TAATATATAAATACGTATATGTTTATATGTTTTTATATTATACATTTG
MAL11|PF11_0401                 ------------------------------------------------
su_gi_contig_2635               ------------------------------------------------
D01_PfBamHI_L_T3_Plate5a.ab1    ------------------------------------------------
gi|55828473|gb|AU087341.2|AU087 ------------------------------------------------
gi|12388629|gb|AU086488.1|AU086 ------------------------------------------------

PF11_0401                       TTCATATGTTTTATTATTCTTTTCTTTCTTTTTTTCAGATAATTATGT
MAL11|PF11_0401                 ------------------------------------------------
su_gi_contig_2635               ------------------------------------------------
D01_PfBamHI_L_T3_Plate5a.ab1    ------------------------------------------------
gi|55828473|gb|AU087341.2|AU087 ------------------------------------------------
gi|12388629|gb|AU086488.1|AU086 ------------------------------------------------

PF11_0401                       ACATTTATACGATGTTAGGATTAATTCATTCATAAAACGATTTAAAAA
MAL11|PF11_0401                 ------------------------------------------------
su_gi_contig_2635               ------------------------------------------------
D01_PfBamHI_L_T3_Plate5a.ab1    ------------------------------------------------
gi|55828473|gb|AU087341.2|AU087 ------------------------------------------------
gi|12388629|gb|AU086488.1|AU086 ------------------------------------------------

PF11_0401                       TAATTATCCTAGCAATCAAGGTGTGACCTCTTTAAGTTTTTCAAAGAA
MAL11|PF11_0401                 ------------------------------------------------
su_gi_contig_2635               ------------------------------------------------
D01_PfBamHI_L_T3_Plate5a.ab1    ------------------------------------------------
gi|55828473|gb|AU087341.2|AU087 ------------------------------------------------
gi|12388629|gb|AU086488.1|AU086 ------------------------------------------------

PF11_0401                       TGGACGTTTTCTTTCATATGCAGGTATATACATATATAAATATTACAA
MAL11|PF11_0401                 ------------------------------------------------
su_gi_contig_2635               ------------------------------------------------
D01_PfBamHI_L_T3_Plate5a.ab1    ------------------------------------------------
gi|55828473|gb|AU087341.2|AU087 ------------------------------------------------
gi|12388629|gb|AU086488.1|AU086 ------------------------------------------------

PF11_0401                       AGTTGAAGGAATAAATAAATAAATAAATAAATACATACATACATACAT
MAL11|PF11_0401                 ------------------------------------------------
su_gi_contig_2635               ------------------------------------------------
D01_PfBamHI_L_T3_Plate5a.ab1    ------------------------------------------------
gi|55828473|gb|AU087341.2|AU087 ------------------------------------------------
gi|12388629|gb|AU086488.1|AU086 ------------------------------------------------

PF11_0401                       ATATATATATATATATATATATATATATTGTTTTATATTATAGGTGGA
MAL11|PF11_0401                 ------------------------------------------------
su_gi_contig_2635               ------------------------------------------------
D01_PfBamHI_L_T3_Plate5a.ab1    ------------------------------------------------
gi|55828473|gb|AU087341.2|AU087 ------------------------------------------------
gi|12388629|gb|AU086488.1|AU086 ------------------------------------------------

PF11_0401                       TATACTAATAACCTAAACCTAATAGACTTGGCCATGGACAAATTTGTT
MAL11|PF11_0401                 ------------------------------------------------
su_gi_contig_2635               ------------------------------------------------
D01_PfBamHI_L_T3_Plate5a.ab1    ------------------------------------------------
gi|55828473|gb|AU087341.2|AU087 ------------------------------------------------
gi|12388629|gb|AU086488.1|AU086 ------------------------------------------------

PF11_0401                       GAAGTAGAACAAAAAGAAAATATGGGCATTAACATTAACTCATTTGAC
MAL11|PF11_0401                 ------------------------------------------------
su_gi_contig_2635               ------------------------------------------------
D01_PfBamHI_L_T3_Plate5a.ab1    ------------------------------------------------
gi|55828473|gb|AU087341.2|AU087 ------------------------------------------------
gi|12388629|gb|AU086488.1|AU086 ------------------------------------------------

PF11_0401                       GAATTGAAATATGCAGATAACATTAGAAAGTCTATTGATGGATATTTA
MAL11|PF11_0401                 ------------------------------------------------
su_gi_contig_2635               ------------------------------------------------
D01_PfBamHI_L_T3_Plate5a.ab1    ------------------------------------------------
gi|55828473|gb|AU087341.2|AU087 ------------------------------------------------
gi|12388629|gb|AU086488.1|AU086 ------------------------------------------------

PF11_0401                       GAAAATGACCTTATGAACAT
MAL11|PF11_0401                 --------------------
su_gi_contig_2635               --------------------
D01_PfBamHI_L_T3_Plate5a.ab1    --------------------
gi|55828473|gb|AU087341.2|AU087 --------------------
gi|12388629|gb|AU086488.1|AU086 --------------------

;

endblock;
