# Supplementary material for: cDNA sequences reveal considerable gene prediction inaccuracy in the Plasmodium falciparum genome
Source: BMC Genomics. 2007 Jul 27;8:255. doi: 10.1186/1471-2164-8-255 (PMC1978503; doi:10.1186/1471-2164-8-255)
Supplement: Additional file 3 — Genes with cDNA sequences not matching predicted CDS perfectly. Aligned cDNA and predicted CDS sequences can be viewed by double clicking the hyper-linked gene names in the Excel file. [file 1471-2164-8-255-S3.zip › PF11_0405.TXT]

#NEXUS

[!This data assembled using Sequencher, from Gene Codes Corporation.]
begin data;
   dimensions ntax=8 nchar=5846;
   format datatype=dna gap=- interleave=yes;
   matrix

PF11_0405                       GAAAATAATTTAAATAACAAAAAATTATTATCCCTATACATATGATGT
MAL11|PF11_0405                 ------------------------------------------------
gi|27156694|gb|CA855093.1|CA855 ------------------------------------------------
gi|17966749|gb|BM273454.1|BM273 ------------------------------------------------
su_gi_contig_1783               ------------------------------------------------
gi|27155367|gb|CA854310.1|CA854 ------------------------------------------------
gi|27157972|gb|CA855841.1|CA855 ------------------------------------------------
gi|17969267|gb|BM275922.1|BM275 ------------------------------------------------

PF11_0405                       TGAAAAGGATTCAAAATTAACATACGATAAAAAAAAAATATACATACA
MAL11|PF11_0405                 ------------------------------------------------
gi|27156694|gb|CA855093.1|CA855 ------------------------------------------------
gi|17966749|gb|BM273454.1|BM273 ------------------------------------------------
su_gi_contig_1783               ------------------------------------------------
gi|27155367|gb|CA854310.1|CA854 ------------------------------------------------
gi|27157972|gb|CA855841.1|CA855 ------------------------------------------------
gi|17969267|gb|BM275922.1|BM275 ------------------------------------------------

PF11_0405                       TGTTAATTGAAATGCAAATGTAAATGTAAATATAAATACATAATATAT
MAL11|PF11_0405                 ------------------------------------------------
gi|27156694|gb|CA855093.1|CA855 ------------------------------------------------
gi|17966749|gb|BM273454.1|BM273 ------------------------------------------------
su_gi_contig_1783               ------------------------------------------------
gi|27155367|gb|CA854310.1|CA854 ------------------------------------------------
gi|27157972|gb|CA855841.1|CA855 ------------------------------------------------
gi|17969267|gb|BM275922.1|BM275 ------------------------------------------------

PF11_0405                       ACATCAGATTTACAACGGAACAAAATAAATAAATAAAAAACAAAATAA
MAL11|PF11_0405                 ------------------------------------------------
gi|27156694|gb|CA855093.1|CA855 ------------------------------------------------
gi|17966749|gb|BM273454.1|BM273 ------------------------------------------------
su_gi_contig_1783               ------------------------------------------------
gi|27155367|gb|CA854310.1|CA854 ------------------------------------------------
gi|27157972|gb|CA855841.1|CA855 ------------------------------------------------
gi|17969267|gb|BM275922.1|BM275 ------------------------------------------------

PF11_0405                       ATAATTCTCTTATGAATGTCAGAATATATGTTTACATTTTATTTTTCA
MAL11|PF11_0405                 ------------------------------------------------
gi|27156694|gb|CA855093.1|CA855 ------------------------------------------------
gi|17966749|gb|BM273454.1|BM273 ------------------------------------------------
su_gi_contig_1783               ------------------------------------------------
gi|27155367|gb|CA854310.1|CA854 ------------------------------------------------
gi|27157972|gb|CA855841.1|CA855 ------------------------------------------------
gi|17969267|gb|BM275922.1|BM275 ------------------------------------------------

PF11_0405                       AACGTATATGTAAAAAAAATATACAAATATAAAAAATTGTAATATTTT
MAL11|PF11_0405                 ------------------------------------------------
gi|27156694|gb|CA855093.1|CA855 ------------------------------------------------
gi|17966749|gb|BM273454.1|BM273 ------------------------------------------------
su_gi_contig_1783               ------------------------------------------------
gi|27155367|gb|CA854310.1|CA854 ------------------------------------------------
gi|27157972|gb|CA855841.1|CA855 ------------------------------------------------
gi|17969267|gb|BM275922.1|BM275 ------------------------------------------------

PF11_0405                       TATTAAATTAATTTTTATCATTTTATATTTTAATTATATATATATTTT
MAL11|PF11_0405                 ------------------------------------------------
gi|27156694|gb|CA855093.1|CA855 ------------------------------------------------
gi|17966749|gb|BM273454.1|BM273 ------------------------------------------------
su_gi_contig_1783               ------------------------------------------------
gi|27155367|gb|CA854310.1|CA854 ------------------------------------------------
gi|27157972|gb|CA855841.1|CA855 ------------------------------------------------
gi|17969267|gb|BM275922.1|BM275 ------------------------------------------------

PF11_0405                       TACAATAAAGCATGTCTATAATATATATATATATATATTATTTTAAAT
MAL11|PF11_0405                 ------------------------------------------------
gi|27156694|gb|CA855093.1|CA855 ------------------------------------------------
gi|17966749|gb|BM273454.1|BM273 ------------------------------------------------
su_gi_contig_1783               ------------------------------------------------
gi|27155367|gb|CA854310.1|CA854 ------------------------------------------------
gi|27157972|gb|CA855841.1|CA855 ------------------------------------------------
gi|17969267|gb|BM275922.1|BM275 ------------------------------------------------

PF11_0405                       AAAGTTTATGGTCTTTCCATATAGTATGTATAACTAAAAAGGAGAAAA
MAL11|PF11_0405                 ------------------------------------------------
gi|27156694|gb|CA855093.1|CA855 ------------------------------------------------
gi|17966749|gb|BM273454.1|BM273 ------------------------------------------------
su_gi_contig_1783               ------------------------------------------------
gi|27155367|gb|CA854310.1|CA854 ------------------------------------------------
gi|27157972|gb|CA855841.1|CA855 ------------------------------------------------
gi|17969267|gb|BM275922.1|BM275 ------------------------------------------------

PF11_0405                       AAAGGTTAATCGAAATTGCATGTGACGAAAAATCAAAATTAATATATA
MAL11|PF11_0405                 ------------------------------------------------
gi|27156694|gb|CA855093.1|CA855 ------------------------------------------------
gi|17966749|gb|BM273454.1|BM273 ------------------------------------------------
su_gi_contig_1783               ------------------------------------------------
gi|27155367|gb|CA854310.1|CA854 ------------------------------------------------
gi|27157972|gb|CA855841.1|CA855 ------------------------------------------------
gi|17969267|gb|BM275922.1|BM275 ------------------------------------------------

PF11_0405                       TATATATATATATATATATATATATACAAAATATTACAACATCATATT
MAL11|PF11_0405                 ------------------------------------------------
gi|27156694|gb|CA855093.1|CA855 ------------------------------------------------
gi|17966749|gb|BM273454.1|BM273 ------------------------------------------------
su_gi_contig_1783               ------------------------------------------------
gi|27155367|gb|CA854310.1|CA854 ------------------------------------------------
gi|27157972|gb|CA855841.1|CA855 ------------------------------------------------
gi|17969267|gb|BM275922.1|BM275 ------------------------------------------------

PF11_0405                       TTGGATCTTAAAAATAATATATTATATATTTTATTCCTTGAATAGCAT
MAL11|PF11_0405                 ------------------------------------------------
gi|27156694|gb|CA855093.1|CA855 ------------------------------------------------
gi|17966749|gb|BM273454.1|BM273 ------------------------------------------------
su_gi_contig_1783               ------------------------------------------------
gi|27155367|gb|CA854310.1|CA854 ------------------------------------------------
gi|27157972|gb|CA855841.1|CA855 ------------------------------------------------
gi|17969267|gb|BM275922.1|BM275 ------------------------------------------------

PF11_0405                       TTTTGTAGTTTTTTATAATTTTTTTTTTTTTTTTTTTTATTGGCTAAT
MAL11|PF11_0405                 ------------------------------------------------
gi|27156694|gb|CA855093.1|CA855 ------------------------------------------------
gi|17966749|gb|BM273454.1|BM273 ------------------------------------------------
su_gi_contig_1783               ------------------------------------------------
gi|27155367|gb|CA854310.1|CA854 ------------------------------------------------
gi|27157972|gb|CA855841.1|CA855 ------------------------------------------------
gi|17969267|gb|BM275922.1|BM275 ------------------------------------------------

PF11_0405                       GGAATATTTTCTTGCATAAAGCATTTGATTCAAATGTTGCAAAAATGT
MAL11|PF11_0405                 ------------------------------------------------
gi|27156694|gb|CA855093.1|CA855 ------------------------------------------------
gi|17966749|gb|BM273454.1|BM273 ------------------------------------------------
su_gi_contig_1783               ------------------------------------------------
gi|27155367|gb|CA854310.1|CA854 ------------------------------------------------
gi|27157972|gb|CA855841.1|CA855 ------------------------------------------------
gi|17969267|gb|BM275922.1|BM275 ------------------------------------------------

PF11_0405                       ATAAAAAATAAAAGTATATATATTAAAACATATATATATAATATATAT
MAL11|PF11_0405                 ------------------------------------------------
gi|27156694|gb|CA855093.1|CA855 ------------------------------------------------
gi|17966749|gb|BM273454.1|BM273 ------------------------------------------------
su_gi_contig_1783               ------------------------------------------------
gi|27155367|gb|CA854310.1|CA854 ------------------------------------------------
gi|27157972|gb|CA855841.1|CA855 ------------------------------------------------
gi|17969267|gb|BM275922.1|BM275 ------------------------------------------------

PF11_0405                       ATATATATATTCCATTTTTGATATATTATACTCTTAAATAGTAAAAGA
MAL11|PF11_0405                 ------------------------------------------------
gi|27156694|gb|CA855093.1|CA855 ------------------------------------------------
gi|17966749|gb|BM273454.1|BM273 ------------------------------------------------
su_gi_contig_1783               ------------------------------------------------
gi|27155367|gb|CA854310.1|CA854 ------------------------------------------------
gi|27157972|gb|CA855841.1|CA855 ------------------------------------------------
gi|17969267|gb|BM275922.1|BM275 ------------------------------------------------

PF11_0405                       AATGAATAAATATATTTTAGCAATCCAATATTGTAATTGAGGAATGAG
MAL11|PF11_0405                 ------------------------------------------------
gi|27156694|gb|CA855093.1|CA855 ------------------------------------------------
gi|17966749|gb|BM273454.1|BM273 ------------------------------------------------
su_gi_contig_1783               ------------------------------------------------
gi|27155367|gb|CA854310.1|CA854 ------------------------------------------------
gi|27157972|gb|CA855841.1|CA855 ------------------------------------------------
gi|17969267|gb|BM275922.1|BM275 ------------------------------------------------

PF11_0405                       AAAATATGTCTTATAATTTTAAAATCAATTGTTTGCTTTAGGACAATA
MAL11|PF11_0405                 ------------------------------------------------
gi|27156694|gb|CA855093.1|CA855 ------------------------------------------------
gi|17966749|gb|BM273454.1|BM273 ------------------------------------------------
su_gi_contig_1783               ------------------------------------------------
gi|27155367|gb|CA854310.1|CA854 ------------------------------------------------
gi|27157972|gb|CA855841.1|CA855 ------------------------------------------------
gi|17969267|gb|BM275922.1|BM275 ------------------------------------------------

PF11_0405                       TAGAAAATTCATCTATATATATGTAGTGTCATTAAGAAATAAAAAAAA
MAL11|PF11_0405                 ------------------------------------------------
gi|27156694|gb|CA855093.1|CA855 ------------------------------------------------
gi|17966749|gb|BM273454.1|BM273 ------------------------------------------------
su_gi_contig_1783               ------------------------------------------------
gi|27155367|gb|CA854310.1|CA854 ------------------------------------------------
gi|27157972|gb|CA855841.1|CA855 ------------------------------------------------
gi|17969267|gb|BM275922.1|BM275 ------------------------------------------------

PF11_0405                       AAAAAATCTATAACATTCATTAAAAATATAACACATAATTTCATAATA
MAL11|PF11_0405                 ------------------------------------------------
gi|27156694|gb|CA855093.1|CA855 ------------------------------------------------
gi|17966749|gb|BM273454.1|BM273 ------------------------------------------------
su_gi_contig_1783               ------------------------------------------------
gi|27155367|gb|CA854310.1|CA854 ------------------------------------------------
gi|27157972|gb|CA855841.1|CA855 ------------------------------------------------
gi|17969267|gb|BM275922.1|BM275 ------------------------------------------------

PF11_0405                       ATATTATATTATTATTTTATAAATATTTTTCTTATGTCTTAAAAATTA
MAL11|PF11_0405                 ------------------------------------------------
gi|27156694|gb|CA855093.1|CA855 ------------------------------------------------
gi|17966749|gb|BM273454.1|BM273 ------------------------------------------------
su_gi_contig_1783               ------------------------------------------------
gi|27155367|gb|CA854310.1|CA854 ------------------------------------------------
gi|27157972|gb|CA855841.1|CA855 ------------------------------------------------
gi|17969267|gb|BM275922.1|BM275 ------------------------------------------------

PF11_0405                       TATTAATCAGTACTTTTCTTAGTGTGTTAAAATAAACTAATTTATTAT
MAL11|PF11_0405                 ------------------------------------------------
gi|27156694|gb|CA855093.1|CA855 ------------------------------------------------
gi|17966749|gb|BM273454.1|BM273 ------------------------------------------------
su_gi_contig_1783               ------------------------------------------------
gi|27155367|gb|CA854310.1|CA854 ------------------------------------------------
gi|27157972|gb|CA855841.1|CA855 ------------------------------------------------
gi|17969267|gb|BM275922.1|BM275 ------------------------------------------------

PF11_0405                       ATATGAATCAATAATATATGCAACATTATAATTTTGTTCATACCTAAA
MAL11|PF11_0405                 ------------------------------------------------
gi|27156694|gb|CA855093.1|CA855 ------------------------------------------------
gi|17966749|gb|BM273454.1|BM273 ------------------------------------------------
su_gi_contig_1783               ------------------------------------------------
gi|27155367|gb|CA854310.1|CA854 ------------------------------------------------
gi|27157972|gb|CA855841.1|CA855 ------------------------------------------------
gi|17969267|gb|BM275922.1|BM275 ------------------------------------------------

PF11_0405                       GAATTGTTCTTAACGTTTTTTTTTTTTTTTTTTTTTTTTTTTTTTTTA
MAL11|PF11_0405                 ------------------------------------------------
gi|27156694|gb|CA855093.1|CA855 ------------------------------------------------
gi|17966749|gb|BM273454.1|BM273 ------------------------------------------------
su_gi_contig_1783               ------------------------------------------------
gi|27155367|gb|CA854310.1|CA854 ------------------------------------------------
gi|27157972|gb|CA855841.1|CA855 ------------------------------------------------
gi|17969267|gb|BM275922.1|BM275 ------------------------------------------------

PF11_0405                       TTTGAGAAGCGTATGTACATGTTTGGTAGGTATTTATATAATGAATTA
MAL11|PF11_0405                 ------------------------------------------------
gi|27156694|gb|CA855093.1|CA855 ------------------------------------------------
gi|17966749|gb|BM273454.1|BM273 ------------------------------------------------
su_gi_contig_1783               ------------------------------------------------
gi|27155367|gb|CA854310.1|CA854 ------------------------------------------------
gi|27157972|gb|CA855841.1|CA855 ------------------------------------------------
gi|17969267|gb|BM275922.1|BM275 ------------------------------------------------

PF11_0405                       TAAAATAATGTTATGCTTTATATATTAAAATGTTGATATATGTAATAT
MAL11|PF11_0405                 ------------------------------------------------
gi|27156694|gb|CA855093.1|CA855 ------------------------------------------------
gi|17966749|gb|BM273454.1|BM273 ------------------------------------------------
su_gi_contig_1783               ------------------------------------------------
gi|27155367|gb|CA854310.1|CA854 ------------------------------------------------
gi|27157972|gb|CA855841.1|CA855 ------------------------------------------------
gi|17969267|gb|BM275922.1|BM275 ------------------------------------------------

PF11_0405                       CAAGCATCACGAAATTTATTTTAAATGTATATCAATTTTATATATTGT
MAL11|PF11_0405                 ------------------------------------------------
gi|27156694|gb|CA855093.1|CA855 ------------------------------------------------
gi|17966749|gb|BM273454.1|BM273 ------------------------------------------------
su_gi_contig_1783               ------------------------------------------------
gi|27155367|gb|CA854310.1|CA854 ------------------------------------------------
gi|27157972|gb|CA855841.1|CA855 ------------------------------------------------
gi|17969267|gb|BM275922.1|BM275 ------------------------------------------------

PF11_0405                       AATAAAATTGTGGAAAGAAAATAAAAGTGAAATTAGCATTAATCCTAT
MAL11|PF11_0405                 ------------------------------------------------
gi|27156694|gb|CA855093.1|CA855 ------------------------------------------------
gi|17966749|gb|BM273454.1|BM273 ------------------------------------------------
su_gi_contig_1783               ------------------------------------------------
gi|27155367|gb|CA854310.1|CA854 ------------------------------------------------
gi|27157972|gb|CA855841.1|CA855 ------------------------------------------------
gi|17969267|gb|BM275922.1|BM275 ------------------------------------------------

PF11_0405                       CCCCCTAAATTGATACATACATATATATATATATATATATATATATAT
MAL11|PF11_0405                 ------------------------------------------------
gi|27156694|gb|CA855093.1|CA855 ------------------------------------------------
gi|17966749|gb|BM273454.1|BM273 ------------------------------------------------
su_gi_contig_1783               ------------------------------------------------
gi|27155367|gb|CA854310.1|CA854 ------------------------------------------------
gi|27157972|gb|CA855841.1|CA855 ------------------------------------------------
gi|17969267|gb|BM275922.1|BM275 ------------------------------------------------

PF11_0405                       ATATATGTGTGTATATTTGTATTTATGTATTTTTTTTTATTTTTAACA
MAL11|PF11_0405                 ------------------------------------------------
gi|27156694|gb|CA855093.1|CA855 ------------------------------------------------
gi|17966749|gb|BM273454.1|BM273 ------------------------------------------------
su_gi_contig_1783               ------------------------------------------------
gi|27155367|gb|CA854310.1|CA854 ------------------------------------------------
gi|27157972|gb|CA855841.1|CA855 ------------------------------------------------
gi|17969267|gb|BM275922.1|BM275 ------------------------------------------------

PF11_0405                       TGTTTATGTTATATATTTAATTATTTTTGTAATTGATTATAAATTTTA
MAL11|PF11_0405                 ------------------------------------------------
gi|27156694|gb|CA855093.1|CA855 ------------------------------------------------
gi|17966749|gb|BM273454.1|BM273 ------------------------------------------------
su_gi_contig_1783               ------------------------------------------------
gi|27155367|gb|CA854310.1|CA854 ------------------------------------------------
gi|27157972|gb|CA855841.1|CA855 ------------------------------------------------
gi|17969267|gb|BM275922.1|BM275 ------------------------------------------------

PF11_0405                       ATATTCCTGTGATGAGTTCAAATGAAGAGAGAAGAATACCTTTATGCT
MAL11|PF11_0405                 -----------ATGAGTTCAAATGAAGAGAGAAGAATACCTTTATGCT
gi|27156694|gb|CA855093.1|CA855 ------------------------------------------------
gi|17966749|gb|BM273454.1|BM273 ------------------------------------------------
su_gi_contig_1783               ------------------------------------------------
gi|27155367|gb|CA854310.1|CA854 ------------------------------------------------
gi|27157972|gb|CA855841.1|CA855 ------------------------------------------------
gi|17969267|gb|BM275922.1|BM275 ------------------------------------------------

PF11_0405                       GCGAAATATGTCTGAAAAATGAAATCGATGTATCAAGCGAAATGATAA
MAL11|PF11_0405                 GCGAAATATGTCTGAAAAATGAAATCGATGTATCAAGCGAAATGATAA
gi|27156694|gb|CA855093.1|CA855 ------------------------------------------------
gi|17966749|gb|BM273454.1|BM273 ------------------------------------------------
su_gi_contig_1783               ------------------------------------------------
gi|27155367|gb|CA854310.1|CA854 ------------------------------------------------
gi|27157972|gb|CA855841.1|CA855 ------------------------------------------------
gi|17969267|gb|BM275922.1|BM275 ------------------------------------------------

PF11_0405                       AAGTGGCTGCACAGAAATGGTTATTTTCCTTAGGTATTACAATAACCT
MAL11|PF11_0405                 AAGTGGCTGCACAGAAATGGTTATTTTCCTTAGGTATTACAATAACCT
gi|27156694|gb|CA855093.1|CA855 ------------------------------------------------
gi|17966749|gb|BM273454.1|BM273 ------------------------------------------------
su_gi_contig_1783               ------------------------------------------------
gi|27155367|gb|CA854310.1|CA854 ------------------------------------------------
gi|27157972|gb|CA855841.1|CA855 ------------------------------------------------
gi|17969267|gb|BM275922.1|BM275 ------------------------------------------------

PF11_0405                       TAGGAAGACATGATCCATCTAAAATTGTTTGTGAAAAATTAAAAAAAT
MAL11|PF11_0405                 TAGGAAGACATGATCCATCTAAAATTGTTTGTGAAAAATTAAAAAAAT
gi|27156694|gb|CA855093.1|CA855 ------------------------------------------------
gi|17966749|gb|BM273454.1|BM273 ------------------------------------------------
su_gi_contig_1783               ------------------------------------------------
gi|27155367|gb|CA854310.1|CA854 ------------------------------------------------
gi|27157972|gb|CA855841.1|CA855 ------------------------------------------------
gi|17969267|gb|BM275922.1|BM275 ------------------------------------------------

PF11_0405                       ATTGTGATTATATTGTTATTGAACCTGCTATACCTATAAAAATCGTTA
MAL11|PF11_0405                 ATTGTGATTATATTGTTATTGAACCTGCTATACCTATAAAAATCGTTA
gi|27156694|gb|CA855093.1|CA855 ------------------------------------------------
gi|17966749|gb|BM273454.1|BM273 ------------------------------------------------
su_gi_contig_1783               ------------------------------------------------
gi|27155367|gb|CA854310.1|CA854 ------------------------------------------------
gi|27157972|gb|CA855841.1|CA855 ------------------------------------------------
gi|17969267|gb|BM275922.1|BM275 ------------------------------------------------

PF11_0405                       AAGAGTACAATGAAGATTTTAAAAATTATAAAAGTTGTAAAACAAATA
MAL11|PF11_0405                 AAGAGTACAATGAAGATTTTAAAAATTATAAAAGTTGTAAAACAAATA
gi|27156694|gb|CA855093.1|CA855 ------------------------------------------------
gi|17966749|gb|BM273454.1|BM273 ------------------------------------------------
su_gi_contig_1783               ------------------------------------------------
gi|27155367|gb|CA854310.1|CA854 ------------------------------------------------
gi|27157972|gb|CA855841.1|CA855 ------------------------------------------------
gi|17969267|gb|BM275922.1|BM275 ------------------------------------------------

PF11_0405                       ATAATTCTAATAGTAACGATATTATAGATATCAAAAGTAATGATGATA
MAL11|PF11_0405                 ATAATTCTAATAGTAACGATATTATAGATATCAAAAGTAATGATGATA
gi|27156694|gb|CA855093.1|CA855 ------------------------------------------------
gi|17966749|gb|BM273454.1|BM273 ------------------------------------------------
su_gi_contig_1783               ------------------------------------------------
gi|27155367|gb|CA854310.1|CA854 ------------------------------------------------
gi|27157972|gb|CA855841.1|CA855 ------------------------------------------------
gi|17969267|gb|BM275922.1|BM275 ------------------------------------------------

PF11_0405                       ATTTAGAAAATCATAAAAATATTGATAATAAGGATAATATATATAATG
MAL11|PF11_0405                 ATTTAGAAAATCATAAAAATATTGATAATAAGGATAATATATATAATG
gi|27156694|gb|CA855093.1|CA855 ------------------------------------------------
gi|17966749|gb|BM273454.1|BM273 ------------------------------------------------
su_gi_contig_1783               ------------------------------------------------
gi|27155367|gb|CA854310.1|CA854 ------------------------------------------------
gi|27157972|gb|CA855841.1|CA855 ------------------------------------------------
gi|17969267|gb|BM275922.1|BM275 ------------------------------------------------

PF11_0405                       TTAATCATATAGATACCTTTGATCATGTAGATAATAATATTTGTAAAA
MAL11|PF11_0405                 TTAATCATATAGATACCTTTGATCATGTAGATAATAATATTTGTAAAA
gi|27156694|gb|CA855093.1|CA855 ------------------------------------------------
gi|17966749|gb|BM273454.1|BM273 ------------------------------------------------
su_gi_contig_1783               ------------------------------------------------
gi|27155367|gb|CA854310.1|CA854 ------------------------------------------------
gi|27157972|gb|CA855841.1|CA855 ------------------------------------------------
gi|17969267|gb|BM275922.1|BM275 ------------------------------------------------

PF11_0405                       AATTATATCCATCACACTATTCAGTATATGAATTAAATAGATTCAACG
MAL11|PF11_0405                 AATTATATCCATCACACTATTCAGTATATGAATTAAATAGATTCAACG
gi|27156694|gb|CA855093.1|CA855 ------------------------------------------------
gi|17966749|gb|BM273454.1|BM273 ------------------------------------------------
su_gi_contig_1783               ------------------------------------------------
gi|27155367|gb|CA854310.1|CA854 ------------------------------------------------
gi|27157972|gb|CA855841.1|CA855 ------------------------------------------------
gi|17969267|gb|BM275922.1|BM275 ------------------------------------------------

PF11_0405                       ATTTAAATAGTTGTGATATAAAATGTTCTACCCAAGATAATGATATAA
MAL11|PF11_0405                 ATTTAAATAGTTGTGATATAAAATGTTCTACCCAAGATAATGATATAA
gi|27156694|gb|CA855093.1|CA855 ------------------------------------------------
gi|17966749|gb|BM273454.1|BM273 ------------------------------------------------
su_gi_contig_1783               ------------------------------------------------
gi|27155367|gb|CA854310.1|CA854 ------------------------------------------------
gi|27157972|gb|CA855841.1|CA855 ------------------------------------------------
gi|17969267|gb|BM275922.1|BM275 ------------------------------------------------

PF11_0405                       CAAATAATATTATTAGTAATAGTAATATGTATGATGAAAAACGAAAAA
MAL11|PF11_0405                 CAAATAATATTATTAGTAATAGTAATATGTATGATGAAAAACGAAAAA
gi|27156694|gb|CA855093.1|CA855 ------------------------------------------------
gi|17966749|gb|BM273454.1|BM273 ------------------------------------------------
su_gi_contig_1783               ------------------------------------------------
gi|27155367|gb|CA854310.1|CA854 ------------------------------------------------
gi|27157972|gb|CA855841.1|CA855 ------------------------------------------------
gi|17969267|gb|BM275922.1|BM275 ------------------------------------------------

PF11_0405                       GAAAAAAGATTACTCCATTGAAAATTGTAGATGAAAATAAGAAAAACA
MAL11|PF11_0405                 GAAAAAAGATTACTCCATTGAAAATTGTAGATGAAAATAAGAAAAACA
gi|27156694|gb|CA855093.1|CA855 ------------------------------------------------
gi|17966749|gb|BM273454.1|BM273 ------------------------------------------------
su_gi_contig_1783               ------------------------------------------------
gi|27155367|gb|CA854310.1|CA854 ------------------------------------------------
gi|27157972|gb|CA855841.1|CA855 ------------------------------------------------
gi|17969267|gb|BM275922.1|BM275 ------------------------------------------------

PF11_0405                       AATCTTTAGTAAGTTCACTAGCTCTTTCACAAAATATTGTACACACAT
MAL11|PF11_0405                 AATCTTTAGTAAGTTCACTAGCTCTTTCACAAAATATTGTACACACAT
gi|27156694|gb|CA855093.1|CA855 ------------------------------------------------
gi|17966749|gb|BM273454.1|BM273 ------------------------------------------------
su_gi_contig_1783               ------------------------------------------------
gi|27155367|gb|CA854310.1|CA854 ------------------------------------------------
gi|27157972|gb|CA855841.1|CA855 ------------------------------------------------
gi|17969267|gb|BM275922.1|BM275 ------------------------------------------------

PF11_0405                       CAAATTTTTCTAATGATTTAATTGGCAAAGAAAAAAAAAATATATATG
MAL11|PF11_0405                 CAAATTTTTCTAATGATTTAATTGGCAAAGAAAAAAAAAATATATATG
gi|27156694|gb|CA855093.1|CA855 ------------------------------------------------
gi|17966749|gb|BM273454.1|BM273 ------------------------------------------------
su_gi_contig_1783               ------------------------------------------------
gi|27155367|gb|CA854310.1|CA854 ------------------------------------------------
gi|27157972|gb|CA855841.1|CA855 ------------------------------------------------
gi|17969267|gb|BM275922.1|BM275 ------------------------------------------------

PF11_0405                       AAGAATCAAATTTATTATTTACAGTACCTATTATAGGAGAAAAATCTA
MAL11|PF11_0405                 AAGAATCAAATTTATTATTTACAGTACCTATTATAGGAGAAAAATCTA
gi|27156694|gb|CA855093.1|CA855 ------------------------------------AGGAAAAATCTA
gi|17966749|gb|BM273454.1|BM273 ----------------------------------------AAAATCTA
su_gi_contig_1783               ------------------------------------AGGAAAAATCTA
gi|27155367|gb|CA854310.1|CA854 ------------------------------------------------
gi|27157972|gb|CA855841.1|CA855 ------------------------------------------------
gi|17969267|gb|BM275922.1|BM275 ------------------------------------------------

PF11_0405                       TTTCTTCTATAGAAGAAGATCCTATAATTTTACCAAATTTCTTTTGTG
MAL11|PF11_0405                 TTTCTTCTATAGAAGAAGATCCTATAATTTTACCAAATTTCTTTTGTG
gi|27156694|gb|CA855093.1|CA855 TTTCTTCTATAGAAGAAGATCCTATAATTTTACCAAATTTCTTTTGTG
gi|17966749|gb|BM273454.1|BM273 TTTCTTCTATAGAAGAAGATCCTATAATTTTACCAAATTTCTTTTGTG
su_gi_contig_1783               TTTCTTCTATAGAAGAAGATCCTATAATTTTACCAAATTTCTTTTGTG
gi|27155367|gb|CA854310.1|CA854 ------------------------------------------------
gi|27157972|gb|CA855841.1|CA855 ------------------------------------------------
gi|17969267|gb|BM275922.1|BM275 ------------------------------------------------

PF11_0405                       TTGTACATGTAGTAACATATTACAAAAATGAAGAACATATGGAAGAAA
MAL11|PF11_0405                 TTGTACATGTAGTAACATATTACAAAAATGAAGAACATATGGAAGAAA
gi|27156694|gb|CA855093.1|CA855 TTGTACATGTAGTAACATATTACAAAAATGAAGAACATATGGAAGAAA
gi|17966749|gb|BM273454.1|BM273 TTGTACATGTAGTAACATATTACAAAAATGAAGAACATATGGAAGAAA
su_gi_contig_1783               TTGTACATGTAGTAACATATTACAAAAATGAAGAACATATGGAAGAAA
gi|27155367|gb|CA854310.1|CA854 ------------------------------------------------
gi|27157972|gb|CA855841.1|CA855 ------------------------------------------------
gi|17969267|gb|BM275922.1|BM275 ------------------------------------------------

PF11_0405                       AATTTAATGATGTTAGTGAATATGATGAAGATCAAGAACAAATAGGAG
MAL11|PF11_0405                 AATTTAATGATGTTAGTGAATATGATGAAGATCAAGAACAAATAGGAG
gi|27156694|gb|CA855093.1|CA855 AATTTAATGATGTTAGTGAATATGATGAAGATCAAGAACAAATAGGAG
gi|17966749|gb|BM273454.1|BM273 AATTTAATGATGTTAGTGAATATGATGAAGATCAAGAACAAATAGGAG
su_gi_contig_1783               AATTTAATGATGTTAGTGAATATGATGAAGATCAAGAACAAATAGGAG
gi|27155367|gb|CA854310.1|CA854 ------------------------------------------------
gi|27157972|gb|CA855841.1|CA855 ------------------------------------------------
gi|17969267|gb|BM275922.1|BM275 ------------------------------------------------

PF11_0405                       AAAAGGAAAAAAATGATGTACCTACCTACATACAATATATATTACCTC
MAL11|PF11_0405                 AAAAGGAAAAAAATGATGTACCTACCTACATACAATATATATTACCTC
gi|27156694|gb|CA855093.1|CA855 AAAAGGAAAAAAATGATGTACCTACCTACATACAATATATATTACCTC
gi|17966749|gb|BM273454.1|BM273 AAAAGGAAAAAAATGATGTACCTACCTACATACAATATATATTACCTC
su_gi_contig_1783               AAAAGGAAAAAAATGATGTACCTACCTACATACAATATATATTACCTC
gi|27155367|gb|CA854310.1|CA854 ------------------------------------------------
gi|27157972|gb|CA855841.1|CA855 ------------------------------------------------
gi|17969267|gb|BM275922.1|BM275 ------------------------------------------------

PF11_0405                       ATTTGCGATTTCATAAATTATGGGATAGTTTATACTATGAAGAGAATA
MAL11|PF11_0405                 ATTTGCGATTTCATAAATTATGGGATAGTTTATACTATGAAGAGAATA
gi|27156694|gb|CA855093.1|CA855 ATTTGCGATTTCATAAATTATGGGATAGTTTATACTATGAAGAGAATA
gi|17966749|gb|BM273454.1|BM273 ATTTGCGATTTCATAAATTATGGGATAGTTTATACTATGAAGAGAATA
su_gi_contig_1783               ATTTGCGATTTCATAAATTATGGGATAGTTTATACTATGAAGAGAATA
gi|27155367|gb|CA854310.1|CA854 ------------------------------------------------
gi|27157972|gb|CA855841.1|CA855 ------------------------------------------------
gi|17969267|gb|BM275922.1|BM275 ------------------------------------------------

PF11_0405                       TTAAAAGAGATTTATTAGAATATGTATCAGCCCTTATGTTATTTTCTA
MAL11|PF11_0405                 TTAAAAGAGATTTATTAGAATATGTATCAGCCCTTATGTTATTTTCTA
gi|27156694|gb|CA855093.1|CA855 TTAAAAGAGATTTATTAGAATATGTATCAGCCCTTATGTTATTTTCTA
gi|17966749|gb|BM273454.1|BM273 TTAAAAGAGATTTATTAGAATATGTATCAGCCCTTATGTTATTTTCTA
su_gi_contig_1783               TTAAAAGAGATTTATTAGAATATGTATCAGCCCTTATGTTATTTTCTA
gi|27155367|gb|CA854310.1|CA854 -------------------------------ACCTTTGTTATTTTCTA
gi|27157972|gb|CA855841.1|CA855 --------------------------------ACCAGGTTATTTTCTA
gi|17969267|gb|BM275922.1|BM275 -----------------------------------AGGTTATTTTCTA

PF11_0405                       CAAAGAAAGTAGATTGTAATATGATTAATTATAATCATTTAGTATTAT
MAL11|PF11_0405                 CAAAGAAAGTAGATTGTAATATGATTAATTATAATCATTTAGTATTAT
gi|27156694|gb|CA855093.1|CA855 CAAAGAAAGTAGATTGTAATATGATTAATTATAATCATTTAGTATTAT
gi|17966749|gb|BM273454.1|BM273 CAAAGAAAGTAGATTGTAATATGATTAATTATAATCATTTAGTATTAT
su_gi_contig_1783               CAAAGAAAGTAGATTGTAATATGATTAATTATAATCATTTAGTATTAT
gi|27155367|gb|CA854310.1|CA854 CAAAGAAAGTAGATTGTAATATGATTAATTATAATCATTTAGTATTAT
gi|27157972|gb|CA855841.1|CA855 CAAAGAAAGTAGATTGTAATATGATTAATTATAATCATTTAGTATTAT
gi|17969267|gb|BM275922.1|BM275 CAAAGAAAGTAGATTGTAATATGATTAATTATAATCATTTAGTATTAT

PF11_0405                       TATATGGCCCACCTGGAACAGGAAAAACTTCTCTATGCAAAGCCTTGG
MAL11|PF11_0405                 TATATGGCCCACCTGGAACAGGAAAAACTTCTCTATGCAAAGCCTTGG
gi|27156694|gb|CA855093.1|CA855 TATATGGCCCACCTGGAACAGGAAAAACTTCTCTATGCAAAGCCTTGG
gi|17966749|gb|BM273454.1|BM273 TATATGGCCCACCTGGAACAGGAAAAACTTCTCTATGCAAAGCCTTGG
su_gi_contig_1783               TATATGGCCCACCTGGAACAGGAAAAACTTCTCTATGCAAAGCCTTGG
gi|27155367|gb|CA854310.1|CA854 TATATGGCCCACCTGGAACAGGAAAAACTTCTCTATGCAAAGCCTTGG
gi|27157972|gb|CA855841.1|CA855 TATATGGCCCACCTGGAACAGGAAAAACTTCTCTATGCAAAGCCTTGG
gi|17969267|gb|BM275922.1|BM275 TATATGGCCCACCTGGAACAGGAAAAACTTCTCTATGCAAAGCCTTGG

PF11_0405                       CTAATAAAGTATGTATACGCTTATCGAATATATATACAACAGGTAATA
MAL11|PF11_0405                 CTAATAAAGTATGTATACGCTTATCGAATATATATACAACAG------
gi|27156694|gb|CA855093.1|CA855 CTAATAAAGTATGTATACGCTTATCGAATATATATACAACAG------
gi|17966749|gb|BM273454.1|BM273 CTAATAAAGTATGTATACGCTTATCGAATATATATACAACAG------
su_gi_contig_1783               CTAATAAAGTATGTATACGCTTATCGAATATATATACAACAG------
gi|27155367|gb|CA854310.1|CA854 CTAATAAAGTATGTATACGCTTATCGAATATATATACAACAG------
gi|27157972|gb|CA855841.1|CA855 CTAATAAAGTATGTATACGCTTATCGAATATATATACAACAG------
gi|17969267|gb|BM275922.1|BM275 CTAATAAAGTATGTATACGCTTATCGAATATATATACAACAG------

PF11_0405                       TGACCCAATAAATAATATATACACACACATAAATATAAATATAAATAT
MAL11|PF11_0405                 ------------------------------------------------
gi|27156694|gb|CA855093.1|CA855 ------------------------------------------------
gi|17966749|gb|BM273454.1|BM273 ------------------------------------------------
su_gi_contig_1783               ------------------------------------------------
gi|27155367|gb|CA854310.1|CA854 ------------------------------------------------
gi|27157972|gb|CA855841.1|CA855 ------------------------------------------------
gi|17969267|gb|BM275922.1|BM275 ------------------------------------------------

PF11_0405                       ATATATATATATATATATATATATATATATATAATCATTATTGTTAAA
MAL11|PF11_0405                 ------------------------------------------------
gi|27156694|gb|CA855093.1|CA855 ------------------------------------------------
gi|17966749|gb|BM273454.1|BM273 ------------------------------------------------
su_gi_contig_1783               ------------------------------------------------
gi|27155367|gb|CA854310.1|CA854 ------------------------------------------------
gi|27157972|gb|CA855841.1|CA855 ------------------------------------------------
gi|17969267|gb|BM275922.1|BM275 ------------------------------------------------

PF11_0405                       TAATATTTATTAATTCGTATTATGTCCTTCTCTAATACAAACAATACA
MAL11|PF11_0405                 ------------------------------------------------
gi|27156694|gb|CA855093.1|CA855 ------------------------------------------------
gi|17966749|gb|BM273454.1|BM273 ------------------------------------------------
su_gi_contig_1783               ------------------------------------------------
gi|27155367|gb|CA854310.1|CA854 ------------------------------------------------
gi|27157972|gb|CA855841.1|CA855 ------------------------------------------------
gi|17969267|gb|BM275922.1|BM275 ------------------------------------------------

PF11_0405                       TTAATCATTTTATGAATATTACATTTTTAAGTTTTTTTTTTCCATCTA
MAL11|PF11_0405                 ------------------------------------------------
gi|27156694|gb|CA855093.1|CA855 ------------------------------------------------
gi|17966749|gb|BM273454.1|BM273 ------------------------------------------------
su_gi_contig_1783               ------------------------------------------------
gi|27155367|gb|CA854310.1|CA854 ------------------------------------------------
gi|27157972|gb|CA855841.1|CA855 ------------------------------------------------
gi|17969267|gb|BM275922.1|BM275 ------------------------------------------------

PF11_0405                       TATATATATATATATATTTTTTTTTTTTTTTTTTTCATATTAGGGATT
MAL11|PF11_0405                 -------------------------------------------GGATT
gi|27156694|gb|CA855093.1|CA855 -------------------------------------------GGATT
gi|17966749|gb|BM273454.1|BM273 -------------------------------------------GGATT
su_gi_contig_1783               -------------------------------------------GGATT
gi|27155367|gb|CA854310.1|CA854 -------------------------------------------GGATT
gi|27157972|gb|CA855841.1|CA855 -------------------------------------------GGATT
gi|17969267|gb|BM275922.1|BM275 -------------------------------------------GGATT

PF11_0405                       TTAATTGAACTTAATACACATACGTTATTTTCAAAATGGTTCAGCGAA
MAL11|PF11_0405                 TTAATTGAACTTAATACACATACGTTATTTTCAAAATGGTTCAGCGAA
gi|27156694|gb|CA855093.1|CA855 TTAATTGAACTTAATACACATACGTTATTTTCAAAATGGTTCAGCGAA
gi|17966749|gb|BM273454.1|BM273 TTAATTGAACTTAATACACATACGTTATTTTCAAAATGGTTCAGCGAA
su_gi_contig_1783               TTAATTGAACTTAATACACATACGTTATTTTCAAAATGGTTCAGCGAA
gi|27155367|gb|CA854310.1|CA854 TTAATTGAACTTAATACACATACGTTATTTTCAAAATGGTTCAGCGAA
gi|27157972|gb|CA855841.1|CA855 TTAATTGAACTTAATACACATACGTTATTTTCAAAATGGTTCAGCGAA
gi|17969267|gb|BM275922.1|BM275 TTAATTGAACTTAATACACATACGTTATTTTCAAAATGGTTCAGCGAA

PF11_0405                       TCAGGGAAACAAGTTTTAAAGTTATTTAATAAAATCAAAAGAATGATA
MAL11|PF11_0405                 TCAGGGAAACAAGTTTTAAAGTTATTTAATAAAATCAAAAGAATGATA
gi|27156694|gb|CA855093.1|CA855 TCAGGGAAACAAGTTTTAAAGTTATTTAATAAAATCAAAAGAATGATA
gi|17966749|gb|BM273454.1|BM273 TCAGGGAAACAAGTTTTAAAGTTATTTAATAAAATCAAAAGAATGATA
su_gi_contig_1783               TCAGGGAAACAAGTTTTAAA----------------------------
gi|27155367|gb|CA854310.1|CA854 TCAGGGAAACAAGTTTTAAA----------------------------
gi|27157972|gb|CA855841.1|CA855 TCAGGGAAACAAGTTTTAAA----------------------------
gi|17969267|gb|BM275922.1|BM275 TCAGGGAAACAAGTTTTAAA----------------------------

PF11_0405                       AGTGAATATGAAGAAAATGATATTTTTATTTGCTTACTAATAGATGAA
MAL11|PF11_0405                 AGTGAATATGAAGAAAATGATATTTTTATTTGCTTACTAATAGATGAA
gi|27156694|gb|CA855093.1|CA855 AGTGAATATGAAGAAAATGATATTTTTATTTGCTTACTAATAGATGAA
gi|17966749|gb|BM273454.1|BM273 AGTGAATATGAAGAAAATGATATTTTTATTTGCTTACTAATAGATGAA
su_gi_contig_1783               -------------------------------------------ATGAA
gi|27155367|gb|CA854310.1|CA854 -------------------------------------------ATGAA
gi|27157972|gb|CA855841.1|CA855 -------------------------------------------ATGAA
gi|17969267|gb|BM275922.1|BM275 -------------------------------------------ATGAA

PF11_0405                       GTAGAAAGTCTGTCAGCAGATAGAAAAAGGTCTATTGAAAGTACAGAT
MAL11|PF11_0405                 GTAGAAAGTCTGTCAGCAGATAGAAAAAGGTCTATTGAAAGTACAGAT
gi|27156694|gb|CA855093.1|CA855 GTAGAAAGTCTGTCAG--------------------------------
gi|17966749|gb|BM273454.1|BM273 GTAGAA------------------------------------------
su_gi_contig_1783               GTAGAAAGTCTGTCAGCAGATAGAAAAAGGTCTATTGAAAGTACAGAT
gi|27155367|gb|CA854310.1|CA854 GTAGAAAGTCTGTCAGCAGATAGAAAAAGGTCTATTGAAAGTACAGAT
gi|27157972|gb|CA855841.1|CA855 GTAGAAAGTCTGTCAGCAGATAGAAAAAGGTCTATTGAAAGTACAGAT
gi|17969267|gb|BM275922.1|BM275 GTAGAAAGTCTGTCAGCAGATAGAAAAAGGTCTATTGAAAGTACAGAT

PF11_0405                       CCTTCAGATACTGTAAGGGTAGTTAATACATTGCTTACACAAATAGAT
MAL11|PF11_0405                 CCTTCAGATACTGTAAGGGTAGTTAATACATTGCTTACACAAATAGAT
gi|27156694|gb|CA855093.1|CA855 ------------------------------------------------
gi|17966749|gb|BM273454.1|BM273 ------------------------------------------------
su_gi_contig_1783               CCTTCAGATACTGTAAGGGTAGTTAATACATTGCTTACACAAATAGAT
gi|27155367|gb|CA854310.1|CA854 CCTTCAGATACTGTAAGGGTAGTTAATACATTGCTTACACAAATAGAT
gi|27157972|gb|CA855841.1|CA855 CCTTCAGATACTGTAAGGGTAGTTAATACATTGCTTACACAAATAGAT
gi|17969267|gb|BM275922.1|BM275 CCTTCAGATACTGTAAGGGTAGTTAATACATTGCTTACACAAATAGAT

PF11_0405                       TCATTAAAATATTACCACAATACATTAATATTAACCACATCAAATATT
MAL11|PF11_0405                 TCATTAAAATATTACCACAATACATTAATATTAACCACATCAAATATT
gi|27156694|gb|CA855093.1|CA855 ------------------------------------------------
gi|17966749|gb|BM273454.1|BM273 ------------------------------------------------
su_gi_contig_1783               TCATTAAAATATTACCACAATACATTAATATTAACCACATCAAATATT
gi|27155367|gb|CA854310.1|CA854 TCATTAAAATATTACCACAATACATTAATATTAACCACATCAAATATT
gi|27157972|gb|CA855841.1|CA855 TCATTAAAATATTACCACAATACATTAATATTAACCACATCAAATATT
gi|17969267|gb|BM275922.1|BM275 TCATTAAAATATTACCACAATACATTAATATTAACCACATCAAATATT

PF11_0405                       TCTGGTAAATATATAATATTAGGAGAATAAATTGTAAAAAAATAAAAA
MAL11|PF11_0405                 TCTG--------------------------------------------
gi|27156694|gb|CA855093.1|CA855 ------------------------------------------------
gi|17966749|gb|BM273454.1|BM273 ------------------------------------------------
su_gi_contig_1783               TCTG--------------------------------------------
gi|27155367|gb|CA854310.1|CA854 TCTG--------------------------------------------
gi|27157972|gb|CA855841.1|CA855 TCTG--------------------------------------------
gi|17969267|gb|BM275922.1|BM275 TCTG--------------------------------------------

PF11_0405                       ATAAAACATACATATATATATATATATATATATATTATCATATAAATA
MAL11|PF11_0405                 ------------------------------------------------
gi|27156694|gb|CA855093.1|CA855 ------------------------------------------------
gi|17966749|gb|BM273454.1|BM273 ------------------------------------------------
su_gi_contig_1783               ------------------------------------------------
gi|27155367|gb|CA854310.1|CA854 ------------------------------------------------
gi|27157972|gb|CA855841.1|CA855 ------------------------------------------------
gi|17969267|gb|BM275922.1|BM275 ------------------------------------------------

PF11_0405                       TATAGTAACATATAATTTTTTTTTTTTTTTTTTAATTCTTATAATATT
MAL11|PF11_0405                 ------------------------------------------------
gi|27156694|gb|CA855093.1|CA855 ------------------------------------------------
gi|17966749|gb|BM273454.1|BM273 ------------------------------------------------
su_gi_contig_1783               ------------------------------------------------
gi|27155367|gb|CA854310.1|CA854 ------------------------------------------------
gi|27157972|gb|CA855841.1|CA855 ------------------------------------------------
gi|17969267|gb|BM275922.1|BM275 ------------------------------------------------

PF11_0405                       TACCAGAAATGATTGATGAAGCTTTCATTGACCGAGTTGATTTAAAAC
MAL11|PF11_0405                 ------AAATGATTGATGAAGCTTTCATTGACCGAGTTGATTTAAAAC
gi|27156694|gb|CA855093.1|CA855 ------------------------------------------------
gi|17966749|gb|BM273454.1|BM273 ------------------------------------------------
su_gi_contig_1783               ------AAATGATTGATGAAGCTTTCATTGACCGAGTTGATTTAAAAC
gi|27155367|gb|CA854310.1|CA854 ------AAATGATTGATGAAGCTTTCATTGACCGAGTTGATTTAAAAC
gi|27157972|gb|CA855841.1|CA855 ------AAATGATTGATGAAGCTTTCATTGACCGAGTTGATTTAAAAC
gi|17969267|gb|BM275922.1|BM275 ------AAATGATTGATGAAGCTTTCATTGACCGAGTTGATTTAAAAC

PF11_0405                       AATTTATTGGGCTCCCTAATGAAGAATGTATATATGAAATATATAAAA
MAL11|PF11_0405                 AATTTATTGGGCTCCCTAATGAAGAATGTATATATGAAATATATAAAA
gi|27156694|gb|CA855093.1|CA855 ------------------------------------------------
gi|17966749|gb|BM273454.1|BM273 ------------------------------------------------
su_gi_contig_1783               AATTTATTGGGCTCCCTAATGAAGAATGTATATATGAAATATATAAAA
gi|27155367|gb|CA854310.1|CA854 AATTTATTGGGCTCCCTAATGAAGAATGTATATATGAAATATATAAAA
gi|27157972|gb|CA855841.1|CA855 AATTTATTGGGCTCCCTAATGAAGAATGTATATATGAAATATATAAAA
gi|17969267|gb|BM275922.1|BM275 AATTTATTGGGCTCCCTAATGAAGAATGTATATATGAAATATATAAAA

PF11_0405                       ACTGCATAGATGAATTGGTAAATTCTTCTTTATTCAAATAAAAAGTAG
MAL11|PF11_0405                 ACTGCATAGATGAATTG-------------------------------
gi|27156694|gb|CA855093.1|CA855 ------------------------------------------------
gi|17966749|gb|BM273454.1|BM273 ------------------------------------------------
su_gi_contig_1783               ACTGCATAGATGAATTG-------------------------------
gi|27155367|gb|CA854310.1|CA854 ACTGCATAGATGAATTG-------------------------------
gi|27157972|gb|CA855841.1|CA855 ACTGCATAGATGAATTG-------------------------------
gi|17969267|gb|BM275922.1|BM275 ACTGCATAGATGAATTG-------------------------------

PF11_0405                       ATATAATATGGAATAACATTATGTATAAAATATATAATATATATATAT
MAL11|PF11_0405                 ------------------------------------------------
gi|27156694|gb|CA855093.1|CA855 ------------------------------------------------
gi|17966749|gb|BM273454.1|BM273 ------------------------------------------------
su_gi_contig_1783               ------------------------------------------------
gi|27155367|gb|CA854310.1|CA854 ------------------------------------------------
gi|27157972|gb|CA855841.1|CA855 ------------------------------------------------
gi|17969267|gb|BM275922.1|BM275 ------------------------------------------------

PF11_0405                       ATATATATATATATATATATATATACATTTCATGTACTAACATAGTGT
MAL11|PF11_0405                 ------------------------------------------------
gi|27156694|gb|CA855093.1|CA855 ------------------------------------------------
gi|17966749|gb|BM273454.1|BM273 ------------------------------------------------
su_gi_contig_1783               ------------------------------------------------
gi|27155367|gb|CA854310.1|CA854 ------------------------------------------------
gi|27157972|gb|CA855841.1|CA855 ------------------------------------------------
gi|17969267|gb|BM275922.1|BM275 ------------------------------------------------

PF11_0405                       GTTGTTCTTTTTTATTTTTTTGTTATAGATAGAAAAAGAAATTATTCG
MAL11|PF11_0405                 ----------------------------ATAGAAAAAGAAATTATTCG
gi|27156694|gb|CA855093.1|CA855 ------------------------------------------------
gi|17966749|gb|BM273454.1|BM273 ------------------------------------------------
su_gi_contig_1783               ----------------------------ATAGAAAAAGAAATTATTCG
gi|27155367|gb|CA854310.1|CA854 ----------------------------ATAGAAAAAGAAATTATTCG
gi|27157972|gb|CA855841.1|CA855 ----------------------------ATAGAAAAAGAAATTATTCG
gi|17969267|gb|BM275922.1|BM275 ----------------------------ATAGAAAAAGAAATTATTCG

PF11_0405                       TTTATCAACAAAAATACCAAATTATGAACGAGCCAAAAAATTAACAAA
MAL11|PF11_0405                 TTTATCAACAAAAATACCAAATTATGAACGAGCCAAAAAATTAACAAA
gi|27156694|gb|CA855093.1|CA855 ------------------------------------------------
gi|17966749|gb|BM273454.1|BM273 ------------------------------------------------
su_gi_contig_1783               TTTATCAACAAAAATACCAAATTATGAACGAGCCAAAAAATTAACAAA
gi|27155367|gb|CA854310.1|CA854 TTTATCAACAAAAATACCAAATTATGAACGAGCCAAAAAATTAACAAA
gi|27157972|gb|CA855841.1|CA855 TTTATCAACAAAAATACCAAATTATGAACGAGCCAAAAAATTAACAAA
gi|17969267|gb|BM275922.1|BM275 TTTATCAACAAAAATACCAAATTATGAACGAGCCAAAAAATTAACAAA

PF11_0405                       AGTACGAAAACAAAAAGAATAAATAAAAATATATACTTTTGAATATTT
MAL11|PF11_0405                 A-----------------------------------------------
gi|27156694|gb|CA855093.1|CA855 ------------------------------------------------
gi|17966749|gb|BM273454.1|BM273 ------------------------------------------------
su_gi_contig_1783               A-----------------------------------------------
gi|27155367|gb|CA854310.1|CA854 A-----------------------------------------------
gi|27157972|gb|CA855841.1|CA855 A-----------------------------------------------
gi|17969267|gb|BM275922.1|BM275 A-----------------------------------------------

PF11_0405                       GTATTTAAGAAAAAATAAAATACACATATTTTTCAATTTATTAGAGTT
MAL11|PF11_0405                 ------------------------------------------------
gi|27156694|gb|CA855093.1|CA855 ------------------------------------------------
gi|17966749|gb|BM273454.1|BM273 ------------------------------------------------
su_gi_contig_1783               --------------------------------------------AGTT
gi|27155367|gb|CA854310.1|CA854 --------------------------------------------AGTT
gi|27157972|gb|CA855841.1|CA855 --------------------------------------------AGTT
gi|17969267|gb|BM275922.1|BM275 ---------------------------------------------GTT

PF11_0405                       ATAAGGATGATGATAAGGAAGAATACATGTAAGAAAAATTATATTAAA
MAL11|PF11_0405                 ------------------------------------------------
gi|27156694|gb|CA855093.1|CA855 ------------------------------------------------
gi|17966749|gb|BM273454.1|BM273 ------------------------------------------------
su_gi_contig_1783               ATAAGGATGATGATAAGGAAGAATACAT--------------------
gi|27155367|gb|CA854310.1|CA854 ATAAGGATGATGATAAGGAAGAATACAT--------------------
gi|27157972|gb|CA855841.1|CA855 ATAAGGATGATGATAAGGAAGAATACAT--------------------
gi|17969267|gb|BM275922.1|BM275 ATAA--------------------------------------------

PF11_0405                       AAAGGAAAAAATAAACAGACTATTATATTTACAGAAATAATATAAAAT
MAL11|PF11_0405                 ------------------------------------------------
gi|27156694|gb|CA855093.1|CA855 ------------------------------------------------
gi|17966749|gb|BM273454.1|BM273 ------------------------------------------------
su_gi_contig_1783               ------------------------------------------------
gi|27155367|gb|CA854310.1|CA854 ------------------------------------------------
gi|27157972|gb|CA855841.1|CA855 ------------------------------------------------
gi|17969267|gb|BM275922.1|BM275 ------------------------------------------------

PF11_0405                       TATTTTTTTATTTTTTTTTTTTTTTCTTTTTTCTTTTTTCTCTTATTT
MAL11|PF11_0405                 ------------------------------------------------
gi|27156694|gb|CA855093.1|CA855 ------------------------------------------------
gi|17966749|gb|BM273454.1|BM273 ------------------------------------------------
su_gi_contig_1783               ------------------------------------------------
gi|27155367|gb|CA854310.1|CA854 ------------------------------------------------
gi|27157972|gb|CA855841.1|CA855 ------------------------------------------------
gi|17969267|gb|BM275922.1|BM275 ------------------------------------------------

PF11_0405                       CTTAATAGCAATGGATACACATTACTAAAATGCGCTAAACTGAGTGAA
MAL11|PF11_0405                 ------------------------------------------------
gi|27156694|gb|CA855093.1|CA855 ------------------------------------------------
gi|17966749|gb|BM273454.1|BM273 ------------------------------------------------
su_gi_contig_1783               --------CAATGGATACACATTACTAAAATGCGCTAAACTGAGTGAA
gi|27155367|gb|CA854310.1|CA854 --------CAATGGATACACATTACTAAAATGCGCTAAACTGAGTGAA
gi|27157972|gb|CA855841.1|CA855 --------CAATGGATACACATTA------------------------
gi|17969267|gb|BM275922.1|BM275 ------------------------------------------------

PF11_0405                       GGTTTCAGCGGAAGGTGTTTGAGAAGAATACCTTTTCAAGCTTATGCT
MAL11|PF11_0405                 --------CGGAAGGTGTTTGAGAAGAATACCTTTTCAAGCTTATGCT
gi|27156694|gb|CA855093.1|CA855 ------------------------------------------------
gi|17966749|gb|BM273454.1|BM273 ------------------------------------------------
su_gi_contig_1783               ------------------------------------------------
gi|27155367|gb|CA854310.1|CA854 ------------------------------------------------
gi|27157972|gb|CA855841.1|CA855 ------------------------------------------------
gi|17969267|gb|BM275922.1|BM275 ------------------------------------------------

PF11_0405                       TATTTTTGCCAAGCCGTAATAAATTAAGAAAGAAATAAACATATTCGC
MAL11|PF11_0405                 TATTTTTGCCAAGCC---------------------------------
gi|27156694|gb|CA855093.1|CA855 ------------------------------------------------
gi|17966749|gb|BM273454.1|BM273 ------------------------------------------------
su_gi_contig_1783               ------------------------------------------------
gi|27155367|gb|CA854310.1|CA854 ------------------------------------------------
gi|27157972|gb|CA855841.1|CA855 ------------------------------------------------
gi|17969267|gb|BM275922.1|BM275 ------------------------------------------------

PF11_0405                       ACACACGTTGTATATATATATATATATATATATATATATAATAACCGG
MAL11|PF11_0405                 ------------------------------------------------
gi|27156694|gb|CA855093.1|CA855 ------------------------------------------------
gi|17966749|gb|BM273454.1|BM273 ------------------------------------------------
su_gi_contig_1783               ------------------------------------------------
gi|27155367|gb|CA854310.1|CA854 ------------------------------------------------
gi|27157972|gb|CA855841.1|CA855 ------------------------------------------------
gi|17969267|gb|BM275922.1|BM275 ------------------------------------------------

PF11_0405                       TTGATATTAATTATTTATTTAGAATATTTTATTATATATTATTATATT
MAL11|PF11_0405                 ------------------------------------------------
gi|27156694|gb|CA855093.1|CA855 ------------------------------------------------
gi|17966749|gb|BM273454.1|BM273 ------------------------------------------------
su_gi_contig_1783               ------------------------------------------------
gi|27155367|gb|CA854310.1|CA854 ------------------------------------------------
gi|27157972|gb|CA855841.1|CA855 ------------------------------------------------
gi|17969267|gb|BM275922.1|BM275 ------------------------------------------------

PF11_0405                       ATCACTCGGATTTGATTTTACAGACCTTACGATTTTATAATTGCACAA
MAL11|PF11_0405                 ------------------------------------------------
gi|27156694|gb|CA855093.1|CA855 ------------------------------------------------
gi|17966749|gb|BM273454.1|BM273 ------------------------------------------------
su_gi_contig_1783               ------------------------------------------------
gi|27155367|gb|CA854310.1|CA854 ------------------------------------------------
gi|27157972|gb|CA855841.1|CA855 ------------------------------------------------
gi|17969267|gb|BM275922.1|BM275 ------------------------------------------------

PF11_0405                       ATAACAATCAAGAGAAGGTCTTAATTTCTCTTGAAGAATTTTTCATAG
MAL11|PF11_0405                 ------------AGAAGGTCTTAATTTCTCTTGAAGAATTTTTCATAG
gi|27156694|gb|CA855093.1|CA855 ------------------------------------------------
gi|17966749|gb|BM273454.1|BM273 ------------------------------------------------
su_gi_contig_1783               ------------------------------------------------
gi|27155367|gb|CA854310.1|CA854 ------------------------------------------------
gi|27157972|gb|CA855841.1|CA855 ------------------------------------------------
gi|17969267|gb|BM275922.1|BM275 ------------------------------------------------

PF11_0405                       CTCTTCAGAAAGCTATACATAAGGAAACCATAAATAAAAGCAAATTAT
MAL11|PF11_0405                 CTCTTCAGAAAGCTATACATAAGGAAACCATAAATAAAAGCAAATTAT
gi|27156694|gb|CA855093.1|CA855 ------------------------------------------------
gi|17966749|gb|BM273454.1|BM273 ------------------------------------------------
su_gi_contig_1783               ------------------------------------------------
gi|27155367|gb|CA854310.1|CA854 ------------------------------------------------
gi|27157972|gb|CA855841.1|CA855 ------------------------------------------------
gi|17969267|gb|BM275922.1|BM275 ------------------------------------------------

PF11_0405                       CTGAACAAAAAAATACAAAGTCATAAATTTATATGTAATGATATATAA
MAL11|PF11_0405                 CTGAACAAAAAAATACAAAGTCATAA----------------------
gi|27156694|gb|CA855093.1|CA855 ------------------------------------------------
gi|17966749|gb|BM273454.1|BM273 ------------------------------------------------
su_gi_contig_1783               ------------------------------------------------
gi|27155367|gb|CA854310.1|CA854 ------------------------------------------------
gi|27157972|gb|CA855841.1|CA855 ------------------------------------------------
gi|17969267|gb|BM275922.1|BM275 ------------------------------------------------

PF11_0405                       TAACAAGAGAGGAAATGAAAAAGAAAAAGAGTACTGTACCATACAAAT
MAL11|PF11_0405                 ------------------------------------------------
gi|27156694|gb|CA855093.1|CA855 ------------------------------------------------
gi|17966749|gb|BM273454.1|BM273 ------------------------------------------------
su_gi_contig_1783               ------------------------------------------------
gi|27155367|gb|CA854310.1|CA854 ------------------------------------------------
gi|27157972|gb|CA855841.1|CA855 ------------------------------------------------
gi|17969267|gb|BM275922.1|BM275 ------------------------------------------------

PF11_0405                       TAAATATTATATAAAAGAATTATAAATATATATATATATATATATATA
MAL11|PF11_0405                 ------------------------------------------------
gi|27156694|gb|CA855093.1|CA855 ------------------------------------------------
gi|17966749|gb|BM273454.1|BM273 ------------------------------------------------
su_gi_contig_1783               ------------------------------------------------
gi|27155367|gb|CA854310.1|CA854 ------------------------------------------------
gi|27157972|gb|CA855841.1|CA855 ------------------------------------------------
gi|17969267|gb|BM275922.1|BM275 ------------------------------------------------

PF11_0405                       TATATATCTTCATAATTTAAAATATTATTAAGTACAATTTTATTCATT
MAL11|PF11_0405                 ------------------------------------------------
gi|27156694|gb|CA855093.1|CA855 ------------------------------------------------
gi|17966749|gb|BM273454.1|BM273 ------------------------------------------------
su_gi_contig_1783               ------------------------------------------------
gi|27155367|gb|CA854310.1|CA854 ------------------------------------------------
gi|27157972|gb|CA855841.1|CA855 ------------------------------------------------
gi|17969267|gb|BM275922.1|BM275 ------------------------------------------------

PF11_0405                       TTATTTTTTTTTTACATTCAGATATTATTTATTTATATTATAAAGGTT
MAL11|PF11_0405                 ------------------------------------------------
gi|27156694|gb|CA855093.1|CA855 ------------------------------------------------
gi|17966749|gb|BM273454.1|BM273 ------------------------------------------------
su_gi_contig_1783               ------------------------------------------------
gi|27155367|gb|CA854310.1|CA854 ------------------------------------------------
gi|27157972|gb|CA855841.1|CA855 ------------------------------------------------
gi|17969267|gb|BM275922.1|BM275 ------------------------------------------------

PF11_0405                       TACACAACTCTTAATTTTTTTGAAGTGTAATATATACATTGGAAAATA
MAL11|PF11_0405                 ------------------------------------------------
gi|27156694|gb|CA855093.1|CA855 ------------------------------------------------
gi|17966749|gb|BM273454.1|BM273 ------------------------------------------------
su_gi_contig_1783               ------------------------------------------------
gi|27155367|gb|CA854310.1|CA854 ------------------------------------------------
gi|27157972|gb|CA855841.1|CA855 ------------------------------------------------
gi|17969267|gb|BM275922.1|BM275 ------------------------------------------------

PF11_0405                       AAAGTTTTTTAAAATATGCTAGTTTGTATTTATGGAATGTTTATTATG
MAL11|PF11_0405                 ------------------------------------------------
gi|27156694|gb|CA855093.1|CA855 ------------------------------------------------
gi|17966749|gb|BM273454.1|BM273 ------------------------------------------------
su_gi_contig_1783               ------------------------------------------------
gi|27155367|gb|CA854310.1|CA854 ------------------------------------------------
gi|27157972|gb|CA855841.1|CA855 ------------------------------------------------
gi|17969267|gb|BM275922.1|BM275 ------------------------------------------------

PF11_0405                       CCATATAAGAATAAACATCTTCCAAATATAATATATATTTTTCTACAT
MAL11|PF11_0405                 ------------------------------------------------
gi|27156694|gb|CA855093.1|CA855 ------------------------------------------------
gi|17966749|gb|BM273454.1|BM273 ------------------------------------------------
su_gi_contig_1783               ------------------------------------------------
gi|27155367|gb|CA854310.1|CA854 ------------------------------------------------
gi|27157972|gb|CA855841.1|CA855 ------------------------------------------------
gi|17969267|gb|BM275922.1|BM275 ------------------------------------------------

PF11_0405                       TTATTTTGTATTATTGAACATAAACGAGTATATACATATATATATATA
MAL11|PF11_0405                 ------------------------------------------------
gi|27156694|gb|CA855093.1|CA855 ------------------------------------------------
gi|17966749|gb|BM273454.1|BM273 ------------------------------------------------
su_gi_contig_1783               ------------------------------------------------
gi|27155367|gb|CA854310.1|CA854 ------------------------------------------------
gi|27157972|gb|CA855841.1|CA855 ------------------------------------------------
gi|17969267|gb|BM275922.1|BM275 ------------------------------------------------

PF11_0405                       TATATATATAAATATATATATTTATCCTTTTAATCTTATTCATAGTAA
MAL11|PF11_0405                 ------------------------------------------------
gi|27156694|gb|CA855093.1|CA855 ------------------------------------------------
gi|17966749|gb|BM273454.1|BM273 ------------------------------------------------
su_gi_contig_1783               ------------------------------------------------
gi|27155367|gb|CA854310.1|CA854 ------------------------------------------------
gi|27157972|gb|CA855841.1|CA855 ------------------------------------------------
gi|17969267|gb|BM275922.1|BM275 ------------------------------------------------

PF11_0405                       ATATATACATTACCATCATAATCATGCACATATATTTTTGTGTGTATT
MAL11|PF11_0405                 ------------------------------------------------
gi|27156694|gb|CA855093.1|CA855 ------------------------------------------------
gi|17966749|gb|BM273454.1|BM273 ------------------------------------------------
su_gi_contig_1783               ------------------------------------------------
gi|27155367|gb|CA854310.1|CA854 ------------------------------------------------
gi|27157972|gb|CA855841.1|CA855 ------------------------------------------------
gi|17969267|gb|BM275922.1|BM275 ------------------------------------------------

PF11_0405                       TGTGTAGTGAAAAAATAAATAAATAACAATATTTTTTATTATAATCAT
MAL11|PF11_0405                 ------------------------------------------------
gi|27156694|gb|CA855093.1|CA855 ------------------------------------------------
gi|17966749|gb|BM273454.1|BM273 ------------------------------------------------
su_gi_contig_1783               ------------------------------------------------
gi|27155367|gb|CA854310.1|CA854 ------------------------------------------------
gi|27157972|gb|CA855841.1|CA855 ------------------------------------------------
gi|17969267|gb|BM275922.1|BM275 ------------------------------------------------

PF11_0405                       TTTAAAGGAAGAACTTTTTATCTGACCTGTAGAGAATTTTTTCTTAGA
MAL11|PF11_0405                 ------------------------------------------------
gi|27156694|gb|CA855093.1|CA855 ------------------------------------------------
gi|17966749|gb|BM273454.1|BM273 ------------------------------------------------
su_gi_contig_1783               ------------------------------------------------
gi|27155367|gb|CA854310.1|CA854 ------------------------------------------------
gi|27157972|gb|CA855841.1|CA855 ------------------------------------------------
gi|17969267|gb|BM275922.1|BM275 ------------------------------------------------

PF11_0405                       ATAATTATATAATTACATCCTGAACAATTTCACATACGCATACACATA
MAL11|PF11_0405                 ------------------------------------------------
gi|27156694|gb|CA855093.1|CA855 ------------------------------------------------
gi|17966749|gb|BM273454.1|BM273 ------------------------------------------------
su_gi_contig_1783               ------------------------------------------------
gi|27155367|gb|CA854310.1|CA854 ------------------------------------------------
gi|27157972|gb|CA855841.1|CA855 ------------------------------------------------
gi|17969267|gb|BM275922.1|BM275 ------------------------------------------------

PF11_0405                       CACATATGTATATATTTATATATATATATATATTATAAAAAGAGTTAT
MAL11|PF11_0405                 ------------------------------------------------
gi|27156694|gb|CA855093.1|CA855 ------------------------------------------------
gi|17966749|gb|BM273454.1|BM273 ------------------------------------------------
su_gi_contig_1783               ------------------------------------------------
gi|27155367|gb|CA854310.1|CA854 ------------------------------------------------
gi|27157972|gb|CA855841.1|CA855 ------------------------------------------------
gi|17969267|gb|BM275922.1|BM275 ------------------------------------------------

PF11_0405                       TTATAATATACCATATAATTTCAATAATTAATAAAAAATTTATTTTTT
MAL11|PF11_0405                 ------------------------------------------------
gi|27156694|gb|CA855093.1|CA855 ------------------------------------------------
gi|17966749|gb|BM273454.1|BM273 ------------------------------------------------
su_gi_contig_1783               ------------------------------------------------
gi|27155367|gb|CA854310.1|CA854 ------------------------------------------------
gi|27157972|gb|CA855841.1|CA855 ------------------------------------------------
gi|17969267|gb|BM275922.1|BM275 ------------------------------------------------

PF11_0405                       TTTGTGTAAAGGTTATGGCATATATATTAAAAAAGCAAATACAATTAT
MAL11|PF11_0405                 ------------------------------------------------
gi|27156694|gb|CA855093.1|CA855 ------------------------------------------------
gi|17966749|gb|BM273454.1|BM273 ------------------------------------------------
su_gi_contig_1783               ------------------------------------------------
gi|27155367|gb|CA854310.1|CA854 ------------------------------------------------
gi|27157972|gb|CA855841.1|CA855 ------------------------------------------------
gi|17969267|gb|BM275922.1|BM275 ------------------------------------------------

PF11_0405                       ATTTTTATATTCCTAAAATATTATACATAATAACATTATTTGTTATTG
MAL11|PF11_0405                 ------------------------------------------------
gi|27156694|gb|CA855093.1|CA855 ------------------------------------------------
gi|17966749|gb|BM273454.1|BM273 ------------------------------------------------
su_gi_contig_1783               ------------------------------------------------
gi|27155367|gb|CA854310.1|CA854 ------------------------------------------------
gi|27157972|gb|CA855841.1|CA855 ------------------------------------------------
gi|17969267|gb|BM275922.1|BM275 ------------------------------------------------

PF11_0405                       GTAAAAATTAATATATCAAGGTAAAAATATGTAAACATTTTAATATAT
MAL11|PF11_0405                 ------------------------------------------------
gi|27156694|gb|CA855093.1|CA855 ------------------------------------------------
gi|17966749|gb|BM273454.1|BM273 ------------------------------------------------
su_gi_contig_1783               ------------------------------------------------
gi|27155367|gb|CA854310.1|CA854 ------------------------------------------------
gi|27157972|gb|CA855841.1|CA855 ------------------------------------------------
gi|17969267|gb|BM275922.1|BM275 ------------------------------------------------

PF11_0405                       ATATATATATTCATATAATTCTTATTCAAATAATAAGTGCAATTTCAA
MAL11|PF11_0405                 ------------------------------------------------
gi|27156694|gb|CA855093.1|CA855 ------------------------------------------------
gi|17966749|gb|BM273454.1|BM273 ------------------------------------------------
su_gi_contig_1783               ------------------------------------------------
gi|27155367|gb|CA854310.1|CA854 ------------------------------------------------
gi|27157972|gb|CA855841.1|CA855 ------------------------------------------------
gi|17969267|gb|BM275922.1|BM275 ------------------------------------------------

PF11_0405                       ATATTACTTTCTATATATTTTATTTTTTTATTAAAAATGAACAAGTTG
MAL11|PF11_0405                 ------------------------------------------------
gi|27156694|gb|CA855093.1|CA855 ------------------------------------------------
gi|17966749|gb|BM273454.1|BM273 ------------------------------------------------
su_gi_contig_1783               ------------------------------------------------
gi|27155367|gb|CA854310.1|CA854 ------------------------------------------------
gi|27157972|gb|CA855841.1|CA855 ------------------------------------------------
gi|17969267|gb|BM275922.1|BM275 ------------------------------------------------

PF11_0405                       TTATAAAACAAAATCTACAAATGAAAAATGTTAAAAGAATATATACTT
MAL11|PF11_0405                 ------------------------------------------------
gi|27156694|gb|CA855093.1|CA855 ------------------------------------------------
gi|17966749|gb|BM273454.1|BM273 ------------------------------------------------
su_gi_contig_1783               ------------------------------------------------
gi|27155367|gb|CA854310.1|CA854 ------------------------------------------------
gi|27157972|gb|CA855841.1|CA855 ------------------------------------------------
gi|17969267|gb|BM275922.1|BM275 ------------------------------------------------

PF11_0405                       TTTATCATTCCTTTTTTTTTTTTTTTTTTTTTTTTTTTTGAATAGAGA
MAL11|PF11_0405                 ------------------------------------------------
gi|27156694|gb|CA855093.1|CA855 ------------------------------------------------
gi|17966749|gb|BM273454.1|BM273 ------------------------------------------------
su_gi_contig_1783               ------------------------------------------------
gi|27155367|gb|CA854310.1|CA854 ------------------------------------------------
gi|27157972|gb|CA855841.1|CA855 ------------------------------------------------
gi|17969267|gb|BM275922.1|BM275 ------------------------------------------------

PF11_0405                       TTTTATATTTAGATTTAATAGTTTTTTATAATGTACTACTAAAGATTT
MAL11|PF11_0405                 ------------------------------------------------
gi|27156694|gb|CA855093.1|CA855 ------------------------------------------------
gi|17966749|gb|BM273454.1|BM273 ------------------------------------------------
su_gi_contig_1783               ------------------------------------------------
gi|27155367|gb|CA854310.1|CA854 ------------------------------------------------
gi|27157972|gb|CA855841.1|CA855 ------------------------------------------------
gi|17969267|gb|BM275922.1|BM275 ------------------------------------------------

PF11_0405                       TTATTTATTCAGTAATTAATAATATATATATATATATATATATATTAT
MAL11|PF11_0405                 ------------------------------------------------
gi|27156694|gb|CA855093.1|CA855 ------------------------------------------------
gi|17966749|gb|BM273454.1|BM273 ------------------------------------------------
su_gi_contig_1783               ------------------------------------------------
gi|27155367|gb|CA854310.1|CA854 ------------------------------------------------
gi|27157972|gb|CA855841.1|CA855 ------------------------------------------------
gi|17969267|gb|BM275922.1|BM275 ------------------------------------------------

PF11_0405                       ATTTATATAAAATTTTTGTAAAACAAAAAAAAAAACAGAATATTCGCT
MAL11|PF11_0405                 ------------------------------------------------
gi|27156694|gb|CA855093.1|CA855 ------------------------------------------------
gi|17966749|gb|BM273454.1|BM273 ------------------------------------------------
su_gi_contig_1783               ------------------------------------------------
gi|27155367|gb|CA854310.1|CA854 ------------------------------------------------
gi|27157972|gb|CA855841.1|CA855 ------------------------------------------------
gi|17969267|gb|BM275922.1|BM275 ------------------------------------------------

PF11_0405                       GTGCACAATTCTAAATAAGCACATGATATATTTTTAATTTTATATATT
MAL11|PF11_0405                 ------------------------------------------------
gi|27156694|gb|CA855093.1|CA855 ------------------------------------------------
gi|17966749|gb|BM273454.1|BM273 ------------------------------------------------
su_gi_contig_1783               ------------------------------------------------
gi|27155367|gb|CA854310.1|CA854 ------------------------------------------------
gi|27157972|gb|CA855841.1|CA855 ------------------------------------------------
gi|17969267|gb|BM275922.1|BM275 ------------------------------------------------

PF11_0405                       ATATATTCATTTACTATGAAATTATAAAAGTGTTTATATTTTATTAAT
MAL11|PF11_0405                 ------------------------------------------------
gi|27156694|gb|CA855093.1|CA855 ------------------------------------------------
gi|17966749|gb|BM273454.1|BM273 ------------------------------------------------
su_gi_contig_1783               ------------------------------------------------
gi|27155367|gb|CA854310.1|CA854 ------------------------------------------------
gi|27157972|gb|CA855841.1|CA855 ------------------------------------------------
gi|17969267|gb|BM275922.1|BM275 ------------------------------------------------

PF11_0405                       ATATACATTTCTTAATATAAAAATGATTAAAATATCACATGGATATGC
MAL11|PF11_0405                 ------------------------------------------------
gi|27156694|gb|CA855093.1|CA855 ------------------------------------------------
gi|17966749|gb|BM273454.1|BM273 ------------------------------------------------
su_gi_contig_1783               ------------------------------------------------
gi|27155367|gb|CA854310.1|CA854 ------------------------------------------------
gi|27157972|gb|CA855841.1|CA855 ------------------------------------------------
gi|17969267|gb|BM275922.1|BM275 ------------------------------------------------

PF11_0405                       AAAATGGATGATAAATTCGTTGTATTCTTGTATTATTGCATATATTAT
MAL11|PF11_0405                 ------------------------------------------------
gi|27156694|gb|CA855093.1|CA855 ------------------------------------------------
gi|17966749|gb|BM273454.1|BM273 ------------------------------------------------
su_gi_contig_1783               ------------------------------------------------
gi|27155367|gb|CA854310.1|CA854 ------------------------------------------------
gi|27157972|gb|CA855841.1|CA855 ------------------------------------------------
gi|17969267|gb|BM275922.1|BM275 ------------------------------------------------

PF11_0405                       ATTATATATATATATATATATTATATTGTATAAATTTATTCCTCAAAA
MAL11|PF11_0405                 ------------------------------------------------
gi|27156694|gb|CA855093.1|CA855 ------------------------------------------------
gi|17966749|gb|BM273454.1|BM273 ------------------------------------------------
su_gi_contig_1783               ------------------------------------------------
gi|27155367|gb|CA854310.1|CA854 ------------------------------------------------
gi|27157972|gb|CA855841.1|CA855 ------------------------------------------------
gi|17969267|gb|BM275922.1|BM275 ------------------------------------------------

PF11_0405                       ATTATTTTAATAATAAAAATATATAAATAGCTGAATTA
MAL11|PF11_0405                 --------------------------------------
gi|27156694|gb|CA855093.1|CA855 --------------------------------------
gi|17966749|gb|BM273454.1|BM273 --------------------------------------
su_gi_contig_1783               --------------------------------------
gi|27155367|gb|CA854310.1|CA854 --------------------------------------
gi|27157972|gb|CA855841.1|CA855 --------------------------------------
gi|17969267|gb|BM275922.1|BM275 --------------------------------------

;

endblock;
