# Supplementary material for: cDNA sequences reveal considerable gene prediction inaccuracy in the Plasmodium falciparum genome
Source: BMC Genomics. 2007 Jul 27;8:255. doi: 10.1186/1471-2164-8-255 (PMC1978503; doi:10.1186/1471-2164-8-255)
Supplement: Additional file 3 — Genes with cDNA sequences not matching predicted CDS perfectly. Aligned cDNA and predicted CDS sequences can be viewed by double clicking the hyper-linked gene names in the Excel file. [file 1471-2164-8-255-S3.zip › PF11_0412.TXT]

#NEXUS

[!This data assembled using Sequencher, from Gene Codes Corporation.]
begin data;
   dimensions ntax=5 nchar=4082;
   format datatype=dna gap=- interleave=yes;
   matrix

PF11_0412                       TAACTTTTTTTTTTTTTTTTTCGAAGAGTTTCAAAATTAATTTCAAAT
MAL11|PF11_0412                 ------------------------------------------------
su_gi_contig_2992               ------------------------------------------------
gi|17968927|gb|BM275592.1|BM275 ------------------------------------------------
gi|271373|gb|T02519.1|T02519    ------------------------------------------------

PF11_0412                       TATTTTGAATCACTCACCCCTCCAAAATATTATATATATATATTAATA
MAL11|PF11_0412                 ------------------------------------------------
su_gi_contig_2992               ------------------------------------------------
gi|17968927|gb|BM275592.1|BM275 ------------------------------------------------
gi|271373|gb|T02519.1|T02519    ------------------------------------------------

PF11_0412                       TATCTTATATTTTTTAAAAGTAACCTATATGAAGACGTGCCGACGCAT
MAL11|PF11_0412                 ------------------------------------------------
su_gi_contig_2992               ------------------------------------------------
gi|17968927|gb|BM275592.1|BM275 ------------------------------------------------
gi|271373|gb|T02519.1|T02519    ------------------------------------------------

PF11_0412                       ATATATATATATATATATATATATATATATATATATATATATATATAT
MAL11|PF11_0412                 ------------------------------------------------
su_gi_contig_2992               ------------------------------------------------
gi|17968927|gb|BM275592.1|BM275 ------------------------------------------------
gi|271373|gb|T02519.1|T02519    ------------------------------------------------

PF11_0412                       ATATAGATGATATATTCAATTTTCTTTTTTTTATATTAAAATAAAAAT
MAL11|PF11_0412                 ------------------------------------------------
su_gi_contig_2992               ------------------------------------------------
gi|17968927|gb|BM275592.1|BM275 ------------------------------------------------
gi|271373|gb|T02519.1|T02519    ------------------------------------------------

PF11_0412                       AATAATATTGCTAAATCAGAGTAAAAAAAACATATTACACATATATGC
MAL11|PF11_0412                 ------------------------------------------------
su_gi_contig_2992               ------------------------------------------------
gi|17968927|gb|BM275592.1|BM275 ------------------------------------------------
gi|271373|gb|T02519.1|T02519    ------------------------------------------------

PF11_0412                       ACACATTGTAGTTATTTATATTTAAATTAAATTTATGATTAAATAATT
MAL11|PF11_0412                 ------------------------------------------------
su_gi_contig_2992               ------------------------------------------------
gi|17968927|gb|BM275592.1|BM275 ------------------------------------------------
gi|271373|gb|T02519.1|T02519    ------------------------------------------------

PF11_0412                       CAAACGAAGAGATATTAATATATATTTTGTCTATATGAATGAATATAT
MAL11|PF11_0412                 ------------------------------------------------
su_gi_contig_2992               ------------------------------------------------
gi|17968927|gb|BM275592.1|BM275 ------------------------------------------------
gi|271373|gb|T02519.1|T02519    ------------------------------------------------

PF11_0412                       ATACATATATATATATATATATATATATATATATATATATATATATAT
MAL11|PF11_0412                 ------------------------------------------------
su_gi_contig_2992               ------------------------------------------------
gi|17968927|gb|BM275592.1|BM275 ------------------------------------------------
gi|271373|gb|T02519.1|T02519    ------------------------------------------------

PF11_0412                       ATATATATATATTTATATTTATGTAATGTTAAAGAATACACAAAAAAG
MAL11|PF11_0412                 ------------------------------------------------
su_gi_contig_2992               ------------------------------------------------
gi|17968927|gb|BM275592.1|BM275 ------------------------------------------------
gi|271373|gb|T02519.1|T02519    ------------------------------------------------

PF11_0412                       TATATACAATATATTATATATGTATACATATTTTAAAAAACCTCTACT
MAL11|PF11_0412                 ------------------------------------------------
su_gi_contig_2992               ------------------------------------------------
gi|17968927|gb|BM275592.1|BM275 ------------------------------------------------
gi|271373|gb|T02519.1|T02519    ------------------------------------------------

PF11_0412                       CCTTTTTATATTCCTTACTATTTTTTAAAAATTCCCATTTTATTTTAC
MAL11|PF11_0412                 ------------------------------------------------
su_gi_contig_2992               ------------------------------------------------
gi|17968927|gb|BM275592.1|BM275 ------------------------------------------------
gi|271373|gb|T02519.1|T02519    ------------------------------------------------

PF11_0412                       CCTTCAGTTTTTTTTGTATATTTATAAAAGCATTAATATTACTTAGTA
MAL11|PF11_0412                 ------------------------------------------------
su_gi_contig_2992               ------------------------------------------------
gi|17968927|gb|BM275592.1|BM275 ------------------------------------------------
gi|271373|gb|T02519.1|T02519    ------------------------------------------------

PF11_0412                       GAACAATTTTAACAATAAACAAAAGCTTCTTTAAATCGAATGGTAATT
MAL11|PF11_0412                 ------------------------------------------------
su_gi_contig_2992               ------------------------------------------------
gi|17968927|gb|BM275592.1|BM275 ------------------------------------------------
gi|271373|gb|T02519.1|T02519    ------------------------------------------------

PF11_0412                       TTTAAAATTAAAACAAAAATTATCATAAATTTGAATATATATATATAT
MAL11|PF11_0412                 ------------------------------------------------
su_gi_contig_2992               ------------------------------------------------
gi|17968927|gb|BM275592.1|BM275 ------------------------------------------------
gi|271373|gb|T02519.1|T02519    ------------------------------------------------

PF11_0412                       AAACTATTATATATATAATATTTTTTATTATTTTTTTTTTTTTTTGCA
MAL11|PF11_0412                 ------------------------------------------------
su_gi_contig_2992               ------------------------------------------------
gi|17968927|gb|BM275592.1|BM275 ------------------------------------------------
gi|271373|gb|T02519.1|T02519    ------------------------------------------------

PF11_0412                       TAACAGTTTTAAAAATATTTAAAAAATATATATGCGCTGAAAAATAAT
MAL11|PF11_0412                 ------------------------------------------------
su_gi_contig_2992               ------------------------------------------------
gi|17968927|gb|BM275592.1|BM275 ------------------------------------------------
gi|271373|gb|T02519.1|T02519    ------------------------------------------------

PF11_0412                       ATAATATTTTCATATATATTAGGTATATCGTATATATGTAATAAGTAT
MAL11|PF11_0412                 ------------------------------------------------
su_gi_contig_2992               ------------------------------------------------
gi|17968927|gb|BM275592.1|BM275 ------------------------------------------------
gi|271373|gb|T02519.1|T02519    ------------------------------------------------

PF11_0412                       TATTTATTATATATATATATATATATATATACATACATAAAATAAATA
MAL11|PF11_0412                 ------------------------------------------------
su_gi_contig_2992               ------------------------------------------------
gi|17968927|gb|BM275592.1|BM275 ------------------------------------------------
gi|271373|gb|T02519.1|T02519    ------------------------------------------------

PF11_0412                       TATATATTCTATTATATATTCAATATAAATAAATGCATAGGAACAAAA
MAL11|PF11_0412                 ------------------------------------------------
su_gi_contig_2992               ------------------------------------------------
gi|17968927|gb|BM275592.1|BM275 ------------------------------------------------
gi|271373|gb|T02519.1|T02519    ------------------------------------------------

PF11_0412                       ATATACATAATAAAATATTACCTTCATTTTTTTTTTTTTTTTTTTTTT
MAL11|PF11_0412                 ------------------------------------------------
su_gi_contig_2992               ------------------------------------------------
gi|17968927|gb|BM275592.1|BM275 ------------------------------------------------
gi|271373|gb|T02519.1|T02519    ------------------------------------------------

PF11_0412                       TATCTTTTCATTTCATTTTGATTATAGTTTTTTATAAATTGATAATTA
MAL11|PF11_0412                 ------------------------------------------------
su_gi_contig_2992               ------------------------------------------------
gi|17968927|gb|BM275592.1|BM275 ------------------------------------------------
gi|271373|gb|T02519.1|T02519    ------------------------------------------------

PF11_0412                       AATTATATTATTTTTTTTTTCATATATTTAATTTTACGATGAATAAGG
MAL11|PF11_0412                 ------------------------------------------------
su_gi_contig_2992               ------------------------------------------------
gi|17968927|gb|BM275592.1|BM275 ------------------------------------------------
gi|271373|gb|T02519.1|T02519    ------------------------------------------------

PF11_0412                       TATAATATTTAAGAAAAATTAATAAAAATATATTTTCCATAGATATTT
MAL11|PF11_0412                 ------------------------------------------------
su_gi_contig_2992               ------------------------------------------------
gi|17968927|gb|BM275592.1|BM275 ------------------------------------------------
gi|271373|gb|T02519.1|T02519    ------------------------------------------------

PF11_0412                       AAAATAACTAGCTTTTATTATTATTTTTTTTTTTTTGTTTTTTTTCAA
MAL11|PF11_0412                 ------------------------------------------------
su_gi_contig_2992               ------------------------------------------------
gi|17968927|gb|BM275592.1|BM275 ------------------------------------------------
gi|271373|gb|T02519.1|T02519    ------------------------------------------------

PF11_0412                       CAAAATTTATATGTGATGGTATTATAAAAGGAAAAGAAAAAAAAAAAA
MAL11|PF11_0412                 ------------------------------------------------
su_gi_contig_2992               ------------------------------------------------
gi|17968927|gb|BM275592.1|BM275 ------------------------------------------------
gi|271373|gb|T02519.1|T02519    ------------------------------------------------

PF11_0412                       AAAAAAAAAAAAAATTTCTTAAGAGCTTATTCCATATATTTGAAATAC
MAL11|PF11_0412                 ------------------------------------------------
su_gi_contig_2992               ------------------------------------------------
gi|17968927|gb|BM275592.1|BM275 ------------------------------------------------
gi|271373|gb|T02519.1|T02519    ------------------------------------------------

PF11_0412                       TTTTTAACATTTAATTTTTTTTTTTTTTTTTTTTTTTTATTTATTTTT
MAL11|PF11_0412                 ------------------------------------------------
su_gi_contig_2992               ------------------------------------------------
gi|17968927|gb|BM275592.1|BM275 ------------------------------------------------
gi|271373|gb|T02519.1|T02519    ------------------------------------------------

PF11_0412                       TTTTTTTTAAATAATACATTACACTTTATAATATTTGAAAGCCAATTG
MAL11|PF11_0412                 ------------------------------------------------
su_gi_contig_2992               ------------------------------------------------
gi|17968927|gb|BM275592.1|BM275 ------------------------------------------------
gi|271373|gb|T02519.1|T02519    ------------------------------------------------

PF11_0412                       TACTTTAGTTTTTGAAACAAATAAATATACATATCTCATATATAATTT
MAL11|PF11_0412                 ------------------------------------------------
su_gi_contig_2992               ------------------------------------------------
gi|17968927|gb|BM275592.1|BM275 ------------------------------------------------
gi|271373|gb|T02519.1|T02519    ------------------------------------------------

PF11_0412                       ATATTTTTTGTGTATTTATATATATATATATATAATAAAGGAAAAAAA
MAL11|PF11_0412                 ------------------------------------------------
su_gi_contig_2992               ------------------------------------------------
gi|17968927|gb|BM275592.1|BM275 ------------------------------------------------
gi|271373|gb|T02519.1|T02519    ------------------------------------------------

PF11_0412                       TATTATATATTATGGCATCACGAAGACATAGACTATTTAATGAAACGG
MAL11|PF11_0412                 -----------ATGGCATCACGAAGACATAGACTATTTAATGAAACGG
su_gi_contig_2992               ------------------------------------------------
gi|17968927|gb|BM275592.1|BM275 ------------------------------------------------
gi|271373|gb|T02519.1|T02519    ------------------------------------------------

PF11_0412                       ATTTAAAGATATATATTATTGGAGATGAAGTAAGAAAACCGAAAAAAA
MAL11|PF11_0412                 ATTTAAAGATATATATTATTGGAGATGAA-------------------
su_gi_contig_2992               ------------------------------------------------
gi|17968927|gb|BM275592.1|BM275 ------------------------------------------------
gi|271373|gb|T02519.1|T02519    ------------------------------------------------

PF11_0412                       AAAAAAAAAAAAAAAAAAGAAAAAAAAGAAAAAAAAGAAAATGAAATG
MAL11|PF11_0412                 ------------------------------------------------
su_gi_contig_2992               ------------------------------------------------
gi|17968927|gb|BM275592.1|BM275 ------------------------------------------------
gi|271373|gb|T02519.1|T02519    ------------------------------------------------

PF11_0412                       AAGTGAAATAAACAAAAAGTTAACGATATATATATATATGTATATATG
MAL11|PF11_0412                 ------------------------------------------------
su_gi_contig_2992               ------------------------------------------------
gi|17968927|gb|BM275592.1|BM275 ------------------------------------------------
gi|271373|gb|T02519.1|T02519    ------------------------------------------------

PF11_0412                       AAAAAATATATAAATATGTACATAAAAAGAAAAATTGTACATACGTGT
MAL11|PF11_0412                 ------------------------------------------------
su_gi_contig_2992               ------------------------------------------------
gi|17968927|gb|BM275592.1|BM275 ------------------------------------------------
gi|271373|gb|T02519.1|T02519    ------------------------------------------------

PF11_0412                       GTAATTAAAAATATATATTTTTTTGTATAATTCAATTTGTAATTATTA
MAL11|PF11_0412                 ------------------------------------------------
su_gi_contig_2992               ------------------------------------------------
gi|17968927|gb|BM275592.1|BM275 ------------------------------------------------
gi|271373|gb|T02519.1|T02519    ------------------------------------------------

PF11_0412                       GATTATCTGAATTTTTATTAATTTGGATATATATGCATATATTTTATA
MAL11|PF11_0412                 ------------------------------------------------
su_gi_contig_2992               ------------------------------------------------
gi|17968927|gb|BM275592.1|BM275 ------------------------------------------------
gi|271373|gb|T02519.1|T02519    ------------------------------------------------

PF11_0412                       AGATACACATATATATATATATATATATATATATATATATATATATAA
MAL11|PF11_0412                 ------------------------------------------------
su_gi_contig_2992               ------------------------------------------------
gi|17968927|gb|BM275592.1|BM275 ------------------------------------------------
gi|271373|gb|T02519.1|T02519    ------------------------------------------------

PF11_0412                       TTACATAATTATTTATGTATTATAAATTTAGGACTCAGTAGTAGGTTT
MAL11|PF11_0412                 -------------------------------GACTCAGTAGTAGGTTT
su_gi_contig_2992               ------------------------------------------------
gi|17968927|gb|BM275592.1|BM275 ------------------------------------------------
gi|271373|gb|T02519.1|T02519    ------------------------------------------------

PF11_0412                       TTTATTAGCTGGAATTGGCTTTCGTGATGGTCTAGGAAAAAAAAATTT
MAL11|PF11_0412                 TTTATTAGCTGGAATTGGCTTTCGTGATGGTCTAGGAAAAAAAAATTT
su_gi_contig_2992               ------------------------------------------------
gi|17968927|gb|BM275592.1|BM275 ------------------------------------------------
gi|271373|gb|T02519.1|T02519    ------------------------------------------------

PF11_0412                       TTTCATAGTCAATTCAAGTATGACAAAAGAAATATATATATATATATA
MAL11|PF11_0412                 TTTCATAGTCAATTCAA-------------------------------
su_gi_contig_2992               ------------------------------------------------
gi|17968927|gb|BM275592.1|BM275 ------------------------------------------------
gi|271373|gb|T02519.1|T02519    ------------------------------------------------

PF11_0412                       CTAAAATATTTATATATTCGTGTATTTCATTCTGTTTTTTTTTTTTTT
MAL11|PF11_0412                 ------------------------------------------------
su_gi_contig_2992               ------------------------------------------------
gi|17968927|gb|BM275592.1|BM275 ------------------------------------------------
gi|271373|gb|T02519.1|T02519    ------------------------------------------------

PF11_0412                       TTTTTTTTTGTATTATAATTCTTATTCATTTATGTATTTTAATTATTT
MAL11|PF11_0412                 ------------------------------------------------
su_gi_contig_2992               ------------------------------------------------
gi|17968927|gb|BM275592.1|BM275 ------------------------------------------------
gi|271373|gb|T02519.1|T02519    ------------------------------------------------

PF11_0412                       TAAAGAAACTAATAAAAGTGAAATTGAAGAAGTTTTCAAAGAGTATTC
MAL11|PF11_0412                 -----AAACTAATAAAAGTGAAATTGAAGAAGTTTTCAAAGAGTATTC
su_gi_contig_2992               ------------------TGAAATTGAAGAAGTTTTCAAAGAGTATTC
gi|17968927|gb|BM275592.1|BM275 ------AACTAATAAAAGTGAAATTGAAGAAGTTTTCAAAGAGTATTC
gi|271373|gb|T02519.1|T02519    ------------------GGCACGNGAAGAAGTTTTCAAAGAGTATTC

PF11_0412                       TTCAAAACATGACTGTGGAGTAATACTTATTAATCAACAAGTAATAAA
MAL11|PF11_0412                 TTCAAAACATGACTGTGGAGTAATACTTATTAATCAACAAGTAATAAA
su_gi_contig_2992               TTCAAAACATGACTGTGGAGTAATACTTATTAATCAACAA--------
gi|17968927|gb|BM275592.1|BM275 TTCAAAACATGACTGTGGAGTAATACTTATTAATCAACAA--------
gi|271373|gb|T02519.1|T02519    TTCAAAACATGACTGTGGAGTAATACTTATTAATCAACAA--------

PF11_0412                       AAATATGTATATATATATATATATATATGTATCATTAATTATTAATCT
MAL11|PF11_0412                 AAATATGTATATATATATATATATATAT--------------------
su_gi_contig_2992               ------------------------------------------------
gi|17968927|gb|BM275592.1|BM275 ------------------------------------------------
gi|271373|gb|T02519.1|T02519    ------------------------------------------------

PF11_0412                       ATTGAATATAATATATGTACACATATATATATAAACATTTTTATTATT
MAL11|PF11_0412                 ------------------------------------------------
su_gi_contig_2992               ------------------------------------------------
gi|17968927|gb|BM275592.1|BM275 ------------------------------------------------
gi|271373|gb|T02519.1|T02519    ------------------------------------------------

PF11_0412                       TATCCACATTTTTGTAACCTAATATATATTAGTACTATTTCGACATAC
MAL11|PF11_0412                 ------------------------------------------------
su_gi_contig_2992               ------------------------------------------------
gi|17968927|gb|BM275592.1|BM275 ------------------------------------------------
gi|271373|gb|T02519.1|T02519    ------------------------------------------------

PF11_0412                       ATATTGAAGAATAAATATAAATTAAGACAGAATAAATATAATTTTTTT
MAL11|PF11_0412                 ------------------------------------------------
su_gi_contig_2992               ------------------------------------------------
gi|17968927|gb|BM275592.1|BM275 ------------------------------------------------
gi|271373|gb|T02519.1|T02519    ------------------------------------------------

PF11_0412                       TTTTTTTTTTTTTTTTTTTTTTTTAGATTGCCGATGAAATTAGATATC
MAL11|PF11_0412                 --------------------------ATTGCCGATGAAATTAGATATC
su_gi_contig_2992               --------------------------ATTGCCGATGAAATTAGATATC
gi|17968927|gb|BM275592.1|BM275 --------------------------ATTGCCGATGAAATTAGATATC
gi|271373|gb|T02519.1|T02519    --------------------------ATTGCCGATGAAATTAGATATC

PF11_0412                       TAGTTGATTTACATGATAAAATATTACCAACTGTCCTTGAAATACCAT
MAL11|PF11_0412                 TAGTTGATTTACATGATAAAATATTACCAACTGTCCTTGAAATACCAT
su_gi_contig_2992               TAGTTGATTTACATGATAAAATATTACCAACTGTCCTTGAAATACCAT
gi|17968927|gb|BM275592.1|BM275 TAGTTGATTTACATGATAAAATATTACCAACTGTCCTTGAAATACCAT
gi|271373|gb|T02519.1|T02519    TAGTTGATTTACATGATAAAATATTACCAACTGTCCTTGAAATACCAT

PF11_0412                       CAAAAGATAAACCTTTTGATCCAAACAAAGATTCTATAATTCAAAGAG
MAL11|PF11_0412                 CAAAAGATAAACCTTTTGATCCAAACAAAGATTCTATAATTCAAAGAG
su_gi_contig_2992               CAAAAGATAAACCTTTTGATCCAAACAAAGATTCTATAATTCAAAGAG
gi|17968927|gb|BM275592.1|BM275 CAAAAGATAAACCTTTTGATCCAAACAAAGATTCTATAATTCAAAGAG
gi|271373|gb|T02519.1|T02519    CAAAAGATAAACCTTTTGATCCAAACAAAGATTCTATAATTCAAAGAG

PF11_0412                       TCAAACTCTTTTTTGGAGGAGATATTTCTCATCTATAATAGATTTATA
MAL11|PF11_0412                 TCAAACTCTTTTTTGGAGGAGATATTTCTCATCTATAA----------
su_gi_contig_2992               TCAAACTCTTTTTTGGAGGAGATATTTCTCATCTATAATAGATTTATA
gi|17968927|gb|BM275592.1|BM275 TCAAACTCTTTTTTGGAGGAGATATTTCTCATCTATAATAGATTTATA
gi|271373|gb|T02519.1|T02519    TCAAACTCTTTTTTGGAGGAGATATTTCTCATCTATAATAGATTTATA

PF11_0412                       TAAATATATATATATATATATATATATTTATTTATTTATTTATTTATT
MAL11|PF11_0412                 ------------------------------------------------
su_gi_contig_2992               TAAATATATATATATATATATATATATTTATTTATTTATTTATTTATT
gi|17968927|gb|BM275592.1|BM275 TAAATATATATATATATATATATATATTTATTTATTTATTTATTTATT
gi|271373|gb|T02519.1|T02519    TAA---------------------------------------------

PF11_0412                       ATATATTTCTTTGAATTTCTTTTTATTTTTAATATATACAATGGATGT
MAL11|PF11_0412                 ------------------------------------------------
su_gi_contig_2992               ATATATTTCTTTGAATTTCTTTTTATTTTTAATATATACAATGGATGT
gi|17968927|gb|BM275592.1|BM275 ATATATTTCTTTGAATTTCTTTTTATTTTTAATATATACAATGGATGT
gi|271373|gb|T02519.1|T02519    ------------------------------------------------

PF11_0412                       GAAGGTAAAGGGAAGAATACTTCTAAGTATTCTTGTGTTCATTTATAT
MAL11|PF11_0412                 ------------------------------------------------
su_gi_contig_2992               GAAGGTAAAGGGAAGAATACTTCTAAGTATTCTTGTGTTCATTTATAT
gi|17968927|gb|BM275592.1|BM275 GAAGGTAAAGGGAAGAATACTTCTAAGTATTCTTGTGTTCATTTATAT
gi|271373|gb|T02519.1|T02519    ------------------------------------------------

PF11_0412                       TTATGTTATGATAAATTTAATTATTCAACCATTTATTATATCAGACTA
MAL11|PF11_0412                 ------------------------------------------------
su_gi_contig_2992               TTATGTTATGATAAATTTAATTATTCAACCATTTATTATATCAGACTA
gi|17968927|gb|BM275592.1|BM275 TTATGTTATGATAAATTTAATTATTCAACCATTTATTATATCAGACTA
gi|271373|gb|T02519.1|T02519    ------------------------------------------------

PF11_0412                       TTTGATATCAGTTTTTTTTGTAGACCCATGGAAATTAGTATTTTTTAT
MAL11|PF11_0412                 ------------------------------------------------
su_gi_contig_2992               TTTGATATCAGTTTTTTTTGTAGACCCATGGAAATTAGTATTTTTTAT
gi|17968927|gb|BM275592.1|BM275 TTTGATATCAGTTTTTTTTGTAGACCCATGGAAATTAGTATTTTTTAT
gi|271373|gb|T02519.1|T02519    ------------------------------------------------

PF11_0412                       TAATTACATATTCGTTTTTTTTATATGTTCTATTATTTGTTATATCGG
MAL11|PF11_0412                 ------------------------------------------------
su_gi_contig_2992               TAATTACATATTCGTTTTTTTTATATGTTCTATTATTTGTTATATCGG
gi|17968927|gb|BM275592.1|BM275 TAATTACATATTCGTTTTTTTTATATGTTCTATTATTTGTTATATCGG
gi|271373|gb|T02519.1|T02519    ------------------------------------------------

PF11_0412                       AATTATCTTATTGAATTGTCAAACATAAAAACTTAGAAGAATATATAT
MAL11|PF11_0412                 ------------------------------------------------
su_gi_contig_2992               AATTATCTTATTGAATTGTCAAA-------------------------
gi|17968927|gb|BM275592.1|BM275 AATTATCTTATTGAATTGTCAAA-------------------------
gi|271373|gb|T02519.1|T02519    ------------------------------------------------

PF11_0412                       ATATATATATATATATATATATATATATTATATATATATATATATATA
MAL11|PF11_0412                 ------------------------------------------------
su_gi_contig_2992               ------------------------------------------------
gi|17968927|gb|BM275592.1|BM275 ------------------------------------------------
gi|271373|gb|T02519.1|T02519    ------------------------------------------------

PF11_0412                       TATATATATATATATTTATATTTATATTTATATTTATATTTATATTTA
MAL11|PF11_0412                 ------------------------------------------------
su_gi_contig_2992               ------------------------------------------------
gi|17968927|gb|BM275592.1|BM275 ------------------------------------------------
gi|271373|gb|T02519.1|T02519    ------------------------------------------------

PF11_0412                       TATTTATATTTATATTTATTTATATAATAGTTATTTAAAAAATATAAA
MAL11|PF11_0412                 ------------------------------------------------
su_gi_contig_2992               ------------------------------------------------
gi|17968927|gb|BM275592.1|BM275 ------------------------------------------------
gi|271373|gb|T02519.1|T02519    ------------------------------------------------

PF11_0412                       ATTACCTATAATGAATTATAATTTCTTAAAGTATATATATATATATAT
MAL11|PF11_0412                 ------------------------------------------------
su_gi_contig_2992               ------------------------------------------------
gi|17968927|gb|BM275592.1|BM275 ------------------------------------------------
gi|271373|gb|T02519.1|T02519    ------------------------------------------------

PF11_0412                       ATATATATATATATATATATATATTTATTTATTTATTTATATTTATTT
MAL11|PF11_0412                 ------------------------------------------------
su_gi_contig_2992               ------------------------------------------------
gi|17968927|gb|BM275592.1|BM275 ------------------------------------------------
gi|271373|gb|T02519.1|T02519    ------------------------------------------------

PF11_0412                       ACATTATATGTTCCATATATATACTTGAAGAATTTTTTTTTTTTTTTC
MAL11|PF11_0412                 ------------------------------------------------
su_gi_contig_2992               ------------------------------------------------
gi|17968927|gb|BM275592.1|BM275 ------------------------------------------------
gi|271373|gb|T02519.1|T02519    ------------------------------------------------

PF11_0412                       TTCTTGTTCTATTTTTTTCTTTCTTTTAAGAAAATATGTAAATATACA
MAL11|PF11_0412                 ------------------------------------------------
su_gi_contig_2992               ------------------------------------------------
gi|17968927|gb|BM275592.1|BM275 ------------------------------------------------
gi|271373|gb|T02519.1|T02519    ------------------------------------------------

PF11_0412                       TAATAAAATAACATAAACGAATTATCTTTTTTAAAAAAATTCATTTTT
MAL11|PF11_0412                 ------------------------------------------------
su_gi_contig_2992               ------------------------------------------------
gi|17968927|gb|BM275592.1|BM275 ------------------------------------------------
gi|271373|gb|T02519.1|T02519    ------------------------------------------------

PF11_0412                       ATAATAAAAAGAAGAAAAAATTTTGTAAAAGAAATAATATATAAAAAA
MAL11|PF11_0412                 ------------------------------------------------
su_gi_contig_2992               ------------------------------------------------
gi|17968927|gb|BM275592.1|BM275 ------------------------------------------------
gi|271373|gb|T02519.1|T02519    ------------------------------------------------

PF11_0412                       AATAAGGAACCTATTATTAATTTAATTTATACAAACCTAATTAATCGT
MAL11|PF11_0412                 ------------------------------------------------
su_gi_contig_2992               ------------------------------------------------
gi|17968927|gb|BM275592.1|BM275 ------------------------------------------------
gi|271373|gb|T02519.1|T02519    ------------------------------------------------

PF11_0412                       ATTTATCAAAATAAGAACAATACAATGTTATAAAAGATAAATAAAATA
MAL11|PF11_0412                 ------------------------------------------------
su_gi_contig_2992               ------------------------------------------------
gi|17968927|gb|BM275592.1|BM275 ------------------------------------------------
gi|271373|gb|T02519.1|T02519    ------------------------------------------------

PF11_0412                       AAATATATATCCCATTTAGAATAATATGTGAAGGACATATTTTTAGGA
MAL11|PF11_0412                 ------------------------------------------------
su_gi_contig_2992               ------------------------------------------------
gi|17968927|gb|BM275592.1|BM275 ------------------------------------------------
gi|271373|gb|T02519.1|T02519    ------------------------------------------------

PF11_0412                       GATATATCTTTAATAATATTAATAACTTTCTTATCCTCTATATTTGAT
MAL11|PF11_0412                 ------------------------------------------------
su_gi_contig_2992               ------------------------------------------------
gi|17968927|gb|BM275592.1|BM275 ------------------------------------------------
gi|271373|gb|T02519.1|T02519    ------------------------------------------------

PF11_0412                       ATAGCTGATGAAATTAATACTTGTATAGGAAAAACTTGAACTAAAGAA
MAL11|PF11_0412                 ------------------------------------------------
su_gi_contig_2992               ------------------------------------------------
gi|17968927|gb|BM275592.1|BM275 ------------------------------------------------
gi|271373|gb|T02519.1|T02519    ------------------------------------------------

PF11_0412                       AACTTTCTATAATGTCTTGTATTATCTTCTACATTTTGTAAACTCCTG
MAL11|PF11_0412                 ------------------------------------------------
su_gi_contig_2992               ------------------------------------------------
gi|17968927|gb|BM275592.1|BM275 ------------------------------------------------
gi|271373|gb|T02519.1|T02519    ------------------------------------------------

PF11_0412                       TAATTATCATTATCGCTACCTGAATAATTAGGTGTATGTTTTTTTAGG
MAL11|PF11_0412                 ------------------------------------------------
su_gi_contig_2992               ------------------------------------------------
gi|17968927|gb|BM275592.1|BM275 ------------------------------------------------
gi|271373|gb|T02519.1|T02519    ------------------------------------------------

PF11_0412                       AGATAATAAAAATTTAAAATGGTTTCAGTTGATACAGGCAAAGGTTGT
MAL11|PF11_0412                 ------------------------------------------------
su_gi_contig_2992               ------------------------------------------------
gi|17968927|gb|BM275592.1|BM275 ------------------------------------------------
gi|271373|gb|T02519.1|T02519    ------------------------------------------------

PF11_0412                       TTGGCTACTTTCCAGGATACATTCTCATCACATAGGGGTAATGTAGAA
MAL11|PF11_0412                 ------------------------------------------------
su_gi_contig_2992               ------------------------------------------------
gi|17968927|gb|BM275592.1|BM275 ------------------------------------------------
gi|271373|gb|T02519.1|T02519    ------------------------------------------------

PF11_0412                       GATCCTTGATATGACAAAAATTGCATGTCTTCAATATTTAACATCATC
MAL11|PF11_0412                 ------------------------------------------------
su_gi_contig_2992               ------------------------------------------------
gi|17968927|gb|BM275592.1|BM275 ------------------------------------------------
gi|271373|gb|T02519.1|T02519    ------------------------------------------------

PF11_0412                       ATCAAGGCATCCAGGTTTAAAGCGTCCTTTAATTCCACCAAGGTTGGA
MAL11|PF11_0412                 ------------------------------------------------
su_gi_contig_2992               ------------------------------------------------
gi|17968927|gb|BM275592.1|BM275 ------------------------------------------------
gi|271373|gb|T02519.1|T02519    ------------------------------------------------

PF11_0412                       TCTTAAGATATAAAAAAAAAAGTGTTTAATATGGATGAGTAAAAATAA
MAL11|PF11_0412                 ------------------------------------------------
su_gi_contig_2992               ------------------------------------------------
gi|17968927|gb|BM275592.1|BM275 ------------------------------------------------
gi|271373|gb|T02519.1|T02519    ------------------------------------------------

PF11_0412                       TATAAAAGCATTTCACCATATTGTGTATGTACATATATACATATATAT
MAL11|PF11_0412                 ------------------------------------------------
su_gi_contig_2992               ------------------------------------------------
gi|17968927|gb|BM275592.1|BM275 ------------------------------------------------
gi|271373|gb|T02519.1|T02519    ------------------------------------------------

PF11_0412                       ATATATGTGTTATATTTTTTTTTTTCTTCCTTATATGCTATTATTATT
MAL11|PF11_0412                 ------------------------------------------------
su_gi_contig_2992               ------------------------------------------------
gi|17968927|gb|BM275592.1|BM275 ------------------------------------------------
gi|271373|gb|T02519.1|T02519    ------------------------------------------------

PF11_0412                       TATTACCTGAGCCGACGTGAACTGCACTTGATACATTTATTATAGTTC
MAL11|PF11_0412                 ------------------------------------------------
su_gi_contig_2992               ------------------------------------------------
gi|17968927|gb|BM275592.1|BM275 ------------------------------------------------
gi|271373|gb|T02519.1|T02519    ------------------------------------------------

PF11_0412                       TT
MAL11|PF11_0412                 --
su_gi_contig_2992               --
gi|17968927|gb|BM275592.1|BM275 --
gi|271373|gb|T02519.1|T02519    --

;

endblock;
