# Supplementary material for: cDNA sequences reveal considerable gene prediction inaccuracy in the Plasmodium falciparum genome
Source: BMC Genomics. 2007 Jul 27;8:255. doi: 10.1186/1471-2164-8-255 (PMC1978503; doi:10.1186/1471-2164-8-255)
Supplement: Additional file 3 — Genes with cDNA sequences not matching predicted CDS perfectly. Aligned cDNA and predicted CDS sequences can be viewed by double clicking the hyper-linked gene names in the Excel file. [file 1471-2164-8-255-S3.zip › PF11_0417.TXT]

#NEXUS

[!This data assembled using Sequencher, from Gene Codes Corporation.]
begin data;
   dimensions ntax=4 nchar=8950;
   format datatype=dna gap=- interleave=yes;
   matrix

PF11_0417                       TATTAACTACAAGAATGACATGATAAGCCTTAGTAAATCACGTAAAAA
MAL11|PF11_0417                 ------------------------------------------------
gi|22791125|gb|BU494931.1|BU494 ------------------------------------------------
su_gi_contig_881                ------------------------------------------------

PF11_0417                       AAAAAAAAAAAAAAAAAAAAAAAATTTAAATAAATAGATAAATAAAAT
MAL11|PF11_0417                 ------------------------------------------------
gi|22791125|gb|BU494931.1|BU494 ------------------------------------------------
su_gi_contig_881                ------------------------------------------------

PF11_0417                       TATAAATATATATATATATATATAATATTTTATATATAATATGCTGAT
MAL11|PF11_0417                 ------------------------------------------------
gi|22791125|gb|BU494931.1|BU494 ------------------------------------------------
su_gi_contig_881                ------------------------------------------------

PF11_0417                       ACATATATGAGCTTTATTTGGATATATAAAAATGTTTTTTAGATAAGA
MAL11|PF11_0417                 ------------------------------------------------
gi|22791125|gb|BU494931.1|BU494 ------------------------------------------------
su_gi_contig_881                ------------------------------------------------

PF11_0417                       ATGAAATGAAAAGGAAAACATATAACCATGCAAATAACCGAAATGAAT
MAL11|PF11_0417                 ------------------------------------------------
gi|22791125|gb|BU494931.1|BU494 ------------------------------------------------
su_gi_contig_881                ------------------------------------------------

PF11_0417                       TTGTTTCAAGTTATAAAAGAGAGAAAAACAAAGTATCCAATCATATAA
MAL11|PF11_0417                 ------------------------------------------------
gi|22791125|gb|BU494931.1|BU494 ------------------------------------------------
su_gi_contig_881                ------------------------------------------------

PF11_0417                       AAAATACAATATATGATAGATATATTCAGAAATATAAGCAAAATCATA
MAL11|PF11_0417                 ------------------------------------------------
gi|22791125|gb|BU494931.1|BU494 ------------------------------------------------
su_gi_contig_881                ------------------------------------------------

PF11_0417                       TGTGTCCACAAAAAGAGAAGAAAAAAAAATCCATATATATTAGAGGAA
MAL11|PF11_0417                 ------------------------------------------------
gi|22791125|gb|BU494931.1|BU494 ------------------------------------------------
su_gi_contig_881                ------------------------------------------------

PF11_0417                       ATTATAGTAATATCAGTAATATATATAGTGTATATAAACCTACAAAGG
MAL11|PF11_0417                 ------------------------------------------------
gi|22791125|gb|BU494931.1|BU494 ------------------------------------------------
su_gi_contig_881                ------------------------------------------------

PF11_0417                       AAGAGGTGTTAGAAGAGCAGTATGATTTTGATTTGACTGACGTGGTAA
MAL11|PF11_0417                 ------------------------------------------------
gi|22791125|gb|BU494931.1|BU494 ------------------------------------------------
su_gi_contig_881                ------------------------------------------------

PF11_0417                       TATAATATAACATAGAAATGTATAAATATAAATATATATATATATATA
MAL11|PF11_0417                 ------------------------------------------------
gi|22791125|gb|BU494931.1|BU494 ------------------------------------------------
su_gi_contig_881                ------------------------------------------------

PF11_0417                       TATATATATATATATATATATATATATATATATATATATGTATTGTAT
MAL11|PF11_0417                 ------------------------------------------------
gi|22791125|gb|BU494931.1|BU494 ------------------------------------------------
su_gi_contig_881                ------------------------------------------------

PF11_0417                       TTATTTGTTATTATTTGTTATTATTTATTTATTTTATTTTTTTATATT
MAL11|PF11_0417                 ------------------------------------------------
gi|22791125|gb|BU494931.1|BU494 ------------------------------------------------
su_gi_contig_881                ------------------------------------------------

PF11_0417                       GTTAGCTTATAATTCCAGAAGATTTTCATGTTACTCAAACTAATATAC
MAL11|PF11_0417                 ------------------------------------------------
gi|22791125|gb|BU494931.1|BU494 ------------------------------------------------
su_gi_contig_881                ------------------------------------------------

PF11_0417                       CCGAACCGGATATTAATCTTATGAATAATGTAAAATAATATGATAACT
MAL11|PF11_0417                 ------------------------------------------------
gi|22791125|gb|BU494931.1|BU494 ------------------------------------------------
su_gi_contig_881                ------------------------------------------------

PF11_0417                       TATATAATGAATTCTTATAAACACTCACATATATATATATATATATAT
MAL11|PF11_0417                 ------------------------------------------------
gi|22791125|gb|BU494931.1|BU494 ------------------------------------------------
su_gi_contig_881                ------------------------------------------------

PF11_0417                       ATATATATGTATATTAATTTTTCATTCTTTTTTTAGGAAAATGATATT
MAL11|PF11_0417                 ------------------------------------------------
gi|22791125|gb|BU494931.1|BU494 ------------------------------------------------
su_gi_contig_881                ------------------------------------------------

PF11_0417                       TTATTAAACCACTTTTTAGATACCAATCTTGATTCAAAAATACCATTA
MAL11|PF11_0417                 ------------------------------------------------
gi|22791125|gb|BU494931.1|BU494 ------------------------------------------------
su_gi_contig_881                ------------------------------------------------

PF11_0417                       ATTGAACTAAACATGTTCAAATGTTGCTGAATAGATAAATTGTAAAAA
MAL11|PF11_0417                 ------------------------------------------------
gi|22791125|gb|BU494931.1|BU494 ------------------------------------------------
su_gi_contig_881                ------------------------------------------------

PF11_0417                       ATCGATACAAGCGTACAAAATAAAATAAAAATGTAATTACATTTTATT
MAL11|PF11_0417                 ------------------------------------------------
gi|22791125|gb|BU494931.1|BU494 ------------------------------------------------
su_gi_contig_881                ------------------------------------------------

PF11_0417                       TTATATGTTTTTTAATATTTATATGTTTTATTATTAATTTATTATATT
MAL11|PF11_0417                 ------------------------------------------------
gi|22791125|gb|BU494931.1|BU494 ------------------------------------------------
su_gi_contig_881                ------------------------------------------------

PF11_0417                       ATCAATATATTTTATTTTATTTTATTTTATTTATTTATTTATTTATTT
MAL11|PF11_0417                 ------------------------------------------------
gi|22791125|gb|BU494931.1|BU494 ------------------------------------------------
su_gi_contig_881                ------------------------------------------------

PF11_0417                       TTTTTTTTGGTTTAATATAAAAAATTTTAATTAATATTCTTATTTGAA
MAL11|PF11_0417                 ------------------------------------------------
gi|22791125|gb|BU494931.1|BU494 ------------------------------------------------
su_gi_contig_881                ------------------------------------------------

PF11_0417                       AAGATTGTCTATAATTATTTTGAACTAACCATATTTCATTGATTTATT
MAL11|PF11_0417                 ------------------------------------------------
gi|22791125|gb|BU494931.1|BU494 ------------------------------------------------
su_gi_contig_881                ------------------------------------------------

PF11_0417                       CTTTTTTTCTTTTTTTTTTTTTGAAGTTATAAAATAAAAAAAAATAAA
MAL11|PF11_0417                 ------------------------------------------------
gi|22791125|gb|BU494931.1|BU494 ------------------------------------------------
su_gi_contig_881                ------------------------------------------------

PF11_0417                       TAAAATAACACAAATGTGTATCAAACTTTTATTTATTATATTATACAC
MAL11|PF11_0417                 ------------------------------------------------
gi|22791125|gb|BU494931.1|BU494 ------------------------------------------------
su_gi_contig_881                ------------------------------------------------

PF11_0417                       ATATTTAATGTGTTATATTAAATTTGCTTGATTATTTACATTTAACAA
MAL11|PF11_0417                 ------------------------------------------------
gi|22791125|gb|BU494931.1|BU494 ------------------------------------------------
su_gi_contig_881                ------------------------------------------------

PF11_0417                       ATAACAAAAAAAAAAAAAAAATAAAATAAAATAAAACAAAATAAAATA
MAL11|PF11_0417                 ------------------------------------------------
gi|22791125|gb|BU494931.1|BU494 ------------------------------------------------
su_gi_contig_881                ------------------------------------------------

PF11_0417                       AAATAAAATAAAATAAAATAAAAGGTTGAGAGTACATTTTTGTGTATG
MAL11|PF11_0417                 ------------------------------------------------
gi|22791125|gb|BU494931.1|BU494 ------------------------------------------------
su_gi_contig_881                ------------------------------------------------

PF11_0417                       TATTTATTTATTCATTCATTTATTCATTTATTCATTCATTCATTCATT
MAL11|PF11_0417                 ------------------------------------------------
gi|22791125|gb|BU494931.1|BU494 ------------------------------------------------
su_gi_contig_881                ------------------------------------------------

PF11_0417                       CATTTATATTAATATAACTTAACAGTGTGTCTCATTATATTCGAATGA
MAL11|PF11_0417                 ------------------------------------------------
gi|22791125|gb|BU494931.1|BU494 ------------------------------------------------
su_gi_contig_881                ------------------------------------------------

PF11_0417                       ATATTTTAATGATTAAAAAAAAAAATATTGATTTTGAAACTTGACGTT
MAL11|PF11_0417                 ------------TTAAAAAAAAAAATATTGATTTTGAAACTTGACGTT
gi|22791125|gb|BU494931.1|BU494 ------------------------------------------------
su_gi_contig_881                ------------------------------------------------

PF11_0417                       TTTAATCCTTGTTCCTTTTTTATTATTTATACTTTCCATACTATTTGA
MAL11|PF11_0417                 TTTAATCCTTGTTCCTTTTTTATTATTTATACTTTCCATACTATTTGA
gi|22791125|gb|BU494931.1|BU494 ------------------------------------------------
su_gi_contig_881                ------------------------------------------------

PF11_0417                       AGAGTTGTATAATATATTATCTTCATGTTGATTATATATGTAATTATC
MAL11|PF11_0417                 AGAGTTGTATAATATATTATCTTCATGTTGATTATATATGTAATTATC
gi|22791125|gb|BU494931.1|BU494 ------------------------------------------------
su_gi_contig_881                ------------------------------------------------

PF11_0417                       GTTGTGAGATATATGCTTGTGTTTGTTATAATACTCTAGTATATTATT
MAL11|PF11_0417                 GTTGTGAGATATATGCTTGTGTTTGTTATAATACTCTAGTATATTATT
gi|22791125|gb|BU494931.1|BU494 ------------------------------------------------
su_gi_contig_881                ------------------------------------------------

PF11_0417                       ATAATTTTCAGAAGTGTTATTATTATAATATTTATTTTTGGATATCTT
MAL11|PF11_0417                 ATAATTTTCAGAAGTGTTATTATTATAATATTTATTTTTGGATATCTT
gi|22791125|gb|BU494931.1|BU494 ------------------------------------------------
su_gi_contig_881                ------------------------------------------------

PF11_0417                       ATTTGTTATATCATATGTTTGATGATTATGATTTGTATGTATATTATC
MAL11|PF11_0417                 ATTTGTTATATCATATGTTTGATGATTATGATTTGTATGTATATTATC
gi|22791125|gb|BU494931.1|BU494 ------------------------------------------------
su_gi_contig_881                ------------------------------------------------

PF11_0417                       TTTCTTTGAAAGTACCGAACATTTTTCTTCATTAAAAATATTGTTTTT
MAL11|PF11_0417                 TTTCTTTGAAAGTACCGAACATTTTTCTTCATTAAAAATATTGTTTTT
gi|22791125|gb|BU494931.1|BU494 ------------------------------------------------
su_gi_contig_881                ------------------------------------------------

PF11_0417                       ATATTTGTTTGAAAAGTCAGATAATTTATATTTAACACAACTATTTGA
MAL11|PF11_0417                 ATATTTGTTTGAAAAGTCAGATAATTTATATTTAACACAACTATTTGA
gi|22791125|gb|BU494931.1|BU494 ------------------------------------------------
su_gi_contig_881                ------------------------------------------------

PF11_0417                       TGATAATACTTTATTTTTATTTGTTTGAGATAAGAGATTAATAAAATG
MAL11|PF11_0417                 TGATAATACTTTATTTTTATTTGTTTGAGATAAGAGATTAATAAAATG
gi|22791125|gb|BU494931.1|BU494 ------------------------------------------------
su_gi_contig_881                ------------------------------------------------

PF11_0417                       ATTTTTATGATAATTATTATTTTGTTTATTTTTGGTTGAGAAAGTATT
MAL11|PF11_0417                 ATTTTTATGATAATTATTATTTTGTTTATTTTTGGTTGAGAAAGTATT
gi|22791125|gb|BU494931.1|BU494 ------------------------------------------------
su_gi_contig_881                ------------------------------------------------

PF11_0417                       AGAATATTTACACGTTAATATATTTTTTTGATTATTATATATAATATC
MAL11|PF11_0417                 AGAATATTTACACGTTAATATATTTTTTTGATTATTATATATAATATC
gi|22791125|gb|BU494931.1|BU494 ------------------------------------------------
su_gi_contig_881                ------------------------------------------------

PF11_0417                       GTTTTTTTCTTCTATCTTTTGATTATTACATGTGTTATTATGTTGTAA
MAL11|PF11_0417                 GTTTTTTTCTTCTATCTTTTGATTATTACATGTGTTATTATGTTGTAA
gi|22791125|gb|BU494931.1|BU494 ------------------------------------------------
su_gi_contig_881                ------------------------------------------------

PF11_0417                       TAATTTAGATGTAGTATTTACTAATTGAGTACCACATTTTTTATTTTT
MAL11|PF11_0417                 TAATTTAGATGTAGTATTTACTAATTGAGTACCACATTTTTTATTTTT
gi|22791125|gb|BU494931.1|BU494 ------------------------------------------------
su_gi_contig_881                ------------------------------------------------

PF11_0417                       AATATAAGTAATTTTTTTTTTTTCTTCAATAATTTTAGGATGATTGAA
MAL11|PF11_0417                 AATATAAGTAATTTTTTTTTTTTCTTCAATAATTTTAGGATGATTGAA
gi|22791125|gb|BU494931.1|BU494 ------------------------------------------------
su_gi_contig_881                ------------------------------------------------

PF11_0417                       ATTTTCATTATTTATTTTAAATTTAATTCTTGTATTATTTCCTTTTTT
MAL11|PF11_0417                 ATTTTCATTATTTATTTTAAATTTAATTCTTGTATTATTTCCTTTTTT
gi|22791125|gb|BU494931.1|BU494 ------------------------------------------------
su_gi_contig_881                ------------------------------------------------

PF11_0417                       GTCTGCATGAATTATAGATATAAAATTCTTTTTATTAATTTTTTTATA
MAL11|PF11_0417                 GTCTGCATGAATTATAGATATAAAATTCTTTTTATTAATTTTTTTATA
gi|22791125|gb|BU494931.1|BU494 ------------------------------------------------
su_gi_contig_881                ------------------------------------------------

PF11_0417                       ATTTTTAATGTGTACATTTTTTAATTTTTTAGTTTGTAACAATTTGAT
MAL11|PF11_0417                 ATTTTTAATGTGTACATTTTTTAATTTTTTAGTTTGTAACAATTTGAT
gi|22791125|gb|BU494931.1|BU494 ------------------------------------------------
su_gi_contig_881                ------------------------------------------------

PF11_0417                       ATTTTTATTTCGAGTATTGATTTTTAATTTAAATTCTCGTTGTTGTTT
MAL11|PF11_0417                 ATTTTTATTTCGAGTATTGATTTTTAATTTAAATTCTCGTTGTTGTTT
gi|22791125|gb|BU494931.1|BU494 ------------------------------------------------
su_gi_contig_881                ------------------------------------------------

PF11_0417                       TATGTATTTTGTTTTATTTTTATTATCTTGTATGCTTTTATATTTCTT
MAL11|PF11_0417                 TATGTATTTTGTTTTATTTTTATTATCTTGTATGCTTTTATATTTCTT
gi|22791125|gb|BU494931.1|BU494 ------------------------------------------------
su_gi_contig_881                ------------------------------------------------

PF11_0417                       TTCAAAATCTTTAATTTTTTTAATATTTTCTTGAATTATTTTGTTATC
MAL11|PF11_0417                 TTCAAAATCTTTAATTTTTTTAATATTTTCTTGAATTATTTTGTTATC
gi|22791125|gb|BU494931.1|BU494 ------------------------------------------------
su_gi_contig_881                ------------------------------------------------

PF11_0417                       CTTAATGGAATGAGATTTTTCATTGTTCGTTTTATTTTCGGTACATTT
MAL11|PF11_0417                 CTTAATGGAATGAGATTTTTCATTGTTCGTTTTATTTTCGGTACATTT
gi|22791125|gb|BU494931.1|BU494 ------------------------------------------------
su_gi_contig_881                ------------------------------------------------

PF11_0417                       TACACTTTCATGATTTCCATGATCATCATCATTATAATTTTTATAAGT
MAL11|PF11_0417                 TACACTTTCATGATTTCCATGATCATCATCATTATAATTTTTATAAGT
gi|22791125|gb|BU494931.1|BU494 ------------------------------------------------
su_gi_contig_881                ------------------------------------------------

PF11_0417                       ATTATCATTGTTATAATTTTTATAAGTATCATCATTATTATAATTTTT
MAL11|PF11_0417                 ATTATCATTGTTATAATTTTTATAAGTATCATCATTATTATAATTTTT
gi|22791125|gb|BU494931.1|BU494 ------------------------------------------------
su_gi_contig_881                ------------------------------------------------

PF11_0417                       ATAAGTATCATCATCATTATTATTATTATAACATTTATTGGTGTCCTC
MAL11|PF11_0417                 ATAAGTATCATCATCATTATTATTATTATAACATTTATTGGTGTCCTC
gi|22791125|gb|BU494931.1|BU494 ------------------------------------------------
su_gi_contig_881                ------------------------------------------------

PF11_0417                       TATTTCGTTTTGGTCGCATATATTATGATTCCCCCTATTCAATTTATT
MAL11|PF11_0417                 TATTTCGTTTTGGTCGCATATATTATGATTCCCCCTATTCAATTTATT
gi|22791125|gb|BU494931.1|BU494 ------------------------------------------------
su_gi_contig_881                ------------------------------------------------

PF11_0417                       ACTTTTATACATTTTTTTATCTTTCAATTCATATGATTTTATTTGATT
MAL11|PF11_0417                 ACTTTTATACATTTTTTTATCTTTCAATTCATATGATTTTATTTGATT
gi|22791125|gb|BU494931.1|BU494 ------------------------------------------------
su_gi_contig_881                ------------------------------------------------

PF11_0417                       TTGTAAGTCCTCTATTTTTTTCTTGACTATATATTTTTTATTCTTTTG
MAL11|PF11_0417                 TTGTAAGTCCTCTATTTTTTTCTTGACTATATATTTTTTATTCTTTTG
gi|22791125|gb|BU494931.1|BU494 ------------------------------------------------
su_gi_contig_881                ------------------------------------------------

PF11_0417                       TGTCATAAAAATACAATTAATTTTGTGATTGCTTTTTTTAAAATCATT
MAL11|PF11_0417                 TGTCATAAAAATACAATTAATTTTGTGATTGCTTTTTTTAAAATCATT
gi|22791125|gb|BU494931.1|BU494 ------------------------------------------------
su_gi_contig_881                ------------------------------------------------

PF11_0417                       ATTAGTTTCCTTCTTACCCATTTGTATTTGTTTTTCTTTATGGTTAGT
MAL11|PF11_0417                 ATTAGTTTCCTTCTTACCCATTTGTATTTGTTTTTCTTTATGGTTAGT
gi|22791125|gb|BU494931.1|BU494 ------------------------------------------------
su_gi_contig_881                ------------------------------------------------

PF11_0417                       TGGGTGATTTGTCAAGTTGTTCATCTGATTTTGAATATTATATTGACT
MAL11|PF11_0417                 TGGGTGATTTGTCAAGTTGTTCATCTGATTTTGAATATTATATTGACT
gi|22791125|gb|BU494931.1|BU494 ------------------------------------------------
su_gi_contig_881                ------------------------------------------------

PF11_0417                       GTGCTTACTATTGATTTGAATTGTTTTTCTTATATTTTTTAAAGTATC
MAL11|PF11_0417                 GTGCTTACTATTGATTTGAATTGTTTTTCTTATATTTTTTAAAGTATC
gi|22791125|gb|BU494931.1|BU494 ------------------------------------------------
su_gi_contig_881                ------------------------------------------------

PF11_0417                       TAATGCATGTTTATAATTTATTATAACTTTATTATTTAGTTTGGAAAA
MAL11|PF11_0417                 TAATGCATGTTTATAATTTATTATAACTTTATTATTTAGTTTGGAAAA
gi|22791125|gb|BU494931.1|BU494 ------------------------------------------------
su_gi_contig_881                ------------------------------------------------

PF11_0417                       AATATATGTATTATTATTTGTTATGATATTAGATAAAAGACATGAATT
MAL11|PF11_0417                 AATATATGTATTATTATTTGTTATGATATTAGATAAAAGACATGAATT
gi|22791125|gb|BU494931.1|BU494 ------------------------------------------------
su_gi_contig_881                ------------------------------------------------

PF11_0417                       TTTTTTTTTAGGCATAAATATATTTTTAATATTTTTTAGTTTACATAA
MAL11|PF11_0417                 TTTTTTTTTAGGCATAAATATATTTTTAATATTTTTTAGTTTACATAA
gi|22791125|gb|BU494931.1|BU494 ------------------------------------------------
su_gi_contig_881                ------------------------------------------------

PF11_0417                       TTTTTTTTTTTTTTTTTTTTTTTGAATATGTTTTATATTGTAATAATT
MAL11|PF11_0417                 TTTTTTTTTTTTTTTTTTTTTTTGAATATGTTTTATATTGTAATAATT
gi|22791125|gb|BU494931.1|BU494 ------------------------------------------------
su_gi_contig_881                ------------------------------------------------

PF11_0417                       TTGTTTCTGTAATATATTAGAATAATTATTTAGATTATTATATGATAA
MAL11|PF11_0417                 TTGTTTCTGTAATATATTAGAATAATTATTTAGATTATTATATGATAA
gi|22791125|gb|BU494931.1|BU494 ------------------------------------------------
su_gi_contig_881                ------------------------------------------------

PF11_0417                       TTTTTTTTTATTTTTATTATTTATTTGTTTCATATTAAAAAAATTCGA
MAL11|PF11_0417                 TTTTTTTTTATTTTTATTATTTATTTGTTTCATATTAAAAAAATTCGA
gi|22791125|gb|BU494931.1|BU494 ------------------------------------------------
su_gi_contig_881                ------------------------------------------------

PF11_0417                       ATTTGTTACTTGATACGTTTTTAATTTATTCATATGACAATTTTTATT
MAL11|PF11_0417                 ATTTGTTACTTGATACGTTTTTAATTTATTCATATGACAATTTTTATT
gi|22791125|gb|BU494931.1|BU494 ------------------------------------------------
su_gi_contig_881                ------------------------------------------------

PF11_0417                       TATATGTAAATTATTTAAAATAAGTTTTGGAGATTTAACAATTATATC
MAL11|PF11_0417                 TATATGTAAATTATTTAAAATAAGTTTTGGAGATTTAACAATTATATC
gi|22791125|gb|BU494931.1|BU494 ------------------------------------------------
su_gi_contig_881                ------------------------------------------------

PF11_0417                       ATTTGTTGGTACAACACTCTTTTTAATAGATGTTAATATTTTATTTTT
MAL11|PF11_0417                 ATTTGTTGGTACAACACTCTTTTTAATAGATGTTAATATTTTATTTTT
gi|22791125|gb|BU494931.1|BU494 ------------------------------------------------
su_gi_contig_881                ------------------------------------------------

PF11_0417                       AATTTTATTACTTAGGAATATATTATATATAGATTGTTTTTTCTGAAA
MAL11|PF11_0417                 AATTTTATTACTTAGGAATATATTATATATAGATTGTTTTTTCTGAAA
gi|22791125|gb|BU494931.1|BU494 ------------------------------------------------
su_gi_contig_881                ------------------------------------------------

PF11_0417                       TGTTTGTTTATGTAAACTATTACATATATTTCTTATACTTACATTACA
MAL11|PF11_0417                 TGTTTGTTTATGTAAACTATTACATATATTTCTTATACTTACATTACA
gi|22791125|gb|BU494931.1|BU494 ------------------------------------------------
su_gi_contig_881                ------------------------------------------------

PF11_0417                       CAAAATATTACATTTTATTAATGATGAGAATAATAATAATTCATATGG
MAL11|PF11_0417                 CAAAATATTACATTTTATTAATGATGAGAATAATAATAATTCATATGG
gi|22791125|gb|BU494931.1|BU494 ------------------------------------------------
su_gi_contig_881                ------------------------------------------------

PF11_0417                       ACATGCAGAATTTATGAACAAATTTATTTTGTTCTTATTATATTTCTT
MAL11|PF11_0417                 ACATGCAGAATTTATGAACAAATTTATTTTGTTCTTATTATATTTCTT
gi|22791125|gb|BU494931.1|BU494 ------------------------------------------------
su_gi_contig_881                ------------------------------------------------

PF11_0417                       TTGATATTTGGCAAAATTTGTAATTTCTATTAAATAAACTTCTAGTAT
MAL11|PF11_0417                 TTGATATTTGGCAAAATTTGTAATTTCTATTAAATAAACTTCTAGTAT
gi|22791125|gb|BU494931.1|BU494 ------------------------------------------------
su_gi_contig_881                ------------------------------------------------

PF11_0417                       TTTTTTAAAAATTAATAATTTGTTATGACGTATTTTTAAATGATCAAT
MAL11|PF11_0417                 TTTTTTAAAAATTAATAATTTGTTATGACGTATTTTTAAATGATCAAT
gi|22791125|gb|BU494931.1|BU494 ------------------------------------------------
su_gi_contig_881                ------------------------------------------------

PF11_0417                       AAGTTTAGAATGTATATGAGAAAAGAGACATATTTGATTATGATGTGA
MAL11|PF11_0417                 AAGTTTAGAATGTATATGAGAAAAGAGACATATTTGATTATGATGTGA
gi|22791125|gb|BU494931.1|BU494 ------------------------------------------------
su_gi_contig_881                ------------------------------------------------

PF11_0417                       AAATGTGTGAACATAAATTTTATCATTATGATTATTTTTAATAATAAT
MAL11|PF11_0417                 AAATGTGTGAACATAAATTTTATCATTATGATTATTTTTAATAATAAT
gi|22791125|gb|BU494931.1|BU494 ------------------------------------------------
su_gi_contig_881                ------------------------------------------------

PF11_0417                       AGTATTATTATCTTTCATTTTATTTATATCTTTCATTTTATTTATATC
MAL11|PF11_0417                 AGTATTATTATCTTTCATTTTATTTATATCTTTCATTTTATTTATATC
gi|22791125|gb|BU494931.1|BU494 ------------------------------------------------
su_gi_contig_881                ------------------------------------------------

PF11_0417                       TTTCATTTTATTTATATCTTTCATTTTATTTATATCTTTCATTTTATT
MAL11|PF11_0417                 TTTCATTTTATTTATATCTTTCATTTTATTTATATCTTTCATTTTATT
gi|22791125|gb|BU494931.1|BU494 ------------------------------------------------
su_gi_contig_881                ------------------------------------------------

PF11_0417                       TATATCTTTCATTTTATTTATATCTTTCATTTTATTTATATCTTTCAT
MAL11|PF11_0417                 TATATCTTTCATTTTATTTATATCTTTCATTTTATTTATATCTTTCAT
gi|22791125|gb|BU494931.1|BU494 ------------------------------------------------
su_gi_contig_881                ------------------------------------------------

PF11_0417                       TTCATTTATATCCTTCATTTTATTTATATCTTTCATTTTATTTATATC
MAL11|PF11_0417                 TTCATTTATATCCTTCATTTTATTTATATCTTTCATTTTATTTATATC
gi|22791125|gb|BU494931.1|BU494 ------------------------------------------------
su_gi_contig_881                ------------------------------------------------

PF11_0417                       TTTCATTTTATTTATGTTTATGTTTTTTATTTTTTTGTAATAATGTTC
MAL11|PF11_0417                 TTTCATTTTATTTATGTTTATGTTTTTTATTTTTTTGTAATAATGTTC
gi|22791125|gb|BU494931.1|BU494 -------------------------------------TAATAATGTTC
su_gi_contig_881                -------------------------------------TAATAATGTTC

PF11_0417                       TATATGTATAACACTCTTTATAATATATTTACAGAACCTTTTAACAAA
MAL11|PF11_0417                 TATATGTATAACACTCTTTATAATATATTTACAGAACCTTTTAACAAA
gi|22791125|gb|BU494931.1|BU494 TATATGTATAACACTCTTTATAATATATTTACAGAACCTTTTAACAAA
su_gi_contig_881                TATATGTATAACACTCTTTATAATATATTTACAGAACCTTTTAACAAA

PF11_0417                       AACAAGATAACTTTTGATAATCGCTTCATTACATTTTATATTTGAAGA
MAL11|PF11_0417                 AACAAGATAACTTTTGATAATCGCTTCATTACATTTTATATTTGAAGA
gi|22791125|gb|BU494931.1|BU494 AACAAGATAACTTTTGATAATCGCTTCATTACATTTTATATTTGAAGA
su_gi_contig_881                AACAAGATAACTTTTGATAATCGCTTCATTACATTTTATATTTGAAGA

PF11_0417                       AATGTTATAACTTTGATCATTTATATTTTTACAAATGTCACGATATAT
MAL11|PF11_0417                 AATGTTATAACTTTGATCATTTATATTTTTACAAATGTCACGATATAT
gi|22791125|gb|BU494931.1|BU494 AATGTTATAACTTTGATCATTTATATTTTTACAAATGTCACGATATAT
su_gi_contig_881                AATGTTATAACTTTGATCATTTATATTTTTACAAATGTCACGATATAT

PF11_0417                       ATTGGTAATTATTAAAAAAATATTCATTAATGTTTTTATAACTATATT
MAL11|PF11_0417                 ATTGGTAATTATTAAAAAAATATTCATTAATGTTTTTATAACTATATT
gi|22791125|gb|BU494931.1|BU494 ATTG--------------------------------------------
su_gi_contig_881                ATTG--------------------------------------------

PF11_0417                       ATTATCTAAATCATTATTATTATTATTATTATTTATCATATTAGATAA
MAL11|PF11_0417                 ATTATCTAAATCATTATTATTATTATTATTATTTATCATATTAGATAA
gi|22791125|gb|BU494931.1|BU494 ------------------------------------------------
su_gi_contig_881                ------------------------------------------------

PF11_0417                       TTTACATTCTATCCGATAAATTATATATTCAAATTGTTCTAATTTTTT
MAL11|PF11_0417                 TTTACATTCTATCCGATAAATTATATATTCAAATTGTTCTAATTTTTT
gi|22791125|gb|BU494931.1|BU494 ------------------------------------------------
su_gi_contig_881                ------------------------------------------------

PF11_0417                       ATTTATATGATTAATAAGTTTCTTTATTTGTAATATGATATTTTTAAT
MAL11|PF11_0417                 ATTTATATGATTAATAAGTTTCTTTATTTGTAATATGATATTTTTAAT
gi|22791125|gb|BU494931.1|BU494 ------------------------------------------------
su_gi_contig_881                ------------------------------------------------

PF11_0417                       ATCTTTTAAAAATATGTATATTTTATTTTTAATTTTTAGAAGAGAAAA
MAL11|PF11_0417                 ATCTTTTAAAAATATGTATATTTTATTTTTAATTTTTAGAAGAGAAAA
gi|22791125|gb|BU494931.1|BU494 ---------------------------------------AAGAGAAAA
su_gi_contig_881                ---------------------------------------AAGAGAAAA

PF11_0417                       TAGACAAAAGAATTTATCTAATGTAAAACATGAATCAATAAACTCAGT
MAL11|PF11_0417                 TAGACAAAAGAATTTATCTAATGTAAAACATGAATCAATAAACTCAGT
gi|22791125|gb|BU494931.1|BU494 TAGACAAAAGAATTTATCTAATGTAAAACATGAATCAATAAACTCAGT
su_gi_contig_881                TAGACAAAAGAATTTATCTAATGTAAAACATGAATCAATAAACTCAGT

PF11_0417                       CATATTTTCTTTATTCATTATCATATCTTTACTTTCGTTTATATATTT
MAL11|PF11_0417                 CATATTTTCTTTATTCATTATCATATCTTTACTTTCGTTTATATATTT
gi|22791125|gb|BU494931.1|BU494 CATATTTTCTTTATTCATTATCATATCTTTACTTTCGTTTATATATTT
su_gi_contig_881                CATATTTTCTTTATTCATTATCATATCTTTACTTTCGTTTATATATTT

PF11_0417                       TTTTATAATATGATCCTTCTTAATGATAACAGTGTATATTTTATCCTT
MAL11|PF11_0417                 TTTTATAATATGATCCTTCTTAATGATAACAGTGTATATTTTATCCTT
gi|22791125|gb|BU494931.1|BU494 TTTTATAATATGATCCTTCTTAATGATAACAGTGTATATTTTATCCTT
su_gi_contig_881                TTTTATAATATGATCCTTCTTAATGATAACAGTGTATATTTTATCCTT

PF11_0417                       TTTATTTAAATATTTTTCAAATAATTTACAATATTCTTGTAATATATT
MAL11|PF11_0417                 TTTATTTAAATATTTTTCAAATAATTTACAATATTCTTGTAATATATT
gi|22791125|gb|BU494931.1|BU494 TTTATTTAAATATTTTTCAAATAATTTACAATATTCTTGTAATATATT
su_gi_contig_881                TTTATTTAAATATTTTTCAAATAATTTACAATATTCTTGTAATATATT

PF11_0417                       CTCTTCTATATAAAACTTACCAATTCTTATATTATTTTTATCATAAAA
MAL11|PF11_0417                 CTCTTCTATATAAAACTTACCAATTCTTATATTATTTTTATCATAAAA
gi|22791125|gb|BU494931.1|BU494 CTCTTCTATATAAAACTTACCAATTCTTATATTATTTTTATCATAAAA
su_gi_contig_881                CTCTTCTATATAAAACTTACCAATTCTTATATTATTTTTATCATAAAA

PF11_0417                       GTATACCAAAGGTACTTGATCTTTTTTCTTTCTTATTTTTATAACATC
MAL11|PF11_0417                 GTATACCAAAGGTACTTGATCTTTTTTCTTTCTTATTTTTATAACATC
gi|22791125|gb|BU494931.1|BU494 GTATACCAAAGGTACTTGATCTTTTTTCTTTCTTATTTTTATAACATC
su_gi_contig_881                GTATACCAAAGGTACTTGATCTTTTTTCTTTCTTATTTTTATAACATC

PF11_0417                       AACAATTTTTTTTTTATTTAAAAAAAATTTTAGTGGATTCACTTTATT
MAL11|PF11_0417                 AACAATTTTTTTTTTATTTAAAAAAAATTTTAGTGGATTCACTTTATT
gi|22791125|gb|BU494931.1|BU494 AACAATTTTTTTTTTATTTAAAAAAAATTTTAGTGGATTC--------
su_gi_contig_881                AACAATTTTTTTTTTATTTAAAAAAAATTTTAGTGGATTC--------

PF11_0417                       ATGATCATTACAACTATTTATATTATTATTATATTTAATATTTATATC
MAL11|PF11_0417                 ATGATCATTACAACTATTTATATTATTATTATATTTAATATTTATATC
gi|22791125|gb|BU494931.1|BU494 ------------------------------------------------
su_gi_contig_881                ------------------------------------------------

PF11_0417                       TTTAATATTATCATTATTTATATATTCTATACTTTGCTTTATTTCAAA
MAL11|PF11_0417                 TTTAATATTATCATTATTTATATATTCTATACTTTGCTTTATTTCAAA
gi|22791125|gb|BU494931.1|BU494 ------------------------------------------------
su_gi_contig_881                ------------------------------------------------

PF11_0417                       ATTGGTTACTTCACTTCTCTTACATTCCTTTTGATTTCCCTTGTATGA
MAL11|PF11_0417                 ATTGGTTACTTCACTTCTCTTACATTCCTTTTGATTTCCCTTGTATGA
gi|22791125|gb|BU494931.1|BU494 ------------------------------------------------
su_gi_contig_881                ------------------------------------------------

PF11_0417                       ATCTAAATCATTTTGATTTTGTTTAACAAATGAATTATTATCTATGTT
MAL11|PF11_0417                 ATCTAAATCATTTTGATTTTGTTTAACAAATGAATTATTATCTATGTT
gi|22791125|gb|BU494931.1|BU494 ------------------------------------------------
su_gi_contig_881                ------------------------------------------------

PF11_0417                       CTTCTTTTTGTTTATACTTATCACATCACTTTCATTTATATCTTCCAT
MAL11|PF11_0417                 CTTCTTTTTGTTTATACTTATCACATCACTTTCATTTATATCTTCCAT
gi|22791125|gb|BU494931.1|BU494 ------------------------------------------------
su_gi_contig_881                ------------------------------------------------

PF11_0417                       ATGTATATTTTTTAAATTATTATTTGTAACGTTTTTTATATGTGTATC
MAL11|PF11_0417                 ATGTATATTTTTTAAATTATTATTTGTAACGTTTTTTATATGTGTATC
gi|22791125|gb|BU494931.1|BU494 ------------------------------------------------
su_gi_contig_881                ------------------------------------------------

PF11_0417                       TGTTGTGTTTGTGTGTTGTAAAATCTGATCAATTTTTTCTTTTCTTCT
MAL11|PF11_0417                 TGTTGTGTTTGTGTGTTGTAAAATCTGATCAATTTTTTCTTTTCTTCT
gi|22791125|gb|BU494931.1|BU494 ------------------------------------------------
su_gi_contig_881                ------------------------------------------------

PF11_0417                       TTTTTTATTATTATAAATTTTATTTATATATGTAGTGAATTTACTATT
MAL11|PF11_0417                 TTTTTTATTATTATAAATTTTATTTATATATGTAGTGAATTTACTATT
gi|22791125|gb|BU494931.1|BU494 ------------------------------------------------
su_gi_contig_881                ------------------------------------------------

PF11_0417                       AATTTGTGAATAAAGTTTATATGGTTTGATAGGAGCATTTTTATTTAA
MAL11|PF11_0417                 AATTTGTGAATAAAGTTTATATGGTTTGATAGGAGCATTTTTATTTAA
gi|22791125|gb|BU494931.1|BU494 ------------------------------------------------
su_gi_contig_881                ------------------------------------------------

PF11_0417                       TGTATATGTATTTGTATGAATAACATTATTGTAATTCTTTATTTTATA
MAL11|PF11_0417                 TGTATATGTATTTGTATGAATAACATTATTGTAATTCTTTATTTTATA
gi|22791125|gb|BU494931.1|BU494 ------------------------------------------------
su_gi_contig_881                ------------------------------------------------

PF11_0417                       TATTTCATTTATTATATTTATGAGTTTTTTTTTTAAATGAACCTTTCT
MAL11|PF11_0417                 TATTTCATTTATTATATTTATGAGTTTTTTTTTTAAATGAACCTTTCT
gi|22791125|gb|BU494931.1|BU494 ------------------------------------------------
su_gi_contig_881                ------------------------------------------------

PF11_0417                       ATAAATAATATATACATGTTCTCTGGGATTATTTTTATCTCTCTTGAT
MAL11|PF11_0417                 ATAAATAATATATACATGTTCTCTGGGATTATTTTTATCTCTCTTGAT
gi|22791125|gb|BU494931.1|BU494 ------------------------------------------------
su_gi_contig_881                ------------------------------------------------

PF11_0417                       TTTTATGCTAAAGCGTCTACTTGTTTTATGTGTAATAAAATTATTATT
MAL11|PF11_0417                 TTTTATGCTAAAGCGTCTACTTGTTTTATGTGTAATAAAATTATTATT
gi|22791125|gb|BU494931.1|BU494 ------------------------------------------------
su_gi_contig_881                ------------------------------------------------

PF11_0417                       TATATAATTATTATTATTATTATTATTAATATAAATATTTATATCATT
MAL11|PF11_0417                 TATATAATTATTATTATTATTATTATTAATATAAATATTTATATCATT
gi|22791125|gb|BU494931.1|BU494 ------------------------------------------------
su_gi_contig_881                ------------------------------------------------

PF11_0417                       ATTTATATTATCATTAATATCATTATTTTTATAAACATTGATATCATT
MAL11|PF11_0417                 ATTTATATTATCATTAATATCATTATTTTTATAAACATTGATATCATT
gi|22791125|gb|BU494931.1|BU494 ------------------------------------------------
su_gi_contig_881                ------------------------------------------------

PF11_0417                       ATTTTTATAAACATTGATATCATTATTTATGTTATCATTAATATCATT
MAL11|PF11_0417                 ATTTTTATAAACATTGATATCATTATTTATGTTATCATTAATATCATT
gi|22791125|gb|BU494931.1|BU494 ------------------------------------------------
su_gi_contig_881                ------------------------------------------------

PF11_0417                       ATATATATTATTATTTTTTATATGGTCTATAATTTTGTTATATTTAAT
MAL11|PF11_0417                 ATATATATTATTATTTTTTATATGGTCTATAATTTTGTTATATTTAAT
gi|22791125|gb|BU494931.1|BU494 ------------------------------------------------
su_gi_contig_881                ------------------------------------------------

PF11_0417                       TTGTTTGGATGAATTGCTTATTTGTTCTACATATATATTAACATCTTT
MAL11|PF11_0417                 TTGTTTGGATGAATTGCTTATTTGTTCTACATATATATTAACATCTTT
gi|22791125|gb|BU494931.1|BU494 ------------------------------------------------
su_gi_contig_881                ------------------------------------------------

PF11_0417                       GTTATCAATTTTATTATCTTCTTTTAATGTATATATATTGTTCGTATT
MAL11|PF11_0417                 GTTATCAATTTTATTATCTTCTTTTAATGTATATATATTGTTCGTATT
gi|22791125|gb|BU494931.1|BU494 ------------------------------------------------
su_gi_contig_881                ------------------------------------------------

PF11_0417                       ATTTAATATGATATTACAACTGTTTAATATTGACTTTATATATTGAAA
MAL11|PF11_0417                 ATTTAATATGATATTACAACTGTTTAATATTGACTTTATATATTGAAA
gi|22791125|gb|BU494931.1|BU494 ------------------------------------------------
su_gi_contig_881                ------------------------------------------------

PF11_0417                       ATCCAGGTCATAATTTTCCATAGATAAATTTTCAAGCATGCAATTTTC
MAL11|PF11_0417                 ATCCAGGTCATAATTTTCCATAGATAAATTTTCAAGCATGCAATTTTC
gi|22791125|gb|BU494931.1|BU494 ------------------------------------------------
su_gi_contig_881                ------------------------------------------------

PF11_0417                       TAAATAATTTGTATTATCATCTAATATATTTAAATTAGAACAATTTTG
MAL11|PF11_0417                 TAAATAATTTGTATTATCATCTAATATATTTAAATTAGAACAATTTTG
gi|22791125|gb|BU494931.1|BU494 ------------------------------------------------
su_gi_contig_881                ------------------------------------------------

PF11_0417                       TTTTTCATCTATATTGTTAGAGTTATTTTGATTTGTGTATTTTTCATA
MAL11|PF11_0417                 TTTTTCATCTATATTGTTAGAGTTATTTTGATTTGTGTATTTTTCATA
gi|22791125|gb|BU494931.1|BU494 ------------------------------------------------
su_gi_contig_881                ------------------------------------------------

PF11_0417                       TATTGTATTATTATTATTATTATTATGTATTTTATTATGTATTTTATT
MAL11|PF11_0417                 TATTGTATTATTATTATTATTATTATGTATTTTATTATGTATTTTATT
gi|22791125|gb|BU494931.1|BU494 ------------------------------------------------
su_gi_contig_881                ------------------------------------------------

PF11_0417                       TTTGTATAATTTTCTTTTTTTTTTCTTCTTCCTTTCTTTCATAAATTG
MAL11|PF11_0417                 TTTGTATAATTTTCTTTTTTTTTTCTTCTTCCTTTCTTTCATAAATTG
gi|22791125|gb|BU494931.1|BU494 ------------------------------------------------
su_gi_contig_881                ------------------------------------------------

PF11_0417                       CGAAAGCGTAATTAAATTACAATTTCTTTGTTTTAACAATTTCATGTT
MAL11|PF11_0417                 CGAAAGCGTAATTAAATTACAATTTCTTTGTTTTAACAATTTCATGTT
gi|22791125|gb|BU494931.1|BU494 ------------------------------------------------
su_gi_contig_881                ------------------------------------------------

PF11_0417                       TTTCTTATTTTTATATATTTTTATATATTTGTAGATTTTTCTAAGAAT
MAL11|PF11_0417                 TTTCTTATTTTTATATATTTTTATATATTTGTAGATTTTTCTAAGAAT
gi|22791125|gb|BU494931.1|BU494 ------------------------------------------------
su_gi_contig_881                ------------------------------------------------

PF11_0417                       TTTTTTTTCCCTATAATATTGGGAATATGAGAAAAGTCTAGGGAAAAT
MAL11|PF11_0417                 TTTTTTTTCCCTATAATATTGGGAATATGAGAAAAGTCTAGGGAAAAT
gi|22791125|gb|BU494931.1|BU494 ------------------------------------------------
su_gi_contig_881                ------------------------------------------------

PF11_0417                       GAAAAGATAATTATTGTTACTCTTATGATACATTTCGTTATTCTTTTC
MAL11|PF11_0417                 GAAAAGATAATTATTGTTACTCTTATGATACATTTCGTTATTCTTTTC
gi|22791125|gb|BU494931.1|BU494 ------------------------------------------------
su_gi_contig_881                ------------------------------------------------

PF11_0417                       ATCATTCTTTTCATCATTCTTTTCATCATTCTTATTATCCTTTTCATG
MAL11|PF11_0417                 ATCATTCTTTTCATCATTCTTTTCATCATTCTTATTATCCTTTTCATG
gi|22791125|gb|BU494931.1|BU494 ------------------------------------------------
su_gi_contig_881                ------------------------------------------------

PF11_0417                       ATTAATTTTATTTTTCTTCATTTCTTTTCTTTTATTTTCCTCCAGGGT
MAL11|PF11_0417                 ATTAATTTTATTTTTCTTCATTTCTTTTCTTTTATTTTCCTCCAGGGT
gi|22791125|gb|BU494931.1|BU494 ------------------------------------------------
su_gi_contig_881                ------------------------------------------------

PF11_0417                       ATTACAATTTTCTATTTCCTTTTCGTAAATATTAATATAATCATTATT
MAL11|PF11_0417                 ATTACAATTTTCTATTTCCTTTTCGTAAATATTAATATAATCATTATT
gi|22791125|gb|BU494931.1|BU494 ------------------------------------------------
su_gi_contig_881                ------------------------------------------------

PF11_0417                       ATTTTTATATCTTAAATCATTGTGATGATTTATTAGATTATCCTCTTC
MAL11|PF11_0417                 ATTTTTATATCTTAAATCATTGTGATGATTTATTAGATTATCCTCTTC
gi|22791125|gb|BU494931.1|BU494 ------------------------------------------------
su_gi_contig_881                ------------------------------------------------

PF11_0417                       TTTTATATTATCATTACAAAAATCACCTGTCACGTTTTCCTTCTTTTC
MAL11|PF11_0417                 TTTTATATTATCATTACAAAAATCACCTGTCACGTTTTCCTTCTTTTC
gi|22791125|gb|BU494931.1|BU494 ------------------------------------------------
su_gi_contig_881                ------------------------------------------------

PF11_0417                       ATTTATTTTATTAAGTATATCATTTGAACGATAAAAAAGATGTAAAGA
MAL11|PF11_0417                 ATTTATTTTATTAAGTATATCATTTGAACGATAAAAAAGATGTAAAGA
gi|22791125|gb|BU494931.1|BU494 ------------------------------------------------
su_gi_contig_881                ------------------------------------------------

PF11_0417                       GTTTTTATATTCATTTTTATAAAGGTGATCATAAATTCTTTTTTTTTT
MAL11|PF11_0417                 GTTTTTATATTCATTTTTATAAAGGTGATCATAAATTCTTTTTTTTTT
gi|22791125|gb|BU494931.1|BU494 ------------------------------------------------
su_gi_contig_881                ------------------------------------------------

PF11_0417                       TTTTTTTTTTTTAATCTTTAATAGGGGAGAACAACATTTTTGTTTTTT
MAL11|PF11_0417                 TTTTTTTTTTTTAATCTTTAATAGGGGAGAACAACATTTTTGTTTTTT
gi|22791125|gb|BU494931.1|BU494 ------------------------------------------------
su_gi_contig_881                ------------------------------------------------

PF11_0417                       TTTTGAAAAATACTTTTTATACAATAGAGTTATAAATAATTTGGATAC
MAL11|PF11_0417                 TTTTGAAAAATACTTTTTATACAATAGAGTTATAAATAATTTGGATAC
gi|22791125|gb|BU494931.1|BU494 ------------------------------------------------
su_gi_contig_881                ------------------------------------------------

PF11_0417                       ATAAATCTCTTGATTATGATCTTGATAAATATGTTCATTGTTTTTTTC
MAL11|PF11_0417                 ATAAATCTCTTGATTATGATCTTGATAAATATGTTCATTGTTTTTTTC
gi|22791125|gb|BU494931.1|BU494 ------------------------------------------------
su_gi_contig_881                ------------------------------------------------

PF11_0417                       TAAATTATTGATACATGCTTTATTTATTATATTTATATCTTCTTTTTC
MAL11|PF11_0417                 TAAATTATTGATACATGCTTTATTTATTATATTTATATCTTCTTTTTC
gi|22791125|gb|BU494931.1|BU494 ------------------------------------------------
su_gi_contig_881                ------------------------------------------------

PF11_0417                       CTTTTTTATATTTGAATTTTCAAATATATAATAATTTGGTGAACATTC
MAL11|PF11_0417                 CTTTTTTATATTTGAATTTTCAAATATATAATAATTTGGTGAACATTC
gi|22791125|gb|BU494931.1|BU494 ------------------------------------------------
su_gi_contig_881                ------------------------------------------------

PF11_0417                       AATCAACCATTTTTCTGTTGAATTTTCTTCGTGCTCTTCTTCAAAATG
MAL11|PF11_0417                 AATCAACCATTTTTCTGTTGAATTTTCTTCGTGCTCTTCTTCAAAATG
gi|22791125|gb|BU494931.1|BU494 ------------------------------------------------
su_gi_contig_881                ------------------------------------------------

PF11_0417                       ATCTACATTTTCTAGAGTATCAAACGTTTCAACTCGATCATCGTATAA
MAL11|PF11_0417                 ATCTACATTTTCTAGAGTATCAAACGTTTCAACTCGATCATCGTATAA
gi|22791125|gb|BU494931.1|BU494 ------------------------------------------------
su_gi_contig_881                ------------------------------------------------

PF11_0417                       CCTTTTGGACATATTTTTAGGATTATAATTATTAATAGAATTATCCTT
MAL11|PF11_0417                 CCTTTTGGACATATTTTTAGGATTATAATTATTAATAGAATTATCCTT
gi|22791125|gb|BU494931.1|BU494 ------------------------------------------------
su_gi_contig_881                ------------------------------------------------

PF11_0417                       ACTTTTTATATAATGATTTGCTAATTTATAAGAATACATGTCATCATT
MAL11|PF11_0417                 ACTTTTTATATAATGATTTGCTAATTTATAAGAATACATGTCATCATT
gi|22791125|gb|BU494931.1|BU494 ------------------------------------------------
su_gi_contig_881                ------------------------------------------------

PF11_0417                       CAGACAACTTTTTTTGTTCTCTTCTTTTGTATAATTACTGTATATTTT
MAL11|PF11_0417                 CAGACAACTTTTTTTGTTCTCTTCTTTTGTATAATTACTGTATATTTT
gi|22791125|gb|BU494931.1|BU494 ------------------------------------------------
su_gi_contig_881                ------------------------------------------------

PF11_0417                       TTGCAGGATAGACATTTAAAAAAAATTCATATTATATATATATATATT
MAL11|PF11_0417                 TTGCAGGATAGACAT---------------------------------
gi|22791125|gb|BU494931.1|BU494 ------------------------------------------------
su_gi_contig_881                ------------------------------------------------

PF11_0417                       ATATATATATATATATATATATATATATATATATAACATTTCTATTTT
MAL11|PF11_0417                 ------------------------------------------------
gi|22791125|gb|BU494931.1|BU494 ------------------------------------------------
su_gi_contig_881                ------------------------------------------------

PF11_0417                       TTTGTTTTTTTGTTGAAAAAATAAAGAATTTCCATATTTACAATTTAG
MAL11|PF11_0417                 ------------------------------------------------
gi|22791125|gb|BU494931.1|BU494 ------------------------------------------------
su_gi_contig_881                ------------------------------------------------

PF11_0417                       CATGTGTCAGTTTTAAAAATGCTTTAAATTGGAACAAACAAAAATAAA
MAL11|PF11_0417                 ------------------------------------------------
gi|22791125|gb|BU494931.1|BU494 ------------------------------------------------
su_gi_contig_881                ------------------------------------------------

PF11_0417                       AAAAAAATATATATGTATATATATATATATATATATATATATATATAT
MAL11|PF11_0417                 ------------------------------------------------
gi|22791125|gb|BU494931.1|BU494 ------------------------------------------------
su_gi_contig_881                ------------------------------------------------

PF11_0417                       ATATATATATATATATATGCCAATATATTTATATATCCATATATATAT
MAL11|PF11_0417                 ------------------------------------------------
gi|22791125|gb|BU494931.1|BU494 ------------------------------------------------
su_gi_contig_881                ------------------------------------------------

PF11_0417                       ATAAAAAAAAACAAAAAACAAAAAACAAAAAAGAAACAAATATATTAC
MAL11|PF11_0417                 ------------------------------------------------
gi|22791125|gb|BU494931.1|BU494 ------------------------------------------------
su_gi_contig_881                ------------------------------------------------

PF11_0417                       AACAGTTTTGTAAATAACAAATATTATATGAAGATAATAAACCACTTA
MAL11|PF11_0417                 ------------------------------------------------
gi|22791125|gb|BU494931.1|BU494 ------------------------------------------------
su_gi_contig_881                ------------------------------------------------

PF11_0417                       AACATATAAGAAATGAATTATATAATAATATAAATATAAAAAAATTAA
MAL11|PF11_0417                 ------------------------------------------------
gi|22791125|gb|BU494931.1|BU494 ------------------------------------------------
su_gi_contig_881                ------------------------------------------------

PF11_0417                       ATATATTTTTTTTATGTAGAACAAAAATATATTTTACTGCACAAAATT
MAL11|PF11_0417                 ------------------------------------------------
gi|22791125|gb|BU494931.1|BU494 ------------------------------------------------
su_gi_contig_881                ------------------------------------------------

PF11_0417                       GCTAAAAATATACATATATATATATATATATATATTTTATTTTATCAC
MAL11|PF11_0417                 ------------------------------------------------
gi|22791125|gb|BU494931.1|BU494 ------------------------------------------------
su_gi_contig_881                ------------------------------------------------

PF11_0417                       AATTTTTAATATTATCGATTTATTAAAATTAGACAAATAAAATGTAAG
MAL11|PF11_0417                 ------------------------------------------------
gi|22791125|gb|BU494931.1|BU494 ------------------------------------------------
su_gi_contig_881                ------------------------------------------------

PF11_0417                       GGATAAAAACAGTTGAATGTACAAAAAGAATGCTTTAATTTTTTGCAA
MAL11|PF11_0417                 ------------------------------------------------
gi|22791125|gb|BU494931.1|BU494 ------------------------------------------------
su_gi_contig_881                ------------------------------------------------

PF11_0417                       CATAAAAATTGAAAAAATACAACCAGAAAGGGGGATTATATATATATA
MAL11|PF11_0417                 ------------------------------------------------
gi|22791125|gb|BU494931.1|BU494 ------------------------------------------------
su_gi_contig_881                ------------------------------------------------

PF11_0417                       TATATATATATATATTTATTTATTTATTTATTATTTTTTTTTTTTTTC
MAL11|PF11_0417                 ------------------------------------------------
gi|22791125|gb|BU494931.1|BU494 ------------------------------------------------
su_gi_contig_881                ------------------------------------------------

PF11_0417                       ATAGGAGAAATACTATATTATATTAAAAAGAAGAATATTTTTTTCAAT
MAL11|PF11_0417                 ------------------------------------------------
gi|22791125|gb|BU494931.1|BU494 ------------------------------------------------
su_gi_contig_881                ------------------------------------------------

PF11_0417                       GTTATGAACTGAAAAATATCACTTTTTTTTTTTTTTTTTTTTTATTGA
MAL11|PF11_0417                 ------------------------------------------------
gi|22791125|gb|BU494931.1|BU494 ------------------------------------------------
su_gi_contig_881                ------------------------------------------------

PF11_0417                       ATTTTTTAACATTAAATATGACGATACGAAATATTTGATGGATAAAAC
MAL11|PF11_0417                 ------------------------------------------------
gi|22791125|gb|BU494931.1|BU494 ------------------------------------------------
su_gi_contig_881                ------------------------------------------------

PF11_0417                       ATACTACAAGTTATAATAATATTAATATATAGAATATTATTTATACAT
MAL11|PF11_0417                 ------------------------------------------------
gi|22791125|gb|BU494931.1|BU494 ------------------------------------------------
su_gi_contig_881                ------------------------------------------------

PF11_0417                       TCAAATGTATACATTATTTATTTATATAAAGATCTATTTATTCTTCAT
MAL11|PF11_0417                 ------------------------------------------------
gi|22791125|gb|BU494931.1|BU494 ------------------------------------------------
su_gi_contig_881                ------------------------------------------------

PF11_0417                       ATGTATTACAGTAATATATTTTCTAGTTTGGTAAAAATTAAAAAAATA
MAL11|PF11_0417                 ------------------------------------------------
gi|22791125|gb|BU494931.1|BU494 ------------------------------------------------
su_gi_contig_881                ------------------------------------------------

PF11_0417                       TGTACTTATGGGTAACATCATAAATAAATAAATAAATAAATATATATA
MAL11|PF11_0417                 ------------------------------------------------
gi|22791125|gb|BU494931.1|BU494 ------------------------------------------------
su_gi_contig_881                ------------------------------------------------

PF11_0417                       TATATATATATATATATATACAATATATAATGTATTAATATAAAGTTC
MAL11|PF11_0417                 ------------------------------------------------
gi|22791125|gb|BU494931.1|BU494 ------------------------------------------------
su_gi_contig_881                ------------------------------------------------

PF11_0417                       ATTTACATATTTATATTTAAATTTTGCATAAAAAGAACGAAAAAAAAA
MAL11|PF11_0417                 ------------------------------------------------
gi|22791125|gb|BU494931.1|BU494 ------------------------------------------------
su_gi_contig_881                ------------------------------------------------

PF11_0417                       AATAAATAAAAAATAAAAAAATAAAAGACACATATAAAAAAACGGTAT
MAL11|PF11_0417                 ------------------------------------------------
gi|22791125|gb|BU494931.1|BU494 ------------------------------------------------
su_gi_contig_881                ------------------------------------------------

PF11_0417                       AAATAAAATAAATATATGTACATATATATAACCATTATAAAACAGATC
MAL11|PF11_0417                 ------------------------------------------------
gi|22791125|gb|BU494931.1|BU494 ------------------------------------------------
su_gi_contig_881                ------------------------------------------------

PF11_0417                       ATTAATTTAAAAAATTATAATTAATAAAATGAATATTTAATTTGGTAA
MAL11|PF11_0417                 ------------------------------------------------
gi|22791125|gb|BU494931.1|BU494 ------------------------------------------------
su_gi_contig_881                ------------------------------------------------

PF11_0417                       ATAATAAAATTTATTATTGTCGTATATTATAATATAATATAATATATT
MAL11|PF11_0417                 ------------------------------------------------
gi|22791125|gb|BU494931.1|BU494 ------------------------------------------------
su_gi_contig_881                ------------------------------------------------

PF11_0417                       TTATATAGTGTACTTTAATTTTTTTTTTTTTTTTTTTTTTTTTTTTTT
MAL11|PF11_0417                 ------------------------------------------------
gi|22791125|gb|BU494931.1|BU494 ------------------------------------------------
su_gi_contig_881                ------------------------------------------------

PF11_0417                       TTT---------------------------------------------
MAL11|PF11_0417                 ------------------------------------------------
gi|22791125|gb|BU494931.1|BU494 ------------------------------------------------
su_gi_contig_881                ------------------------------------------------

PF11_0417                       ------------------------------------------------
MAL11|PF11_0417                 ------------------------------------------------
gi|22791125|gb|BU494931.1|BU494 ------------------------------------------------
su_gi_contig_881                ------------------------------------------------

PF11_0417                       ------------------------------------------------
MAL11|PF11_0417                 ------------------------------------------------
gi|22791125|gb|BU494931.1|BU494 ------------------------------------------------
su_gi_contig_881                ------------------------------------------------

PF11_0417                       ------------------------------------------------
MAL11|PF11_0417                 ------------------------------------------------
gi|22791125|gb|BU494931.1|BU494 ------------------------------------------------
su_gi_contig_881                ------------------------------------------------

PF11_0417                       ------------------------------------------------
MAL11|PF11_0417                 ------------------------------------------------
gi|22791125|gb|BU494931.1|BU494 ------------------------------------------------
su_gi_contig_881                ------------------------------------------------

PF11_0417                       ------------------------------------------------
MAL11|PF11_0417                 ------------------------------------------------
gi|22791125|gb|BU494931.1|BU494 ------------------------------------------------
su_gi_contig_881                ------------------------------------------------

PF11_0417                       ------------------------------------------------
MAL11|PF11_0417                 ------------------------------------------------
gi|22791125|gb|BU494931.1|BU494 ------------------------------------------------
su_gi_contig_881                ------------------------------------------------

PF11_0417                       ------------------------------------------------
MAL11|PF11_0417                 ------------------------------------------------
gi|22791125|gb|BU494931.1|BU494 ------------------------------------------------
su_gi_contig_881                ------------------------------------------------

PF11_0417                       ------------------------------------------------
MAL11|PF11_0417                 ------------------------------------------------
gi|22791125|gb|BU494931.1|BU494 ------------------------------------------------
su_gi_contig_881                ------------------------------------------------

PF11_0417                       -----------------------------------------------C
MAL11|PF11_0417                 ------------------------------------------------
gi|22791125|gb|BU494931.1|BU494 ------------------------------------------------
su_gi_contig_881                ------------------------------------------------

PF11_0417                       TGGAATTTATATTCTATCTTCACAGGGTGATATTATATATATATTTAT
MAL11|PF11_0417                 ------------------------------------------------
gi|22791125|gb|BU494931.1|BU494 ------------------------------------------------
su_gi_contig_881                ------------------------------------------------

PF11_0417                       TTATTTATTTATTTATAAATTTTTTTTTATTTAATATTGCACAGTCGC
MAL11|PF11_0417                 ------------------------------------------------
gi|22791125|gb|BU494931.1|BU494 ------------------------------------------------
su_gi_contig_881                ------------------------------------------------

PF11_0417                       ATAGTAAATGTATTTATTCGTT
MAL11|PF11_0417                 ----------------------
gi|22791125|gb|BU494931.1|BU494 ----------------------
su_gi_contig_881                ----------------------

;

endblock;
