# Supplementary material for: cDNA sequences reveal considerable gene prediction inaccuracy in the Plasmodium falciparum genome
Source: BMC Genomics. 2007 Jul 27;8:255. doi: 10.1186/1471-2164-8-255 (PMC1978503; doi:10.1186/1471-2164-8-255)
Supplement: Additional file 3 — Genes with cDNA sequences not matching predicted CDS perfectly. Aligned cDNA and predicted CDS sequences can be viewed by double clicking the hyper-linked gene names in the Excel file. [file 1471-2164-8-255-S3.zip › PF11_0425.TXT]

#NEXUS

[!This data assembled using Sequencher, from Gene Codes Corporation.]
begin data;
   dimensions ntax=11 nchar=4630;
   format datatype=dna gap=- interleave=yes;
   matrix

PF11_0425                       TTTTCATCATAATAATATTCATCATTACTAGAATAGACCTTTTCACTT
MAL11|PF11_0425                 ------------------------------------------------
su_gi_contig_555                ------------------------------------------------
gi|22791916|gb|BU495722.1|BU495 ------------------------------------------------
gi|462863|gb|T18077.1|T18077    ------------------------------------------------
gi|15907838|gb|BI814960.1|BI814 ------------------------------------------------
gi|21687718|gb|BQ633565.1|BQ633 ------------------------------------------------
gi|21255356|gb|BQ452244.1|BQ452 ------------------------------------------------
gi|22792292|gb|BU496098.1|BU496 ------------------------------------------------
gi|462854|gb|T18068.1|T18068    ------------------------------------------------
gi|462867|gb|T18081.1|T18081    ------------------------------------------------

PF11_0425                       TTCTCAGTATCAAGTTTATCAGAACTCATAAATGAACAATTATTATTT
MAL11|PF11_0425                 ------------------------------------------------
su_gi_contig_555                ------------------------------------------------
gi|22791916|gb|BU495722.1|BU495 ------------------------------------------------
gi|462863|gb|T18077.1|T18077    ------------------------------------------------
gi|15907838|gb|BI814960.1|BI814 ------------------------------------------------
gi|21687718|gb|BQ633565.1|BQ633 ------------------------------------------------
gi|21255356|gb|BQ452244.1|BQ452 ------------------------------------------------
gi|22792292|gb|BU496098.1|BU496 ------------------------------------------------
gi|462854|gb|T18068.1|T18068    ------------------------------------------------
gi|462867|gb|T18081.1|T18081    ------------------------------------------------

PF11_0425                       TTTAATTTTTTTGACCACTGGATTAATTTTTCTCTTTCTTCTTTTAAT
MAL11|PF11_0425                 ------------------------------------------------
su_gi_contig_555                ------------------------------------------------
gi|22791916|gb|BU495722.1|BU495 ------------------------------------------------
gi|462863|gb|T18077.1|T18077    ------------------------------------------------
gi|15907838|gb|BI814960.1|BI814 ------------------------------------------------
gi|21687718|gb|BQ633565.1|BQ633 ------------------------------------------------
gi|21255356|gb|BQ452244.1|BQ452 ------------------------------------------------
gi|22792292|gb|BU496098.1|BU496 ------------------------------------------------
gi|462854|gb|T18068.1|T18068    ------------------------------------------------
gi|462867|gb|T18081.1|T18081    ------------------------------------------------

PF11_0425                       TTTAATAAAGGGTCAGCTTTGTCATTTGCATTTTTCGGCTTCTCCTTT
MAL11|PF11_0425                 ------------------------------------------------
su_gi_contig_555                ------------------------------------------------
gi|22791916|gb|BU495722.1|BU495 ------------------------------------------------
gi|462863|gb|T18077.1|T18077    ------------------------------------------------
gi|15907838|gb|BI814960.1|BI814 ------------------------------------------------
gi|21687718|gb|BQ633565.1|BQ633 ------------------------------------------------
gi|21255356|gb|BQ452244.1|BQ452 ------------------------------------------------
gi|22792292|gb|BU496098.1|BU496 ------------------------------------------------
gi|462854|gb|T18068.1|T18068    ------------------------------------------------
gi|462867|gb|T18081.1|T18081    ------------------------------------------------

PF11_0425                       TCTTTGTTTTCTTGGGCAATATTCTCTTCATTTTCCTTTTTTACCATT
MAL11|PF11_0425                 ------------------------------------------------
su_gi_contig_555                ------------------------------------------------
gi|22791916|gb|BU495722.1|BU495 ------------------------------------------------
gi|462863|gb|T18077.1|T18077    ------------------------------------------------
gi|15907838|gb|BI814960.1|BI814 ------------------------------------------------
gi|21687718|gb|BQ633565.1|BQ633 ------------------------------------------------
gi|21255356|gb|BQ452244.1|BQ452 ------------------------------------------------
gi|22792292|gb|BU496098.1|BU496 ------------------------------------------------
gi|462854|gb|T18068.1|T18068    ------------------------------------------------
gi|462867|gb|T18081.1|T18081    ------------------------------------------------

PF11_0425                       TCGAAAAACAACAAGAAAAAAAAAAAAAAAAAAAAAAATATATATATA
MAL11|PF11_0425                 ------------------------------------------------
su_gi_contig_555                ------------------------------------------------
gi|22791916|gb|BU495722.1|BU495 ------------------------------------------------
gi|462863|gb|T18077.1|T18077    ------------------------------------------------
gi|15907838|gb|BI814960.1|BI814 ------------------------------------------------
gi|21687718|gb|BQ633565.1|BQ633 ------------------------------------------------
gi|21255356|gb|BQ452244.1|BQ452 ------------------------------------------------
gi|22792292|gb|BU496098.1|BU496 ------------------------------------------------
gi|462854|gb|T18068.1|T18068    ------------------------------------------------
gi|462867|gb|T18081.1|T18081    ------------------------------------------------

PF11_0425                       TATATATATATGAATAGAATATACAACTCACAAATAAATATATTATTC
MAL11|PF11_0425                 ------------------------------------------------
su_gi_contig_555                ------------------------------------------------
gi|22791916|gb|BU495722.1|BU495 ------------------------------------------------
gi|462863|gb|T18077.1|T18077    ------------------------------------------------
gi|15907838|gb|BI814960.1|BI814 ------------------------------------------------
gi|21687718|gb|BQ633565.1|BQ633 ------------------------------------------------
gi|21255356|gb|BQ452244.1|BQ452 ------------------------------------------------
gi|22792292|gb|BU496098.1|BU496 ------------------------------------------------
gi|462854|gb|T18068.1|T18068    ------------------------------------------------
gi|462867|gb|T18081.1|T18081    ------------------------------------------------

PF11_0425                       GATTTAACAAAATTAAAACATATCCCAAGGTTATGTTTACAAAAAATA
MAL11|PF11_0425                 ------------------------------------------------
su_gi_contig_555                ------------------------------------------------
gi|22791916|gb|BU495722.1|BU495 ------------------------------------------------
gi|462863|gb|T18077.1|T18077    ------------------------------------------------
gi|15907838|gb|BI814960.1|BI814 ------------------------------------------------
gi|21687718|gb|BQ633565.1|BQ633 ------------------------------------------------
gi|21255356|gb|BQ452244.1|BQ452 ------------------------------------------------
gi|22792292|gb|BU496098.1|BU496 ------------------------------------------------
gi|462854|gb|T18068.1|T18068    ------------------------------------------------
gi|462867|gb|T18081.1|T18081    ------------------------------------------------

PF11_0425                       AATAAATAAAAAAATAAATTACACCTTCATATATTCATAAATACAACA
MAL11|PF11_0425                 ------------------------------------------------
su_gi_contig_555                ------------------------------------------------
gi|22791916|gb|BU495722.1|BU495 ------------------------------------------------
gi|462863|gb|T18077.1|T18077    ------------------------------------------------
gi|15907838|gb|BI814960.1|BI814 ------------------------------------------------
gi|21687718|gb|BQ633565.1|BQ633 ------------------------------------------------
gi|21255356|gb|BQ452244.1|BQ452 ------------------------------------------------
gi|22792292|gb|BU496098.1|BU496 ------------------------------------------------
gi|462854|gb|T18068.1|T18068    ------------------------------------------------
gi|462867|gb|T18081.1|T18081    ------------------------------------------------

PF11_0425                       AGGTATCATAAAAGTATACACACATACATACATATGTACATATATACA
MAL11|PF11_0425                 ------------------------------------------------
su_gi_contig_555                ------------------------------------------------
gi|22791916|gb|BU495722.1|BU495 ------------------------------------------------
gi|462863|gb|T18077.1|T18077    ------------------------------------------------
gi|15907838|gb|BI814960.1|BI814 ------------------------------------------------
gi|21687718|gb|BQ633565.1|BQ633 ------------------------------------------------
gi|21255356|gb|BQ452244.1|BQ452 ------------------------------------------------
gi|22792292|gb|BU496098.1|BU496 ------------------------------------------------
gi|462854|gb|T18068.1|T18068    ------------------------------------------------
gi|462867|gb|T18081.1|T18081    ------------------------------------------------

PF11_0425                       TATATACATACATATATACATATATACATATATATAATGTCAAAGGAA
MAL11|PF11_0425                 ------------------------------------------------
su_gi_contig_555                ------------------------------------------------
gi|22791916|gb|BU495722.1|BU495 ------------------------------------------------
gi|462863|gb|T18077.1|T18077    ------------------------------------------------
gi|15907838|gb|BI814960.1|BI814 ------------------------------------------------
gi|21687718|gb|BQ633565.1|BQ633 ------------------------------------------------
gi|21255356|gb|BQ452244.1|BQ452 ------------------------------------------------
gi|22792292|gb|BU496098.1|BU496 ------------------------------------------------
gi|462854|gb|T18068.1|T18068    ------------------------------------------------
gi|462867|gb|T18081.1|T18081    ------------------------------------------------

PF11_0425                       TGATCATTTACGTTATAAAAATATATGATGAGTACTATATAAAATATA
MAL11|PF11_0425                 ------------------------------------------------
su_gi_contig_555                ------------------------------------------------
gi|22791916|gb|BU495722.1|BU495 ------------------------------------------------
gi|462863|gb|T18077.1|T18077    ------------------------------------------------
gi|15907838|gb|BI814960.1|BI814 ------------------------------------------------
gi|21687718|gb|BQ633565.1|BQ633 ------------------------------------------------
gi|21255356|gb|BQ452244.1|BQ452 ------------------------------------------------
gi|22792292|gb|BU496098.1|BU496 ------------------------------------------------
gi|462854|gb|T18068.1|T18068    ------------------------------------------------
gi|462867|gb|T18081.1|T18081    ------------------------------------------------

PF11_0425                       CGGACATTTAAAACATATGCTTACATATACGTGTATATCTTTATTTAT
MAL11|PF11_0425                 ------------------------------------------------
su_gi_contig_555                ------------------------------------------------
gi|22791916|gb|BU495722.1|BU495 ------------------------------------------------
gi|462863|gb|T18077.1|T18077    ------------------------------------------------
gi|15907838|gb|BI814960.1|BI814 ------------------------------------------------
gi|21687718|gb|BQ633565.1|BQ633 ------------------------------------------------
gi|21255356|gb|BQ452244.1|BQ452 ------------------------------------------------
gi|22792292|gb|BU496098.1|BU496 ------------------------------------------------
gi|462854|gb|T18068.1|T18068    ------------------------------------------------
gi|462867|gb|T18081.1|T18081    ------------------------------------------------

PF11_0425                       TTTACATGTATTATATATTTTTTATGTTTTCTTTCTAGTAGACTGAAA
MAL11|PF11_0425                 ------------------------------------------------
su_gi_contig_555                ------------------------------------------------
gi|22791916|gb|BU495722.1|BU495 ------------------------------------------------
gi|462863|gb|T18077.1|T18077    ------------------------------------------------
gi|15907838|gb|BI814960.1|BI814 ------------------------------------------------
gi|21687718|gb|BQ633565.1|BQ633 ------------------------------------------------
gi|21255356|gb|BQ452244.1|BQ452 ------------------------------------------------
gi|22792292|gb|BU496098.1|BU496 ------------------------------------------------
gi|462854|gb|T18068.1|T18068    ------------------------------------------------
gi|462867|gb|T18081.1|T18081    ------------------------------------------------

PF11_0425                       TGGATATTATAAAAAATAATTTCCTTTTAATTTAAATTTATAAAATAA
MAL11|PF11_0425                 ------------------------------------------------
su_gi_contig_555                ------------------------------------------------
gi|22791916|gb|BU495722.1|BU495 ------------------------------------------------
gi|462863|gb|T18077.1|T18077    ------------------------------------------------
gi|15907838|gb|BI814960.1|BI814 ------------------------------------------------
gi|21687718|gb|BQ633565.1|BQ633 ------------------------------------------------
gi|21255356|gb|BQ452244.1|BQ452 ------------------------------------------------
gi|22792292|gb|BU496098.1|BU496 ------------------------------------------------
gi|462854|gb|T18068.1|T18068    ------------------------------------------------
gi|462867|gb|T18081.1|T18081    ------------------------------------------------

PF11_0425                       AAATACATATATATGTATATATATTTTTTTAAAAATACATTTTTATTT
MAL11|PF11_0425                 ------------------------------------------------
su_gi_contig_555                ------------------------------------------------
gi|22791916|gb|BU495722.1|BU495 ------------------------------------------------
gi|462863|gb|T18077.1|T18077    ------------------------------------------------
gi|15907838|gb|BI814960.1|BI814 ------------------------------------------------
gi|21687718|gb|BQ633565.1|BQ633 ------------------------------------------------
gi|21255356|gb|BQ452244.1|BQ452 ------------------------------------------------
gi|22792292|gb|BU496098.1|BU496 ------------------------------------------------
gi|462854|gb|T18068.1|T18068    ------------------------------------------------
gi|462867|gb|T18081.1|T18081    ------------------------------------------------

PF11_0425                       TATTACTATTTCATTTTTTTTAATATATGATCATATATATATATATAT
MAL11|PF11_0425                 ------------------------------------------------
su_gi_contig_555                ------------------------------------------------
gi|22791916|gb|BU495722.1|BU495 ------------------------------------------------
gi|462863|gb|T18077.1|T18077    ------------------------------------------------
gi|15907838|gb|BI814960.1|BI814 ------------------------------------------------
gi|21687718|gb|BQ633565.1|BQ633 ------------------------------------------------
gi|21255356|gb|BQ452244.1|BQ452 ------------------------------------------------
gi|22792292|gb|BU496098.1|BU496 ------------------------------------------------
gi|462854|gb|T18068.1|T18068    ------------------------------------------------
gi|462867|gb|T18081.1|T18081    ------------------------------------------------

PF11_0425                       ATATATATATTTTAGAATATATCTTATATTAAAAATGAAATATATTTC
MAL11|PF11_0425                 ------------------------------------------------
su_gi_contig_555                ------------------------------------------------
gi|22791916|gb|BU495722.1|BU495 ------------------------------------------------
gi|462863|gb|T18077.1|T18077    ------------------------------------------------
gi|15907838|gb|BI814960.1|BI814 ------------------------------------------------
gi|21687718|gb|BQ633565.1|BQ633 ------------------------------------------------
gi|21255356|gb|BQ452244.1|BQ452 ------------------------------------------------
gi|22792292|gb|BU496098.1|BU496 ------------------------------------------------
gi|462854|gb|T18068.1|T18068    ------------------------------------------------
gi|462867|gb|T18081.1|T18081    ------------------------------------------------

PF11_0425                       ACGGATAATATATTTTTATTTGTATTTCCAAATATTTTTTTTTTTTTT
MAL11|PF11_0425                 ------------------------------------------------
su_gi_contig_555                ------------------------------------------------
gi|22791916|gb|BU495722.1|BU495 ------------------------------------------------
gi|462863|gb|T18077.1|T18077    ------------------------------------------------
gi|15907838|gb|BI814960.1|BI814 ------------------------------------------------
gi|21687718|gb|BQ633565.1|BQ633 ------------------------------------------------
gi|21255356|gb|BQ452244.1|BQ452 ------------------------------------------------
gi|22792292|gb|BU496098.1|BU496 ------------------------------------------------
gi|462854|gb|T18068.1|T18068    ------------------------------------------------
gi|462867|gb|T18081.1|T18081    ------------------------------------------------

PF11_0425                       TTTTTTTTTTTTTTTATATATATTAAATTAAAAAACGAAGAGGGCTTT
MAL11|PF11_0425                 ------------------------------------------------
su_gi_contig_555                ------------------------------------------------
gi|22791916|gb|BU495722.1|BU495 ------------------------------------------------
gi|462863|gb|T18077.1|T18077    ------------------------------------------------
gi|15907838|gb|BI814960.1|BI814 ------------------------------------------------
gi|21687718|gb|BQ633565.1|BQ633 ------------------------------------------------
gi|21255356|gb|BQ452244.1|BQ452 ------------------------------------------------
gi|22792292|gb|BU496098.1|BU496 ------------------------------------------------
gi|462854|gb|T18068.1|T18068    ------------------------------------------------
gi|462867|gb|T18081.1|T18081    ------------------------------------------------

PF11_0425                       GAAATTTTTAATAATTTTATTTAGTAATTTTTGTGATAATAATATCAT
MAL11|PF11_0425                 ------------------------------------------------
su_gi_contig_555                ------------------------------------------------
gi|22791916|gb|BU495722.1|BU495 ------------------------------------------------
gi|462863|gb|T18077.1|T18077    ------------------------------------------------
gi|15907838|gb|BI814960.1|BI814 ------------------------------------------------
gi|21687718|gb|BQ633565.1|BQ633 ------------------------------------------------
gi|21255356|gb|BQ452244.1|BQ452 ------------------------------------------------
gi|22792292|gb|BU496098.1|BU496 ------------------------------------------------
gi|462854|gb|T18068.1|T18068    ------------------------------------------------
gi|462867|gb|T18081.1|T18081    ------------------------------------------------

PF11_0425                       AATGTGTTTATTCAATATACACAATGTATAATATATATATATATATAA
MAL11|PF11_0425                 ------------------------------------------------
su_gi_contig_555                ------------------------------------------------
gi|22791916|gb|BU495722.1|BU495 ------------------------------------------------
gi|462863|gb|T18077.1|T18077    ------------------------------------------------
gi|15907838|gb|BI814960.1|BI814 ------------------------------------------------
gi|21687718|gb|BQ633565.1|BQ633 ------------------------------------------------
gi|21255356|gb|BQ452244.1|BQ452 ------------------------------------------------
gi|22792292|gb|BU496098.1|BU496 ------------------------------------------------
gi|462854|gb|T18068.1|T18068    ------------------------------------------------
gi|462867|gb|T18081.1|T18081    ------------------------------------------------

PF11_0425                       ATATATATATTATGAATGTTTTTATGTATATTCCTTTCTTTAGTTATA
MAL11|PF11_0425                 ------------------------------------------------
su_gi_contig_555                ------------------------------------------------
gi|22791916|gb|BU495722.1|BU495 ------------------------------------------------
gi|462863|gb|T18077.1|T18077    ------------------------------------------------
gi|15907838|gb|BI814960.1|BI814 ------------------------------------------------
gi|21687718|gb|BQ633565.1|BQ633 ------------------------------------------------
gi|21255356|gb|BQ452244.1|BQ452 ------------------------------------------------
gi|22792292|gb|BU496098.1|BU496 ------------------------------------------------
gi|462854|gb|T18068.1|T18068    ------------------------------------------------
gi|462867|gb|T18081.1|T18081    ------------------------------------------------

PF11_0425                       AATATATATCATTTTAAATACATTATCAATATTTTTTATAATACACCC
MAL11|PF11_0425                 ------------------------------------------------
su_gi_contig_555                ------------------------------------------------
gi|22791916|gb|BU495722.1|BU495 ------------------------------------------------
gi|462863|gb|T18077.1|T18077    ------------------------------------------------
gi|15907838|gb|BI814960.1|BI814 ------------------------------------------------
gi|21687718|gb|BQ633565.1|BQ633 ------------------------------------------------
gi|21255356|gb|BQ452244.1|BQ452 ------------------------------------------------
gi|22792292|gb|BU496098.1|BU496 ------------------------------------------------
gi|462854|gb|T18068.1|T18068    ------------------------------------------------
gi|462867|gb|T18081.1|T18081    ------------------------------------------------

PF11_0425                       TTAAATGTGCACTAAAAAAAAAAAAAAAAAAAAAAAAAAAAAATTATA
MAL11|PF11_0425                 ------------------------------------------------
su_gi_contig_555                ------------------------------------------------
gi|22791916|gb|BU495722.1|BU495 ------------------------------------------------
gi|462863|gb|T18077.1|T18077    ------------------------------------------------
gi|15907838|gb|BI814960.1|BI814 ------------------------------------------------
gi|21687718|gb|BQ633565.1|BQ633 ------------------------------------------------
gi|21255356|gb|BQ452244.1|BQ452 ------------------------------------------------
gi|22792292|gb|BU496098.1|BU496 ------------------------------------------------
gi|462854|gb|T18068.1|T18068    ------------------------------------------------
gi|462867|gb|T18081.1|T18081    ------------------------------------------------

PF11_0425                       TACATATATATATATATATATATATATATATATATATATATTGTAAGA
MAL11|PF11_0425                 ------------------------------------------------
su_gi_contig_555                ----------------------------------------TTGTAAGA
gi|22791916|gb|BU495722.1|BU495 ------------------------------------------------
gi|462863|gb|T18077.1|T18077    ------------------------------------------------
gi|15907838|gb|BI814960.1|BI814 ------------------------------------------------
gi|21687718|gb|BQ633565.1|BQ633 ------------------------------------------------
gi|21255356|gb|BQ452244.1|BQ452 ------------------------------------------------
gi|22792292|gb|BU496098.1|BU496 ------------------------------------------------
gi|462854|gb|T18068.1|T18068    ------------------------------------------------
gi|462867|gb|T18081.1|T18081    ------------------------------------------------

PF11_0425                       ATACAAAAATAAAAGAAAAAATAAGTCAAAAGCAAGTTGAATGACCTA
MAL11|PF11_0425                 ------------------------------------------------
su_gi_contig_555                ATACAAAAATAAAAGAAAAAATAAGTCAAAAGCAAGTTGAATGACCTA
gi|22791916|gb|BU495722.1|BU495 ---------------AAAAAATAAGTCAAAAGCAAGTTGAATGACCTA
gi|462863|gb|T18077.1|T18077    ------------------------------------------------
gi|15907838|gb|BI814960.1|BI814 ------------------------------------------------
gi|21687718|gb|BQ633565.1|BQ633 ------------------------------------------------
gi|21255356|gb|BQ452244.1|BQ452 ------------------------------------------------
gi|22792292|gb|BU496098.1|BU496 ------------------------------------------------
gi|462854|gb|T18068.1|T18068    ------------------------------------------------
gi|462867|gb|T18081.1|T18081    ------------------------------------------------

PF11_0425                       TTTATAATTTAAGAAAAAAGTTGTACTTATTTATTTTTATTTA-TCTA
MAL11|PF11_0425                 ------------------------------------------------
su_gi_contig_555                TTTATAATTTAAGAAAAAAGTTGTACTTATTTATTTTTATTTA-TCTA
gi|22791916|gb|BU495722.1|BU495 TTTATAATTTAAGAAAAAAGTTGTACTTATTTATTTTTATTTA-TCTA
gi|462863|gb|T18077.1|T18077    ----------------------------------------CTAGTCTC
gi|15907838|gb|BI814960.1|BI814 ------------------------------------------------
gi|21687718|gb|BQ633565.1|BQ633 ------------------------------------------------
gi|21255356|gb|BQ452244.1|BQ452 ------------------------------------------------
gi|22792292|gb|BU496098.1|BU496 ------------------------------------------------
gi|462854|gb|T18068.1|T18068    ------------------------------------------------
gi|462867|gb|T18081.1|T18081    ------------------------------------------------

PF11_0425                       GTGCTTTTTTTTTTTTCTTTTTCCTTTTTTTGTTAATAATAATGGTAA
MAL11|PF11_0425                 ------------------------------------------------
su_gi_contig_555                GTGC-TTTTTTTTTTTCTTTTTCCTTTTTTTGTTAATAATAATGGTAA
gi|22791916|gb|BU495722.1|BU495 GTGC-TTTTTTTTTTTCTTTTTCCTTTTTTTGTTAATAATAATGGTAA
gi|462863|gb|T18077.1|T18077    GTGC-TTTTTTTTTTNCTTTTTCCTTTTTTTGTTAATAATAATGGTAA
gi|15907838|gb|BI814960.1|BI814 ---------------------------------------------TAA
gi|21687718|gb|BQ633565.1|BQ633 -----------------------------------------------A
gi|21255356|gb|BQ452244.1|BQ452 ------------------------------------------------
gi|22792292|gb|BU496098.1|BU496 ------------------------------------------------
gi|462854|gb|T18068.1|T18068    ------------------------------------------------
gi|462867|gb|T18081.1|T18081    ------------------------------------------------

PF11_0425                       AATATAATAGAAAATAAAAATAGTGACAGGTGTATTAATAAGATGATT
MAL11|PF11_0425                 ------------------------------------------------
su_gi_contig_555                AATATAATAGAAAATAAAAATAGTGACAGGTGTATTAATAAGATGATT
gi|22791916|gb|BU495722.1|BU495 AATATAATAGAAAATAAAAATAGTGACAGGTGTATTAATAAGATGATT
gi|462863|gb|T18077.1|T18077    AATATAATAGAAAATAAAAATAGTGACAGGTGTATTAATAAGNTGATT
gi|15907838|gb|BI814960.1|BI814 AATATAATAGAAAATAAAAATAGTGACAGGTGTATTAATAAGATGATT
gi|21687718|gb|BQ633565.1|BQ633 AATATAATAGAAAATAAAAATAGTGACAGGTGTATTAATAAGATGATT
gi|21255356|gb|BQ452244.1|BQ452 ------------------------------------------------
gi|22792292|gb|BU496098.1|BU496 ------------------------------------------------
gi|462854|gb|T18068.1|T18068    ------------------------------------------------
gi|462867|gb|T18081.1|T18081    ------------------------------------------------

PF11_0425                       ATAATACTCAGAGATAATTTTACTTCAAAACTATAAAAAGAAGAAAAA
MAL11|PF11_0425                 ------------------------------------------------
su_gi_contig_555                ATAATACTCAGAGATAATTTTACTTCAAAACTATAAAAAGAAGAAAAA
gi|22791916|gb|BU495722.1|BU495 ATAATACTCAGAGATAATTTTACTTCAAAACTATAAAAAGAAGAAAAA
gi|462863|gb|T18077.1|T18077    ATAATACNTAGNGNTAATTTTACTTCAAAACTATAAAAAGAAGAAAAA
gi|15907838|gb|BI814960.1|BI814 ATAATACTCAGAGATAATTTTACTTCAAAACTATAAAAAGAAGAAAAA
gi|21687718|gb|BQ633565.1|BQ633 ATAATACTCAGAGATAATTTTACTTCAAAACTATAAAAAGAAGAAAAA
gi|21255356|gb|BQ452244.1|BQ452 ------------------------------------------------
gi|22792292|gb|BU496098.1|BU496 ------------------------------------------------
gi|462854|gb|T18068.1|T18068    ------------------------------------------------
gi|462867|gb|T18081.1|T18081    ------------------------------------------------

PF11_0425                       AAAAAGGAAAAAAATGAAAAATGATGTAAAAAAGGATGTAAAGGATGA
MAL11|PF11_0425                 -------------ATGAAAAATGATGTAAAAAAGGATGTAAAGGATGA
su_gi_contig_555                AAAAAGGAAAAAAATGAAAAATGATGTAAAAAAGGATGTAAAGGATGA
gi|22791916|gb|BU495722.1|BU495 AAAAAGGAAAAAAATGAAAAATGATGTAAAAAAGGATGTAAAGGATGA
gi|462863|gb|T18077.1|T18077    AAAAAGGAAAAAAATGAAAAATGATGTAAAANAGGATGTAAAGGATGA
gi|15907838|gb|BI814960.1|BI814 AAAAAGGAAAAAAATGAAAAATGATGTAAAAAAGGATGTAAAGGATGA
gi|21687718|gb|BQ633565.1|BQ633 AAAAAGGAAAAAAATGAAAAATGATGTAAAAAAGGATGTAAAGGATGA
gi|21255356|gb|BQ452244.1|BQ452 ----------------------------AAAAAGGATGTAAAGGATGA
gi|22792292|gb|BU496098.1|BU496 ------------------------------------------------
gi|462854|gb|T18068.1|T18068    ------------------------------------------------
gi|462867|gb|T18081.1|T18081    ------------------------------------------------

PF11_0425                       TGTAAGAAATGATGTAAAGGATGATGTAAGAAATGATGTAAAGGGTGA
MAL11|PF11_0425                 TGTAAGAAATGATGTAAAGGATGATGTAAGAAATGATGTAAAGGGTGA
su_gi_contig_555                TGTAAGAAATGATGTAAAGGATGATGTAAGAAATGATGTAAAGGGTGA
gi|22791916|gb|BU495722.1|BU495 TGTAAGAAATGATGTAAAGGATGATGTAAGAAATGA-GTAAAGGGTGA
gi|462863|gb|T18077.1|T18077    TGTAAGANATGATGTAAAGGATGATGTAAGANNTGATGTAAAGGGTGA
gi|15907838|gb|BI814960.1|BI814 TGTAAGAAATGATGTAAAGGATGATGTAAGAAATGATGTAAAGGGTGA
gi|21687718|gb|BQ633565.1|BQ633 TGTAAGAAATGATGTAAAGGATGATGTAAGAAATGATGTAAAGGGTGA
gi|21255356|gb|BQ452244.1|BQ452 TGTAAGAAATGATGTAAAGGATGATGTAAGAAATGATGTAAAGGGTGA
gi|22792292|gb|BU496098.1|BU496 --TAAGAAATGATGTAAAGGATGATGTAAGAAATGATGTAAAGGGTGA
gi|462854|gb|T18068.1|T18068    ------------------------------------------------
gi|462867|gb|T18081.1|T18081    ------------------------------------------------

PF11_0425                       TAAAAAAAATGATGATATAAACTGTGTCAAGTATCATATTAAGAATAA
MAL11|PF11_0425                 TAAAAAAAATGATGATATAAACTGTGTCAAGTATCATATTAAGAATAA
su_gi_contig_555                TAAAAAAAATGATGATATAAACTGTGTCAAGTATCATATTAAGAATAA
gi|22791916|gb|BU495722.1|BU495 TAAAAAAAATGATGATATAAACTGTGTCAAGTATCATATTAAGAATAA
gi|462863|gb|T18077.1|T18077    TAAA--------------------------------------------
gi|15907838|gb|BI814960.1|BI814 TAAAAAAAATGATGATATAAACTGTGTCAAGTATCATATTAAGAATAA
gi|21687718|gb|BQ633565.1|BQ633 TAAAAAAAATGATGATATAAACTGTGTCAAGTATCATATTAAGAATAA
gi|21255356|gb|BQ452244.1|BQ452 TAAAAAAAATGATGATATAAACTGTGTCAAGTATCATATTAAGAATAA
gi|22792292|gb|BU496098.1|BU496 TAAAAAAAATGATGATATAAACTGTGTCAAGTATCATATTAAGAATAA
gi|462854|gb|T18068.1|T18068    ------------------------------------------------
gi|462867|gb|T18081.1|T18081    ------------------------------------------------

PF11_0425                       AATAAGAAGATATGAACATTTGTACGGTATTGAATATATATATGAAAA
MAL11|PF11_0425                 AATAAGAAGATATGAACATTTGTACG----------------------
su_gi_contig_555                AATAAGAAGATATGAACATTTGTACGGTATTGAATATATATATGAAAA
gi|22791916|gb|BU495722.1|BU495 AATAAGAAGATATGAACATTTGTACGGTATTGAATATATATATGAAAA
gi|462863|gb|T18077.1|T18077    ------------------------------------------------
gi|15907838|gb|BI814960.1|BI814 AATAAGAAGATATGAACATTTGTACGGTATTGAATATATATATGAAAA
gi|21687718|gb|BQ633565.1|BQ633 AATAAGAAGATATGAACATTTGTACGGTATTGAATATATATATGAAAA
gi|21255356|gb|BQ452244.1|BQ452 AATAAGAAGATATGAACATTTGTACGGTATTGAATATATATATGAAAA
gi|22792292|gb|BU496098.1|BU496 AATAAGAAGATATGAACATTTGTACGGTATTGAATATATATATGAAAA
gi|462854|gb|T18068.1|T18068    --------------------GGTACGGTATTGAATATATATATGAAAA
gi|462867|gb|T18081.1|T18081    -----------------------ACGGTATTGAATATATATATGAAAA

PF11_0425                       AAAGAAAAATCGAATGTTCTTTTTATTTGTTATAATTTTCTTTTCTTT
MAL11|PF11_0425                 ------------------------------------------------
su_gi_contig_555                AAAGAAAAATCGAATGTTCTTTTTATTTGTTATAATTTTCTTTTCTTT
gi|22791916|gb|BU495722.1|BU495 AAAGAAAAATCGAATGTTCTTTTTATTTGTTATAATTTTCTTTTCTTT
gi|462863|gb|T18077.1|T18077    ------------------------------------------------
gi|15907838|gb|BI814960.1|BI814 AAAGAAAAATCGAATGTTCTTTTTATTTGTTATAATTTTCTTTTCTTT
gi|21687718|gb|BQ633565.1|BQ633 AAAGAAAAATCGAATGTTCTTTTTATTTGTTATAATTTTCTTTTCTTT
gi|21255356|gb|BQ452244.1|BQ452 AAAGAAAAATCGAATGTTCTTTTTATTTGTTATAATTTTCTTTTCTTT
gi|22792292|gb|BU496098.1|BU496 AAAGAAAAATCGAATGTTCTTTTTATTTGTTATAATTTTCTTTTCTTT
gi|462854|gb|T18068.1|T18068    AAAGAAAAATCGAATGTNCTTTTTATTTGTTATAATTTNCTTTTCTTT
gi|462867|gb|T18081.1|T18081    AAAGAAAAATCGAATGTTCTTTTTATTTGTTATAATTTTCTTTTCTTT

PF11_0425                       ATTTATTTTGTATTACTTTTATCTGGTATGCAAATATTTTATAATACA
MAL11|PF11_0425                 ------------------------------------------------
su_gi_contig_555                ATTTATTTTGTATTACTTTTATCTG-----------------------
gi|22791916|gb|BU495722.1|BU495 ATTTATTTTGTATTACTTTTATCTG-----------------------
gi|462863|gb|T18077.1|T18077    ------------------------------------------------
gi|15907838|gb|BI814960.1|BI814 ATTTATTTTGTATTACTTTTATCTG-----------------------
gi|21687718|gb|BQ633565.1|BQ633 ATTTATTTTGTATTACTTTTATCTG-----------------------
gi|21255356|gb|BQ452244.1|BQ452 ATTTATTTTGTATTACTTTTATCTG-----------------------
gi|22792292|gb|BU496098.1|BU496 ATTTATTTTGTATTACTTTTATCTG-----------------------
gi|462854|gb|T18068.1|T18068    ATTTATTTTGTATTACTTTTATCTG-----------------------
gi|462867|gb|T18081.1|T18081    ATTTATTTTGTATTACTTTTATCTG-----------------------

PF11_0425                       TTTTATTATCTTGTTAACCTTTAAAAAACTTACAATAGTTAAGTTTTC
MAL11|PF11_0425                 ------------------------------------------------
su_gi_contig_555                ------------------------------------------------
gi|22791916|gb|BU495722.1|BU495 ------------------------------------------------
gi|462863|gb|T18077.1|T18077    ------------------------------------------------
gi|15907838|gb|BI814960.1|BI814 ------------------------------------------------
gi|21687718|gb|BQ633565.1|BQ633 ------------------------------------------------
gi|21255356|gb|BQ452244.1|BQ452 ------------------------------------------------
gi|22792292|gb|BU496098.1|BU496 ------------------------------------------------
gi|462854|gb|T18068.1|T18068    ------------------------------------------------
gi|462867|gb|T18081.1|T18081    ------------------------------------------------

PF11_0425                       ACATGATAATATTATTAACAGAGAATTATAAATATAAATATGTGCATG
MAL11|PF11_0425                 ------------------------------------------------
su_gi_contig_555                ------------------------------------------------
gi|22791916|gb|BU495722.1|BU495 ------------------------------------------------
gi|462863|gb|T18077.1|T18077    ------------------------------------------------
gi|15907838|gb|BI814960.1|BI814 ------------------------------------------------
gi|21687718|gb|BQ633565.1|BQ633 ------------------------------------------------
gi|21255356|gb|BQ452244.1|BQ452 ------------------------------------------------
gi|22792292|gb|BU496098.1|BU496 ------------------------------------------------
gi|462854|gb|T18068.1|T18068    ------------------------------------------------
gi|462867|gb|T18081.1|T18081    ------------------------------------------------

PF11_0425                       ATATATATATATATATATTTATTTATTTATTTATTTATTTATATTCAC
MAL11|PF11_0425                 ------------------------------------------------
su_gi_contig_555                ------------------------------------------------
gi|22791916|gb|BU495722.1|BU495 ------------------------------------------------
gi|462863|gb|T18077.1|T18077    ------------------------------------------------
gi|15907838|gb|BI814960.1|BI814 ------------------------------------------------
gi|21687718|gb|BQ633565.1|BQ633 ------------------------------------------------
gi|21255356|gb|BQ452244.1|BQ452 ------------------------------------------------
gi|22792292|gb|BU496098.1|BU496 ------------------------------------------------
gi|462854|gb|T18068.1|T18068    ------------------------------------------------
gi|462867|gb|T18081.1|T18081    ------------------------------------------------

PF11_0425                       AAAGTTGTAAATACCCATACTTTATATTAATGATGGTGTTTATTCTTT
MAL11|PF11_0425                 ------------------------------------------------
su_gi_contig_555                ------------------------------------------------
gi|22791916|gb|BU495722.1|BU495 ------------------------------------------------
gi|462863|gb|T18077.1|T18077    ------------------------------------------------
gi|15907838|gb|BI814960.1|BI814 ------------------------------------------------
gi|21687718|gb|BQ633565.1|BQ633 ------------------------------------------------
gi|21255356|gb|BQ452244.1|BQ452 ------------------------------------------------
gi|22792292|gb|BU496098.1|BU496 ------------------------------------------------
gi|462854|gb|T18068.1|T18068    ------------------------------------------------
gi|462867|gb|T18081.1|T18081    ------------------------------------------------

PF11_0425                       ATTTTATGTAGGGTTATATTAGAGGATATTTAAGTGTTAATGAATTTC
MAL11|PF11_0425                 ------------------------------------------------
su_gi_contig_555                ------------GTTATATTAGAGGATATTTAAGTGTTAATGAATTTC
gi|22791916|gb|BU495722.1|BU495 ------------GTTATATTAGAGGATATTTAAGTGTTAATGAATTTC
gi|462863|gb|T18077.1|T18077    ------------------------------------------------
gi|15907838|gb|BI814960.1|BI814 ------------GTTATATTAGAGGATATTTAAGTGTTAATGAATTTC
gi|21687718|gb|BQ633565.1|BQ633 ------------GTTATATTAGAGGATATTTAAGTGTTAATGAATTTC
gi|21255356|gb|BQ452244.1|BQ452 ------------GTTATATTAGAGGATATTTAAGTGTTAATGAATTTC
gi|22792292|gb|BU496098.1|BU496 ------------GTTATATTAGAGGATATTTAAGTGTTAATGAATTTC
gi|462854|gb|T18068.1|T18068    ------------GTTATATTAGAGGATATTTAAGTGTTAATGAATTTC
gi|462867|gb|T18081.1|T18081    ------------GTTATATTAGAGGATATTTAAGTGTTAATGAATTTC

PF11_0425                       ACATATTACTTTTTATCCTATATATATTTTGTATCGTAGTATATTTCA
MAL11|PF11_0425                 ------------------------------------------------
su_gi_contig_555                ACATATTACTTTTTATCCTATATATATTTTGTATCGTAGTATATTTCA
gi|22791916|gb|BU495722.1|BU495 ACATATTACTTTTTATCCTATATATATTTTGTATCGT-----------
gi|462863|gb|T18077.1|T18077    ------------------------------------------------
gi|15907838|gb|BI814960.1|BI814 ACATATTACTTTTTATCCTATATATATTTTGTATCGTAGTATATTTCA
gi|21687718|gb|BQ633565.1|BQ633 ACATATTACTTTTTATCCTATATATATTTTGTATCGTAGTATATTTCA
gi|21255356|gb|BQ452244.1|BQ452 ACATATTACTTTTTATCCTATATATATTTTGTATCGTAGTATATTTCA
gi|22792292|gb|BU496098.1|BU496 ACATATTACTTTTTATCCTATATATATTTTGTATCGTAGTATATTTCA
gi|462854|gb|T18068.1|T18068    ACATATTACTTTTTATCCTATATATATTTNGTATCGTAGTATATTTCA
gi|462867|gb|T18081.1|T18081    ACATATTACTTTTTATCCTATATATANNTTGTATCGTAGTATATTTCA

PF11_0425                       ACAATATTTTTACTGGTATATATTTTTAAGAAATATATTTAGGAAAAT
MAL11|PF11_0425                 ------------------------------------------------
su_gi_contig_555                ACAATATTTTTACTG---------------------------------
gi|22791916|gb|BU495722.1|BU495 ------------------------------------------------
gi|462863|gb|T18077.1|T18077    ------------------------------------------------
gi|15907838|gb|BI814960.1|BI814 ACAATATTTTTACTG---------------------------------
gi|21687718|gb|BQ633565.1|BQ633 ACAATATTTTTACTG---------------------------------
gi|21255356|gb|BQ452244.1|BQ452 ACAATATTTTTACTG---------------------------------
gi|22792292|gb|BU496098.1|BU496 ACAATATTTTTACTG---------------------------------
gi|462854|gb|T18068.1|T18068    ACAATATTTTTACTG---------------------------------
gi|462867|gb|T18081.1|T18081    ACAATATTTTTACTG---------------------------------

PF11_0425                       ACATGTACTGTTATATATATATATAGATTGTATTTTATATATTTACAT
MAL11|PF11_0425                 ------------------------------------------------
su_gi_contig_555                ------------------------------------------------
gi|22791916|gb|BU495722.1|BU495 ------------------------------------------------
gi|462863|gb|T18077.1|T18077    ------------------------------------------------
gi|15907838|gb|BI814960.1|BI814 ------------------------------------------------
gi|21687718|gb|BQ633565.1|BQ633 ------------------------------------------------
gi|21255356|gb|BQ452244.1|BQ452 ------------------------------------------------
gi|22792292|gb|BU496098.1|BU496 ------------------------------------------------
gi|462854|gb|T18068.1|T18068    ------------------------------------------------
gi|462867|gb|T18081.1|T18081    ------------------------------------------------

PF11_0425                       ATAATGTTTCTTTTTTTTTCTTTTTTTTTTTTTCTTACGTTTTATCAG
MAL11|PF11_0425                 ------------------------------------------------
su_gi_contig_555                ------------------------------------------------
gi|22791916|gb|BU495722.1|BU495 ------------------------------------------------
gi|462863|gb|T18077.1|T18077    ------------------------------------------------
gi|15907838|gb|BI814960.1|BI814 ------------------------------------------------
gi|21687718|gb|BQ633565.1|BQ633 ------------------------------------------------
gi|21255356|gb|BQ452244.1|BQ452 ------------------------------------------------
gi|22792292|gb|BU496098.1|BU496 ------------------------------------------------
gi|462854|gb|T18068.1|T18068    ------------------------------------------------
gi|462867|gb|T18081.1|T18081    ------------------------------------------------

PF11_0425                       AAAAATTACTCTTATTAAAAAATATTGGAATTCAAATTGATAAAAAAG
MAL11|PF11_0425                 AAAAATTACTCTTATTAAAAAATATTGGAATTCAAATTGATAAAAAAG
su_gi_contig_555                AAAAATTACTCTTATTAAAAAATATTGGAATTCAAATTGATAAAAAAG
gi|22791916|gb|BU495722.1|BU495 ------------------------------------------------
gi|462863|gb|T18077.1|T18077    ------------------------------------------------
gi|15907838|gb|BI814960.1|BI814 AAAAATTACTCTTATTAAAAAATATTG---------------------
gi|21687718|gb|BQ633565.1|BQ633 AAAAATTACTCTTATTAAAAAATATTGGAATTCAAATTGATAAAAAAG
gi|21255356|gb|BQ452244.1|BQ452 AAAAATTACTCTTATTAAAAAATATTGGAATTCAAATTGATAAAAAAG
gi|22792292|gb|BU496098.1|BU496 AAAAATTACTCTTATTAAAAAATATTGGAATTCAAATTGATAAAAAAG
gi|462854|gb|T18068.1|T18068    AAAAATTACTCTTATTAAAAAATATTGGAATTCAAATTGATAAAAAAG
gi|462867|gb|T18081.1|T18081    AAAAATTACTCTTATTAAAAAATATTGGAATTCAAATTGATAAAAAAG

PF11_0425                       ATTCATTTGAAAACTATACAAAATTTATATGTAAAAATGAGATAGAAA
MAL11|PF11_0425                 ATTCATTTGAAAACTATACAAAATTTATATGTAAAAATGAGATAGAAA
su_gi_contig_555                ATTCATTTGAAAACTATACAAAATTTATATGTAAAAATGAGATAGAAA
gi|22791916|gb|BU495722.1|BU495 ------------------------------------------------
gi|462863|gb|T18077.1|T18077    ------------------------------------------------
gi|15907838|gb|BI814960.1|BI814 ------------------------------------------------
gi|21687718|gb|BQ633565.1|BQ633 ATTCATTTGAAAACTATACAAAATTTATATGTAAAAATGAGATAG---
gi|21255356|gb|BQ452244.1|BQ452 ATTCATTTGAAAACTATACAAAATTTATATGTAAAAATGAGATAGAAA
gi|22792292|gb|BU496098.1|BU496 ATTCATTTGAAAACTATACAAAATTTATATGTAAAAATGAGATAGAAA
gi|462854|gb|T18068.1|T18068    NTTCATTTGAAAACTATACAAAATTTAT--------------------
gi|462867|gb|T18081.1|T18081    ATTCATTTGAAAACTATACAAAATTTATA-------------------

PF11_0425                       ATATTTTCATTAATGAAGTAATAAAAATTTAAGGACATGAAAAAGAAA
MAL11|PF11_0425                 ATATTTTCATTAATGAA-------------------------------
su_gi_contig_555                ATATTTTCATTAATGAA-------------------------------
gi|22791916|gb|BU495722.1|BU495 ------------------------------------------------
gi|462863|gb|T18077.1|T18077    ------------------------------------------------
gi|15907838|gb|BI814960.1|BI814 ------------------------------------------------
gi|21687718|gb|BQ633565.1|BQ633 ------------------------------------------------
gi|21255356|gb|BQ452244.1|BQ452 ATATTTTCATTAATGAA-------------------------------
gi|22792292|gb|BU496098.1|BU496 ATATTTTCATTAATGAA-------------------------------
gi|462854|gb|T18068.1|T18068    ------------------------------------------------
gi|462867|gb|T18081.1|T18081    ------------------------------------------------

PF11_0425                       TTGTCACATATATAAATAAATAAATATATAAATATATATTTTATTTTG
MAL11|PF11_0425                 ------------------------------------------------
su_gi_contig_555                ------------------------------------------------
gi|22791916|gb|BU495722.1|BU495 ------------------------------------------------
gi|462863|gb|T18077.1|T18077    ------------------------------------------------
gi|15907838|gb|BI814960.1|BI814 ------------------------------------------------
gi|21687718|gb|BQ633565.1|BQ633 ------------------------------------------------
gi|21255356|gb|BQ452244.1|BQ452 ------------------------------------------------
gi|22792292|gb|BU496098.1|BU496 ------------------------------------------------
gi|462854|gb|T18068.1|T18068    ------------------------------------------------
gi|462867|gb|T18081.1|T18081    ------------------------------------------------

PF11_0425                       TAGGCCATTTACATGTTTGAAATATGTCCATATTTATGTATTAAGCTA
MAL11|PF11_0425                 ---GCCATTTACATGTTTGAAATATGTCCATATTTATGTATTAAGCTA
su_gi_contig_555                ---GCCATTTACATGTTTGAAATATGTCCATATTTATGTATTAAGCTA
gi|22791916|gb|BU495722.1|BU495 ------------------------------------------------
gi|462863|gb|T18077.1|T18077    ------------------------------------------------
gi|15907838|gb|BI814960.1|BI814 ------------------------------------------------
gi|21687718|gb|BQ633565.1|BQ633 ------------------------------------------------
gi|21255356|gb|BQ452244.1|BQ452 ---GCCATTTACATGTTTGAAATATGTCCATATTTATGTATTAAGCTA
gi|22792292|gb|BU496098.1|BU496 ---GCCATTTACATGTTTGAAATATGTCCATATTTATGTATTAAGCTA
gi|462854|gb|T18068.1|T18068    ------------------------------------------------
gi|462867|gb|T18081.1|T18081    ------------------------------------------------

PF11_0425                       AAAAATAATGATTCTGTTATTCTCTTCAAGGTAAATAATATGAAATGT
MAL11|PF11_0425                 AAAAATAATGATTCTGTTATTCTCTTCAAG------------------
su_gi_contig_555                AAAAATAATGATTCTGTTATTCTCTTCAAG------------------
gi|22791916|gb|BU495722.1|BU495 ------------------------------------------------
gi|462863|gb|T18077.1|T18077    ------------------------------------------------
gi|15907838|gb|BI814960.1|BI814 ------------------------------------------------
gi|21687718|gb|BQ633565.1|BQ633 ------------------------------------------------
gi|21255356|gb|BQ452244.1|BQ452 AAAAATAATGATTCTGTTATTCTCTTCAAG------------------
gi|22792292|gb|BU496098.1|BU496 AAAAATAATGATTCTGTTATTCTCTTCAAG------------------
gi|462854|gb|T18068.1|T18068    ------------------------------------------------
gi|462867|gb|T18081.1|T18081    ------------------------------------------------

PF11_0425                       TATGACTTCAAAAATGTAGAATAATCTACAAATAATATATAAATGAAT
MAL11|PF11_0425                 ------------------------------------------------
su_gi_contig_555                ------------------------------------------------
gi|22791916|gb|BU495722.1|BU495 ------------------------------------------------
gi|462863|gb|T18077.1|T18077    ------------------------------------------------
gi|15907838|gb|BI814960.1|BI814 ------------------------------------------------
gi|21687718|gb|BQ633565.1|BQ633 ------------------------------------------------
gi|21255356|gb|BQ452244.1|BQ452 ------------------------------------------------
gi|22792292|gb|BU496098.1|BU496 ------------------------------------------------
gi|462854|gb|T18068.1|T18068    ------------------------------------------------
gi|462867|gb|T18081.1|T18081    ------------------------------------------------

PF11_0425                       AAATAAAATGTGCAAAAAATATATACATATTTATATATGTTCATTTAT
MAL11|PF11_0425                 ------------------------------------------------
su_gi_contig_555                ------------------------------------------------
gi|22791916|gb|BU495722.1|BU495 ------------------------------------------------
gi|462863|gb|T18077.1|T18077    ------------------------------------------------
gi|15907838|gb|BI814960.1|BI814 ------------------------------------------------
gi|21687718|gb|BQ633565.1|BQ633 ------------------------------------------------
gi|21255356|gb|BQ452244.1|BQ452 ------------------------------------------------
gi|22792292|gb|BU496098.1|BU496 ------------------------------------------------
gi|462854|gb|T18068.1|T18068    ------------------------------------------------
gi|462867|gb|T18081.1|T18081    ------------------------------------------------

PF11_0425                       TTATTTTTTTTTTTTAGGATGTTGTGTTGGGTATGAACAATATGGTAA
MAL11|PF11_0425                 -----------------GATGTTGTGTTGGGTATGAACAATATGGTAA
su_gi_contig_555                -----------------GATGTTGTGTTGGGTATGAACAATATGGTAA
gi|22791916|gb|BU495722.1|BU495 ------------------------------------------------
gi|462863|gb|T18077.1|T18077    ------------------------------------------------
gi|15907838|gb|BI814960.1|BI814 ------------------------------------------------
gi|21687718|gb|BQ633565.1|BQ633 ------------------------------------------------
gi|21255356|gb|BQ452244.1|BQ452 -----------------GATGTTGTGTTGGGTATGAACAATATGGTAA
gi|22792292|gb|BU496098.1|BU496 -----------------GATGTTGTGTTGGGTATGAACAATATGGTAA
gi|462854|gb|T18068.1|T18068    ------------------------------------------------
gi|462867|gb|T18081.1|T18081    ------------------------------------------------

PF11_0425                       ATATCTACAGAGATATAAAAAAGATTTTTTTTTATAATGATAATAATA
MAL11|PF11_0425                 ATATCTACAGAGATATAAAAAAGATTTTTTTTTATAATGATAATAATA
su_gi_contig_555                ATATCTACAGAGATATAAAAAAGATTTTTTTTTATAATGATAATAATA
gi|22791916|gb|BU495722.1|BU495 ------------------------------------------------
gi|462863|gb|T18077.1|T18077    ------------------------------------------------
gi|15907838|gb|BI814960.1|BI814 ------------------------------------------------
gi|21687718|gb|BQ633565.1|BQ633 ------------------------------------------------
gi|21255356|gb|BQ452244.1|BQ452 ATATCTACAGAGATATAAAAAAGATTTTTTTTTATAATGATAATA---
gi|22792292|gb|BU496098.1|BU496 ATATCTACAGAGATATAAAAAAGATTTTTTTTTATAATGATAATAATA
gi|462854|gb|T18068.1|T18068    ------------------------------------------------
gi|462867|gb|T18081.1|T18081    ------------------------------------------------

PF11_0425                       TATTAAAGACTATAAAAATAACACACGTAAAAAATGACAAGGGTATCT
MAL11|PF11_0425                 TATTAAAGACTATAAAAATAACACACGTAAAAAATGACAAGGGTATCT
su_gi_contig_555                TATTAAAGACTATAAAAATAACACAC----------------------
gi|22791916|gb|BU495722.1|BU495 ------------------------------------------------
gi|462863|gb|T18077.1|T18077    ------------------------------------------------
gi|15907838|gb|BI814960.1|BI814 ------------------------------------------------
gi|21687718|gb|BQ633565.1|BQ633 ------------------------------------------------
gi|21255356|gb|BQ452244.1|BQ452 ------------------------------------------------
gi|22792292|gb|BU496098.1|BU496 TATTAAAGACTATAAAAATAACACAC----------------------
gi|462854|gb|T18068.1|T18068    ------------------------------------------------
gi|462867|gb|T18081.1|T18081    ------------------------------------------------

PF11_0425                       ATGAGATTGGACAAACCGATGGAGAAGAAGAAGATGAAATTAGTGACT
MAL11|PF11_0425                 ATGAGATTGGACAAACCGATGGAGAAGAAGAAGATGAAATTAGTGACT
su_gi_contig_555                ------------------------------------------------
gi|22791916|gb|BU495722.1|BU495 ------------------------------------------------
gi|462863|gb|T18077.1|T18077    ------------------------------------------------
gi|15907838|gb|BI814960.1|BI814 ------------------------------------------------
gi|21687718|gb|BQ633565.1|BQ633 ------------------------------------------------
gi|21255356|gb|BQ452244.1|BQ452 ------------------------------------------------
gi|22792292|gb|BU496098.1|BU496 ------------------------------------------------
gi|462854|gb|T18068.1|T18068    ------------------------------------------------
gi|462867|gb|T18081.1|T18081    ------------------------------------------------

PF11_0425                       CTGTAAGTTACATTGTGAGTGAAGCTACGAGTAATCATACGAGTGATA
MAL11|PF11_0425                 CTGTAAGTTACATTGTGAGTGAAGCTACGAGTAATCATACGAGTGATA
su_gi_contig_555                ------------------------------------------------
gi|22791916|gb|BU495722.1|BU495 ------------------------------------------------
gi|462863|gb|T18077.1|T18077    ------------------------------------------------
gi|15907838|gb|BI814960.1|BI814 ------------------------------------------------
gi|21687718|gb|BQ633565.1|BQ633 ------------------------------------------------
gi|21255356|gb|BQ452244.1|BQ452 ------------------------------------------------
gi|22792292|gb|BU496098.1|BU496 ------------------------------------------------
gi|462854|gb|T18068.1|T18068    ------------------------------------------------
gi|462867|gb|T18081.1|T18081    ------------------------------------------------

PF11_0425                       AAATAAGTGACGATATAAGTGATCAGACAGATAATTTTGAAGAAGATG
MAL11|PF11_0425                 AAATAAGTGACGATATAAGTGATCAGACAGATAATTTTGAAGAAGATG
su_gi_contig_555                ------------------------------------------------
gi|22791916|gb|BU495722.1|BU495 ------------------------------------------------
gi|462863|gb|T18077.1|T18077    ------------------------------------------------
gi|15907838|gb|BI814960.1|BI814 ------------------------------------------------
gi|21687718|gb|BQ633565.1|BQ633 ------------------------------------------------
gi|21255356|gb|BQ452244.1|BQ452 ------------------------------------------------
gi|22792292|gb|BU496098.1|BU496 ------------------------------------------------
gi|462854|gb|T18068.1|T18068    ------------------------------------------------
gi|462867|gb|T18081.1|T18081    ------------------------------------------------

PF11_0425                       AGGAAGTAAAAAAGGTAATACAAAAAAAATATAATTATACAAAAAACA
MAL11|PF11_0425                 AGGAAGTAAAAAAGGTAATACAAAAAAAATATAATTATACAAAAAACA
su_gi_contig_555                ------------------------------------------------
gi|22791916|gb|BU495722.1|BU495 ------------------------------------------------
gi|462863|gb|T18077.1|T18077    ------------------------------------------------
gi|15907838|gb|BI814960.1|BI814 ------------------------------------------------
gi|21687718|gb|BQ633565.1|BQ633 ------------------------------------------------
gi|21255356|gb|BQ452244.1|BQ452 ------------------------------------------------
gi|22792292|gb|BU496098.1|BU496 ------------------------------------------------
gi|462854|gb|T18068.1|T18068    ------------------------------------------------
gi|462867|gb|T18081.1|T18081    ------------------------------------------------

PF11_0425                       AAAATTATGATAATATAAATTTGGAAAATAATATATATGCTACAAATA
MAL11|PF11_0425                 AAAATTATGATAATATAAATTTGGAAAATAATATATATGCTACAAATA
su_gi_contig_555                ------------------------------------------------
gi|22791916|gb|BU495722.1|BU495 ------------------------------------------------
gi|462863|gb|T18077.1|T18077    ------------------------------------------------
gi|15907838|gb|BI814960.1|BI814 ------------------------------------------------
gi|21687718|gb|BQ633565.1|BQ633 ------------------------------------------------
gi|21255356|gb|BQ452244.1|BQ452 ------------------------------------------------
gi|22792292|gb|BU496098.1|BU496 ------------------------------------------------
gi|462854|gb|T18068.1|T18068    ------------------------------------------------
gi|462867|gb|T18081.1|T18081    ------------------------------------------------

PF11_0425                       ATTGTTCTTCAAGTGAAGAAAATATTTTCAAATTATTAAATTTCAGTT
MAL11|PF11_0425                 ATTGTTCTTCAAGTGAAGAAAATATTTTCAAATTATTAAATTTCAGTT
su_gi_contig_555                ------------------------------------------------
gi|22791916|gb|BU495722.1|BU495 ------------------------------------------------
gi|462863|gb|T18077.1|T18077    ------------------------------------------------
gi|15907838|gb|BI814960.1|BI814 ------------------------------------------------
gi|21687718|gb|BQ633565.1|BQ633 ------------------------------------------------
gi|21255356|gb|BQ452244.1|BQ452 ------------------------------------------------
gi|22792292|gb|BU496098.1|BU496 ------------------------------------------------
gi|462854|gb|T18068.1|T18068    ------------------------------------------------
gi|462867|gb|T18081.1|T18081    ------------------------------------------------

PF11_0425                       CATATGAAAATATTAAAATTAATAAAAGATCTAAAAAATTAAGAAAAA
MAL11|PF11_0425                 CATATGAAAATATTAAAATTAATAAAAGATCTAAAAAATTAAGAAAAA
su_gi_contig_555                ------------------------------------------------
gi|22791916|gb|BU495722.1|BU495 ------------------------------------------------
gi|462863|gb|T18077.1|T18077    ------------------------------------------------
gi|15907838|gb|BI814960.1|BI814 ------------------------------------------------
gi|21687718|gb|BQ633565.1|BQ633 ------------------------------------------------
gi|21255356|gb|BQ452244.1|BQ452 ------------------------------------------------
gi|22792292|gb|BU496098.1|BU496 ------------------------------------------------
gi|462854|gb|T18068.1|T18068    ------------------------------------------------
gi|462867|gb|T18081.1|T18081    ------------------------------------------------

PF11_0425                       ATAACTCGTATGATGTATATATAAATAAACAATTAGCAATAAAAATTA
MAL11|PF11_0425                 ATAACTCGTATGATGTATATATAAATAAACAATTAGCAATAAAAATTA
su_gi_contig_555                ------------------------------------------------
gi|22791916|gb|BU495722.1|BU495 ------------------------------------------------
gi|462863|gb|T18077.1|T18077    ------------------------------------------------
gi|15907838|gb|BI814960.1|BI814 ------------------------------------------------
gi|21687718|gb|BQ633565.1|BQ633 ------------------------------------------------
gi|21255356|gb|BQ452244.1|BQ452 ------------------------------------------------
gi|22792292|gb|BU496098.1|BU496 ------------------------------------------------
gi|462854|gb|T18068.1|T18068    ------------------------------------------------
gi|462867|gb|T18081.1|T18081    ------------------------------------------------

PF11_0425                       TGAACAATTAATAACAAAAAAAAAAAAAAAGAAAAAAAAAAAAAAAAA
MAL11|PF11_0425                 TGAACAATTAA-------------------------------------
su_gi_contig_555                ------------------------------------------------
gi|22791916|gb|BU495722.1|BU495 ------------------------------------------------
gi|462863|gb|T18077.1|T18077    ------------------------------------------------
gi|15907838|gb|BI814960.1|BI814 ------------------------------------------------
gi|21687718|gb|BQ633565.1|BQ633 ------------------------------------------------
gi|21255356|gb|BQ452244.1|BQ452 ------------------------------------------------
gi|22792292|gb|BU496098.1|BU496 ------------------------------------------------
gi|462854|gb|T18068.1|T18068    ------------------------------------------------
gi|462867|gb|T18081.1|T18081    ------------------------------------------------

PF11_0425                       AAAAAGAAAAAAAGAACATAAGAACATAAGAATATTCTCTTGTTTATA
MAL11|PF11_0425                 ------------------------------------------------
su_gi_contig_555                ------------------------------------------------
gi|22791916|gb|BU495722.1|BU495 ------------------------------------------------
gi|462863|gb|T18077.1|T18077    ------------------------------------------------
gi|15907838|gb|BI814960.1|BI814 ------------------------------------------------
gi|21687718|gb|BQ633565.1|BQ633 ------------------------------------------------
gi|21255356|gb|BQ452244.1|BQ452 ------------------------------------------------
gi|22792292|gb|BU496098.1|BU496 ------------------------------------------------
gi|462854|gb|T18068.1|T18068    ------------------------------------------------
gi|462867|gb|T18081.1|T18081    ------------------------------------------------

PF11_0425                       TTATTATTTATTTATAATTTATTTTTTTTTTTTTCCTTTTCCTTTTCC
MAL11|PF11_0425                 ------------------------------------------------
su_gi_contig_555                ------------------------------------------------
gi|22791916|gb|BU495722.1|BU495 ------------------------------------------------
gi|462863|gb|T18077.1|T18077    ------------------------------------------------
gi|15907838|gb|BI814960.1|BI814 ------------------------------------------------
gi|21687718|gb|BQ633565.1|BQ633 ------------------------------------------------
gi|21255356|gb|BQ452244.1|BQ452 ------------------------------------------------
gi|22792292|gb|BU496098.1|BU496 ------------------------------------------------
gi|462854|gb|T18068.1|T18068    ------------------------------------------------
gi|462867|gb|T18081.1|T18081    ------------------------------------------------

PF11_0425                       TATATATAATTTTACATTTTTTGTCACAAACATGTCCACTCCATAATA
MAL11|PF11_0425                 ------------------------------------------------
su_gi_contig_555                ------------------------------------------------
gi|22791916|gb|BU495722.1|BU495 ------------------------------------------------
gi|462863|gb|T18077.1|T18077    ------------------------------------------------
gi|15907838|gb|BI814960.1|BI814 ------------------------------------------------
gi|21687718|gb|BQ633565.1|BQ633 ------------------------------------------------
gi|21255356|gb|BQ452244.1|BQ452 ------------------------------------------------
gi|22792292|gb|BU496098.1|BU496 ------------------------------------------------
gi|462854|gb|T18068.1|T18068    ------------------------------------------------
gi|462867|gb|T18081.1|T18081    ------------------------------------------------

PF11_0425                       TTGATGTACTATAATGCATTTATTTATTTTTCTTTTCTATTAAATAAA
MAL11|PF11_0425                 ------------------------------------------------
su_gi_contig_555                ------------------------------------------------
gi|22791916|gb|BU495722.1|BU495 ------------------------------------------------
gi|462863|gb|T18077.1|T18077    ------------------------------------------------
gi|15907838|gb|BI814960.1|BI814 ------------------------------------------------
gi|21687718|gb|BQ633565.1|BQ633 ------------------------------------------------
gi|21255356|gb|BQ452244.1|BQ452 ------------------------------------------------
gi|22792292|gb|BU496098.1|BU496 ------------------------------------------------
gi|462854|gb|T18068.1|T18068    ------------------------------------------------
gi|462867|gb|T18081.1|T18081    ------------------------------------------------

PF11_0425                       GAATATATAATTATGAATAATATATATGTTCACACATGGTCTTTATTA
MAL11|PF11_0425                 ------------------------------------------------
su_gi_contig_555                ------------------------------------------------
gi|22791916|gb|BU495722.1|BU495 ------------------------------------------------
gi|462863|gb|T18077.1|T18077    ------------------------------------------------
gi|15907838|gb|BI814960.1|BI814 ------------------------------------------------
gi|21687718|gb|BQ633565.1|BQ633 ------------------------------------------------
gi|21255356|gb|BQ452244.1|BQ452 ------------------------------------------------
gi|22792292|gb|BU496098.1|BU496 ------------------------------------------------
gi|462854|gb|T18068.1|T18068    ------------------------------------------------
gi|462867|gb|T18081.1|T18081    ------------------------------------------------

PF11_0425                       TATTATATAATAGTATAATATTTTTTTAACTTTTATTTGTCTTTTATA
MAL11|PF11_0425                 ------------------------------------------------
su_gi_contig_555                ------------------------------------------------
gi|22791916|gb|BU495722.1|BU495 ------------------------------------------------
gi|462863|gb|T18077.1|T18077    ------------------------------------------------
gi|15907838|gb|BI814960.1|BI814 ------------------------------------------------
gi|21687718|gb|BQ633565.1|BQ633 ------------------------------------------------
gi|21255356|gb|BQ452244.1|BQ452 ------------------------------------------------
gi|22792292|gb|BU496098.1|BU496 ------------------------------------------------
gi|462854|gb|T18068.1|T18068    ------------------------------------------------
gi|462867|gb|T18081.1|T18081    ------------------------------------------------

PF11_0425                       AAAATTTTATAAAGATAAAAATAAATTCTTAAAAAAAAATATATATGA
MAL11|PF11_0425                 ------------------------------------------------
su_gi_contig_555                ------------------------------------------------
gi|22791916|gb|BU495722.1|BU495 ------------------------------------------------
gi|462863|gb|T18077.1|T18077    ------------------------------------------------
gi|15907838|gb|BI814960.1|BI814 ------------------------------------------------
gi|21687718|gb|BQ633565.1|BQ633 ------------------------------------------------
gi|21255356|gb|BQ452244.1|BQ452 ------------------------------------------------
gi|22792292|gb|BU496098.1|BU496 ------------------------------------------------
gi|462854|gb|T18068.1|T18068    ------------------------------------------------
gi|462867|gb|T18081.1|T18081    ------------------------------------------------

PF11_0425                       TTAATATGTAATAATATATATATATATATATATATATTTATTTATTTA
MAL11|PF11_0425                 ------------------------------------------------
su_gi_contig_555                ------------------------------------------------
gi|22791916|gb|BU495722.1|BU495 ------------------------------------------------
gi|462863|gb|T18077.1|T18077    ------------------------------------------------
gi|15907838|gb|BI814960.1|BI814 ------------------------------------------------
gi|21687718|gb|BQ633565.1|BQ633 ------------------------------------------------
gi|21255356|gb|BQ452244.1|BQ452 ------------------------------------------------
gi|22792292|gb|BU496098.1|BU496 ------------------------------------------------
gi|462854|gb|T18068.1|T18068    ------------------------------------------------
gi|462867|gb|T18081.1|T18081    ------------------------------------------------

PF11_0425                       ATAGATATGCCATAAATGTATAGATAATAACTTTAATTTTATTCCTAC
MAL11|PF11_0425                 ------------------------------------------------
su_gi_contig_555                ------------------------------------------------
gi|22791916|gb|BU495722.1|BU495 ------------------------------------------------
gi|462863|gb|T18077.1|T18077    ------------------------------------------------
gi|15907838|gb|BI814960.1|BI814 ------------------------------------------------
gi|21687718|gb|BQ633565.1|BQ633 ------------------------------------------------
gi|21255356|gb|BQ452244.1|BQ452 ------------------------------------------------
gi|22792292|gb|BU496098.1|BU496 ------------------------------------------------
gi|462854|gb|T18068.1|T18068    ------------------------------------------------
gi|462867|gb|T18081.1|T18081    ------------------------------------------------

PF11_0425                       ATCTTTATATATATATAATTATTTATTTATGTAAGTATAAAATGGGAG
MAL11|PF11_0425                 ------------------------------------------------
su_gi_contig_555                ------------------------------------------------
gi|22791916|gb|BU495722.1|BU495 ------------------------------------------------
gi|462863|gb|T18077.1|T18077    ------------------------------------------------
gi|15907838|gb|BI814960.1|BI814 ------------------------------------------------
gi|21687718|gb|BQ633565.1|BQ633 ------------------------------------------------
gi|21255356|gb|BQ452244.1|BQ452 ------------------------------------------------
gi|22792292|gb|BU496098.1|BU496 ------------------------------------------------
gi|462854|gb|T18068.1|T18068    ------------------------------------------------
gi|462867|gb|T18081.1|T18081    ------------------------------------------------

PF11_0425                       AGTATGTGAGAAAAATTCCATACTATAACAACTATGAGGAAAAAAAAG
MAL11|PF11_0425                 ------------------------------------------------
su_gi_contig_555                ------------------------------------------------
gi|22791916|gb|BU495722.1|BU495 ------------------------------------------------
gi|462863|gb|T18077.1|T18077    ------------------------------------------------
gi|15907838|gb|BI814960.1|BI814 ------------------------------------------------
gi|21687718|gb|BQ633565.1|BQ633 ------------------------------------------------
gi|21255356|gb|BQ452244.1|BQ452 ------------------------------------------------
gi|22792292|gb|BU496098.1|BU496 ------------------------------------------------
gi|462854|gb|T18068.1|T18068    ------------------------------------------------
gi|462867|gb|T18081.1|T18081    ------------------------------------------------

PF11_0425                       ACCTCTTGAAATTTACATTTCTACATGATAAAAAGGATGATGAAAAAA
MAL11|PF11_0425                 ------------------------------------------------
su_gi_contig_555                ------------------------------------------------
gi|22791916|gb|BU495722.1|BU495 ------------------------------------------------
gi|462863|gb|T18077.1|T18077    ------------------------------------------------
gi|15907838|gb|BI814960.1|BI814 ------------------------------------------------
gi|21687718|gb|BQ633565.1|BQ633 ------------------------------------------------
gi|21255356|gb|BQ452244.1|BQ452 ------------------------------------------------
gi|22792292|gb|BU496098.1|BU496 ------------------------------------------------
gi|462854|gb|T18068.1|T18068    ------------------------------------------------
gi|462867|gb|T18081.1|T18081    ------------------------------------------------

PF11_0425                       GAGAAATAAATAAAAATGACGAAGTTCAATTTATAAGTAAAAATAAAT
MAL11|PF11_0425                 ------------------------------------------------
su_gi_contig_555                ------------------------------------------------
gi|22791916|gb|BU495722.1|BU495 ------------------------------------------------
gi|462863|gb|T18077.1|T18077    ------------------------------------------------
gi|15907838|gb|BI814960.1|BI814 ------------------------------------------------
gi|21687718|gb|BQ633565.1|BQ633 ------------------------------------------------
gi|21255356|gb|BQ452244.1|BQ452 ------------------------------------------------
gi|22792292|gb|BU496098.1|BU496 ------------------------------------------------
gi|462854|gb|T18068.1|T18068    ------------------------------------------------
gi|462867|gb|T18081.1|T18081    ------------------------------------------------

PF11_0425                       ATATTATTATTGTTATTATTATATTTATCTCTTTTTACTTTTTTTTTT
MAL11|PF11_0425                 ------------------------------------------------
su_gi_contig_555                ------------------------------------------------
gi|22791916|gb|BU495722.1|BU495 ------------------------------------------------
gi|462863|gb|T18077.1|T18077    ------------------------------------------------
gi|15907838|gb|BI814960.1|BI814 ------------------------------------------------
gi|21687718|gb|BQ633565.1|BQ633 ------------------------------------------------
gi|21255356|gb|BQ452244.1|BQ452 ------------------------------------------------
gi|22792292|gb|BU496098.1|BU496 ------------------------------------------------
gi|462854|gb|T18068.1|T18068    ------------------------------------------------
gi|462867|gb|T18081.1|T18081    ------------------------------------------------

PF11_0425                       TTTTTTTTTTTTAAACTATTTATAGTAAAAAAGAGGGAGAATATGAAG
MAL11|PF11_0425                 ------------------------------------------------
su_gi_contig_555                ------------------------------------------------
gi|22791916|gb|BU495722.1|BU495 ------------------------------------------------
gi|462863|gb|T18077.1|T18077    ------------------------------------------------
gi|15907838|gb|BI814960.1|BI814 ------------------------------------------------
gi|21687718|gb|BQ633565.1|BQ633 ------------------------------------------------
gi|21255356|gb|BQ452244.1|BQ452 ------------------------------------------------
gi|22792292|gb|BU496098.1|BU496 ------------------------------------------------
gi|462854|gb|T18068.1|T18068    ------------------------------------------------
gi|462867|gb|T18081.1|T18081    ------------------------------------------------

PF11_0425                       GATATACTAACGCACCTTCCTCATATGAGTAATGACAATCCATTTTTA
MAL11|PF11_0425                 ------------------------------------------------
su_gi_contig_555                ------------------------------------------------
gi|22791916|gb|BU495722.1|BU495 ------------------------------------------------
gi|462863|gb|T18077.1|T18077    ------------------------------------------------
gi|15907838|gb|BI814960.1|BI814 ------------------------------------------------
gi|21687718|gb|BQ633565.1|BQ633 ------------------------------------------------
gi|21255356|gb|BQ452244.1|BQ452 ------------------------------------------------
gi|22792292|gb|BU496098.1|BU496 ------------------------------------------------
gi|462854|gb|T18068.1|T18068    ------------------------------------------------
gi|462867|gb|T18081.1|T18081    ------------------------------------------------

PF11_0425                       TTTAATATGTCTATGTTGTTGTATTTTTAATTATTTATTTATATGCGT
MAL11|PF11_0425                 ------------------------------------------------
su_gi_contig_555                ------------------------------------------------
gi|22791916|gb|BU495722.1|BU495 ------------------------------------------------
gi|462863|gb|T18077.1|T18077    ------------------------------------------------
gi|15907838|gb|BI814960.1|BI814 ------------------------------------------------
gi|21687718|gb|BQ633565.1|BQ633 ------------------------------------------------
gi|21255356|gb|BQ452244.1|BQ452 ------------------------------------------------
gi|22792292|gb|BU496098.1|BU496 ------------------------------------------------
gi|462854|gb|T18068.1|T18068    ------------------------------------------------
gi|462867|gb|T18081.1|T18081    ------------------------------------------------

PF11_0425                       TCATTTATTTATTTTTGATGTTCCCCATAAGATACAAGAACACAAGGC
MAL11|PF11_0425                 ------------------------------------------------
su_gi_contig_555                ------------------------------------------------
gi|22791916|gb|BU495722.1|BU495 ------------------------------------------------
gi|462863|gb|T18077.1|T18077    ------------------------------------------------
gi|15907838|gb|BI814960.1|BI814 ------------------------------------------------
gi|21687718|gb|BQ633565.1|BQ633 ------------------------------------------------
gi|21255356|gb|BQ452244.1|BQ452 ------------------------------------------------
gi|22792292|gb|BU496098.1|BU496 ------------------------------------------------
gi|462854|gb|T18068.1|T18068    ------------------------------------------------
gi|462867|gb|T18081.1|T18081    ------------------------------------------------

PF11_0425                       GATATTCTAAATGAAAGAAAAGTATTTCGCATAAAAAAAAAAAAAAAT
MAL11|PF11_0425                 ------------------------------------------------
su_gi_contig_555                ------------------------------------------------
gi|22791916|gb|BU495722.1|BU495 ------------------------------------------------
gi|462863|gb|T18077.1|T18077    ------------------------------------------------
gi|15907838|gb|BI814960.1|BI814 ------------------------------------------------
gi|21687718|gb|BQ633565.1|BQ633 ------------------------------------------------
gi|21255356|gb|BQ452244.1|BQ452 ------------------------------------------------
gi|22792292|gb|BU496098.1|BU496 ------------------------------------------------
gi|462854|gb|T18068.1|T18068    ------------------------------------------------
gi|462867|gb|T18081.1|T18081    ------------------------------------------------

PF11_0425                       ATATGTATGTATATATATATATATATATATATATATAATAATACATAA
MAL11|PF11_0425                 ------------------------------------------------
su_gi_contig_555                ------------------------------------------------
gi|22791916|gb|BU495722.1|BU495 ------------------------------------------------
gi|462863|gb|T18077.1|T18077    ------------------------------------------------
gi|15907838|gb|BI814960.1|BI814 ------------------------------------------------
gi|21687718|gb|BQ633565.1|BQ633 ------------------------------------------------
gi|21255356|gb|BQ452244.1|BQ452 ------------------------------------------------
gi|22792292|gb|BU496098.1|BU496 ------------------------------------------------
gi|462854|gb|T18068.1|T18068    ------------------------------------------------
gi|462867|gb|T18081.1|T18081    ------------------------------------------------

PF11_0425                       ATATAAAATCGAATAAAATATATAAAATAAATATATTATCATGTTATA
MAL11|PF11_0425                 ------------------------------------------------
su_gi_contig_555                ------------------------------------------------
gi|22791916|gb|BU495722.1|BU495 ------------------------------------------------
gi|462863|gb|T18077.1|T18077    ------------------------------------------------
gi|15907838|gb|BI814960.1|BI814 ------------------------------------------------
gi|21687718|gb|BQ633565.1|BQ633 ------------------------------------------------
gi|21255356|gb|BQ452244.1|BQ452 ------------------------------------------------
gi|22792292|gb|BU496098.1|BU496 ------------------------------------------------
gi|462854|gb|T18068.1|T18068    ------------------------------------------------
gi|462867|gb|T18081.1|T18081    ------------------------------------------------

PF11_0425                       TTATTTTTTAAAGAATAAGTTGAAAGAAGATATGTCTACTAATTTTAA
MAL11|PF11_0425                 ------------------------------------------------
su_gi_contig_555                ------------------------------------------------
gi|22791916|gb|BU495722.1|BU495 ------------------------------------------------
gi|462863|gb|T18077.1|T18077    ------------------------------------------------
gi|15907838|gb|BI814960.1|BI814 ------------------------------------------------
gi|21687718|gb|BQ633565.1|BQ633 ------------------------------------------------
gi|21255356|gb|BQ452244.1|BQ452 ------------------------------------------------
gi|22792292|gb|BU496098.1|BU496 ------------------------------------------------
gi|462854|gb|T18068.1|T18068    ------------------------------------------------
gi|462867|gb|T18081.1|T18081    ------------------------------------------------

PF11_0425                       CACCTATGAAAAAAGGTTCCCATTTCTTATTGATTCGGTTGTAAAAAA
MAL11|PF11_0425                 ------------------------------------------------
su_gi_contig_555                ------------------------------------------------
gi|22791916|gb|BU495722.1|BU495 ------------------------------------------------
gi|462863|gb|T18077.1|T18077    ------------------------------------------------
gi|15907838|gb|BI814960.1|BI814 ------------------------------------------------
gi|21687718|gb|BQ633565.1|BQ633 ------------------------------------------------
gi|21255356|gb|BQ452244.1|BQ452 ------------------------------------------------
gi|22792292|gb|BU496098.1|BU496 ------------------------------------------------
gi|462854|gb|T18068.1|T18068    ------------------------------------------------
gi|462867|gb|T18081.1|T18081    ------------------------------------------------

PF11_0425                       TCCTGAACAAACAAGAGACATGAAAGATGTGCTAAATAATAAATACGG
MAL11|PF11_0425                 ------------------------------------------------
su_gi_contig_555                ------------------------------------------------
gi|22791916|gb|BU495722.1|BU495 ------------------------------------------------
gi|462863|gb|T18077.1|T18077    ------------------------------------------------
gi|15907838|gb|BI814960.1|BI814 ------------------------------------------------
gi|21687718|gb|BQ633565.1|BQ633 ------------------------------------------------
gi|21255356|gb|BQ452244.1|BQ452 ------------------------------------------------
gi|22792292|gb|BU496098.1|BU496 ------------------------------------------------
gi|462854|gb|T18068.1|T18068    ------------------------------------------------
gi|462867|gb|T18081.1|T18081    ------------------------------------------------

PF11_0425                       TAAAATGGAATATAATGGAAAAAGAAAGATTAACATGCATGTCTAACT
MAL11|PF11_0425                 ------------------------------------------------
su_gi_contig_555                ------------------------------------------------
gi|22791916|gb|BU495722.1|BU495 ------------------------------------------------
gi|462863|gb|T18077.1|T18077    ------------------------------------------------
gi|15907838|gb|BI814960.1|BI814 ------------------------------------------------
gi|21687718|gb|BQ633565.1|BQ633 ------------------------------------------------
gi|21255356|gb|BQ452244.1|BQ452 ------------------------------------------------
gi|22792292|gb|BU496098.1|BU496 ------------------------------------------------
gi|462854|gb|T18068.1|T18068    ------------------------------------------------
gi|462867|gb|T18081.1|T18081    ------------------------------------------------

PF11_0425                       ATACGCACATATATATATACATATATATATATATATATATATATATAC
MAL11|PF11_0425                 ------------------------------------------------
su_gi_contig_555                ------------------------------------------------
gi|22791916|gb|BU495722.1|BU495 ------------------------------------------------
gi|462863|gb|T18077.1|T18077    ------------------------------------------------
gi|15907838|gb|BI814960.1|BI814 ------------------------------------------------
gi|21687718|gb|BQ633565.1|BQ633 ------------------------------------------------
gi|21255356|gb|BQ452244.1|BQ452 ------------------------------------------------
gi|22792292|gb|BU496098.1|BU496 ------------------------------------------------
gi|462854|gb|T18068.1|T18068    ------------------------------------------------
gi|462867|gb|T18081.1|T18081    ------------------------------------------------

PF11_0425                       AAATAGTTGATGACAATACAATAAAATATAGAATATCTCAAAATGTTG
MAL11|PF11_0425                 ------------------------------------------------
su_gi_contig_555                ------------------------------------------------
gi|22791916|gb|BU495722.1|BU495 ------------------------------------------------
gi|462863|gb|T18077.1|T18077    ------------------------------------------------
gi|15907838|gb|BI814960.1|BI814 ------------------------------------------------
gi|21687718|gb|BQ633565.1|BQ633 ------------------------------------------------
gi|21255356|gb|BQ452244.1|BQ452 ------------------------------------------------
gi|22792292|gb|BU496098.1|BU496 ------------------------------------------------
gi|462854|gb|T18068.1|T18068    ------------------------------------------------
gi|462867|gb|T18081.1|T18081    ------------------------------------------------

PF11_0425                       TAACTAAAACGATGTTGCTAGAAGAGAGGAAAAAAAACTACAAGGATG
MAL11|PF11_0425                 ------------------------------------------------
su_gi_contig_555                ------------------------------------------------
gi|22791916|gb|BU495722.1|BU495 ------------------------------------------------
gi|462863|gb|T18077.1|T18077    ------------------------------------------------
gi|15907838|gb|BI814960.1|BI814 ------------------------------------------------
gi|21687718|gb|BQ633565.1|BQ633 ------------------------------------------------
gi|21255356|gb|BQ452244.1|BQ452 ------------------------------------------------
gi|22792292|gb|BU496098.1|BU496 ------------------------------------------------
gi|462854|gb|T18068.1|T18068    ------------------------------------------------
gi|462867|gb|T18081.1|T18081    ------------------------------------------------

PF11_0425                       AATTGAGTACTGAAAAATAAATATAAATAAATGAATGCTTATACATAA
MAL11|PF11_0425                 ------------------------------------------------
su_gi_contig_555                ------------------------------------------------
gi|22791916|gb|BU495722.1|BU495 ------------------------------------------------
gi|462863|gb|T18077.1|T18077    ------------------------------------------------
gi|15907838|gb|BI814960.1|BI814 ------------------------------------------------
gi|21687718|gb|BQ633565.1|BQ633 ------------------------------------------------
gi|21255356|gb|BQ452244.1|BQ452 ------------------------------------------------
gi|22792292|gb|BU496098.1|BU496 ------------------------------------------------
gi|462854|gb|T18068.1|T18068    ------------------------------------------------
gi|462867|gb|T18081.1|T18081    ------------------------------------------------

PF11_0425                       ATATATATATATATATATATATATATATATGTGTGATATTATTTAATA
MAL11|PF11_0425                 ------------------------------------------------
su_gi_contig_555                ------------------------------------------------
gi|22791916|gb|BU495722.1|BU495 ------------------------------------------------
gi|462863|gb|T18077.1|T18077    ------------------------------------------------
gi|15907838|gb|BI814960.1|BI814 ------------------------------------------------
gi|21687718|gb|BQ633565.1|BQ633 ------------------------------------------------
gi|21255356|gb|BQ452244.1|BQ452 ------------------------------------------------
gi|22792292|gb|BU496098.1|BU496 ------------------------------------------------
gi|462854|gb|T18068.1|T18068    ------------------------------------------------
gi|462867|gb|T18081.1|T18081    ------------------------------------------------

PF11_0425                       TTTCAGGAGGACATAATATAGA
MAL11|PF11_0425                 ----------------------
su_gi_contig_555                ----------------------
gi|22791916|gb|BU495722.1|BU495 ----------------------
gi|462863|gb|T18077.1|T18077    ----------------------
gi|15907838|gb|BI814960.1|BI814 ----------------------
gi|21687718|gb|BQ633565.1|BQ633 ----------------------
gi|21255356|gb|BQ452244.1|BQ452 ----------------------
gi|22792292|gb|BU496098.1|BU496 ----------------------
gi|462854|gb|T18068.1|T18068    ----------------------
gi|462867|gb|T18081.1|T18081    ----------------------

;

endblock;
