# Supplementary material for: cDNA sequences reveal considerable gene prediction inaccuracy in the Plasmodium falciparum genome
Source: BMC Genomics. 2007 Jul 27;8:255. doi: 10.1186/1471-2164-8-255 (PMC1978503; doi:10.1186/1471-2164-8-255)
Supplement: Additional file 3 — Genes with cDNA sequences not matching predicted CDS perfectly. Aligned cDNA and predicted CDS sequences can be viewed by double clicking the hyper-linked gene names in the Excel file. [file 1471-2164-8-255-S3.zip › PF11_0438.TXT]

#NEXUS

[!This data assembled using Sequencher, from Gene Codes Corporation.]
begin data;
   dimensions ntax=6 nchar=3615;
   format datatype=dna gap=- interleave=yes;
   matrix

PF11_0438                       TTTAATTATATAAATAAGAATTTATGCATATAAGATAATAACATATAT
MAL11|PF11_0438                 ------------------------------------------------
su_gi_contig_1031               ------------------------------------------------
gi|12388467|gb|AU086326.1|AU086 ------------------------------------------------
gi|17967214|gb|BM273913.1|BM273 ------------------------------------------------
gi|27155469|gb|CA854363.1|CA854 ------------------------------------------------

PF11_0438                       ATATCTGCCATTTTTAATATTATTATGCATAAATATATTTTCATATAA
MAL11|PF11_0438                 ------------------------------------------------
su_gi_contig_1031               ------------------------------------------------
gi|12388467|gb|AU086326.1|AU086 ------------------------------------------------
gi|17967214|gb|BM273913.1|BM273 ------------------------------------------------
gi|27155469|gb|CA854363.1|CA854 ------------------------------------------------

PF11_0438                       ATTTTTTCATTTTTTTTGAAACTTTGAAAAGAACAAATATATTTATTT
MAL11|PF11_0438                 ------------------------------------------------
su_gi_contig_1031               ------------------------------------------------
gi|12388467|gb|AU086326.1|AU086 ------------------------------------------------
gi|17967214|gb|BM273913.1|BM273 ------------------------------------------------
gi|27155469|gb|CA854363.1|CA854 ------------------------------------------------

PF11_0438                       TTATTAAAAAAAAAAATAATAAAAAAAAATAAATATTATATATATATA
MAL11|PF11_0438                 ------------------------------------------------
su_gi_contig_1031               ------------------------------------------------
gi|12388467|gb|AU086326.1|AU086 ------------------------------------------------
gi|17967214|gb|BM273913.1|BM273 ------------------------------------------------
gi|27155469|gb|CA854363.1|CA854 ------------------------------------------------

PF11_0438                       TATATATATATATATATATATTTATACATTTTAAAAAATAAACTTTAT
MAL11|PF11_0438                 ------------------------------------------------
su_gi_contig_1031               ------------------------------------------------
gi|12388467|gb|AU086326.1|AU086 ------------------------------------------------
gi|17967214|gb|BM273913.1|BM273 ------------------------------------------------
gi|27155469|gb|CA854363.1|CA854 ------------------------------------------------

PF11_0438                       AATCTTTAAATAATATTATAATTTTAAATTATTATGGTTATATAAATA
MAL11|PF11_0438                 ------------------------------------------------
su_gi_contig_1031               ------------------------------------------------
gi|12388467|gb|AU086326.1|AU086 ------------------------------------------------
gi|17967214|gb|BM273913.1|BM273 ------------------------------------------------
gi|27155469|gb|CA854363.1|CA854 ------------------------------------------------

PF11_0438                       AATAAATATATTTATATATAAATATATATATATATATATATAATATAA
MAL11|PF11_0438                 ------------------------------------------------
su_gi_contig_1031               ------------------------------------------------
gi|12388467|gb|AU086326.1|AU086 ------------------------------------------------
gi|17967214|gb|BM273913.1|BM273 ------------------------------------------------
gi|27155469|gb|CA854363.1|CA854 ------------------------------------------------

PF11_0438                       TATATATTTATATATATATATATTACATTTTATAGAAGGGAGATTAAA
MAL11|PF11_0438                 ------------------------------------------------
su_gi_contig_1031               ------------------------------------------------
gi|12388467|gb|AU086326.1|AU086 ------------------------------------------------
gi|17967214|gb|BM273913.1|BM273 ------------------------------------------------
gi|27155469|gb|CA854363.1|CA854 ------------------------------------------------

PF11_0438                       GTGTACAACGTAATATTATATATGTAAAAAATATAATACATATATAAT
MAL11|PF11_0438                 ------------------------------------------------
su_gi_contig_1031               ------------------------------------------------
gi|12388467|gb|AU086326.1|AU086 ------------------------------------------------
gi|17967214|gb|BM273913.1|BM273 ------------------------------------------------
gi|27155469|gb|CA854363.1|CA854 ------------------------------------------------

PF11_0438                       AAATCATTAGAGAAATATATAAATATATATATTATATTTTGCTTTGTT
MAL11|PF11_0438                 ------------------------------------------------
su_gi_contig_1031               ------------------------------------------------
gi|12388467|gb|AU086326.1|AU086 ------------------------------------------------
gi|17967214|gb|BM273913.1|BM273 ------------------------------------------------
gi|27155469|gb|CA854363.1|CA854 ------------------------------------------------

PF11_0438                       GTAAAAAGTAATATATATAATATATATTACAAATTTATATTTATATTT
MAL11|PF11_0438                 ------------------------------------------------
su_gi_contig_1031               ------------------------------------------------
gi|12388467|gb|AU086326.1|AU086 ------------------------------------------------
gi|17967214|gb|BM273913.1|BM273 ------------------------------------------------
gi|27155469|gb|CA854363.1|CA854 ------------------------------------------------

PF11_0438                       ATTATGAAGCACTTTTTTTTTATTCGTCAATATATAATATATATATAT
MAL11|PF11_0438                 ------------------------------------------------
su_gi_contig_1031               ------------------------------------------------
gi|12388467|gb|AU086326.1|AU086 ------------------------------------------------
gi|17967214|gb|BM273913.1|BM273 ------------------------------------------------
gi|27155469|gb|CA854363.1|CA854 ------------------------------------------------

PF11_0438                       ATATTTAATGGCATCATTATAATTATTATACTCATTATATTATTAAAT
MAL11|PF11_0438                 ------------------------------------------------
su_gi_contig_1031               ------------------------------------------------
gi|12388467|gb|AU086326.1|AU086 ------------------------------------------------
gi|17967214|gb|BM273913.1|BM273 ------------------------------------------------
gi|27155469|gb|CA854363.1|CA854 ------------------------------------------------

PF11_0438                       TATTAAGGGCTATTATTATATACATACATACATACATACATACAATAC
MAL11|PF11_0438                 ------------------------------------------------
su_gi_contig_1031               ------------------------------------------------
gi|12388467|gb|AU086326.1|AU086 ------------------------------------------------
gi|17967214|gb|BM273913.1|BM273 ------------------------------------------------
gi|27155469|gb|CA854363.1|CA854 ------------------------------------------------

PF11_0438                       ATATATACCTTCTTATTTTTTAATATTTTATACATAACATATTATATA
MAL11|PF11_0438                 ------------------------------------------------
su_gi_contig_1031               ------------------------------------------------
gi|12388467|gb|AU086326.1|AU086 ------------------------------------------------
gi|17967214|gb|BM273913.1|BM273 ------------------------------------------------
gi|27155469|gb|CA854363.1|CA854 ------------------------------------------------

PF11_0438                       TTATATATATATATATATAATTTATATAATAAGTTTGTTATATTACAT
MAL11|PF11_0438                 ------------------------------------------------
su_gi_contig_1031               ------------------------------------------------
gi|12388467|gb|AU086326.1|AU086 ------------------------------------------------
gi|17967214|gb|BM273913.1|BM273 ------------------------------------------------
gi|27155469|gb|CA854363.1|CA854 ------------------------------------------------

PF11_0438                       ATATTTTTTTATTTATAATATTATATATTATATTTATATTATAATTTA
MAL11|PF11_0438                 ------------------------------------------------
su_gi_contig_1031               ------------------------------------------------
gi|12388467|gb|AU086326.1|AU086 ------------------------------------------------
gi|17967214|gb|BM273913.1|BM273 ------------------------------------------------
gi|27155469|gb|CA854363.1|CA854 ------------------------------------------------

PF11_0438                       TATATAAATATTAAATATATATATAGTATGTTTTTATTCATCACATTA
MAL11|PF11_0438                 ------------------------------------------------
su_gi_contig_1031               --------------------------GATGATGAAGTAAAAAAAGAAC
gi|12388467|gb|AU086326.1|AU086 --------------------------GATGATGAAGTAAAAAAAGAAC
gi|17967214|gb|BM273913.1|BM273 ------------------------------------------------
gi|27155469|gb|CA854363.1|CA854 ------------------------------------------------

PF11_0438                       AAATGTTTATAATATTTACATATTAATATATATTAATATATATATATA
MAL11|PF11_0438                 ------------------------------------------------
su_gi_contig_1031               AAACGGAAGTATCTCAGAAAAAAAAAGTTGTCAAGAAGGTTTTAAAGA
gi|12388467|gb|AU086326.1|AU086 AAACGGAAGTATCTCAGAAAAAAAAAGTTGTCAAGAAGGTTTTAAAGA
gi|17967214|gb|BM273913.1|BM273 ------------------------------------------------
gi|27155469|gb|CA854363.1|CA854 ------------------------------------------------

PF11_0438                       TTATATATTATTTATTTCTTATTATATTATGTATGTATATTAAAAGAA
MAL11|PF11_0438                 ------------------------------------------------
su_gi_contig_1031               AAAATAAAAAAACATCTAACAAAAAACTCCAAGCTGTTCGATTATATG
gi|12388467|gb|AU086326.1|AU086 AAAATAAAAAAACATCTAACAAAAAACTCCAAGCTGTTCGATTATATG
gi|17967214|gb|BM273913.1|BM273 ------------------------------------------------
gi|27155469|gb|CA854363.1|CA854 ------------------------------------------------

PF11_0438                       AACTTTTTATTTATATTCATTTTGTAATATTTATAATTTTC-TTTTTT
MAL11|PF11_0438                 ------------------------------------------------
su_gi_contig_1031               AAAAGGGAGTTATATTAGGATACAAAAGATCTATAATTTTCTTTTTTT
gi|12388467|gb|AU086326.1|AU086 AAAAGGGAGTTATATTAGGATACAAAAGATCTATAATTTTCTTTTTTT
gi|17967214|gb|BM273913.1|BM273 ------------------------------------------------
gi|27155469|gb|CA854363.1|CA854 ------------------------------------------------

PF11_0438                       TTTTTTTTTATGGAAAAAAAAAAATAAGGATTCCTAAAATTAAATGTT
MAL11|PF11_0438                 ------------------------------------------------
su_gi_contig_1031               TTTTTTTTTATGGAAAAAAAAAAATAAGGATTCCTAAAATTAAATGTT
gi|12388467|gb|AU086326.1|AU086 TTTTTTTTTATGGAAAAAAAAAAATAAGGATTCCTAAAATTAAATGTT
gi|17967214|gb|BM273913.1|BM273 ------------------------------------------------
gi|27155469|gb|CA854363.1|CA854 ------------------------------------------------

PF11_0438                       CTCAATTTCTTTTTTTCAGAATAAATAATTATTATATATTATAAATAT
MAL11|PF11_0438                 ------------------------------------------------
su_gi_contig_1031               CTAAATTTCTTTTTTTCAGAATAAATAATTATTATATATTATAAATAT
gi|12388467|gb|AU086326.1|AU086 CTAAATTTCTTTTTTTCAGAATAAATAATTATTATATATTATAAATAT
gi|17967214|gb|BM273913.1|BM273 ------------------------------------------------
gi|27155469|gb|CA854363.1|CA854 ------------------------------------------------

PF11_0438                       ATGTGAAATAAAAAAAAAAAAAAAAAAAAAGAGAAAAAATTATTTTTT
MAL11|PF11_0438                 ------------------------------------------------
su_gi_contig_1031               ATGTGAAAT--------------AAAAAAAGAGAAAAAATTATTTTTT
gi|12388467|gb|AU086326.1|AU086 ATGTGAAAT--------------AAAAAAAGAGAAAAAATTATTTTTT
gi|17967214|gb|BM273913.1|BM273 ----------------------------------------TATTTTTT
gi|27155469|gb|CA854363.1|CA854 ------------------------------------------------

PF11_0438                       CATTTTTATTTTAATAATTCAGGTATTTAAAAAAAAGAAAAAAGAAAA
MAL11|PF11_0438                 ------------------------------------------------
su_gi_contig_1031               CATTTTTATTTTAATAATTCAG--------------------------
gi|12388467|gb|AU086326.1|AU086 CATTTTTATTTTAATAATTCAG--------------------------
gi|17967214|gb|BM273913.1|BM273 CATTTTTATTTTAATAATTCAG--------------------------
gi|27155469|gb|CA854363.1|CA854 ------------------------------------------------

PF11_0438                       AAAAAGGAAAACAATTTAATAATTAATATATTTAAATATATAATCTAT
MAL11|PF11_0438                 ------------------------------------------------
su_gi_contig_1031               ------------------------------------------------
gi|12388467|gb|AU086326.1|AU086 ------------------------------------------------
gi|17967214|gb|BM273913.1|BM273 ------------------------------------------------
gi|27155469|gb|CA854363.1|CA854 ------------------------------------------------

PF11_0438                       TTTTTATATATTTATCAAAGTTATTATATGTTTTATGTTATTATTATT
MAL11|PF11_0438                 ------------------------------------------------
su_gi_contig_1031               ------------------------------------------------
gi|12388467|gb|AU086326.1|AU086 ------------------------------------------------
gi|17967214|gb|BM273913.1|BM273 ------------------------------------------------
gi|27155469|gb|CA854363.1|CA854 ------------------------------------------------

PF11_0438                       ATATAAAGTGAATTATAAGATAAATATATATATATATATATATATATA
MAL11|PF11_0438                 ------------------------------------------------
su_gi_contig_1031               ------------------------------------------------
gi|12388467|gb|AU086326.1|AU086 ------------------------------------------------
gi|17967214|gb|BM273913.1|BM273 ------------------------------------------------
gi|27155469|gb|CA854363.1|CA854 ------------------------------------------------

PF11_0438                       TAATATAATTAAATTTATTTATTTATATATTTTTTTTTATTATTATTA
MAL11|PF11_0438                 ------------------------------------------------
su_gi_contig_1031               ------------------------------------------------
gi|12388467|gb|AU086326.1|AU086 ------------------------------------------------
gi|17967214|gb|BM273913.1|BM273 ------------------------------------------------
gi|27155469|gb|CA854363.1|CA854 -----------------------TATTTTTTCATTTTTATTTTAATAA

PF11_0438                       TATAGAAACCTTTTTTGTGCTAAAAATATCATTTTTTTTTATCTAGCC
MAL11|PF11_0438                 ------------------------------------------------
su_gi_contig_1031               -----AAACCTTTTTTGTGCTAAAAATATCATTTTTTTTTATCTAGCC
gi|12388467|gb|AU086326.1|AU086 -----AAACCTTTTTCGTGCTAAAAATATCATTTTTTTTTATCTAGCC
gi|17967214|gb|BM273913.1|BM273 -----AAACCTTTTTTGTGCTAAAAATATCATTTTTTTTTATCTAGCC
gi|27155469|gb|CA854363.1|CA854 TTCAGAAACCTTTTTTGTGCTAAAAATATCATTTTTTTTTATCTAGCC

PF11_0438                       CCTTATTACCTTTTAAAAGAAAAAAAAATTAAAATTATATAAATAAAT
MAL11|PF11_0438                 ------------------------------------------------
su_gi_contig_1031               CCTTATTACCTTTTAAAAGAAAAAAAAATTAAAATTATATAAATAAAT
gi|12388467|gb|AU086326.1|AU086 CCTTATTACCTTTTAAAAGAAAAAAAAATTAAAATTATATAAATAAAT
gi|17967214|gb|BM273913.1|BM273 CCTTATTACCTTTTAAAAGAAAAAAAAATTAAAATTATATAAATAAAT
gi|27155469|gb|CA854363.1|CA854 CCTTATTACCTTTTAAAAGAAAAAAAAATTAAAATTATATAAATAAAT

PF11_0438                       ATTTTGAAAAAAATGGAAAATGTAAAAGTAAAAAAAGAACAAACGGAA
MAL11|PF11_0438                 ------------ATGGAAAATGTAAAAGTAAAAAAAGAACAAACGGAA
su_gi_contig_1031               ATTTTGAAAAAAATGGAAAATGTAAAAGTAAAAAAAGAACAAACGGAA
gi|12388467|gb|AU086326.1|AU086 ATTTTGAAAAAAATGGAAAATGTAAAAGTAAAAAAAGAACAAACGGAA
gi|17967214|gb|BM273913.1|BM273 ATTTTGAAAAAAATGGAAAATGTAAAAGTAAAAAAAGAACAAACGGAA
gi|27155469|gb|CA854363.1|CA854 ATTTTGAAAAAAATGGAAAATGTAAAAGTAAAAAAAGAACAAACGGAA

PF11_0438                       GTATCTCAGAAAAAAAAAGTTGTCAAGAAGGTTTTAAAGAAAAATAAA
MAL11|PF11_0438                 GTATCTCAGAAAAAAAAAGTTGTCAAGAAGGTTTTAAAGAAAAATAAA
su_gi_contig_1031               GTATCTCAGAAAAAAAAAGTTGTCAAGAAGGTTTTAAAGAAAAATAAA
gi|12388467|gb|AU086326.1|AU086 GTATCTCAGAAAAAAAAAGTTGTCAAGAAGGTTTTAAAGAAAA-----
gi|17967214|gb|BM273913.1|BM273 GTATCTCAGAAAAAAAAAGTTGTCAAGAAGGTTTTAAAGAAAAATAAA
gi|27155469|gb|CA854363.1|CA854 GTATCTCAGAAAAAAAAAGTTGTCAAGAAGGTTTTAAAGAAAAATAAA

PF11_0438                       AAAACATCTAACAAAAAACTCCAAGCTGTTCGATTATATGAAAAGGGA
MAL11|PF11_0438                 AAAACATCTAACAAAAAACTCCAAGCTGTTCGATTATATGAAAAGGGA
su_gi_contig_1031               AAAACATCTAACAAAAAACTCCAAGCTGTTCGATTATATGAAAAGGGA
gi|12388467|gb|AU086326.1|AU086 ------------------------------------------------
gi|17967214|gb|BM273913.1|BM273 AAAACATCTAACAAAAAACTCCAAGCTGTTCGATTATATGAAAAGGGA
gi|27155469|gb|CA854363.1|CA854 AAAACATCTAACAAAAAACTCCAAGCTGTTCGATTATATGAAAAGGGA

PF11_0438                       GTTATATTAGGATACAAAAGGTAACCTAAGGAATTAAATTAAAATATA
MAL11|PF11_0438                 GTTATATTAGGATACAAAAG----------------------------
su_gi_contig_1031               GTTATATTAGGATACAAAAG----------------------------
gi|12388467|gb|AU086326.1|AU086 ------------------------------------------------
gi|17967214|gb|BM273913.1|BM273 GTTATATTAGGATACAAAAG----------------------------
gi|27155469|gb|CA854363.1|CA854 GTTATATTAGGATACAAAAG----------------------------

PF11_0438                       TTATATTAATGAATAAAATGTATTAATATGTTAAATATTATATGAATA
MAL11|PF11_0438                 ------------------------------------------------
su_gi_contig_1031               ------------------------------------------------
gi|12388467|gb|AU086326.1|AU086 ------------------------------------------------
gi|17967214|gb|BM273913.1|BM273 ------------------------------------------------
gi|27155469|gb|CA854363.1|CA854 ------------------------------------------------

PF11_0438                       AATAATATATATATATATATATATATATATATATATATATATATATCA
MAL11|PF11_0438                 ------------------------------------------------
su_gi_contig_1031               ------------------------------------------------
gi|12388467|gb|AU086326.1|AU086 ------------------------------------------------
gi|17967214|gb|BM273913.1|BM273 ------------------------------------------------
gi|27155469|gb|CA854363.1|CA854 ------------------------------------------------

PF11_0438                       ATTTTATTTATTTATTTACTTATTTTATTTTATTTTATTTTATTTATT
MAL11|PF11_0438                 ------------------------------------------------
su_gi_contig_1031               ------------------------------------------------
gi|12388467|gb|AU086326.1|AU086 ------------------------------------------------
gi|17967214|gb|BM273913.1|BM273 ------------------------------------------------
gi|27155469|gb|CA854363.1|CA854 ------------------------------------------------

PF11_0438                       TTTTTTATTTTTTGTGTAGATCTCAAAGAAATCAAGATCCCAACTTTA
MAL11|PF11_0438                 -------------------ATCTCAAAGAAATCAAGATCCCAACTTTA
su_gi_contig_1031               -------------------ATCTCAAAGAAATCAAGATCCCAACTTTA
gi|12388467|gb|AU086326.1|AU086 ------------------------------------------------
gi|17967214|gb|BM273913.1|BM273 -------------------ATCTCAAAGAAATCAAGATCCCAACTTTA
gi|27155469|gb|CA854363.1|CA854 -------------------ATCTCAAAGAAATCAAGATCCCAACTTTA

PF11_0438                       CATTAATATCCATTAAAAATGTGAACACGAAAAAGCACGCACAATTCT
MAL11|PF11_0438                 CATTAATATCCATTAAAAATGTGAACACGAAAAAGCACGCACAATTCT
su_gi_contig_1031               CATTAATATCCATTAAAAATGTGAACACGAAAAAGCACGCACAATTCT
gi|12388467|gb|AU086326.1|AU086 ------------------------------------------------
gi|17967214|gb|BM273913.1|BM273 CATTAATATCCATTAAAAATGTGAACACGAAAAAGCACGCACAATTCT
gi|27155469|gb|CA854363.1|CA854 CATTAATATCCATTAAAAATGTGAACACGAAAAAGCACGCACAATTCT

PF11_0438                       ATGTAGGAAAAAGAGTTGCTTATGTTTATAGAACAACTAAACATCATG
MAL11|PF11_0438                 ATGTAGGAAAAAGAGTTGCTTATGTTTATAGAACAACTAAACATCATG
su_gi_contig_1031               ATGTAGGAAAAAGAGTTGCTTATGTTTATAGAACAACTAAACATCATG
gi|12388467|gb|AU086326.1|AU086 ------------------------------------------------
gi|17967214|gb|BM273913.1|BM273 ATGTAGGAAAAAGAGTTGCTTATGTTTATAGAACAACTAAACATCATG
gi|27155469|gb|CA854363.1|CA854 ATGTAGGAAAAAGAGTTGCTTATGTTTATAGAACAACTAAACATCATG

PF11_0438                       ATGGAGTTAAAATAAAATGTAT-ATGGGGAAAAGTATGTAGGACTCAT
MAL11|PF11_0438                 ATGGAGTTAAAATAAAATGTAT-ATGGGGAAAAGTATGTAGGACTCAT
su_gi_contig_1031               ATGGAGTTAAAATAAAATGTAT-ATGGGGAAAAGTATGTAGGACTCAT
gi|12388467|gb|AU086326.1|AU086 ------------------------------------------------
gi|17967214|gb|BM273913.1|BM273 ATGGAGTTAAAATAAAATGTATAATGGGGAAA----------------
gi|27155469|gb|CA854363.1|CA854 ATGGAGTTAAAATAAAATGTAT-ATGGGGAAAAGTATGTAGGACTCAT

PF11_0438                       GGTAATAGTGGTGTTATAAGAGCAAAATTTAAAACTCATATCCCACCT
MAL11|PF11_0438                 GGTAATAGTGGTGTTATAAGAGCAAAATTTAAAACTCATATCCCACCT
su_gi_contig_1031               GGTAATAGTGGTGTTATAAGAGCAAAATTTAAAACTCATATCCCACCT
gi|12388467|gb|AU086326.1|AU086 ------------------------------------------------
gi|17967214|gb|BM273913.1|BM273 ------------------------------------------------
gi|27155469|gb|CA854363.1|CA854 GGTAATAGTGGTGTTATAAGAGCAAAATTTAAAACTCATATCCCACCT

PF11_0438                       AAAGCTTTCGGTGATAGAGTTAGAATACTTATGTATCCATCAAATATT
MAL11|PF11_0438                 AAAGCTTTCGGTGATAGAGTTAGAATACTTATGTATCCATCAAATATT
su_gi_contig_1031               AAAGCTTTCGGTGATAGAGTTAGAATACTTATGTATCCATCAAATATT
gi|12388467|gb|AU086326.1|AU086 ------------------------------------------------
gi|17967214|gb|BM273913.1|BM273 ------------------------------------------------
gi|27155469|gb|CA854363.1|CA854 AAAGCTTTCGGTGATAGAGTTAGAATACTTATGTATCCATCAAATATT

PF11_0438                       TAAACTTATACATATAAATATATTAGATATAGATATATATATATATAT
MAL11|PF11_0438                 TAA---------------------------------------------
su_gi_contig_1031               TAAACTTATACATATAAATATATTAGATATAGATATATATATATATAT
gi|12388467|gb|AU086326.1|AU086 ------------------------------------------------
gi|17967214|gb|BM273913.1|BM273 ------------------------------------------------
gi|27155469|gb|CA854363.1|CA854 ------------------------------------------------

PF11_0438                       AATATATGACCTTTTCATTTTCGTACATATATATATGTAAAATTTTTT
MAL11|PF11_0438                 ------------------------------------------------
su_gi_contig_1031               AATATATGACCTTTTCATTTTCGTACATATATATATGTAAAATTTTTT
gi|12388467|gb|AU086326.1|AU086 ------------------------------------------------
gi|17967214|gb|BM273913.1|BM273 ------------------------------------------------
gi|27155469|gb|CA854363.1|CA854 ------------------------------------------------

PF11_0438                       TTTTTCTTTTTTTTTTTTTCTTTTTTTTTTTAATTTTAATAAACTTGT
MAL11|PF11_0438                 ------------------------------------------------
su_gi_contig_1031               TTTT--------------------------------------------
gi|12388467|gb|AU086326.1|AU086 ------------------------------------------------
gi|17967214|gb|BM273913.1|BM273 ------------------------------------------------
gi|27155469|gb|CA854363.1|CA854 ------------------------------------------------

PF11_0438                       CTTTATATTAACTATCTTTTTGAACGCAAGTATTTAATAAAAAATTAT
MAL11|PF11_0438                 ------------------------------------------------
su_gi_contig_1031               ------------------------------------------------
gi|12388467|gb|AU086326.1|AU086 ------------------------------------------------
gi|17967214|gb|BM273913.1|BM273 ------------------------------------------------
gi|27155469|gb|CA854363.1|CA854 ------------------------------------------------

PF11_0438                       ATATAATAAGAAAAAAAAAAAAAAAAAAAATATATATATATATATATA
MAL11|PF11_0438                 ------------------------------------------------
su_gi_contig_1031               ------------------------------------------------
gi|12388467|gb|AU086326.1|AU086 ------------------------------------------------
gi|17967214|gb|BM273913.1|BM273 ------------------------------------------------
gi|27155469|gb|CA854363.1|CA854 ------------------------------------------------

PF11_0438                       TATATATTTTAAAGATGATACCTTTTAAATATTATTATTCTATCGATC
MAL11|PF11_0438                 ------------------------------------------------
su_gi_contig_1031               ------------------------------------------------
gi|12388467|gb|AU086326.1|AU086 ------------------------------------------------
gi|17967214|gb|BM273913.1|BM273 ------------------------------------------------
gi|27155469|gb|CA854363.1|CA854 ------------------------------------------------

PF11_0438                       TCTTTATTTATTTATTTATTTATTTTTTGGGTGCACTTGATTTAAATG
MAL11|PF11_0438                 ------------------------------------------------
su_gi_contig_1031               ------------------------------------------------
gi|12388467|gb|AU086326.1|AU086 ------------------------------------------------
gi|17967214|gb|BM273913.1|BM273 ------------------------------------------------
gi|27155469|gb|CA854363.1|CA854 ------------------------------------------------

PF11_0438                       TGCATTATAATATTTTTTTCGAAGATAATTATTATTTTTTATGTTCTT
MAL11|PF11_0438                 ------------------------------------------------
su_gi_contig_1031               ------------------------------------------------
gi|12388467|gb|AU086326.1|AU086 ------------------------------------------------
gi|17967214|gb|BM273913.1|BM273 ------------------------------------------------
gi|27155469|gb|CA854363.1|CA854 ------------------------------------------------

PF11_0438                       AATGTATGGCGCATTTTCATAATATTATTAATATCACGATATAGAGAA
MAL11|PF11_0438                 ------------------------------------------------
su_gi_contig_1031               ------------------------------------------------
gi|12388467|gb|AU086326.1|AU086 ------------------------------------------------
gi|17967214|gb|BM273913.1|BM273 ------------------------------------------------
gi|27155469|gb|CA854363.1|CA854 ------------------------------------------------

PF11_0438                       TATTCACTTAATTTTATTTTTTCCATAATATGATAAGTATATATATTT
MAL11|PF11_0438                 ------------------------------------------------
su_gi_contig_1031               ------------------------------------------------
gi|12388467|gb|AU086326.1|AU086 ------------------------------------------------
gi|17967214|gb|BM273913.1|BM273 ------------------------------------------------
gi|27155469|gb|CA854363.1|CA854 ------------------------------------------------

PF11_0438                       ATTTATATAATCTTGTCATTCAAACAAAATTTAGAAAGGACAAAAGTT
MAL11|PF11_0438                 ------------------------------------------------
su_gi_contig_1031               ------------------------------------------------
gi|12388467|gb|AU086326.1|AU086 ------------------------------------------------
gi|17967214|gb|BM273913.1|BM273 ------------------------------------------------
gi|27155469|gb|CA854363.1|CA854 ------------------------------------------------

PF11_0438                       GTTGTAGATACAAAAATGTATAGGTTCATAAAGATTCTCAATCTATAC
MAL11|PF11_0438                 ------------------------------------------------
su_gi_contig_1031               ------------------------------------------------
gi|12388467|gb|AU086326.1|AU086 ------------------------------------------------
gi|17967214|gb|BM273913.1|BM273 ------------------------------------------------
gi|27155469|gb|CA854363.1|CA854 ------------------------------------------------

PF11_0438                       ATGTAGCAATAGTTTTGATGTTTAAAAGGATATCTAATATATTAATCC
MAL11|PF11_0438                 ------------------------------------------------
su_gi_contig_1031               ------------------------------------------------
gi|12388467|gb|AU086326.1|AU086 ------------------------------------------------
gi|17967214|gb|BM273913.1|BM273 ------------------------------------------------
gi|27155469|gb|CA854363.1|CA854 ------------------------------------------------

PF11_0438                       TTTAAAATGGTAAATACAGAGTTGATATGAAGGTATAAATATATATTA
MAL11|PF11_0438                 ------------------------------------------------
su_gi_contig_1031               ------------------------------------------------
gi|12388467|gb|AU086326.1|AU086 ------------------------------------------------
gi|17967214|gb|BM273913.1|BM273 ------------------------------------------------
gi|27155469|gb|CA854363.1|CA854 ------------------------------------------------

PF11_0438                       TGTTATAAACGTATTTATGTATTCCAATATATATATATATATATATAT
MAL11|PF11_0438                 ------------------------------------------------
su_gi_contig_1031               ------------------------------------------------
gi|12388467|gb|AU086326.1|AU086 ------------------------------------------------
gi|17967214|gb|BM273913.1|BM273 ------------------------------------------------
gi|27155469|gb|CA854363.1|CA854 ------------------------------------------------

PF11_0438                       ATAATATATATTTTTTCCCCTTAGTAAAGTGATATAAGTGATTATACA
MAL11|PF11_0438                 ------------------------------------------------
su_gi_contig_1031               ------------------------------------------------
gi|12388467|gb|AU086326.1|AU086 ------------------------------------------------
gi|17967214|gb|BM273913.1|BM273 ------------------------------------------------
gi|27155469|gb|CA854363.1|CA854 ------------------------------------------------

PF11_0438                       AAAAAAAAAAAAAAAAAAAAAAATTTTTATAACTTGTTAAGCTTAAGT
MAL11|PF11_0438                 ------------------------------------------------
su_gi_contig_1031               ------------------------------------------------
gi|12388467|gb|AU086326.1|AU086 ------------------------------------------------
gi|17967214|gb|BM273913.1|BM273 ------------------------------------------------
gi|27155469|gb|CA854363.1|CA854 ------------------------------------------------

PF11_0438                       AATACAAATTTTCTTATGCATAATTTAAAAAAATATTTTTGCAAAGTT
MAL11|PF11_0438                 ------------------------------------------------
su_gi_contig_1031               ------------------------------------------------
gi|12388467|gb|AU086326.1|AU086 ------------------------------------------------
gi|17967214|gb|BM273913.1|BM273 ------------------------------------------------
gi|27155469|gb|CA854363.1|CA854 ------------------------------------------------

PF11_0438                       ACAATTTTTTTAAAAAGCTTAAAGCACAAAAAAATAAAAAATATTTAA
MAL11|PF11_0438                 ------------------------------------------------
su_gi_contig_1031               ------------------------------------------------
gi|12388467|gb|AU086326.1|AU086 ------------------------------------------------
gi|17967214|gb|BM273913.1|BM273 ------------------------------------------------
gi|27155469|gb|CA854363.1|CA854 ------------------------------------------------

PF11_0438                       TTTTAATATATTTATATATATAAATTGTAATAATAAAAAAAAAAAATA
MAL11|PF11_0438                 ------------------------------------------------
su_gi_contig_1031               ------------------------------------------------
gi|12388467|gb|AU086326.1|AU086 ------------------------------------------------
gi|17967214|gb|BM273913.1|BM273 ------------------------------------------------
gi|27155469|gb|CA854363.1|CA854 ------------------------------------------------

PF11_0438                       TATATATATATATATAAGTTGATATTATTTTTGCCCTATATCAATATT
MAL11|PF11_0438                 ------------------------------------------------
su_gi_contig_1031               ------------------------------------------------
gi|12388467|gb|AU086326.1|AU086 ------------------------------------------------
gi|17967214|gb|BM273913.1|BM273 ------------------------------------------------
gi|27155469|gb|CA854363.1|CA854 ------------------------------------------------

PF11_0438                       ATATATATACAATATATATATATATATAATTAATCTTAGGTATTGGCT
MAL11|PF11_0438                 ------------------------------------------------
su_gi_contig_1031               ------------------------------------------------
gi|12388467|gb|AU086326.1|AU086 ------------------------------------------------
gi|17967214|gb|BM273913.1|BM273 ------------------------------------------------
gi|27155469|gb|CA854363.1|CA854 ------------------------------------------------

PF11_0438                       CATAATAAAAAAATATATATACATAGTAATAATTATTAACTATGGAAA
MAL11|PF11_0438                 ------------------------------------------------
su_gi_contig_1031               ------------------------------------------------
gi|12388467|gb|AU086326.1|AU086 ------------------------------------------------
gi|17967214|gb|BM273913.1|BM273 ------------------------------------------------
gi|27155469|gb|CA854363.1|CA854 ------------------------------------------------

PF11_0438                       AAAATAAGTATATATAAATAAATAAATATATATATATATATATATATA
MAL11|PF11_0438                 ------------------------------------------------
su_gi_contig_1031               ------------------------------------------------
gi|12388467|gb|AU086326.1|AU086 ------------------------------------------------
gi|17967214|gb|BM273913.1|BM273 ------------------------------------------------
gi|27155469|gb|CA854363.1|CA854 ------------------------------------------------

PF11_0438                       TATAATATATATAATGCTTATTTAAATTTTTCATTTAAAATTAATTTT
MAL11|PF11_0438                 ------------------------------------------------
su_gi_contig_1031               ------------------------------------------------
gi|12388467|gb|AU086326.1|AU086 ------------------------------------------------
gi|17967214|gb|BM273913.1|BM273 ------------------------------------------------
gi|27155469|gb|CA854363.1|CA854 ------------------------------------------------

PF11_0438                       TTTTTTTTTTTCCCTATTTATTTTTTAATAAATAAAATTTTCATTTTA
MAL11|PF11_0438                 ------------------------------------------------
su_gi_contig_1031               ------------------------------------------------
gi|12388467|gb|AU086326.1|AU086 ------------------------------------------------
gi|17967214|gb|BM273913.1|BM273 ------------------------------------------------
gi|27155469|gb|CA854363.1|CA854 ------------------------------------------------

PF11_0438                       ACAATTTTTTCAAATTAAACAAATATTGTATTATTCCTTTATTAAGAA
MAL11|PF11_0438                 ------------------------------------------------
su_gi_contig_1031               ------------------------------------------------
gi|12388467|gb|AU086326.1|AU086 ------------------------------------------------
gi|17967214|gb|BM273913.1|BM273 ------------------------------------------------
gi|27155469|gb|CA854363.1|CA854 ------------------------------------------------

PF11_0438                       TAAATAAATATTTTATTTTCAAGTTATAAAATTTTATCAGAATTTTTT
MAL11|PF11_0438                 ------------------------------------------------
su_gi_contig_1031               ------------------------------------------------
gi|12388467|gb|AU086326.1|AU086 ------------------------------------------------
gi|17967214|gb|BM273913.1|BM273 ------------------------------------------------
gi|27155469|gb|CA854363.1|CA854 ------------------------------------------------

PF11_0438                       TCAAAGAATAATAATTTTATATATATATAAATATATATATAATATATA
MAL11|PF11_0438                 ------------------------------------------------
su_gi_contig_1031               ------------------------------------------------
gi|12388467|gb|AU086326.1|AU086 ------------------------------------------------
gi|17967214|gb|BM273913.1|BM273 ------------------------------------------------
gi|27155469|gb|CA854363.1|CA854 ------------------------------------------------

PF11_0438                       ATATTAAGTTTCCTATAATTTTATAAATTCCTATCCTTTTAATAATCC
MAL11|PF11_0438                 ------------------------------------------------
su_gi_contig_1031               ------------------------------------------------
gi|12388467|gb|AU086326.1|AU086 ------------------------------------------------
gi|17967214|gb|BM273913.1|BM273 ------------------------------------------------
gi|27155469|gb|CA854363.1|CA854 ------------------------------------------------

PF11_0438                       TGTTTAATTTTTATTTATTTAATTTAATTTAATTTTTTTTTTTTTTTT
MAL11|PF11_0438                 ------------------------------------------------
su_gi_contig_1031               ------------------------------------------------
gi|12388467|gb|AU086326.1|AU086 ------------------------------------------------
gi|17967214|gb|BM273913.1|BM273 ------------------------------------------------
gi|27155469|gb|CA854363.1|CA854 ------------------------------------------------

PF11_0438                       CAACAAAATGTCGAA
MAL11|PF11_0438                 ---------------
su_gi_contig_1031               ---------------
gi|12388467|gb|AU086326.1|AU086 ---------------
gi|17967214|gb|BM273913.1|BM273 ---------------
gi|27155469|gb|CA854363.1|CA854 ---------------

;

endblock;
