# Supplementary material for: cDNA sequences reveal considerable gene prediction inaccuracy in the Plasmodium falciparum genome
Source: BMC Genomics. 2007 Jul 27;8:255. doi: 10.1186/1471-2164-8-255 (PMC1978503; doi:10.1186/1471-2164-8-255)
Supplement: Additional file 3 — Genes with cDNA sequences not matching predicted CDS perfectly. Aligned cDNA and predicted CDS sequences can be viewed by double clicking the hyper-linked gene names in the Excel file. [file 1471-2164-8-255-S3.zip › PF11_0447.TXT]

#NEXUS

[!This data assembled using Sequencher, from Gene Codes Corporation.]
begin data;
   dimensions ntax=7 nchar=4490;
   format datatype=dna gap=- interleave=yes;
   matrix

PF11_0447                       AAAATAATTCAACCTTACATTGTTTTGTAAAATATCACATATATATAT
MAL11|PF11_0447                 ------------------------------------------------
su_gi_contig_1962               ------------------------------------------------
gi|17967555|gb|BM274249.1|BM274 ------------------------------------------------
gi|462988|gb|T18202.1|T18202    ------------------------------------------------
F02_PfLab1_M_Plate10b.ab1       ------------------------------------------------
H04_2414_1.ab1                  ------------------------------------------------

PF11_0447                       ATATATATATATAAATATATATTGATATATATATAATATAATATTATC
MAL11|PF11_0447                 ------------------------------------------------
su_gi_contig_1962               ------------------------------------------------
gi|17967555|gb|BM274249.1|BM274 ------------------------------------------------
gi|462988|gb|T18202.1|T18202    ------------------------------------------------
F02_PfLab1_M_Plate10b.ab1       ------------------------------------------------
H04_2414_1.ab1                  ------------------------------------------------

PF11_0447                       ATTACAATAGAATTTTTATTTTTTTTTTTCCCCTTGGCAATATTTAGA
MAL11|PF11_0447                 ------------------------------------------------
su_gi_contig_1962               ------------------------------------------------
gi|17967555|gb|BM274249.1|BM274 ------------------------------------------------
gi|462988|gb|T18202.1|T18202    ------------------------------------------------
F02_PfLab1_M_Plate10b.ab1       ------------------------------------------------
H04_2414_1.ab1                  ------------------------------------------------

PF11_0447                       AAAAATAAAATATATAATATTTCATTATATATATATATATATATATGT
MAL11|PF11_0447                 ------------------------------------------------
su_gi_contig_1962               ------------------------------------------------
gi|17967555|gb|BM274249.1|BM274 ------------------------------------------------
gi|462988|gb|T18202.1|T18202    ------------------------------------------------
F02_PfLab1_M_Plate10b.ab1       ------------------------------------------------
H04_2414_1.ab1                  ------------------------------------------------

PF11_0447                       ATATATAATAAATAGCCTTACGAATATTATATAAATAAATATTATTAT
MAL11|PF11_0447                 ------------------------------------------------
su_gi_contig_1962               ------------------------------------------------
gi|17967555|gb|BM274249.1|BM274 ------------------------------------------------
gi|462988|gb|T18202.1|T18202    ------------------------------------------------
F02_PfLab1_M_Plate10b.ab1       ------------------------------------------------
H04_2414_1.ab1                  ------------------------------------------------

PF11_0447                       ACATAACATAAATATATTTATAATATTAATATATAATGTTATTATATA
MAL11|PF11_0447                 ------------------------------------------------
su_gi_contig_1962               ------------------------------------------------
gi|17967555|gb|BM274249.1|BM274 ------------------------------------------------
gi|462988|gb|T18202.1|T18202    ------------------------------------------------
F02_PfLab1_M_Plate10b.ab1       ------------------------------------------------
H04_2414_1.ab1                  ------------------------------------------------

PF11_0447                       CGCATATATACTTACTATATATACTATATTTTTTATTAACATAAATTT
MAL11|PF11_0447                 ------------------------------------------------
su_gi_contig_1962               ------------------------------------------------
gi|17967555|gb|BM274249.1|BM274 ------------------------------------------------
gi|462988|gb|T18202.1|T18202    ------------------------------------------------
F02_PfLab1_M_Plate10b.ab1       ------------------------------------------------
H04_2414_1.ab1                  ------------------------------------------------

PF11_0447                       CTTTTTCTTTTTCTTTTTTTTTTTTATTCTTTTTTTATTCTTTTTACT
MAL11|PF11_0447                 ------------------------------------------------
su_gi_contig_1962               ------------------------------------------------
gi|17967555|gb|BM274249.1|BM274 ------------------------------------------------
gi|462988|gb|T18202.1|T18202    ------------------------------------------------
F02_PfLab1_M_Plate10b.ab1       ------------------------------------------------
H04_2414_1.ab1                  ------------------------------------------------

PF11_0447                       TCATTTTTTTTTTTTAATGGATAATTTTATAATATATATATATAATAT
MAL11|PF11_0447                 ------------------------------------------------
su_gi_contig_1962               ------------------------------------------------
gi|17967555|gb|BM274249.1|BM274 ------------------------------------------------
gi|462988|gb|T18202.1|T18202    ------------------------------------------------
F02_PfLab1_M_Plate10b.ab1       ------------------------------------------------
H04_2414_1.ab1                  ------------------------------------------------

PF11_0447                       ATATATTTCTATGTAATCGGTTTTTATGTAAGCATTTCAATATCTATG
MAL11|PF11_0447                 ------------------------------------------------
su_gi_contig_1962               ------------------------------------------------
gi|17967555|gb|BM274249.1|BM274 ------------------------------------------------
gi|462988|gb|T18202.1|T18202    ------------------------------------------------
F02_PfLab1_M_Plate10b.ab1       ------------------------------------------------
H04_2414_1.ab1                  ------------------------------------------------

PF11_0447                       AGATTCTTAATATAATATAATATTACCTTTATTCAATTCATATGATTT
MAL11|PF11_0447                 ------------------------------------------------
su_gi_contig_1962               ------------------------------------------------
gi|17967555|gb|BM274249.1|BM274 ------------------------------------------------
gi|462988|gb|T18202.1|T18202    ------------------------------------------------
F02_PfLab1_M_Plate10b.ab1       ------------------------------------------------
H04_2414_1.ab1                  ------------------------------------------------

PF11_0447                       CATATTATATATGTAAAATAAAAAAAATATATATATCATTATAAATAC
MAL11|PF11_0447                 ------------------------------------------------
su_gi_contig_1962               ------------------------------------------------
gi|17967555|gb|BM274249.1|BM274 ------------------------------------------------
gi|462988|gb|T18202.1|T18202    ------------------------------------------------
F02_PfLab1_M_Plate10b.ab1       ------------------------------------------------
H04_2414_1.ab1                  ------------------------------------------------

PF11_0447                       ATATATATATATATATATATATATATATAATATATTATAGTAATATAT
MAL11|PF11_0447                 ------------------------------------------------
su_gi_contig_1962               ------------------------------------------------
gi|17967555|gb|BM274249.1|BM274 ------------------------------------------------
gi|462988|gb|T18202.1|T18202    ------------------------------------------------
F02_PfLab1_M_Plate10b.ab1       ------------------------------------------------
H04_2414_1.ab1                  ------------------------------------------------

PF11_0447                       GTTTATTATATTTTTATTTTCACCCTTACTTTTTTATGAAATGTAATT
MAL11|PF11_0447                 ------------------------------------------------
su_gi_contig_1962               ------------------------------------------------
gi|17967555|gb|BM274249.1|BM274 ------------------------------------------------
gi|462988|gb|T18202.1|T18202    ------------------------------------------------
F02_PfLab1_M_Plate10b.ab1       ------------------------------------------------
H04_2414_1.ab1                  ------------------------------------------------

PF11_0447                       AATTATTTTACATATTTATTATTGATTATAATATATATATAATACCTT
MAL11|PF11_0447                 ------------------------------------------------
su_gi_contig_1962               ------------------------------------------------
gi|17967555|gb|BM274249.1|BM274 ------------------------------------------------
gi|462988|gb|T18202.1|T18202    ------------------------------------------------
F02_PfLab1_M_Plate10b.ab1       ------------------------------------------------
H04_2414_1.ab1                  ------------------------------------------------

PF11_0447                       TTTTTAATAAAATGTTATATTAGTAAAAAAAAAAAAAAGAACAAAAAG
MAL11|PF11_0447                 ------------------------------------------------
su_gi_contig_1962               ------------------------------------------------
gi|17967555|gb|BM274249.1|BM274 ------------------------------------------------
gi|462988|gb|T18202.1|T18202    ------------------------------------------------
F02_PfLab1_M_Plate10b.ab1       ------------------------------------------------
H04_2414_1.ab1                  ------------------------------------------------

PF11_0447                       AAAACAGTCATTTATGTTTATATATTAATTATATTACTATACATATTT
MAL11|PF11_0447                 ------------------------------------------------
su_gi_contig_1962               ------------------------------------------------
gi|17967555|gb|BM274249.1|BM274 ------------------------------------------------
gi|462988|gb|T18202.1|T18202    ------------------------------------------------
F02_PfLab1_M_Plate10b.ab1       ------------------------------------------------
H04_2414_1.ab1                  ------------------------------------------------

PF11_0447                       TCATAAATACATAATATCAATATATATTATATATGTGTTATTATTTAT
MAL11|PF11_0447                 ------------------------------------------------
su_gi_contig_1962               ------------------------------------------------
gi|17967555|gb|BM274249.1|BM274 ------------------------------------------------
gi|462988|gb|T18202.1|T18202    ------------------------------------------------
F02_PfLab1_M_Plate10b.ab1       ------------------------------------------------
H04_2414_1.ab1                  ------------------------------------------------

PF11_0447                       GATATAATTTGCTTTACATATATATAATATAATATATAATTTTTAATG
MAL11|PF11_0447                 ------------------------------------------------
su_gi_contig_1962               ------------------------------------------------
gi|17967555|gb|BM274249.1|BM274 ------------------------------------------------
gi|462988|gb|T18202.1|T18202    ------------------------------------------------
F02_PfLab1_M_Plate10b.ab1       ------------------------------------------------
H04_2414_1.ab1                  ------------------------------------------------

PF11_0447                       CAAAAAAAAATAAATATACGTGTTATCAATTTTATTTTTTCAATATTT
MAL11|PF11_0447                 ------------------------------------------------
su_gi_contig_1962               ------------------------------------------------
gi|17967555|gb|BM274249.1|BM274 ------------------------------------------------
gi|462988|gb|T18202.1|T18202    ------------------------------------------------
F02_PfLab1_M_Plate10b.ab1       ------------------------------------------------
H04_2414_1.ab1                  ------------------------------------------------

PF11_0447                       TAGAAAAAAACAATATATATATATATATATATATATATATAATATAAT
MAL11|PF11_0447                 ------------------------------------------------
su_gi_contig_1962               ------------------------------------------------
gi|17967555|gb|BM274249.1|BM274 ------------------------------------------------
gi|462988|gb|T18202.1|T18202    ------------------------------------------------
F02_PfLab1_M_Plate10b.ab1       ------------------------------------------------
H04_2414_1.ab1                  ------------------------------------------------

PF11_0447                       AATAAAGAAAGAAGAAATGATAATTAATTTATATATATAATAGCTTTA
MAL11|PF11_0447                 ------------------------------------------------
su_gi_contig_1962               ------------------------------------------------
gi|17967555|gb|BM274249.1|BM274 ------------------------------------------------
gi|462988|gb|T18202.1|T18202    ------------------------------------------------
F02_PfLab1_M_Plate10b.ab1       ------------------------------------------------
H04_2414_1.ab1                  ------------------------------------------------

PF11_0447                       TCATTTTTGTAACAATATATAGAATATACTCTTTTTTTTTTCTTCTTT
MAL11|PF11_0447                 ------------------------------------------------
su_gi_contig_1962               ------------------------------------------------
gi|17967555|gb|BM274249.1|BM274 ------------------------------------------------
gi|462988|gb|T18202.1|T18202    ------------------------------------------------
F02_PfLab1_M_Plate10b.ab1       ------------------------------------------------
H04_2414_1.ab1                  ------------------------------------------------

PF11_0447                       TTTTTTTTTTTTTATTTAAATTAAGAATAAGTTTGTTATCTTTTTAAT
MAL11|PF11_0447                 ------------------------------------------------
su_gi_contig_1962               ------------------------------------------------
gi|17967555|gb|BM274249.1|BM274 ------------------------------------------------
gi|462988|gb|T18202.1|T18202    ------------------------------------------------
F02_PfLab1_M_Plate10b.ab1       ------------------------------------------------
H04_2414_1.ab1                  ------------------------------------------------

PF11_0447                       TGACACATTTTTTATTATTTGAATAAAATAAAAAAATATATATGTATA
MAL11|PF11_0447                 ------------------------------------------------
su_gi_contig_1962               --------------------------------------TATATGTATA
gi|17967555|gb|BM274249.1|BM274 ------------------------------------------------
gi|462988|gb|T18202.1|T18202    ------------------------------------------------
F02_PfLab1_M_Plate10b.ab1       ------------------------------------------------
H04_2414_1.ab1                  ------------------------------------------------

PF11_0447                       TGTAAACATTAAAATATTAATTAAGTCTCCACATTATTTATTTTAATA
MAL11|PF11_0447                 ------------------------------------------------
su_gi_contig_1962               TGTAAACATTAAAATATTAATTAAGTCTCCACATTATTTATTTTAATA
gi|17967555|gb|BM274249.1|BM274 ------------------------------------------------
gi|462988|gb|T18202.1|T18202    ------------------------------------------------
F02_PfLab1_M_Plate10b.ab1       ------------------------------------------------
H04_2414_1.ab1                  ------------------------------------------------

PF11_0447                       TTTTCAATATAAATGTGACCCCACATATAAAAAAAAAACACAAAATAT
MAL11|PF11_0447                 ------------------------------------------------
su_gi_contig_1962               TTTTCAATATAAATGTGACCCCACATATAAAAAAAAAACACAAAATAT
gi|17967555|gb|BM274249.1|BM274 ------------------------------------------------
gi|462988|gb|T18202.1|T18202    ------------------------------------------------
F02_PfLab1_M_Plate10b.ab1       ------------------------------------------------
H04_2414_1.ab1                  ------------------------------------------------

PF11_0447                       AAATGATACTTATATAAATAAACACATTATATAAATATAATATATATA
MAL11|PF11_0447                 ------------------------------------------------
su_gi_contig_1962               AAATGATACTTATATAAATAAACACATTATATAAATATAATATATATA
gi|17967555|gb|BM274249.1|BM274 ------------------------------------------------
gi|462988|gb|T18202.1|T18202    ------------------------------------------------
F02_PfLab1_M_Plate10b.ab1       ------------------------------------------------
H04_2414_1.ab1                  ------------------------------------------------

PF11_0447                       TAAATATATAAATATATATATATATATATATATTTATGTATTTATAAG
MAL11|PF11_0447                 ------------------------------------------------
su_gi_contig_1962               TAAATATATAAATATATATATATATATATATATTTATGTATTTATAAG
gi|17967555|gb|BM274249.1|BM274 ------------------------------------------------
gi|462988|gb|T18202.1|T18202    ------------------------------------------------
F02_PfLab1_M_Plate10b.ab1       ------------------------------------------------
H04_2414_1.ab1                  ------------------------------------------------

PF11_0447                       GACAAATTAAAGAGATATTTAGAATATATACATTTTTAAAGAATTCAC
MAL11|PF11_0447                 ------------------------------------------------
su_gi_contig_1962               GACAAATTAAAGAGATATTTAGAATATATACATTTTTAAAGAATTCAC
gi|17967555|gb|BM274249.1|BM274 ------------------------------------------------
gi|462988|gb|T18202.1|T18202    ------------------------------------------------
F02_PfLab1_M_Plate10b.ab1       ------------------------------------------------
H04_2414_1.ab1                  ------------------------------------------------

PF11_0447                       AAATTTTATATTTATTTATAAATATATTTTATAAATTATATATTTCTA
MAL11|PF11_0447                 ------------------------------------------------
su_gi_contig_1962               AAATTTTATATTTATTTATAAATATATTTTATAAATTATATATTTCTA
gi|17967555|gb|BM274249.1|BM274 ------------------------------------------------
gi|462988|gb|T18202.1|T18202    ------------------------------------------------
F02_PfLab1_M_Plate10b.ab1       ------------------------------------------------
H04_2414_1.ab1                  ------------------------------------------------

PF11_0447                       TTCAATTAAAAAATGCCAAAGAATAAAGGTAATAAGACGAAGCAAGAC
MAL11|PF11_0447                 ------------ATGCCAAAGAATAAAG--------------------
su_gi_contig_1962               TNCAATTAAAAAATGCCAAAGAATAAAG--------------------
gi|17967555|gb|BM274249.1|BM274 ------------------------------------------------
gi|462988|gb|T18202.1|T18202    ------------------------------------------------
F02_PfLab1_M_Plate10b.ab1       ------------------------------------------------
H04_2414_1.ab1                  ------------------------------------------------

PF11_0447                       ATTACATGAATATATTTTTTATTTAAACAGTTTTGTTCTGAAATATAT
MAL11|PF11_0447                 ------------------------------------------------
su_gi_contig_1962               ------------------------------------------------
gi|17967555|gb|BM274249.1|BM274 ------------------------------------------------
gi|462988|gb|T18202.1|T18202    ------------------------------------------------
F02_PfLab1_M_Plate10b.ab1       ------------------------------------------------
H04_2414_1.ab1                  ------------------------------------------------

PF11_0447                       GCACATATGTTTGTATACATGTATGCATAATATATATATATATATATA
MAL11|PF11_0447                 ------------------------------------------------
su_gi_contig_1962               ------------------------------------------------
gi|17967555|gb|BM274249.1|BM274 ------------------------------------------------
gi|462988|gb|T18202.1|T18202    ------------------------------------------------
F02_PfLab1_M_Plate10b.ab1       ------------------------------------------------
H04_2414_1.ab1                  ------------------------------------------------

PF11_0447                       TATATATATATATATATATTATATTATATTATATTTATATTCTATGAT
MAL11|PF11_0447                 ------------------------------------------------
su_gi_contig_1962               ------------------------------------------------
gi|17967555|gb|BM274249.1|BM274 ------------------------------------------------
gi|462988|gb|T18202.1|T18202    ------------------------------------------------
F02_PfLab1_M_Plate10b.ab1       ------------------------------------------------
H04_2414_1.ab1                  ------------------------------------------------

PF11_0447                       ATAATTTCTTATTATCATACATTTCAAAATAAACATTTATTTATTAAA
MAL11|PF11_0447                 ------------------------------------------------
su_gi_contig_1962               ------------------------------------------------
gi|17967555|gb|BM274249.1|BM274 ------------------------------------------------
gi|462988|gb|T18202.1|T18202    ------------------------------------------------
F02_PfLab1_M_Plate10b.ab1       ------------------------------------------------
H04_2414_1.ab1                  ------------------------------------------------

PF11_0447                       TGTATATACGAAATTATTTGATATATTATGTTTTGAAATATATCTTTA
MAL11|PF11_0447                 ------------------------------------------------
su_gi_contig_1962               ------------------------------------------------
gi|17967555|gb|BM274249.1|BM274 ------------------------------------------------
gi|462988|gb|T18202.1|T18202    ------------------------------------------------
F02_PfLab1_M_Plate10b.ab1       ------------------------------------------------
H04_2414_1.ab1                  ------------------------------------------------

PF11_0447                       AATTATTCATTTTAGGAAAGGGAGGTAAAAACAGAAGGAGAGGAAAGA
MAL11|PF11_0447                 ---------------GAAAGGGAGGTAAAAACAGAAGGAGAGGAAAGA
su_gi_contig_1962               ---------------GAAAGGGAGGTAAAAACAGAAGGAGAGGAAAGA
gi|17967555|gb|BM274249.1|BM274 ------------------------------------------------
gi|462988|gb|T18202.1|T18202    ------------------------------------------------
F02_PfLab1_M_Plate10b.ab1       -----------------------GGTAAAAACAGAAGGAGAGGAAAGA
H04_2414_1.ab1                  ------------------------------------------------

PF11_0447                       ATGATAACGAAGGAGAAAAAAGAGAATTATTATACAAGGAAGAAGATC
MAL11|PF11_0447                 ATGATAACGAAGGAGAAAAAAGAGAATTATTATACAAGGAAGAAGATC
su_gi_contig_1962               ATGATAACGAAGGAGAAAAAAGAGAATTATTATACAAGGAAGAAGATC
gi|17967555|gb|BM274249.1|BM274 ------------------------------------------------
gi|462988|gb|T18202.1|T18202    ------------------------------------------------
F02_PfLab1_M_Plate10b.ab1       ATGATAACGAAGGAGAAAAAAGAGAATTATTATACAAGGAAGAAGATC
H04_2414_1.ab1                  ------------------------------------------------

PF11_0447                       AAGGTTATATATAAATTTGTATTAGAAAAATAAATCATACTTATATAA
MAL11|PF11_0447                 AAG---------------------------------------------
su_gi_contig_1962               AAG---------------------------------------------
gi|17967555|gb|BM274249.1|BM274 ------------------------------------------------
gi|462988|gb|T18202.1|T18202    ------------------------------------------------
F02_PfLab1_M_Plate10b.ab1       AAG---------------------------------------------
H04_2414_1.ab1                  ------------------------------------------------

PF11_0447                       ATAAACACATTATATGAATATATAAATATATATATATATAAATATATA
MAL11|PF11_0447                 ------------------------------------------------
su_gi_contig_1962               ------------------------------------------------
gi|17967555|gb|BM274249.1|BM274 ------------------------------------------------
gi|462988|gb|T18202.1|T18202    ------------------------------------------------
F02_PfLab1_M_Plate10b.ab1       ------------------------------------------------
H04_2414_1.ab1                  ------------------------------------------------

PF11_0447                       TGTATGTTTGTATGTATGTATAATTGTGTGTATAATTGTGTGTATAAT
MAL11|PF11_0447                 ------------------------------------------------
su_gi_contig_1962               ------------------------------------------------
gi|17967555|gb|BM274249.1|BM274 ------------------------------------------------
gi|462988|gb|T18202.1|T18202    ------------------------------------------------
F02_PfLab1_M_Plate10b.ab1       ------------------------------------------------
H04_2414_1.ab1                  ------------------------------------------------

PF11_0447                       TGTGTGTATAATTGTGTGTATTATGGTGTCTTAATGAAAAAAAAAAAA
MAL11|PF11_0447                 ------------------------------------------------
su_gi_contig_1962               ------------------------------------------------
gi|17967555|gb|BM274249.1|BM274 ------------------------------------------------
gi|462988|gb|T18202.1|T18202    ------------------------------------------------
F02_PfLab1_M_Plate10b.ab1       ------------------------------------------------
H04_2414_1.ab1                  ------------------------------------------------

PF11_0447                       AAAAAAAAAAAAAAAAACAGCCAATATAAAATATGTATACTACCTTAA
MAL11|PF11_0447                 ------------------------------------------------
su_gi_contig_1962               ------------------------------------------------
gi|17967555|gb|BM274249.1|BM274 ------------------------------------------------
gi|462988|gb|T18202.1|T18202    ------------------------------------------------
F02_PfLab1_M_Plate10b.ab1       ------------------------------------------------
H04_2414_1.ab1                  ------------------------------------------------

PF11_0447                       ATTCTGACTTGTTCATAATTTTTTTTTTTTTTTTTTTTTCTTTCCTTT
MAL11|PF11_0447                 ------------------------------------------------
su_gi_contig_1962               ------------------------------------------------
gi|17967555|gb|BM274249.1|BM274 ------------------------------------------------
gi|462988|gb|T18202.1|T18202    --------------------TTTTTTTTTTTTTTTTTTTCTTTCCTTT
F02_PfLab1_M_Plate10b.ab1       ------------------------------------------------
H04_2414_1.ab1                  ------------------------------------------------

PF11_0447                       TTTTGTTTAGAATATGCTCAAGTTTTAAGAATGTTGGGTAATGGTAGA
MAL11|PF11_0447                 ----------AATATGCTCAAGTTTTAAGAATGTTGGGTAATGGTAGA
su_gi_contig_1962               ----------AATATGCTCAAGTTTTAAGAATGTTGGGTAATGGTAGA
gi|17967555|gb|BM274249.1|BM274 ------------------------------------------------
gi|462988|gb|T18202.1|T18202    TTTTGTTTAGAATATGCTCAAGTTTTAAGAATGTTGGGTAATGGTAGA
F02_PfLab1_M_Plate10b.ab1       ----------AATATGCTCAAGTTTTAAGAATGTTGGGTAATGGTAGA
H04_2414_1.ab1                  ------------------------------------------------

PF11_0447                       TTAGAGGCCCATTGTTTTGATGGTGTCAAAAGATTGTGTCATATTAGG
MAL11|PF11_0447                 TTAGAGGCCCATTGTTTTGATGGTGTCAAAAGATTGTGTCATATTAG-
su_gi_contig_1962               TTAGAGGCCCATTGTTTTGATGGTGTCAAAAGATTGTGTCATATTAG-
gi|17967555|gb|BM274249.1|BM274 ------------------------------------------------
gi|462988|gb|T18202.1|T18202    TTAGAGGCCCATTGTTTTGATGGTGTCAAAAGATTGTGTCATATTAG-
F02_PfLab1_M_Plate10b.ab1       TTAGAGGCCCATTGTTTTGATGGTGTCAAAAGATTGTGTCATATTAG-
H04_2414_1.ab1                  ------------------------------------------------

PF11_0447                       TATGTAAAAAAATATAATAAAATAGAGCAACGGATGTGTTTTTTTTGA
MAL11|PF11_0447                 ------------------------------------------------
su_gi_contig_1962               ------------------------------------------------
gi|17967555|gb|BM274249.1|BM274 ------------------------------------------------
gi|462988|gb|T18202.1|T18202    ------------------------------------------------
F02_PfLab1_M_Plate10b.ab1       ------------------------------------------------
H04_2414_1.ab1                  ------------------------------------------------

PF11_0447                       AATATATATATAATATATATATATATATATATATATATATATATATGT
MAL11|PF11_0447                 ------------------------------------------------
su_gi_contig_1962               ------------------------------------------------
gi|17967555|gb|BM274249.1|BM274 ------------------------------------------------
gi|462988|gb|T18202.1|T18202    ------------------------------------------------
F02_PfLab1_M_Plate10b.ab1       ------------------------------------------------
H04_2414_1.ab1                  ------------------------------------------------

PF11_0447                       ATTTTTTTTTATTGTAGGGGTAAAATGAGAAAAAGGGTATGGATTAAT
MAL11|PF11_0447                 -----------------GGGTAAAATGAGAAAAAGGGTATGGATTAAT
su_gi_contig_1962               -----------------GGGTAAAATGAGAAAAAGGGTATGGATTAAT
gi|17967555|gb|BM274249.1|BM274 ------------------------------------------------
gi|462988|gb|T18202.1|T18202    -----------------GGGTAAAATGAGAAAAAGGGTATGGATTAAT
F02_PfLab1_M_Plate10b.ab1       -----------------GGGTAAAATGAGAAAAAGGGTATGGATTAAT
H04_2414_1.ab1                  ------------------------------------------------

PF11_0447                       TCAGGTGATATTATTTTAGTGTCCTTAAGAGATTATCAAGACAGTAAA
MAL11|PF11_0447                 TCAGGTGATATTATTTTAGTGTCCTTAAGAGATTATCAAGACAGTAAA
su_gi_contig_1962               TCAGGTGATATTATTTTAGTGTCCTTAAGAGATTATCAAGACAGTAAA
gi|17967555|gb|BM274249.1|BM274 ------------------------------------------------
gi|462988|gb|T18202.1|T18202    TCAGGTGATATTATTTTAGTGTCCTTAAGAGATTATCAAGACAGTAAA
F02_PfLab1_M_Plate10b.ab1       TCAGGTGATATTATTTTAGTGTCCTTAAGAGATTATCAAGACAGTAAA
H04_2414_1.ab1                  ------------------------------------------------

PF11_0447                       GCTGATGTTATAGCAAAGTAATGAGGAAAAAGAAAAAAAAAGAAAAAA
MAL11|PF11_0447                 GCTGATGTTATAGCAAA-------------------------------
su_gi_contig_1962               GCTGATGTTATAGCAAA-------------------------------
gi|17967555|gb|BM274249.1|BM274 ------------------------------------------------
gi|462988|gb|T18202.1|T18202    GCTGATGTTATAGCAAA-------------------------------
F02_PfLab1_M_Plate10b.ab1       GCTGATGTTATAGCAAA-------------------------------
H04_2414_1.ab1                  ------------------------------------------------

PF11_0447                       AAAGAAAAAAAAAGAAAGAAAAAAAAAATATATATATGATTTTACATG
MAL11|PF11_0447                 ------------------------------------------------
su_gi_contig_1962               ------------------------------------------------
gi|17967555|gb|BM274249.1|BM274 ------------------------------------------------
gi|462988|gb|T18202.1|T18202    ------------------------------------------------
F02_PfLab1_M_Plate10b.ab1       ------------------------------------------------
H04_2414_1.ab1                  ------------------------------------------------

PF11_0447                       TGTATGTATATATTTATTTATGTGTGTATTTATTTATGTATGTATTTA
MAL11|PF11_0447                 ------------------------------------------------
su_gi_contig_1962               ------------------------------------------------
gi|17967555|gb|BM274249.1|BM274 ------------------------------------------------
gi|462988|gb|T18202.1|T18202    ------------------------------------------------
F02_PfLab1_M_Plate10b.ab1       ------------------------------------------------
H04_2414_1.ab1                  ------------------------------------------------

PF11_0447                       TTTATCTATATTTTTTTGTTTATATATTTACCTATTTTTATTTCCACT
MAL11|PF11_0447                 ------------------------------------------------
su_gi_contig_1962               ------------------------------------------------
gi|17967555|gb|BM274249.1|BM274 ------------------------------------------------
gi|462988|gb|T18202.1|T18202    ------------------------------------------------
F02_PfLab1_M_Plate10b.ab1       ------------------------------------------------
H04_2414_1.ab1                  ------------------------------------------------

PF11_0447                       TGCACGTTCTAGATATACTCCTGATGAGGCAAGAAGCTTGAAGGCTCA
MAL11|PF11_0447                 ------------ATATACTCCTGATGAGGCAAGAAGCTTGAAGGCTCA
su_gi_contig_1962               ------------ATATACTCCTGATGAGGCAAGAAGCTTGAAGGCTCA
gi|17967555|gb|BM274249.1|BM274 ------------ATATACTCCTGATGAGGCAAGAAGCTTGAAGGCTCA
gi|462988|gb|T18202.1|T18202    ------------ATATACTCCTGATGAGGCAAGAAGCTTGAAGGCTCA
F02_PfLab1_M_Plate10b.ab1       ------------ATATACTCCTGATGAGGCAAGAAGCTTGAAGGCTCA
H04_2414_1.ab1                  ------------------------------------------------

PF11_0447                       CGGAGAATTACCAGAAACAGCAAAAATAAACGAAACAGACATTTTTGA
MAL11|PF11_0447                 CGGAGAATTACCAGAAACAGCAAAAATAAACGAAACAGACATTTTTGA
su_gi_contig_1962               CGGAGAATTACCAGAAACAGCAAAAATAAACGAAACAGACATTTTTGA
gi|17967555|gb|BM274249.1|BM274 CGGAGAATTACCAGAAACAGCAAAAATAAACGAAACAGACATTTTTGA
gi|462988|gb|T18202.1|T18202    CGGAGA------------------------------------------
F02_PfLab1_M_Plate10b.ab1       CGGAGAATTACCAGAAACAGCAAAAATAAACGAAACAGACATTTTTGA
H04_2414_1.ab1                  ------------------------------------------TTTTGA

PF11_0447                       TGACGATGGACAAAATGGAGTGGAATTTTTGGATGATGAATCTGATGA
MAL11|PF11_0447                 TGACGATGGACAAAATGGAGTGGAATTTTTGGATGATGAATCTGATGA
su_gi_contig_1962               TGACGATGGACAAAATGGAGTGGAATTTTTGGATGATGAATCTGATGA
gi|17967555|gb|BM274249.1|BM274 TGACGATGGACAAAATGGAGTGGAATTTTTGGATGATGAATCTGATGA
gi|462988|gb|T18202.1|T18202    ------------------------------------------------
F02_PfLab1_M_Plate10b.ab1       TGACGATGGACAAAATGGAGTGGAATTTTTGGATGATGAATCTGATGA
H04_2414_1.ab1                  TGACGATGGACAAAATGGAGTGGAATTTTTGGATGATGAATCTGATGA

PF11_0447                       AGAAGCTCAAGAAGAGATGAACAACGCAAGAAGATTAGATATAGAAGA
MAL11|PF11_0447                 AGAAGCTCAAGAAGAGATGAACAACGCAAGAAGATTAGATATAGAAGA
su_gi_contig_1962               AGAAGCTCAAGAAGAGATGAACAACGCAAGAAGATTAGATATAGAAGG
gi|17967555|gb|BM274249.1|BM274 AGAAGCTCAAGAAGAGATGAACAACGCAAGAAGATTAGATATAGAAGG
gi|462988|gb|T18202.1|T18202    ------------------------------------------------
F02_PfLab1_M_Plate10b.ab1       AGAAGCTCAAGAAGAGATGAACAACGCAAGAAGATTAGATATAGAAGA
H04_2414_1.ab1                  AGAAGCTCAAGAAGAGATGAACAACGCAAGAAGATTAGATATAGAAGA

PF11_0447                       CGTAAGTTATAAATATATTATATATATGTGTATATAATTTATTATTTT
MAL11|PF11_0447                 CGTAA-------------------------------------------
su_gi_contig_1962               CGTAAGTTATAAATATATTATATATATGTGTATATAATTTATTATTTT
gi|17967555|gb|BM274249.1|BM274 CGTAAGTTATAAATATATTATATATATGTGTATATAATTTATTATTTT
gi|462988|gb|T18202.1|T18202    ------------------------------------------------
F02_PfLab1_M_Plate10b.ab1       C-----------------------------------------------
H04_2414_1.ab1                  C-----------------------------------------------

PF11_0447                       ATATGATTGTTATATAATATCACGTTTTTCATTCTTTCTCTTTTTTTT
MAL11|PF11_0447                 ------------------------------------------------
su_gi_contig_1962               ATATGATTGTTATATAATATCACGTTTTTCATTCTTTCTCTTTTTTTT
gi|17967555|gb|BM274249.1|BM274 ATATGATTGTTATATAATATCACGTTTTTCATTCTTTCTCTTTTTTTT
gi|462988|gb|T18202.1|T18202    ------------------------------------------------
F02_PfLab1_M_Plate10b.ab1       ------------------------------------------------
H04_2414_1.ab1                  ------------------------------------------------

PF11_0447                       TTTTTTTTCTCAGATATAAAACAAGAAAATTTATACAAAAAAATATGT
MAL11|PF11_0447                 -------------ATATAAAACAAGAAAATTTATACAAAAAAATATGT
su_gi_contig_1962               TTTTTTTTCTCAGATATAAAACAAGAAAATTTATACAAAAAAATATGT
gi|17967555|gb|BM274249.1|BM274 TTTTTTTTCTCAGATATAAAACAAGAAAATTTATACAAAAAAATATGT
gi|462988|gb|T18202.1|T18202    ------------------------------------------------
F02_PfLab1_M_Plate10b.ab1       -------------ATATAAAACAAGAAAATTTATACAAAAAAATATGT
H04_2414_1.ab1                  -------------ATATAAAACAAGAAAATTTATACAAAAAAATATGT

PF11_0447                       GTCACTTATTTGTAATCACTAATTGTTGGATTTATACTTAAAAAAAAA
MAL11|PF11_0447                 GTCACTTATTTGTAA---------------------------------
su_gi_contig_1962               GTCACTTATTTGTAATCACTAATTGTTGGATTTATACTT-AAAAAAAA
gi|17967555|gb|BM274249.1|BM274 GTCACTTATTTGTAATCACTAATTGTTGGATTTATACTT-AAAAAAAA
gi|462988|gb|T18202.1|T18202    ------------------------------------------------
F02_PfLab1_M_Plate10b.ab1       GTCACTTATTTGTAATCACTAATTGTTGGATTTATACTAAA-------
H04_2414_1.ab1                  GTCACTTATTTGTAATCACTAATTGTTGGATTTATACT----------

PF11_0447                       AAGAAAAAAGAAAAAAAAATGATTATATTTTCATTAGAGAAAAAAATA
MAL11|PF11_0447                 ------------------------------------------------
su_gi_contig_1962               AAGAAAAAAGAAAAAAAAATGATTATATTTTCATTAGAGAAAAAAATA
gi|17967555|gb|BM274249.1|BM274 AAGAAAAAAGAAAAAAAAATGATTATATTTTCATTAGAGAAAAAAATA
gi|462988|gb|T18202.1|T18202    ------------------------------------------------
F02_PfLab1_M_Plate10b.ab1       ------------------------------------------------
H04_2414_1.ab1                  ------------------------------------------------

PF11_0447                       TTTTTTAATTTATAACTATTATATATCTCTTTATTTATTTATTTATTT
MAL11|PF11_0447                 ------------------------------------------------
su_gi_contig_1962               TTTTTTAATTTATAACTATTATATATCTCTTTATTTATTTATGATAAG
gi|17967555|gb|BM274249.1|BM274 TTTTTTAATTTATAACTATTATATATCTCTTTATTTATTTATGATAAG
gi|462988|gb|T18202.1|T18202    ------------------------------------------------
F02_PfLab1_M_Plate10b.ab1       ------------------------------------------------
H04_2414_1.ab1                  ------------------------------------------------

PF11_0447                       ATTTATTTATTAATATATTTATTTATTTATTATTTTTTTTTTTTTTTC
MAL11|PF11_0447                 ------------------------------------------------
su_gi_contig_1962               ATTTATTTATTAATATATTTATTTATTTCT------------------
gi|17967555|gb|BM274249.1|BM274 ATTTATTTATTAATATATTTATTTATTTCT------------------
gi|462988|gb|T18202.1|T18202    ------------------------------------------------
F02_PfLab1_M_Plate10b.ab1       ------------------------------------------------
H04_2414_1.ab1                  ------------------------------------------------

PF11_0447                       TTTTTTTTTTTTTTCCACTTTTGAAATTGTGTTTTATGTATAAAAAAT
MAL11|PF11_0447                 ------------------------------------------------
su_gi_contig_1962               ------------------------------------------------
gi|17967555|gb|BM274249.1|BM274 ------------------------------------------------
gi|462988|gb|T18202.1|T18202    ------------------------------------------------
F02_PfLab1_M_Plate10b.ab1       ------------------------------------------------
H04_2414_1.ab1                  ------------------------------------------------

PF11_0447                       TATATAAATATATTTTAAAAATATGATTATGAATTTATTTTCTTTTTT
MAL11|PF11_0447                 ------------------------------------------------
su_gi_contig_1962               ------------------------------------------------
gi|17967555|gb|BM274249.1|BM274 ------------------------------------------------
gi|462988|gb|T18202.1|T18202    ------------------------------------------------
F02_PfLab1_M_Plate10b.ab1       ------------------------------------------------
H04_2414_1.ab1                  ------------------------------------------------

PF11_0447                       GTAATTTTTTTTTTTTTTTTTTTTTTCCATTTTATTTATTATGTGTAT
MAL11|PF11_0447                 ------------------------------------------------
su_gi_contig_1962               ------------------------------------------------
gi|17967555|gb|BM274249.1|BM274 ------------------------------------------------
gi|462988|gb|T18202.1|T18202    ------------------------------------------------
F02_PfLab1_M_Plate10b.ab1       ------------------------------------------------
H04_2414_1.ab1                  ------------------------------------------------

PF11_0447                       ACATTTAAATATTCTATGTTTATTATATACATATATTTATATAAGTAT
MAL11|PF11_0447                 ------------------------------------------------
su_gi_contig_1962               ------------------------------------------------
gi|17967555|gb|BM274249.1|BM274 ------------------------------------------------
gi|462988|gb|T18202.1|T18202    ------------------------------------------------
F02_PfLab1_M_Plate10b.ab1       ------------------------------------------------
H04_2414_1.ab1                  ------------------------------------------------

PF11_0447                       AAGTACATAATTATACTTATATTTATATAAATTTTTTATGAACACACA
MAL11|PF11_0447                 ------------------------------------------------
su_gi_contig_1962               ------------------------------------------------
gi|17967555|gb|BM274249.1|BM274 ------------------------------------------------
gi|462988|gb|T18202.1|T18202    ------------------------------------------------
F02_PfLab1_M_Plate10b.ab1       ------------------------------------------------
H04_2414_1.ab1                  ------------------------------------------------

PF11_0447                       AATACACACACTCAAAAAAAAAAAAGGAAAAGAATATTAGAAAATAAA
MAL11|PF11_0447                 ------------------------------------------------
su_gi_contig_1962               ------------------------------------------------
gi|17967555|gb|BM274249.1|BM274 ------------------------------------------------
gi|462988|gb|T18202.1|T18202    ------------------------------------------------
F02_PfLab1_M_Plate10b.ab1       ------------------------------------------------
H04_2414_1.ab1                  ------------------------------------------------

PF11_0447                       TATTGTTTTTTAAAAAAAAAAAAAACTCTTCAAATTGAGAATTTTTGG
MAL11|PF11_0447                 ------------------------------------------------
su_gi_contig_1962               ------------------------------------------------
gi|17967555|gb|BM274249.1|BM274 ------------------------------------------------
gi|462988|gb|T18202.1|T18202    ------------------------------------------------
F02_PfLab1_M_Plate10b.ab1       ------------------------------------------------
H04_2414_1.ab1                  ------------------------------------------------

PF11_0447                       TTTCACAATAAATATAGGAAAATAAGGATGAACATATAAATATATATA
MAL11|PF11_0447                 ------------------------------------------------
su_gi_contig_1962               ------------------------------------------------
gi|17967555|gb|BM274249.1|BM274 ------------------------------------------------
gi|462988|gb|T18202.1|T18202    ------------------------------------------------
F02_PfLab1_M_Plate10b.ab1       ------------------------------------------------
H04_2414_1.ab1                  ------------------------------------------------

PF11_0447                       TATATATATATATATATATATATATATATATATATTTAATAAATGCAT
MAL11|PF11_0447                 ------------------------------------------------
su_gi_contig_1962               ------------------------------------------------
gi|17967555|gb|BM274249.1|BM274 ------------------------------------------------
gi|462988|gb|T18202.1|T18202    ------------------------------------------------
F02_PfLab1_M_Plate10b.ab1       ------------------------------------------------
H04_2414_1.ab1                  ------------------------------------------------

PF11_0447                       ATTTGTTTTAATTTTTCTTTCTTGTTTATGTTAAAACCTTGTGACTGT
MAL11|PF11_0447                 ------------------------------------------------
su_gi_contig_1962               ------------------------------------------------
gi|17967555|gb|BM274249.1|BM274 ------------------------------------------------
gi|462988|gb|T18202.1|T18202    ------------------------------------------------
F02_PfLab1_M_Plate10b.ab1       ------------------------------------------------
H04_2414_1.ab1                  ------------------------------------------------

PF11_0447                       TAAAAGTATGTCGTTTTGGCTGTATTCGACATTGTTGTATGAGGCAAA
MAL11|PF11_0447                 ------------------------------------------------
su_gi_contig_1962               ------------------------------------------------
gi|17967555|gb|BM274249.1|BM274 ------------------------------------------------
gi|462988|gb|T18202.1|T18202    ------------------------------------------------
F02_PfLab1_M_Plate10b.ab1       ------------------------------------------------
H04_2414_1.ab1                  ------------------------------------------------

PF11_0447                       TACTTGAAATTTTATGAATTCTAAAAAGAACATACATATATATGTGCA
MAL11|PF11_0447                 ------------------------------------------------
su_gi_contig_1962               ------------------------------------------------
gi|17967555|gb|BM274249.1|BM274 ------------------------------------------------
gi|462988|gb|T18202.1|T18202    ------------------------------------------------
F02_PfLab1_M_Plate10b.ab1       ------------------------------------------------
H04_2414_1.ab1                  ------------------------------------------------

PF11_0447                       CACATATATATATATATTTATTTATTTATTTATATTTATGTCAGTAGG
MAL11|PF11_0447                 ------------------------------------------------
su_gi_contig_1962               ------------------------------------------------
gi|17967555|gb|BM274249.1|BM274 ------------------------------------------------
gi|462988|gb|T18202.1|T18202    ------------------------------------------------
F02_PfLab1_M_Plate10b.ab1       ------------------------------------------------
H04_2414_1.ab1                  ------------------------------------------------

PF11_0447                       TACAGATTTAATATTATATGATATATGTTATTTATTTTATATCATTTT
MAL11|PF11_0447                 ------------------------------------------------
su_gi_contig_1962               ------------------------------------------------
gi|17967555|gb|BM274249.1|BM274 ------------------------------------------------
gi|462988|gb|T18202.1|T18202    ------------------------------------------------
F02_PfLab1_M_Plate10b.ab1       ------------------------------------------------
H04_2414_1.ab1                  ------------------------------------------------

PF11_0447                       TTTTTTTTTTTACCGGATTTAATTTTTTGAAATAGGGTGAGAGGTATT
MAL11|PF11_0447                 ------------------------------------------------
su_gi_contig_1962               ------------------------------------------------
gi|17967555|gb|BM274249.1|BM274 ------------------------------------------------
gi|462988|gb|T18202.1|T18202    ------------------------------------------------
F02_PfLab1_M_Plate10b.ab1       ------------------------------------------------
H04_2414_1.ab1                  ------------------------------------------------

PF11_0447                       AGTGGTAAGGAGAAAAAATAATTTTCTGTGTTTTCGTCATAGTATGCC
MAL11|PF11_0447                 ------------------------------------------------
su_gi_contig_1962               ------------------------------------------------
gi|17967555|gb|BM274249.1|BM274 ------------------------------------------------
gi|462988|gb|T18202.1|T18202    ------------------------------------------------
F02_PfLab1_M_Plate10b.ab1       ------------------------------------------------
H04_2414_1.ab1                  ------------------------------------------------

PF11_0447                       TTTCTATAAATACAATCCAGATGAGTGTTATACAAAATAACATGTATG
MAL11|PF11_0447                 ------------------------------------------------
su_gi_contig_1962               ------------------------------------------------
gi|17967555|gb|BM274249.1|BM274 ------------------------------------------------
gi|462988|gb|T18202.1|T18202    ------------------------------------------------
F02_PfLab1_M_Plate10b.ab1       ------------------------------------------------
H04_2414_1.ab1                  ------------------------------------------------

PF11_0447                       GTATGAAAATTGCTTGAGAGATGTAACATGTTAATATATATATGATTA
MAL11|PF11_0447                 ------------------------------------------------
su_gi_contig_1962               ------------------------------------------------
gi|17967555|gb|BM274249.1|BM274 ------------------------------------------------
gi|462988|gb|T18202.1|T18202    ------------------------------------------------
F02_PfLab1_M_Plate10b.ab1       ------------------------------------------------
H04_2414_1.ab1                  ------------------------------------------------

PF11_0447                       TATGTATTTATGGAAACACAATTTGGTGTAATATTTAATATATCTGGT
MAL11|PF11_0447                 ------------------------------------------------
su_gi_contig_1962               ------------------------------------------------
gi|17967555|gb|BM274249.1|BM274 ------------------------------------------------
gi|462988|gb|T18202.1|T18202    ------------------------------------------------
F02_PfLab1_M_Plate10b.ab1       ------------------------------------------------
H04_2414_1.ab1                  ------------------------------------------------

PF11_0447                       TTGATGATAATAATTGGGAATGAGGATTTATAGAAATGATAACCTAGT
MAL11|PF11_0447                 ------------------------------------------------
su_gi_contig_1962               ------------------------------------------------
gi|17967555|gb|BM274249.1|BM274 ------------------------------------------------
gi|462988|gb|T18202.1|T18202    ------------------------------------------------
F02_PfLab1_M_Plate10b.ab1       ------------------------------------------------
H04_2414_1.ab1                  ------------------------------------------------

PF11_0447                       GAAAAATAAATTTGACATAAATTAAAATGATGATCACTATTATTTGTA
MAL11|PF11_0447                 ------------------------------------------------
su_gi_contig_1962               ------------------------------------------------
gi|17967555|gb|BM274249.1|BM274 ------------------------------------------------
gi|462988|gb|T18202.1|T18202    ------------------------------------------------
F02_PfLab1_M_Plate10b.ab1       ------------------------------------------------
H04_2414_1.ab1                  ------------------------------------------------

PF11_0447                       TTTATTTTATTATTATGATTATGTGTAGGTAATACAATATTAGTATAA
MAL11|PF11_0447                 ------------------------------------------------
su_gi_contig_1962               ------------------------------------------------
gi|17967555|gb|BM274249.1|BM274 ------------------------------------------------
gi|462988|gb|T18202.1|T18202    ------------------------------------------------
F02_PfLab1_M_Plate10b.ab1       ------------------------------------------------
H04_2414_1.ab1                  ------------------------------------------------

PF11_0447                       ATATATTTTTTATTTTTATTCATTTTTCCTTTATATAATTGTATTTTT
MAL11|PF11_0447                 ------------------------------------------------
su_gi_contig_1962               ------------------------------------------------
gi|17967555|gb|BM274249.1|BM274 ------------------------------------------------
gi|462988|gb|T18202.1|T18202    ------------------------------------------------
F02_PfLab1_M_Plate10b.ab1       ------------------------------------------------
H04_2414_1.ab1                  ------------------------------------------------

PF11_0447                       TCTTTTCGTCCATGTCCTTTAAAATAGAAAAGTATAGAAATGAATTTT
MAL11|PF11_0447                 ------------------------------------------------
su_gi_contig_1962               ------------------------------------------------
gi|17967555|gb|BM274249.1|BM274 ------------------------------------------------
gi|462988|gb|T18202.1|T18202    ------------------------------------------------
F02_PfLab1_M_Plate10b.ab1       ------------------------------------------------
H04_2414_1.ab1                  ------------------------------------------------

PF11_0447                       TTTTTTATATATATAGGAGGTTTATTAATAATCAATTTTATTTTGATT
MAL11|PF11_0447                 ------------------------------------------------
su_gi_contig_1962               ------------------------------------------------
gi|17967555|gb|BM274249.1|BM274 ------------------------------------------------
gi|462988|gb|T18202.1|T18202    ------------------------------------------------
F02_PfLab1_M_Plate10b.ab1       ------------------------------------------------
H04_2414_1.ab1                  ------------------------------------------------

PF11_0447                       TTTTTTGTTAATGTACAATTATTTGGTATGATATTTTTGATTATTCCT
MAL11|PF11_0447                 ------------------------------------------------
su_gi_contig_1962               ------------------------------------------------
gi|17967555|gb|BM274249.1|BM274 ------------------------------------------------
gi|462988|gb|T18202.1|T18202    ------------------------------------------------
F02_PfLab1_M_Plate10b.ab1       ------------------------------------------------
H04_2414_1.ab1                  ------------------------------------------------

PF11_0447                       TTATAAGATGATAGCATAAGATATTGATTCTTAAAATGGATGTATGAT
MAL11|PF11_0447                 ------------------------------------------------
su_gi_contig_1962               ------------------------------------------------
gi|17967555|gb|BM274249.1|BM274 ------------------------------------------------
gi|462988|gb|T18202.1|T18202    ------------------------------------------------
F02_PfLab1_M_Plate10b.ab1       ------------------------------------------------
H04_2414_1.ab1                  ------------------------------------------------

PF11_0447                       TTGTTATTATATAAAGTTAAATATAA
MAL11|PF11_0447                 --------------------------
su_gi_contig_1962               --------------------------
gi|17967555|gb|BM274249.1|BM274 --------------------------
gi|462988|gb|T18202.1|T18202    --------------------------
F02_PfLab1_M_Plate10b.ab1       --------------------------
H04_2414_1.ab1                  --------------------------

;

endblock;
