# Supplementary material for: cDNA sequences reveal considerable gene prediction inaccuracy in the Plasmodium falciparum genome
Source: BMC Genomics. 2007 Jul 27;8:255. doi: 10.1186/1471-2164-8-255 (PMC1978503; doi:10.1186/1471-2164-8-255)
Supplement: Additional file 3 — Genes with cDNA sequences not matching predicted CDS perfectly. Aligned cDNA and predicted CDS sequences can be viewed by double clicking the hyper-linked gene names in the Excel file. [file 1471-2164-8-255-S3.zip › PF11_0451.TXT]

#NEXUS

[!This data assembled using Sequencher, from Gene Codes Corporation.]
begin data;
   dimensions ntax=6 nchar=4689;
   format datatype=dna gap=- interleave=yes;
   matrix

PF11_0451         TTTTTTGTCTTATTTAATATATATATATATATATATATATATTTATAT
MAL11|PF11_0451   ------------------------------------------------
su_gi_contig_3434 ------------------------------------------------
A09_2633_1.ab1    ------------------------------------------------
A10_2633_302.ab1  ------------------------------------------------
A11_2633_603.ab1  ------------------------------------------------

PF11_0451         ATTTATATGTATATACGTTTGATTTCCTGCTTTACCTCTACAAATATA
MAL11|PF11_0451   ------------------------------------------------
su_gi_contig_3434 ------------------------------------------------
A09_2633_1.ab1    ------------------------------------------------
A10_2633_302.ab1  ------------------------------------------------
A11_2633_603.ab1  ------------------------------------------------

PF11_0451         AGGATAGTATAATTTTGTGTATATATGAATTTTCTTCAATATATTTTA
MAL11|PF11_0451   ------------------------------------------------
su_gi_contig_3434 ------------------------------------------------
A09_2633_1.ab1    ------------------------------------------------
A10_2633_302.ab1  ------------------------------------------------
A11_2633_603.ab1  ------------------------------------------------

PF11_0451         AATTGTTTTTTTTTTTTTTTCGTTCCTTGTAAATTATAATATTTTTAA
MAL11|PF11_0451   ------------------------------------------------
su_gi_contig_3434 ------------------------------------------------
A09_2633_1.ab1    ------------------------------------------------
A10_2633_302.ab1  ------------------------------------------------
A11_2633_603.ab1  ------------------------------------------------

PF11_0451         AAGATTCCCCCAAAAAAAATTAAACATAAATATGCACACATATACATA
MAL11|PF11_0451   ------------------------------------------------
su_gi_contig_3434 ------------------------------------------------
A09_2633_1.ab1    ------------------------------------------------
A10_2633_302.ab1  ------------------------------------------------
A11_2633_603.ab1  ------------------------------------------------

PF11_0451         TATTCATATATAAATATGTAGATATATACATATATAAATATGTAGATA
MAL11|PF11_0451   ------------------------------------------------
su_gi_contig_3434 ------------------------------------------------
A09_2633_1.ab1    ------------------------------------------------
A10_2633_302.ab1  ------------------------------------------------
A11_2633_603.ab1  ------------------------------------------------

PF11_0451         TATACATATATAAATATGTGGATATATACATATATGCATATATAAATA
MAL11|PF11_0451   ------------------------------------------------
su_gi_contig_3434 ------------------------------------------------
A09_2633_1.ab1    ------------------------------------------------
A10_2633_302.ab1  ------------------------------------------------
A11_2633_603.ab1  ------------------------------------------------

PF11_0451         TATACACATATACATATACCTCCTCTTATACATTTTTACTCCTCATCC
MAL11|PF11_0451   ------------------------------------------------
su_gi_contig_3434 ------------------------------------------------
A09_2633_1.ab1    ------------------------------------------------
A10_2633_302.ab1  ------------------------------------------------
A11_2633_603.ab1  ------------------------------------------------

PF11_0451         GGTGAGTGCTGAACATATATAGGAAGAAAAAAAAAATAGAAGAATAAT
MAL11|PF11_0451   ------------------------------------------------
su_gi_contig_3434 ------------------------------------------------
A09_2633_1.ab1    ------------------------------------------------
A10_2633_302.ab1  ------------------------------------------------
A11_2633_603.ab1  ------------------------------------------------

PF11_0451         GAAAGTAAAAATAGGAAGCTTCGAAAATTTTTTAGAAAGATTAAATAA
MAL11|PF11_0451   ------------------------------------------------
su_gi_contig_3434 ------------------------------------------------
A09_2633_1.ab1    ------------------------------------------------
A10_2633_302.ab1  ------------------------------------------------
A11_2633_603.ab1  ------------------------------------------------

PF11_0451         CATAAAAGAAGAAGACATAATAATAAATGATGAGAATACAGAAGAGAT
MAL11|PF11_0451   ------------------------------------------------
su_gi_contig_3434 ------------------------------------------------
A09_2633_1.ab1    ------------------------------------------------
A10_2633_302.ab1  ------------------------------------------------
A11_2633_603.ab1  ------------------------------------------------

PF11_0451         GTTTTCTTCGTTTCTTATAACTTTTTATAAAGAAAATGAAGGAAGATA
MAL11|PF11_0451   ------------------------------------------------
su_gi_contig_3434 ------------------------------------------------
A09_2633_1.ab1    ------------------------------------------------
A10_2633_302.ab1  ------------------------------------------------
A11_2633_603.ab1  ------------------------------------------------

PF11_0451         TACTATTCAAGAGCAAGAATATATAAATAACCTTTTGAATATCTTAAT
MAL11|PF11_0451   ------------------------------------------------
su_gi_contig_3434 ------------------------------------------------
A09_2633_1.ab1    ------------------------------------------------
A10_2633_302.ab1  ------------------------------------------------
A11_2633_603.ab1  ------------------------------------------------

PF11_0451         AAATAAAATAAGAGATAATAAAAATGGACGTAATTTTTTTTCCAATCT
MAL11|PF11_0451   ------------------------------------------------
su_gi_contig_3434 ------------------------------------------------
A09_2633_1.ab1    ------------------------------------------------
A10_2633_302.ab1  ------------------------------------------------
A11_2633_603.ab1  ------------------------------------------------

PF11_0451         ATTGTGTATACATTTTAAAAGTATTACTCCATATTTTATAAATGTAAA
MAL11|PF11_0451   ------------------------------------------------
su_gi_contig_3434 ------------------------------------------------
A09_2633_1.ab1    ------------------------------------------------
A10_2633_302.ab1  ------------------------------------------------
A11_2633_603.ab1  ------------------------------------------------

PF11_0451         ATTAAAAGATAATATATATTATATACATTTGTTAATAAATTATATTTT
MAL11|PF11_0451   ------------------------------------------------
su_gi_contig_3434 ------------------------------------------------
A09_2633_1.ab1    ------------------------------------------------
A10_2633_302.ab1  ------------------------------------------------
A11_2633_603.ab1  ------------------------------------------------

PF11_0451         ATATGTCTTAAATCTGGTCATATATATTGAGAAAGAAAATAAAGAATT
MAL11|PF11_0451   ------------------------------------------------
su_gi_contig_3434 ------------------------------------------------
A09_2633_1.ab1    ------------------------------------------------
A10_2633_302.ab1  ------------------------------------------------
A11_2633_603.ab1  ------------------------------------------------

PF11_0451         ATCCTTATCCTTGTCTATAGGAAGAAACATATATACATTAACCTTATA
MAL11|PF11_0451   ------------------------------------------------
su_gi_contig_3434 ------------------------------------------------
A09_2633_1.ab1    ------------------------------------------------
A10_2633_302.ab1  ------------------------------------------------
A11_2633_603.ab1  ------------------------------------------------

PF11_0451         CATCATAAGGTAACAAAAAAAAAAAAAAAAATAAAATAAAATAAAAAA
MAL11|PF11_0451   ------------------------------------------------
su_gi_contig_3434 ------------------------------------------------
A09_2633_1.ab1    ------------------------------------------------
A10_2633_302.ab1  ------------------------------------------------
A11_2633_603.ab1  ------------------------------------------------

PF11_0451         AAATAAAATAAAATAAAAAAAAATAAAATAAAATAAAAAAAAATAAAA
MAL11|PF11_0451   ------------------------------------------------
su_gi_contig_3434 ------------------------------------------------
A09_2633_1.ab1    ------------------------------------------------
A10_2633_302.ab1  ------------------------------------------------
A11_2633_603.ab1  ------------------------------------------------

PF11_0451         TAAAATAAAAAAAAATAAAATAAAACAGAGCAAAATAAAGCAGTCTTC
MAL11|PF11_0451   ------------------------------------------------
su_gi_contig_3434 ------------------------------------------------
A09_2633_1.ab1    ------------------------------------------------
A10_2633_302.ab1  ------------------------------------------------
A11_2633_603.ab1  ------------------------------------------------

PF11_0451         ATATATATAAACATACACATTTATATTTACATTTATATTTACATTTAT
MAL11|PF11_0451   ------------------------------------------------
su_gi_contig_3434 ------------------------------------------------
A09_2633_1.ab1    ------------------------------------------------
A10_2633_302.ab1  ------------------------------------------------
A11_2633_603.ab1  ------------------------------------------------

PF11_0451         ATTTATATTTATATTTACATTTATATTTATATTTATATTTACATTTAT
MAL11|PF11_0451   ------------------------------------------------
su_gi_contig_3434 ------------------------------------------------
A09_2633_1.ab1    ------------------------------------------------
A10_2633_302.ab1  ------------------------------------------------
A11_2633_603.ab1  ------------------------------------------------

PF11_0451         ATTTACATTTATATTTACATTTATATTTACATTTATATTTATATTTAC
MAL11|PF11_0451   ------------------------------------------------
su_gi_contig_3434 ------------------------------------------------
A09_2633_1.ab1    ------------------------------------------------
A10_2633_302.ab1  ------------------------------------------------
A11_2633_603.ab1  ------------------------------------------------

PF11_0451         ATTTACATTTATATTTACCTTTACATTTTATTTCCATATTTCTTACAC
MAL11|PF11_0451   ------------------------------------------------
su_gi_contig_3434 ------------------------------------------------
A09_2633_1.ab1    ------------------------------------------------
A10_2633_302.ab1  ------------------------------------------------
A11_2633_603.ab1  ------------------------------------------------

PF11_0451         TTATTAATTTTTGAATGAAGAAATATAAAACAAAATAGGTACGACAAT
MAL11|PF11_0451   ------------------------------------------------
su_gi_contig_3434 ------------------------------------------------
A09_2633_1.ab1    ------------------------------------------------
A10_2633_302.ab1  ------------------------------------------------
A11_2633_603.ab1  ------------------------------------------------

PF11_0451         TTTTATTTAAAAATAATTGAAGAAGGAAAACTCATTTATTTATTATGT
MAL11|PF11_0451   ------------------------------------------------
su_gi_contig_3434 ------------------------------------------------
A09_2633_1.ab1    ------------------------------------------------
A10_2633_302.ab1  ------------------------------------------------
A11_2633_603.ab1  ------------------------------------------------

PF11_0451         AAGATATGCTATGATAAGTTTATTATTTCTTATTATATCCCAGAAGAT
MAL11|PF11_0451   ------------------------------------------------
su_gi_contig_3434 ------------------------------------------------
A09_2633_1.ab1    ------------------------------------------------
A10_2633_302.ab1  ------------------------------------------------
A11_2633_603.ab1  ------------------------------------------------

PF11_0451         AATGTTGTGGAGTTATTCTTTGTCCTTATAAAAATTAAAGAACTAGAA
MAL11|PF11_0451   ------------------------------------------------
su_gi_contig_3434 ------------------------------------------------
A09_2633_1.ab1    ------------------------------------------------
A10_2633_302.ab1  ------------------------------------------------
A11_2633_603.ab1  ------------------------------------------------

PF11_0451         AAATACATAATTGAGTGTGATATAATAAAATATTTTTTATCGTTTCTT
MAL11|PF11_0451   ------------------------------------------------
su_gi_contig_3434 ------------------------------------------------
A09_2633_1.ab1    ------------------------------------------------
A10_2633_302.ab1  ------------------------------------------------
A11_2633_603.ab1  ------------------------------------------------

PF11_0451         TTGTATGACCCTCAAGTTATTAAAAAAAGGAAACATTTAATCATAGAA
MAL11|PF11_0451   ------------------------------------------------
su_gi_contig_3434 ------------------------------------------------
A09_2633_1.ab1    ------------------------------------------------
A10_2633_302.ab1  ------------------------------------------------
A11_2633_603.ab1  ------------------------------------------------

PF11_0451         ATAATTATACATATGTTTTTAAAAAATATAAGTATAATAAAAGATTTT
MAL11|PF11_0451   ------------ATGTTTTTAAAAAATATAAGTATAATAAAAGATTTT
su_gi_contig_3434 ------------------------------------------------
A09_2633_1.ab1    ------------------------------------------------
A10_2633_302.ab1  ------------------------------------------------
A11_2633_603.ab1  ------------------------------------------------

PF11_0451         ATTAAACAAAATATAATAGATATTTTAAATAATATTTTAAAATCTATA
MAL11|PF11_0451   ATTAAACAAAATATAATAGATATTTTAAATAATATTTTAAAATCTATA
su_gi_contig_3434 ------------------------------------------------
A09_2633_1.ab1    ------------------------------------------------
A10_2633_302.ab1  ------------------------------------------------
A11_2633_603.ab1  ------------------------------------------------

PF11_0451         TATAACAATATAAAATGTGATCATTATGATTATTATTGTATCAATTTA
MAL11|PF11_0451   TATAACAATATAAAATGTGATCATTATGATTATTATTGTATCAATTTA
su_gi_contig_3434 ------------------------------------------------
A09_2633_1.ab1    ------------------------------------------------
A10_2633_302.ab1  ------------------------------------------------
A11_2633_603.ab1  ------------------------------------------------

PF11_0451         TTAAAAATATTTTATTATATTATTCAAGATAAAAATATTGTAAATTTG
MAL11|PF11_0451   TTAAAAATATTTTATTATATTATTCAAGATAAAAATATTGTAAATTTG
su_gi_contig_3434 ------------------------------------------------
A09_2633_1.ab1    ------------------------------------------------
A10_2633_302.ab1  ------------------------------------------------
A11_2633_603.ab1  ------------------------------------------------

PF11_0451         GAGAATAACTTTTTTTCTTATCCTAAAAATACATCATATATAATAGAA
MAL11|PF11_0451   GAGAATAACTTTTTTTCTTATCCTAAAAATACATCATATATAATAGAA
su_gi_contig_3434 ------------------------------------------------
A09_2633_1.ab1    ------------------------------------------------
A10_2633_302.ab1  ------------------------------------------------
A11_2633_603.ab1  ------------------------------------------------

PF11_0451         CATGAAAAAAATAATAATATTCTTATCTTTTATAAATATATAAATAAT
MAL11|PF11_0451   CATGAAAAAAATAATAATATTCTTATCTTTTATAAATATATAAATAAT
su_gi_contig_3434 ------------------------------------------------
A09_2633_1.ab1    ------------------------------------------------
A10_2633_302.ab1  ------------------------------------------------
A11_2633_603.ab1  ------------------------------------------------

PF11_0451         ATAATAAATAAAATAAATGATGTTATAAAACAAAATATGAGTTGTAAA
MAL11|PF11_0451   ATAATAAATAAAATAAATGATGTTATAAAACAAAATATGAGTTGTAAA
su_gi_contig_3434 ------------------------------------------------
A09_2633_1.ab1    ------------------------------------------------
A10_2633_302.ab1  ------------------------------------------------
A11_2633_603.ab1  ------------------------------------------------

PF11_0451         GATTCTGCGAATATACATATATTAAATAACAATGATCAACTGAATTAC
MAL11|PF11_0451   GATTCTGCGAATATACATATATTAAATAACAATGATCAACTGAATTAC
su_gi_contig_3434 ------------------------------------------------
A09_2633_1.ab1    ------------------------------------------------
A10_2633_302.ab1  ------------------------------------------------
A11_2633_603.ab1  ------------------------------------------------

PF11_0451         CATTTCAAATATTTTCTTTCCATATTACTTTGTGTTATAAAAAGTATT
MAL11|PF11_0451   CATTTCAAATATTTTCTTTCCATATTACTTTGTGTTATAAAAAGTATT
su_gi_contig_3434 ------------------------------------------------
A09_2633_1.ab1    ------------------------------------------------
A10_2633_302.ab1  ------------------------------------------------
A11_2633_603.ab1  ------------------------------------------------

PF11_0451         ATAACAAGAATATTTCAAGGAAAAAATAATATTCAAGACTCGCCTTCT
MAL11|PF11_0451   ATAACAAGAATATTTCAAGGAAAAAATAATATTCAAGACTCGCCTTCT
su_gi_contig_3434 ------------------------------------------------
A09_2633_1.ab1    ------------------------------------------------
A10_2633_302.ab1  ------------------------------------------------
A11_2633_603.ab1  ------------------------------------------------

PF11_0451         GATGACGATAAAAGAGAAGAGGTTTATGAGGAAATTATAAAATTGGTA
MAL11|PF11_0451   GATGACGATAAAAGAGAAGAGGTTTATGAGGAAATTATAAAATTGGTA
su_gi_contig_3434 ------------------------------------------------
A09_2633_1.ab1    ------------------------------------------------
A10_2633_302.ab1  ------------------------------------------------
A11_2633_603.ab1  ------------------------------------------------

PF11_0451         AATGTTACTTTTGAATTTGTTGTAAATATAATAGATAAACAAAAGGAA
MAL11|PF11_0451   AATGTTACTTTTGAATTTGTTGTAAATATAATAGATAAACAAAAGGAA
su_gi_contig_3434 ------------------------------------------------
A09_2633_1.ab1    ------------------------------------------------
A10_2633_302.ab1  ------------------------------------------------
A11_2633_603.ab1  ------------------------------------------------

PF11_0451         ACCTCCCCCGGTAAAAAAAAAAAAAAAATATATATATATGTAGATATA
MAL11|PF11_0451   ACCTCCCCCGGTAAAAAAAAAAAAAAAATATATATATATGTAGATATA
su_gi_contig_3434 ------------------------------------------------
A09_2633_1.ab1    ------------------------------------------------
A10_2633_302.ab1  ------------------------------------------------
A11_2633_603.ab1  ------------------------------------------------

PF11_0451         TATATATATGTGCATATATATATATATATATATCTACATATATATATA
MAL11|PF11_0451   TATATATATGTGCATATATATATATATATATATCTACATATATATATA
su_gi_contig_3434 ------------------------------------------------
A09_2633_1.ab1    ------------------------------------------------
A10_2633_302.ab1  ------------------------------------------------
A11_2633_603.ab1  ------------------------------------------------

PF11_0451         TATATATATATATATATATATATATATATATATATATATATGCACATG
MAL11|PF11_0451   TATATATATATATATATATATATATATATATATATATATATGCACATG
su_gi_contig_3434 ------------------------------------------------
A09_2633_1.ab1    ------------------------------------------------
A10_2633_302.ab1  ------------------------------------------------
A11_2633_603.ab1  ------------------------------------------------

PF11_0451         TTTGTGCGAATTTCTTTCCTTTTAATAGATGAAGAAGAAATATACGAG
MAL11|PF11_0451   TTTGTGCGAATTTCTTTCCTTTTAATAGATGAAGAAGAAATATACGAG
su_gi_contig_3434 ------------------------------------------------
A09_2633_1.ab1    ------------------------------------------------
A10_2633_302.ab1  ------------------------------------------------
A11_2633_603.ab1  ------------------------------------------------

PF11_0451         CTGATATCTTATGACATGCTCATTTGTATGACAAAAATAAATTCGTTG
MAL11|PF11_0451   CTGATATCTTATGACATGCTCATTTGTATGACAAAAATAAATTCGTTG
su_gi_contig_3434 ------------------------------------------------
A09_2633_1.ab1    ------------------------------------------------
A10_2633_302.ab1  ------------------------------------------------
A11_2633_603.ab1  ------------------------------------------------

PF11_0451         AAATATAATTTTTTTGAATATTTCAAAGGGAAGCTTTTTGATTTTTTA
MAL11|PF11_0451   AAATATAATTTTTTTGAATATTTCAAAGGGAAGCTTTTTGATTTTTTA
su_gi_contig_3434 -----------------------------------------------A
A09_2633_1.ab1    -----------------------------------------------A
A10_2633_302.ab1  ------------------------------------------------
A11_2633_603.ab1  ------------------------------------------------

PF11_0451         GATTGTATAACTCATGATGAGATTATTCAAAATAAATATAATGATAAA
MAL11|PF11_0451   GATTGTATAACTCATGATGAGATTATTCAAAATAAATATAATGATAAA
su_gi_contig_3434 GATTGTATAACTCATGATGAGATTATTCAAAATAAATATAATGATAAA
A09_2633_1.ab1    GATTGTATAACTCATGATGAGATTATTCAAAATAAATATAATGATAAA
A10_2633_302.ab1  ------------------------------------------------
A11_2633_603.ab1  ------------------------------------------------

PF11_0451         ATTGTTATTTATTCAAAAAATGGACTGTTGGATGATAATAATATAAAT
MAL11|PF11_0451   ATTGTTATTTATTCAAAAAATGGACTGTTGGATGATAATAATATAAAT
su_gi_contig_3434 ATTGTTATTTATTCAAAAAATGGACTGTTGGATGATAATAATATAAAT
A09_2633_1.ab1    ATTGTTATTTATTCAAAAAATGGACTGTTGGATGATAATAATATAAAT
A10_2633_302.ab1  ------------------------------------------------
A11_2633_603.ab1  ------------------------------------------------

PF11_0451         CGTGATAAAATTAATTATTTATGTAATAATAATAAGAATGTTCTGTCC
MAL11|PF11_0451   CGTGATAAAATTAATTATTTATGTAATAATAATAAGAATGTTCTGTCC
su_gi_contig_3434 CGTGATAAAATTAATTATTTATGTAATAATAATAAGAATGTTCTGTCC
A09_2633_1.ab1    CGTGATAAAATTAATTATTTATGTAATAATAATAAGAATGTTCTGTCC
A10_2633_302.ab1  ------------------------------------------------
A11_2633_603.ab1  ------------------------------------------------

PF11_0451         TTTGTTAACAAAACGTATGTTAAAAACTTTGAATGTTTGTTTTATCTT
MAL11|PF11_0451   TTTGTTAACAAAACGTATGTTAAAAACTTTGAATGTTTGTTTTATCTT
su_gi_contig_3434 TTTGTTAACAAAACGTATGTTAAAAACTTTGAATGTTTGTTTTATCTT
A09_2633_1.ab1    TTTGTTAACAAAACGTATGTTAAAAACTTTGAATGTTTGTTTTATCTT
A10_2633_302.ab1  ------------------------------------------------
A11_2633_603.ab1  ------------------------------------------------

PF11_0451         TGTCTATATAATGAAAAAAATAGAATACATAATATAAGCATAAATCTT
MAL11|PF11_0451   TGTCTATATAATGAAAAAAATAGAATACATAATATAAGCATAAATCTT
su_gi_contig_3434 TGTCTATATAATGAAAAAAATAGAATACATAATATAAGCATAAATCTT
A09_2633_1.ab1    TGTCTATATAATGAAAAAAATAGAATACATAATATAAGCATAAATCTT
A10_2633_302.ab1  ------------------------------------------------
A11_2633_603.ab1  ------------------------------------------------

PF11_0451         ATAAGAAATATAGAAAATAATATTTTTACAATATATAAATATATACAC
MAL11|PF11_0451   ATAAGAAATATAGAAAATAATATTTTTACAATATATAAATATATACAC
su_gi_contig_3434 ATAAGAAATATAGAAAATAATATTTTTACAATATATAAATATATACAC
A09_2633_1.ab1    ATAAGAAATATAGAAAATAATATTTTTACAATATATAAATATATACAC
A10_2633_302.ab1  ----------TAGAAAATAATATTTTTACAATATATAAATATATACAC
A11_2633_603.ab1  ------------------------------------------------

PF11_0451         ATTTGTAATATAAATACAAAAGAATTATTAAATTCTTTAAGTTTATAT
MAL11|PF11_0451   ATTTGTAATATAAATACAAAAGAATTATTAAATTCTTTAAGTTTATAT
su_gi_contig_3434 ATTTGTAATATAAATACAAAAGAATTATTAAATTCTTTAAGTTTATAT
A09_2633_1.ab1    ATTTGTAATATAAATACAAAAGAATTATTAAATTCTTTAAGTTTATAT
A10_2633_302.ab1  ATTTGTAATATAAATACAAAAGAATTATTAAATTCTTTAAGTTTATAT
A11_2633_603.ab1  ------------------------------------------------

PF11_0451         TATCTTGTTATAATATTTATTTATATCAAAAATAATTTGTATAACAAA
MAL11|PF11_0451   TATCTTGTTATAATATTTATTTATATCAAAAATAATTTGTATAACAAA
su_gi_contig_3434 TATCTTGTTATAATATTTATTTATATCAAAAATAATTTGTATAACAAA
A09_2633_1.ab1    TATCTTGTTATAATATTTATTTATATCAAAAATAATTTGTATAACAAA
A10_2633_302.ab1  TATCTTGTTATAATATTTATTTATATCAAAAATAATTTGTATAACAAA
A11_2633_603.ab1  ------------------------------------------------

PF11_0451         GAAAAAATTCATCTTCTCAAATCTTTCATACAATTTTTAATTATAAAA
MAL11|PF11_0451   GAAAAAATTCATCTTCTCAAATCTTTCATACAATTTTTAATTATAAAA
su_gi_contig_3434 GAAAAAATTCATCTTCTCAAATCTTTCATACAATTTTTAATTATAAAA
A09_2633_1.ab1    GAAAAAATTCATCTTCTCAAATCTTTCATACAATTTTTAATTATAAAA
A10_2633_302.ab1  GAAAAAATTCATCTTCTCAAATCTTTCATACAATTTTTAATTATAAAA
A11_2633_603.ab1  ------------------------------------------------

PF11_0451         GAAATAAAAGAAAGAATATTTCTTTTTAAAAATGAATTATATTTTCTG
MAL11|PF11_0451   GAAATAAAAGAAAGAATATTTCTTTTTAAAAATGAATTATATTTTCTG
su_gi_contig_3434 GAAATAAAAGAAAGAATATTTCTTTTTAAAAATGAATTATATTTTCTG
A09_2633_1.ab1    GAAATAAAAGAAAGAATATTTCTTTTTAAAAATGAATTATATTTTCTG
A10_2633_302.ab1  GAAATAAAAGAAAGAATATTTCTTTTTAAAAATGAATTATATTTTCTG
A11_2633_603.ab1  ------------------------------------------------

PF11_0451         GCATTCATCAAAATTTTAAATTTATCCATATGTAATAATTTGTTTGAT
MAL11|PF11_0451   GCATTCATCAAAATTTTAAATTTATCCATATGTAATAATTTGTTTGAT
su_gi_contig_3434 GCATTCATCAAAATTTTAAATTTATCCATATGTAATAATTTGTTTGAT
A09_2633_1.ab1    GCATTCATCAAAATTTTAAATTTATCCATATGTAATAATTTGTTTGAT
A10_2633_302.ab1  GCATTCATCAAAATTTTAAATTTATCCATATGTAATAATTTGTTTGAT
A11_2633_603.ab1  ------------------------------------------------

PF11_0451         TTTAAAATATTGTTATGTGAAAAATATTTTGACGATTTTATTCGGATA
MAL11|PF11_0451   TTTAAAATATTGTTATGTGAAAAATATTTTGACGATTTTATTCGGATA
su_gi_contig_3434 TTTAAAATATTGTTATGTGAAAAATATTTTGACGATTTTATTCGGATA
A09_2633_1.ab1    TTTAAAATATTGTTATGTGAAAAATATTTTGACGATTTTATTCGGATA
A10_2633_302.ab1  TTTAAAATATTGTTATGTGAAAAATATTTTGACGATTTTATTCGGATA
A11_2633_603.ab1  -TTAAAATATTGTTATGTGAAAAATATTTTGACGATTTTATTCGGATA

PF11_0451         TTAGAAGAATCAAAATTAAGTATGCAGGAACAGGTAAAAAAAAAAAAA
MAL11|PF11_0451   TTAGAAGAATCAAAATTAAGTATGCAGGAACAGGTAAAAAAAAAAAAA
su_gi_contig_3434 TTAGAAGAATCAAAATTAAGTATGCAGGAACAG---------------
A09_2633_1.ab1    TTAGAAGAATCAAAATTAAGTATGCAGGAACAG---------------
A10_2633_302.ab1  TTAGAAGAATCAAAATTAAGTATGCAGGAACAG---------------
A11_2633_603.ab1  TTAGAAGAATCAAAATTAAGTATGCAGGAACAG---------------

PF11_0451         AAGGAAAACAAAATGGTACGCATAAATATATAAACATATATAAATCGA
MAL11|PF11_0451   AAGGAAAACAAAATG---------------------------------
su_gi_contig_3434 ------------------------------------------------
A09_2633_1.ab1    ------------------------------------------------
A10_2633_302.ab1  ------------------------------------------------
A11_2633_603.ab1  ------------------------------------------------

PF11_0451         TATATCAATATATATATATATATATATATATATATATATATATATATT
MAL11|PF11_0451   ------------------------------------------------
su_gi_contig_3434 ------------------------------------------------
A09_2633_1.ab1    ------------------------------------------------
A10_2633_302.ab1  ------------------------------------------------
A11_2633_603.ab1  ------------------------------------------------

PF11_0451         TATGATATATTTTAAATATGCATTATTATATATTATATTTATTCATTT
MAL11|PF11_0451   ------------------------------------------------
su_gi_contig_3434 ------------------------------------------------
A09_2633_1.ab1    ------------------------------------------------
A10_2633_302.ab1  ------------------------------------------------
A11_2633_603.ab1  ------------------------------------------------

PF11_0451         ATTCATTTTTATATCTTTTATTAGATACTTTATTTTATTTTAGAGTGG
MAL11|PF11_0451   -------------------------------------------AGTGG
su_gi_contig_3434 -------------------------------------------AGTGG
A09_2633_1.ab1    -------------------------------------------AGTGG
A10_2633_302.ab1  -------------------------------------------AGTGG
A11_2633_603.ab1  -------------------------------------------AGTGG

PF11_0451         ACACAGATACATCCTATTTTAAAAAAGTTACAGATTTATATAAGTAAA
MAL11|PF11_0451   ACACAGATACATCCTATTTTAA--------------------------
su_gi_contig_3434 ACACAGATACATCCTATTTTAAAAAAGTTACAGATTTATATAAGTAAA
A09_2633_1.ab1    ACACAGATACATCCTATTTTAAAAAAGTTACAGATTTATATAAGTAAA
A10_2633_302.ab1  ACACAGATACATCCTATTTTAAAAAAGTTACAGATTTATATAAGTAAA
A11_2633_603.ab1  ACACAGATACATCCTATTTTAAAAAAGTTACAGATTTATATAAGTAAA

PF11_0451         AATAAACTTATATTTCATGTTCTTTTTAAAATATGGAAAGACATAGAA
MAL11|PF11_0451   ------------------------------------------------
su_gi_contig_3434 AATAAACTTATATTTCATGTTCTTTTTAAAATATGGAAAGACATAGAA
A09_2633_1.ab1    AATAAACTTATATTTCATGTTCTTTTTAAAATATGGAAAGACATAGAA
A10_2633_302.ab1  AATAAACTTATATTTCATGTTCTTTTTAAAATATGGAAAGACATAGAA
A11_2633_603.ab1  AATAAACTTATATTTCATGTTCTTTTTAAAATATGGAAAGACATAGAA

PF11_0451         TATGATAATAAATTAAAAAATATAAAGGTTCAACCAGAAGAAATAAAC
MAL11|PF11_0451   ------------------------------------------------
su_gi_contig_3434 TATGATAATAAATTAAAAAATATAAAGGTTCAACCAGAAGAAATAAAC
A09_2633_1.ab1    ------------------------------------------------
A10_2633_302.ab1  TATGATAATAAATTAAAAAATATAAAGGTTCAACCAGAAGAAATAAAC
A11_2633_603.ab1  TATGATAATAAATTAAAAAATATAAAGGTTCAACCAGAAGAAATAAAC

PF11_0451         GTTATGTATAGGAATAATAATCAAGTTAGTACATAAAAAAAAAAAAAA
MAL11|PF11_0451   ------------------------------------------------
su_gi_contig_3434 GTTATGTATAGGAATAATAATCAA------------------------
A09_2633_1.ab1    ------------------------------------------------
A10_2633_302.ab1  GTTATGTATAGGAATAATAATCAA------------------------
A11_2633_603.ab1  GTTATGTATAGGAATAATAATCAA------------------------

PF11_0451         ATTCACATGGATAATTATTACATATATATATATATATATATATATATA
MAL11|PF11_0451   ------------------------------------------------
su_gi_contig_3434 ------------------------------------------------
A09_2633_1.ab1    ------------------------------------------------
A10_2633_302.ab1  ------------------------------------------------
A11_2633_603.ab1  ------------------------------------------------

PF11_0451         AATATATTTTTGTGTTGTCGTTATAATCAAGTTTACATATATTCATTT
MAL11|PF11_0451   ------------------------------------------------
su_gi_contig_3434 ------------------------------------------------
A09_2633_1.ab1    ------------------------------------------------
A10_2633_302.ab1  ------------------------------------------------
A11_2633_603.ab1  ------------------------------------------------

PF11_0451         ATTATTTTTTTTTATTATTTTTTTTTATTATTTTTTTTTATTATTTTT
MAL11|PF11_0451   ------------------------------------------------
su_gi_contig_3434 ------------------------------------------------
A09_2633_1.ab1    ------------------------------------------------
A10_2633_302.ab1  ------------------------------------------------
A11_2633_603.ab1  ------------------------------------------------

PF11_0451         TTTTATTATTTTTTATTATTATTATTATTTTTTTTTTTTTTAGAATGT
MAL11|PF11_0451   ------------------------------------------------
su_gi_contig_3434 -------------------------------------------AATGT
A09_2633_1.ab1    ------------------------------------------------
A10_2633_302.ab1  -------------------------------------------AATGT
A11_2633_603.ab1  -------------------------------------------AATGT

PF11_0451         CCAATTTATTTTATTCAGAATCATAAAAATGTTGACAAAAAATTTTAC
MAL11|PF11_0451   ------------------------------------------------
su_gi_contig_3434 CCAATTTATTTTATTCAGAATCATAAAAATGTTGACAAAAAATTTTAC
A09_2633_1.ab1    ------------------------------------------------
A10_2633_302.ab1  CCAATTTATTTTATTCAGAATCATAAAAATGTTGA-------------
A11_2633_603.ab1  CCAATTTATTTTATTCAGAATCATAAAAATGTTGACAAAAAATTTTAC

PF11_0451         ACAATATATAGATTATATCATAAATAATAAAGACCTTTTTTCTACATA
MAL11|PF11_0451   ------------------------------------------------
su_gi_contig_3434 ACAATATATAGATTATATCATAAATAATAAAGACCTTTTTTCTACATA
A09_2633_1.ab1    ------------------------------------------------
A10_2633_302.ab1  ------------------------------------------------
A11_2633_603.ab1  ACAATATATAGATTATATCATAAATAATAAAGACCTTTTTTCTACATA

PF11_0451         TAAAAACATAATTATATATGAAAGTAAAACAATACTTACTATCTATGA
MAL11|PF11_0451   ------------------------------------------------
su_gi_contig_3434 TAAAAACATAATTATATATGAAAGTAAAACAATACTTACTATCTATGA
A09_2633_1.ab1    ------------------------------------------------
A10_2633_302.ab1  ------------------------------------------------
A11_2633_603.ab1  TAAAAACATAATTATATATGAAAGTAAAACAATACTTACTATCTATGA

PF11_0451         ACAAATAAGAGATGATATGAATGGTAGCATTAAATATATTTTGAATAT
MAL11|PF11_0451   ------------------------------------------------
su_gi_contig_3434 ACAAATAAGAGATGATATGAATG-------------------------
A09_2633_1.ab1    ------------------------------------------------
A10_2633_302.ab1  ------------------------------------------------
A11_2633_603.ab1  ACAAATAAGAGATGATATGAATG-------------------------

PF11_0451         GTTTGAAAATAAGTCAACTTATAAAATATTGCATAATGTTATTATAAG
MAL11|PF11_0451   ------------------------------------------------
su_gi_contig_3434 ------------------------------------------------
A09_2633_1.ab1    ------------------------------------------------
A10_2633_302.ab1  ------------------------------------------------
A11_2633_603.ab1  ------------------------------------------------

PF11_0451         GATATGTATCAGAAGTATTATATGGATTATTACTATAAAATAAAAAAA
MAL11|PF11_0451   ------------------------------------------------
su_gi_contig_3434 ------------------------------------------------
A09_2633_1.ab1    ------------------------------------------------
A10_2633_302.ab1  ------------------------------------------------
A11_2633_603.ab1  ------------------------------------------------

PF11_0451         AATAAAAAAAATAAATACATATGAACATATAAACATATAAACACATAC
MAL11|PF11_0451   ------------------------------------------------
su_gi_contig_3434 ------------------------------------------------
A09_2633_1.ab1    ------------------------------------------------
A10_2633_302.ab1  ------------------------------------------------
A11_2633_603.ab1  ------------------------------------------------

PF11_0451         AAACGTACATATATTTATATTTATATTTATTATTTTATTTTATTTTAT
MAL11|PF11_0451   ------------------------------------------------
su_gi_contig_3434 ------------------------------------------------
A09_2633_1.ab1    ------------------------------------------------
A10_2633_302.ab1  ------------------------------------------------
A11_2633_603.ab1  ------------------------------------------------

PF11_0451         TTTTATTTTTTTTATTTTTTTGTGCAGAAGAACATGTACTTCTCCACA
MAL11|PF11_0451   ------------------------------------------------
su_gi_contig_3434 ---------------------------AAGAACATGTACTTCTCCACA
A09_2633_1.ab1    ------------------------------------------------
A10_2633_302.ab1  ------------------------------------------------
A11_2633_603.ab1  ---------------------------AAGAACATGTACTTCTCCACA

PF11_0451         GGGAAGAAGAAAATTTATTACTTAAATTTGTAAATCTTTATAAAGAGG
MAL11|PF11_0451   ------------------------------------------------
su_gi_contig_3434 GGGAAGAAGAAAATTTATTACTTAAATTTGTAAATCTTTATAAAGAGG
A09_2633_1.ab1    ------------------------------------------------
A10_2633_302.ab1  ------------------------------------------------
A11_2633_603.ab1  GGGAAGAAGAAAATTTATTACTTAAATTTGTAAATCTTTATAAAGAGG

PF11_0451         ACATAAAAAAGTTCGAACGGATCTTTGAAAATGTTGCTACATTTTATA
MAL11|PF11_0451   ------------------------------------------------
su_gi_contig_3434 ACATAAAAAAGTTCGAACGGATCTTTGAAAATGTTGCTACATTTTATA
A09_2633_1.ab1    ------------------------------------------------
A10_2633_302.ab1  ------------------------------------------------
A11_2633_603.ab1  ACATAAAAAAGTTCGAACGGATCTTTGAAAATGTTGCTACATTTTATA

PF11_0451         ATAAGAAGGATAATATGGAATTACAAAATTATTATGATTACTTAAGAG
MAL11|PF11_0451   ------------------------------------------------
su_gi_contig_3434 ATAAGAAGGATAATATGGAATTACAAAATTATTATGATTACTTAAGAG
A09_2633_1.ab1    ------------------------------------------------
A10_2633_302.ab1  ------------------------------------------------
A11_2633_603.ab1  ATAAGAAGGATAATATGGAATTACAAAATTATTATGATTACTTAAGAG

PF11_0451         AAAATAAGGGAATCGAATAAGTAAAATATATACAAATGAGTTTTTAAA
MAL11|PF11_0451   ------------------------------------------------
su_gi_contig_3434 AAAATAAGGGAATCGAATAAGTAAAATATATACAAATGAGTTTTT-AA
A09_2633_1.ab1    ------------------------------------------------
A10_2633_302.ab1  ------------------------------------------------
A11_2633_603.ab1  AAAATAAGGGAATCGAATAAGTAAAATATATACAAATGAGTTTTTAAA

PF11_0451         AAAAAAAAAAAAAATAAAAATAAAAAAAAAATAAAAAAAAAATAAAAA
MAL11|PF11_0451   ------------------------------------------------
su_gi_contig_3434 AAAAAAAAAAAAATTAAAACCC--------------------------
A09_2633_1.ab1    ------------------------------------------------
A10_2633_302.ab1  ------------------------------------------------
A11_2633_603.ab1  AAAAAAAAAAAA-TTAAAACCC--------------------------

PF11_0451         TGTTCATTAGAAATTATATATGCTTAATATATAATTGTGTTCTTATTA
MAL11|PF11_0451   ------------------------------------------------
su_gi_contig_3434 ------------------------------------------------
A09_2633_1.ab1    ------------------------------------------------
A10_2633_302.ab1  ------------------------------------------------
A11_2633_603.ab1  ------------------------------------------------

PF11_0451         CATATATATAATATATATATATATATTTATTGATGTTATTTTTTTCAA
MAL11|PF11_0451   ------------------------------------------------
su_gi_contig_3434 ------------------------------------------------
A09_2633_1.ab1    ------------------------------------------------
A10_2633_302.ab1  ------------------------------------------------
A11_2633_603.ab1  ------------------------------------------------

PF11_0451         GTATTATATAATATTTTTGTACGTGTGCATAAAAGCATTCATATTATA
MAL11|PF11_0451   ------------------------------------------------
su_gi_contig_3434 ------------------------------------------------
A09_2633_1.ab1    ------------------------------------------------
A10_2633_302.ab1  ------------------------------------------------
A11_2633_603.ab1  ------------------------------------------------

PF11_0451         TAAAAAAAATATAATATATATAAATATATATATATATATATATATATA
MAL11|PF11_0451   ------------------------------------------------
su_gi_contig_3434 ------------------------------------------------
A09_2633_1.ab1    ------------------------------------------------
A10_2633_302.ab1  ------------------------------------------------
A11_2633_603.ab1  ------------------------------------------------

PF11_0451         TATATATATTTTATAAGAATTACATATTTATTATTAAATGATTCATTC
MAL11|PF11_0451   ------------------------------------------------
su_gi_contig_3434 ------------------------------------------------
A09_2633_1.ab1    ------------------------------------------------
A10_2633_302.ab1  ------------------------------------------------
A11_2633_603.ab1  ------------------------------------------------

PF11_0451         TTTCATCACATATTTAGGATCTTTTTATTTTTTATTTTTTCACATAGT
MAL11|PF11_0451   ------------------------------------------------
su_gi_contig_3434 ------------------------------------------------
A09_2633_1.ab1    ------------------------------------------------
A10_2633_302.ab1  ------------------------------------------------
A11_2633_603.ab1  ------------------------------------------------

PF11_0451         AGTTTATATTATCATTTTTAAAAACATAATATTTATTATTCAACTGAA
MAL11|PF11_0451   ------------------------------------------------
su_gi_contig_3434 ------------------------------------------------
A09_2633_1.ab1    ------------------------------------------------
A10_2633_302.ab1  ------------------------------------------------
A11_2633_603.ab1  ------------------------------------------------

PF11_0451         TTTATAGAAACAAAGATATAATATTTTTCTTTTTTATATTTAAGGATT
MAL11|PF11_0451   ------------------------------------------------
su_gi_contig_3434 ------------------------------------------------
A09_2633_1.ab1    ------------------------------------------------
A10_2633_302.ab1  ------------------------------------------------
A11_2633_603.ab1  ------------------------------------------------

PF11_0451         TTTATATATTATTTTAAAACCTATCTCCTTAAATGTTAAAATAATAAA
MAL11|PF11_0451   ------------------------------------------------
su_gi_contig_3434 ------------------------------------------------
A09_2633_1.ab1    ------------------------------------------------
A10_2633_302.ab1  ------------------------------------------------
A11_2633_603.ab1  ------------------------------------------------

PF11_0451         ATGTTTTTTTTTTTTTTTTTTTTTTTCATTTTA
MAL11|PF11_0451   ---------------------------------
su_gi_contig_3434 ---------------------------------
A09_2633_1.ab1    ---------------------------------
A10_2633_302.ab1  ---------------------------------
A11_2633_603.ab1  ---------------------------------

;

endblock;
