# Supplementary material for: cDNA sequences reveal considerable gene prediction inaccuracy in the Plasmodium falciparum genome
Source: BMC Genomics. 2007 Jul 27;8:255. doi: 10.1186/1471-2164-8-255 (PMC1978503; doi:10.1186/1471-2164-8-255)
Supplement: Additional file 3 — Genes with cDNA sequences not matching predicted CDS perfectly. Aligned cDNA and predicted CDS sequences can be viewed by double clicking the hyper-linked gene names in the Excel file. [file 1471-2164-8-255-S3.zip › PF11_0461.TXT]

#NEXUS

[!This data assembled using Sequencher, from Gene Codes Corporation.]
begin data;
   dimensions ntax=3 nchar=2853;
   format datatype=dna gap=- interleave=yes;
   matrix

PF11_0461g                ATACATATATATGTTTTTTTTTGTGAAAATTTTATATTTTAATATATA
Pfa3D7|chr11|PF11_0461|Pf ------------------------------------------------
SU_CLEAN_contig_1447      ------------------------------------------------

PF11_0461g                TTTTTATAATTTATATTTTTATTAATTATTATATAATATATATATTAT
Pfa3D7|chr11|PF11_0461|Pf ------------------------------------------------
SU_CLEAN_contig_1447      ------------------------------------------------

PF11_0461g                ATATATATATATAATATTATTTTTTTTGTTAATTTTCAAAAAAAAGGA
Pfa3D7|chr11|PF11_0461|Pf ------------------------------------------------
SU_CLEAN_contig_1447      ------------------------------------------------

PF11_0461g                AAAGCTTGTTTCAATAAACATGTACAATATATAACATAATAAAATAAA
Pfa3D7|chr11|PF11_0461|Pf ------------------------------------------------
SU_CLEAN_contig_1447      ------------------------------------------------

PF11_0461g                TAAATATATATAATATATATATATATTATTATATTTGAACAGAACAAA
Pfa3D7|chr11|PF11_0461|Pf ------------------------------------------------
SU_CLEAN_contig_1447      ------------------------------------------------

PF11_0461g                ACAAAAAAAAAAAAAAAAATAAATAAATAATATACTAATAAATAAATA
Pfa3D7|chr11|PF11_0461|Pf ------------------------------------------------
SU_CLEAN_contig_1447      ------------------------------------------------

PF11_0461g                AAATAAGAGAATATAAAATAAAAGTGAAACAACTTGGAATAATTATGG
Pfa3D7|chr11|PF11_0461|Pf ------------------------------------------------
SU_CLEAN_contig_1447      ------------------------------------------------

PF11_0461g                AAAAAATAGATTTTTTATTGGTATATCGTTTTATTTTCTTTTAACTTA
Pfa3D7|chr11|PF11_0461|Pf ------------------------------------------------
SU_CLEAN_contig_1447      ------------------------------------------------

PF11_0461g                AAAAAAAATATTTAGAGACTAATTCTTAATTAAAAATATTTTTTTATT
Pfa3D7|chr11|PF11_0461|Pf ------------------------------------------------
SU_CLEAN_contig_1447      ------------------------------------------------

PF11_0461g                TTTTCCCCATTTATATAATGGATGAATTTCAAAGTAAGCAGAAAAAAT
Pfa3D7|chr11|PF11_0461|Pf ------------------------------------------------
SU_CLEAN_contig_1447      ------------------------------------------------

PF11_0461g                GAATAAAGCAAAAAAGAAAAAGAAAATAAAGAATGAAAGATTAAGAAC
Pfa3D7|chr11|PF11_0461|Pf ------------------------------------------------
SU_CLEAN_contig_1447      ------------------------------------------------

PF11_0461g                AAATTATAATTGTAGAAATTATTCTATTCATTTTCTGAGAAAATATTG
Pfa3D7|chr11|PF11_0461|Pf ------------------------------------------------
SU_CLEAN_contig_1447      ------------------------------------------------

PF11_0461g                AATAATAAAAAATGAGAATATATTTATATATATATATATATATATATG
Pfa3D7|chr11|PF11_0461|Pf ------------------------------------------------
SU_CLEAN_contig_1447      ------------------------------------------------

PF11_0461g                TGGTCTAAAAAGTATTATATATAACATATATATTTTTTGAACTTCAAA
Pfa3D7|chr11|PF11_0461|Pf ------------------------------------------------
SU_CLEAN_contig_1447      ------------------------------------------------

PF11_0461g                ACTTTATTTTGTTGTATTATTAGATATATATGTATATACTGATTAATG
Pfa3D7|chr11|PF11_0461|Pf ------------------------------------------------
SU_CLEAN_contig_1447      ------------------------------------------------

PF11_0461g                AAAAATATTTAAGAATTTATATTTCTATATATTTTATGAATTATATCT
Pfa3D7|chr11|PF11_0461|Pf ------------------------------------------------
SU_CLEAN_contig_1447      ------------------------------------------------

PF11_0461g                CATTTTTTTATATATCCATTTTTTCCTACTTTTTTTTTTCTTTTTAGA
Pfa3D7|chr11|PF11_0461|Pf ------------------------------------------------
SU_CLEAN_contig_1447      ------------------------------------------------

PF11_0461g                CTCGGGACTAAATAAATACAAACTTGTTTTCTTAGGAGAAGTAATAAA
Pfa3D7|chr11|PF11_0461|Pf ------------------------------------------------
SU_CLEAN_contig_1447      ------------------------------------------------

PF11_0461g                ATAATAATAATAATAAATAAATAAATAAATTAATAAATATAATAATTA
Pfa3D7|chr11|PF11_0461|Pf ------------------------------------------------
SU_CLEAN_contig_1447      ------------------------------------------------

PF11_0461g                AAATATATACATTTTTATTTAAATCATTATTTTGTTATATTTTCTTTT
Pfa3D7|chr11|PF11_0461|Pf ------------------------------------------------
SU_CLEAN_contig_1447      ------------------------------------------------

PF11_0461g                TTAGCAAGCTGTTGGTAAAACATCTATAATTACAAGATTCATGTATGA
Pfa3D7|chr11|PF11_0461|Pf ----------------------------------------ATGTATGA
SU_CLEAN_contig_1447      ------------------------------------------------

PF11_0461g                TACCTTTGATAATAATTACCAAGTATAACTAATTAAAAGAAATATATG
Pfa3D7|chr11|PF11_0461|Pf TACCTTTGATAATAATTACCAA--------------------------
SU_CLEAN_contig_1447      ------------------------------------------------

PF11_0461g                CTTATCAAAATTTTTTTATTTATTTTTAATAATAATGTGTGTGTATTT
Pfa3D7|chr11|PF11_0461|Pf ------------------------------------------------
SU_CLEAN_contig_1447      ------------------------------------------------

PF11_0461g                TTTTTTTTTTTTTTTTTTTTTTTTTTATAAGACACATTAATATTATAA
Pfa3D7|chr11|PF11_0461|Pf ------------------------------------------------
SU_CLEAN_contig_1447      ------------------------------------------------

PF11_0461g                TAGCTAGCTTTTTTTAATATACATTAACATAAATATAATTGTTAATTT
Pfa3D7|chr11|PF11_0461|Pf ------------------------------------------------
SU_CLEAN_contig_1447      ---------------------------------------------TTT

PF11_0461g                TTTTTTTTTTTTTTTAAATATGTATTAATTATGTAGATATAAATGGCT
Pfa3D7|chr11|PF11_0461|Pf ------------------------------------------------
SU_CLEAN_contig_1447      TTTTTTTTTTTTTTTAAATATGTATTAATTATGTAGATATAAATGGCT

PF11_0461g                AGTTACCTGAACATGTTCATATATATATATATATATATATACACATGT
Pfa3D7|chr11|PF11_0461|Pf ------------------------------------------------
SU_CLEAN_contig_1447      AGTTACCTGAACATGTTCATATATATATATATATACATATACACATGT

PF11_0461g                TTGTATTATTTTTTTTATTTTTTTATTTTTTTATTTTTTTATTTTTTT
Pfa3D7|chr11|PF11_0461|Pf ------------------------------------------------
SU_CLEAN_contig_1447      TTGTATTATTTTTTTTATTTTTTTATTTTTTTATTTTTTTATTTTTTT

PF11_0461g                TTGTGTAGTCGACTATTGGTATAGATTTTTTGAGTAAGACATTATATT
Pfa3D7|chr11|PF11_0461|Pf --------TCGACTATTGGTATAGATTTTTTGAGTAAGACATTATATT
SU_CLEAN_contig_1447      TTGTGTAGTCGACTATTGGTATAGATTTTTTGAGTAAGACATTATATT

PF11_0461g                TGGATGAAGGTCCTGTACGCTTACAATTGTGGGACACTGCAGGTCAGG
Pfa3D7|chr11|PF11_0461|Pf TGGATGAAGGTCCTGTACGCTTACAATTGTGGGACACTGCAGGTCAGG
SU_CLEAN_contig_1447      TGGATGAAGGTCCTGTACGCTTACAATTGTGGGACACTGCAGGTCAGG

PF11_0461g                AAAGATTTCGAAGTTTAATTCCAAGTTATATTAGGGACTCCGCAGCAG
Pfa3D7|chr11|PF11_0461|Pf AAAGATTTCGAAGTTTAATTCCAAGTTATATTAGGGACTCCGCAGCAG
SU_CLEAN_contig_1447      AAAGATTTCGAAGTTTAATTCCAAGTTATATTAGGGACTCCGCAGCAG

PF11_0461g                CAATTGTTGTATATGATATTACTAATAGACAATCCTTTGAAAATACCA
Pfa3D7|chr11|PF11_0461|Pf CAATTGTTGTATATGATATTACTAATAGACAATCCTTTGAAAATACCA
SU_CLEAN_contig_1447      CAATTGTTGTATATGATATTACTAATAGACAATCCTTTGAAAATACCA

PF11_0461g                CAAAATGGATACAGGATATTTTGAATGAGAGAGGAAAAGATGTTATAA
Pfa3D7|chr11|PF11_0461|Pf CAAAATGGATACAGGATATTTTGAATGAGAGAGGAAAAGATGTTATAA
SU_CLEAN_contig_1447      CAAAATGGATACAGGATATTTTGAATGAGAGAGGAAAAGATGTTATAA

PF11_0461g                TTGCTTTAGTAGGAAATAAAACAGATTTAGGTGATCTTAGAAAAGTTA
Pfa3D7|chr11|PF11_0461|Pf TTGCTTTAGTAGGAAATAAAACAGATTTAGGTGATCTTAGAAAAGTTA
SU_CLEAN_contig_1447      TTGCTTTAGTAGGAAATAAAACAGATTTAGGTGATCTTAGAAAAGTTA

PF11_0461g                CATATGAAGAAGGAATGCAAAAAGCTCAAGAATATAATACCATGTTTC
Pfa3D7|chr11|PF11_0461|Pf CATATGAAGAAGGAATGCAAAAAGCTCAAGAATATAATACCATGTTTC
SU_CLEAN_contig_1447      CATATGAAGAAGGAATGCAAAAAGCTCAAGAATATAATACCATGTTTC

PF11_0461g                ATGAAACGAGTGCTAAAGCTGGACATAATATAAAAGTTTTGTTTAAAA
Pfa3D7|chr11|PF11_0461|Pf ATGAAACGAGTGCTAAAGCTGGACATAATATAAAAGTTTTGTTTAAAA
SU_CLEAN_contig_1447      ATGAAACGAGTGCTAAAGCTGGACATAATATAAAAGTTTTGTTTAAAA

PF11_0461g                AAATTGCATCAAAATTACCAAATTTAGATAATACAAATAATAATGAAG
Pfa3D7|chr11|PF11_0461|Pf AAATTGCATCAAAATTACCAAATTTAGATAATACAAATAATAATGAAG
SU_CLEAN_contig_1447      AAATTGCATCAAAATTACCAAATTTAGATAATACAAATAATAATGAAG

PF11_0461g                CCAATGTTGTAGATATACAATTAACTAATAATTCAAATAAAAATGACA
Pfa3D7|chr11|PF11_0461|Pf CCAATGTTGTAGATATACAATTAACTAATAATTCAAATAAAAATGACA
SU_CLEAN_contig_1447      CCAATGTTGTAGATATACAATTAACTAATAATTCAAATAAAAATGACA

PF11_0461g                AAAATATGTTAAGTAAATGTTTATGTTAATAAATATCACATTAATGTT
Pfa3D7|chr11|PF11_0461|Pf AAAATATGTTAAGTAAATGTTTATGTTAA-------------------
SU_CLEAN_contig_1447      AAAATATGTTAAGTAAATGTTTATGTTAATAAATATCACATTAATGTT

PF11_0461g                TATGTTAATAAATATCATACCAATGTTTATGTATGAAAAATAAAATAA
Pfa3D7|chr11|PF11_0461|Pf ------------------------------------------------
SU_CLEAN_contig_1447      TATGTTAATAAATATCATACCAATGTTTATGTATGAAAAATAAAATAA

PF11_0461g                AATAAATAAATAATATTATAATATAATATAATTTATATTTGTTAATAT
Pfa3D7|chr11|PF11_0461|Pf ------------------------------------------------
SU_CLEAN_contig_1447      AATAAATAAATAATATTATAATATAATATAATTTATATTTGTTAATAT

PF11_0461g                TAAAATATGTGTTATTACACCTTAATGTTTTAATAAAAACATTACAAC
Pfa3D7|chr11|PF11_0461|Pf ------------------------------------------------
SU_CLEAN_contig_1447      TAAAATATGTGTTATTACACCTTAATGTTTTAATAAAAACATTACAAC

PF11_0461g                ATGACATTTTTAAAATATTATAATATGTTAATATATACATCCTCTTTT
Pfa3D7|chr11|PF11_0461|Pf ------------------------------------------------
SU_CLEAN_contig_1447      ATGACATTTTTAAAATATTATAATATGTTAATATA-------------

PF11_0461g                TTTTATATGTATGAACCCAATTCTTTCTTTTTTTTTCATTTTCTTTTT
Pfa3D7|chr11|PF11_0461|Pf ------------------------------------------------
SU_CLEAN_contig_1447      ------------------------------------------------

PF11_0461g                TCTTTTTTCTTTTTTCTTTTTTCTCTTTTTTTTTTTTTTTAATATGGT
Pfa3D7|chr11|PF11_0461|Pf ------------------------------------------------
SU_CLEAN_contig_1447      ------------------------------------------------

PF11_0461g                TGTTAATTTTTTTTTCTTTTTTTTTTTATGAACTATCAATTTTATTTT
Pfa3D7|chr11|PF11_0461|Pf ------------------------------------------------
SU_CLEAN_contig_1447      ------------------------------------------------

PF11_0461g                TTATTAAATTTTTAATACATAATAAATAAATAAATATATATATATATA
Pfa3D7|chr11|PF11_0461|Pf ------------------------------------------------
SU_CLEAN_contig_1447      ------------------------------------------------

PF11_0461g                TATATACATGTATATATAATTAATAGTAAAAATTAAAATTTTTTTTTT
Pfa3D7|chr11|PF11_0461|Pf ------------------------------------------------
SU_CLEAN_contig_1447      ------------------------------------------------

PF11_0461g                TTTTTTTTTTTTTTTTTGTTTTTGTTAAAAAAAATTCTATAAAAATAA
Pfa3D7|chr11|PF11_0461|Pf ------------------------------------------------
SU_CLEAN_contig_1447      ------------------------------------------------

PF11_0461g                GATAGATACAATTTTTAAATATTTTTATTTTATTCTAAAACTTTAAAG
Pfa3D7|chr11|PF11_0461|Pf ------------------------------------------------
SU_CLEAN_contig_1447      ------------------------------------------------

PF11_0461g                GGCAAATTATTATTTAAGCACACATGTTTATTTTTTTTTTATTGAATA
Pfa3D7|chr11|PF11_0461|Pf ------------------------------------------------
SU_CLEAN_contig_1447      ------------------------------------------------

PF11_0461g                GAGGGTATTATATCTGCATTTATTTATAATCACAAATGTTATTATTAG
Pfa3D7|chr11|PF11_0461|Pf ------------------------------------------------
SU_CLEAN_contig_1447      ------------------------------------------------

PF11_0461g                TGTCCTTTTGTTTATGCGAATTTATATGTAAACATAAGTGATACAAAA
Pfa3D7|chr11|PF11_0461|Pf ------------------------------------------------
SU_CLEAN_contig_1447      ------------------------------------------------

PF11_0461g                AAAAAAAAAGAAAAAAAAAAAAAATTGCACATATGTATATGTACATAT
Pfa3D7|chr11|PF11_0461|Pf ------------------------------------------------
SU_CLEAN_contig_1447      ------------------------------------------------

PF11_0461g                ATATATATATATATATATATATATATATATATATATATATTTATTTAT
Pfa3D7|chr11|PF11_0461|Pf ------------------------------------------------
SU_CLEAN_contig_1447      ------------------------------------------------

PF11_0461g                TTATTTATTTACTAAGTGGACTCTTTTCTTATCAATATGTAACATAAA
Pfa3D7|chr11|PF11_0461|Pf ------------------------------------------------
SU_CLEAN_contig_1447      ------------------------------------------------

PF11_0461g                TTTTTTTCATAATCATAGTTAATTATTTTTATGTTTTTCCTTAAGATG
Pfa3D7|chr11|PF11_0461|Pf ------------------------------------------------
SU_CLEAN_contig_1447      ------------------------------------------------

PF11_0461g                CTTTTTTTCAAATCCTTATATGCTTCTTTTATATATGATGGTTCAGAA
Pfa3D7|chr11|PF11_0461|Pf ------------------------------------------------
SU_CLEAN_contig_1447      ------------------------------------------------

PF11_0461g                TTGTGATATGTTTTTTTTTTTTTTTCGGTATTACTTTCAATATCCTTT
Pfa3D7|chr11|PF11_0461|Pf ------------------------------------------------
SU_CLEAN_contig_1447      ------------------------------------------------

PF11_0461g                TCATACTCTTTTTGGATTGCA
Pfa3D7|chr11|PF11_0461|Pf ---------------------
SU_CLEAN_contig_1447      ---------------------

;

endblock;
