# Supplementary material for: cDNA sequences reveal considerable gene prediction inaccuracy in the Plasmodium falciparum genome
Source: BMC Genomics. 2007 Jul 27;8:255. doi: 10.1186/1471-2164-8-255 (PMC1978503; doi:10.1186/1471-2164-8-255)
Supplement: Additional file 3 — Genes with cDNA sequences not matching predicted CDS perfectly. Aligned cDNA and predicted CDS sequences can be viewed by double clicking the hyper-linked gene names in the Excel file. [file 1471-2164-8-255-S3.zip › PF11_0470.TXT]

#NEXUS

[!This data assembled using Sequencher, from Gene Codes Corporation.]
begin data;
   dimensions ntax=4 nchar=4018;
   format datatype=dna gap=- interleave=yes;
   matrix

PF11_0470                       ATAATTTTATAAAATATATAAAAAAATAGCAACCTTTCCTTTTTTTTT
MAL11|PF11_0470                 ------------------------------------------------
gi|17966656|gb|BM273362.1|BM273 ------------------------------------------------
su_gi_contig_8315               ------------------------------------------------

PF11_0470                       TTTTTTTTTTTTTTTTGAAAGAAAAAAATATATTATTATTATATTATT
MAL11|PF11_0470                 ------------------------------------------------
gi|17966656|gb|BM273362.1|BM273 ------------------------------------------------
su_gi_contig_8315               ------------------------------------------------

PF11_0470                       ATATATATAGAATTAAGGGACAAAATAAAAAAAAAAAAAAAAAAAAAA
MAL11|PF11_0470                 ------------------------------------------------
gi|17966656|gb|BM273362.1|BM273 ------------------------------------------------
su_gi_contig_8315               ------------------------------------------------

PF11_0470                       ATTCAATTATTGATTTCGTTATTTTATACATTATTATAAATATTTTTA
MAL11|PF11_0470                 ------------------------------------------------
gi|17966656|gb|BM273362.1|BM273 ------------------------------------------------
su_gi_contig_8315               ------------------------------------------------

PF11_0470                       TATTTTTTATTGTCTATATTATAATAATTGCTAGAAAAAAATAAAAAA
MAL11|PF11_0470                 ------------------------------------------------
gi|17966656|gb|BM273362.1|BM273 ------------------------------------------------
su_gi_contig_8315               ------------------------------------------------

PF11_0470                       ATAGAATACATAAATT-------------------TATATATATATAT
MAL11|PF11_0470                 ------------------------------------------------
gi|17966656|gb|BM273362.1|BM273 ------------------------------------------------
su_gi_contig_8315               ------------------------------------------------

PF11_0470                       ATATATATATATATATATATATATATATCCATGTGTATATTCTTTTTA
MAL11|PF11_0470                 ------------------------------------------------
gi|17966656|gb|BM273362.1|BM273 ------------------------------------------------
su_gi_contig_8315               ------------------------------------------------

PF11_0470                       TTTGTGTGTTTATATGGGGCATAGTATAAAAGAATGAATCCTTTATTA
MAL11|PF11_0470                 ------------------------------------------------
gi|17966656|gb|BM273362.1|BM273 ------------------------------------------------
su_gi_contig_8315               ------------------------------------------------

PF11_0470                       GAATATAGTATGCATATAAAATAAAAAATTAAATGATAGAATAGAATA
MAL11|PF11_0470                 ------------------------------------------------
gi|17966656|gb|BM273362.1|BM273 ------------------------------------------------
su_gi_contig_8315               ------------------------------------------------

PF11_0470                       TATTTAAATGTATCAATTTCTATTTTCTTTTTTCTTTTTTTTTTTTTT
MAL11|PF11_0470                 ------------------------------------------------
gi|17966656|gb|BM273362.1|BM273 ------------------------------------------------
su_gi_contig_8315               ------------------------------------------------

PF11_0470                       TTTTTTTTTGATAATACTTTAATGATTGTTATTTTTTTTTTATTGTAG
MAL11|PF11_0470                 ------------------------------------------------
gi|17966656|gb|BM273362.1|BM273 ------------------------------------------------
su_gi_contig_8315               ------------------------------------------------

PF11_0470                       AAAGAATTAAACAAGCACTTTCAAATTCTAGCAATATAAATTCTTTTC
MAL11|PF11_0470                 ------------------------------------------------
gi|17966656|gb|BM273362.1|BM273 ------------------------------------------------
su_gi_contig_8315               ------------------------------------------------

PF11_0470                       AACACAAAAAAGATGTAATTATTAACAAGGATAGGAACAACATTGTTA
MAL11|PF11_0470                 ------------------------------------------------
gi|17966656|gb|BM273362.1|BM273 ------------------------------------------------
su_gi_contig_8315               ------------------------------------------------

PF11_0470                       GACACAAAAAAATAAATGAATATAAATATAATAAGTCTTTGAAACATG
MAL11|PF11_0470                 ------------------------------------------------
gi|17966656|gb|BM273362.1|BM273 ------------------------------------------------
su_gi_contig_8315               ------------------------------------------------

PF11_0470                       AGAAAAATAAATCTAAAAGGGATAATATAGAATATGTTAAATATAACA
MAL11|PF11_0470                 ------------------------------------------------
gi|17966656|gb|BM273362.1|BM273 ------------------------------------------------
su_gi_contig_8315               ------------------------------------------------

PF11_0470                       ATAATGATTTTGTTATAAATAAAGGAGATACAAGAAAAAATGATGAGG
MAL11|PF11_0470                 ------------------------------------------------
gi|17966656|gb|BM273362.1|BM273 ------------------------------------------------
su_gi_contig_8315               ------------------------------------------------

PF11_0470                       AAGAAGAATATACTCTTTTGATTCCGGAGGATGATACAATTAACGTAT
MAL11|PF11_0470                 ------------------------------------------------
gi|17966656|gb|BM273362.1|BM273 ------------------------------------------------
su_gi_contig_8315               ------------------------------------------------

PF11_0470                       TGAAATGAAAAAAAATAATATATGGATCATATATATATATATGATATA
MAL11|PF11_0470                 ------------------------------------------------
gi|17966656|gb|BM273362.1|BM273 ------------------------------------------------
su_gi_contig_8315               ------------------------------------------------

PF11_0470                       TTGTATATTACATTTTGATATTTTTATTGAATGTATTTAGAAAAATAA
MAL11|PF11_0470                 ------------------------------------------------
gi|17966656|gb|BM273362.1|BM273 ------------------------------------------------
su_gi_contig_8315               ------------------------------------------------

PF11_0470                       AATTAATCTAACTAAATATGAATATTGTTATATTTGTGATATGGCCAA
MAL11|PF11_0470                 ------------------------------------------------
gi|17966656|gb|BM273362.1|BM273 ------------------------------------------------
su_gi_contig_8315               ------------------------------------------------

PF11_0470                       GCCTTGTGAATGTCCAGACAATTATTGTCCCTACGAAGTAATAAACAA
MAL11|PF11_0470                 ------------------------------------------------
gi|17966656|gb|BM273362.1|BM273 ------------------------------------------------
su_gi_contig_8315               ------------------------------------------------

PF11_0470                       ATGAACATATAAAAAAAAAAAAATATATATATATATATATATATAAAT
MAL11|PF11_0470                 ------------------------------------------------
gi|17966656|gb|BM273362.1|BM273 ------------------------------------------------
su_gi_contig_8315               ------------------------------------------------

PF11_0470                       ATATTTTTTTTTTTTTTTTGTTAGGATAATAACAACTGGAAGTCCAGA
MAL11|PF11_0470                 ------------------------------------------------
gi|17966656|gb|BM273362.1|BM273 ------------------------------------------------
su_gi_contig_8315               ------------------------------------------------

PF11_0470                       ACCATCAAGTCAAATATTCACTCCAACTTAACAGAAATATCGGTTATG
MAL11|PF11_0470                 ------------------------------------------------
gi|17966656|gb|BM273362.1|BM273 ------------------------------------------------
su_gi_contig_8315               ------------------------------------------------

PF11_0470                       TTAAATTATTAAATATTAAAAAAAAAAAAAAATAAAATAAAATAACAA
MAL11|PF11_0470                 ------------------------------------------------
gi|17966656|gb|BM273362.1|BM273 ------------------------------------------------
su_gi_contig_8315               ------------------------------------------------

PF11_0470                       TTAATTAATATTATAAATATATACTTGTATATATATATATATATATAT
MAL11|PF11_0470                 ------------------------------------------------
gi|17966656|gb|BM273362.1|BM273 ------------------------------------------------
su_gi_contig_8315               ------------------------------------------------

PF11_0470                       ATTTATATTGTAACTTTGTAGAATATTATAGAAAATATTCAAACGAAT
MAL11|PF11_0470                 ------------------------------------------------
gi|17966656|gb|BM273362.1|BM273 -------------------------------AAAATATTCAAACGAAT
su_gi_contig_8315               -------------------------------AAAATATTCAAACGAAT

PF11_0470                       AAAAGGAAAAACGAAAATTCCACAATAACCAACATGTTATAAATATAA
MAL11|PF11_0470                 ------------------------------------------------
gi|17966656|gb|BM273362.1|BM273 AAAAGGAAAAACGAAAATTCCACAATAACCAACAT-------------
su_gi_contig_8315               AAAAGGAAAAACGAAAATTCCACAATAACCAACAT-------------

PF11_0470                       ATATTAAACGATATTATATCATTCTTTTATGTACCTTGTGATATTCTA
MAL11|PF11_0470                 ------------------------------------------------
gi|17966656|gb|BM273362.1|BM273 ------------------------------------------------
su_gi_contig_8315               ------------------------------------------------

PF11_0470                       ACATATATATAAACATGGTCTATAAAAAAAAAGAAATTTATATATTAT
MAL11|PF11_0470                 ------------------------------------------------
gi|17966656|gb|BM273362.1|BM273 ------------------------------------------------
su_gi_contig_8315               ------------------------------------------------

PF11_0470                       ATATTTTTTTGATTCCTCAGGAAAAAAAATCCAATAAAAAATAATCAG
MAL11|PF11_0470                 ------------------------------------------------
gi|17966656|gb|BM273362.1|BM273 --------------------GAAAAAAAATCCAATAAAAAATAATCAG
su_gi_contig_8315               --------------------GAAAAAAAATCCAATAAAAAATAATCAG

PF11_0470                       ACTATTATGAAATATAAAGGTATAATATGATATGCTCAAATGGACCTA
MAL11|PF11_0470                 -------------------------------ATGCTCAAATGGACCTA
gi|17966656|gb|BM273362.1|BM273 ACTATTATGAAATATAAAG-----------------------------
su_gi_contig_8315               ACTATTATGAAATATAAAG-----------------------------

PF11_0470                       CACATATACATATATATATATATATATATATTTATTTATTTATTATGT
MAL11|PF11_0470                 CACATATACATATATATATATATATATATATTTATTTATTTATTATGT
gi|17966656|gb|BM273362.1|BM273 ------------------------------------------------
su_gi_contig_8315               ------------------------------------------------

PF11_0470                       CTTGTCATATTGTATAGATAAGAAAAAGGAAATTAATAAAACTTTGAG
MAL11|PF11_0470                 CTTGTCATATTGTATAGATAAGAAAAAGGAAATTAATAAAACTTTGAG
gi|17966656|gb|BM273362.1|BM273 -----------------ATAAGAAAAAGGAAATTAATAAAACTTTGAG
su_gi_contig_8315               -----------------ATAAGAAAAAGGAAATTAATAAAACTTTGAG

PF11_0470                       TGCATATGAAAAGTATTAAATATGAAAATAAAAAGAATAAATAAAAAC
MAL11|PF11_0470                 TGCATATGAAAA------------------------------------
gi|17966656|gb|BM273362.1|BM273 TGCATATGAAAA------------------------------------
su_gi_contig_8315               TGCATATGAAAA------------------------------------

PF11_0470                       AAATATTTAATATTATAATATAATCAAATGTGTGTATTATAATGTGAT
MAL11|PF11_0470                 ------------------------------------------------
gi|17966656|gb|BM273362.1|BM273 ------------------------------------------------
su_gi_contig_8315               ------------------------------------------------

PF11_0470                       CAAATTGGTTCTTTTTTTTTTTTTTTTTTTTTTTATGAACCATCAGAT
MAL11|PF11_0470                 ----------------------------------------------AT
gi|17966656|gb|BM273362.1|BM273 ----------------------------------------------AT
su_gi_contig_8315               ----------------------------------------------AT

PF11_0470                       TTTATCTTGAAAAGATGAAAGTAGTAAAACATAAATTGAATGAAGTAA
MAL11|PF11_0470                 TTTATCTTGAAAAGATGAAAGTAGTAAAACATAAATTGAATGAAGTAA
gi|17966656|gb|BM273362.1|BM273 TTTATCTTGAAAAGATGAAAGTAGTAAAACATAAATTGAATGAAGTAA
su_gi_contig_8315               TTTATCTTGAAAAGATGAAAGTAGTAAAACATAAATTGAATGAAGTAA

PF11_0470                       AAAATAAGAGTGACGAAAATTGGGATGTGAATAAAGAGTTAAGTAAGT
MAL11|PF11_0470                 AAAATAAGAGTGACGAAAATTGGGATGTGAATAAAGAGTTAA------
gi|17966656|gb|BM273362.1|BM273 AAAATAAGAGTGACGAAAATTGGGATGTGAATAAAGAGTTAA------
su_gi_contig_8315               AAAATAAGAGTGACGAAAATTGGGATGTGAATAAAGAGTTAA------

PF11_0470                       ATTGTACATATAAATATATTTTTTTATATATATATATAATATTTGTGT
MAL11|PF11_0470                 ------------------------------------------------
gi|17966656|gb|BM273362.1|BM273 ------------------------------------------------
su_gi_contig_8315               ------------------------------------------------

PF11_0470                       GTATGTGAATATATAAATATTTTCATAGTGTTTATATATTATTATTAC
MAL11|PF11_0470                 ------------------------------------------------
gi|17966656|gb|BM273362.1|BM273 ------------------------------------------------
su_gi_contig_8315               ------------------------------------------------

PF11_0470                       TATCAATTCTTTTAGATAAATATTTAAATGAAGTAGCAAATGTGGTAG
MAL11|PF11_0470                 ---------------ATAAATATTTAAATGAAGTAGCAAATGTG----
gi|17966656|gb|BM273362.1|BM273 ---------------ATAAATATTTAAATGAAGTAGCAAATGTG----
su_gi_contig_8315               ---------------ATAAATATTTAAATGAAGTAGCAAATGTG----

PF11_0470                       GTTTAATTAAGTATACAAAAAAAAAAAAAAAAAAAAAAAAAAAAAAAA
MAL11|PF11_0470                 ------------------------------------------------
gi|17966656|gb|BM273362.1|BM273 ------------------------------------------------
su_gi_contig_8315               ------------------------------------------------

PF11_0470                       AAAAAAAATCAATATATACACATAAATATAAATATAAATATATATATA
MAL11|PF11_0470                 ------------------------------------------------
gi|17966656|gb|BM273362.1|BM273 ------------------------------------------------
su_gi_contig_8315               ------------------------------------------------

PF11_0470                       TATATATATATATATATATATACATTTAATTATGTTAATATTTTTATG
MAL11|PF11_0470                 ------------------------------------------------
gi|17966656|gb|BM273362.1|BM273 ------------------------------------------------
su_gi_contig_8315               ------------------------------------------------

PF11_0470                       GTAGAAATATGGGGAGATATGTCACATGTTTGAAAAAAGGCTAGATGC
MAL11|PF11_0470                 ----AAATATGGGGAGATATGTCACAT---------------------
gi|17966656|gb|BM273362.1|BM273 ----AAATATGGGGAGATATGTCACATGTTTGAAAAAAGGCTAGATGC
su_gi_contig_8315               ----AAATATGGGGAGATATGTCACATGTTTGAAAAAAGGCTAGATGC

PF11_0470                       ACTAAGAGACATAGAAAAGTAAAGAAAAAATAATTTAATAAATAAATA
MAL11|PF11_0470                 ------------------------------------------------
gi|17966656|gb|BM273362.1|BM273 ACTAAGAGACATAGAAAA------------------------------
su_gi_contig_8315               ACTAAGAGACATAGAAAA------------------------------

PF11_0470                       AAATGAAAATTATATTCATTATATGAAAGAATGGAATATACTAAGTTA
MAL11|PF11_0470                 ------------------------------------------------
gi|17966656|gb|BM273362.1|BM273 ------------------------------------------------
su_gi_contig_8315               ------------------------------------------------

PF11_0470                       TATATATATATATATATATATATATATATATGTAATACTTTATCCTTT
MAL11|PF11_0470                 ------------------------------------------------
gi|17966656|gb|BM273362.1|BM273 ------------------------------------------------
su_gi_contig_8315               ------------------------------------------------

PF11_0470                       TATGCATTATTATTTTATTTTGTTATTTATTATTTATTATTTATTTAT
MAL11|PF11_0470                 ------------------------------------------------
gi|17966656|gb|BM273362.1|BM273 ------------------------------------------------
su_gi_contig_8315               ------------------------------------------------

PF11_0470                       TTTTCAATTTTGTTTTTATTCTATCACATTAAAGGAAGCATTTAAATT
MAL11|PF11_0470                 ----------------------------------GAAGCATTTAAATT
gi|17966656|gb|BM273362.1|BM273 ----------------------------------GAAGCATTTAAATT
su_gi_contig_8315               ----------------------------------GAAGCATTTAAATT

PF11_0470                       TATTAGTCAACTTGTTTGATGAGCATAAAGAAATGGAGGATGTAATTT
MAL11|PF11_0470                 TATTAGTCAACTTGTTTGATGAGCATAAAGAAATGGAGGATGTAATTT
gi|17966656|gb|BM273362.1|BM273 TATTAGTCAACTTGTTTGATGAGCATAAAGAAATGGAGGATGTAATTT
su_gi_contig_8315               TATTAGTCAACTTGTTTGATGAGCATAAAGAAATGGAGGATGTAATTT

PF11_0470                       TTCACATGATTAATGAAAAATAATTTCATCATATAAAAAAAAAAAAAA
MAL11|PF11_0470                 TTCACATGATTAATGAAAAATAA-------------------------
gi|17966656|gb|BM273362.1|BM273 TTCACATGATTAATGAAAAATAATTTCATCATATAAAAAAAAAAAAAA
su_gi_contig_8315               TTCACATGATTAATGAAAAATAATTTCATCATATAAAAAAAAAAAAAA

PF11_0470                       ATATATATACATAAATATATATATATATAAATAAATATACATATATAT
MAL11|PF11_0470                 ------------------------------------------------
gi|17966656|gb|BM273362.1|BM273 ATATATATACATAAATATATATATATATAAATAAATATACATATATAT
su_gi_contig_8315               ATATATATACATAAATATATATATATATAAATAAATATACATATATAT

PF11_0470                       TTATATTATTAATATTTTTTATATTTTCAATTAATTATTAATAAGACA
MAL11|PF11_0470                 ------------------------------------------------
gi|17966656|gb|BM273362.1|BM273 TTATATTATTAATATTTTTTATATTTTC--------------------
su_gi_contig_8315               TTATATTATTAATATTTTTTATATTTTC--------------------

PF11_0470                       TTTAAATAGTTCTTAAAAATTTGAAATAAACAAAAAAAAAATAAAAAT
MAL11|PF11_0470                 ------------------------------------------------
gi|17966656|gb|BM273362.1|BM273 ------------------------------------------------
su_gi_contig_8315               ------------------------------------------------

PF11_0470                       AAAAATAAAAATAAAAAATAAAAATAAAAAATAAAAATAAAAAATAAT
MAL11|PF11_0470                 ------------------------------------------------
gi|17966656|gb|BM273362.1|BM273 ------------------------------------------------
su_gi_contig_8315               ------------------------------------------------

PF11_0470                       ATAATATATATATATATATATTTTTTTTTTGTGCTAACAAATAAATAT
MAL11|PF11_0470                 ------------------------------------------------
gi|17966656|gb|BM273362.1|BM273 ------------------------------------------------
su_gi_contig_8315               ------------------------------------------------

PF11_0470                       AAAAATAAGATAACTGTAAATTTTCAGTGGGACCACAATTTTAATACT
MAL11|PF11_0470                 ------------------------------------------------
gi|17966656|gb|BM273362.1|BM273 ------------------------------------------------
su_gi_contig_8315               ------------------------------------------------

PF11_0470                       TTATCTTTTCCACCTGAAGCAACAAATTTCCCATCATTTGACCAATCG
MAL11|PF11_0470                 ------------------------------------------------
gi|17966656|gb|BM273362.1|BM273 ------------------------------------------------
su_gi_contig_8315               ------------------------------------------------

PF11_0470                       ACTGCATAAACTGCATCAGCATGTCCTGGTAAATCTACAAGTAATGTT
MAL11|PF11_0470                 ------------------------------------------------
gi|17966656|gb|BM273362.1|BM273 ------------------------------------------------
su_gi_contig_8315               ------------------------------------------------

PF11_0470                       TTGATTTTTTTATTATTTTGATTTTTTTGTTGATTATCCTTTTGATTA
MAL11|PF11_0470                 ------------------------------------------------
gi|17966656|gb|BM273362.1|BM273 ------------------------------------------------
su_gi_contig_8315               ------------------------------------------------

PF11_0470                       TTTGCTTGATTATCCTTTTGATTATCCTTTTGATTATCTGCTTGATTT
MAL11|PF11_0470                 ------------------------------------------------
gi|17966656|gb|BM273362.1|BM273 ------------------------------------------------
su_gi_contig_8315               ------------------------------------------------

PF11_0470                       TTTATTTGTTCCTTTTCTTGCTTTTTTTCTATATTTGATTGTGTTATT
MAL11|PF11_0470                 ------------------------------------------------
gi|17966656|gb|BM273362.1|BM273 ------------------------------------------------
su_gi_contig_8315               ------------------------------------------------

PF11_0470                       TCATTTTGTTGAAAAAGATGGCTAACCTTCCACAATTTCAAAGTACTA
MAL11|PF11_0470                 ------------------------------------------------
gi|17966656|gb|BM273362.1|BM273 ------------------------------------------------
su_gi_contig_8315               ------------------------------------------------

PF11_0470                       TCTTGACTACATGATACAAAAAAGTTGTTATCTATGGACCATGCAACT
MAL11|PF11_0470                 ------------------------------------------------
gi|17966656|gb|BM273362.1|BM273 ------------------------------------------------
su_gi_contig_8315               ------------------------------------------------

PF11_0470                       TTATATACCGGTCCTACATGTCCACGATAAACAGCTAAGAATTTGCCG
MAL11|PF11_0470                 ------------------------------------------------
gi|17966656|gb|BM273362.1|BM273 ------------------------------------------------
su_gi_contig_8315               ------------------------------------------------

PF11_0470                       TCAGCAGCTGACCATACACGTATACTTTTATCAAAAGATGATGAGACA
MAL11|PF11_0470                 ------------------------------------------------
gi|17966656|gb|BM273362.1|BM273 ------------------------------------------------
su_gi_contig_8315               ------------------------------------------------

PF11_0470                       ATCATTTTTCCATTTGGTGAAAATTGTGCATGAATTACAGGTTTTTGA
MAL11|PF11_0470                 ------------------------------------------------
gi|17966656|gb|BM273362.1|BM273 ------------------------------------------------
su_gi_contig_8315               ------------------------------------------------

PF11_0470                       TGACCTAATAATCTGGTATTTTTATATTCTTTATTTTGTAGGCACTCA
MAL11|PF11_0470                 ------------------------------------------------
gi|17966656|gb|BM273362.1|BM273 ------------------------------------------------
su_gi_contig_8315               ------------------------------------------------

PF11_0470                       ATTAAAAATAATGTACCATCATCTGAACCACTTACAATTTTTTCATGG
MAL11|PF11_0470                 ------------------------------------------------
gi|17966656|gb|BM273362.1|BM273 ------------------------------------------------
su_gi_contig_8315               ------------------------------------------------

PF11_0470                       TGTTGATTTTTAAAAAAGTTTTTCATAATATTTTTTGATTTTTCTATA
MAL11|PF11_0470                 ------------------------------------------------
gi|17966656|gb|BM273362.1|BM273 ------------------------------------------------
su_gi_contig_8315               ------------------------------------------------

PF11_0470                       TAATTGACTATATTAATTTTATTGATTATAACATCAAGGTTATATATA
MAL11|PF11_0470                 ------------------------------------------------
gi|17966656|gb|BM273362.1|BM273 ------------------------------------------------
su_gi_contig_8315               ------------------------------------------------

PF11_0470                       CCATTTTTTAATAATCTTTCTGAATTTAAAGTAAGACAATTAACCCAA
MAL11|PF11_0470                 ------------------------------------------------
gi|17966656|gb|BM273362.1|BM273 ------------------------------------------------
su_gi_contig_8315               ------------------------------------------------

PF11_0470                       TGTTTATGTCCTTTGAAATTATATATTAAGGTTCCTTCATTTACATTC
MAL11|PF11_0470                 ------------------------------------------------
gi|17966656|gb|BM273362.1|BM273 ------------------------------------------------
su_gi_contig_8315               ------------------------------------------------

PF11_0470                       CATATTTTAATAGTAGTATCTCTTGAACTACTATATAAAGTACTATTT
MAL11|PF11_0470                 ------------------------------------------------
gi|17966656|gb|BM273362.1|BM273 ------------------------------------------------
su_gi_contig_8315               ------------------------------------------------

PF11_0470                       TCTGTATCTCTTCCTGACCATAAGATACAAGTAATTGTATCCGAATGA
MAL11|PF11_0470                 ------------------------------------------------
gi|17966656|gb|BM273362.1|BM273 ------------------------------------------------
su_gi_contig_8315               ------------------------------------------------

PF11_0470                       CCCGTTAATATTTGATCAACACTATTACTTAAGATATTGTTAATACGA
MAL11|PF11_0470                 ------------------------------------------------
gi|17966656|gb|BM273362.1|BM273 ------------------------------------------------
su_gi_contig_8315               ------------------------------------------------

PF11_0470                       ATACTTCCATCTTTTCCTGCACTTGCTAGTCTGCTCCTTACAAAATAA
MAL11|PF11_0470                 ------------------------------------------------
gi|17966656|gb|BM273362.1|BM273 ------------------------------------------------
su_gi_contig_8315               ------------------------------------------------

PF11_0470                       GAACAATTTGTTGAAGTAGTATTATTCTGTGTATTATTCGGTGAAATA
MAL11|PF11_0470                 ------------------------------------------------
gi|17966656|gb|BM273362.1|BM273 ------------------------------------------------
su_gi_contig_8315               ------------------------------------------------

PF11_0470                       TTTCTTTTACTATTATTTTTACTATTATTTTTACTATTTGTTGTTTCT
MAL11|PF11_0470                 ------------------------------------------------
gi|17966656|gb|BM273362.1|BM273 ------------------------------------------------
su_gi_contig_8315               ------------------------------------------------

PF11_0470                       CCTTCAGTAGGCATCATCTTGTCCTTATGTTGTCCACTTGGATAATTG
MAL11|PF11_0470                 ------------------------------------------------
gi|17966656|gb|BM273362.1|BM273 ------------------------------------------------
su_gi_contig_8315               ------------------------------------------------

PF11_0470                       TCCTTACCATTAATAATAACATCATTTTCATCATTTTTTTTAATTTTC
MAL11|PF11_0470                 ------------------------------------------------
gi|17966656|gb|BM273362.1|BM273 ------------------------------------------------
su_gi_contig_8315               ------------------------------------------------

PF11_0470                       TTATTTGCGTTATCTGATTGATCGATTTCTTCAT
MAL11|PF11_0470                 ----------------------------------
gi|17966656|gb|BM273362.1|BM273 ----------------------------------
su_gi_contig_8315               ----------------------------------

;

endblock;
