# Supplementary material for: cDNA sequences reveal considerable gene prediction inaccuracy in the Plasmodium falciparum genome
Source: BMC Genomics. 2007 Jul 27;8:255. doi: 10.1186/1471-2164-8-255 (PMC1978503; doi:10.1186/1471-2164-8-255)
Supplement: Additional file 3 — Genes with cDNA sequences not matching predicted CDS perfectly. Aligned cDNA and predicted CDS sequences can be viewed by double clicking the hyper-linked gene names in the Excel file. [file 1471-2164-8-255-S3.zip › PF11_0507.TXT]

#NEXUS

[!This data assembled using Sequencher, from Gene Codes Corporation.]
begin data;
   dimensions ntax=5 nchar=19524;
   format datatype=dna gap=- interleave=yes;
   matrix

PF11_0507                    AAGAATTTTGTGATGGGTTAAATAAACATGAAGAACAATTAAAGTCTT
MAL11|PF11_0507              ------------------------------------------------
su_gi_contig_4798            ------------------------------------------------
Frag[0001]                   ------------------------------------------------
E02_PfBamHI_L_T3_Plate9a.ab1 ------------------------------------------------

PF11_0507                    GTACTAAAGATATAAATTGTGACATTAAATGTAGCAATTTTAAAGATT
MAL11|PF11_0507              ------------------------------------------------
su_gi_contig_4798            ------------------------------------------------
Frag[0001]                   ------------------------------------------------
E02_PfBamHI_L_T3_Plate9a.ab1 ------------------------------------------------

PF11_0507                    GGCTTGAAACTAAAAAAGATGAATATGATATTCAATCGAGGGTATTTG
MAL11|PF11_0507              ------------------------------------------------
su_gi_contig_4798            ------------------------------------------------
Frag[0001]                   ------------------------------------------------
E02_PfBamHI_L_T3_Plate9a.ab1 ------------------------------------------------

PF11_0507                    AAAAAAAATATGCTAATGATAATAAATCAAAACATTTGAACTATTTAA
MAL11|PF11_0507              ------------------------------------------------
su_gi_contig_4798            ------------------------------------------------
Frag[0001]                   ------------------------------------------------
E02_PfBamHI_L_T3_Plate9a.ab1 ------------------------------------------------

PF11_0507                    AGGAAGGAATGAATAAATGCAAGGTGAAAAATCCAGAAATGGTGTTTA
MAL11|PF11_0507              ------------------------------------------------
su_gi_contig_4798            ------------------------------------------------
Frag[0001]                   ------------------------------------------------
E02_PfBamHI_L_T3_Plate9a.ab1 ------------------------------------------------

PF11_0507                    AATCAGGATTTGCAAACGTAGCTGAATGTAGAAATTTGAATGTAGAAG
MAL11|PF11_0507              ------------------------------------------------
su_gi_contig_4798            ------------------------------------------------
Frag[0001]                   ------------------------------------------------
E02_PfBamHI_L_T3_Plate9a.ab1 ------------------------------------------------

PF11_0507                    GTGCGGGCAATAAGAATTCAAATAATTTAAAAGATTTAGATAGTAATT
MAL11|PF11_0507              ------------------------------------------------
su_gi_contig_4798            ------------------------------------------------
Frag[0001]                   ------------------------------------------------
E02_PfBamHI_L_T3_Plate9a.ab1 ------------------------------------------------

PF11_0507                    CTGATAAGGATGGTATTGTTAGTGAATCATATAAAGCTACTAAAAAAA
MAL11|PF11_0507              ------------------------------------------------
su_gi_contig_4798            ------------------------------------------------
Frag[0001]                   ------------------------------------------------
E02_PfBamHI_L_T3_Plate9a.ab1 ------------------------------------------------

PF11_0507                    ATGGTGAGAGTATTATGGATAGAATTCCTAAATCTTTTAATAAATTAT
MAL11|PF11_0507              ------------------------------------------------
su_gi_contig_4798            ------------------------------------------------
Frag[0001]                   ------------------------------------------------
E02_PfBamHI_L_T3_Plate9a.ab1 ------------------------------------------------

PF11_0507                    TCGGTTATTTTAGTGGTTCCCAAGAAGAAGAACAAAAAGAAAATGATG
MAL11|PF11_0507              ------------------------------------------------
su_gi_contig_4798            ------------------------------------------------
Frag[0001]                   ------------------------------------------------
E02_PfBamHI_L_T3_Plate9a.ab1 ------------------------------------------------

PF11_0507                    TGTCACATAGGAATAATTATGATAATATATTAGTAGATAAATTTCATA
MAL11|PF11_0507              ------------------------------------------------
su_gi_contig_4798            ------------------------------------------------
Frag[0001]                   ------------------------------------------------
E02_PfBamHI_L_T3_Plate9a.ab1 ------------------------------------------------

PF11_0507                    GGTCATCTCTACTGGATAAATTAGATGACAGAATGTTTTTTGATGAAT
MAL11|PF11_0507              ------------------------------------------------
su_gi_contig_4798            ------------------------------------------------
Frag[0001]                   ------------------------------------------------
E02_PfBamHI_L_T3_Plate9a.ab1 ------------------------------------------------

PF11_0507                    TAAATCGTGATAATATAATGGAAGAAGTATTATCTAAAATACCAGAAC
MAL11|PF11_0507              ------------------------------------------------
su_gi_contig_4798            ------------------------------------------------
Frag[0001]                   ------------------------------------------------
E02_PfBamHI_L_T3_Plate9a.ab1 ------------------------------------------------

PF11_0507                    CTATAATACGAGAGGCACCAAAATATGTACCCAAAAAACCAGTACCAC
MAL11|PF11_0507              ------------------------------------------------
su_gi_contig_4798            ------------------------------------------------
Frag[0001]                   ------------------------------------------------
E02_PfBamHI_L_T3_Plate9a.ab1 ------------------------------------------------

PF11_0507                    CACAACATATTCCAAGAGGTGATAATGTACCACGAAATATTGATGTAA
MAL11|PF11_0507              ------------------------------------------------
su_gi_contig_4798            ------------------------------------------------
Frag[0001]                   ------------------------------------------------
E02_PfBamHI_L_T3_Plate9a.ab1 ------------------------------------------------

PF11_0507                    ACGGATCAAAAGATGAATATTCTCCTGAAACTGAAAGTGCAAATTCGA
MAL11|PF11_0507              ------------------------------------------------
su_gi_contig_4798            ------------------------------------------------
Frag[0001]                   ------------------------------------------------
E02_PfBamHI_L_T3_Plate9a.ab1 ------------------------------------------------

PF11_0507                    AAATTAAGCCTACTTATGAAGAAAATGATGAAGACAAAAGCAAGATCT
MAL11|PF11_0507              ------------------------------------------------
su_gi_contig_4798            ------------------------------------------------
Frag[0001]                   ------------------------------------------------
E02_PfBamHI_L_T3_Plate9a.ab1 ------------------------------------------------

PF11_0507                    CTATAGAGACATCAGAAATAGATCGTGATAAAGAACCATTTAGAATAA
MAL11|PF11_0507              ------------------------------------------------
su_gi_contig_4798            ------------------------------------------------
Frag[0001]                   ------------------------------------------------
E02_PfBamHI_L_T3_Plate9a.ab1 ------------------------------------------------

PF11_0507                    GTGAAGAGAAAAAAGTTGTAAAAGAGGATGTGCAGGAATTAGAAAATA
MAL11|PF11_0507              ------------------------------------------------
su_gi_contig_4798            ------------------------------------------------
Frag[0001]                   ------------------------------------------------
E02_PfBamHI_L_T3_Plate9a.ab1 ------------------------------------------------

PF11_0507                    TAGAATACGAATTTGATGAAACATTCGATTTTTTTGATGAAGATGCTA
MAL11|PF11_0507              ------------------------------------------------
su_gi_contig_4798            ------------------------------------------------
Frag[0001]                   ------------------------------------------------
E02_PfBamHI_L_T3_Plate9a.ab1 ------------------------------------------------

PF11_0507                    AACGTAATATAGATGATATAAGAAAAGATATACAGTCACAAATTATGA
MAL11|PF11_0507              ------------------------------------------------
su_gi_contig_4798            ------------------------------------------------
Frag[0001]                   ------------------------------------------------
E02_PfBamHI_L_T3_Plate9a.ab1 ------------------------------------------------

PF11_0507                    AATCCGTAGAAAATTATAATTCAGAAAAGGAGGAATTTAAAAGAAATA
MAL11|PF11_0507              ------------------------------------------------
su_gi_contig_4798            ------------------------------------------------
Frag[0001]                   ------------------------------------------------
E02_PfBamHI_L_T3_Plate9a.ab1 ------------------------------------------------

PF11_0507                    TTGAAACACAACTAATAGAATCTGGAGATGGAATGAATGCAGGAAATT
MAL11|PF11_0507              ------------------------------------------------
su_gi_contig_4798            ------------------------------------------------
Frag[0001]                   ------------------------------------------------
E02_PfBamHI_L_T3_Plate9a.ab1 ------------------------------------------------

PF11_0507                    ATTCTAGTGCTTTGCAAGACAACAGTACGGAAATACCAACAATGGTGT
MAL11|PF11_0507              ------------------------------------------------
su_gi_contig_4798            ------------------------------------------------
Frag[0001]                   ------------------------------------------------
E02_PfBamHI_L_T3_Plate9a.ab1 ------------------------------------------------

PF11_0507                    TAGTACCAGGAGTATTAACAGTATTTTTGCTTACTATTATATGGGTCT
MAL11|PF11_0507              ------------------------------------------------
su_gi_contig_4798            ------------------------------------------------
Frag[0001]                   ------------------------------------------------
E02_PfBamHI_L_T3_Plate9a.ab1 ------------------------------------------------

PF11_0507                    TGGTATATAAGGTAATATAATGACGTATAAATGCACATATATATATAT
MAL11|PF11_0507              ------------------------------------------------
su_gi_contig_4798            ------------------------------------------------
Frag[0001]                   ------------------------------------------------
E02_PfBamHI_L_T3_Plate9a.ab1 ------------------------------------------------

PF11_0507                    ATATATATTTATTTGTTAATATATAAATATAATATTTTATTGAAAATA
MAL11|PF11_0507              ------------------------------------------------
su_gi_contig_4798            ------------------------------------------------
Frag[0001]                   ------------------------------------------------
E02_PfBamHI_L_T3_Plate9a.ab1 ------------------------------------------------

PF11_0507                    TTTTTCACATATAATTTTTTTTTCTTTTTATTATTAAAATGAAAAATT
MAL11|PF11_0507              ------------------------------------------------
su_gi_contig_4798            ------------------------------------------------
Frag[0001]                   ------------------------------------------------
E02_PfBamHI_L_T3_Plate9a.ab1 ------------------------------------------------

PF11_0507                    TCTATTTTTCAACAATTTTGTTTATATATAAACTTATATGTAAAAAAT
MAL11|PF11_0507              ------------------------------------------------
su_gi_contig_4798            ------------------------------------------------
Frag[0001]                   ------------------------------------------------
E02_PfBamHI_L_T3_Plate9a.ab1 ------------------------------------------------

PF11_0507                    GTAATATAATATAATATAATATAATATAATATATATATATTTTTTAAT
MAL11|PF11_0507              ------------------------------------------------
su_gi_contig_4798            ------------------------------------------------
Frag[0001]                   ------------------------------------------------
E02_PfBamHI_L_T3_Plate9a.ab1 ------------------------------------------------

PF11_0507                    TTATAGCATTCTTTGATTGATCGTGTTCATGGTACGGGGAAAACTAAA
MAL11|PF11_0507              ------------------------------------------------
su_gi_contig_4798            ------------------------------------------------
Frag[0001]                   ------------------------------------------------
E02_PfBamHI_L_T3_Plate9a.ab1 ------------------------------------------------

PF11_0507                    AAGGAAGAGAAAATGAAAGAACTAGAAAGTGAAGAATTTCCAAAAGAG
MAL11|PF11_0507              ------------ATGAAAGAACTAGAAAGTGAAGAATTTCCAAAAGAG
su_gi_contig_4798            ------------------------------------------------
Frag[0001]                   ------------------------------------------------
E02_PfBamHI_L_T3_Plate9a.ab1 ------------------------------------------------

PF11_0507                    AAATATAACATTGAAGACATGGAAGAAACTGAGAAAGAGAACGAAATA
MAL11|PF11_0507              AAATATAACATTGAAGACATGGAAGAAACTGAGAAAGAGAACGAAATA
su_gi_contig_4798            ------------------------------------------------
Frag[0001]                   ------------------------------------------------
E02_PfBamHI_L_T3_Plate9a.ab1 ------------------------------------------------

PF11_0507                    GAAAAAATAATGGATGAAAACAAGGAGACCGAACAAACAGAGGAAGGG
MAL11|PF11_0507              GAAAAAATAATGGATGAAAACAAGGAGACCGAACAAACAGAGGAAGGG
su_gi_contig_4798            ------------------------------------------------
Frag[0001]                   ------------------------------------------------
E02_PfBamHI_L_T3_Plate9a.ab1 ------------------------------------------------

PF11_0507                    AATACTGAAGAATTTGTACAAGAGAAGGAATTGAATCAGGAAACATTA
MAL11|PF11_0507              AATACTGAAGAATTTGTACAAGAGAAGGAATTGAATCAGGAAACATTA
su_gi_contig_4798            ------------------------------------------------
Frag[0001]                   ------------------------------------------------
E02_PfBamHI_L_T3_Plate9a.ab1 ------------------------------------------------

PF11_0507                    GAAAATGAAATAATTGTCGATCACATAAAGGAAGAAGAAGATACACGG
MAL11|PF11_0507              GAAAATGAAATAATTGTCGATCACATAAAGGAAGAAGAAGATACACGG
su_gi_contig_4798            ------------------------------------------------
Frag[0001]                   ------------------------------------------------
E02_PfBamHI_L_T3_Plate9a.ab1 ------------------------------------------------

PF11_0507                    AACGTTAAGGAACAAGAATCAGTTCTTGAAGAAAGTCCCATAGAAGAG
MAL11|PF11_0507              AACGTTAAGGAACAAGAATCAGTTCTTGAAGAAAGTCCCATAGAAGAG
su_gi_contig_4798            ------------------------------------------------
Frag[0001]                   ------------------------------------------------
E02_PfBamHI_L_T3_Plate9a.ab1 ------------------------------------------------

PF11_0507                    TTACCAGTAGAAAATAATATAGGTAAAATAAATGAAGAAGTTGAGGAA
MAL11|PF11_0507              TTACCAGTAGAAAATAATATAGGTAAAATAAATGAAGAAGTTGAGGAA
su_gi_contig_4798            ------------------------------------------------
Frag[0001]                   ------------------------------------------------
E02_PfBamHI_L_T3_Plate9a.ab1 ------------------------------------------------

PF11_0507                    TTTATACTAAATGAAATACCATTGGAAGAACAAGTACCAAAAGAATTA
MAL11|PF11_0507              TTTATACTAAATGAAATACCATTGGAAGAACAAGTACCAAAAGAATTA
su_gi_contig_4798            ------------------------------------------------
Frag[0001]                   ------------------------------------------------
E02_PfBamHI_L_T3_Plate9a.ab1 ------------------------------------------------

PF11_0507                    CCACAAGAAGAAATAGAAGAAATAGTAGTAGAGGAGTTACCTATAGAT
MAL11|PF11_0507              CCACAAGAAGAAATAGAAGAAATAGTAGTAGAGGAGTTACCTATAGAT
su_gi_contig_4798            ------------------------------------------------
Frag[0001]                   ------------------------------------------------
E02_PfBamHI_L_T3_Plate9a.ab1 ------------------------------------------------

PF11_0507                    GAACATTTATCTTCAGAGGAAACTACTGTTACTGAAGAAGATACATTT
MAL11|PF11_0507              GAACATTTATCTTCAGAGGAAACTACTGTTACTGAAGAAGATACATTT
su_gi_contig_4798            ------------------------------------------------
Frag[0001]                   ------------------------------------------------
E02_PfBamHI_L_T3_Plate9a.ab1 ------------------------------------------------

PF11_0507                    AAAGGTCAATTAATTAACGAAGAAAAACCAGTAGAAGAAAAAAGTGTT
MAL11|PF11_0507              AAAGGTCAATTAATTAACGAAGAAAAACCAGTAGAAGAAAAAAGTGTT
su_gi_contig_4798            ------------------------------------------------
Frag[0001]                   ------------------------------------------------
E02_PfBamHI_L_T3_Plate9a.ab1 ------------------------------------------------

PF11_0507                    AGTGAGGAAATACCAGTAGAAGAAAAAAGTGTTAGTGAGGAAATACCA
MAL11|PF11_0507              AGTGAGGAAATACCAGTAGAAGAAAAAAGTGTTAGTGAGGAAATACCA
su_gi_contig_4798            ------------------------------------------------
Frag[0001]                   ------------------------------------------------
E02_PfBamHI_L_T3_Plate9a.ab1 ------------------------------------------------

PF11_0507                    GTAGAAGAAAAAAGTGTTAGTGAGGAAATACCAGTAGAAGAAAAAAGT
MAL11|PF11_0507              GTAGAAGAAAAAAGTGTTAGTGAGGAAATACCAGTAGAAGAAAAAAGT
su_gi_contig_4798            ------------------------------------------------
Frag[0001]                   ------------------------------------------------
E02_PfBamHI_L_T3_Plate9a.ab1 ------------------------------------------------

PF11_0507                    GTTAGTGAGGAAATACCAGTAGAAGAAAAAAATGTTAGTGAAGAAATA
MAL11|PF11_0507              GTTAGTGAGGAAATACCAGTAGAAGAAAAAAATGTTAGTGAAGAAATA
su_gi_contig_4798            ------------------------------------------------
Frag[0001]                   ------------------------------------------------
E02_PfBamHI_L_T3_Plate9a.ab1 ------------------------------------------------

PF11_0507                    CCAGTAGAAGAAAAAAATGTTAGTGAAGAAATACCAGTAGAAGAAAAA
MAL11|PF11_0507              CCAGTAGAAGAAAAAAATGTTAGTGAAGAAATACCAGTAGAAGAAAAA
su_gi_contig_4798            ------------------------------------------------
Frag[0001]                   ------------------------------------------------
E02_PfBamHI_L_T3_Plate9a.ab1 ------------------------------------------------

PF11_0507                    AATGTTAGTGAAGAAATACCAGTGGAAGAAGAAAATGTTAGTGAAGAA
MAL11|PF11_0507              AATGTTAGTGAAGAAATACCAGTGGAAGAAGAAAATGTTAGTGAAGAA
su_gi_contig_4798            ------------------------------------------------
Frag[0001]                   ------------------------------------------------
E02_PfBamHI_L_T3_Plate9a.ab1 ------------------------------------------------

PF11_0507                    ATACCAGAAGGAGGAATAGCTATTGAAGATGTTCCTGTAGATGAAGAA
MAL11|PF11_0507              ATACCAGAAGGAGGAATAGCTATTGAAGATGTTCCTGTAGATGAAGAA
su_gi_contig_4798            ------------------------------------------------
Frag[0001]                   ------------------------------------------------
E02_PfBamHI_L_T3_Plate9a.ab1 ------------------------------------------------

PF11_0507                    ACTGTCACTGAAGAAATTACGGTAGATGAAAAAATATATGATAAATTA
MAL11|PF11_0507              ACTGTCACTGAAGAAATTACGGTAGATGAAAAAATATATGATAAATTA
su_gi_contig_4798            ------------------------------------------------
Frag[0001]                   ------------------------------------------------
E02_PfBamHI_L_T3_Plate9a.ab1 ------------------------------------------------

PF11_0507                    CCAAACGAAATAGAGACTGTTAATGAAGAAATGCCCGTAGAAGATGAA
MAL11|PF11_0507              CCAAACGAAATAGAGACTGTTAATGAAGAAATGCCCGTAGAAGATGAA
su_gi_contig_4798            ------------------------------------------------
Frag[0001]                   ------------------------------------------------
E02_PfBamHI_L_T3_Plate9a.ab1 ------------------------------------------------

PF11_0507                    ACACTTACTGAACAAATTTCATCAGAACACGAAAGAGTTCCTGAAGAA
MAL11|PF11_0507              ACACTTACTGAACAAATTTCATCAGAACACGAAAGAGTTCCTGAAGAA
su_gi_contig_4798            ------------------------------------------------
Frag[0001]                   ------------------------------------------------
E02_PfBamHI_L_T3_Plate9a.ab1 ------------------------------------------------

PF11_0507                    ATAATTGAAGAAAAACCATTTACTGAAGGTGAAGAAACTGAATCACTT
MAL11|PF11_0507              ATAATTGAAGAAAAACCATTTACTGAAGGTGAAGAAACTGAATCACTT
su_gi_contig_4798            ------------------------------------------------
Frag[0001]                   ------------------------------------------------
E02_PfBamHI_L_T3_Plate9a.ab1 ------------------------------------------------

PF11_0507                    ACTGATGAAATAGTAGAAGAAGGAGTAGTTACCGATGATATTCCGGAA
MAL11|PF11_0507              ACTGATGAAATAGTAGAAGAAGGAGTAGTTACCGATGATATTCCGGAA
su_gi_contig_4798            ------------------------------------------------
Frag[0001]                   ------------------------------------------------
E02_PfBamHI_L_T3_Plate9a.ab1 ------------------------------------------------

PF11_0507                    GAACAAATTATAACTGAAAAAGTTCAAGAAGAAGAAGAATTTGTTACT
MAL11|PF11_0507              GAACAAATTATAACTGAAAAAGTTCAAGAAGAAGAAGAATTTGTTACT
su_gi_contig_4798            ------------------------------------------------
Frag[0001]                   ------------------------------------------------
E02_PfBamHI_L_T3_Plate9a.ab1 ------------------------------------------------

PF11_0507                    GGAGAATTATCAGAAGAAGATATTATAAATGAAAAAGTTCAAGAAGAA
MAL11|PF11_0507              GGAGAATTATCAGAAGAAGATATTATAAATGAAAAAGTTCAAGAAGAA
su_gi_contig_4798            ------------------------------------------------
Frag[0001]                   ------------------------------------------------
E02_PfBamHI_L_T3_Plate9a.ab1 ------------------------------------------------

PF11_0507                    GATGAATCTGTTACTGAAGAATTACCAGAAGAAGATATTATAAATGAA
MAL11|PF11_0507              GATGAATCTGTTACTGAAGAATTACCAGAAGAAGATATTATAAATGAA
su_gi_contig_4798            ------------------------------------------------
Frag[0001]                   ------------------------------------------------
E02_PfBamHI_L_T3_Plate9a.ab1 ------------------------------------------------

PF11_0507                    AAAGTTCAAGAAGAAGAAGAATCAGCTTATCAAGAAATAGTACAAGAT
MAL11|PF11_0507              AAAGTTCAAGAAGAAGAAGAATCAGCTTATCAAGAAATAGTACAAGAT
su_gi_contig_4798            ------------------------------------------------
Frag[0001]                   ------------------------------------------------
E02_PfBamHI_L_T3_Plate9a.ab1 ------------------------------------------------

PF11_0507                    GGATCAGTTACTAAAGACGTTGAATATAAAGAATTAGTTAACGATGAC
MAL11|PF11_0507              GGATCAGTTACTAAAGACGTTGAATATAAAGAATTAGTTAACGATGAC
su_gi_contig_4798            ------------------------------------------------
Frag[0001]                   ------------------------------------------------
E02_PfBamHI_L_T3_Plate9a.ab1 ------------------------------------------------

PF11_0507                    GTTCGAGACAAAGAAAATTTTGTTATTGAAGAAGATCCATTTAAAGGT
MAL11|PF11_0507              GTTCGAGACAAAGAAAATTTTGTTATTGAAGAAGATCCATTTAAAGGT
su_gi_contig_4798            ------------------------------------------------
Frag[0001]                   ------------------------------------------------
E02_PfBamHI_L_T3_Plate9a.ab1 ------------------------------------------------

PF11_0507                    CAATTAATTAATGAAGGATTACCAGTAGAAGAAGAATTTGTAACAAAA
MAL11|PF11_0507              CAATTAATTAATGAAGGATTACCAGTAGAAGAAGAATTTGTAACAAAA
su_gi_contig_4798            ------------------------------------------------
Frag[0001]                   ------------------------------------------------
E02_PfBamHI_L_T3_Plate9a.ab1 ------------------------------------------------

PF11_0507                    GAATTGCCAGTAAAAGAAGAATCAGTTTTTGAAGAACTTACAGAAGAA
MAL11|PF11_0507              GAATTGCCAGTAAAAGAAGAATCAGTTTTTGAAGAACTTACAGAAGAA
su_gi_contig_4798            ------------------------------------------------
Frag[0001]                   ------------------------------------------------
E02_PfBamHI_L_T3_Plate9a.ab1 ------------------------------------------------

PF11_0507                    GATCAAAGTGTGACTAAGGAAATTCCAGTAGAAGAACATTCTGTTTTT
MAL11|PF11_0507              GATCAAAGTGTGACTAAGGAAATTCCAGTAGAAGAACATTCTGTTTTT
su_gi_contig_4798            ------------------------------------------------
Frag[0001]                   ------------------------------------------------
E02_PfBamHI_L_T3_Plate9a.ab1 ------------------------------------------------

PF11_0507                    AAAGAAGTTGATGAAATTGAATCAGTTACTGATGAAATAGTAGAGGAA
MAL11|PF11_0507              AAAGAAGTTGATGAAATTGAATCAGTTACTGATGAAATAGTAGAGGAA
su_gi_contig_4798            ------------------------------------------------
Frag[0001]                   ------------------------------------------------
E02_PfBamHI_L_T3_Plate9a.ab1 ------------------------------------------------

PF11_0507                    GAAGGATCAGTTAATGAAGAAGTTGAAGAAGAAGTATCAGTTTCTGGA
MAL11|PF11_0507              GAAGGATCAGTTAATGAAGAAGTTGAAGAAGAAGTATCAGTTTCTGGA
su_gi_contig_4798            ------------------------------------------------
Frag[0001]                   ------------------------------------------------
E02_PfBamHI_L_T3_Plate9a.ab1 ------------------------------------------------

PF11_0507                    GAAGTTGATGAAACAGAATATGTTACTGAAGAAGTAGAAGAAACAGAA
MAL11|PF11_0507              GAAGTTGATGAAACAGAATATGTTACTGAAGAAGTAGAAGAAACAGAA
su_gi_contig_4798            ------------------------------------------------
Frag[0001]                   ------------------------------------------------
E02_PfBamHI_L_T3_Plate9a.ab1 ------------------------------------------------

PF11_0507                    TTAGTTAATGAAGAGGTCTTAAAAGAAGAAGGATCAGCTTCTGAAAAA
MAL11|PF11_0507              TTAGTTAATGAAGAGGTCTTAAAAGAAGAAGGATCAGCTTCTGAAAAA
su_gi_contig_4798            ------------------------------------------------
Frag[0001]                   ------------------------------------------------
E02_PfBamHI_L_T3_Plate9a.ab1 ------------------------------------------------

PF11_0507                    GTTGTAAAAGAAGAAGGATCAGCTTCTGAAAAAATTGTTGAAGAAGAA
MAL11|PF11_0507              GTTGTAAAAGAAGAAGGATCAGCTTCTGAAAAAATTGTTGAAGAAGAA
su_gi_contig_4798            ------------------------------------------------
Frag[0001]                   ------------------------------------------------
E02_PfBamHI_L_T3_Plate9a.ab1 ------------------------------------------------

PF11_0507                    GGATCTGTTACTGAAGAAACAGCTTCTGAAGAAATTGTTGAAGAAGAA
MAL11|PF11_0507              GGATCTGTTACTGAAGAAACAGCTTCTGAAGAAATTGTTGAAGAAGAA
su_gi_contig_4798            ------------------------------------------------
Frag[0001]                   ------------------------------------------------
E02_PfBamHI_L_T3_Plate9a.ab1 ------------------------------------------------

PF11_0507                    GGATCTGTTACTGAAGAATCATCTTCTGAAGAAATTGTTGAAGACGAA
MAL11|PF11_0507              GGATCTGTTACTGAAGAATCATCTTCTGAAGAAATTGTTGAAGACGAA
su_gi_contig_4798            ------------------------------------------------
Frag[0001]                   ------------------------------------------------
E02_PfBamHI_L_T3_Plate9a.ab1 ------------------------------------------------

PF11_0507                    GGATCTGTTACTGAAGAATCATCTTCTGAAGAAATTGTTGAAGAAGAA
MAL11|PF11_0507              GGATCTGTTACTGAAGAATCATCTTCTGAAGAAATTGTTGAAGAAGAA
su_gi_contig_4798            ------------------------------------------------
Frag[0001]                   ------------------------------------------------
E02_PfBamHI_L_T3_Plate9a.ab1 ------------------------------------------------

PF11_0507                    GGATCTGTTATTGAAGAATCAGCTTCTGAAGTAATAGTTGAGGATGAA
MAL11|PF11_0507              GGATCTGTTATTGAAGAATCAGCTTCTGAAGTAATAGTTGAGGATGAA
su_gi_contig_4798            ------------------------------------------------
Frag[0001]                   ------------------------------------------------
E02_PfBamHI_L_T3_Plate9a.ab1 ------------------------------------------------

PF11_0507                    GTATCAGCTTCTAAAGAAATAGTAGAAGATGAAGCATCAGTCACTGAG
MAL11|PF11_0507              GTATCAGCTTCTAAAGAAATAGTAGAAGATGAAGCATCAGTCACTGAG
su_gi_contig_4798            ------------------------------------------------
Frag[0001]                   ------------------------------------------------
E02_PfBamHI_L_T3_Plate9a.ab1 ------------------------------------------------

PF11_0507                    GAAGTTGTAGAAGAAGAAGGAGCAGTTAGTGATGAAGTTCAAGTAACA
MAL11|PF11_0507              GAAGTTGTAGAAGAAGAAGGAGCAGTTAGTGATGAAGTTCAAGTAACA
su_gi_contig_4798            ------------------------------------------------
Frag[0001]                   ------------------------------------------------
E02_PfBamHI_L_T3_Plate9a.ab1 ------------------------------------------------

PF11_0507                    GAATCAGTTGAAGATGAAATAATAAATCAAGGGATAGTTGATGAAGTA
MAL11|PF11_0507              GAATCAGTTGAAGATGAAATAATAAATCAAGGGATAGTTGATGAAGTA
su_gi_contig_4798            ------------------------------------------------
Frag[0001]                   ------------------------------------------------
E02_PfBamHI_L_T3_Plate9a.ab1 ------------------------------------------------

PF11_0507                    ATTGTAGAACAAGAAGCATCAGTTACCGATGAAATAGTAAAAGAAGAT
MAL11|PF11_0507              ATTGTAGAACAAGAAGCATCAGTTACCGATGAAATAGTAAAAGAAGAT
su_gi_contig_4798            ------------------------------------------------
Frag[0001]                   ------------------------------------------------
E02_PfBamHI_L_T3_Plate9a.ab1 ------------------------------------------------

PF11_0507                    GAATCAGTTATTGAAGAAATAGCAGTAGAAGAAACAGTTACCGAAGTA
MAL11|PF11_0507              GAATCAGTTATTGAAGAAATAGCAGTAGAAGAAACAGTTACCGAAGTA
su_gi_contig_4798            ------------------------------------------------
Frag[0001]                   ------------------------------------------------
E02_PfBamHI_L_T3_Plate9a.ab1 ------------------------------------------------

PF11_0507                    GTTGAAGAAACAAAACCAATGGACGAAGAAATAGTAGATCAAGGATCA
MAL11|PF11_0507              GTTGAAGAAACAAAACCAATGGACGAAGAAATAGTAGATCAAGGATCA
su_gi_contig_4798            ------------------------------------------------
Frag[0001]                   ------------------------------------------------
E02_PfBamHI_L_T3_Plate9a.ab1 ------------------------------------------------

PF11_0507                    GTTGTTGAAAATGTTGAAGAAAAAAAAACAATGGACGAAGAAATAGTA
MAL11|PF11_0507              GTTGTTGAAAATGTTGAAGAAAAAAAAACAATGGACGAAGAAATAGTA
su_gi_contig_4798            ------------------------------------------------
Frag[0001]                   ------------------------------------------------
E02_PfBamHI_L_T3_Plate9a.ab1 ------------------------------------------------

PF11_0507                    GATCAAGGATCAGTTGTTGAAAATGTTGAAGAAAAAAAAACAATGGAC
MAL11|PF11_0507              GATCAAGGATCAGTTGTTGAAAATGTTGAAGAAAAAAAAACAATGGAC
su_gi_contig_4798            ------------------------------------------------
Frag[0001]                   ------------------------------------------------
E02_PfBamHI_L_T3_Plate9a.ab1 ------------------------------------------------

PF11_0507                    GAAGAAATAGGAGATCAAGGATCAGTAGCTGAAAAAGTTGAAGAAGAA
MAL11|PF11_0507              GAAGAAATAGGAGATCAAGGATCAGTAGCTGAAAAAGTTGAAGAAGAA
su_gi_contig_4798            ------------------------------------------------
Frag[0001]                   ------------------------------------------------
E02_PfBamHI_L_T3_Plate9a.ab1 ------------------------------------------------

PF11_0507                    GAATTAGTTACAGAAGAAGTTATAGAGCGAGAAGGATCTATTAATGAA
MAL11|PF11_0507              GAATTAGTTACAGAAGAAGTTATAGAGCGAGAAGGATCTATTAATGAA
su_gi_contig_4798            ------------------------------------------------
Frag[0001]                   ------------------------------------------------
E02_PfBamHI_L_T3_Plate9a.ab1 ------------------------------------------------

PF11_0507                    GATATAGTAAAAGAAGCATCAATTACTGAAGAAGTTGAGCAAATAGAA
MAL11|PF11_0507              GATATAGTAAAAGAAGCATCAATTACTGAAGAAGTTGAGCAAATAGAA
su_gi_contig_4798            ------------------------------------------------
Frag[0001]                   ------------------------------------------------
E02_PfBamHI_L_T3_Plate9a.ab1 ------------------------------------------------

PF11_0507                    CCAGTTACTGGAAAAGTTGAGAAAATAGAATCAATTACTGATGAAATT
MAL11|PF11_0507              CCAGTTACTGGAAAAGTTGAGAAAATAGAATCAATTACTGATGAAATT
su_gi_contig_4798            ------------------------------------------------
Frag[0001]                   ------------------------------------------------
E02_PfBamHI_L_T3_Plate9a.ab1 ------------------------------------------------

PF11_0507                    AAAGAACAATTAGTTCCTGAAGATATTAAAGAAGAACAATTAGATTTT
MAL11|PF11_0507              AAAGAACAATTAGTTCCTGAAGATATTAAAGAAGAACAATTAGATTTT
su_gi_contig_4798            ------------------------------------------------
Frag[0001]                   ------------------------------------------------
E02_PfBamHI_L_T3_Plate9a.ab1 ------------------------------------------------

PF11_0507                    GAAGAAATTGTAGCACAAAGAGCATCTGTTAATGATGAAAAAGTAGAA
MAL11|PF11_0507              GAAGAAATTGTAGCACAAAGAGCATCTGTTAATGATGAAAAAGTAGAA
su_gi_contig_4798            ------------------------------------------------
Frag[0001]                   ------------------------------------------------
E02_PfBamHI_L_T3_Plate9a.ab1 ------------------------------------------------

PF11_0507                    GTAGCATCAATTACTGAAGAAGTTGAAGAAGAAGAAAAATCAGTTAGT
MAL11|PF11_0507              GTAGCATCAATTACTGAAGAAGTTGAAGAAGAAGAAAAATCAGTTAGT
su_gi_contig_4798            ------------------------------------------------
Frag[0001]                   ------------------------------------------------
E02_PfBamHI_L_T3_Plate9a.ab1 ------------------------------------------------

PF11_0507                    GAAGAAGTTTTAGAAGAAGAAGGATCAACTACTGAAAAAGTTGTAAAA
MAL11|PF11_0507              GAAGAAGTTTTAGAAGAAGAAGGATCAACTACTGAAAAAGTTGTAAAA
su_gi_contig_4798            ------------------------------------------------
Frag[0001]                   ------------------------------------------------
E02_PfBamHI_L_T3_Plate9a.ab1 ------------------------------------------------

PF11_0507                    GGATCATCTACTGAAGTAGTTGTAGAAGAGCAAGGATCAGTTACTGAA
MAL11|PF11_0507              GGATCATCTACTGAAGTAGTTGTAGAAGAGCAAGGATCAGTTACTGAA
su_gi_contig_4798            ------------------------------------------------
Frag[0001]                   ------------------------------------------------
E02_PfBamHI_L_T3_Plate9a.ab1 ------------------------------------------------

PF11_0507                    AATTTATTAGAAGAAGAATCAGCTTCTCAAGGGATTGTAGAAAAGGAA
MAL11|PF11_0507              AATTTATTAGAAGAAGAATCAGCTTCTCAAGGGATTGTAGAAAAGGAA
su_gi_contig_4798            ------------------------------------------------
Frag[0001]                   ------------------------------------------------
E02_PfBamHI_L_T3_Plate9a.ab1 ------------------------------------------------

PF11_0507                    GAATTTGTTGATGAAGAAGATTCAGTTAAAGACCAAAATGTATTTGAA
MAL11|PF11_0507              GAATTTGTTGATGAAGAAGATTCAGTTAAAGACCAAAATGTATTTGAA
su_gi_contig_4798            ------------------------------------------------
Frag[0001]                   ------------------------------------------------
E02_PfBamHI_L_T3_Plate9a.ab1 ------------------------------------------------

PF11_0507                    AAAGAAGGATCAGTCACTGAACAACTTGTTGAAGAAGAAAAAGGTTTG
MAL11|PF11_0507              AAAGAAGGATCAGTCACTGAACAACTTGTTGAAGAAGAAAAAGGTTTG
su_gi_contig_4798            ------------------------------------------------
Frag[0001]                   ------------------------------------------------
E02_PfBamHI_L_T3_Plate9a.ab1 ------------------------------------------------

PF11_0507                    ATTAATGAAGACAATGAAAAAGAAGAATTAATTACTGAAATGTCTGAA
MAL11|PF11_0507              ATTAATGAAGACAATGAAAAAGAAGAATTAATTACTGAAATGTCTGAA
su_gi_contig_4798            ------------------------------------------------
Frag[0001]                   ------------------------------------------------
E02_PfBamHI_L_T3_Plate9a.ab1 ------------------------------------------------

PF11_0507                    GAAATAAAATCAGTTAATGAAGAAATAGAAGAAACAGATCTATCTACA
MAL11|PF11_0507              GAAATAAAATCAGTTAATGAAGAAATAGAAGAAACAGATCTATCTACA
su_gi_contig_4798            ------------------------------------------------
Frag[0001]                   ------------------------------------------------
E02_PfBamHI_L_T3_Plate9a.ab1 ------------------------------------------------

PF11_0507                    GAAGAAATAATAAAACAACAAGGGTTAGCTACTTATGAGTTTGTAGAA
MAL11|PF11_0507              GAAGAAATAATAAAACAACAAGGGTTAGCTACTTATGAGTTTGTAGAA
su_gi_contig_4798            ------------------------------------------------
Frag[0001]                   ------------------------------------------------
E02_PfBamHI_L_T3_Plate9a.ab1 ------------------------------------------------

PF11_0507                    GAAGAAAAATCACTTACTGACAAGTTATTAGAAGAAGAATCAGTTACC
MAL11|PF11_0507              GAAGAAAAATCACTTACTGACAAGTTATTAGAAGAAGAATCAGTTACC
su_gi_contig_4798            ------------------------------------------------
Frag[0001]                   ------------------------------------------------
E02_PfBamHI_L_T3_Plate9a.ab1 ------------------------------------------------

PF11_0507                    AAAGAAGTTGGAGAAACAGAATTATCTACTCAAGAGGTCGTAGACGAA
MAL11|PF11_0507              AAAGAAGTTGGAGAAACAGAATTATCTACTCAAGAGGTCGTAGACGAA
su_gi_contig_4798            ------------------------------------------------
Frag[0001]                   ------------------------------------------------
E02_PfBamHI_L_T3_Plate9a.ab1 ------------------------------------------------

PF11_0507                    AAAGTATCAGTTACTGAAGAAGTTATAGAAGAAGAAAAATCAGTTAGT
MAL11|PF11_0507              AAAGTATCAGTTACTGAAGAAGTTATAGAAGAAGAAAAATCAGTTAGT
su_gi_contig_4798            ------------------------------------------------
Frag[0001]                   ------------------------------------------------
E02_PfBamHI_L_T3_Plate9a.ab1 ------------------------------------------------

PF11_0507                    GAAGAGGTCTTAGAAGAAGGATCAGCTACTGAAGAAGTTGTAGAAGAA
MAL11|PF11_0507              GAAGAGGTCTTAGAAGAAGGATCAGCTACTGAAGAAGTTGTAGAAGAA
su_gi_contig_4798            ------------------------------------------------
Frag[0001]                   ------------------------------------------------
E02_PfBamHI_L_T3_Plate9a.ab1 ------------------------------------------------

PF11_0507                    GGATCATGTACTGAAGTAGTTGTAGAAGAAGGATCATGTACTGAAGTA
MAL11|PF11_0507              GGATCATGTACTGAAGTAGTTGTAGAAGAAGGATCATGTACTGAAGTA
su_gi_contig_4798            ------------------------------------------------
Frag[0001]                   ------------------------------------------------
E02_PfBamHI_L_T3_Plate9a.ab1 ------------------------------------------------

PF11_0507                    GTTGTAGAAGAAGGATCATGTACTGAAATAGTTGTAGAAAAAGGATCA
MAL11|PF11_0507              GTTGTAGAAGAAGGATCATGTACTGAAATAGTTGTAGAAAAAGGATCA
su_gi_contig_4798            ------------------------------------------------
Frag[0001]                   ------------------------------------------------
E02_PfBamHI_L_T3_Plate9a.ab1 ------------------------------------------------

PF11_0507                    GATACTGAAATTGTTGTAGAAGAAGGATCAGCTACTGAAATTGTTGTA
MAL11|PF11_0507              GATACTGAAATTGTTGTAGAAGAAGGATCAGCTACTGAAATTGTTGTA
su_gi_contig_4798            ------------------------------------------------
Frag[0001]                   ------------------------------------------------
E02_PfBamHI_L_T3_Plate9a.ab1 ------------------------------------------------

PF11_0507                    GAAGAAGGATCAGCTACTGAAGTAGTTGTAGAAGAAGGATCAGCTACT
MAL11|PF11_0507              GAAGAAGGATCAGCTACTGAAGTAGTTGTAGAAGAAGGATCAGCTACT
su_gi_contig_4798            ------------------------------------------------
Frag[0001]                   ------------------------------------------------
E02_PfBamHI_L_T3_Plate9a.ab1 ------------------------------------------------

PF11_0507                    GAAGAGGTTGTAGAAGAAGGATCAGTTTCTGAAGAAATGTTAGAAGAG
MAL11|PF11_0507              GAAGAGGTTGTAGAAGAAGGATCAGTTTCTGAAGAAATGTTAGAAGAG
su_gi_contig_4798            ------------------------------------------------
Frag[0001]                   ------------------------------------------------
E02_PfBamHI_L_T3_Plate9a.ab1 ------------------------------------------------

PF11_0507                    GAAGGATCAGCTACTGAAGAAGTTGTAGAAGAAGGATTATCTAGTGAT
MAL11|PF11_0507              GAAGGATCAGCTACTGAAGAAGTTGTAGAAGAAGGATTATCTAGTGAT
su_gi_contig_4798            ------------------------------------------------
Frag[0001]                   ---------------------------------GGATTATCTAGTGAT
E02_PfBamHI_L_T3_Plate9a.ab1 ------------------------------------------------

PF11_0507                    AATGTTCAAAAGTCAAAAGGAGTAATTGAAAACGTAGGAGAAATATAT
MAL11|PF11_0507              AATGTTCAAAAGTCAAAAGGAGTAATTGAAAACGTAGGAGAAATATAT
su_gi_contig_4798            ------------------------------------------------
Frag[0001]                   AATGTTCAAAAGTCAAAAGGAGTAATTGAAAACGTA------------
E02_PfBamHI_L_T3_Plate9a.ab1 ------------------------------------------------

PF11_0507                    TCTGTAAAAACAGCTAAGGATGAATCTATGAATGAAAAAATACCATTA
MAL11|PF11_0507              TCTGTAAAAACAGCTAAGGATGAATCTATGAATGAAAAAATACCATTA
su_gi_contig_4798            ------------------------------------------------
Frag[0001]                   ------------------------------------------------
E02_PfBamHI_L_T3_Plate9a.ab1 ------------------------------------------------

PF11_0507                    GAGAAATCATCATTTGTTGATGATGAGTCCTTTAAAGGACAAGGACCT
MAL11|PF11_0507              GAGAAATCATCATTTGTTGATGATGAGTCCTTTAAAGGACAAGGACCT
su_gi_contig_4798            ------------------------------------------------
Frag[0001]                   ------------------------------------------------
E02_PfBamHI_L_T3_Plate9a.ab1 ------------------------------------------------

PF11_0507                    ACAGATAATGTATCAGTCGAAGACGTAAATTCGGAAGATATTATTAAT
MAL11|PF11_0507              ACAGATAATGTATCAGTCGAAGACGTAAATTCGGAAGATATTATTAAT
su_gi_contig_4798            ------------------------------------------------
Frag[0001]                   ------------------------------------------------
E02_PfBamHI_L_T3_Plate9a.ab1 ------------------------------------------------

PF11_0507                    GAACATACTCCATTAGAAGAAACGAAAATTGAAGAATTACCAACAGAA
MAL11|PF11_0507              GAACATACTCCATTAGAAGAAACGAAAATTGAAGAATTACCAACAGAA
su_gi_contig_4798            ------------------------------------------------
Frag[0001]                   ------------------------------------------------
E02_PfBamHI_L_T3_Plate9a.ab1 ------------------------------------------------

PF11_0507                    TATATTACTACTGCTGATATACACACTAAAGGTGAAACAGAAACAAAA
MAL11|PF11_0507              TATATTACTACTGCTGATATACACACTAAAGGTGAAACAGAAACAAAA
su_gi_contig_4798            ------------------------------------------------
Frag[0001]                   ------------------------------------------------
E02_PfBamHI_L_T3_Plate9a.ab1 ------------------------------------------------

PF11_0507                    TATAATCTAATATACGAAAAAATAAATGAAGAAGTTGAAAAAGCAAAA
MAL11|PF11_0507              TATAATCTAATATACGAAAAAATAAATGAAGAAGTTGAAAAAGCAAAA
su_gi_contig_4798            ------------------------------------------------
Frag[0001]                   ------------------------------------------------
E02_PfBamHI_L_T3_Plate9a.ab1 ------------------------------------------------

PF11_0507                    TTTCAAGAAGAAAAAATTACCGAAAATATTCCAGTAGAAAGAGAATCA
MAL11|PF11_0507              TTTCAAGAAGAAAAAATTACCGAAAATATTCCAGTAGAAAGAGAATCA
su_gi_contig_4798            ------------------------------------------------
Frag[0001]                   ------------------------------------------------
E02_PfBamHI_L_T3_Plate9a.ab1 ------------------------------------------------

PF11_0507                    GTTACAGAAGATATAGTACAAGAACCATCATTAGCTCAGGAAGTTGAA
MAL11|PF11_0507              GTTACAGAAGATATAGTACAAGAACCATCATTAGCTCAGGAAGTTGAA
su_gi_contig_4798            ------------------------------------------------
Frag[0001]                   ------------------------------------------------
E02_PfBamHI_L_T3_Plate9a.ab1 ------------------------------------------------

PF11_0507                    CAAAAAGAATCAGATACTAATGAAATTGAAGAAACTAAATTAGCTAAT
MAL11|PF11_0507              CAAAAAGAATCAGATACTAATGAAATTGAAGAAACTAAATTAGCTAAT
su_gi_contig_4798            ------------------------------------------------
Frag[0001]                   ------------------------------------------------
E02_PfBamHI_L_T3_Plate9a.ab1 ------------------------------------------------

PF11_0507                    GAAAAAATTATACCAGAAGTATCTGTTACTGAAAACGTTGTTGAAAAA
MAL11|PF11_0507              GAAAAAATTATACCAGAAGTATCTGTTACTGAAAACGTTGTTGAAAAA
su_gi_contig_4798            ------------------------------------------------
Frag[0001]                   ------------------------------------------------
E02_PfBamHI_L_T3_Plate9a.ab1 ------------------------------------------------

PF11_0507                    GAAGGATTAGATACTGAAGAGGTCTTAGAAGAAGATGAATCAATTACT
MAL11|PF11_0507              GAAGGATTAGATACTGAAGAGGTCTTAGAAGAAGATGAATCAATTACT
su_gi_contig_4798            ------------------------------------------------
Frag[0001]                   ------------------------------------------------
E02_PfBamHI_L_T3_Plate9a.ab1 ------------------------------------------------

PF11_0507                    GAAGAAATAGTAGAAGAAGAAGTATCATCTAGTGAAGAAATAGTAGAG
MAL11|PF11_0507              GAAGAAATAGTAGAAGAAGAAGTATCATCTAGTGAAGAAATAGTAGAG
su_gi_contig_4798            ------------------------------------------------
Frag[0001]                   ------------------------------------------------
E02_PfBamHI_L_T3_Plate9a.ab1 ------------------------------------------------

PF11_0507                    GAAGAAGAATCATCTAGTGAAGAAATAGTAGAGGAAGAAGAATCATCT
MAL11|PF11_0507              GAAGAAGAATCATCTAGTGAAGAAATAGTAGAGGAAGAAGAATCATCT
su_gi_contig_4798            ------------------------------------------------
Frag[0001]                   ------------------------------------------------
E02_PfBamHI_L_T3_Plate9a.ab1 ------------------------------------------------

PF11_0507                    AGTGAAGAAATAGTAGAGGAAGAAGAATCATCTAGTGAAGAAATAGTA
MAL11|PF11_0507              AGTGAAGAAATAGTAGAGGAAGAAGAATCATCTAGTGAAGAAATAGTA
su_gi_contig_4798            ------------------------------------------------
Frag[0001]                   ------------------------------------------------
E02_PfBamHI_L_T3_Plate9a.ab1 ------------------------------------------------

PF11_0507                    GAGGAGGAAGAATCATCTAGTGAAGAAATAGTAGAGGAGGAAGAATCA
MAL11|PF11_0507              GAGGAGGAAGAATCATCTAGTGAAGAAATAGTAGAGGAGGAAGAATCA
su_gi_contig_4798            ------------------------------------------------
Frag[0001]                   ------------------------------------------------
E02_PfBamHI_L_T3_Plate9a.ab1 ------------------------------------------------

PF11_0507                    TCTAGTGAAGAAATAATAGAAGAAGTGTCAAGTACTGAAGAAGTCTTA
MAL11|PF11_0507              TCTAGTGAAGAAATAATAGAAGAAGTGTCAAGTACTGAAGAAGTCTTA
su_gi_contig_4798            ------------------------------------------------
Frag[0001]                   ------------------------------------------------
E02_PfBamHI_L_T3_Plate9a.ab1 ------------------------------------------------

PF11_0507                    GAAGAAGAAGGATCGGTTACGGAAGAAATTGTAGAGGAAGAAGTATCA
MAL11|PF11_0507              GAAGAAGAAGGATCGGTTACGGAAGAAATTGTAGAGGAAGAAGTATCA
su_gi_contig_4798            ------------------------------------------------
Frag[0001]                   ------------------------------------------------
E02_PfBamHI_L_T3_Plate9a.ab1 ------------------------------------------------

PF11_0507                    ACTACTGAAGAAGTTAAAGATATTGGATCAGTTAGCGAAGAGGTATTA
MAL11|PF11_0507              ACTACTGAAGAAGTTAAAGATATTGGATCAGTTAGCGAAGAGGTATTA
su_gi_contig_4798            ------------------------------------------------
Frag[0001]                   ------------------------------------------------
E02_PfBamHI_L_T3_Plate9a.ab1 ------------------------------------------------

PF11_0507                    GAAGAAGAAGGATTCGGTACTGAAGAATTTGTAGGACAACAAGGATCT
MAL11|PF11_0507              GAAGAAGAAGGATTCGGTACTGAAGAATTTGTAGGACAACAAGGATCT
su_gi_contig_4798            ------------------------------------------------
Frag[0001]                   ------------------------------------------------
E02_PfBamHI_L_T3_Plate9a.ab1 ------------------------------------------------

PF11_0507                    GTTATTGAAGAAATTGTAGAAACAGAATCATCTACTGAAAAAGTTCTA
MAL11|PF11_0507              GTTATTGAAGAAATTGTAGAAACAGAATCATCTACTGAAAAAGTTCTA
su_gi_contig_4798            ------------------------------------------------
Frag[0001]                   ------------------------------------------------
E02_PfBamHI_L_T3_Plate9a.ab1 ------------------------------------------------

PF11_0507                    GAAGATGTTGGATCAAATGTTGAAGAAATAGTACAGGAAGAAGGTCCT
MAL11|PF11_0507              GAAGATGTTGGATCAAATGTTGAAGAAATAGTACAGGAAGAAGGTCCT
su_gi_contig_4798            ------------------------------------------------
Frag[0001]                   ------------------------------------------------
E02_PfBamHI_L_T3_Plate9a.ab1 ------------------------------------------------

PF11_0507                    GTTGCTCAAGAAATTGTACATGAAGAAGTATCAACTACTGAAAAACAT
MAL11|PF11_0507              GTTGCTCAAGAAATTGTACATGAAGAAGTATCAACTACTGAAAAACAT
su_gi_contig_4798            ------------------------------------------------
Frag[0001]                   ------------------------------------------------
E02_PfBamHI_L_T3_Plate9a.ab1 ------------------------------------------------

PF11_0507                    GATGAAGTAGATAGATCAACTACTGAAGAAATTGTAGAAAAAGTTGGA
MAL11|PF11_0507              GATGAAGTAGATAGATCAACTACTGAAGAAATTGTAGAAAAAGTTGGA
su_gi_contig_4798            ------------------------------------------------
Frag[0001]                   ------------------------------------------------
E02_PfBamHI_L_T3_Plate9a.ab1 ------------------------------------------------

PF11_0507                    TCAGTTTCTGAAGAAATAATAGTAGAAGAAGTGTCAGCTTCTGAAGAA
MAL11|PF11_0507              TCAGTTTCTGAAGAAATAATAGTAGAAGAAGTGTCAGCTTCTGAAGAA
su_gi_contig_4798            ------------------------------------------------
Frag[0001]                   ------------------------------------------------
E02_PfBamHI_L_T3_Plate9a.ab1 ------------------------------------------------

PF11_0507                    ATAGTAGAAGAAGGATCAGTTACTGAAGAAGTTGTAGAAGAGGAAAAA
MAL11|PF11_0507              ATAGTAGAAGAAGGATCAGTTACTGAAGAAGTTGTAGAAGAGGAAAAA
su_gi_contig_4798            ------------------------------------------------
Frag[0001]                   ------------------------------------------------
E02_PfBamHI_L_T3_Plate9a.ab1 ------------------------------------------------

PF11_0507                    TTAATTAATGAAGTTGGTGAAACCGAATCGGTTACTGAAGAAATAGTA
MAL11|PF11_0507              TTAATTAATGAAGTTGGTGAAACCGAATCGGTTACTGAAGAAATAGTA
su_gi_contig_4798            ------------------------------------------------
Frag[0001]                   ------------------------------------------------
E02_PfBamHI_L_T3_Plate9a.ab1 ------------------------------------------------

PF11_0507                    CAAAAAGAAGTATCAGATGCTGAAGAAGTTTTAGGACAAGAAGGATCA
MAL11|PF11_0507              CAAAAAGAAGTATCAGATGCTGAAGAAGTTTTAGGACAAGAAGGATCA
su_gi_contig_4798            ------------------------------------------------
Frag[0001]                   ------------------------------------------------
E02_PfBamHI_L_T3_Plate9a.ab1 ------------------------------------------------

PF11_0507                    ATGAATGAAGAAATATTAGAAAAAGAATCAATTGTTGAAGAAATTGTT
MAL11|PF11_0507              ATGAATGAAGAAATATTAGAAAAAGAATCAATTGTTGAAGAAATTGTT
su_gi_contig_4798            ------------------------------------------------
Frag[0001]                   ------------------------------------------------
E02_PfBamHI_L_T3_Plate9a.ab1 ------------------------------------------------

PF11_0507                    GGACCGGAAGGATCTGTTACTGAAGAAATAGTAGATCACGGATCATTT
MAL11|PF11_0507              GGACCGGAAGGATCTGTTACTGAAGAAATAGTAGATCACGGATCATTT
su_gi_contig_4798            ------------------------------------------------
Frag[0001]                   ------------------------------------------------
E02_PfBamHI_L_T3_Plate9a.ab1 ------------------------------------------------

PF11_0507                    GCTGAAGAAGTCAAAGAAGAAGAATTAGTTACAGAAGAAGCTGTACAG
MAL11|PF11_0507              GCTGAAGAAGTCAAAGAAGAAGAATTAGTTACAGAAGAAGCTGTACAG
su_gi_contig_4798            ------------------------------------------------
Frag[0001]                   ------------------------------------------------
E02_PfBamHI_L_T3_Plate9a.ab1 ------------------------------------------------

PF11_0507                    TATGAAGGATCTGTTACTGAAGAAATAAAAGAAGAAGAATCGATTACT
MAL11|PF11_0507              TATGAAGGATCTGTTACTGAAGAAATAAAAGAAGAAGAATCGATTACT
su_gi_contig_4798            ------------------------------------------------
Frag[0001]                   ------------------------------------------------
E02_PfBamHI_L_T3_Plate9a.ab1 ------------------------------------------------

PF11_0507                    GAGAATGAAGCAATAGAAGAATCAGCTTTTGCAGAAATTATAGAAGAA
MAL11|PF11_0507              GAGAATGAAGCAATAGAAGAATCAGCTTTTGCAGAAATTATAGAAGAA
su_gi_contig_4798            ------------------------------------------------
Frag[0001]                   ------------------------------------------------
E02_PfBamHI_L_T3_Plate9a.ab1 ------------------------------------------------

PF11_0507                    AAAGGACCAAATACTGACGAAATTGTAAAAGAAGAAGGATTAGATACT
MAL11|PF11_0507              AAAGGACCAAATACTGACGAAATTGTAAAAGAAGAAGGATTAGATACT
su_gi_contig_4798            ------------------------------------------------
Frag[0001]                   ------------------------------------------------
E02_PfBamHI_L_T3_Plate9a.ab1 ------------------------------------------------

PF11_0507                    GAAGAAATAGTGAATGAAGTATCAGTTACTGACGAGGTCATAGAAGAA
MAL11|PF11_0507              GAAGAAATAGTGAATGAAGTATCAGTTACTGACGAGGTCATAGAAGAA
su_gi_contig_4798            ------------------------------------------------
Frag[0001]                   ------------------------------------------------
E02_PfBamHI_L_T3_Plate9a.ab1 ------------------------------------------------

PF11_0507                    GAAAAATTAGTTAATGAACAAATTGTAGGTGAAGAAAGATCTGTTACT
MAL11|PF11_0507              GAAAAATTAGTTAATGAACAAATTGTAGGTGAAGAAAGATCTGTTACT
su_gi_contig_4798            ------------------------------------------------
Frag[0001]                   ------------------------------------------------
E02_PfBamHI_L_T3_Plate9a.ab1 ------------------------------------------------

PF11_0507                    GAAAAACCAGTAGAAGTTGAACGATCAGCTACTGAAGATCTTGTTGAA
MAL11|PF11_0507              GAAAAACCAGTAGAAGTTGAACGATCAGCTACTGAAGATCTTGTTGAA
su_gi_contig_4798            ------------------------------------------------
Frag[0001]                   ------------------------------------------------
E02_PfBamHI_L_T3_Plate9a.ab1 ------------------------------------------------

PF11_0507                    GAAGAAGCATCGGTTACTGAAAAAGTTTCAGTGCATGAAGGATCAACT
MAL11|PF11_0507              GAAGAAGCATCGGTTACTGAAAAAGTTTCAGTGCATGAAGGATCAACT
su_gi_contig_4798            ------------------------------------------------
Frag[0001]                   ------------------------------------------------
E02_PfBamHI_L_T3_Plate9a.ab1 ------------------------------------------------

PF11_0507                    ACTGAACAAATACTAGATGAATCAGTTGCTGAAGAAATAGTAGAGGAA
MAL11|PF11_0507              ACTGAACAAATACTAGATGAATCAGTTGCTGAAGAAATAGTAGAGGAA
su_gi_contig_4798            ------------------------------------------------
Frag[0001]                   ------------------------------------------------
E02_PfBamHI_L_T3_Plate9a.ab1 ------------------------------------------------

PF11_0507                    GAAGTATCTGTTGATGACAAAATAATAGAGGAAGAAGTATCTGTTGAT
MAL11|PF11_0507              GAAGTATCTGTTGATGACAAAATAATAGAGGAAGAAGTATCTGTTGAT
su_gi_contig_4798            ------------------------------------------------
Frag[0001]                   ------------------------------------------------
E02_PfBamHI_L_T3_Plate9a.ab1 ------------------------------------------------

PF11_0507                    GAAGTTGTAGAAGAAGAAGGATCAGTTATTGAAGAGATAGTAGAAGAA
MAL11|PF11_0507              GAAGTTGTAGAAGAAGAAGGATCAGTTATTGAAGAGATAGTAGAAGAA
su_gi_contig_4798            ------------------------------------------------
Frag[0001]                   ------------------------------------------------
E02_PfBamHI_L_T3_Plate9a.ab1 ------------------------------------------------

PF11_0507                    GAAGAATCAGTTCCTGAAGAAATATTGGAAGAAGAACTATCAGGTTCT
MAL11|PF11_0507              GAAGAATCAGTTCCTGAAGAAATATTGGAAGAAGAACTATCAGGTTCT
su_gi_contig_4798            ------------------------------------------------
Frag[0001]                   ------------------------------------------------
E02_PfBamHI_L_T3_Plate9a.ab1 ------------------------------------------------

PF11_0507                    GAAGAAGTTCTAGAAGACGAATGGGTTACTGATGCTTTTATGGGACAA
MAL11|PF11_0507              GAAGAAGTTCTAGAAGACGAATGGGTTACTGATGCTTTTATGGGACAA
su_gi_contig_4798            ------------------------------------------------
Frag[0001]                   ------------------------------------------------
E02_PfBamHI_L_T3_Plate9a.ab1 ------------------------------------------------

PF11_0507                    GAAGGATCTGTTATAGAAGAAATTGAAGAAATAGTAGATGGAGAAGGA
MAL11|PF11_0507              GAAGGATCTGTTATAGAAGAAATTGAAGAAATAGTAGATGGAGAAGGA
su_gi_contig_4798            ------------------------------------------------
Frag[0001]                   ------------------------------------------------
E02_PfBamHI_L_T3_Plate9a.ab1 ------------------------------------------------

PF11_0507                    TCGATTACGGAAGAAATTGTAGAAGATGGATCAGCTAATGAAAAAATA
MAL11|PF11_0507              TCGATTACGGAAGAAATTGTAGAAGATGGATCAGCTAATGAAAAAATA
su_gi_contig_4798            ------------------------------------------------
Frag[0001]                   ------------------------------------------------
E02_PfBamHI_L_T3_Plate9a.ab1 ------------------------------------------------

PF11_0507                    GTAGAGGAAGAACCATCTCGTGTTGAAGAAGTTTTAGGAAAAGAAGGA
MAL11|PF11_0507              GTAGAGGAAGAACCATCTCGTGTTGAAGAAGTTTTAGGAAAAGAAGGA
su_gi_contig_4798            ------------------------------------------------
Frag[0001]                   ------------------------------------------------
E02_PfBamHI_L_T3_Plate9a.ab1 ------------------------------------------------

PF11_0507                    TTTGTTATTGAAGAAATAATAGAAGAAGGGTCGGTAATTGAACAAGTT
MAL11|PF11_0507              TTTGTTATTGAAGAAATAATAGAAGAAGGGTCGGTAATTGAACAAGTT
su_gi_contig_4798            ------------------------------------------------
Frag[0001]                   ------------------------------------------------
E02_PfBamHI_L_T3_Plate9a.ab1 ------------------------------------------------

PF11_0507                    GAAGATACAAAAACAGTTTCTGAAAAATCAGAAGAATCATCAGCTATT
MAL11|PF11_0507              GAAGATACAAAAACAGTTTCTGAAAAATCAGAAGAATCATCAGCTATT
su_gi_contig_4798            ------------------------------------------------
Frag[0001]                   ------------------------------------------------
E02_PfBamHI_L_T3_Plate9a.ab1 ------------------------------------------------

PF11_0507                    GAAGAAGTTAAAGAAGTAAAAGAAGAAGAATCGATTAGTGAAAAAATA
MAL11|PF11_0507              GAAGAAGTTAAAGAAGTAAAAGAAGAAGAATCGATTAGTGAAAAAATA
su_gi_contig_4798            ------------------------------------------------
Frag[0001]                   ------------------------------------------------
E02_PfBamHI_L_T3_Plate9a.ab1 ------------------------------------------------

PF11_0507                    GTAGAAAAAGAAGAATCTGTTACTGAAGAAATTGTACGACAAGAAGAA
MAL11|PF11_0507              GTAGAAAAAGAAGAATCTGTTACTGAAGAAATTGTACGACAAGAAGAA
su_gi_contig_4798            ------------------------------------------------
Frag[0001]                   ------------------------------------------------
E02_PfBamHI_L_T3_Plate9a.ab1 ------------------------------------------------

PF11_0507                    TCTACTACTGAAAAAATAGTAAAAGATGTATCACCTACTGAAGATTTT
MAL11|PF11_0507              TCTACTACTGAAAAAATAGTAAAAGATGTATCACCTACTGAAGATTTT
su_gi_contig_4798            ------------------------------------------------
Frag[0001]                   ------------------------------------------------
E02_PfBamHI_L_T3_Plate9a.ab1 ------------------------------------------------

PF11_0507                    GTAGAACAAACAGATTCAGTTACTGAAAAAGTTATAGAACAAGAAGGA
MAL11|PF11_0507              GTAGAACAAACAGATTCAGTTACTGAAAAAGTTATAGAACAAGAAGGA
su_gi_contig_4798            ------------------------------------------------
Frag[0001]                   ------------------------------------------------
E02_PfBamHI_L_T3_Plate9a.ab1 ------------------------------------------------

PF11_0507                    TCAAACACTGAAGTTGCAGAAGACGTTGAAGAAAAAGAATCCGCTTCT
MAL11|PF11_0507              TCAAACACTGAAGTTGCAGAAGACGTTGAAGAAAAAGAATCCGCTTCT
su_gi_contig_4798            ------------------------------------------------
Frag[0001]                   ------------------------------------------------
E02_PfBamHI_L_T3_Plate9a.ab1 ------------------------------------------------

PF11_0507                    GATGAACATGAACAAGAAGATGTATCAGTAAATGCACAAGTTACATAT
MAL11|PF11_0507              GATGAACATGAACAAGAAGATGTATCAGTAAATGCACAAGTTACATAT
su_gi_contig_4798            ------------------------------------------------
Frag[0001]                   ------------------------------------------------
E02_PfBamHI_L_T3_Plate9a.ab1 ------------------------------------------------

PF11_0507                    GAGAAAAAATCAGTTACTAAAGAAATAGTGGACGAAGTGTCTCGTACT
MAL11|PF11_0507              GAGAAAAAATCAGTTACTAAAGAAATAGTGGACGAAGTGTCTCGTACT
su_gi_contig_4798            ------------------------------------------------
Frag[0001]                   ------------------------------------------------
E02_PfBamHI_L_T3_Plate9a.ab1 ------------------------------------------------

PF11_0507                    GAAGAAATAGTAGAAGAAAATGGATCAGTTACGGAAGGAGTAGACGAA
MAL11|PF11_0507              GAAGAAATAGTAGAAGAAAATGGATCAGTTACGGAAGGAGTAGACGAA
su_gi_contig_4798            ------------------------------------------------
Frag[0001]                   ------------------------------------------------
E02_PfBamHI_L_T3_Plate9a.ab1 ------------------------------------------------

PF11_0507                    ACAGGATCCGTTACTGAAGAAATAATAGAAGAAGCAACAGTAACTGAA
MAL11|PF11_0507              ACAGGATCCGTTACTGAAGAAATAATAGAAGAAGCAACAGTAACTGAA
su_gi_contig_4798            ------------------------------------------------
Frag[0001]                   ------------------------------------------------
E02_PfBamHI_L_T3_Plate9a.ab1 ------------------------------------------------

PF11_0507                    GAAGTCGTAGAAGATGGATCAGTAACTGAAGAAGTCGTAGAAGATGGA
MAL11|PF11_0507              GAAGTCGTAGAAGATGGATCAGTAACTGAAGAAGTCGTAGAAGATGGA
su_gi_contig_4798            ------------------------------------------------
Frag[0001]                   ------------------------------------------------
E02_PfBamHI_L_T3_Plate9a.ab1 ------------------------------------------------

PF11_0507                    TCAGTTATTCAAGAAGTTGTAGAAGATGGATCAGTTACTGAAGAAATA
MAL11|PF11_0507              TCAGTTATTCAAGAAGTTGTAGAAGATGGATCAGTTACTGAAGAAATA
su_gi_contig_4798            ------------------------------------------------
Frag[0001]                   ------------------------------------------------
E02_PfBamHI_L_T3_Plate9a.ab1 ------------------------------------------------

PF11_0507                    GTACAAGAAAATGGATCAGTTACTGAAGAAATAGTAGAGGAAGAAGGA
MAL11|PF11_0507              GTACAAGAAAATGGATCAGTTACTGAAGAAATAGTAGAGGAAGAAGGA
su_gi_contig_4798            ------------------------------------------------
Frag[0001]                   ------------------------------------------------
E02_PfBamHI_L_T3_Plate9a.ab1 ------------------------------------------------

PF11_0507                    TCAGTTAATGAAGAAGTTGAAGAAGAAGTATCAGTTTCTGGAGAAGTT
MAL11|PF11_0507              TCAGTTAATGAAGAAGTTGAAGAAGAAGTATCAGTTTCTGGAGAAGTT
su_gi_contig_4798            ------------------------------------------------
Frag[0001]                   ------------------------------------------------
E02_PfBamHI_L_T3_Plate9a.ab1 ------------------------------------------------

PF11_0507                    GATGAAACAGAATATGTTACTGAAGAAGTAGAAGAAGAAGGATCAGTT
MAL11|PF11_0507              GATGAAACAGAATATGTTACTGAAGAAGTAGAAGAAGAAGGATCAGTT
su_gi_contig_4798            ------------------------------------------------
Frag[0001]                   ------------------------------------------------
E02_PfBamHI_L_T3_Plate9a.ab1 ------------------------------------------------

PF11_0507                    GTTGAAGAAATTGTAGAGGAGGAAGGATCAGTTTCTGGAGAAGTTGAT
MAL11|PF11_0507              GTTGAAGAAATTGTAGAGGAGGAAGGATCAGTTTCTGGAGAAGTTGAT
su_gi_contig_4798            ------------------------------------------------
Frag[0001]                   ------------------------------------------------
E02_PfBamHI_L_T3_Plate9a.ab1 ------------------------------------------------

PF11_0507                    GAAACAGAATATGTTACTGAAGAAGTAGAAGAAGAAGGATCAGTTGTT
MAL11|PF11_0507              GAAACAGAATATGTTACTGAAGAAGTAGAAGAAGAAGGATCAGTTGTT
su_gi_contig_4798            ------------------------------------------------
Frag[0001]                   ------------------------------------------------
E02_PfBamHI_L_T3_Plate9a.ab1 ------------------------------------------------

PF11_0507                    GAAGAAATTGTAGAGGAGGAAGGATCAGTTTCTGGAGAAGTTGATGAA
MAL11|PF11_0507              GAAGAAATTGTAGAGGAGGAAGGATCAGTTTCTGGAGAAGTTGATGAA
su_gi_contig_4798            ------------------------------------------------
Frag[0001]                   ------------------------------------------------
E02_PfBamHI_L_T3_Plate9a.ab1 ------------------------------------------------

PF11_0507                    ACAGAATATGTTACTGAAGAAGTAGAAGAAGAAGGATCAGTTGTTGAA
MAL11|PF11_0507              ACAGAATATGTTACTGAAGAAGTAGAAGAAGAAGGATCAGTTGTTGAA
su_gi_contig_4798            ------------------------------------------------
Frag[0001]                   ------------------------------------------------
E02_PfBamHI_L_T3_Plate9a.ab1 ------------------------------------------------

PF11_0507                    GAAATTGTAGAGGAGGAAGGATCAGTTTCTGGAGAAGTTGATGAAACA
MAL11|PF11_0507              GAAATTGTAGAGGAGGAAGGATCAGTTTCTGGAGAAGTTGATGAAACA
su_gi_contig_4798            ------------------------------------------------
Frag[0001]                   ------------------------------------------------
E02_PfBamHI_L_T3_Plate9a.ab1 ------------------------------------------------

PF11_0507                    GAATATGTTACTGAAGAAGTAGAAGAAGAAGGATCAGTTGTTGAAGAA
MAL11|PF11_0507              GAATATGTTACTGAAGAAGTAGAAGAAGAAGGATCAGTTGTTGAAGAA
su_gi_contig_4798            ------------------------------------------------
Frag[0001]                   ------------------------------------------------
E02_PfBamHI_L_T3_Plate9a.ab1 ------------------------------------------------

PF11_0507                    ATTGTAGAGGAGGAAGGATCAGTTGTTGAAGAAATTGTAGAGGAGGAA
MAL11|PF11_0507              ATTGTAGAGGAGGAAGGATCAGTTGTTGAAGAAATTGTAGAGGAGGAA
su_gi_contig_4798            ------------------------------------------------
Frag[0001]                   ------------------------------------------------
E02_PfBamHI_L_T3_Plate9a.ab1 ------------------------------------------------

PF11_0507                    GGATCAGTTTCTGAAGTAGTTGATGAAACTGAATTAGTTAATGATGAA
MAL11|PF11_0507              GGATCAGTTTCTGAAGTAGTTGATGAAACTGAATTAGTTAATGATGAA
su_gi_contig_4798            ------------------------------------------------
Frag[0001]                   ------------------------------------------------
E02_PfBamHI_L_T3_Plate9a.ab1 ------------------------------------------------

PF11_0507                    ATAGTAGAACAAGCTCCATTTACTGAAGAAGTTGAAGAACAAGTATCA
MAL11|PF11_0507              ATAGTAGAACAAGCTCCATTTACTGAAGAAGTTGAAGAACAAGTATCA
su_gi_contig_4798            ------------------------------------------------
Frag[0001]                   ------------------------------------------------
E02_PfBamHI_L_T3_Plate9a.ab1 ------------------------------------------------

PF11_0507                    GTTAACGATGAAATAATAGAAGATGCATCAGTTGCTGAAGCAGTTGAA
MAL11|PF11_0507              GTTAACGATGAAATAATAGAAGATGCATCAGTTGCTGAAGCAGTTGAA
su_gi_contig_4798            ------------------------------------------------
Frag[0001]                   ------------------------------------------------
E02_PfBamHI_L_T3_Plate9a.ab1 ------------------------------------------------

PF11_0507                    GAATCAGAATCTATTACTGAATCAGTTTCCCAAGAAGAAGAAACAGAA
MAL11|PF11_0507              GAATCAGAATCTATTACTGAATCAGTTTCCCAAGAAGAAGAAACAGAA
su_gi_contig_4798            ------------------------------------------------
Frag[0001]                   ------------------------------------------------
E02_PfBamHI_L_T3_Plate9a.ab1 ------------------------------------------------

PF11_0507                    AAAGGATTTGTTATTGAAAAAGTTGAAGAAACAGGAGCGGTTACTGAA
MAL11|PF11_0507              AAAGGATTTGTTATTGAAAAAGTTGAAGAAACAGGAGCGGTTACTGAA
su_gi_contig_4798            ------------------------------------------------
Frag[0001]                   ------------------------------------------------
E02_PfBamHI_L_T3_Plate9a.ab1 ------------------------------------------------

PF11_0507                    GAAATAGTTCAAGATGGATTAATTACAGAAGAAATTTTAGAAGAATCT
MAL11|PF11_0507              GAAATAGTTCAAGATGGATTAATTACAGAAGAAATTTTAGAAGAATCT
su_gi_contig_4798            ------------------------------------------------
Frag[0001]                   ------------------------------------------------
E02_PfBamHI_L_T3_Plate9a.ab1 ------------------------------------------------

PF11_0507                    GAATCCGTTAATGGGGAAATAATAAACAAAGAATCAGATGCTGAGGAA
MAL11|PF11_0507              GAATCCGTTAATGGGGAAATAATAAACAAAGAATCAGATGCTGAGGAA
su_gi_contig_4798            ------GTTAATGGGGAAATAATAAACAAAGAATCAGATGCTGAGGAA
Frag[0001]                   ------------------------------------------------
E02_PfBamHI_L_T3_Plate9a.ab1 ------GTTAATGGGGAAATAATAAACAAAGAATCAGATGCTGAGGAA

PF11_0507                    ATTTTAGAAACAGAATTTCTTACTGAAGAAGTTGTAGGTCAAGCAGGA
MAL11|PF11_0507              ATTTTAGAAACAGAATTTCTTACTGAAGAAGTTGTAGGTCAAGCAGGA
su_gi_contig_4798            ATTTTAGAAACAGAATTTCTTACTGAAGAAGTTGTAGGTCAAGCAGGA
Frag[0001]                   ------------------------------------------------
E02_PfBamHI_L_T3_Plate9a.ab1 ATTTTAGAAACAGAATTTCTTACTGAAGAAGTTGTAGGTCAAGCAGGA

PF11_0507                    TCAACTTCTGAAGAAATAGTAGAAGAAGAAGGATCAGTTACTAAAGAA
MAL11|PF11_0507              TCAACTTCTGAAGAAATAGTAGAAGAAGAAGGATCAGTTACTAAAGAA
su_gi_contig_4798            TCAACTTCTGAAGAAATAGTAGAAGAAGAAGGATCAGTTACTAAAGAA
Frag[0001]                   ------------------------------------------------
E02_PfBamHI_L_T3_Plate9a.ab1 TCAACTTCTGAAGAAATAGTAGAAGAAGAAGGATCAGTTACTAAAGAA

PF11_0507                    GTTGAGGAAAAGGAATCAGTAACTGAAGAATTAGTAGATGAAGGATCA
MAL11|PF11_0507              GTTGAGGAAAAGGAATCAGTAACTGAAGAATTAGTAGATGAAGGATCA
su_gi_contig_4798            GTTGAGGAAAAGGAATCAGTAACTGAAGAATTAGTAGATGAAGGATCA
Frag[0001]                   ------------------------------------------------
E02_PfBamHI_L_T3_Plate9a.ab1 GTTGAGGAAAAGGAATCAGTAACTGAAGAATTAGTAGATGAAGGATCA

PF11_0507                    GTAACTGAAGAATTAGTAGATGAAGGATCAGTTACTGAAGAAGTTGTA
MAL11|PF11_0507              GTAACTGAAGAATTAGTAGATGAAGGATCAGTTACTGAAGAAGTTGTA
su_gi_contig_4798            GTAACTGAAGAATTAGTAGATGAAGGATCAGTTACTGAAGAAGTTGTA
Frag[0001]                   ------------------------------------------------
E02_PfBamHI_L_T3_Plate9a.ab1 GTAACTGAAGAATTAGTAGATGAAGGATCAGTTACTGAAGAAGTTGTA

PF11_0507                    GAACAAGGGGGTTCAATTGCTCAAGAAATAGTAGAAGAAGAATCAGCT
MAL11|PF11_0507              GAACAAGGGGGTTCAATTGCTCAAGAAATAGTAGAAGAAGAATCAGCT
su_gi_contig_4798            GAACAAGGGGGTTCAATTGCTCAAGAAATAGTAGAAGAAGAATCAGCT
Frag[0001]                   ------------------------------------------------
E02_PfBamHI_L_T3_Plate9a.ab1 GAACAAGGGGGTTCAATTGCTCAAGAAATAGTAGAAGAAGAATCAGCT

PF11_0507                    ACTGAAGAAATAATACGGGATGAAACTAATGTTGAAGAAGTCCTAGAA
MAL11|PF11_0507              ACTGAAGAAATAATACGGGATGAAACTAATGTTGAAGAAGTCCTAGAA
su_gi_contig_4798            ACTGAAGAAATAATACGGGATGAAACTAATGTTGAAGAAGTCCTAGAA
Frag[0001]                   ------------------------------------------------
E02_PfBamHI_L_T3_Plate9a.ab1 ACTGAAGAAATAATACGGGATGAAACTAATGTTGAAGAAGTCCTAGAA

PF11_0507                    AAAGAAGGATCTGCTACTGAAGAAATAGTACAAGATGGATCAGGTACT
MAL11|PF11_0507              AAAGAAGGATCTGCTACTGAAGAAATAGTACAAGATGGATCAGGTACT
su_gi_contig_4798            AAAGAAGGATCTGCTACTGAAGAAAAAGTACAAGATGGATCAGGTACT
Frag[0001]                   ------------------------------------------------
E02_PfBamHI_L_T3_Plate9a.ab1 AAAGAAGGATCTGCTACTGAAGAAAAAGTACAAGATGGATCAGGTACT

PF11_0507                    AATGATTTTGTAGGAAAACAAGGATCTGTTATTGAAGAAGTTGTAGAA
MAL11|PF11_0507              AATGATTTTGTAGGAAAACAAGGATCTGTTATTGAAGAAGTTGTAGAA
su_gi_contig_4798            AATGATTTTGTAGGAAAACAAGGATCTGTTATTGAAGAAGTTGTAGAA
Frag[0001]                   ------------------------------------------------
E02_PfBamHI_L_T3_Plate9a.ab1 AATGATTTTGTAGGAAAACAAGGATCTGTTATTGAAGAAGTTGTAGAA

PF11_0507                    GAAGAAATATCAACTACTGAAGAAAAACTAAAAGAAGAAGCATCTGCA
MAL11|PF11_0507              GAAGAAATATCAACTACTGAAGAAAAACTAAAAGAAGAAGCATCTGCA
su_gi_contig_4798            GAAGAAATATCAACTACTGAAGAAAAACTAAAAGAAGAAGCATCTGCA
Frag[0001]                   ------------------------------------------------
E02_PfBamHI_L_T3_Plate9a.ab1 GAAGAAATATCAACTACTGAAGAAAAACTAAAAGAAGAAGCATCTGCA

PF11_0507                    ATTGAGGAATTTGTGGAAGAAGAATCAATTAGAGAAGACGTTTTAGAA
MAL11|PF11_0507              ATTGAGGAATTTGTGGAAGAAGAATCAATTAGAGAAGACGTTTTAGAA
su_gi_contig_4798            ATTGAGGAATTTGCGGAAGAAGAATCAATTAGAGAAGACGTTTTAGAA
Frag[0001]                   ------------------------------------------------
E02_PfBamHI_L_T3_Plate9a.ab1 ATTGAGGAATTTGCGGAAGAAGAATCAATTAGAGAAGACGTTTTAGAA

PF11_0507                    GAAAGTTTGGTTACTGAAAATGTTGTAGGACAACAAGAATCTGTTACT
MAL11|PF11_0507              GAAAGTTTGGTTACTGAAAATGTTGTAGGACAACAAGAATCTGTTACT
su_gi_contig_4798            GAAAGTTTGGTTACTGAAAATGTTGTAGGACAACAAGAATCTGTTACT
Frag[0001]                   ------------------------------------------------
E02_PfBamHI_L_T3_Plate9a.ab1 GAAAGTTTGGTTACTGAAAATGTTGTAGGACAACAAGAATCTGTTACT

PF11_0507                    GAAGAAATAGTAGATGGAGAAGGATCATTTACTGAAGACATAGTAGAG
MAL11|PF11_0507              GAAGAAATAGTAGATGGAGAAGGATCATTTACTGAAGACATAGTAGAG
su_gi_contig_4798            GAAGAAATAGTAGATGGAGAAGGATCATTTACTGAAGACATAGTAGAG
Frag[0001]                   ------------------------------------------------
E02_PfBamHI_L_T3_Plate9a.ab1 GAAGAAATAGTAGATGGAGAAGGAT-----------------------

PF11_0507                    GAAGAAGAATCAGTTACGGAAGAAATAGTAGTGGATGAAGAATCGGTT
MAL11|PF11_0507              GAAGAAGAATCAGTTACGGAAGAAATAGTAGTGGATGAAGAATCGGTT
su_gi_contig_4798            GAAGAAGAATCAGTTACGGAAGAAATAGTAGTGGATGAAGAATCGGTT
Frag[0001]                   ------------------------------------------------
E02_PfBamHI_L_T3_Plate9a.ab1 ------------------------------------------------

PF11_0507                    ACTAAGGAAATAGTAGAGGATGAAGAATTAGTTACTGAAGAAATAGTA
MAL11|PF11_0507              ACTAAGGAAATAGTAGAGGATGAAGAATTAGTTACTGAAGAAATAGTA
su_gi_contig_4798            ACTAAGGAAATAGTAGAGGATGAAGAATTAGTTACTGAAGAAATGGTA
Frag[0001]                   ------------------------------------------------
E02_PfBamHI_L_T3_Plate9a.ab1 ------------------------------------------------

PF11_0507                    GAGGATGAAGGATCTTTTACTGAAGAAATAGTAGAGGATGAAGGATCT
MAL11|PF11_0507              GAGGATGAAGGATCTTTTACTGAAGAAATAGTAGAGGATGAAGGATCT
su_gi_contig_4798            GAGGATGAAGGACCTTTTACTGAAGAAATAGTAGAGGATGAAGGATCT
Frag[0001]                   ------------------------------------------------
E02_PfBamHI_L_T3_Plate9a.ab1 ------------------------------------------------

PF11_0507                    TTTACTGAAGAAGTTATAGAAGAAAGATCA-TTAATTGAAGAAGTTGA
MAL11|PF11_0507              TTTACTGAAGAAGTTATAGAAGAAAGATCA-TTAATTGAAGAAGTTGA
su_gi_contig_4798            TTTACTGAAGAAGTTATAGAAGAAAGATCAGCTACT------------
Frag[0001]                   ------------------------------------------------
E02_PfBamHI_L_T3_Plate9a.ab1 ------------------------------------------------

PF11_0507                    AGATACAGAAACAGTTGCTGAAAAAGAAGAAGGATCAGTTATTAAAGA
MAL11|PF11_0507              AGATACAGAAACAGTTGCTGAAAAAGAAGAAGGATCAGTTATTAAAGA
su_gi_contig_4798            ------------------------------------------------
Frag[0001]                   ------------------------------------------------
E02_PfBamHI_L_T3_Plate9a.ab1 ------------------------------------------------

PF11_0507                    AATAATTGACGAAAAATCACTTACTGAAAAAATAGTTGAAGAAGAAAA
MAL11|PF11_0507              AATAATTGACGAAAAATCACTTACTGAAAAAATAGTTGAAGAAGAAAA
su_gi_contig_4798            ------------------------------------------------
Frag[0001]                   ------------------------------------------------
E02_PfBamHI_L_T3_Plate9a.ab1 ------------------------------------------------

PF11_0507                    ATCAGTTACTGAAGAAGTTGAAGAAAAAGAATCGGTTAAGGAAGAAGT
MAL11|PF11_0507              ATCAGTTACTGAAGAAGTTGAAGAAAAAGAATCGGTTAAGGAAGAAGT
su_gi_contig_4798            ------------------------------------------------
Frag[0001]                   ------------------------------------------------
E02_PfBamHI_L_T3_Plate9a.ab1 ------------------------------------------------

PF11_0507                    AGAAGAACAAAGATTAGTTGTTGAAGAGGAAGGATCAGCTACTGAAGG
MAL11|PF11_0507              AGAAGAACAAAGATTAGTTGTTGAAGAGGAAGGATCAGCTACTGAAGG
su_gi_contig_4798            ------------------------------------------------
Frag[0001]                   ------------------------------------------------
E02_PfBamHI_L_T3_Plate9a.ab1 ------------------------------------------------

PF11_0507                    AATAGTAGAAGACAGATTAGCTACTGAAGGAATAGTAGATGACATATT
MAL11|PF11_0507              AATAGTAGAAGACAGATTAGCTACTGAAGGAATAGTAGATGACATATT
su_gi_contig_4798            ------------------------------------------------
Frag[0001]                   ------------------------------------------------
E02_PfBamHI_L_T3_Plate9a.ab1 ------------------------------------------------

PF11_0507                    AGTTACTGAAGAAATAGTAGAAGACGGATTAGCTACTGATGAATTTGT
MAL11|PF11_0507              AGTTACTGAAGAAATAGTAGAAGACGGATTAGCTACTGATGAATTTGT
su_gi_contig_4798            ------------------------------------------------
Frag[0001]                   ------------------------------------------------
E02_PfBamHI_L_T3_Plate9a.ab1 ------------------------------------------------

PF11_0507                    AGAACAACAAGGATCTATTATTGAAGAAGTTCTAGATGATGAAGGATC
MAL11|PF11_0507              AGAACAACAAGGATCTATTATTGAAGAAGTTCTAGATGATGAAGGATC
su_gi_contig_4798            ------------------------------------------------
Frag[0001]                   ------------------------------------------------
E02_PfBamHI_L_T3_Plate9a.ab1 ------------------------------------------------

PF11_0507                    AGTTACTGAAGAAATAGTAGAGGAAGAAGGCTCTCCTAATGAAGAAAT
MAL11|PF11_0507              AGTTACTGAAGAAATAGTAGAGGAAGAAGGCTCTCCTAATGAAGAAAT
su_gi_contig_4798            ------------------------------------------------
Frag[0001]                   ------------------------------------------------
E02_PfBamHI_L_T3_Plate9a.ab1 ------------------------------------------------

PF11_0507                    TGTAGAAGGAGTATCAGTTATTGAAGAAGATGATAATATAGAACCAGT
MAL11|PF11_0507              TGTAGAAGGAGTATCAGTTATTGAAGAAGATGATAATATAGAACCAGT
su_gi_contig_4798            ------------------------------------------------
Frag[0001]                   ------------------------------------------------
E02_PfBamHI_L_T3_Plate9a.ab1 ------------------------------------------------

PF11_0507                    TAGTGAAGAAATAGTAGAGGGATCGGTTACTGAAGAAATGATAAAAGA
MAL11|PF11_0507              TAGTGAAGAAATAGTAGAGGGATCGGTTACTGAAGAAATGATAAAAGA
su_gi_contig_4798            ------------------------------------------------
Frag[0001]                   ------------------------------------------------
E02_PfBamHI_L_T3_Plate9a.ab1 ------------------------------------------------

PF11_0507                    AGGTTTAGAAAATGAAGTAATATTAGATGAAGATTCAATTACTGAAGA
MAL11|PF11_0507              AGGTTTAGAAAATGAAGTAATATTAGATGAAGATTCAATTACTGAAGA
su_gi_contig_4798            ------------------------------------------------
Frag[0001]                   ------------------------------------------------
E02_PfBamHI_L_T3_Plate9a.ab1 ------------------------------------------------

PF11_0507                    GGCTTTAGAGAAAGAAGGATCAGTTAGTGAAGAAATAGTAGAGGAAAT
MAL11|PF11_0507              GGCTTTAGAGAAAGAAGGATCAGTTAGTGAAGAAATAGTAGAGGAAAT
su_gi_contig_4798            ------------------------------------------------
Frag[0001]                   ------------------------------------------------
E02_PfBamHI_L_T3_Plate9a.ab1 ------------------------------------------------

PF11_0507                    GGGATCACTTACTGAGGAAATAGTAGACGAAGAAAGATCAACTTCCGA
MAL11|PF11_0507              GGGATCACTTACTGAGGAAATAGTAGACGAAGAAAGATCAACTTCCGA
su_gi_contig_4798            ------------------------------------------------
Frag[0001]                   ------------------------------------------------
E02_PfBamHI_L_T3_Plate9a.ab1 ------------------------------------------------

PF11_0507                    AGATATGATAGAAGAAGGATCAGCTTCTGAAGAAATAATACAAGAAGA
MAL11|PF11_0507              AGATATGATAGAAGAAGGATCAGCTTCTGAAGAAATAATACAAGAAGA
su_gi_contig_4798            ------------------------------------------------
Frag[0001]                   ------------------------------------------------
E02_PfBamHI_L_T3_Plate9a.ab1 ------------------------------------------------

PF11_0507                    ATCGCAAGTTGAAGAAGTTGTAGAAGAAGTATCAGTTATCGATGAAAT
MAL11|PF11_0507              ATCGCAAGTTGAAGAAGTTGTAGAAGAAGTATCAGTTATCGATGAAAT
su_gi_contig_4798            ----------GAAGAAGTTGTAGAAGTAGGATTATCTAGTGATAATGT
Frag[0001]                   ------------------------------------------------
E02_PfBamHI_L_T3_Plate9a.ab1 ------------------------------------------------

PF11_0507                    AGTAGAGGAAGACGAATTAGATACTAAAGAAGTTGTAGAAGAAATAGA
MAL11|PF11_0507              AGTAGAGGAAGACGAATTAGATACTAAAGAAGTTGTAGAAGAAATAGA
su_gi_contig_4798            TCAAAAGTCAAAAGGAGTAATTGAAAACGTA-----------------
Frag[0001]                   ------------------------------------------------
E02_PfBamHI_L_T3_Plate9a.ab1 ------------------------------------------------

PF11_0507                    ATTTAATACTGAAGAGGTTGTAGAACATAAAGAAGAAGAAGGATCTGT
MAL11|PF11_0507              ATTTAATACTGAAGAGGTTGTAGAACATAAAGAAGAAGAAGGATCTGT
su_gi_contig_4798            ------------------------------------------------
Frag[0001]                   ------------------------------------------------
E02_PfBamHI_L_T3_Plate9a.ab1 ------------------------------------------------

PF11_0507                    CGCTGAAGAAATAGTACAGGAAGAAAAGGAAGGATCTGTTAATGAAGA
MAL11|PF11_0507              CGCTGAAGAAATAGTACAGGAAGAAAAGGAAGGATCTGTTAATGAAGA
su_gi_contig_4798            ------------------------------------------------
Frag[0001]                   ------------------------------------------------
E02_PfBamHI_L_T3_Plate9a.ab1 ------------------------------------------------

PF11_0507                    AATTATAGAAGAAGTAGGCTCAATTACTGAAGAAATGGTAGAACAAGA
MAL11|PF11_0507              AATTATAGAAGAAGTAGGCTCAATTACTGAAGAAATGGTAGAACAAGA
su_gi_contig_4798            ------------------------------------------------
Frag[0001]                   ------------------------------------------------
E02_PfBamHI_L_T3_Plate9a.ab1 ------------------------------------------------

PF11_0507                    TGTATCTGATAATGAAGAAATAGTAGAAGAAAGATCCGTTATTGAAGA
MAL11|PF11_0507              TGTATCTGATAATGAAGAAATAGTAGAAGAAAGATCCGTTATTGAAGA
su_gi_contig_4798            ------------------------------------------------
Frag[0001]                   ------------------------------------------------
E02_PfBamHI_L_T3_Plate9a.ab1 ------------------------------------------------

PF11_0507                    AGCTGAAGAAAATGTATGGATTGAGAAAGAAGTAGAAGAAGAAGGATT
MAL11|PF11_0507              AGCTGAAGAAAATGTATGGATTGAGAAAGAAGTAGAAGAAGAAGGATT
su_gi_contig_4798            ------------------------------------------------
Frag[0001]                   ------------------------------------------------
E02_PfBamHI_L_T3_Plate9a.ab1 ------------------------------------------------

PF11_0507                    AGATAATGAAGAAGTCATAGATGAAGAAGATTCAGTTAGTGAACAAGC
MAL11|PF11_0507              AGATAATGAAGAAGTCATAGATGAAGAAGATTCAGTTAGTGAACAAGC
su_gi_contig_4798            ------------------------------------------------
Frag[0001]                   ------------------------------------------------
E02_PfBamHI_L_T3_Plate9a.ab1 ------------------------------------------------

PF11_0507                    TGAGGAAGAGGTATATATTAATGAAGAAATATTAAAAGAATCATCAGA
MAL11|PF11_0507              TGAGGAAGAGGTATATATTAATGAAGAAATATTAAAAGAATCATCAGA
su_gi_contig_4798            ------------------------------------------------
Frag[0001]                   ------------------------------------------------
E02_PfBamHI_L_T3_Plate9a.ab1 ------------------------------------------------

PF11_0507                    TGTTGAAGATGTTAAAGTAGAAAACGAATTAATGAATGAAGAAGTTAA
MAL11|PF11_0507              TGTTGAAGATGTTAAAGTAGAAAACGAATTAATGAATGAAGAAGTTAA
su_gi_contig_4798            ------------------------------------------------
Frag[0001]                   ------------------------------------------------
E02_PfBamHI_L_T3_Plate9a.ab1 ------------------------------------------------

PF11_0507                    CGAAGAAACACAATCGGTTGCTGAGAACAATGAAGAGGATAAAGAATT
MAL11|PF11_0507              CGAAGAAACACAATCGGTTGCTGAGAACAATGAAGAGGATAAAGAATT
su_gi_contig_4798            ------------------------------------------------
Frag[0001]                   ------------------------------------------------
E02_PfBamHI_L_T3_Plate9a.ab1 ------------------------------------------------

PF11_0507                    AGATAATTATGTAGTTGAAGAGACTGAATCAGTTACTGAAGAAGTTGT
MAL11|PF11_0507              AGATAATTATGTAGTTGAAGAGACTGAATCAGTTACTGAAGAAGTTGT
su_gi_contig_4798            ------------------------------------------------
Frag[0001]                   ------------------------------------------------
E02_PfBamHI_L_T3_Plate9a.ab1 ------------------------------------------------

PF11_0507                    AGTAGACGAAGTACCAAACTCTAAGGAAGTTCAAGAAATAGAATCAAT
MAL11|PF11_0507              AGTAGACGAAGTACCAAACTCTAAGGAAGTTCAAGAAATAGAATCAAT
su_gi_contig_4798            ------------------------------------------------
Frag[0001]                   ------------------------------------------------
E02_PfBamHI_L_T3_Plate9a.ab1 ------------------------------------------------

PF11_0507                    TATAGAAGAAATAGTAGAAGACGGATTAACTACTGATGATTTAGTAGG
MAL11|PF11_0507              TATAGAAGAAATAGTAGAAGACGGATTAACTACTGATGATTTAGTAGG
su_gi_contig_4798            ------------------------------------------------
Frag[0001]                   ------------------------------------------------
E02_PfBamHI_L_T3_Plate9a.ab1 ------------------------------------------------

PF11_0507                    ACAACAAGGATCTGTTATTGAAGAAGTTGTAGAAGAAGTTGGATCAGA
MAL11|PF11_0507              ACAACAAGGATCTGTTATTGAAGAAGTTGTAGAAGAAGTTGGATCAGA
su_gi_contig_4798            ------------------------------------------------
Frag[0001]                   ------------------------------------------------
E02_PfBamHI_L_T3_Plate9a.ab1 ------------------------------------------------

PF11_0507                    TTCTGAAGAAATAGTAGAGGAAGCATCAATTACTGAAGAAGTCGAAAA
MAL11|PF11_0507              TTCTGAAGAAATAGTAGAGGAAGCATCAATTACTGAAGAAGTCGAAAA
su_gi_contig_4798            ------------------------------------------------
Frag[0001]                   ------------------------------------------------
E02_PfBamHI_L_T3_Plate9a.ab1 ------------------------------------------------

PF11_0507                    AAAAGAATCAGTTACAGAGGATATTTTAGTAGAAGAATCAGTTACTGG
MAL11|PF11_0507              AAAAGAATCAGTTACAGAGGATATTTTAGTAGAAGAATCAGTTACTGG
su_gi_contig_4798            ------------------------------------------------
Frag[0001]                   ------------------------------------------------
E02_PfBamHI_L_T3_Plate9a.ab1 ------------------------------------------------

PF11_0507                    GGATATTTTAGTAGAAGGATCCGTAACTGAAGAAGTTGTAGGAGAAGA
MAL11|PF11_0507              GGATATTTTAGTAGAAGGATCCGTAACTGAAGAAGTTGTAGGAGAAGA
su_gi_contig_4798            ------------------------------------------------
Frag[0001]                   ------------------------------------------------
E02_PfBamHI_L_T3_Plate9a.ab1 ------------------------------------------------

PF11_0507                    AAAATTAGTTAGTGAAGAAATAGTAACGGAAGAAGGATCTGTTGCTCA
MAL11|PF11_0507              AAAATTAGTTAGTGAAGAAATAGTAACGGAAGAAGGATCTGTTGCTCA
su_gi_contig_4798            ------------------------------------------------
Frag[0001]                   ------------------------------------------------
E02_PfBamHI_L_T3_Plate9a.ab1 ------------------------------------------------

PF11_0507                    AGAAATAGTAGAAGAAGATGCACCAGCTACTGAAGAAATTGATGAAAT
MAL11|PF11_0507              AGAAATAGTAGAAGAAGATGCACCAGCTACTGAAGAAATTGATGAAAT
su_gi_contig_4798            ------------------------------------------------
Frag[0001]                   ------------------------------------------------
E02_PfBamHI_L_T3_Plate9a.ab1 ------------------------------------------------

PF11_0507                    AGAATCAGTTACTGAAGAAGTTGTCGAAGAAGAAGGACCTGTTGATGA
MAL11|PF11_0507              AGAATCAGTTACTGAAGAAGTTGTCGAAGAAGAAGGACCTGTTGATGA
su_gi_contig_4798            ------------------------------------------------
Frag[0001]                   ------------------------------------------------
E02_PfBamHI_L_T3_Plate9a.ab1 ------------------------------------------------

PF11_0507                    AGAAATTGTACAAGAAGAAGGATCAGTTACTGAAGAAATAATACAAGG
MAL11|PF11_0507              AGAAATTGTACAAGAAGAAGGATCAGTTACTGAAGAAATAATACAAGG
su_gi_contig_4798            ------------------------------------------------
Frag[0001]                   ------------------------------------------------
E02_PfBamHI_L_T3_Plate9a.ab1 ------------------------------------------------

PF11_0507                    AGAATCTAAAGTTGAAGAGGTCGTAGAAGAACAAGGATCTGAAAATGA
MAL11|PF11_0507              AGAATCTAAAGTTGAAGAGGTCGTAGAAGAACAAGGATCTGAAAATGA
su_gi_contig_4798            ------------------------------------------------
Frag[0001]                   ------------------------------------------------
E02_PfBamHI_L_T3_Plate9a.ab1 ------------------------------------------------

PF11_0507                    AGAAATATTCGTAGAAGAAGTATCAGCTTCTCAAGAAATAGTACAAAA
MAL11|PF11_0507              AGAAATATTCGTAGAAGAAGTATCAGCTTCTCAAGAAATAGTACAAAA
su_gi_contig_4798            ------------------------------------------------
Frag[0001]                   ------------------------------------------------
E02_PfBamHI_L_T3_Plate9a.ab1 ------------------------------------------------

PF11_0507                    TGAATCAGGTACCGAAGAAATATTGGAAAAAGTATCAGCTTCTCAAGA
MAL11|PF11_0507              TGAATCAGGTACCGAAGAAATATTGGAAAAAGTATCAGCTTCTCAAGA
su_gi_contig_4798            ------------------------------------------------
Frag[0001]                   ------------------------------------------------
E02_PfBamHI_L_T3_Plate9a.ab1 ------------------------------------------------

PF11_0507                    AATAGTACAAGATGGATCAGTTACTGAACAAATAATAGAGGAACAAAA
MAL11|PF11_0507              AATAGTACAAGATGGATCAGTTACTGAACAAATAATAGAGGAACAAAA
su_gi_contig_4798            ------------------------------------------------
Frag[0001]                   ------------------------------------------------
E02_PfBamHI_L_T3_Plate9a.ab1 ------------------------------------------------

PF11_0507                    ACCAGTTACTGAAGAGGTTGTAAATGAAGAAGAATCAATTACTCATGA
MAL11|PF11_0507              ACCAGTTACTGAAGAGGTTGTAAATGAAGAAGAATCAATTACTCATGA
su_gi_contig_4798            ------------------------------------------------
Frag[0001]                   ------------------------------------------------
E02_PfBamHI_L_T3_Plate9a.ab1 ------------------------------------------------

PF11_0507                    AATAATACAGGAAGAATCTCATGTTGAAAAAGTTGTACAACAAGGATC
MAL11|PF11_0507              AATAATACAGGAAGAATCTCATGTTGAAAAAGTTGTACAACAAGGATC
su_gi_contig_4798            ------------------------------------------------
Frag[0001]                   ------------------------------------------------
E02_PfBamHI_L_T3_Plate9a.ab1 ------------------------------------------------

PF11_0507                    AGTTGCTGAAGAAGTTGTAGAAAATCCAGTATCTGTTACTGAAGAAAT
MAL11|PF11_0507              AGTTGCTGAAGAAGTTGTAGAAAATCCAGTATCTGTTACTGAAGAAAT
su_gi_contig_4798            ------------------------------------------------
Frag[0001]                   ------------------------------------------------
E02_PfBamHI_L_T3_Plate9a.ab1 ------------------------------------------------

PF11_0507                    AGTAGAAAAAGAAGGATCCGTTACTGAAGATATAGGACAAGAAGGTTA
MAL11|PF11_0507              AGTAGAAAAAGAAGGATCCGTTACTGAAGATATAGGACAAGAAGGTTA
su_gi_contig_4798            ------------------------------------------------
Frag[0001]                   ------------------------------------------------
E02_PfBamHI_L_T3_Plate9a.ab1 ------------------------------------------------

PF11_0507                    TGTTGCGGAGGAAATTGTAGAAGAAGAAGAATTTGATAATGAAGAAAT
MAL11|PF11_0507              TGTTGCGGAGGAAATTGTAGAAGAAGAAGAATTTGATAATGAAGAAAT
su_gi_contig_4798            ------------------------------------------------
Frag[0001]                   ------------------------------------------------
E02_PfBamHI_L_T3_Plate9a.ab1 ------------------------------------------------

PF11_0507                    TTTAGAAGAAGAATCTGTTGCTGAAGAATTTGTAGAAGAAGGATTTGA
MAL11|PF11_0507              TTTAGAAGAAGAATCTGTTGCTGAAGAATTTGTAGAAGAAGGATTTGA
su_gi_contig_4798            ------------------------------------------------
Frag[0001]                   ------------------------------------------------
E02_PfBamHI_L_T3_Plate9a.ab1 ------------------------------------------------

PF11_0507                    TAATGAAGAAATATTCGTAGAACAAATATCAGATTCTGAAATAGTAAA
MAL11|PF11_0507              TAATGAAGAAATATTCGTAGAACAAATATCAGATTCTGAAATAGTAAA
su_gi_contig_4798            ------------------------------------------------
Frag[0001]                   ------------------------------------------------
E02_PfBamHI_L_T3_Plate9a.ab1 ------------------------------------------------

PF11_0507                    AGAAGAAAATTCAGTTAATGAAGAAGTCTTAGAAGAAGAAGGATCATA
MAL11|PF11_0507              AGAAGAAAATTCAGTTAATGAAGAAGTCTTAGAAGAAGAAGGATCATA
su_gi_contig_4798            ------------------------------------------------
Frag[0001]                   ------------------------------------------------
E02_PfBamHI_L_T3_Plate9a.ab1 ------------------------------------------------

PF11_0507                    TACTGAAGAAATATTAGAAGAAGAAGGATCATATACTGAAGAAATATT
MAL11|PF11_0507              TACTGAAGAAATATTAGAAGAAGAAGGATCATATACTGAAGAAATATT
su_gi_contig_4798            ------------------------------------------------
Frag[0001]                   ------------------------------------------------
E02_PfBamHI_L_T3_Plate9a.ab1 ------------------------------------------------

PF11_0507                    AGAAGAAGAAGGATCATTTACTGAAGAAATATTAGAGGAAGAAGGATC
MAL11|PF11_0507              AGAAGAAGAAGGATCATTTACTGAAGAAATATTAGAGGAAGAAGGATC
su_gi_contig_4798            ------------------------------------------------
Frag[0001]                   ------------------------------------------------
E02_PfBamHI_L_T3_Plate9a.ab1 ------------------------------------------------

PF11_0507                    ATATAATGAAGAAATATTAGAGGAAGAAGGATCATATAATGAAGAAAT
MAL11|PF11_0507              ATATAATGAAGAAATATTAGAGGAAGAAGGATCATATAATGAAGAAAT
su_gi_contig_4798            ------------------------------------------------
Frag[0001]                   ------------------------------------------------
E02_PfBamHI_L_T3_Plate9a.ab1 ------------------------------------------------

PF11_0507                    ATTAGAGGAAGAAGGATCATATAATGAAGAAATATTAGAGGAAGAAGG
MAL11|PF11_0507              ATTAGAGGAAGAAGGATCATATAATGAAGAAATATTAGAGGAAGAAGG
su_gi_contig_4798            ------------------------------------------------
Frag[0001]                   ------------------------------------------------
E02_PfBamHI_L_T3_Plate9a.ab1 ------------------------------------------------

PF11_0507                    ATCATATAATGAAGAAATATTAGAGGAAGAAGGATCAGCTACTGATTA
MAL11|PF11_0507              ATCATATAATGAAGAAATATTAGAGGAAGAAGGATCAGCTACTGATTA
su_gi_contig_4798            ------------------------------------------------
Frag[0001]                   ------------------------------------------------
E02_PfBamHI_L_T3_Plate9a.ab1 ------------------------------------------------

PF11_0507                    TTTTGTAGGACAAGGATCTGATAATGAAGAAATAATAGAAGAAGGATC
MAL11|PF11_0507              TTTTGTAGGACAAGGATCTGATAATGAAGAAATAATAGAAGAAGGATC
su_gi_contig_4798            ------------------------------------------------
Frag[0001]                   ------------------------------------------------
E02_PfBamHI_L_T3_Plate9a.ab1 ------------------------------------------------

PF11_0507                    AGCTACTGATTATTTTGTAGGACAAGGATCTGATAATGAAGAAATAAT
MAL11|PF11_0507              AGCTACTGATTATTTTGTAGGACAAGGATCTGATAATGAAGAAATAAT
su_gi_contig_4798            ------------------------------------------------
Frag[0001]                   ------------------------------------------------
E02_PfBamHI_L_T3_Plate9a.ab1 ------------------------------------------------

PF11_0507                    AGAAGAAGGATCAGCTACTGATTATTTTGTAGGACAAGGATCTATTAT
MAL11|PF11_0507              AGAAGAAGGATCAGCTACTGATTATTTTGTAGGACAAGGATCTATTAT
su_gi_contig_4798            ------------------------------------------------
Frag[0001]                   ------------------------------------------------
E02_PfBamHI_L_T3_Plate9a.ab1 ------------------------------------------------

PF11_0507                    TGAAGAAGTTCTAGAAGAAGAAGGATTAGATACTGAAAAAGTTTTTGA
MAL11|PF11_0507              TGAAGAAGTTCTAGAAGAAGAAGGATTAGATACTGAAAAAGTTTTTGA
su_gi_contig_4798            ------------------------------------------------
Frag[0001]                   ------------------------------------------------
E02_PfBamHI_L_T3_Plate9a.ab1 ------------------------------------------------

PF11_0507                    AAATGAAGGATCGGCTACTGAATTTGAGGAAACAGAATCGTTTACTGA
MAL11|PF11_0507              AAATGAAGGATCGGCTACTGAATTTGAGGAAACAGAATCGTTTACTGA
su_gi_contig_4798            ------------------------------------------------
Frag[0001]                   ------------------------------------------------
E02_PfBamHI_L_T3_Plate9a.ab1 ------------------------------------------------

PF11_0507                    GGTAGTTGAAGAGACAGAATCAGTTAATGAAAATATCTTAGAAGAAAC
MAL11|PF11_0507              GGTAGTTGAAGAGACAGAATCAGTTAATGAAAATATCTTAGAAGAAAC
su_gi_contig_4798            ------------------------------------------------
Frag[0001]                   ------------------------------------------------
E02_PfBamHI_L_T3_Plate9a.ab1 ------------------------------------------------

PF11_0507                    ATCAATTAACGAAGTTCAGAAAATCGAATCAATTACTGAAGATATTAA
MAL11|PF11_0507              ATCAATTAACGAAGTTCAGAAAATCGAATCAATTACTGAAGATATTAA
su_gi_contig_4798            ------------------------------------------------
Frag[0001]                   ------------------------------------------------
E02_PfBamHI_L_T3_Plate9a.ab1 ------------------------------------------------

PF11_0507                    AGAACAATTAGTTCCTGAAGAAATTAAAGAAGAACAATTAGATTCTGA
MAL11|PF11_0507              AGAACAATTAGTTCCTGAAGAAATTAAAGAAGAACAATTAGATTCTGA
su_gi_contig_4798            ------------------------------------------------
Frag[0001]                   ------------------------------------------------
E02_PfBamHI_L_T3_Plate9a.ab1 ------------------------------------------------

PF11_0507                    AGAAATTAAAGAAGAACAATTAGATTCTGAAGAAATTAAAGAAGAACA
MAL11|PF11_0507              AGAAATTAAAGAAGAACAATTAGATTCTGAAGAAATTAAAGAAGAACA
su_gi_contig_4798            ------------------------------------------------
Frag[0001]                   ------------------------------------------------
E02_PfBamHI_L_T3_Plate9a.ab1 ------------------------------------------------

PF11_0507                    ATTAGTTCCTGAAGAAATTAAAGAAGAACAATTAGATTCTGAAGAAAT
MAL11|PF11_0507              ATTAGTTCCTGAAGAAATTAAAGAAGAACAATTAGATTCTGAAGAAAT
su_gi_contig_4798            ------------------------------------------------
Frag[0001]                   ------------------------------------------------
E02_PfBamHI_L_T3_Plate9a.ab1 ------------------------------------------------

PF11_0507                    TAAAGAAGAACAATTAGATTCTGAAGAAATTAAAGAAGAACAATTAGA
MAL11|PF11_0507              TAAAGAAGAACAATTAGATTCTGAAGAAATTAAAGAAGAACAATTAGA
su_gi_contig_4798            ------------------------------------------------
Frag[0001]                   ------------------------------------------------
E02_PfBamHI_L_T3_Plate9a.ab1 ------------------------------------------------

PF11_0507                    TTCTGAAGAAATTAAAGAAGAACAATTAGATTCTGAAGAAATTAAAGA
MAL11|PF11_0507              TTCTGAAGAAATTAAAGAAGAACAATTAGATTCTGAAGAAATTAAAGA
su_gi_contig_4798            ------------------------------------------------
Frag[0001]                   ------------------------------------------------
E02_PfBamHI_L_T3_Plate9a.ab1 ------------------------------------------------

PF11_0507                    AGAACAATTAGTTCCTGAAGAAATTAAAGAAGAACAATTAGATTCTGA
MAL11|PF11_0507              AGAACAATTAGTTCCTGAAGAAATTAAAGAAGAACAATTAGATTCTGA
su_gi_contig_4798            ------------------------------------------------
Frag[0001]                   ------------------------------------------------
E02_PfBamHI_L_T3_Plate9a.ab1 ------------------------------------------------

PF11_0507                    AGAAATTAAAGAAGAACAATTAGTTCCTGAAGAAATTAAAGAAGAACA
MAL11|PF11_0507              AGAAATTAAAGAAGAACAATTAGTTCCTGAAGAAATTAAAGAAGAACA
su_gi_contig_4798            ------------------------------------------------
Frag[0001]                   ------------------------------------------------
E02_PfBamHI_L_T3_Plate9a.ab1 ------------------------------------------------

PF11_0507                    ATTAGATTCTGAAGAAATTAAAGAAGAACAATTAGATTCTGAAGAAAT
MAL11|PF11_0507              ATTAGATTCTGAAGAAATTAAAGAAGAACAATTAGATTCTGAAGAAAT
su_gi_contig_4798            ------------------------------------------------
Frag[0001]                   ------------------------------------------------
E02_PfBamHI_L_T3_Plate9a.ab1 ------------------------------------------------

PF11_0507                    TAAAGAAGAACAATTAGATTCTGAAGAAATTAAAGAAGAACAATTAGA
MAL11|PF11_0507              TAAAGAAGAACAATTAGATTCTGAAGAAATTAAAGAAGAACAATTAGA
su_gi_contig_4798            ------------------------------------------------
Frag[0001]                   ------------------------------------------------
E02_PfBamHI_L_T3_Plate9a.ab1 ------------------------------------------------

PF11_0507                    TTCTGAAGAAATTAAAGAACAAAAAGGATCTGTTAATGAAGAAGTTGT
MAL11|PF11_0507              TTCTGAAGAAATTAAAGAACAAAAAGGATCTGTTAATGAAGAAGTTGT
su_gi_contig_4798            ------------------------------------------------
Frag[0001]                   ------------------------------------------------
E02_PfBamHI_L_T3_Plate9a.ab1 ------------------------------------------------

PF11_0507                    AGAAGAAGAAGGATCAGTTACTGAAGAAATTAAAGAACAAGAAGAATC
MAL11|PF11_0507              AGAAGAAGAAGGATCAGTTACTGAAGAAATTAAAGAACAAGAAGAATC
su_gi_contig_4798            ------------------------------------------------
Frag[0001]                   ------------------------------------------------
E02_PfBamHI_L_T3_Plate9a.ab1 ------------------------------------------------

PF11_0507                    TGTTAATGAAGAAGTTTTAGAAGAAGTTGAAGAAACAGAATCAATTAA
MAL11|PF11_0507              TGTTAATGAAGAAGTTTTAGAAGAAGTTGAAGAAACAGAATCAATTAA
su_gi_contig_4798            ------------------------------------------------
Frag[0001]                   ------------------------------------------------
E02_PfBamHI_L_T3_Plate9a.ab1 ------------------------------------------------

PF11_0507                    AGAAGAAATAGTAGAAGGAGGAATAGCTACTCAAGAAATAATAGAAGA
MAL11|PF11_0507              AGAAGAAATAGTAGAAGGAGGAATAGCTACTCAAGAAATAATAGAAGA
su_gi_contig_4798            ------------------------------------------------
Frag[0001]                   ------------------------------------------------
E02_PfBamHI_L_T3_Plate9a.ab1 ------------------------------------------------

PF11_0507                    AGAATCAGATACTAAAGAAGTTGTAGAAGAAGAAGTAATAGATTCTGA
MAL11|PF11_0507              AGAATCAGATACTAAAGAAGTTGTAGAAGAAGAAGTAATAGATTCTGA
su_gi_contig_4798            ------------------------------------------------
Frag[0001]                   ------------------------------------------------
E02_PfBamHI_L_T3_Plate9a.ab1 ------------------------------------------------

PF11_0507                    AAAACTAGTAGATGCAGGATCAGTTACTGGGGAAGTTATGCCAGAAGA
MAL11|PF11_0507              AAAACTAGTAGATGCAGGATCAGTTACTGGGGAAGTTATGCCAGAAGA
su_gi_contig_4798            ------------------------------------------------
Frag[0001]                   ------------------------------------------------
E02_PfBamHI_L_T3_Plate9a.ab1 ------------------------------------------------

PF11_0507                    AGTATCAGTTACTGATGAAGTCGTAGAAGAAGGTTCAACAACCGAAGA
MAL11|PF11_0507              AGTATCAGTTACTGATGAAGTCGTAGAAGAAGGTTCAACAACCGAAGA
su_gi_contig_4798            ------------------------------------------------
Frag[0001]                   ------------------------------------------------
E02_PfBamHI_L_T3_Plate9a.ab1 ------------------------------------------------

PF11_0507                    AGTTTTAGAAGAACAAAAATCAGTTAATGAAGAAGTAGTAGAAGACGG
MAL11|PF11_0507              AGTTTTAGAAGAACAAAAATCAGTTAATGAAGAAGTAGTAGAAGACGG
su_gi_contig_4798            ------------------------------------------------
Frag[0001]                   ------------------------------------------------
E02_PfBamHI_L_T3_Plate9a.ab1 ------------------------------------------------

PF11_0507                    ATTAACTATTGATGATTTTGTAGGATTACAAGGATCTACTACTGAAGA
MAL11|PF11_0507              ATTAACTATTGATGATTTTGTAGGATTACAAGGATCTACTACTGAAGA
su_gi_contig_4798            ------------------------------------------------
Frag[0001]                   ------------------------------------------------
E02_PfBamHI_L_T3_Plate9a.ab1 ------------------------------------------------

PF11_0507                    AGTTGTAGAAGAAGACGGATCAGCTATTGAAAAAATATTAGAAGAAGA
MAL11|PF11_0507              AGTTGTAGAAGAAGACGGATCAGCTATTGAAAAAATATTAGAAGAAGA
su_gi_contig_4798            ------------------------------------------------
Frag[0001]                   ------------------------------------------------
E02_PfBamHI_L_T3_Plate9a.ab1 ------------------------------------------------

PF11_0507                    AACAGCTACTGAAGAAATAGTAGAAAAACAAGTATCTGTTACTGAAGA
MAL11|PF11_0507              AACAGCTACTGAAGAAATAGTAGAAAAACAAGTATCTGTTACTGAAGA
su_gi_contig_4798            ------------------------------------------------
Frag[0001]                   ------------------------------------------------
E02_PfBamHI_L_T3_Plate9a.ab1 ------------------------------------------------

PF11_0507                    TATAGTAGAAAAAGAAGGATCAGTTAACGAAGAAATAATAGAAGAAGC
MAL11|PF11_0507              TATAGTAGAAAAAGAAGGATCAGTTAACGAAGAAATAATAGAAGAAGC
su_gi_contig_4798            ------------------------------------------------
Frag[0001]                   ------------------------------------------------
E02_PfBamHI_L_T3_Plate9a.ab1 ------------------------------------------------

PF11_0507                    ATCAGTTGCTGAAGAAATAATACAAGGTGGATCTTTTACTGAAGAAAT
MAL11|PF11_0507              ATCAGTTGCTGAAGAAATAATACAAGGTGGATCTTTTACTGAAGAAAT
su_gi_contig_4798            ------------------------------------------------
Frag[0001]                   ------------------------------------------------
E02_PfBamHI_L_T3_Plate9a.ab1 ------------------------------------------------

PF11_0507                    TGTAGGACAAGAAGAATCAGCTACTGAAGAAGTTATAGATGAAGAAGG
MAL11|PF11_0507              TGTAGGACAAGAAGAATCAGCTACTGAAGAAGTTATAGATGAAGAAGG
su_gi_contig_4798            ------------------------------------------------
Frag[0001]                   ------------------------------------------------
E02_PfBamHI_L_T3_Plate9a.ab1 ------------------------------------------------

PF11_0507                    ATTAATTTCTAATGAAATAGAAGAAGAAGAAGAAAAATCAGTTACTGA
MAL11|PF11_0507              ATTAATTTCTAATGAAATAGAAGAAGAAGAAGAAAAATCAGTTACTGA
su_gi_contig_4798            ------------------------------------------------
Frag[0001]                   ------------------------------------------------
E02_PfBamHI_L_T3_Plate9a.ab1 ------------------------------------------------

PF11_0507                    AGAAATGATAGAAGAAGTAGAAGAAGTATCAGTTGATGATGAAGTAGA
MAL11|PF11_0507              AGAAATGATAGAAGAAGTAGAAGAAGTATCAGTTGATGATGAAGTAGA
su_gi_contig_4798            ------------------------------------------------
Frag[0001]                   ------------------------------------------------
E02_PfBamHI_L_T3_Plate9a.ab1 ------------------------------------------------

PF11_0507                    AGAAGTATCAGTTGCTGAAGAAATAGTAGAAGAAGAATTAGTTGATGA
MAL11|PF11_0507              AGAAGTATCAGTTGCTGAAGAAATAGTAGAAGAAGAATTAGTTGATGA
su_gi_contig_4798            ------------------------------------------------
Frag[0001]                   ------------------------------------------------
E02_PfBamHI_L_T3_Plate9a.ab1 ------------------------------------------------

PF11_0507                    TGAAATATTACCGGAGGAGTTATCAGCTACTGAAGATGTTATAGAAGA
MAL11|PF11_0507              TGAAATATTACCGGAGGAGTTATCAGCTACTGAAGATGTTATAGAAGA
su_gi_contig_4798            ------------------------------------------------
Frag[0001]                   ------------------------------------------------
E02_PfBamHI_L_T3_Plate9a.ab1 ------------------------------------------------

PF11_0507                    AGTTAGATCAGTTACTGATGAAATAGTACAGGAAGAATCAGTTTGTGA
MAL11|PF11_0507              AGTTAGATCAGTTACTGATGAAATAGTACAGGAAGAATCAGTTTGTGA
su_gi_contig_4798            ------------------------------------------------
Frag[0001]                   ------------------------------------------------
E02_PfBamHI_L_T3_Plate9a.ab1 ------------------------------------------------

PF11_0507                    AGAAATATTAGAACAGGAAGTATCAGCTTCTGAAGAATATGTAGACGA
MAL11|PF11_0507              AGAAATATTAGAACAGGAAGTATCAGCTTCTGAAGAATATGTAGACGA
su_gi_contig_4798            ------------------------------------------------
Frag[0001]                   ------------------------------------------------
E02_PfBamHI_L_T3_Plate9a.ab1 ------------------------------------------------

PF11_0507                    TAAATCGGTTACTGATGATTTTGTAGGACACGAAAGATCTGTTATTCA
MAL11|PF11_0507              TAAATCGGTTACTGATGATTTTGTAGGACACGAAAGATCTGTTATTCA
su_gi_contig_4798            ------------------------------------------------
Frag[0001]                   ------------------------------------------------
E02_PfBamHI_L_T3_Plate9a.ab1 ------------------------------------------------

PF11_0507                    AGACGTTGAAAATACAGAATCAGTTACTGAAGAAATTGCAGAAGTAGA
MAL11|PF11_0507              AGACGTTGAAAATACAGAATCAGTTACTGAAGAAATTGCAGAAGTAGA
su_gi_contig_4798            ------------------------------------------------
Frag[0001]                   ------------------------------------------------
E02_PfBamHI_L_T3_Plate9a.ab1 ------------------------------------------------

PF11_0507                    TAAATCAGTTATAGAAGAAGCTGTAGAAAAACAAGGATCTGTTACTGA
MAL11|PF11_0507              TAAATCAGTTATAGAAGAAGCTGTAGAAAAACAAGGATCTGTTACTGA
su_gi_contig_4798            ------------------------------------------------
Frag[0001]                   ------------------------------------------------
E02_PfBamHI_L_T3_Plate9a.ab1 ------------------------------------------------

PF11_0507                    AGAAAAAGTACAGGAAGGTGTATCAGCTATTGAAGAAATTGAAGAATT
MAL11|PF11_0507              AGAAAAAGTACAGGAAGGTGTATCAGCTATTGAAGAAATTGAAGAATT
su_gi_contig_4798            ------------------------------------------------
Frag[0001]                   ------------------------------------------------
E02_PfBamHI_L_T3_Plate9a.ab1 ------------------------------------------------

PF11_0507                    AGAATCAGTTACTGAAGAAATTGCAGAAGAAGATAAATCAGTTATAGA
MAL11|PF11_0507              AGAATCAGTTACTGAAGAAATTGCAGAAGAAGATAAATCAGTTATAGA
su_gi_contig_4798            ------------------------------------------------
Frag[0001]                   ------------------------------------------------
E02_PfBamHI_L_T3_Plate9a.ab1 ------------------------------------------------

PF11_0507                    AGAAGCTGTAGAAAAACAAGGATCTGTTACTGAAGAAATAGTAGAAGA
MAL11|PF11_0507              AGAAGCTGTAGAAAAACAAGGATCTGTTACTGAAGAAATAGTAGAAGA
su_gi_contig_4798            ------------------------------------------------
Frag[0001]                   ------------------------------------------------
E02_PfBamHI_L_T3_Plate9a.ab1 ------------------------------------------------

PF11_0507                    AGAAGAATTAGATACTGAGGAGGTATTAGAAGATAAATCGGTTACTGG
MAL11|PF11_0507              AGAAGAATTAGATACTGAGGAGGTATTAGAAGATAAATCGGTTACTGG
su_gi_contig_4798            ------------------------------------------------
Frag[0001]                   ------------------------------------------------
E02_PfBamHI_L_T3_Plate9a.ab1 ------------------------------------------------

PF11_0507                    TGATGTTGTAGAACAAGAAGGATCTGGTAAAGATGAAAGTGAAGCAAA
MAL11|PF11_0507              TGATGTTGTAGAACAAGAAGGATCTGGTAAAGATGAAAGTGAAGCAAA
su_gi_contig_4798            ------------------------------------------------
Frag[0001]                   ------------------------------------------------
E02_PfBamHI_L_T3_Plate9a.ab1 ------------------------------------------------

PF11_0507                    AGAATCATTTACTGAAGAGGTTGACGAACTTAAATCAGTTAAAGAAGA
MAL11|PF11_0507              AGAATCATTTACTGAAGAGGTTGACGAACTTAAATCAGTTAAAGAAGA
su_gi_contig_4798            ------------------------------------------------
Frag[0001]                   ------------------------------------------------
E02_PfBamHI_L_T3_Plate9a.ab1 ------------------------------------------------

PF11_0507                    AGATCAAGAAACTGAATACATATCTCGTGAAATAGAAGAAGAATCAGC
MAL11|PF11_0507              AGATCAAGAAACTGAATACATATCTCGTGAAATAGAAGAAGAATCAGC
su_gi_contig_4798            ------------------------------------------------
Frag[0001]                   ------------------------------------------------
E02_PfBamHI_L_T3_Plate9a.ab1 ------------------------------------------------

PF11_0507                    TACTGAACAGCACTCTGAACAAGAATTGTCGATTAATAAAGAAGTTGT
MAL11|PF11_0507              TACTGAACAGCACTCTGAACAAGAATTGTCGATTAATAAAGAAGTTGT
su_gi_contig_4798            ------------------------------------------------
Frag[0001]                   ------------------------------------------------
E02_PfBamHI_L_T3_Plate9a.ab1 ------------------------------------------------

PF11_0507                    AGAAACTGAATCCCTCACTAAAGATATAGAAGAAGAAAAATCAACTAC
MAL11|PF11_0507              AGAAACTGAATCCCTCACTAAAGATATAGAAGAAGAAAAATCAACTAC
su_gi_contig_4798            ------------------------------------------------
Frag[0001]                   ------------------------------------------------
E02_PfBamHI_L_T3_Plate9a.ab1 ------------------------------------------------

PF11_0507                    ACAAGAAATTTTAGAAGAAACTCAATCAGTTAATGAAGAAATAGTAGA
MAL11|PF11_0507              ACAAGAAATTTTAGAAGAAACTCAATCAGTTAATGAAGAAATAGTAGA
su_gi_contig_4798            ------------------------------------------------
Frag[0001]                   ------------------------------------------------
E02_PfBamHI_L_T3_Plate9a.ab1 ------------------------------------------------

PF11_0507                    AGAAGAAAGAGATACTGATGAAGTTTTAAAAGAAAAAGTATCACCTTC
MAL11|PF11_0507              AGAAGAAAGAGATACTGATGAAGTTTTAAAAGAAAAAGTATCACCTTC
su_gi_contig_4798            ------------------------------------------------
Frag[0001]                   ------------------------------------------------
E02_PfBamHI_L_T3_Plate9a.ab1 ------------------------------------------------

PF11_0507                    TGAAGAAGTTATAGAAGAACAAGCATCAACTACTGAGGAATTTGTAGA
MAL11|PF11_0507              TGAAGAAGTTATAGAAGAACAAGCATCAACTACTGAGGAATTTGTAGA
su_gi_contig_4798            ------------------------------------------------
Frag[0001]                   ------------------------------------------------
E02_PfBamHI_L_T3_Plate9a.ab1 ------------------------------------------------

PF11_0507                    AGAAAGATCATCTACTGATGAAATAGTAGAAGTAGAAGATTTATTTAC
MAL11|PF11_0507              AGAAAGATCATCTACTGATGAAATAGTAGAAGTAGAAGATTTATTTAC
su_gi_contig_4798            ------------------------------------------------
Frag[0001]                   ------------------------------------------------
E02_PfBamHI_L_T3_Plate9a.ab1 ------------------------------------------------

PF11_0507                    CGAAGAAGTTAAAGAAAGAGAAGGATCTGTTACAGAAGAAATAGTAGA
MAL11|PF11_0507              CGAAGAAGTTAAAGAAAGAGAAGGATCTGTTACAGAAGAAATAGTAGA
su_gi_contig_4798            ------------------------------------------------
Frag[0001]                   ------------------------------------------------
E02_PfBamHI_L_T3_Plate9a.ab1 ------------------------------------------------

PF11_0507                    AGAAGGATCAGATACGGGAGAAATAGTAGAAGAAGAAGGATCAGATAC
MAL11|PF11_0507              AGAAGGATCAGATACGGGAGAAATAGTAGAAGAAGAAGGATCAGATAC
su_gi_contig_4798            ------------------------------------------------
Frag[0001]                   ------------------------------------------------
E02_PfBamHI_L_T3_Plate9a.ab1 ------------------------------------------------

PF11_0507                    CGAAGAAATATTAGAAGAAGGGTCTTTTAATGAAGAAATAGTAGAAGA
MAL11|PF11_0507              CGAAGAAATATTAGAAGAAGGGTCTTTTAATGAAGAAATAGTAGAAGA
su_gi_contig_4798            ------------------------------------------------
Frag[0001]                   ------------------------------------------------
E02_PfBamHI_L_T3_Plate9a.ab1 ------------------------------------------------

PF11_0507                    AGAAGGATCAATTACTGAAGAAATTCTACAAGGATCAGTTACTGAAGA
MAL11|PF11_0507              AGAAGGATCAATTACTGAAGAAATTCTACAAGGATCAGTTACTGAAGA
su_gi_contig_4798            ------------------------------------------------
Frag[0001]                   ------------------------------------------------
E02_PfBamHI_L_T3_Plate9a.ab1 ------------------------------------------------

PF11_0507                    AATTCTACAAGGATCAGTTACTGAAGAATTTGTAGGACAACAAGGATC
MAL11|PF11_0507              AATTCTACAAGGATCAGTTACTGAAGAATTTGTAGGACAACAAGGATC
su_gi_contig_4798            ------------------------------------------------
Frag[0001]                   ------------------------------------------------
E02_PfBamHI_L_T3_Plate9a.ab1 ------------------------------------------------

PF11_0507                    TGTTATTGAAGAAATTGTAGAAACAGAATCAGCTATTGAAGAAAGAGT
MAL11|PF11_0507              TGTTATTGAAGAAATTGTAGAAACAGAATCAGCTATTGAAGAAAGAGT
su_gi_contig_4798            ------------------------------------------------
Frag[0001]                   ------------------------------------------------
E02_PfBamHI_L_T3_Plate9a.ab1 ------------------------------------------------

PF11_0507                    AGAAGAAGAATCAGCTACTGAAGAGGTTGACGAAAGAGAATCAGTTAC
MAL11|PF11_0507              AGAAGAAGAATCAGCTACTGAAGAGGTTGACGAAAGAGAATCAGTTAC
su_gi_contig_4798            ------------------------------------------------
Frag[0001]                   ------------------------------------------------
E02_PfBamHI_L_T3_Plate9a.ab1 ------------------------------------------------

PF11_0507                    TGAAGTTGTAGAAGAAGAGGTATCATCTTCTGATGAGGTAGTAGAAGG
MAL11|PF11_0507              TGAAGTTGTAGAAGAAGAGGTATCATCTTCTGATGAGGTAGTAGAAGG
su_gi_contig_4798            ------------------------------------------------
Frag[0001]                   ------------------------------------------------
E02_PfBamHI_L_T3_Plate9a.ab1 ------------------------------------------------

PF11_0507                    TTCAATTGAAGAAGTTATAGAAAATGAAGGATCTGTTACTGAAGAAAT
MAL11|PF11_0507              TTCAATTGAAGAAGTTATAGAAAATGAAGGATCTGTTACTGAAGAAAT
su_gi_contig_4798            ------------------------------------------------
Frag[0001]                   ------------------------------------------------
E02_PfBamHI_L_T3_Plate9a.ab1 ------------------------------------------------

PF11_0507                    ATTAGAACATGAAGTGTCAGCAGATGAAAATTTTGTAGGACAAGCAGT
MAL11|PF11_0507              ATTAGAACATGAAGTGTCAGCAGATGAAAATTTTGTAGGACAAGCAGT
su_gi_contig_4798            ------------------------------------------------
Frag[0001]                   ------------------------------------------------
E02_PfBamHI_L_T3_Plate9a.ab1 ------------------------------------------------

PF11_0507                    ATCTGTTATTGAAGAAGTTGAAGGAACTGAGTCGGTTACTGAAGAAGT
MAL11|PF11_0507              ATCTGTTATTGAAGAAGTTGAAGGAACTGAGTCGGTTACTGAAGAAGT
su_gi_contig_4798            ------------------------------------------------
Frag[0001]                   ------------------------------------------------
E02_PfBamHI_L_T3_Plate9a.ab1 ------------------------------------------------

PF11_0507                    TGTTGAAGAAACTGAATCAGTTAGTGAAGAAATAGTAGAAGTATCACC
MAL11|PF11_0507              TGTTGAAGAAACTGAATCAGTTAGTGAAGAAATAGTAGAAGTATCACC
su_gi_contig_4798            ------------------------------------------------
Frag[0001]                   ------------------------------------------------
E02_PfBamHI_L_T3_Plate9a.ab1 ------------------------------------------------

PF11_0507                    TACTGAAAACGTTGTACAACAAACAGATTCAGTTATTGAAGAAGTTGT
MAL11|PF11_0507              TACTGAAAACGTTGTACAACAAACAGATTCAGTTATTGAAGAAGTTGT
su_gi_contig_4798            ------------------------------------------------
Frag[0001]                   ------------------------------------------------
E02_PfBamHI_L_T3_Plate9a.ab1 ------------------------------------------------

PF11_0507                    AGAACAAAAAGAAGGATCATTTAATGAAGAAATTGATATAAGAGAATT
MAL11|PF11_0507              AGAACAAAAAGAAGGATCATTTAATGAAGAAATTGATATAAGAGAATT
su_gi_contig_4798            ------------------------------------------------
Frag[0001]                   ------------------------------------------------
E02_PfBamHI_L_T3_Plate9a.ab1 ------------------------------------------------

PF11_0507                    AGGTGATGATGGAGTTGAAGAACGAGAAAAAATATCTACTGAAGAAGT
MAL11|PF11_0507              AGGTGATGATGGAGTTGAAGAACGAGAAAAAATATCTACTGAAGAAGT
su_gi_contig_4798            ------------------------------------------------
Frag[0001]                   ------------------------------------------------
E02_PfBamHI_L_T3_Plate9a.ab1 ------------------------------------------------

PF11_0507                    TGTAGGACAAGATAAATCAGCTACTGGAGATGTAGAAGAAGTATCATC
MAL11|PF11_0507              TGTAGGACAAGATAAATCAGCTACTGGAGATGTAGAAGAAGTATCATC
su_gi_contig_4798            ------------------------------------------------
Frag[0001]                   ------------------------------------------------
E02_PfBamHI_L_T3_Plate9a.ab1 ------------------------------------------------

PF11_0507                    TACTGAAGATGAAGAAGAAGTATCATCTACTGAAGGTTTAGAAGAAGT
MAL11|PF11_0507              TACTGAAGATGAAGAAGAAGTATCATCTACTGAAGGTTTAGAAGAAGT
su_gi_contig_4798            ------------------------------------------------
Frag[0001]                   ------------------------------------------------
E02_PfBamHI_L_T3_Plate9a.ab1 ------------------------------------------------

PF11_0507                    ATCATCTACTGAAGGTTTAGAAGAAGTATCAAATACTGAAGATGTAGA
MAL11|PF11_0507              ATCATCTACTGAAGGTTTAGAAGAAGTATCAAATACTGAAGATGTAGA
su_gi_contig_4798            ------------------------------------------------
Frag[0001]                   ------------------------------------------------
E02_PfBamHI_L_T3_Plate9a.ab1 ------------------------------------------------

PF11_0507                    AGAAGTATCATCTACTGAAGATGTAGAAGAAGGATCTGTTGCTGAAAA
MAL11|PF11_0507              AGAAGTATCATCTACTGAAGATGTAGAAGAAGGATCTGTTGCTGAAAA
su_gi_contig_4798            ------------------------------------------------
Frag[0001]                   ------------------------------------------------
E02_PfBamHI_L_T3_Plate9a.ab1 ------------------------------------------------

PF11_0507                    TGTGAAAGAAACAAAATCAATCACTGAAGAAGTGTCAGTAGAAGAAGA
MAL11|PF11_0507              TGTGAAAGAAACAAAATCAATCACTGAAGAAGTGTCAGTAGAAGAAGA
su_gi_contig_4798            ------------------------------------------------
Frag[0001]                   ------------------------------------------------
E02_PfBamHI_L_T3_Plate9a.ab1 ------------------------------------------------

PF11_0507                    TATTATAACTGATAAAGTTTCAGTAGAACAAGAAGTTATGGCTGAAGC
MAL11|PF11_0507              TATTATAACTGATAAAGTTTCAGTAGAACAAGAAGTTATGGCTGAAGC
su_gi_contig_4798            ------------------------------------------------
Frag[0001]                   ------------------------------------------------
E02_PfBamHI_L_T3_Plate9a.ab1 ------------------------------------------------

PF11_0507                    ATCAGTGGAAGAAAATATTTTGACTGAAGTTCCAGTAGAAGAGGAAAT
MAL11|PF11_0507              ATCAGTGGAAGAAAATATTTTGACTGAAGTTCCAGTAGAAGAGGAAAT
su_gi_contig_4798            ------------------------------------------------
Frag[0001]                   ------------------------------------------------
E02_PfBamHI_L_T3_Plate9a.ab1 ------------------------------------------------

PF11_0507                    TATGACTGAAAAATTGTCCGTAGAAGATAAAGCCCTTAATGAGAAAAT
MAL11|PF11_0507              TATGACTGAAAAATTGTCCGTAGAAGATAAAGCCCTTAATGAGAAAAT
su_gi_contig_4798            ------------------------------------------------
Frag[0001]                   ------------------------------------------------
E02_PfBamHI_L_T3_Plate9a.ab1 ------------------------------------------------

PF11_0507                    TATGTCAGAAGAAGAAATTGTTATTGAAGATGGCAATGTACATGAAGT
MAL11|PF11_0507              TATGTCAGAAGAAGAAATTGTTATTGAAGATGGCAATGTACATGAAGT
su_gi_contig_4798            ------------------------------------------------
Frag[0001]                   ------------------------------------------------
E02_PfBamHI_L_T3_Plate9a.ab1 ------------------------------------------------

PF11_0507                    TGTTCCAGCAGAAGTAAGTGTAACTGAAGAAATTCCAGGAGTAGAAGA
MAL11|PF11_0507              TGTTCCAGCAGAAGTAAGTGTAACTGAAGAAATTCCAGGAGTAGAAGA
su_gi_contig_4798            ------------------------------------------------
Frag[0001]                   ------------------------------------------------
E02_PfBamHI_L_T3_Plate9a.ab1 ------------------------------------------------

PF11_0507                    AACAACTAATAATGAATCTCACGTAAAAGGAGAAAATGTTGTTAATGA
MAL11|PF11_0507              AACAACTAATAATGAATCTCACGTAAAAGGAGAAAATGTTGTTAATGA
su_gi_contig_4798            ------------------------------------------------
Frag[0001]                   ------------------------------------------------
E02_PfBamHI_L_T3_Plate9a.ab1 ------------------------------------------------

PF11_0507                    AGTTGTAGTAGACGATAATTCAGTTAATGATGAAATTCAATTTGATGA
MAL11|PF11_0507              AGTTGTAGTAGACGATAATTCAGTTAATGATGAAATTCAATTTGATGA
su_gi_contig_4798            ------------------------------------------------
Frag[0001]                   ------------------------------------------------
E02_PfBamHI_L_T3_Plate9a.ab1 ------------------------------------------------

PF11_0507                    TGATTCATCAATTGAAATTTATACTGTTGATTCAAAAGATGTATTTCA
MAL11|PF11_0507              TGATTCATCAATTGAAATTTATACTGTTGATTCAAAAGATGTATTTCA
su_gi_contig_4798            ------------------------------------------------
Frag[0001]                   ------------------------------------------------
E02_PfBamHI_L_T3_Plate9a.ab1 ------------------------------------------------

PF11_0507                    TAAAGAAGAAAATTATGATTCATTTAGAGAAGAAGTTCGTAGTGATGA
MAL11|PF11_0507              TAAAGAAGAAAATTATGATTCATTTAGAGAAGAAGTTCGTAGTGATGA
su_gi_contig_4798            ------------------------------------------------
Frag[0001]                   ------------------------------------------------
E02_PfBamHI_L_T3_Plate9a.ab1 ------------------------------------------------

PF11_0507                    AAACATTCATATTTTTCGTAAAAAAAATGAAAATTTTGTTAAAAAAAT
MAL11|PF11_0507              AAACATTCATATTTTTCGTAAAAAAAATGAAAATTTTGTTAAAAAAAT
su_gi_contig_4798            ------------------------------------------------
Frag[0001]                   ------------------------------------------------
E02_PfBamHI_L_T3_Plate9a.ab1 ------------------------------------------------

PF11_0507                    TGAAAATGAAAAAAGTTCTGTTGGACATGTACCAACAGAATATACGTC
MAL11|PF11_0507              TGAAAATGAAAAAAGTTCTGTTGGACATGTACCAACAGAATATACGTC
su_gi_contig_4798            ------------------------------------------------
Frag[0001]                   ------------------------------------------------
E02_PfBamHI_L_T3_Plate9a.ab1 ------------------------------------------------

PF11_0507                    GAAAGAAAATATTGCTGAAGAAGTTCCATCACACATTATGTTTAAAGA
MAL11|PF11_0507              GAAAGAAAATATTGCTGAAGAAGTTCCATCACACATTATGTTTAAAGA
su_gi_contig_4798            ------------------------------------------------
Frag[0001]                   ------------------------------------------------
E02_PfBamHI_L_T3_Plate9a.ab1 ------------------------------------------------

PF11_0507                    AAATGTTACTGAAGAAGTACCTAAAGAAGTTAAATATGAAGAGAATAC
MAL11|PF11_0507              AAATGTTACTGAAGAAGTACCTAAAGAAGTTAAATATGAAGAGAATAC
su_gi_contig_4798            ------------------------------------------------
Frag[0001]                   ------------------------------------------------
E02_PfBamHI_L_T3_Plate9a.ab1 ------------------------------------------------

PF11_0507                    TGTTGAAGAAGTATTTGAAGAAGTTACCTCAAAAGAAAATATTATTGA
MAL11|PF11_0507              TGTTGAAGAAGTATTTGAAGAAGTTACCTCAAAAGAAAATATTATTGA
su_gi_contig_4798            ------------------------------------------------
Frag[0001]                   ------------------------------------------------
E02_PfBamHI_L_T3_Plate9a.ab1 ------------------------------------------------

PF11_0507                    AGAAGCTCCAGGAGATATTAATTCTGAAGAGAATATTATTGAAGAAGT
MAL11|PF11_0507              AGAAGCTCCAGGAGATATTAATTCTGAAGAGAATATTATTGAAGAAGT
su_gi_contig_4798            ------------------------------------------------
Frag[0001]                   ------------------------------------------------
E02_PfBamHI_L_T3_Plate9a.ab1 ------------------------------------------------

PF11_0507                    ACCTGAAGTTGTTACATCTGAAGAGATTGTTGTACAAAATGACGTAAA
MAL11|PF11_0507              ACCTGAAGTTGTTACATCTGAAGAGATTGTTGTACAAAATGACGTAAA
su_gi_contig_4798            ------------------------------------------------
Frag[0001]                   ------------------------------------------------
E02_PfBamHI_L_T3_Plate9a.ab1 ------------------------------------------------

PF11_0507                    TAATATAAATACGAATATTGATCATATGTTTGATTTCGATTTAGATGA
MAL11|PF11_0507              TAATATAAATACGAATATTGATCATATGTTTGATTTCGATTTAGATGA
su_gi_contig_4798            ------------------------------------------------
Frag[0001]                   ------------------------------------------------
E02_PfBamHI_L_T3_Plate9a.ab1 ------------------------------------------------

PF11_0507                    TATACTAAAAATACCTGAGGCACAAAGAAAATTGAATAAATTGAGAAC
MAL11|PF11_0507              TATACTAAAAATACCTGAGGCACAAAGAAAATTGAATAAATTGAGAAC
su_gi_contig_4798            ------------------------------------------------
Frag[0001]                   ------------------------------------------------
E02_PfBamHI_L_T3_Plate9a.ab1 ------------------------------------------------

PF11_0507                    ACTAGTTGACGTTCATTTAGATGTTATTGAAAAAATGCAACGAGATGA
MAL11|PF11_0507              ACTAGTTGACGTTCATTTAGATGTTATTGAAAAAATGCAACGAGATGA
su_gi_contig_4798            ------------------------------------------------
Frag[0001]                   ------------------------------------------------
E02_PfBamHI_L_T3_Plate9a.ab1 ------------------------------------------------

PF11_0507                    ATGGAAAAAAAATAAAAGAGACTTTTTATATATTTGCCTAAAGGAAAT
MAL11|PF11_0507              ATGGAAAAAAAATAAAAGAGACTTTTTATATATTTGCCTAAAGGAAAT
su_gi_contig_4798            ------------------------------------------------
Frag[0001]                   ------------------------------------------------
E02_PfBamHI_L_T3_Plate9a.ab1 ------------------------------------------------

PF11_0507                    TAACAAATTATCTGAAGATACCCTCATGAAGTTTTATGGTAGTGATTC
MAL11|PF11_0507              TAACAAATTATCTGAAGATACCCTCATGAAGTTTTATGGTAGTGATTC
su_gi_contig_4798            ------------------------------------------------
Frag[0001]                   ------------------------------------------------
E02_PfBamHI_L_T3_Plate9a.ab1 ------------------------------------------------

PF11_0507                    AAATAAATCTGCCAATGACAATGATACTGTAATGGTTATAAAAATCCT
MAL11|PF11_0507              AAATAAATCTGCCAATGACAATGATACTGTAATGGTTATAAAAATCCT
su_gi_contig_4798            ------------------------------------------------
Frag[0001]                   ------------------------------------------------
E02_PfBamHI_L_T3_Plate9a.ab1 ------------------------------------------------

PF11_0507                    TAAGGACAAATGGGGAACGGGAAGAATTGTGGACACCATAGCTAATTC
MAL11|PF11_0507              TAAGGACAAATGGGGAACGGGAAGAATTGTGGACACCATAGCTAATTC
su_gi_contig_4798            ------------------------------------------------
Frag[0001]                   ------------------------------------------------
E02_PfBamHI_L_T3_Plate9a.ab1 ------------------------------------------------

PF11_0507                    ATTAAATAAGTCATATAACTCATTGTATCATAACTTATATATAGAAAT
MAL11|PF11_0507              ATTAAATAAGTCATATAACTCATTGTATCATAACTTATATATAGAAAT
su_gi_contig_4798            ------------------------------------------------
Frag[0001]                   ------------------------------------------------
E02_PfBamHI_L_T3_Plate9a.ab1 ------------------------------------------------

PF11_0507                    GGAAAAAGATTTATTAATAAATAAAACTGAAACCTTTAATAAATGGAG
MAL11|PF11_0507              GGAAAAAGATTTATTAATAAATAAAACTGAAACCTTTAATAAATGGAG
su_gi_contig_4798            ------------------------------------------------
Frag[0001]                   ------------------------------------------------
E02_PfBamHI_L_T3_Plate9a.ab1 ------------------------------------------------

PF11_0507                    CAAACAGCACTGGAATAAATTAGATAATTGGAAAGAAGAAAAGTGGTT
MAL11|PF11_0507              CAAACAGCACTGGAATAAATTAGATAATTGGAAAGAAGAAAAGTGGTT
su_gi_contig_4798            ------------------------------------------------
Frag[0001]                   ------------------------------------------------
E02_PfBamHI_L_T3_Plate9a.ab1 ------------------------------------------------

PF11_0507                    TAAATTATTTAAAAGAGATTTGAAAATCGATATGAGGAATACATATGA
MAL11|PF11_0507              TAAATTATTTAAAAGAGATTTGAAAATCGATATGAGGAATACATATGA
su_gi_contig_4798            ------------------------------------------------
Frag[0001]                   ------------------------------------------------
E02_PfBamHI_L_T3_Plate9a.ab1 ------------------------------------------------

PF11_0507                    AAGCGATCAAAATGACGAAGAAAATAATGAAGAATCAATGAACGAATT
MAL11|PF11_0507              AAGCGATCAAAATGACGAAGAAAATAATGAAGAATCAATGAACGAATT
su_gi_contig_4798            ------------------------------------------------
Frag[0001]                   ------------------------------------------------
E02_PfBamHI_L_T3_Plate9a.ab1 ------------------------------------------------

PF11_0507                    ATCAGATGAATTAATAAAGAATAATACATCTGACAACATGAGAAATGA
MAL11|PF11_0507              ATCAGATGAATTAATAAAGAATAATACATCTGACAACATGAGAAATGA
su_gi_contig_4798            ------------------------------------------------
Frag[0001]                   ------------------------------------------------
E02_PfBamHI_L_T3_Plate9a.ab1 ------------------------------------------------

PF11_0507                    ACAGAAAACATTAGAAAAAAATAAGGAATACTCTAATTTGAGTAAAGA
MAL11|PF11_0507              ACAGAAAACATTAGAAAAAAATAAGGAATACTCTAATTTGAGTAAAGA
su_gi_contig_4798            ------------------------------------------------
Frag[0001]                   ------------------------------------------------
E02_PfBamHI_L_T3_Plate9a.ab1 ------------------------------------------------

PF11_0507                    TTTAGGATTAATAGAAAAACAGAAAATAATATGGAAAAGTTGGATTGT
MAL11|PF11_0507              TTTAGGATTAATAGAAAAACAGAAAATAATATGGAAAAGTTGGATTGT
su_gi_contig_4798            ------------------------------------------------
Frag[0001]                   ------------------------------------------------
E02_PfBamHI_L_T3_Plate9a.ab1 ------------------------------------------------

PF11_0507                    GAAAAATGTAAATAATATAGAAAATTGGTTTGATGAAATGTGGTTTAA
MAL11|PF11_0507              GAAAAATGTAAATAATATAGAAAATTGGTTTGATGAAATGTGGTTTAA
su_gi_contig_4798            ------------------------------------------------
Frag[0001]                   ------------------------------------------------
E02_PfBamHI_L_T3_Plate9a.ab1 ------------------------------------------------

PF11_0507                    AAACGTTGTGAATGAATTGAAAGAGAAAAATGATGTCAGTAATGTATT
MAL11|PF11_0507              AAACGTTGTGAATGAATTGAAAGAGAAAAATGATGTCAGTAATGTATT
su_gi_contig_4798            ------------------------------------------------
Frag[0001]                   ------------------------------------------------
E02_PfBamHI_L_T3_Plate9a.ab1 ------------------------------------------------

PF11_0507                    ACAGGAAAATGCATCAGAAGCTTCTGTTGAAAATTATATTTCAGATGT
MAL11|PF11_0507              ACAGGAAAATGCATCAGAAGCTTCTGTTGAAAATTATATTTCAGATGT
su_gi_contig_4798            ------------------------------------------------
Frag[0001]                   ------------------------------------------------
E02_PfBamHI_L_T3_Plate9a.ab1 ------------------------------------------------

PF11_0507                    AGAAGATTCTAAAGATATGACAAACAGTATAAACGATAGTGAGAAATC
MAL11|PF11_0507              AGAAGATTCTAAAGATATGACAAACAGTATAAACGATAGTGAGAAATC
su_gi_contig_4798            ------------------------------------------------
Frag[0001]                   ------------------------------------------------
E02_PfBamHI_L_T3_Plate9a.ab1 ------------------------------------------------

PF11_0507                    TAAAATTGTGGCTTCAAGTAGCAAAACAACTAATGAAGAATATATTAT
MAL11|PF11_0507              TAAAATTGTGGCTTCAAGTAGCAAAACAACTAATGAAGAATATATTAT
su_gi_contig_4798            ------------------------------------------------
Frag[0001]                   ------------------------------------------------
E02_PfBamHI_L_T3_Plate9a.ab1 ------------------------------------------------

PF11_0507                    TTTAAGCAGAAAAGATTTAATATACAATATAATTGTAATGGTTCATAT
MAL11|PF11_0507              TTTAAGCAGAAAAGATTTAATATACAATATAATTGTAATGGTTCATAT
su_gi_contig_4798            ------------------------------------------------
Frag[0001]                   ------------------------------------------------
E02_PfBamHI_L_T3_Plate9a.ab1 ------------------------------------------------

PF11_0507                    GATGGTATTAGATCAATTTAAGTACGATGAACTTAAATATGCTAAGAA
MAL11|PF11_0507              GATGGTATTAGATCAATTTAAGTACGATGAACTTAAATATGCTAAGAA
su_gi_contig_4798            ------------------------------------------------
Frag[0001]                   ------------------------------------------------
E02_PfBamHI_L_T3_Plate9a.ab1 ------------------------------------------------

PF11_0507                    AAGATTTTTAAATAGATCAATTGATAAATTTATAAAAGAAAAAAAAAT
MAL11|PF11_0507              AAGATTTTTAAATAGATCAATTGATAAATTTATAAAAGAAAAAAAAAT
su_gi_contig_4798            ------------------------------------------------
Frag[0001]                   ------------------------------------------------
E02_PfBamHI_L_T3_Plate9a.ab1 ------------------------------------------------

PF11_0507                    AAAAGACAAAGAAACAGTTTTGGATTATTATATAGATGATATTATAAA
MAL11|PF11_0507              AAAAGACAAAGAAACAGTTTTGGATTATTATATAGATGATATTATAAA
su_gi_contig_4798            ------------------------------------------------
Frag[0001]                   ------------------------------------------------
E02_PfBamHI_L_T3_Plate9a.ab1 ------------------------------------------------

PF11_0507                    ACGTATTGTAGAAGATACTTCACATGTTAATAATATTAAGGAAAAGGC
MAL11|PF11_0507              ACGTATTGTAGAAGATACTTCACATGTTAATAATATTAAGGAAAAGGC
su_gi_contig_4798            ------------------------------------------------
Frag[0001]                   ------------------------------------------------
E02_PfBamHI_L_T3_Plate9a.ab1 ------------------------------------------------

PF11_0507                    AATAGATCATTACACTAGTCATGATTGGTTTAGATTATTACGCCAAGG
MAL11|PF11_0507              AATAGATCATTACACTAGTCATGATTGGTTTAGATTATTACGCCAAGG
su_gi_contig_4798            ------------------------------------------------
Frag[0001]                   ------------------------------------------------
E02_PfBamHI_L_T3_Plate9a.ab1 ------------------------------------------------

PF11_0507                    GAATAAAGCTCAAAATTCCATTTCTCAGGAAGTAGACATATTAACGGA
MAL11|PF11_0507              GAATAAAGCTCAAAATTCCATTTCTCAGGAAGTAGACATATTAACGGA
su_gi_contig_4798            ------------------------------------------------
Frag[0001]                   ------------------------------------------------
E02_PfBamHI_L_T3_Plate9a.ab1 ------------------------------------------------

PF11_0507                    AAAGTATAAAAAATTAATTTCAGAGGAAGACAATAAAAAAGAAAATAA
MAL11|PF11_0507              AAAGTATAAAAAATTAATTTCAGAGGAAGACAATAAAAAAGAAAATAA
su_gi_contig_4798            ------------------------------------------------
Frag[0001]                   ------------------------------------------------
E02_PfBamHI_L_T3_Plate9a.ab1 ------------------------------------------------

PF11_0507                    CAATAATAATGATGATGAAGTAAAACCAGAACTAAAAGACAATATAAA
MAL11|PF11_0507              CAATAATAATGATGATGAAGTAAAACCAGAACTAAAAGACAATATAAA
su_gi_contig_4798            ------------------------------------------------
Frag[0001]                   ------------------------------------------------
E02_PfBamHI_L_T3_Plate9a.ab1 ------------------------------------------------

PF11_0507                    GTGCGAAGAAAATGTCTCATTCAATATATTGAGAAGATCAAATAAAAA
MAL11|PF11_0507              GTGCGAAGAAAATGTCTCATTCAATATATTGAGAAGATCAAATAAAAA
su_gi_contig_4798            ------------------------------------------------
Frag[0001]                   ------------------------------------------------
E02_PfBamHI_L_T3_Plate9a.ab1 ------------------------------------------------

PF11_0507                    AGATCAATTACCGTTGGAAGAAAAAAAAAATAAAAATGGTGATTTGAA
MAL11|PF11_0507              AGATCAATTACCGTTGGAAGAAAAAAAAAATAAAAATGGTGATTTGAA
su_gi_contig_4798            ------------------------------------------------
Frag[0001]                   ------------------------------------------------
E02_PfBamHI_L_T3_Plate9a.ab1 ------------------------------------------------

PF11_0507                    CAATACATTAACTGAAAGTGATGGAAAAAAAATAAATATAAATGAAGC
MAL11|PF11_0507              CAATACATTAACTGAAAGTGATGGAAAAAAAATAAATATAAATGAAGC
su_gi_contig_4798            ------------------------------------------------
Frag[0001]                   ------------------------------------------------
E02_PfBamHI_L_T3_Plate9a.ab1 ------------------------------------------------

PF11_0507                    AATAGAAGAAAGTAAAAATGGTAATGAAGATAAAAATTCGGGAAATAT
MAL11|PF11_0507              AATAGAAGAAAGTAAAAATGGTAATGAAGATAAAAATTCGGGAAATAT
su_gi_contig_4798            ------------------------------------------------
Frag[0001]                   ------------------------------------------------
E02_PfBamHI_L_T3_Plate9a.ab1 ------------------------------------------------

PF11_0507                    GGAAAAATCTAGAAAACCTAGGGATAGGAGAACTGAAAGAAAGGAAAA
MAL11|PF11_0507              GGAAAAATCTAGAAAACCTAGGGATAGGAGAACTGAAAGAAAGGAAAA
su_gi_contig_4798            ------------------------------------------------
Frag[0001]                   ------------------------------------------------
E02_PfBamHI_L_T3_Plate9a.ab1 ------------------------------------------------

PF11_0507                    GGATCAAGATTTAAGAGTTCAATTACTTCAAGATTATGAAAATATATT
MAL11|PF11_0507              GGATCAAGATTTAAGAGTTCAATTACTTCAAGATTATGAAAATATATT
su_gi_contig_4798            ------------------------------------------------
Frag[0001]                   ------------------------------------------------
E02_PfBamHI_L_T3_Plate9a.ab1 ------------------------------------------------

PF11_0507                    CGAACAAATTCAAAATATGGAAAATCAAAATAAAGATAAGAATAAAAA
MAL11|PF11_0507              CGAACAAATTCAAAATATGGAAAATCAAAATAAAGATAAGAATAAAAA
su_gi_contig_4798            ------------------------------------------------
Frag[0001]                   ------------------------------------------------
E02_PfBamHI_L_T3_Plate9a.ab1 ------------------------------------------------

PF11_0507                    GGAAACTAAAAATATATTAAAAACATCAATTGATTTAGATAAAAATCT
MAL11|PF11_0507              GGAAACTAAAAATATATTAAAAACATCAATTGATTTAGATAAAAATCT
su_gi_contig_4798            ------------------------------------------------
Frag[0001]                   ------------------------------------------------
E02_PfBamHI_L_T3_Plate9a.ab1 ------------------------------------------------

PF11_0507                    ATTAAGAGAATATAAAAAGGAGAAAAATATAATAAACCAAAGTGAGAA
MAL11|PF11_0507              ATTAAGAGAATATAAAAAGGAGAAAAATATAATAAACCAAAGTGAGAA
su_gi_contig_4798            ------------------------------------------------
Frag[0001]                   ------------------------------------------------
E02_PfBamHI_L_T3_Plate9a.ab1 ------------------------------------------------

PF11_0507                    GGAATTTAGTGTAAATGAGAACTGAAAATATTATTACAGAAACAAAAA
MAL11|PF11_0507              GGAATTTAGTGTAAATGAGAACTGA-----------------------
su_gi_contig_4798            ------------------------------------------------
Frag[0001]                   ------------------------------------------------
E02_PfBamHI_L_T3_Plate9a.ab1 ------------------------------------------------

PF11_0507                    GAAAAATATATATTTGTTTAATAATAATTTTTCTTTTTTCGCAGTTAA
MAL11|PF11_0507              ------------------------------------------------
su_gi_contig_4798            ------------------------------------------------
Frag[0001]                   ------------------------------------------------
E02_PfBamHI_L_T3_Plate9a.ab1 ------------------------------------------------

PF11_0507                    TACATGACAAATGATTTCTTCTCCGACTGTATTTTAATATTAATAAAA
MAL11|PF11_0507              ------------------------------------------------
su_gi_contig_4798            ------------------------------------------------
Frag[0001]                   ------------------------------------------------
E02_PfBamHI_L_T3_Plate9a.ab1 ------------------------------------------------

PF11_0507                    AAATATAAATTCGATATTTTTTTTTTATATAAAATTTGACACAACAAA
MAL11|PF11_0507              ------------------------------------------------
su_gi_contig_4798            ------------------------------------------------
Frag[0001]                   ------------------------------------------------
E02_PfBamHI_L_T3_Plate9a.ab1 ------------------------------------------------

PF11_0507                    AGTAAATATTCTATTAAAACATTTGTATATATATATATATATTATATA
MAL11|PF11_0507              ------------------------------------------------
su_gi_contig_4798            ------------------------------------------------
Frag[0001]                   ------------------------------------------------
E02_PfBamHI_L_T3_Plate9a.ab1 ------------------------------------------------

PF11_0507                    TATATATATATATATAATGGAAATGATAAAAAAGAAATACTTAATATA
MAL11|PF11_0507              ------------------------------------------------
su_gi_contig_4798            ------------------------------------------------
Frag[0001]                   ------------------------------------------------
E02_PfBamHI_L_T3_Plate9a.ab1 ------------------------------------------------

PF11_0507                    TATATTACTGTTTATAACAAAAGTTAATGCATAAAATAATATATATAT
MAL11|PF11_0507              ------------------------------------------------
su_gi_contig_4798            ------------------------------------------------
Frag[0001]                   ------------------------------------------------
E02_PfBamHI_L_T3_Plate9a.ab1 ------------------------------------------------

PF11_0507                    ATATATATATATATATATATATATATATATAAGATATAAAGAAGAATA
MAL11|PF11_0507              ------------------------------------------------
su_gi_contig_4798            ------------------------------------------------
Frag[0001]                   ------------------------------------------------
E02_PfBamHI_L_T3_Plate9a.ab1 ------------------------------------------------

PF11_0507                    TATTTATTATTTAAATTATATTTGTCTTGTAATACAACGAATAAAATT
MAL11|PF11_0507              ------------------------------------------------
su_gi_contig_4798            ------------------------------------------------
Frag[0001]                   ------------------------------------------------
E02_PfBamHI_L_T3_Plate9a.ab1 ------------------------------------------------

PF11_0507                    ATAATATATATATATATTTAAACATATTAATAATAATAATAATAATAA
MAL11|PF11_0507              ------------------------------------------------
su_gi_contig_4798            ------------------------------------------------
Frag[0001]                   ------------------------------------------------
E02_PfBamHI_L_T3_Plate9a.ab1 ------------------------------------------------

PF11_0507                    TAAATAATTTTATTATTTACCCATAATATTTTTTGCACAACATATATT
MAL11|PF11_0507              ------------------------------------------------
su_gi_contig_4798            ------------------------------------------------
Frag[0001]                   ------------------------------------------------
E02_PfBamHI_L_T3_Plate9a.ab1 ------------------------------------------------

PF11_0507                    TTTTTTTTTTTTTATAAATAATTTTTCGTGTTTTTTTCTTAAATTGAG
MAL11|PF11_0507              ------------------------------------------------
su_gi_contig_4798            ------------------------------------------------
Frag[0001]                   ------------------------------------------------
E02_PfBamHI_L_T3_Plate9a.ab1 ------------------------------------------------

PF11_0507                    AAATATTGTTTTAAAATTTAATTTGTTTTTTCCATTTTATTAATTATA
MAL11|PF11_0507              ------------------------------------------------
su_gi_contig_4798            ------------------------------------------------
Frag[0001]                   ------------------------------------------------
E02_PfBamHI_L_T3_Plate9a.ab1 ------------------------------------------------

PF11_0507                    ATTATATATATAATGTAGAATTTTTTTTTCTTAAATTTTTCTTTTTAA
MAL11|PF11_0507              ------------------------------------------------
su_gi_contig_4798            ------------------------------------------------
Frag[0001]                   ------------------------------------------------
E02_PfBamHI_L_T3_Plate9a.ab1 ------------------------------------------------

PF11_0507                    AATAATGGAATTATTTCAATTTAATAACTAAAAAAAAAAAAAAAAAAA
MAL11|PF11_0507              ------------------------------------------------
su_gi_contig_4798            ------------------------------------------------
Frag[0001]                   ------------------------------------------------
E02_PfBamHI_L_T3_Plate9a.ab1 ------------------------------------------------

PF11_0507                    AAAAAAATTTTAATTAAATCATTTATAAAATAAAAAATATATTAAATA
MAL11|PF11_0507              ------------------------------------------------
su_gi_contig_4798            ------------------------------------------------
Frag[0001]                   ------------------------------------------------
E02_PfBamHI_L_T3_Plate9a.ab1 ------------------------------------------------

PF11_0507                    AATTATACTACATAATTCTTAGAATAATATTTTTAATAGAAAATATAT
MAL11|PF11_0507              ------------------------------------------------
su_gi_contig_4798            ------------------------------------------------
Frag[0001]                   ------------------------------------------------
E02_PfBamHI_L_T3_Plate9a.ab1 ------------------------------------------------

PF11_0507                    GGATAATTATTTTTATATGGGAACTAAAAAATTTTATTCCATTAAATA
MAL11|PF11_0507              ------------------------------------------------
su_gi_contig_4798            ------------------------------------------------
Frag[0001]                   ------------------------------------------------
E02_PfBamHI_L_T3_Plate9a.ab1 ------------------------------------------------

PF11_0507                    CTTAAAAAATTCCTAATTCAAATATAATATTATATAAATTATATATAA
MAL11|PF11_0507              ------------------------------------------------
su_gi_contig_4798            ------------------------------------------------
Frag[0001]                   ------------------------------------------------
E02_PfBamHI_L_T3_Plate9a.ab1 ------------------------------------------------

PF11_0507                    TTTATATTAATCATGTATTTATGTATAACTAAAATTAATAGTTATTTA
MAL11|PF11_0507              ------------------------------------------------
su_gi_contig_4798            ------------------------------------------------
Frag[0001]                   ------------------------------------------------
E02_PfBamHI_L_T3_Plate9a.ab1 ------------------------------------------------

PF11_0507                    AATTTAACTTTTTTTTTTTTTTTTTTTCTTTTTTTTTATTACAATTTT
MAL11|PF11_0507              ------------------------------------------------
su_gi_contig_4798            ------------------------------------------------
Frag[0001]                   ------------------------------------------------
E02_PfBamHI_L_T3_Plate9a.ab1 ------------------------------------------------

PF11_0507                    ATAAACATATATTTTTTGTTAGATGTTCATAAATTAAAGGATATCCAT
MAL11|PF11_0507              ------------------------------------------------
su_gi_contig_4798            ------------------------------------------------
Frag[0001]                   ------------------------------------------------
E02_PfBamHI_L_T3_Plate9a.ab1 ------------------------------------------------

PF11_0507                    TTTTCGCCTCTTAATCCTTTTATTTTTTATTTTATTTTTTTTCTTTCT
MAL11|PF11_0507              ------------------------------------------------
su_gi_contig_4798            ------------------------------------------------
Frag[0001]                   ------------------------------------------------
E02_PfBamHI_L_T3_Plate9a.ab1 ------------------------------------------------

PF11_0507                    TGCGAGCAGAATATAAAAGGATCTAAAATTAAAATTAAAATGAATATA
MAL11|PF11_0507              ------------------------------------------------
su_gi_contig_4798            ------------------------------------------------
Frag[0001]                   ------------------------------------------------
E02_PfBamHI_L_T3_Plate9a.ab1 ------------------------------------------------

PF11_0507                    AAAGTATATTATATTTTTCTTTATTTCATATGATAATATAATATAAAA
MAL11|PF11_0507              ------------------------------------------------
su_gi_contig_4798            ------------------------------------------------
Frag[0001]                   ------------------------------------------------
E02_PfBamHI_L_T3_Plate9a.ab1 ------------------------------------------------

PF11_0507                    AAAAAAAAAAAAGTTCTCATAAGTTATTATTTCTTTATTTTTTTAAAA
MAL11|PF11_0507              ------------------------------------------------
su_gi_contig_4798            ------------------------------------------------
Frag[0001]                   ------------------------------------------------
E02_PfBamHI_L_T3_Plate9a.ab1 ------------------------------------------------

PF11_0507                    AATGTGTATTTATTAAATTTAGTTGTTGAATTATTTGTATTTATATAT
MAL11|PF11_0507              ------------------------------------------------
su_gi_contig_4798            ------------------------------------------------
Frag[0001]                   ------------------------------------------------
E02_PfBamHI_L_T3_Plate9a.ab1 ------------------------------------------------

PF11_0507                    TTTATAATAAGATATTTTATAAGACCAGGGTTATAATAATATATATTT
MAL11|PF11_0507              ------------------------------------------------
su_gi_contig_4798            ------------------------------------------------
Frag[0001]                   ------------------------------------------------
E02_PfBamHI_L_T3_Plate9a.ab1 ------------------------------------------------

PF11_0507                    TATTTGTTAGAATACAAACAAGAAAAAATGGAAAAGAAAATAAACATA
MAL11|PF11_0507              ------------------------------------------------
su_gi_contig_4798            ------------------------------------------------
Frag[0001]                   ------------------------------------------------
E02_PfBamHI_L_T3_Plate9a.ab1 ------------------------------------------------

PF11_0507                    CGTTTTCTTATCTATATTAATTTATATATATTTTTATTATAAGTGAAA
MAL11|PF11_0507              ------------------------------------------------
su_gi_contig_4798            ------------------------------------------------
Frag[0001]                   ------------------------------------------------
E02_PfBamHI_L_T3_Plate9a.ab1 ------------------------------------------------

PF11_0507                    TGTGGTATTTTGAAATATGGTATACTGTTACTAAAACAGTATTATAAA
MAL11|PF11_0507              ------------------------------------------------
su_gi_contig_4798            ------------------------------------------------
Frag[0001]                   ------------------------------------------------
E02_PfBamHI_L_T3_Plate9a.ab1 ------------------------------------------------

PF11_0507                    TATTTTAGCAGTAAAAATATAGAATGTGTAAGATAA
MAL11|PF11_0507              ------------------------------------
su_gi_contig_4798            ------------------------------------
Frag[0001]                   ------------------------------------
E02_PfBamHI_L_T3_Plate9a.ab1 ------------------------------------

;

endblock;
