# Supplementary material for: cDNA sequences reveal considerable gene prediction inaccuracy in the Plasmodium falciparum genome
Source: BMC Genomics. 2007 Jul 27;8:255. doi: 10.1186/1471-2164-8-255 (PMC1978503; doi:10.1186/1471-2164-8-255)
Supplement: Additional file 3 — Genes with cDNA sequences not matching predicted CDS perfectly. Aligned cDNA and predicted CDS sequences can be viewed by double clicking the hyper-linked gene names in the Excel file. [file 1471-2164-8-255-S3.zip › PF11_0530.TXT]

#NEXUS

[!This data assembled using Sequencher, from Gene Codes Corporation.]
begin data;
   dimensions ntax=4 nchar=4117;
   format datatype=dna gap=- interleave=yes;
   matrix

PF11_0530               ATCATGGGCAAATGGTGTAGATGCATCTGAAGTTTTAACATTGTTACA
MAL11|PF11_0530         ------------------------------------------------
su_gi_contig_10304      ------------------------------------------------
Pflab1_L_p3a_A08_02.ab1 ------------------------------------------------

PF11_0530               AAAACTATTTGCAAAATTTGATAACGATAGTACAAAATATGGATTATA
MAL11|PF11_0530         ------------------------------------------------
su_gi_contig_10304      ------------------------------------------------
Pflab1_L_p3a_A08_02.ab1 ------------------------------------------------

PF11_0530               TAAATTATGTACTATTGGGGATGCTTATGTAGCTATTAGTGAACCAGT
MAL11|PF11_0530         ------------------------------------------------
su_gi_contig_10304      ------------------------------------------------
Pflab1_L_p3a_A08_02.ab1 ------------------------------------------------

PF11_0530               TACTGAAGATAATAAGGATTATGATCCAGTAGATGGTACAGAACGTGT
MAL11|PF11_0530         ------------------------------------------------
su_gi_contig_10304      ------------------------------------------------
Pflab1_L_p3a_A08_02.ab1 ------------------------------------------------

PF11_0530               TTTAGAAATGGCCTATTCTATGATTCGAATTATTAAAGAAATAAGAGA
MAL11|PF11_0530         ------------------------------------------------
su_gi_contig_10304      ------------------------------------------------
Pflab1_L_p3a_A08_02.ab1 ------------------------------------------------

PF11_0530               AAAGTTATATATTCCCAATTTAAATATGAGAATTGGATTACATTATGG
MAL11|PF11_0530         ------------------------------------------------
su_gi_contig_10304      ------------------------------------------------
Pflab1_L_p3a_A08_02.ab1 ------------------------------------------------

PF11_0530               TTCATGCGTAGGTGGTGTTATTGGTTCAGGGAGATTAAGATACGATCT
MAL11|PF11_0530         ------------------------------------------------
su_gi_contig_10304      ------------------------------------------------
Pflab1_L_p3a_A08_02.ab1 ------------------------------------------------

PF11_0530               TTGGGGTATTGATGTGTTAACAGGAAATTTAATGGAAAGTAATGGTAT
MAL11|PF11_0530         ------------------------------------------------
su_gi_contig_10304      ------------------------------------------------
Pflab1_L_p3a_A08_02.ab1 ------------------------------------------------

PF11_0530               TCCTGGAAAAATTAATGTATCCGAAACACTTAAAAATTTCTTATTACA
MAL11|PF11_0530         ------------------------------------------------
su_gi_contig_10304      ------------------------------------------------
Pflab1_L_p3a_A08_02.ab1 ------------------------------------------------

PF11_0530               GCAATTTAAAAATAGATTCATTTTTAAACCACATACAACAATAAGAGT
MAL11|PF11_0530         ------------------------------------------------
su_gi_contig_10304      ------------------------------------------------
Pflab1_L_p3a_A08_02.ab1 ------------------------------------------------

PF11_0530               TATATACAAAGATGTTAAATGTTTTATTATTACAGATAAAAAAGAAGT
MAL11|PF11_0530         ------------------------------------------------
su_gi_contig_10304      ------------------------------------------------
Pflab1_L_p3a_A08_02.ab1 ------------------------------------------------

PF11_0530               AGAATCATCAAACCACTCTAAATTATTACAAAATAAAAACTATCTACT
MAL11|PF11_0530         ------------------------------------------------
su_gi_contig_10304      ------------------------------------------------
Pflab1_L_p3a_A08_02.ab1 ------------------------------------------------

PF11_0530               TAATAAAAAATTTAGCACACAAAATTATTTAGTCAAAAATATATTTGC
MAL11|PF11_0530         ------------------------------------------------
su_gi_contig_10304      ------------------------------------------------
Pflab1_L_p3a_A08_02.ab1 ------------------------------------------------

PF11_0530               CAAGAAAAAACATTCAAGTATCTCTTCTTCTAAGAATATTCATTCCTA
MAL11|PF11_0530         ------------------------------------------------
su_gi_contig_10304      ------------------------------------------------
Pflab1_L_p3a_A08_02.ab1 ------------------------------------------------

PF11_0530               CGATGAAAAAAAGAAGAAGAAAAATGATTTATTCTATATAAATGTTAA
MAL11|PF11_0530         ------------------------------------------------
su_gi_contig_10304      ------------------------------------------------
Pflab1_L_p3a_A08_02.ab1 ------------------------------------------------

PF11_0530               CGATCGCCAGTCGAATTTGTAAAAACTCAAAAAAATAAAAAATAAAAA
MAL11|PF11_0530         ------------------------------------------------
su_gi_contig_10304      ------------------------------------------------
Pflab1_L_p3a_A08_02.ab1 ------------------------------------------------

PF11_0530               TATATATATATTATATTATATTTTTAATCTATTTAACCTTATAGATGA
MAL11|PF11_0530         ------------------------------------------------
su_gi_contig_10304      ------------------------------------------------
Pflab1_L_p3a_A08_02.ab1 ------------------------------------------------

PF11_0530               CTAAATTTGTGTGATTTATAAATATACTTAATTTTTACTTTATTATAT
MAL11|PF11_0530         ------------------------------------------------
su_gi_contig_10304      ------------------------------------------------
Pflab1_L_p3a_A08_02.ab1 ------------------------------------------------

PF11_0530               AATATTATATACATATATATATATATATTTTTTTTTTTTTATGCTTTT
MAL11|PF11_0530         ------------------------------------------------
su_gi_contig_10304      ------------------------------------------------
Pflab1_L_p3a_A08_02.ab1 ------------------------------------------------

PF11_0530               CTTATTAACACATTTCATTTTATTCTGCATTTAATTAAAATGTATAAT
MAL11|PF11_0530         ------------------------------------------------
su_gi_contig_10304      ------------------------------------------------
Pflab1_L_p3a_A08_02.ab1 ------------------------------------------------

PF11_0530               CCATATATAATGCATTTGATTATTTATTTATTTTTTTTTTTTAACCAT
MAL11|PF11_0530         ------------------------------------------------
su_gi_contig_10304      ------------------------------------------------
Pflab1_L_p3a_A08_02.ab1 ------------------------------------------------

PF11_0530               AATAATAAATATATATAATATGTGGATTATAAATAAAATATTTTTAAG
MAL11|PF11_0530         ------------------------------------------------
su_gi_contig_10304      ------------------------------------------------
Pflab1_L_p3a_A08_02.ab1 ------------------------------------------------

PF11_0530               GTATATATAACATACTCTTTTCCCTTTTTTTTTTTTTTTCTTTTTTTT
MAL11|PF11_0530         ------------------------------------------------
su_gi_contig_10304      ------------------------------------------------
Pflab1_L_p3a_A08_02.ab1 ------------------------------------------------

PF11_0530               TCTTTTTTTTTCTTGGTATATACACAATTTTGAATATTTCTTTTATTC
MAL11|PF11_0530         ------------------------------------------------
su_gi_contig_10304      ------------------------------------------------
Pflab1_L_p3a_A08_02.ab1 ------------------------------------------------

PF11_0530               TATATTTATTTAATATAAATAAATAATTATTTATATCTGTCCCATATA
MAL11|PF11_0530         ------------------------------------------------
su_gi_contig_10304      ------------------------------------------------
Pflab1_L_p3a_A08_02.ab1 ------------------------------------------------

PF11_0530               AATATTATATATATGTATATATTTTTTAATATTATGTCTCTATAATTA
MAL11|PF11_0530         ------------------------------------------------
su_gi_contig_10304      ------------------------------------------------
Pflab1_L_p3a_A08_02.ab1 ------------------------------------------------

PF11_0530               TATATATATATATATATATATATAATATACATAGTATTATTTTATTTA
MAL11|PF11_0530         ------------------------------------------------
su_gi_contig_10304      ------------------------------------------------
Pflab1_L_p3a_A08_02.ab1 ------------------------------------------------

PF11_0530               TTTTTTTGTTTAAAAATTTATGAAATATTTATGCACATGAATATTTTT
MAL11|PF11_0530         ------------------------------------------------
su_gi_contig_10304      ------------------------------------------------
Pflab1_L_p3a_A08_02.ab1 ------------------------------------------------

PF11_0530               CCGAACATTCGTTTAACATATATATATATATATATATATATATATATA
MAL11|PF11_0530         ------------------------------------------------
su_gi_contig_10304      ------------------------------------------------
Pflab1_L_p3a_A08_02.ab1 ------------------------------------------------

PF11_0530               TTTTTATACATACATTTAGAAATATTTTGAACGAAATATTTTACTTAT
MAL11|PF11_0530         ------------------------------------------------
su_gi_contig_10304      ------------------------------------------------
Pflab1_L_p3a_A08_02.ab1 ------------------------------------------------

PF11_0530               TTTAAAAATTATTAAAAGAATCAATTCAAAATAAGAAATGTTACAACT
MAL11|PF11_0530         ------------------------------------------------
su_gi_contig_10304      ----------------------AATTCAAAATAAGAAATGTTACAACT
Pflab1_L_p3a_A08_02.ab1 ----------------------AATTCAAAATAAGAAATGTTACAACT

PF11_0530               CCTAAGGAGAAATGAATAAAAAGGTTGAAAATAAAAAAGTTAAACATT
MAL11|PF11_0530         -----------ATGAATAAAAAGGTTGAAAATAAAAAAGTTAAACATT
su_gi_contig_10304      CCTAAGGAGAAATGAATAAAAAGGTTGAAAATAAAAAAGTTAAACATT
Pflab1_L_p3a_A08_02.ab1 CCTAAGGAGAAATGAATAAAAAGGTTGAAAATAAAAAAGTTAAACATT

PF11_0530               TGGCTGATGTACTTGCTACCTTAAATCAAAATGAAATTGGTACATAAA
MAL11|PF11_0530         TGGCTGATGTACTTGCTACCTTAAATCAAAATGAAATTG---------
su_gi_contig_10304      TGGCTGATGTACTTGCTACCTTAAATCAAAATGAAATTG---------
Pflab1_L_p3a_A08_02.ab1 TGGCTGATGTACTTGCTACCTTAAATCAAAATGAAATTG---------

PF11_0530               AAAATAAAATAAAATAATTATATTATATTATAAACATATTAAAATATT
MAL11|PF11_0530         ------------------------------------------------
su_gi_contig_10304      ------------------------------------------------
Pflab1_L_p3a_A08_02.ab1 ------------------------------------------------

PF11_0530               ATGAGATATAAATTTTTAATATGCATTTATATTTATAATTAAGACTTA
MAL11|PF11_0530         ------------------------------------------------
su_gi_contig_10304      ------------------------------------------------
Pflab1_L_p3a_A08_02.ab1 ------------------------------------------------

PF11_0530               AATAGTATTATAAATCTACTCAAAAGTATATAAAAAAATATATATTAT
MAL11|PF11_0530         ------------------------------------------------
su_gi_contig_10304      ------------------------------------------------
Pflab1_L_p3a_A08_02.ab1 ------------------------------------------------

PF11_0530               ATACTTTTTATTTTTAAATATTTATTTTATTTTAATATAAAATATGAG
MAL11|PF11_0530         ------------------------------------------------
su_gi_contig_10304      ------------------------------------------------
Pflab1_L_p3a_A08_02.ab1 ------------------------------------------------

PF11_0530               CTTTCTTTTCTTTTATATTAGAACATTTTCAACGTTTATTCAAAGAAA
MAL11|PF11_0530         ---------------------------------------------AAA
su_gi_contig_10304      ---------------------AACATTTTCAACGTTTATTCAAAGAAA
Pflab1_L_p3a_A08_02.ab1 ---------------------AACATTTTCAACGTTTATTCAAAGAAA

PF11_0530               GAATATCAGCAAAACCC-AAAAACTCAAAAAAATCGGCTGCAGAAATT
MAL11|PF11_0530         GAATATCAGCAAAACCC-AAAAACTCAAAAAAATCGGCTGCAGAAATT
su_gi_contig_10304      GAATATCAGCAAAACCCAAAAAACTCAAAAAAATCGGCTGCAGAAATT
Pflab1_L_p3a_A08_02.ab1 GAATATCAGCAAAACCCAAAAAACTCAAAAAAATCGGCTGCAGAAATT

PF11_0530               AATTCAGTCTTACCACATACAAAGAGATTTCCCAGTCCACTGAAATTA
MAL11|PF11_0530         AATTCAGTCTTACCACATACAAAGAGATTTCCCAGTCCACTGAAATTA
su_gi_contig_10304      AATTCAGTCTTACCACATACAAAGAGATTTCCCAGTCCACTGAAATTA
Pflab1_L_p3a_A08_02.ab1 AATTCAGTCTTACCACATACAAAGAGATTTCCCAGTCCACTGAAATTA

PF11_0530               AACATTTATACAAAGCACACAATTTTTAACTTTTATTCTAATTTACTT
MAL11|PF11_0530         AACATTTATACAAAGCACACAATTTTTAACTTTTATTCTAATTTACTT
su_gi_contig_10304      AACATTTATACAAAGCACACAATTTTTAACTTTTATTCTAATTTACTT
Pflab1_L_p3a_A08_02.ab1 AACATTTATACAAAGCACACAATTTTTAACTTTTATTCTAATTTACTT

PF11_0530               CAAACCATAAGGACAACCCTATTTTTTCGTAAGCAAATAATATATATA
MAL11|PF11_0530         CAAACCATAAGGACAACCCTATTTTTTC--------------------
su_gi_contig_10304      CAAACCATAAGGACAACTCTATTTTTTC--------------------
Pflab1_L_p3a_A08_02.ab1 CAAACCATAAGGACAACTCTATTTTTTC--------------------

PF11_0530               TATATATATATATATATATATATATATATATTTATTTATTTATTTATT
MAL11|PF11_0530         ------------------------------------------------
su_gi_contig_10304      ------------------------------------------------
Pflab1_L_p3a_A08_02.ab1 ------------------------------------------------

PF11_0530               TATATTTATGTTAAATATATTTCTTTATTTTTGATGTGCATCCACGAA
MAL11|PF11_0530         ------------------------------------------------
su_gi_contig_10304      ------------------------------------------------
Pflab1_L_p3a_A08_02.ab1 ------------------------------------------------

PF11_0530               ACTACTATAATTTATGTAACTACATAAATATTTTTATTTTTTTCCATT
MAL11|PF11_0530         ------------------------------------------------
su_gi_contig_10304      ------------------------------------------------
Pflab1_L_p3a_A08_02.ab1 ------------------------------------------------

PF11_0530               ATGAAATATATATAGGATAATCATGAAAGTGAAAAAATGGATAAAAAA
MAL11|PF11_0530         ---------------G--------------------------------
su_gi_contig_10304      ---------------GATAATCATGAAAGTGAAAAAATGGATAAAAAA
Pflab1_L_p3a_A08_02.ab1 ---------------GATAATCATGAAAGTGAAAAAATGGATAAAAAA

PF11_0530               AATCTACAACTCTAACCATATTCATTCTTTTATTAGTAGCATATCTGG
MAL11|PF11_0530         ------------------------------------------------
su_gi_contig_10304      AATCTACAACTCTAACCATATTCATTCTTTTATTAGTAGCATATCTGG
Pflab1_L_p3a_A08_02.ab1 AATCTACAACTCTAACCATATTCATTCTTTTATTAGTAGCATATCTGG

PF11_0530               AACATTAGCTTCTGTTTTTTTTAAGAAGTCTTTGGACTTTTCCACATT
MAL11|PF11_0530         ------------------------------------------------
su_gi_contig_10304      AACATTAGCTTCTGTTTTTTTTAAGAAGTCTTTGG-------------
Pflab1_L_p3a_A08_02.ab1 AACATTAGCTTCTGTTTTTTTTAAGAAGTCTTTGG-------------

PF11_0530               TATATACGACATAGATATAATCACTACATCATTTATAAGACATATAAT
MAL11|PF11_0530         --------------ATATAATCACTACATCATTTATAAGACATATAAT
su_gi_contig_10304      ------------------------------------------------
Pflab1_L_p3a_A08_02.ab1 ------------------------------------------------

PF11_0530               GATAAGAATAATATATTTTTTTTTATTCATATTATGTAATATTATTAT
MAL11|PF11_0530         GATAAGAATAATATATTTTTTTTTATTCATATTATGTAATATTATTAT
su_gi_contig_10304      ------------------------------------------------
Pflab1_L_p3a_A08_02.ab1 ------------------------------------------------

PF11_0530               GATTAAACACTATGTTTTATTAATGAAACATTATTCTGCCTTTTATGC
MAL11|PF11_0530         GATTAAACACTATGTTTTATTAATGAAACATTATTCTGCCTTTTATGC
su_gi_contig_10304      ------------------------------------------------
Pflab1_L_p3a_A08_02.ab1 ------------------------------------------------

PF11_0530               AACTGTCCTAAATTTTTCTTTAAATTTTTTTTTAAGTGCTTTATGTGG
MAL11|PF11_0530         AACTGTCCTAAATTTTTCTTTAAATTTTTTTTTAAGTGCTTTATGTGG
su_gi_contig_10304      ------------------------------------------------
Pflab1_L_p3a_A08_02.ab1 ------------------------------------------------

PF11_0530               CATCATATTTTTTCATGAGAAAAGAAAATTGTTATGGTTCTTTGGGGT
MAL11|PF11_0530         CATCATATTTTTTCATGAGAAAAGAAAATTGTTATGGTTCTTTGGGGT
su_gi_contig_10304      ------------------------------------------------
Pflab1_L_p3a_A08_02.ab1 ------------------------------------------------

PF11_0530               TATGCTAATAATTTGTGGATTGATTTTTATACTTAAGGATACAATAAA
MAL11|PF11_0530         TATGCTAATAATTTGTGGATTGATTTTTATACTTAAGGATACAATAAA
su_gi_contig_10304      ------------------------------------------------
Pflab1_L_p3a_A08_02.ab1 ------------------------------------------------

PF11_0530               TGAAGAAAAAATAAAAAACAAATAAAAATTATTAAATAAATAAATAAA
MAL11|PF11_0530         TGAAGAAAAAATAAAAAACAAATAA-----------------------
su_gi_contig_10304      ------------------------------------------------
Pflab1_L_p3a_A08_02.ab1 ------------------------------------------------

PF11_0530               AAAAAAAAAAATATATATATATTGTTAATATTTATTATATTTTTGTAA
MAL11|PF11_0530         ------------------------------------------------
su_gi_contig_10304      ------------------------------------------------
Pflab1_L_p3a_A08_02.ab1 ------------------------------------------------

PF11_0530               TTTTTTTTTATATATAATATGCCAATTGATTAAAAAATATATATTCTT
MAL11|PF11_0530         ------------------------------------------------
su_gi_contig_10304      ------------------------------------------------
Pflab1_L_p3a_A08_02.ab1 ------------------------------------------------

PF11_0530               TAAAATATGCAATAATATGTAATAATGTGCAAAAAAAAGAAAAATTTA
MAL11|PF11_0530         ------------------------------------------------
su_gi_contig_10304      ------------------------------------------------
Pflab1_L_p3a_A08_02.ab1 ------------------------------------------------

PF11_0530               TTATATAATATTTCTATTATCTTCCAATTGCTTATCTATTCCTTTCAT
MAL11|PF11_0530         ------------------------------------------------
su_gi_contig_10304      ------------------------------------------------
Pflab1_L_p3a_A08_02.ab1 ------------------------------------------------

PF11_0530               AAGTAAAAAATAAACCACGGTAGAAACTGTAGCAACAGTTAAATGAAG
MAL11|PF11_0530         ------------------------------------------------
su_gi_contig_10304      ------------------------------------------------
Pflab1_L_p3a_A08_02.ab1 ------------------------------------------------

PF11_0530               AAAAACTAAAATTGAATTGGCGGAAAAGAAAAGTACAGCATTATATGA
MAL11|PF11_0530         ------------------------------------------------
su_gi_contig_10304      ------------------------------------------------
Pflab1_L_p3a_A08_02.ab1 ------------------------------------------------

PF11_0530               ATTACAGTCGTTATTCATACCAATCCTTTTATTAAATACAACACTAGT
MAL11|PF11_0530         ------------------------------------------------
su_gi_contig_10304      ------------------------------------------------
Pflab1_L_p3a_A08_02.ab1 ------------------------------------------------

PF11_0530               GATAGTATATAATACATATATACCATAACAACTAGATAATACATCAAC
MAL11|PF11_0530         ------------------------------------------------
su_gi_contig_10304      ------------------------------------------------
Pflab1_L_p3a_A08_02.ab1 ------------------------------------------------

PF11_0530               AATGGCCATAACTGCTGAAACGACAGCTACTATACCCCATTCGTATTC
MAL11|PF11_0530         ------------------------------------------------
su_gi_contig_10304      ------------------------------------------------
Pflab1_L_p3a_A08_02.ab1 ------------------------------------------------

PF11_0530               GGTGCCCCATTCTCTGCAACTTATGATAGAGTAATAAGGAGCCATCAC
MAL11|PF11_0530         ------------------------------------------------
su_gi_contig_10304      ------------------------------------------------
Pflab1_L_p3a_A08_02.ab1 ------------------------------------------------

PF11_0530               ATATGAAACGCCTTAAAAAAAAAAAAAAAAAAAAAAAAAAAATGAAAA
MAL11|PF11_0530         ------------------------------------------------
su_gi_contig_10304      ------------------------------------------------
Pflab1_L_p3a_A08_02.ab1 ------------------------------------------------

PF11_0530               AAATGAAATGTATTATATTGATTAGATAATATATGTGTATATAAAAAT
MAL11|PF11_0530         ------------------------------------------------
su_gi_contig_10304      ------------------------------------------------
Pflab1_L_p3a_A08_02.ab1 ------------------------------------------------

PF11_0530               GTTTATTTATTTGTTTATTTATTTGTTTATTTGTTTATTTATTTATTT
MAL11|PF11_0530         ------------------------------------------------
su_gi_contig_10304      ------------------------------------------------
Pflab1_L_p3a_A08_02.ab1 ------------------------------------------------

PF11_0530               GTTTATTTATTTATTTATTTATTTATTGATTCATTCAAATTTATAATT
MAL11|PF11_0530         ------------------------------------------------
su_gi_contig_10304      ------------------------------------------------
Pflab1_L_p3a_A08_02.ab1 ------------------------------------------------

PF11_0530               ATCTTATTAAGTCATTTTACCTATTGATAAGGAAAAATTGAACAATGA
MAL11|PF11_0530         ------------------------------------------------
su_gi_contig_10304      ------------------------------------------------
Pflab1_L_p3a_A08_02.ab1 ------------------------------------------------

PF11_0530               ATCAATTAAGGCAAGACACTGTAAATCAGATGCTTTGGGGAATAAAAA
MAL11|PF11_0530         ------------------------------------------------
su_gi_contig_10304      ------------------------------------------------
Pflab1_L_p3a_A08_02.ab1 ------------------------------------------------

PF11_0530               AATAAGATATGATAAAATTGACAAACAAATATACAATATCATTAATAT
MAL11|PF11_0530         ------------------------------------------------
su_gi_contig_10304      ------------------------------------------------
Pflab1_L_p3a_A08_02.ab1 ------------------------------------------------

PF11_0530               TATTAACCATTTTCTAACAGGATTATATATAAGTGGAGCAGTACCACC
MAL11|PF11_0530         ------------------------------------------------
su_gi_contig_10304      ------------------------------------------------
Pflab1_L_p3a_A08_02.ab1 ------------------------------------------------

PF11_0530               ATTTCTTAAAGGACGACCACATATGTAATTAAAAATTTTCATCCTAAG
MAL11|PF11_0530         ------------------------------------------------
su_gi_contig_10304      ------------------------------------------------
Pflab1_L_p3a_A08_02.ab1 ------------------------------------------------

PF11_0530               GAAATAAGAACAAATCCTTATTTTAATTTTTGCTTTTATTTTTTTTTT
MAL11|PF11_0530         ------------------------------------------------
su_gi_contig_10304      ------------------------------------------------
Pflab1_L_p3a_A08_02.ab1 ------------------------------------------------

PF11_0530               TTTTCCCCTATTTGTTCATTTTTCTTTGTCTTTTATAAATACATTTTT
MAL11|PF11_0530         ------------------------------------------------
su_gi_contig_10304      ------------------------------------------------
Pflab1_L_p3a_A08_02.ab1 ------------------------------------------------

PF11_0530               TTTTTTTTTTTTTTTTTTTTTTTGTATTATATGAAAATATTTATATGA
MAL11|PF11_0530         ------------------------------------------------
su_gi_contig_10304      ------------------------------------------------
Pflab1_L_p3a_A08_02.ab1 ------------------------------------------------

PF11_0530               TTATATATAATCTTTGTTTTTCATTATTTTCATCATTTTATATTACCC
MAL11|PF11_0530         ------------------------------------------------
su_gi_contig_10304      ------------------------------------------------
Pflab1_L_p3a_A08_02.ab1 ------------------------------------------------

PF11_0530               CATTGTTAACTTTTTTTCGATTTTTCTTATTTTATTGTATAAATATAA
MAL11|PF11_0530         ------------------------------------------------
su_gi_contig_10304      ------------------------------------------------
Pflab1_L_p3a_A08_02.ab1 ------------------------------------------------

PF11_0530               TTATTTTGAGATGAAATTATATGGACATGCTTTGTGGTAAACATATTA
MAL11|PF11_0530         ------------------------------------------------
su_gi_contig_10304      ------------------------------------------------
Pflab1_L_p3a_A08_02.ab1 ------------------------------------------------

PF11_0530               ATACTATAATATTTTTTATATAAAAGATAATTTATTCATATCCAAAAT
MAL11|PF11_0530         ------------------------------------------------
su_gi_contig_10304      ------------------------------------------------
Pflab1_L_p3a_A08_02.ab1 ------------------------------------------------

PF11_0530               AAAGTAAAAAATGTTTATATATATATATATATATATATATATATAACA
MAL11|PF11_0530         ------------------------------------------------
su_gi_contig_10304      ------------------------------------------------
Pflab1_L_p3a_A08_02.ab1 ------------------------------------------------

PF11_0530               TAAATATTTTTTAAAATAATAATTGATTAGTTTTAAAAATATATGATT
MAL11|PF11_0530         ------------------------------------------------
su_gi_contig_10304      ------------------------------------------------
Pflab1_L_p3a_A08_02.ab1 ------------------------------------------------

PF11_0530               ATATACATTACTTAATATATAACCCTTTTTGGGAAAGAAAAAAAGAAA
MAL11|PF11_0530         ------------------------------------------------
su_gi_contig_10304      ------------------------------------------------
Pflab1_L_p3a_A08_02.ab1 ------------------------------------------------

PF11_0530               AAAAATAAACATAAAACGTGTATATGTATATATATATATATATATATA
MAL11|PF11_0530         ------------------------------------------------
su_gi_contig_10304      ------------------------------------------------
Pflab1_L_p3a_A08_02.ab1 ------------------------------------------------

PF11_0530               TATATATATATGTACAAATGAGGTACGAATTAAAAAA
MAL11|PF11_0530         -------------------------------------
su_gi_contig_10304      -------------------------------------
Pflab1_L_p3a_A08_02.ab1 -------------------------------------

;

endblock;
