# Supplementary material for: cDNA sequences reveal considerable gene prediction inaccuracy in the Plasmodium falciparum genome
Source: BMC Genomics. 2007 Jul 27;8:255. doi: 10.1186/1471-2164-8-255 (PMC1978503; doi:10.1186/1471-2164-8-255)
Supplement: Additional file 3 — Genes with cDNA sequences not matching predicted CDS perfectly. Aligned cDNA and predicted CDS sequences can be viewed by double clicking the hyper-linked gene names in the Excel file. [file 1471-2164-8-255-S3.zip › PF11_0540.TXT]

#NEXUS

[!This data assembled using Sequencher, from Gene Codes Corporation.]
begin data;
   dimensions ntax=3 nchar=9883;
   format datatype=dna gap=- interleave=yes;
   matrix

PF11_0540         ATTATATGTACATATTTTATATGTAGGCCTAATGTGTGACACTCAAGT
MAL11|PF11_0540   ------------------------------------------------
su_gi_contig_7353 ------------------------------------------------

PF11_0540         TGAGGCATTAACCCATTTAGTTAAAAAAAAAAATCATCACCAGATTTC
MAL11|PF11_0540   ------------------------------------------------
su_gi_contig_7353 ------------------------------------------------

PF11_0540         AAGTGAAATAATGAAGCATTTATATTCACCAACATCCCTTATGAATAG
MAL11|PF11_0540   ------------------------------------------------
su_gi_contig_7353 ------------------------------------------------

PF11_0540         TAAACAAAATAATATGATAAAACATTTTTAAGACAAATATATTTATAT
MAL11|PF11_0540   ------------------------------------------------
su_gi_contig_7353 ------------------------------------------------

PF11_0540         ATATATATATATATTGATGTTGTAATATTTTAATTAAAATATTATTTT
MAL11|PF11_0540   ------------------------------------------------
su_gi_contig_7353 ------------------------------------------------

PF11_0540         TTTATTTATTTATTTATTTTGTAGAAATAAAAGATATAAAAGTAAACA
MAL11|PF11_0540   ------------------------------------------------
su_gi_contig_7353 ------------------------------------------------

PF11_0540         GTGAAGAATATGTAGTGTAACTTTTGTTTATGACTAACCGCATTTTAG
MAL11|PF11_0540   ------------------------------------------------
su_gi_contig_7353 ------------------------------------------------

PF11_0540         TATACAAAAGGTATGATATAAAAATAAAGAAATTAACATATATATATA
MAL11|PF11_0540   ------------------------------------------------
su_gi_contig_7353 ------------------------------------------------

PF11_0540         TATATATATATATATATATATATGTATTTATTTATATTTTATAATTTA
MAL11|PF11_0540   ------------------------------------------------
su_gi_contig_7353 ------------------------------------------------

PF11_0540         TAATAAAAATAATGAAATGATGAAACAAAACAGTTCTGCTTCTGAATT
MAL11|PF11_0540   ------------------------------------------------
su_gi_contig_7353 ------------------------------------------------

PF11_0540         TATTTTGATGATAACTATGCCCAACTGATCTCATAATTTTTATTATAT
MAL11|PF11_0540   ------------------------------------------------
su_gi_contig_7353 ------------------------------------------------

PF11_0540         TTATAGAATGAATAAATAAAATAACATGTATAAATGTTAATATTTAAC
MAL11|PF11_0540   ------------------------------------------------
su_gi_contig_7353 ------------------------------------------------

PF11_0540         TTTTTGAGGAAAAAAAAAAAAAAAATAATAAGATAATAAAATAATAAT
MAL11|PF11_0540   ------------------------------------------------
su_gi_contig_7353 ------------------------------------------------

PF11_0540         ATAATAAAATAATAATATTATAAAAAAAAAATTTTAACTTTTTTTTTT
MAL11|PF11_0540   ------------------------------------------------
su_gi_contig_7353 ------------------------------------------------

PF11_0540         TTTTTTTTTTTTTTTTTTTTTTTCCTTAAAATGAATAATCAACTTTAT
MAL11|PF11_0540   ------------------------------------------------
su_gi_contig_7353 ------------------------------------------------

PF11_0540         TAATAATTTATTTAATTTAACATTGTAATTATTAGAGACACATTAATT
MAL11|PF11_0540   ------------------------------------------------
su_gi_contig_7353 ------------------------------------------------

PF11_0540         TTATATGTTCTCTATATATATTTATATTTATTTATTTATTTATTTTTT
MAL11|PF11_0540   ------------------------------------------------
su_gi_contig_7353 ------------------------------------------------

PF11_0540         TTTTTTTTTTTAGATAAGAAGGGAGTGAATATATCCAAAAAAGAAAGT
MAL11|PF11_0540   ------------------------------------------------
su_gi_contig_7353 ------------------------------------------------

PF11_0540         CTCATAAAGAATACGTTACGAATTAGGATATATAAATTAAGATGACAT
MAL11|PF11_0540   ------------------------------------------------
su_gi_contig_7353 ------------------------------------------------

PF11_0540         TATATATATATATATATATGTGTGTTTTTTTTTTTTTTTTTCTTTTTT
MAL11|PF11_0540   ------------------------------------------------
su_gi_contig_7353 ------------------------------------------------

PF11_0540         TTTTTTTATTATTTTTTCTTTTTTTTGTAATTTCTTTTTTTTTTTTTT
MAL11|PF11_0540   ------------------------------------------------
su_gi_contig_7353 ------------------------------------------------

PF11_0540         TTTTCATCGTTTTGTAAATATATATGTTAAAAATATACATATATTTAT
MAL11|PF11_0540   ------------------------------------------------
su_gi_contig_7353 ------------------------------------------------

PF11_0540         ATGTATATATTTATGTAACATATTATTTATTCCTAAATAACTATAAAA
MAL11|PF11_0540   ------------------------------------------------
su_gi_contig_7353 ------------------------------------------------

PF11_0540         GTAAAAATAATGTAGAAATTATATTTATAAAACAACATATTGTTTTAA
MAL11|PF11_0540   ------------------------------------------------
su_gi_contig_7353 ------------------------------------------------

PF11_0540         TCTAATTCGTATATTTTTAAATGTGTTTGAAAAGAGAAAGAATTTTTT
MAL11|PF11_0540   ------------------------------------------------
su_gi_contig_7353 ------------------------------------------------

PF11_0540         CTTTAAGTCTTATAGTATAATTATTTTATATATAATAAAAAATATATA
MAL11|PF11_0540   ------------------------------------------------
su_gi_contig_7353 ------------------------------------------------

PF11_0540         AATAAAAAATATATAAATATATAAATATATATATATATATATATATAT
MAL11|PF11_0540   ------------------------------------------------
su_gi_contig_7353 ------------------------------------------------

PF11_0540         ATATAAAGGTCTTGTGAGAAAAAGGGTTCAAAAGGATGTTCATAGACA
MAL11|PF11_0540   ------------------------------------------------
su_gi_contig_7353 ------------------------------------------------

PF11_0540         CTGAAGCAAAAAGTTTATACAATGTCATTGAAATTTTTGAAAGAAAAA
MAL11|PF11_0540   ------------------------------------------------
su_gi_contig_7353 ------------------------------------------------

PF11_0540         TAATATATTTATCTTTTATAAACGAAGAGGTACAAAAAAAAAAAAAAA
MAL11|PF11_0540   ------------------------------------------------
su_gi_contig_7353 ------------------------------------------------

PF11_0540         AAAAAAAAATAGAACCATTAAATATTATATTATATATATATATATATA
MAL11|PF11_0540   ------------------------------------------------
su_gi_contig_7353 ------------------------------------------------

PF11_0540         TATATATATATATGTGTTTATATGTGTATAATTTTGATGAAGTGGGGG
MAL11|PF11_0540   -----------ATGTGTTTATATGTGTATAATTTTGATGAAGTGGGGG
su_gi_contig_7353 ------------------------------------------------

PF11_0540         AGAATAAATTTGAAAAAAGTAACAATGTATGAAATATTATAATGTATA
MAL11|PF11_0540   AGAATAAATTTGAAAAAAGTAACAAT----------------------
su_gi_contig_7353 ------------------------------------------------

PF11_0540         TATTAAAACATATATTTATCGTATAATATTTGATAACATGTAATGATG
MAL11|PF11_0540   ------------------------------------------------
su_gi_contig_7353 ------------------------------------------------

PF11_0540         AATTATACATAATAAATTATATCACTAATTACTTTAATTAATTAATTA
MAL11|PF11_0540   ------------------------------------------------
su_gi_contig_7353 ------------------------------------------------

PF11_0540         ATTATTTATTTATTTATTTTGTTTTATTCTTTCCAATGTAGATATTAG
MAL11|PF11_0540   -----------------------------------------ATATTAG
su_gi_contig_7353 ------------------------------------------------

PF11_0540         AAAAATTGAATGAACATGATATTAGCACAATTCCTGAGGAATTTCTTT
MAL11|PF11_0540   AAAAATTGAATGAACATGATATTAGCACAATTCCTGAGGAATTTCTTT
su_gi_contig_7353 ------------------------------------------------

PF11_0540         TATACTTCAAGGACATAATAAAATTGAACAAATTATATGAACATAGTG
MAL11|PF11_0540   TATACTTCAAGGACATAATAAAATTGAACAAATTATATGAACATAGTG
su_gi_contig_7353 ------------------------------------------------

PF11_0540         ATATATTAAAAAATTATGAAGATGATGATAAAGAAGGAGAAGACGATG
MAL11|PF11_0540   ATATATTAAAAAATTATGAAGATGATGATAAAGAAGGAGAAGACGATG
su_gi_contig_7353 ------------------------------------------------

PF11_0540         TAAATTATAAAAAATGTGTAGATGATGAAGAGGTTTGTGTAAATAAAG
MAL11|PF11_0540   TAAATTATAAAAAATGTGTAGATGATGAAGAGGTTTGTGTAAATAAAG
su_gi_contig_7353 ------------------------------------------------

PF11_0540         AACATCAAGATTTGATAGATAAAATAAAAAAATATTGTATACGTCTGT
MAL11|PF11_0540   AACATCAAGATTTGATAGATAAAATAAAAAAATATTGTATACGTCTGT
su_gi_contig_7353 ------------------------------------------------

PF11_0540         GTAATATATTTAATGAAAATGCAAGTCTTTATGAAATATTAAACAAAA
MAL11|PF11_0540   GTAATATATTTAATGAAAATGCAAGTCTTTATGAAATATTAAACAAAA
su_gi_contig_7353 ------------------------------------------------

PF11_0540         TGAAAGATAAAGAAAATCATGACTTTTCTAAATTCTTATACATCATCA
MAL11|PF11_0540   TGAAAGATAAAGAAAATCATGACTTTTCTAAATTCTTATACATCATCA
su_gi_contig_7353 ------------------------------------------------

PF11_0540         AAGATATAAAGGTAAAAGGATAAAATATAAATAAATAAATAAATAAAT
MAL11|PF11_0540   AAGATATAA---------------------------------------
su_gi_contig_7353 ------------------------------------------------

PF11_0540         ATATATATATATATATATATATATATGTGTGTGTGTGGTAGTTATGTA
MAL11|PF11_0540   ------------------------------------------------
su_gi_contig_7353 ------------------------------------------------

PF11_0540         CTTAAAAGTGATATAAACAACATTCTTTTGTGCTATAATATAATTAAC
MAL11|PF11_0540   ------------------------------------------------
su_gi_contig_7353 ------------------------------------------------

PF11_0540         ATAATATCATAATAAATGTATAGATTTATTATTATTTCAAACACTTGT
MAL11|PF11_0540   ------------------------------------------------
su_gi_contig_7353 ------------------------------------------------

PF11_0540         ATTTATGTTTGTACAGAATATTTTTCAAACGAAGTTTCAAACGAGCGC
MAL11|PF11_0540   --------------AGAATATTTTTCAAACGAAGTTTCAAACGAGCGC
su_gi_contig_7353 ------------------------------------------------

PF11_0540         TTTAGAAAAAATCAAGGGTATCGAAAATATGAATAAATTAAAAGATGA
MAL11|PF11_0540   TTTAGAAAAAATCAAGGGTATCGAAAATATGAATAAATTAAAAGATGA
su_gi_contig_7353 ------------------------------------------------

PF11_0540         AGAAAAGAAAATACAAGAAGAAGAAAAAAAGTTAAATGAAGAATTAGA
MAL11|PF11_0540   AGAAAAGAAAATACAAGAAGAAGAAAAAAAGTTAAATGAAGAATTAGA
su_gi_contig_7353 ------------------------------------------------

PF11_0540         AAACATACGAAAAGAAAGTCATAAAGAATTAAATGAACTAGAACAATG
MAL11|PF11_0540   AAACATACGAAAAGAAAGTCATAAAGAATTAAATGAACTAGAACAATG
su_gi_contig_7353 ------------------------------------------------

PF11_0540         TTTAAAAAAAAAAGAAAAGGAATTAGAACATTTGAAAAAATCTTCACA
MAL11|PF11_0540   TTTAAAAAAAAAAGAAAAGGAATTAGAACATTTGAAAAAATCTTCACA
su_gi_contig_7353 ------------------------------------------------

PF11_0540         AGAAAATCTACAAGTATTATTAAATATGTTACCGTTAAATGATACCTC
MAL11|PF11_0540   AGAAAATCTACAAGTATTATTAAATATGTTACCGTTAAATGATACCTC
su_gi_contig_7353 ------------------------------------------------

PF11_0540         TGATAATTTAGAACATATAAATATGTTATTTGAAAAAACAAAAAATAT
MAL11|PF11_0540   TGATAATTTAGAACATATAAATATGTTATTTGAAAAAACAAAAAATAT
su_gi_contig_7353 -----------AACATATAAATATGTTATTTGAAAAAACAAAAAATAT

PF11_0540         TTATGAGAATAAAATAAAATTATATCAAGACCAAGAAATAAGTTTAGT
MAL11|PF11_0540   TTATGAGAATAAAATAAAATTATATCAAGACCAAGAAATAAGTTTAGT
su_gi_contig_7353 TTATGAGAATAAAATAAAATTATATCAAGACCAAGAAATAAGTTTAGT

PF11_0540         GAAGAAAAATAAATTACTAGAACTTGATATAGAAAATTATATCAACTT
MAL11|PF11_0540   GAAGAAAAATAAATTACTAGAACTTGATATAGAAAATTATATCAACTT
su_gi_contig_7353 GAAGAAAAATAAATTACTAGAACTTGATATAGAAAATTATATCAACTT

PF11_0540         GATAGATGACCAAATTAAAAGCAAGGACGATGGTAAGAAGGGAATGTA
MAL11|PF11_0540   GATAGATGACCAAATTAAAAGCAAGGACGATG----------------
su_gi_contig_7353 GATAGATGACCAAATTAAAAGCAAGGACGATGGTAAGAAGGGAATGTA

PF11_0540         TATATATATATATATATATATATGTGTATATATATATGTGTGTATATA
MAL11|PF11_0540   ------------------------------------------------
su_gi_contig_7353 TATATATATATATATATATAT--GTGTATATATATATGTGTGTATATA

PF11_0540         TATATATAATATTGCACATTGTGTGGACATGCCCCTTATAAGAACAGA
MAL11|PF11_0540   ------------------------------------------------
su_gi_contig_7353 TATATATAATATTGCACATTGTGTGGACATGCCCCTTATAAGAACAGA

PF11_0540         TTTCCTTGTTCAACCTTTTAATACATTTTTCACATAAAAAAATTAACG
MAL11|PF11_0540   ------------------------------------------------
su_gi_contig_7353 TTTCCTTGTTCAACCTTTTAATACATTTTTCACATAAAAAAATTAACG

PF11_0540         AATTACTTTATTATGTTTTTAATTATTACCTTCTTGGTTTTTATTTAT
MAL11|PF11_0540   ------------------------------------------------
su_gi_contig_7353 AATTACTTTATTATGTTTTTAATTATTACCTTCTTGGTTTTTATTTAT

PF11_0540         TGGCACACAGAAATTGAAAAATGGACAAGGGAATTAAAGAAAAATAAA
MAL11|PF11_0540   ----------AAATTGAAAAATGGACAAGGGAATTAAAGAAAAATAAA
su_gi_contig_7353 TGGCACACAGAAATTGAAAAATGGACAAGGGAATTAAAGAAAAATAAA

PF11_0540         ATAACGGAAAAAGATTTAGACAGTATACTTTTGAGAAAACAAAATGAA
MAL11|PF11_0540   ATAACGGAAAAAGATTTAGACAGTATACTTTTGAGAAAACAAAATGAA
su_gi_contig_7353 ATAACGGAAAAAGATTTAGACAGTATACTTTTGAGAAAACAAAATGAA

PF11_0540         GAAAATGAAAGATGTTTTTTACATGAACTAACGGAAAAAAGAAACATG
MAL11|PF11_0540   GAAAATGAAAGATGTTTTTTACATGAACTAACGGAAAAAAGAAACATG
su_gi_contig_7353 GAAAATGAAAGATGTTTTTTACATGAACTAACGGAAAAAAGAAACATG

PF11_0540         ATAAATCAAAAAAAAGATAATATAAACAACGAAGCTGCTGTATTAATT
MAL11|PF11_0540   ATAAATCAAAAAAAAGATAATATAAACAACGAAGCTGCTGTATTAATT
su_gi_contig_7353 ATAAATCAAAAAAAAGATAATATAAACAACGAAGCTGCTGTATTAATT

PF11_0540         CAGTCTTATATAAGGGCCGTAAAAGAGCGGAATTTATTTAGTGAGCAT
MAL11|PF11_0540   CAGTCTTATATAAGGGCCGTAAAAGAGCGGAATTTATTTAGTGAGCAT
su_gi_contig_7353 CAGTCTTATATA------------------------------------

PF11_0540         GAGAAGAAAAAAAAAAGTCGAAAAAAAAAAAAATAAAAAGGAATAAAT
MAL11|PF11_0540   GAGAAGAAAAAAAAAA--------------------------------
su_gi_contig_7353 ------------------------------------------------

PF11_0540         AATATTATACACACGTATATTATTATACACATATATGTGATTTTAATT
MAL11|PF11_0540   ------------------------------------------------
su_gi_contig_7353 ------------------------------------------------

PF11_0540         ATTAATATATTTATTAATCATATTTTTTTACATTATCTTATTTTACTC
MAL11|PF11_0540   ------------------------------------------------
su_gi_contig_7353 ------------------------------------------------

PF11_0540         TTTGTTTATATATAAATATATATATATATATATATATATATATATATA
MAL11|PF11_0540   ------------------------------------------------
su_gi_contig_7353 ------------------------------------------------

PF11_0540         TTATTACACAACGTTGTACATTTCAATATTTTTATTAAAAACAATATA
MAL11|PF11_0540   ------------------------------------------------
su_gi_contig_7353 ------------------------------------------------

PF11_0540         CTTGAAATCTTTTTTTTTTTTCTTTTTTTTTTTTCTTTTTTTTTTTTT
MAL11|PF11_0540   ------------------------------------------------
su_gi_contig_7353 ------------------------------------------------

PF11_0540         TGAAATGAATTCTTTTAATTTCCCCAAATTATGATGAGCTATTTTAAA
MAL11|PF11_0540   ------------------------------------------------
su_gi_contig_7353 ------------------------------------------------

PF11_0540         AAAAGGAGAGAGTATTTAATAAATAATCAATTTTAAGTGTGTTCCATA
MAL11|PF11_0540   ------------------------------------------------
su_gi_contig_7353 ------------------------------------------------

PF11_0540         TATATATAAATATATATATATATATATATATATATATATATATATATA
MAL11|PF11_0540   ------------------------------------------------
su_gi_contig_7353 ------------------------------------------------

PF11_0540         TATGTATAAATATATATATTTTCTTTTTGTTGTTGTTTCTAGCATACT
MAL11|PF11_0540   ------------------------------------------------
su_gi_contig_7353 ------------------------------------------------

PF11_0540         TATAAATGTATAAATTATAAGAATCACCTACATACATATATACACATA
MAL11|PF11_0540   ------------------------------------------------
su_gi_contig_7353 ------------------------------------------------

PF11_0540         TACATATATATTTATATATATATATATTCACAAATGTGTATGTATTAA
MAL11|PF11_0540   ------------------------------------------------
su_gi_contig_7353 ------------------------------------------------

PF11_0540         ATATACTTATAATTTATCTGTATATATACATTTGTATTACTTTGTTTA
MAL11|PF11_0540   ------------------------------------------------
su_gi_contig_7353 ------------------------------------------------

PF11_0540         AAACTATAAATGAACAGAATGAATGATTTAGATATCGAAGAATATAAC
MAL11|PF11_0540   -------------------------------ATATCGAAGAATATAAC
su_gi_contig_7353 ------------------------------------------------

PF11_0540         AGGAATATAATACAAGAACTTAATGAAGCCGCTGAAGAAGGTGAATAT
MAL11|PF11_0540   AGGAATATAATACAAGAACTTAATGAAGCCGCTGAAGAAGGTGAATAT
su_gi_contig_7353 ------------------------------------------------

PF11_0540         CCGTTGTCTATGTTTTTACATGACCTTATAGAAATAGACATGGAATCA
MAL11|PF11_0540   CCGTTGTCTATGTTTTTACATGACCTTATAGAAATAGACATGGAATCA
su_gi_contig_7353 ------------------------------------------------

PF11_0540         AATTTTAGTTATAAATATATGATTATAAATAGATTAGTTGAAATATGT
MAL11|PF11_0540   AATTTTAGTTATAAATATATGATTATAAATAGATTAGTTGAAATATGT
su_gi_contig_7353 ------------------------------------------------

PF11_0540         ATAAATTCTATTAATAAGAAAATGTTTTTTTTAGCTGATGAGTGCATG
MAL11|PF11_0540   ATAAATTCTATTAATAAGAAAATGTTTTTTTTAGCTGATGAGTGCATG
su_gi_contig_7353 ------------------------------------------------

PF11_0540         TATTTTATGCGTTATTGTATAGATAAATGTATAAATTTAAAAGATGAG
MAL11|PF11_0540   TATTTTATGCGTTATTGTATAGATAAATGTATAAATTTAAAAGATGAG
su_gi_contig_7353 ------------------------------------------------

PF11_0540         ATAATTAAGAATAGTTCCTTTTTTAATAATATAAATATTATAATAGAC
MAL11|PF11_0540   ATAATTAAGAATAGTTCCTTTTTTAATAATATAAATATTATAATAGAC
su_gi_contig_7353 ------------------------------------------------

PF11_0540         ATATGTTCAAAAGAAAAGGTTTATAATAATGATAATTTGTATATTTTT
MAL11|PF11_0540   ATATGTTCAAAAGAAAAGGTTTATAATAATGATAATTTGTATATTTTT
su_gi_contig_7353 ------------------------------------------------

PF11_0540         GAAAAAACATTTTTTTTTTTTATTCTTGATTTAAATAATAATATGGAT
MAL11|PF11_0540   GAAAAAACATTTTTTTTTTTTATTCTTGATTTAAATAATAATATGGAT
su_gi_contig_7353 ------------------------------------------------

PF11_0540         GATTTTATTAATTTATGGAAAATATATAAAAATGAATTGATACATTTT
MAL11|PF11_0540   GATTTTATTAATTTATGGAAAATATATAAAAATGAATTGATACATTTT
su_gi_contig_7353 ------------------------------------------------

PF11_0540         TATACTACTTTAATATATATCATATCAATAACTATATCTGAATTTTAT
MAL11|PF11_0540   TATACTACTTTAATATATATCATATCAATAACTATATCTGAATTTTAT
su_gi_contig_7353 ------------------------------------------------

PF11_0540         GTTATATTAAATAATATAAAAGGAGAAGATAATGTTGATATAGATTAT
MAL11|PF11_0540   GTTATATTAAATAATATAAAAGGAGAAGATAATGTTGATATAGATTAT
su_gi_contig_7353 ------------------------------------------------

PF11_0540         ATACATATTGGTTGTGAATTAATAAAGTTAATAGAAATATGTTTAGAT
MAL11|PF11_0540   ATACATATTGGTTGTGAATTAATAAAGTTAATAGAAATATGTTTAGAT
su_gi_contig_7353 ------------------------------------------------

PF11_0540         TTGTCTCTTGTCATATTTAATAATATAGACGAGATAGAAAATATTGAT
MAL11|PF11_0540   TTGTCTCTTGTCATATTTAATAATATAGACGAGATAGAAAATATTGAT
su_gi_contig_7353 ------------------------------------------------

PF11_0540         ATATTAGAAAATCATATTAATGTTATGATTAAAAATTTTCATGATATA
MAL11|PF11_0540   ATATTAGAAAATCATATTAATGTTATGATTAAAAATTTTCATGATATA
su_gi_contig_7353 ------------------------------------------------

PF11_0540         CCTGACATCGAAATAAAAAGAAAAATCATGTTAATGATGAAAGCTATA
MAL11|PF11_0540   CCTGACATCGAAATAAAAAGAAAAATCATGTTAATGATGAAAGCTATA
su_gi_contig_7353 ------------------------------------------------

PF11_0540         CTTAAAAAAAAAAATATATGTGACAAAGAATGGAATGAAGAAATTAAT
MAL11|PF11_0540   CTTAAAAAAAAAAATATATGTGACAAAGAATGGAATGAAGAAATTAAT
su_gi_contig_7353 ------------------------------------------------

PF11_0540         AATTTTAATATAAAATATAATTTGTTAAATAATGTATCAAATAAGCAA
MAL11|PF11_0540   AATTTTAATATAAAATATAATTTGTTAAATAATGTATCAAATAAGCAA
su_gi_contig_7353 ------------------------------------------------

PF11_0540         AAATATAAAAACAAGAAAAATAAGAAGAAAAATAAGAATAATGATTAT
MAL11|PF11_0540   AAATATAAAAACAAGAAAAATAAGAAGAAAAATAAGAATAATGATTAT
su_gi_contig_7353 ------------------------------------------------

PF11_0540         TATAATTATTTAAATATAACAAAAGATAAAAAACATATAAATATAAAT
MAL11|PF11_0540   TATAATTATTTAAATATAACAAAAGATAAAAAACATATAAATATAAAT
su_gi_contig_7353 ------------------------------------------------

PF11_0540         TATTTAAAAACTAATTCTTATATATATATAAACAATTGTTATCTTTTT
MAL11|PF11_0540   TATTTAAAAACTAATTCTTATATATATATAAACAATTGTTATCTTTTT
su_gi_contig_7353 ------------------------------------------------

PF11_0540         CTTAATACATATAATGAAAATCTTAACGATATAACAATGAATACATCA
MAL11|PF11_0540   CTTAATACATATAATGAAAATCTTAACGATATAACAATGAATACATCA
su_gi_contig_7353 ------------------------------------------------

PF11_0540         CCAAGTAGATGGAACAAAATAAAGTTATCATCATGGGGATATAAAGGA
MAL11|PF11_0540   CCAAGTAGATGGAACAAAATAAAGTTATCATCATGGGGATATAAAGGA
su_gi_contig_7353 ------------------------------------------------

PF11_0540         TCGTTGTTAATAAATTTCTTCTATTCTTATTTTTATAATACTAAACAT
MAL11|PF11_0540   TCGTTGTTAATAAATTTCTTCTATTCTTATTTTTATAATACTAAACAT
su_gi_contig_7353 ------------------------------------------------

PF11_0540         AAATTATTAGTAGTTATCTCATATGATAATATGAAAATAAGATCTGAT
MAL11|PF11_0540   AAATTATTAGTAGTTATCTCATATGATAATATGAAAATAAGATCTGAT
su_gi_contig_7353 ------------------------------------------------

PF11_0540         CCCAATTACAAATCTGTATTTTTCTATTTCAAAAAGGAAGAAATATCG
MAL11|PF11_0540   CCCAATTACAAATCTGTATTTTTCTATTTCAAAAAGGAAGAAATATCG
su_gi_contig_7353 ------------------------------------------------

PF11_0540         GGTAAAAAAATAAAAGAAATATATATATATATATATATATATCTACAC
MAL11|PF11_0540   ------------------------------------------------
su_gi_contig_7353 ------------------------------------------------

PF11_0540         ACATATAAATGAACCTAATATATCTGTCAAATAATAATACAAAAAAAA
MAL11|PF11_0540   ------------------------------------------------
su_gi_contig_7353 ------------------------------------------------

PF11_0540         TATATATATATATATATATATATGTATATATTTATATATATTATTTAT
MAL11|PF11_0540   ------------------------------------------------
su_gi_contig_7353 ------------------------------------------------

PF11_0540         TTATTATTTAAAATTTTTCATTGTTGCACTTTTAGGTGTGCTGTCCAA
MAL11|PF11_0540   ----------------------------------GGTGTGCTGTCCAA
su_gi_contig_7353 ------------------------------------------------

PF11_0540         CAAACTGAGGAATACTTTTAAAGATAAATTTTTGGATAATCTTGAAAT
MAL11|PF11_0540   CAAACTGAGGAATACTTTTAAAGATAAATTTTTGGATAATCTTGAAAT
su_gi_contig_7353 ------------------------------------------------

PF11_0540         ATGTATTAAACTAAACTCAAAAGATATATGTAACAATGTACATGAACT
MAL11|PF11_0540   ATGTATTAAACTAAACTCAAAAGATATATGTAACAATGTACATGAACT
su_gi_contig_7353 ------------------------------------------------

PF11_0540         TATGATGTGTCGTATTAATAAAGAAAAGCTTAGTGTCGATGAAAAACA
MAL11|PF11_0540   TATGATGTGTCGTATTAATAAAGAAAAGCTTAGTGTCGATGAAAAACA
su_gi_contig_7353 ------------------------------------------------

PF11_0540         TAAAAAGAAGGAACTATATTATATTGATGAAGAACATAATTTACCAGA
MAL11|PF11_0540   TAAAAAGAAGGAACTATATTATATTGATGAAGAACATAATTTACCAGA
su_gi_contig_7353 ------------------------------------------------

PF11_0540         AGATACGTTTAATAATACTATGGAAAATGTTGATAATATGGATAATGA
MAL11|PF11_0540   AGATACGTTTAATAATACTATGGAAAATGTTGATAATATGGATAATGA
su_gi_contig_7353 ------------------------------------------------

PF11_0540         TCAAATTTGTGAAAATGATGTTAAGGATAATATGGAAGAGATATTTCA
MAL11|PF11_0540   TCAAATTTGTGAAAATGATGTTAAGGATAATATGGAAGAGATATTTCA
su_gi_contig_7353 ------------------------------------------------

PF11_0540         AAATAAACAGAATAAACAAAATAATCATATATATTTTAATAATTTAGG
MAL11|PF11_0540   AAATAAACAGAATAAACAAAATAATCATATATATTTTAATAATTTAGG
su_gi_contig_7353 ------------------------------------------------

PF11_0540         AAGAAATCATATCTCCTTAATTAATACTAATAATTTAAAAAATGAAGA
MAL11|PF11_0540   AAGAAATCATATCTCCTTAATTAATACTAATAATTTAAAAAATGAAGA
su_gi_contig_7353 ------------------------------------------------

PF11_0540         AAAGTTAGAACGAAGAAAAGTTAGTTTTGCAAGTACAAAAGAATTGTG
MAL11|PF11_0540   AAAGTTAGAACGAAGAAAAGTTAGTTTTGCAAGTACAAAAGAATTGTG
su_gi_contig_7353 ------------------------------------------------

PF11_0540         TTTATTGAATGATGATATTTCTGTAGAAACCAAAACAATGTTATTAGA
MAL11|PF11_0540   TTTATTGAATGATGATATTTCTGTAGAAACCAAAACAATGTTATTAGA
su_gi_contig_7353 ------------------------------------------------

PF11_0540         AGAATCAATATTAAAGCATGTCCATTCCAAATATAATAATAAATGCAT
MAL11|PF11_0540   AGAATCAATATTAAAGCATGTCCATTCCAAATATAATAATAAATGCAT
su_gi_contig_7353 ------------------------------------------------

PF11_0540         GAACAGTAATATTATATATGATAAACATCAAAGTATACATTATGATAA
MAL11|PF11_0540   GAACAGTAATATTATATATGATAAACATCAAAGTATACATTATGATAA
su_gi_contig_7353 ------------------------------------------------

PF11_0540         CAATAAAAAAAGTTTAAGGGAAAATTCTGGAAGTATGAGAAATGAAAA
MAL11|PF11_0540   CAATAAAAAAAGTTTAAGGGAAAATTCTGGAAGTATGAGAAATGAAAA
su_gi_contig_7353 ------------------------------------------------

PF11_0540         TTTATTATTTATTCATGACAATCATAAAAAGGAAAAGGTAGAACCTAT
MAL11|PF11_0540   TTTATTATTTATTCATGACAATCATAAAAAGGAAAAGGTAGAACCTAT
su_gi_contig_7353 ------------------------------------------------

PF11_0540         CAAAATTAGTTACGCAACTACACGAGATTTAATTGGGAAAAAAGAATG
MAL11|PF11_0540   CAAAATTAGTTACGCAACTACACGAGATTTAATTGGGAAAAAAGAATG
su_gi_contig_7353 ------------------------------------------------

PF11_0540         TTTGAAAGGAAAATTAGAAGTAGAAAATAATGATGTAAAAGATGATGA
MAL11|PF11_0540   TTTGAAAGGAAAATTAGAAGTAGAAAATAATGATGTAAAAGATGATGA
su_gi_contig_7353 ------------------------------------------------

PF11_0540         AAAAGGGGATAATAATAATGTAAAAGATGATAAAAAAGGGGATAATAA
MAL11|PF11_0540   AAAAGGGGATAATAATAATGTAAAAGATGATAAAAAAGGGGATAATAA
su_gi_contig_7353 ------------------------------------------------

PF11_0540         TAATGTAAAAGATGATAAAAAAGGGGATAATAATAATGTAAAAGATGA
MAL11|PF11_0540   TAATGTAAAAGATGATAAAAAAGGGGATAATAATAATGTAAAAGATGA
su_gi_contig_7353 ------------------------------------------------

PF11_0540         TGAGAAAGGGGATAATAATAATGATGTAAAAGATGAAGAAAAAAGGGA
MAL11|PF11_0540   TGAGAAAGGGGATAATAATAATGATGTAAAAGATGAAGAAAAAAGGGA
su_gi_contig_7353 ------------------------------------------------

PF11_0540         TAATAATAATAATGTAAAAGATGATGAAAATGATAACATGGACAATGT
MAL11|PF11_0540   TAATAATAATAATGTAAAAGATGATGAAAATGATAACATGGACAATGT
su_gi_contig_7353 ------------------------------------------------

PF11_0540         AAAAAGAGTATATAATAACGATATCAAAGAGACAACATTAAATTATAA
MAL11|PF11_0540   AAAAAGAGTATATAATAACGATATCAAAGAGACAACATTAAATTATAA
su_gi_contig_7353 ------------------------------------------------

PF11_0540         GAACCTTTTGGTTAATCATGTAATTGCTAAGGGTAAACAAATAAATAA
MAL11|PF11_0540   GAACCTTTTGGTTAATCATGTAATTGCTAAGGGTAAACAAATAAATAA
su_gi_contig_7353 ------------------------------------------------

PF11_0540         TGATAAAAATAGAAATGAAGATTATTATACATATAAAGATAATACAGA
MAL11|PF11_0540   TGATAAAAATAGAAATGAAGATTATTATACATATAAAGATAATACAGA
su_gi_contig_7353 ------------------------------------------------

PF11_0540         AAAAAAAAACGAGAAGGAACATATGCTGAACAATTATATTCATGATAA
MAL11|PF11_0540   AAAAAAAAACGAGAAGGAACATATGCTGAACAATTATATTCATGATAA
su_gi_contig_7353 ------------------------------------------------

PF11_0540         AGAAAAAATGAAAATAATAGATAATGAGGATAATACAAATAATAAAGA
MAL11|PF11_0540   AGAAAAAATGAAAATAATAGATAATGAGGATAATACAAATAATAAAGA
su_gi_contig_7353 ------------------------------------------------

PF11_0540         AGATACACCTATAAATATATATAAAAAAAAAAATGATAATATTTATAT
MAL11|PF11_0540   AGATACACCTATAAATATATATAAAAAAAAAAATGATAATATTTATAT
su_gi_contig_7353 ------------------------------------------------

PF11_0540         ATCAAAGGAATGTATTACAAATAATAATAATAATAATAATAATAATAA
MAL11|PF11_0540   ATCAAAGGAATGTATTACAAATAATAATAATAATAATAATAATAATAA
su_gi_contig_7353 ------------------------------------------------

PF11_0540         TAATGACAATAATGAAAATAATGAAAATAATGAAAATAATGAAAATAA
MAL11|PF11_0540   TAATGACAATAATGAAAATAATGAAAATAATGAAAATAATGAAAATAA
su_gi_contig_7353 ------------------------------------------------

PF11_0540         TGAAAATAATAGTTATTATAATAATGAAGGAGAAAAAAATACATACAA
MAL11|PF11_0540   TGAAAATAATAGTTATTATAATAATGAAGGAGAAAAAAATACATACAA
su_gi_contig_7353 ------------------------------------------------

PF11_0540         TCAAAACATATCAAACCATTTACAAAATAAAGATAAAAAGAAATATAC
MAL11|PF11_0540   TCAAAACATATCAAACCATTTACAAAATAAAGATAAAAAGAAATATAC
su_gi_contig_7353 ------------------------------------------------

PF11_0540         CAATTCCATAGAAAATGAAGCATTAATAAAAAATAATATAAAAAATGA
MAL11|PF11_0540   CAATTCCATAGAAAATGAAGCATTAATAAAAAATAATATAAAAAATGA
su_gi_contig_7353 ------------------------------------------------

PF11_0540         TGAAAAATATATAAATTATCAAAATTATAAAGAAAGAAAAATATTACA
MAL11|PF11_0540   TGAAAAATATATAAATTATCAAAATTATAAAGAAAGAAAAATATTACA
su_gi_contig_7353 ------------------------------------------------

PF11_0540         TCATAAAAATAATATGATAAACAAAAATGATATAGAATCAACTCCTCA
MAL11|PF11_0540   TCATAAAAATAATATGATAAACAAAAATGATATAGAATCAACTCCTCA
su_gi_contig_7353 ------------------------------------------------

PF11_0540         ATTACAAATGTCATATATTTTAAATAATTCACAAAATAACTATTCTAT
MAL11|PF11_0540   ATTACAAATGTCATATATTTTAAATAATTCACAAAATAACTATTCTAT
su_gi_contig_7353 ------------------------------------------------

PF11_0540         TAATAAAGACAATATTATAAAATCGCCAATTGAAATTGTTCGGAAATT
MAL11|PF11_0540   TAATAAAGACAATATTATAAAATCGCCAATTGAAATTGTTCGGAAATT
su_gi_contig_7353 ------------------------------------------------

PF11_0540         ATTGAACTTTGATGAGAAGCAAAAAAATATTGAGGAATGTATAGAGAA
MAL11|PF11_0540   ATTGAACTTTGATGAGAAGCAAAAAAATATTGAGGAATGTATAGAGAA
su_gi_contig_7353 ------------------------------------------------

PF11_0540         CATAAATAATAATAATAATAATATAAATGATAAATACCCAAAAGAAAA
MAL11|PF11_0540   CATAAATAATAATAATAATAATATAAATGATAAATACCCAAAAGAAAA
su_gi_contig_7353 ------------------------------------------------

PF11_0540         AAATAAATTAAAGGAAGATCAAATAAAGCATCTTAAATATGATGATAT
MAL11|PF11_0540   AAATAAATTAAAGGAAGATCAAATAAAGCATCTTAAATATGATGATAT
su_gi_contig_7353 ------------------------------------------------

PF11_0540         GAATAGTATGCCTAATGATAATGACAATGTTCATCATAATTTAAATAA
MAL11|PF11_0540   GAATAGTATGCCTAATGATAATGACAATGTTCATCATAATTTAAATAA
su_gi_contig_7353 ------------------------------------------------

PF11_0540         TTTGTGTATGATAAGTAAAGAAGAAAATATCATAACAAAAAAAAATAC
MAL11|PF11_0540   TTTGTGTATGATAAGTAAAGAAGAAAATATCATAACAAAAAAAAATAC
su_gi_contig_7353 ------------------------------------------------

PF11_0540         AACAGAAAAATACTGTAATATTTTTAAGAATATTAATAATAAAATAAA
MAL11|PF11_0540   AACAGAAAAATACTGTAATATTTTTAAGAATATTAATAATAAAATAAA
su_gi_contig_7353 ------------------------------------------------

PF11_0540         TTGCAATAATAACGAGGACAACTATTTAATAAATAGAAGAAATGAAAA
MAL11|PF11_0540   TTGCAATAATAACGAGGACAACTATTTAATAAATAGAAGAAATGAAAA
su_gi_contig_7353 ------------------------------------------------

PF11_0540         GAAGGAGAAATCTAAAATTAATAAAAATAAAAATAATTATAATAAAGA
MAL11|PF11_0540   GAAGGAGAAATCTAAAATTAATAAAAATAAAAATAATTATAATAAAGA
su_gi_contig_7353 ------------------------------------------------

PF11_0540         ATATAATGATGAAGAAAAAAAAGACAAAGATCATATAAATCATAACAT
MAL11|PF11_0540   ATATAATGATGAAGAAAAAAAAGACAAAGATCATATAAATCATAACAT
su_gi_contig_7353 ------------------------------------------------

PF11_0540         AAGTGATGATAATTTTATAATGAAAAATAATAATATAAAAAATGTGGA
MAL11|PF11_0540   AAGTGATGATAATTTTATAATGAAAAATAATAATATAAAAAATGTGGA
su_gi_contig_7353 ------------------------------------------------

PF11_0540         AGGAAATCAAAACAGACAAGATGTAGTAGTAGATGTTGGTAATATTAT
MAL11|PF11_0540   AGGAAATCAAAACAGACAAGATGTAGTAGTAGATGTTGGTAATATTAT
su_gi_contig_7353 ------------------------------------------------

PF11_0540         ATCAATTAATAATAAAGATGAAATACATGAACATGATACTCCAAGAAA
MAL11|PF11_0540   ATCAATTAATAATAAAGATGAAATACATGAACATGATACTCCAAGAAA
su_gi_contig_7353 ------------------------------------------------

PF11_0540         AAAAAAACAAAAAAAAAAATTTAAAAACATTAATTTAGATAATACTTC
MAL11|PF11_0540   AAAAAAACAAAAAAAAAAATTTAAAAACATTAATTTAGATAATACTTC
su_gi_contig_7353 ------------------------------------------------

PF11_0540         AAATGAATATTCACAAATTGTAAATATATCAGGTTATGATGATGAGCC
MAL11|PF11_0540   AAATGAATATTCACAAATTGTAAATATATCAGGTTATGATGATGAGCC
su_gi_contig_7353 ------------------------------------------------

PF11_0540         TAGTAATGAATTAATTTTTAAACTTGAAAGTAATGTTGTATCACCATG
MAL11|PF11_0540   TAGTAATGAATTAATTTTTAAACTTGAAAGTAATGTTGTATCACCATG
su_gi_contig_7353 ------------------------------------------------

PF11_0540         TAATATTGATAAAAGTTGTTTAAGTAGTAAGAGCAAAAAAAGAATATC
MAL11|PF11_0540   TAATATTGATAAAAGTTGTTTAAGTAGTAAGAGCAAAAAAAGAATATC
su_gi_contig_7353 ------------------------------------------------

PF11_0540         TACAACGATGATAAATAATACCACACCTAACAATAATAATAATAATAA
MAL11|PF11_0540   TACAACGATGATAAATAATACCACACCTAACAATAATAATAATAATAA
su_gi_contig_7353 ------------------------------------------------

PF11_0540         TAATAATATTAATATTAATAATAATAATAATAATATTTATAAGGATAA
MAL11|PF11_0540   TAATAATATTAATATTAATAATAATAATAATAATATTTATAAGGATAA
su_gi_contig_7353 ------------------------------------------------

PF11_0540         TTGTAATTATTATAATAATACATACTGTAAAGAAACAAACGATACTTA
MAL11|PF11_0540   TTGTAATTATTATAATAATACATACTGTAAAGAAACAAACGATACTTA
su_gi_contig_7353 ------------------------------------------------

PF11_0540         TTCAAAAAATCCTATAGATTCACCTTATCCTATTAAAAAAGTGAAATA
MAL11|PF11_0540   TTCAAAAAATCCTATAGATTCACCTTATCCTATTAAAAAAGTGAAATA
su_gi_contig_7353 ------------------------------------------------

PF11_0540         CAATTATTATTATGATTCTAAACTATTTGAACTATTAAAAAAAGAAGA
MAL11|PF11_0540   CAATTATTATTATGATTCTAAACTATTTGAACTATTAAAAAAAGAAGA
su_gi_contig_7353 ------------------------------------------------

PF11_0540         TAATTTAGAAAAACTGTCAGCCAAATATTTAATAAGAGCCTACACATT
MAL11|PF11_0540   TAATTTAGAAAAACTGTCAGCCAAATATTTAATAAGAGCCTACACATT
su_gi_contig_7353 ------------------------------------------------

PF11_0540         AATTCAATATAATAAAAGATATGTACATATTCAAATCATTGATTATTT
MAL11|PF11_0540   AATTCAATATAATAAAAGATATGTACATATTCAAATCATTGATTATTT
su_gi_contig_7353 ------------------------------------------------

PF11_0540         TAGATACATTAAAAAAGAAATTCTCTTATCATATGATAACATTAATAT
MAL11|PF11_0540   TAGATACATTAAAAAAGAAATTCTCTTATCATATGATAACATTAATAT
su_gi_contig_7353 ------------------------------------------------

PF11_0540         AAAATATAATAAATTATTAAATCATATACAATCACAACATGATAACAA
MAL11|PF11_0540   AAAATATAATAAATTATTAAATCATATACAATCACAACATGATAACAA
su_gi_contig_7353 ------------------------------------------------

PF11_0540         ATTACAAAATATATTAATAAAATATTATAAACATTTAAAGGAACATAC
MAL11|PF11_0540   ATTACAAAATATATTAATAAAATATTATAAACATTTAAAGGAACATAC
su_gi_contig_7353 ------------------------------------------------

PF11_0540         TAACCAAAAAAAAAATTTAAATCTTAATAAAAATATTCCAAAATCTAT
MAL11|PF11_0540   TAACCAAAAAAAAAATTTAAATCTTAATAAAAATATTCCAAAATCTAT
su_gi_contig_7353 ------------------------------------------------

PF11_0540         CAATAGAAACATAATAAAAATTAAAATTAAATCCTTATATGATACACT
MAL11|PF11_0540   CAATAGAAACATAATAAAAATTAAAATTAAATCCTTATATGATACACT
su_gi_contig_7353 ------------------------------------------------

PF11_0540         TAACATAGTTCAAAGAACTATGAAAGATAAAATATTAAATTCAACAAT
MAL11|PF11_0540   TAACATAGTTCAAAGAACTATGAAAGATAAAATATTAAATTCAACAAT
su_gi_contig_7353 ------------------------------------------------

PF11_0540         TATGCTTAATTATAAACAAAGTGATATTTATACTCCATCCTTTTCTTT
MAL11|PF11_0540   TATGCTTAATTATAAACAAAGTGATATTTATACTCCATCCTTTTCTTT
su_gi_contig_7353 ------------------------------------------------

PF11_0540         AGGAACTATAATATCAAAATATTCCATATAAAAAAAAAAAAAAAAAAA
MAL11|PF11_0540   AGGAACTATAATATCAAAATATTCCATATAA-----------------
su_gi_contig_7353 ------------------------------------------------

PF11_0540         AAAAAAAAGAGACACATTTGTTATTTTAACATATAATATATGATTAAA
MAL11|PF11_0540   ------------------------------------------------
su_gi_contig_7353 ------------------------------------------------

PF11_0540         TGTTTGTACCATTTTTTTTTTTTTTCTTTTCTTTAAAAGAGAAAACTC
MAL11|PF11_0540   ------------------------------------------------
su_gi_contig_7353 ------------------------------------------------

PF11_0540         ATACATATTTTTGTTCCAAAAATTTGTTTTGTTGTTATAATATGTATA
MAL11|PF11_0540   ------------------------------------------------
su_gi_contig_7353 ------------------------------------------------

PF11_0540         TAATATATATATATATATATATATATATATATATACATATATATATTT
MAL11|PF11_0540   ------------------------------------------------
su_gi_contig_7353 ------------------------------------------------

PF11_0540         TTCAAATAATTGTTTTTCATATGAAACTACAAAATAAAATAAACGTAA
MAL11|PF11_0540   ------------------------------------------------
su_gi_contig_7353 ------------------------------------------------

PF11_0540         AAATATAAAACACCCTTCTTTTTTTTTTAGTAATATTATAATACACGA
MAL11|PF11_0540   ------------------------------------------------
su_gi_contig_7353 ------------------------------------------------

PF11_0540         ATTATAATTTGAGACACATACATGGTATGGTTATATATATATAAATAT
MAL11|PF11_0540   ------------------------------------------------
su_gi_contig_7353 ------------------------------------------------

PF11_0540         ATATATATTATATATACATACATTTGAACAATGAACAAACCATTTCCG
MAL11|PF11_0540   ------------------------------------------------
su_gi_contig_7353 ------------------------------------------------

PF11_0540         TAATAAAGGATTAAATGTGATATGCCAAACATTTAATAATGATTTTTT
MAL11|PF11_0540   ------------------------------------------------
su_gi_contig_7353 ------------------------------------------------

PF11_0540         GAAAATGTTTAAAATTTAGTAATACTTATGGATTTATTACTATAATGT
MAL11|PF11_0540   ------------------------------------------------
su_gi_contig_7353 ------------------------------------------------

PF11_0540         ATATATATATATATATATATATTTTAAAAAATATGGAATTATATAAGA
MAL11|PF11_0540   ------------------------------------------------
su_gi_contig_7353 ------------------------------------------------

PF11_0540         ATAATAAAAAATTTAGTAGTATATATATATTTAATTTTTCTGTTAAAT
MAL11|PF11_0540   ------------------------------------------------
su_gi_contig_7353 ------------------------------------------------

PF11_0540         AATATCATATTTTAATTTTTATCAATATTAACAGTTCTTTTTCATATT
MAL11|PF11_0540   ------------------------------------------------
su_gi_contig_7353 ------------------------------------------------

PF11_0540         TAGCTAGTCAAGAAAAAAAAAAAAAAAAAAAATATATATATATATATA
MAL11|PF11_0540   ------------------------------------------------
su_gi_contig_7353 ------------------------------------------------

PF11_0540         TATATATATATATATAATTTATATATATATTTTTTTTTTTTTAATATT
MAL11|PF11_0540   ------------------------------------------------
su_gi_contig_7353 ------------------------------------------------

PF11_0540         TCATATAATACTACAAAATAACAACATTTCGACCCCTTAATGCTCTAT
MAL11|PF11_0540   ------------------------------------------------
su_gi_contig_7353 ------------------------------------------------

PF11_0540         ACATAAAAAATAAGTAGGCTATATAAAATATTTATGTTTAATATATTA
MAL11|PF11_0540   ------------------------------------------------
su_gi_contig_7353 ------------------------------------------------

PF11_0540         TATATAATAAAAATTATTTATTTTTTTTAAACGTAATATATATACATA
MAL11|PF11_0540   ------------------------------------------------
su_gi_contig_7353 ------------------------------------------------

PF11_0540         TATATAATATAAATATATATAATATTATATATTTAATATTTTACATAT
MAL11|PF11_0540   ------------------------------------------------
su_gi_contig_7353 ------------------------------------------------

PF11_0540         ATATATATATAATAATATATATAAGAAAAATATTATTTATTTAAATAT
MAL11|PF11_0540   ------------------------------------------------
su_gi_contig_7353 ------------------------------------------------

PF11_0540         ATATTTATATAAATATATATTTAATTTTTTTTAATTTATAAAATAAAT
MAL11|PF11_0540   ------------------------------------------------
su_gi_contig_7353 ------------------------------------------------

PF11_0540         AATTGTAAATAGAATTCGTAAATTTTTTTTTTTTTTTTTTTACCAAAA
MAL11|PF11_0540   ------------------------------------------------
su_gi_contig_7353 ------------------------------------------------

PF11_0540         TATAAATGATTATAATATTTTTGAAAAAGTTTTCCTTTCCAAATATAT
MAL11|PF11_0540   ------------------------------------------------
su_gi_contig_7353 ------------------------------------------------

PF11_0540         ATATATGTATGTATAGTTCTTTTTTATTATATTAACTATATCATAGTG
MAL11|PF11_0540   ------------------------------------------------
su_gi_contig_7353 ------------------------------------------------

PF11_0540         TATAATTCATATTAAAACAAATAAATATATATCATATATATATATATA
MAL11|PF11_0540   ------------------------------------------------
su_gi_contig_7353 ------------------------------------------------

PF11_0540         ATATGTACAAATATAACATTTAATATATTCATTTATTTTATACCTTTT
MAL11|PF11_0540   ------------------------------------------------
su_gi_contig_7353 ------------------------------------------------

PF11_0540         TGTTTAATAATTATTCCATTGGTAGTTCTTAAAATACGTTAATTCTTA
MAL11|PF11_0540   ------------------------------------------------
su_gi_contig_7353 ------------------------------------------------

PF11_0540         AAATGATGAATAACTTTTGAGCGATGGGCGGACTGAAAAAAGTGAGAG
MAL11|PF11_0540   ------------------------------------------------
su_gi_contig_7353 ------------------------------------------------

PF11_0540         AACTTTTATTTGTAGAAAATCGCATAATCTGATAAGAATTAAATATTT
MAL11|PF11_0540   ------------------------------------------------
su_gi_contig_7353 ------------------------------------------------

PF11_0540         TTTTTTTTAAAGGAATAAAAGAATGAATAAATTTATTCAAGTAATTAT
MAL11|PF11_0540   ------------------------------------------------
su_gi_contig_7353 ------------------------------------------------

PF11_0540         AATTTCTTGGATATAATTTATTATATATCCATATGAGAAATAC
MAL11|PF11_0540   -------------------------------------------
su_gi_contig_7353 -------------------------------------------

;

endblock;
