# Supplementary material for: cDNA sequences reveal considerable gene prediction inaccuracy in the Plasmodium falciparum genome
Source: BMC Genomics. 2007 Jul 27;8:255. doi: 10.1186/1471-2164-8-255 (PMC1978503; doi:10.1186/1471-2164-8-255)
Supplement: Additional file 3 — Genes with cDNA sequences not matching predicted CDS perfectly. Aligned cDNA and predicted CDS sequences can be viewed by double clicking the hyper-linked gene names in the Excel file. [file 1471-2164-8-255-S3.zip › PF13_0006.TXT]

#NEXUS

[!This data assembled using Sequencher, from Gene Codes Corporation.]
begin data;
   dimensions ntax=7 nchar=4192;
   format datatype=dna gap=- interleave=yes;
   matrix

PF13_0006            CTCTATTTCAGTTGTTTCATAAATGAATACATAATAATACAAATATAA
MAL13|PF13_0006      ------------------------------------------------
su_gi_contig_2564    ------------------------------------------------
050_PfLab1_M_P9b.ab1 ------------------------------------------------
A07_1930_1.ab1       ------------------------------------------------
B02_1930_19.ab1      ------------------------------------------------
A08_1930_302.ab1     ------------------------------------------------

PF13_0006            AATATACTATATTATATAATTATTCGTGGGTATCCATCAAAAATTTCA
MAL13|PF13_0006      ------------------------------------------------
su_gi_contig_2564    ------------------------------------------------
050_PfLab1_M_P9b.ab1 ------------------------------------------------
A07_1930_1.ab1       ------------------------------------------------
B02_1930_19.ab1      ------------------------------------------------
A08_1930_302.ab1     ------------------------------------------------

PF13_0006            AAATTCAATTTTAATAGTATAAATGCAGCTATAAATTTATGAAATGTA
MAL13|PF13_0006      ------------------------------------------------
su_gi_contig_2564    ------------------------------------------------
050_PfLab1_M_P9b.ab1 ------------------------------------------------
A07_1930_1.ab1       ------------------------------------------------
B02_1930_19.ab1      ------------------------------------------------
A08_1930_302.ab1     ------------------------------------------------

PF13_0006            TCGAAAGGTTATTTATTTAACATATCGTTAAAAGGTGTTTTTTTCTAA
MAL13|PF13_0006      ------------------------------------------------
su_gi_contig_2564    ------------------------------------------------
050_PfLab1_M_P9b.ab1 ------------------------------------------------
A07_1930_1.ab1       ------------------------------------------------
B02_1930_19.ab1      ------------------------------------------------
A08_1930_302.ab1     ------------------------------------------------

PF13_0006            ACTAAAAAAAAAAAATATATATACGTATAAAGTTCATGATATTATAAC
MAL13|PF13_0006      ------------------------------------------------
su_gi_contig_2564    ------------------------------------------------
050_PfLab1_M_P9b.ab1 ------------------------------------------------
A07_1930_1.ab1       ------------------------------------------------
B02_1930_19.ab1      ------------------------------------------------
A08_1930_302.ab1     ------------------------------------------------

PF13_0006            AATATTTTAATATTTTCTATTTTCGTTGTTTTTGGTTCGTTCTTGCTT
MAL13|PF13_0006      ------------------------------------------------
su_gi_contig_2564    ------------------------------------------------
050_PfLab1_M_P9b.ab1 ------------------------------------------------
A07_1930_1.ab1       ------------------------------------------------
B02_1930_19.ab1      ------------------------------------------------
A08_1930_302.ab1     ------------------------------------------------

PF13_0006            TTTCATTTTGTTCTAGTTATTAATTTTGCTTTTTTCTTTTATAGTTAT
MAL13|PF13_0006      ------------------------------------------------
su_gi_contig_2564    ------------------------------------------------
050_PfLab1_M_P9b.ab1 ------------------------------------------------
A07_1930_1.ab1       ------------------------------------------------
B02_1930_19.ab1      ------------------------------------------------
A08_1930_302.ab1     ------------------------------------------------

PF13_0006            AAATTATGTATAAATTAAAAATAAATAACTCTGTGTTTTATCGTAATA
MAL13|PF13_0006      ------------------------------------------------
su_gi_contig_2564    ------------------------------------------------
050_PfLab1_M_P9b.ab1 ------------------------------------------------
A07_1930_1.ab1       ------------------------------------------------
B02_1930_19.ab1      ------------------------------------------------
A08_1930_302.ab1     ------------------------------------------------

PF13_0006            TGTATAACATCGTATTACGTATTTAATATATAATAATAATATAATTAT
MAL13|PF13_0006      ------------------------------------------------
su_gi_contig_2564    ------------------------------------------------
050_PfLab1_M_P9b.ab1 ------------------------------------------------
A07_1930_1.ab1       ------------------------------------------------
B02_1930_19.ab1      ------------------------------------------------
A08_1930_302.ab1     ------------------------------------------------

PF13_0006            TAAAATATATAGTAATTAATTATTTGGTTACAATATGTAATAATAGAA
MAL13|PF13_0006      ------------------------------------------------
su_gi_contig_2564    ------------------------------------------------
050_PfLab1_M_P9b.ab1 ------------------------------------------------
A07_1930_1.ab1       ------------------------------------------------
B02_1930_19.ab1      ------------------------------------------------
A08_1930_302.ab1     ------------------------------------------------

PF13_0006            TTAATGTATGATAAATTCTAATATACTATGATTATTTTAAGAAATATA
MAL13|PF13_0006      ------------------------------------------------
su_gi_contig_2564    ------------------------------------------------
050_PfLab1_M_P9b.ab1 ------------------------------------------------
A07_1930_1.ab1       ------------------------------------------------
B02_1930_19.ab1      ------------------------------------------------
A08_1930_302.ab1     ------------------------------------------------

PF13_0006            TATATATAATTATTATTATTATAAATAGAATATATTTGTATAAGATAA
MAL13|PF13_0006      ------------------------------------------------
su_gi_contig_2564    ------------------------------------------------
050_PfLab1_M_P9b.ab1 ------------------------------------------------
A07_1930_1.ab1       ------------------------------------------------
B02_1930_19.ab1      ------------------------------------------------
A08_1930_302.ab1     ------------------------------------------------

PF13_0006            AACACTACATAAAACAATACAATGTATTGTGTAATAGTATATATAATT
MAL13|PF13_0006      ------------------------------------------------
su_gi_contig_2564    ------------------------------------------------
050_PfLab1_M_P9b.ab1 ------------------------------------------------
A07_1930_1.ab1       ------------------------------------------------
B02_1930_19.ab1      ------------------------------------------------
A08_1930_302.ab1     ------------------------------------------------

PF13_0006            TCTCATTTTGTTAAGTGTTTTTTTTTTTTTTCCTTTTTTTTTTTTTTT
MAL13|PF13_0006      ------------------------------------------------
su_gi_contig_2564    ------------------------------------------------
050_PfLab1_M_P9b.ab1 ------------------------------------------------
A07_1930_1.ab1       ------------------------------------------------
B02_1930_19.ab1      ------------------------------------------------
A08_1930_302.ab1     ------------------------------------------------

PF13_0006            TTTTTGAATTTTGTTTTCTAATAATAATAAATATTAAAAATATATTTT
MAL13|PF13_0006      ------------------------------------------------
su_gi_contig_2564    ------------------------------------------------
050_PfLab1_M_P9b.ab1 ------------------------------------------------
A07_1930_1.ab1       ------------------------------------------------
B02_1930_19.ab1      ------------------------------------------------
A08_1930_302.ab1     ------------------------------------------------

PF13_0006            TGTGATAATTATATAATTAAATAGTTTAATAATTAATATTTTTTTAAA
MAL13|PF13_0006      ------------------------------------------------
su_gi_contig_2564    ------------------------------------------------
050_PfLab1_M_P9b.ab1 ------------------------------------------------
A07_1930_1.ab1       ------------------------------------------------
B02_1930_19.ab1      ------------------------------------------------
A08_1930_302.ab1     ------------------------------------------------

PF13_0006            ATAAGTTCAAATATTTTTATAAAAATAATAATATTAACCTTTGCAACA
MAL13|PF13_0006      ------------------------------------------------
su_gi_contig_2564    ------------------------------------------------
050_PfLab1_M_P9b.ab1 ------------------------------------------------
A07_1930_1.ab1       ------------------------------------------------
B02_1930_19.ab1      ------------------------------------------------
A08_1930_302.ab1     ------------------------------------------------

PF13_0006            ACGTAGATAAATTAGAGAGAAAGGTATAACATACAACAATTTTTAGAA
MAL13|PF13_0006      ------------------------------------------------
su_gi_contig_2564    ------------------------------------------------
050_PfLab1_M_P9b.ab1 ------------------------------------------------
A07_1930_1.ab1       ------------------------------------------------
B02_1930_19.ab1      ------------------------------------------------
A08_1930_302.ab1     ------------------------------------------------

PF13_0006            AAAAAAAAAAAATAACAAAATATAAAAAAAATACAATTACTATTAGTT
MAL13|PF13_0006      ------------------------------------------------
su_gi_contig_2564    ------------------------------------------------
050_PfLab1_M_P9b.ab1 ------------------------------------------------
A07_1930_1.ab1       ------------------------------------------------
B02_1930_19.ab1      ------------------------------------------------
A08_1930_302.ab1     ------------------------------------------------

PF13_0006            TGAAAAATACTTATATCTTTTATTATCATACACAATATTAATTGTAAA
MAL13|PF13_0006      ------------------------------------------------
su_gi_contig_2564    ------------------------------------------------
050_PfLab1_M_P9b.ab1 ------------------------------------------------
A07_1930_1.ab1       ------------------------------------------------
B02_1930_19.ab1      ------------------------------------------------
A08_1930_302.ab1     ------------------------------------------------

PF13_0006            TTGTTTTATAAAATTGTAATAATACCAATTTTATGTTGTAATATCCAT
MAL13|PF13_0006      ------------------------------------------------
su_gi_contig_2564    ------------------------------------------------
050_PfLab1_M_P9b.ab1 ------------------------------------------------
A07_1930_1.ab1       ------------------------------------------------
B02_1930_19.ab1      ------------------------------------------------
A08_1930_302.ab1     ------------------------------------------------

PF13_0006            TATATGCATATATATTCTAATAAGTTCTTATATACTTATTGTATACCT
MAL13|PF13_0006      ------------------------------------------------
su_gi_contig_2564    ------------------------------------------------
050_PfLab1_M_P9b.ab1 ------------------------------------------------
A07_1930_1.ab1       ------------------------------------------------
B02_1930_19.ab1      ------------------------------------------------
A08_1930_302.ab1     ------------------------------------------------

PF13_0006            TTAACAATTATTTTTCTACACATTTGTATATAATTTGCAACACAAAAA
MAL13|PF13_0006      ------------------------------------------------
su_gi_contig_2564    ------------------------------------------------
050_PfLab1_M_P9b.ab1 ------------------------------------------------
A07_1930_1.ab1       ------------------------------------------------
B02_1930_19.ab1      ------------------------------------------------
A08_1930_302.ab1     ------------------------------------------------

PF13_0006            ACGAGTTTTTTTTTAACTTTAGTTTTATTTGTTATATACATATATTAA
MAL13|PF13_0006      ------------------------------------------------
su_gi_contig_2564    ------------------------------------------------
050_PfLab1_M_P9b.ab1 ------------------------------------------------
A07_1930_1.ab1       ------------------------------------------------
B02_1930_19.ab1      ------------------------------------------------
A08_1930_302.ab1     ------------------------------------------------

PF13_0006            AATAAAATTAATATTACAATTTATCATATGATATAAAATTAGATATTA
MAL13|PF13_0006      ------------------------------------------------
su_gi_contig_2564    ------------------------------------------------
050_PfLab1_M_P9b.ab1 ------------------------------------------------
A07_1930_1.ab1       ------------------------------------------------
B02_1930_19.ab1      ------------------------------------------------
A08_1930_302.ab1     ------------------------------------------------

PF13_0006            TTACAAATTAAAATTCAAAATTATCAAAAACATGGAAATATTTTATTA
MAL13|PF13_0006      ------------------------------------------------
su_gi_contig_2564    ------------------------------------------------
050_PfLab1_M_P9b.ab1 ------------------------------------------------
A07_1930_1.ab1       ------------------------------------------------
B02_1930_19.ab1      ------------------------------------------------
A08_1930_302.ab1     ------------------------------------------------

PF13_0006            TATTATTTTTTCTTTATTCCTATTTATTATTTTTTAATTTTTTTTTTT
MAL13|PF13_0006      ------------------------------------------------
su_gi_contig_2564    ------------------------------------------------
050_PfLab1_M_P9b.ab1 ------------------------------------------------
A07_1930_1.ab1       ------------------------------------------------
B02_1930_19.ab1      ------------------------------------------------
A08_1930_302.ab1     ------------------------------------------------

PF13_0006            TGTTCTGAATAAAAGGGAAAAATATGGTTGCATTAAAAAAATATATTT
MAL13|PF13_0006      ------------------------------------------------
su_gi_contig_2564    ------------------------------------------------
050_PfLab1_M_P9b.ab1 ------------------------------------------------
A07_1930_1.ab1       ------------------------------------------------
B02_1930_19.ab1      ------------------------------------------------
A08_1930_302.ab1     ------------------------------------------------

PF13_0006            TATATAATGGGACAAAATATTTGTTTATTATAGTACAAGACTATAATA
MAL13|PF13_0006      ------------------------------------------------
su_gi_contig_2564    ------------------------------------------------
050_PfLab1_M_P9b.ab1 ------------------------------------------------
A07_1930_1.ab1       ------------------------------------------------
B02_1930_19.ab1      ------------------------------------------------
A08_1930_302.ab1     ------------------------------------------------

PF13_0006            ATATATTAGATTAAGCATATGTAATTCTTTAAATAAAATAAAATTAAG
MAL13|PF13_0006      ------------------------------------------------
su_gi_contig_2564    ------------------------------------------------
050_PfLab1_M_P9b.ab1 ------------------------------------------------
A07_1930_1.ab1       ------------------------------------------------
B02_1930_19.ab1      ------------------------------------------------
A08_1930_302.ab1     ------------------------------------------------

PF13_0006            TATTTTATATGATTTTGTTATAATTTTAATCATAAAATAATATAAGTA
MAL13|PF13_0006      ------------------------------------------------
su_gi_contig_2564    --------------------------------------AGTATAAGTA
050_PfLab1_M_P9b.ab1 --------------------------------------AGTATAAGTA
A07_1930_1.ab1       --------------------------------------AGTATAAGTA
B02_1930_19.ab1      ------------------------------------------------
A08_1930_302.ab1     --------------------------------------AGTATAAGTA

PF13_0006            TCACATTAAATATGAAACTTCACTGCTCTAAAATATTATTATTTTTAC
MAL13|PF13_0006      -----------ATGAAACTTCACTGCTCTAAAATATTATTATTTTTAC
su_gi_contig_2564    TCACATTAAATATGAAACTTCACTGCTCTAAAATATTATTATTTTTAC
050_PfLab1_M_P9b.ab1 TCACATTAAATATGAAACTTCACTGCTCTAAAATATTATTATTTTTAC
A07_1930_1.ab1       TCACATTAAATATGAAACTTCACTGCTCTAAAATATTATTATTTTTAC
B02_1930_19.ab1      ------------------------------------------------
A08_1930_302.ab1     TCACATTAAATATGAAACTTCACTGCTCTAAAATATTATTATTTTTAC

PF13_0006            TTCCATTAAATATATTAGTAACATCATTATCAAATGTATGAATAAAAA
MAL13|PF13_0006      TTCCATTAAATATATTAGTAACATCATTATCAAAT-------------
su_gi_contig_2564    TTCCATTAAATATATTAGTAACATCATTATCAAATGTATGAATAAAAA
050_PfLab1_M_P9b.ab1 TTCCATTAAATATATTAGTAACATCATTATCAAATGTATGAATAAAAA
A07_1930_1.ab1       TTCCATTAAATATATTAGTAACATCATTATCAAATGTATGAATAAAAA
B02_1930_19.ab1      ------------------------------------------------
A08_1930_302.ab1     TTCCATTAAATATATTAGTAACATCATTATCAAATGTATGAATAAAAA

PF13_0006            AATGACAACAATAATATATATATATATATGAAGTTTTATTATTTATGT
MAL13|PF13_0006      ------------------------------------------------
su_gi_contig_2564    AATGACAACAATAATATATATATATATATGAAGTTTTATTATTTATGT
050_PfLab1_M_P9b.ab1 AATGACAACAATAATATATATATATATATGAAGTTTTATTATTTATGT
A07_1930_1.ab1       AATGACAACAATAATATATATATATATATGAAGTTTTATTATTTATGT
B02_1930_19.ab1      ------------------------------------------------
A08_1930_302.ab1     AATGACAACAATAATATATATATATATATGAAGTTTTATTATTTATGT

PF13_0006            AAATATACAATATACATATTTATTACAAGTATATAAAATAGTAAACAA
MAL13|PF13_0006      ------------------------------------------------
su_gi_contig_2564    AAATATACAATATACATATTTATTACAAGTATATAAAATAGTAAACAA
050_PfLab1_M_P9b.ab1 AAATATACAATATACATATTTATTACAAGTATATAAAATAGTAAACAA
A07_1930_1.ab1       AAATATACAATATACATATTTATTACAAGTATATAAAATAGTAAACAA
B02_1930_19.ab1      ---TATACAATATACATATTTATTACAAGTATATAAAATAGTAAACAA
A08_1930_302.ab1     AAATATACAATATACATATTTATTACAAGTATATAAAATAGTAAACAA

PF13_0006            AGCAACTAATTATAATATACATATATATATGATATATTTTTTATAGGT
MAL13|PF13_0006      ----------------------------------------------GT
su_gi_contig_2564    AGCAACTAATTATAATATACATATATATATGATATATTTTTTATAGGT
050_PfLab1_M_P9b.ab1 AGCAACTAATTATAATATACATATATATATGATATATTTTTTATAGGT
A07_1930_1.ab1       AGCAACTAATTATAATATACATATATATATGATATATTTTTTATAGGT
B02_1930_19.ab1      AGCAACTAATTATAATATACATATATATATGATATATTTTTTATAGGT
A08_1930_302.ab1     AGCAACTAATTATAATATACATATATATATGATATATTTTTTATAG--

PF13_0006            GCATAGTAAAAATAAACCATACATCACATCACGTCATACAGCAACTAC
MAL13|PF13_0006      GCATAGTAAAAATAAACCATACATCACATCACGTCATACAGCAACTAC
su_gi_contig_2564    GCATAGTAAAAATAAACCATACATCACATCACGTCATACAGCAACTAC
050_PfLab1_M_P9b.ab1 GCATAGTAAAAATAAACCATACATCACATCACGTCATACAGCAACTAC
A07_1930_1.ab1       GCATAGTAAAAATAAACCATACATCACATCACGTCATACAGCAACTAC
B02_1930_19.ab1      GCATAGTAAAAATAAACCATACATCACATCACGTCATACAGCAACTAC
A08_1930_302.ab1     ------------------------------------------------

PF13_0006            TATATCGCGAGTGTTAAGCGAATGTGACATCCGATCGTCAATTTATGA
MAL13|PF13_0006      TATATCGCGAGTGTTAAGCGAATGTGACATCCGATCGTCAATTTATGA
su_gi_contig_2564    TATATCGCGAGTGTTAAGCGAATGTGACATCCGATCGTCAATTTATGA
050_PfLab1_M_P9b.ab1 TATATCGCGAGTGTTAAGCGAATGTGACATCCGATCGTCAATTTATGA
A07_1930_1.ab1       TATATCGCGAGTGTTAAGCGAATGTGACATCCGATCGTCAATTTATGA
B02_1930_19.ab1      TATATCGCGAGTGTTAAGCGAATGTGACATCCGATCGTCAATTTATGA
A08_1930_302.ab1     ------------------------------------------------

PF13_0006            TAATGATGAGGATATCAAATCAGTGAAGGAATGTTTTGATCGACAAAC
MAL13|PF13_0006      TAATGATGAGGATATCAAATCAGTGAAGGAATGTTTTGATCGACAAAC
su_gi_contig_2564    TAATGATGAGGATATCAAATCAGTGAAGGAATGTTTTGATCGACAAAC
050_PfLab1_M_P9b.ab1 TAATGATGAGGATATCAAATCAGTGAAGGAATGTTTTGATCGACAAAC
A07_1930_1.ab1       TAATGATGAGGATATCAAATCAGTGAAGGAATGTTTTGATCGACAAAC
B02_1930_19.ab1      TAATGATGAGGATATCAAATCAGTGAAGGAATGTTTTGATCGACAAAC
A08_1930_302.ab1     ------------------------------------------------

PF13_0006            ATCACAACGATTTGAAGAATACGAAGAACGTATTCAAGAAAAACGCCA
MAL13|PF13_0006      ATCACAACGATTTGAAGAATACGAAGAACGTATTCAAGAAAAACGCCA
su_gi_contig_2564    ATCACAACGATTTGAAGAATACGAAGAGCGTATTCAAGAAAAACGCCA
050_PfLab1_M_P9b.ab1 ATCACAACGATTTGAAGAATACGAAGAGCGTATTCAAGAAAAACGCCA
A07_1930_1.ab1       ATCACAACGATTTGAAGAATACGAAGAGCGTATTCAAGAAAAACGCCA
B02_1930_19.ab1      ATCACAACGATTTGAAGAATACGAAGAGCGTATTCAAGAAAAACGCCA
A08_1930_302.ab1     ------------------------------------------------

PF13_0006            AAAACGTAAAGAAGAACGGGACAAAAATATAAAAAAAATAATTGAAAA
MAL13|PF13_0006      AAAACGTAAAGAAGAACGGGACAAAAATATAAAAAAAATAATTGAAAA
su_gi_contig_2564    AAAACGTAAAGAAGAACGGGACAAAAATATAAAAAAAATAATTGAAAA
050_PfLab1_M_P9b.ab1 AAAACGTAAAGAAGAACGGGACAAAAATATAAAAAAAATAATTGAAAA
A07_1930_1.ab1       AAAACGTAAAGAAGAACGGGACAAAAATATAAAAAAAATAATTGAAAA
B02_1930_19.ab1      AAAACGTAAAGAAGAACGGGACAAAAATATAAAAAAAATAA-------
A08_1930_302.ab1     ------------------------------------------------

PF13_0006            AGATAAAATGGACAAATCATTAGCAGAAAAAGTAGAAAAAGGTTGTCT
MAL13|PF13_0006      AGATAAAATGGACAAATCATTAGCAGAAAAAGTAGAAAAAGGTTGTCT
su_gi_contig_2564    AGATAAAATGGACAAATCATTAGCAGAAAAAGTAGAAAAAGGTTGTCT
050_PfLab1_M_P9b.ab1 AGATAAAATGGACAAATCATTAGCAGAAAAAGTAGAAAAAGGTTGTCT
A07_1930_1.ab1       AGATAAAATGGACAAATCATTAGCAGAAAAAGTAGAAAAAGGTTGTCT
B02_1930_19.ab1      ------------------------------------------------
A08_1930_302.ab1     ------------------------------------------------

PF13_0006            TAGGTGTGGGTGTGCGTTAGGAGGTGTTGCAGCAAGTGTTGGATTATT
MAL13|PF13_0006      TAGGTGTGGGTGTGCGTTAGGAGGTGTTGCAGCAAGTGTTGGATTATT
su_gi_contig_2564    TAGGTGTGGGTGTGCGTTAGGAGGTGTTGCAGCAAGTGTTGGATTATT
050_PfLab1_M_P9b.ab1 TAGGTGTGGGTGTGCGTTAGGAGGTGTTGCAGCAAGTGTTGGATTATT
A07_1930_1.ab1       TAGGTGTGGGTGTGC---------------------------------
B02_1930_19.ab1      ------------------------------------------------
A08_1930_302.ab1     ------------------------------------------------

PF13_0006            CGGGGGATTAGGTATCTATGGTTGGAAAACCGCCGCGTTGGCAACAGC
MAL13|PF13_0006      CGGGGGATTAGGTATCTATGGTTGGAAAACCGCCGCGTTGGCAACAGC
su_gi_contig_2564    CGGGGGATTAGGTATCT-------------------------------
050_PfLab1_M_P9b.ab1 CGGGGGATTAGGTATCT-------------------------------
A07_1930_1.ab1       ------------------------------------------------
B02_1930_19.ab1      ------------------------------------------------
A08_1930_302.ab1     ------------------------------------------------

PF13_0006            TATAGCTGAAGGTGCTGCTAAGGGTGCTGTGGCAGCTGAAGCTGCACG
MAL13|PF13_0006      TATAGCTGAAGGTGCTGCTAAGGGTGCTGTGGCAGCTGAAGCTGCACG
su_gi_contig_2564    ------------------------------------------------
050_PfLab1_M_P9b.ab1 ------------------------------------------------
A07_1930_1.ab1       ------------------------------------------------
B02_1930_19.ab1      ------------------------------------------------
A08_1930_302.ab1     ------------------------------------------------

PF13_0006            TATTGCGGAAGGTATTAAAGCAGTCATTAAAGGAATAGAAACCAAATT
MAL13|PF13_0006      TATTGCGGAAGGTATTAAAGCAGTCATTAAAGGAATAGAAACCAAATT
su_gi_contig_2564    ------------------------------------------------
050_PfLab1_M_P9b.ab1 ------------------------------------------------
A07_1930_1.ab1       ------------------------------------------------
B02_1930_19.ab1      ------------------------------------------------
A08_1930_302.ab1     ------------------------------------------------

PF13_0006            TGGTGTATCAACTGATGGTCTTCAGGGATTCAAATCATTTTTTACTGC
MAL13|PF13_0006      TGGTGTATCAACTGATGGTCTTCAGGGATTCAAATCATTTTTTACTGC
su_gi_contig_2564    ------------------------------------------------
050_PfLab1_M_P9b.ab1 ------------------------------------------------
A07_1930_1.ab1       ------------------------------------------------
B02_1930_19.ab1      ------------------------------------------------
A08_1930_302.ab1     ------------------------------------------------

PF13_0006            AAATACTTATAATAATGTCAAAAACATTGCTCGTGCTATAAATAATCA
MAL13|PF13_0006      AAATACTTATAATAATGTCAAAAACATTGCTCGTGCTATAAATAATCA
su_gi_contig_2564    ------------------------------------------------
050_PfLab1_M_P9b.ab1 ------------------------------------------------
A07_1930_1.ab1       ------------------------------------------------
B02_1930_19.ab1      ------------------------------------------------
A08_1930_302.ab1     ------------------------------------------------

PF13_0006            ATATGAGCCATCGTCATGTCCAATAACTGTCCCAGTCGATTCCAAACC
MAL13|PF13_0006      ATATGAGCCATCGTCATGTCCAATAACTGTCCCAGTCGATTCCAAACC
su_gi_contig_2564    ------------------------------------------------
050_PfLab1_M_P9b.ab1 ------------------------------------------------
A07_1930_1.ab1       ------------------------------------------------
B02_1930_19.ab1      ------------------------------------------------
A08_1930_302.ab1     ------------------------------------------------

PF13_0006            TATTTGCACTTGGGTGAGGGCAAATTTTTTTGCTGCAAAGGATAGTCC
MAL13|PF13_0006      TATTTGCACTTGGGTGAGGGCAAATTTTTTTGCTGCAAAGGATAGTCC
su_gi_contig_2564    ------------------------------------------------
050_PfLab1_M_P9b.ab1 ------------------------------------------------
A07_1930_1.ab1       ------------------------------------------------
B02_1930_19.ab1      ------------------------------------------------
A08_1930_302.ab1     ------------------------------------------------

PF13_0006            AGGGAATTTTACTTCAACGTATGAAGTTGTAGAAACAGCTGTAACATC
MAL13|PF13_0006      AGGGAATTTTACTTCAACGTATGAAGTTGTAGAAACAGCTGTAACATC
su_gi_contig_2564    ------------------------------------------------
050_PfLab1_M_P9b.ab1 ------------------------------------------------
A07_1930_1.ab1       ------------------------------------------------
B02_1930_19.ab1      ------------------------------------------------
A08_1930_302.ab1     ------------------------------------------------

PF13_0006            TATCGTCTCAGATGCCGAACCTGTTGCTACAGCAGCTGCACAACAAGC
MAL13|PF13_0006      TATCGTCTCAGATGCCGAACCTGTTGCTACAGCAGCTGCACAACAAGC
su_gi_contig_2564    ------------------------------------------------
050_PfLab1_M_P9b.ab1 ------------------------------------------------
A07_1930_1.ab1       ------------------------------------------------
B02_1930_19.ab1      ------------------------------------------------
A08_1930_302.ab1     ------------------------------------------------

PF13_0006            TACTGAAGAAGCTATAAAAGCTAGCACTGATGCAGTAGAATCTGCATA
MAL13|PF13_0006      TACTGAAGAAGCTATAAAAGCTAGCACTGATGCAGTAGAATCTGCATA
su_gi_contig_2564    ------------------------------------------------
050_PfLab1_M_P9b.ab1 ------------------------------------------------
A07_1930_1.ab1       ------------------------------------------------
B02_1930_19.ab1      ------------------------------------------------
A08_1930_302.ab1     ------------------------------------------------

PF13_0006            TGCTGCTTGTCAGACTGCTATAATTGCTTCTGTTGTAGCAATATTGGT
MAL13|PF13_0006      TGCTGCTTGTCAGACTGCTATAATTGCTTCTGTTGTAGCAATATTGGT
su_gi_contig_2564    ------------------------------------------------
050_PfLab1_M_P9b.ab1 ------------------------------------------------
A07_1930_1.ab1       ------------------------------------------------
B02_1930_19.ab1      ------------------------------------------------
A08_1930_302.ab1     ------------------------------------------------

PF13_0006            AATAGTTTTAGTTATGATAATTATTTATTTAGTTTTACGTTATCGACG
MAL13|PF13_0006      AATAGTTTTAGTTATGATAATTATTTATTTAGTTTTACGTTATCGACG
su_gi_contig_2564    ------------------------------------------------
050_PfLab1_M_P9b.ab1 ------------------------------------------------
A07_1930_1.ab1       ------------------------------------------------
B02_1930_19.ab1      ------------------------------------------------
A08_1930_302.ab1     ------------------------------------------------

PF13_0006            AAAAAAAAAAATGAAGAAAAAAGCCCAATACACAAAATTATTAAATGA
MAL13|PF13_0006      AAAAAAAAAAATGAAGAAAAAAGCCCAATACACAAAATTATTAAATGA
su_gi_contig_2564    ------------------------------------------------
050_PfLab1_M_P9b.ab1 ------------------------------------------------
A07_1930_1.ab1       ------------------------------------------------
B02_1930_19.ab1      ------------------------------------------------
A08_1930_302.ab1     ------------------------------------------------

PF13_0006            ATAAATATATGGTTTCATGATATTAAATTCAATTTAATGTTTTGTGAA
MAL13|PF13_0006      ATAA--------------------------------------------
su_gi_contig_2564    ------------------------------------------------
050_PfLab1_M_P9b.ab1 ------------------------------------------------
A07_1930_1.ab1       ------------------------------------------------
B02_1930_19.ab1      ------------------------------------------------
A08_1930_302.ab1     ------------------------------------------------

PF13_0006            TTTTGTATTTTTTAATACAAGGATACCATGATAATTGAATTTTTATAA
MAL13|PF13_0006      ------------------------------------------------
su_gi_contig_2564    ------------------------------------------------
050_PfLab1_M_P9b.ab1 ------------------------------------------------
A07_1930_1.ab1       ------------------------------------------------
B02_1930_19.ab1      ------------------------------------------------
A08_1930_302.ab1     ------------------------------------------------

PF13_0006            CAATATATATATATTTTTTTTTTTGTTTAATGTTATGTGGTCATTAAA
MAL13|PF13_0006      ------------------------------------------------
su_gi_contig_2564    ------------------------------------------------
050_PfLab1_M_P9b.ab1 ------------------------------------------------
A07_1930_1.ab1       ------------------------------------------------
B02_1930_19.ab1      ------------------------------------------------
A08_1930_302.ab1     ------------------------------------------------

PF13_0006            TTATTTTATTTATATTTATTTATTTATTTTTTTAGTGAAACAAATGTA
MAL13|PF13_0006      ------------------------------------------------
su_gi_contig_2564    ------------------------------------------------
050_PfLab1_M_P9b.ab1 ------------------------------------------------
A07_1930_1.ab1       ------------------------------------------------
B02_1930_19.ab1      ------------------------------------------------
A08_1930_302.ab1     ------------------------------------------------

PF13_0006            AATTATATATTTATTTTTATAATATTTAATATGTTTAATCTAAATAAT
MAL13|PF13_0006      ------------------------------------------------
su_gi_contig_2564    ------------------------------------------------
050_PfLab1_M_P9b.ab1 ------------------------------------------------
A07_1930_1.ab1       ------------------------------------------------
B02_1930_19.ab1      ------------------------------------------------
A08_1930_302.ab1     ------------------------------------------------

PF13_0006            ATTAACTACTTATGTGATTATAATTAATATATATAACACTATACATAT
MAL13|PF13_0006      ------------------------------------------------
su_gi_contig_2564    ------------------------------------------------
050_PfLab1_M_P9b.ab1 ------------------------------------------------
A07_1930_1.ab1       ------------------------------------------------
B02_1930_19.ab1      ------------------------------------------------
A08_1930_302.ab1     ------------------------------------------------

PF13_0006            GATTGTATAAAATGAGACCACAAGATTAAAAAATATAACATAATATAT
MAL13|PF13_0006      ------------------------------------------------
su_gi_contig_2564    ------------------------------------------------
050_PfLab1_M_P9b.ab1 ------------------------------------------------
A07_1930_1.ab1       ------------------------------------------------
B02_1930_19.ab1      ------------------------------------------------
A08_1930_302.ab1     ------------------------------------------------

PF13_0006            AACACAATACAATCATGTTATATATGTGTACATATATATATATATAAT
MAL13|PF13_0006      ------------------------------------------------
su_gi_contig_2564    ------------------------------------------------
050_PfLab1_M_P9b.ab1 ------------------------------------------------
A07_1930_1.ab1       ------------------------------------------------
B02_1930_19.ab1      ------------------------------------------------
A08_1930_302.ab1     ------------------------------------------------

PF13_0006            ATAATATAATATAATATAATATAATATAATATAATATAATATAATTTA
MAL13|PF13_0006      ------------------------------------------------
su_gi_contig_2564    ------------------------------------------------
050_PfLab1_M_P9b.ab1 ------------------------------------------------
A07_1930_1.ab1       ------------------------------------------------
B02_1930_19.ab1      ------------------------------------------------
A08_1930_302.ab1     ------------------------------------------------

PF13_0006            TAACACTAAAAATTAAATACAAAAAAAAAAAGAAAAACACATAAAAAA
MAL13|PF13_0006      ------------------------------------------------
su_gi_contig_2564    ------------------------------------------------
050_PfLab1_M_P9b.ab1 ------------------------------------------------
A07_1930_1.ab1       ------------------------------------------------
B02_1930_19.ab1      ------------------------------------------------
A08_1930_302.ab1     ------------------------------------------------

PF13_0006            AACCCACACATATCTCCATATTACCGGAAATGATGTCGATTTCGGCTT
MAL13|PF13_0006      ------------------------------------------------
su_gi_contig_2564    ------------------------------------------------
050_PfLab1_M_P9b.ab1 ------------------------------------------------
A07_1930_1.ab1       ------------------------------------------------
B02_1930_19.ab1      ------------------------------------------------
A08_1930_302.ab1     ------------------------------------------------

PF13_0006            TTCCTTTAAGTGTAGGAATTTGCGTTTGCTGCGTTGAGTTACTTTTTA
MAL13|PF13_0006      ------------------------------------------------
su_gi_contig_2564    ------------------------------------------------
050_PfLab1_M_P9b.ab1 ------------------------------------------------
A07_1930_1.ab1       ------------------------------------------------
B02_1930_19.ab1      ------------------------------------------------
A08_1930_302.ab1     ------------------------------------------------

PF13_0006            CTAAAGGTAAATGGATGTATTTATATATGTATGTGTTTTATATATATT
MAL13|PF13_0006      ------------------------------------------------
su_gi_contig_2564    ------------------------------------------------
050_PfLab1_M_P9b.ab1 ------------------------------------------------
A07_1930_1.ab1       ------------------------------------------------
B02_1930_19.ab1      ------------------------------------------------
A08_1930_302.ab1     ------------------------------------------------

PF13_0006            TATGTATTTAAAATTGAATAAGAAAAAAAAAAAAAATCTCATTAAATA
MAL13|PF13_0006      ------------------------------------------------
su_gi_contig_2564    ------------------------------------------------
050_PfLab1_M_P9b.ab1 ------------------------------------------------
A07_1930_1.ab1       ------------------------------------------------
B02_1930_19.ab1      ------------------------------------------------
A08_1930_302.ab1     ------------------------------------------------

PF13_0006            AAAAATAAAAAAATATATTTAGAAAAAAAATTAAAAAAAAATTTATAC
MAL13|PF13_0006      ------------------------------------------------
su_gi_contig_2564    ------------------------------------------------
050_PfLab1_M_P9b.ab1 ------------------------------------------------
A07_1930_1.ab1       ------------------------------------------------
B02_1930_19.ab1      ------------------------------------------------
A08_1930_302.ab1     ------------------------------------------------

PF13_0006            AATGAGAATTAAATGGAAATTTAAATAAAAATAAAAAAATAAAAAAAA
MAL13|PF13_0006      ------------------------------------------------
su_gi_contig_2564    ------------------------------------------------
050_PfLab1_M_P9b.ab1 ------------------------------------------------
A07_1930_1.ab1       ------------------------------------------------
B02_1930_19.ab1      ------------------------------------------------
A08_1930_302.ab1     ------------------------------------------------

PF13_0006            AATTTTATATGAAAAAAAAAAAAAAAAAAAATTTTATACGAAAAAAAA
MAL13|PF13_0006      ------------------------------------------------
su_gi_contig_2564    ------------------------------------------------
050_PfLab1_M_P9b.ab1 ------------------------------------------------
A07_1930_1.ab1       ------------------------------------------------
B02_1930_19.ab1      ------------------------------------------------
A08_1930_302.ab1     ------------------------------------------------

PF13_0006            AAAAAAATTTTTATACAGTGAGAACTAAATTGAAATTAAAAAAAAAAG
MAL13|PF13_0006      ------------------------------------------------
su_gi_contig_2564    ------------------------------------------------
050_PfLab1_M_P9b.ab1 ------------------------------------------------
A07_1930_1.ab1       ------------------------------------------------
B02_1930_19.ab1      ------------------------------------------------
A08_1930_302.ab1     ------------------------------------------------

PF13_0006            AAAAAGAAAAAAAAATTTATGTTTAAAAAAAAAAAAAAAAAAAAAAAA
MAL13|PF13_0006      ------------------------------------------------
su_gi_contig_2564    ------------------------------------------------
050_PfLab1_M_P9b.ab1 ------------------------------------------------
A07_1930_1.ab1       ------------------------------------------------
B02_1930_19.ab1      ------------------------------------------------
A08_1930_302.ab1     ------------------------------------------------

PF13_0006            AACAAATAAATTAACAGTAGAAAAAAAAAAAATATATATATATATAAA
MAL13|PF13_0006      ------------------------------------------------
su_gi_contig_2564    ------------------------------------------------
050_PfLab1_M_P9b.ab1 ------------------------------------------------
A07_1930_1.ab1       ------------------------------------------------
B02_1930_19.ab1      ------------------------------------------------
A08_1930_302.ab1     ------------------------------------------------

PF13_0006            TTATTATTATAATTTTTTTTTCCTAAATGTGTATACAAATAAAATAAT
MAL13|PF13_0006      ------------------------------------------------
su_gi_contig_2564    ------------------------------------------------
050_PfLab1_M_P9b.ab1 ------------------------------------------------
A07_1930_1.ab1       ------------------------------------------------
B02_1930_19.ab1      ------------------------------------------------
A08_1930_302.ab1     ------------------------------------------------

PF13_0006            AAAAAAAAAAAAAAATAAAAAAAAAAAATAAAAAAATTTGAAATATAT
MAL13|PF13_0006      ------------------------------------------------
su_gi_contig_2564    ------------------------------------------------
050_PfLab1_M_P9b.ab1 ------------------------------------------------
A07_1930_1.ab1       ------------------------------------------------
B02_1930_19.ab1      ------------------------------------------------
A08_1930_302.ab1     ------------------------------------------------

PF13_0006            CATACAAATTTCATATATATAAAAAATAACAAAAAAAAAAAAAAAAGA
MAL13|PF13_0006      ------------------------------------------------
su_gi_contig_2564    ------------------------------------------------
050_PfLab1_M_P9b.ab1 ------------------------------------------------
A07_1930_1.ab1       ------------------------------------------------
B02_1930_19.ab1      ------------------------------------------------
A08_1930_302.ab1     ------------------------------------------------

PF13_0006            AAATATATAAATATAAATATAAACAAAAAAAGGAAAACATTTTACAGA
MAL13|PF13_0006      ------------------------------------------------
su_gi_contig_2564    ------------------------------------------------
050_PfLab1_M_P9b.ab1 ------------------------------------------------
A07_1930_1.ab1       ------------------------------------------------
B02_1930_19.ab1      ------------------------------------------------
A08_1930_302.ab1     ------------------------------------------------

PF13_0006            AGAAAAAATATTTAATATACAAAATTTTTTTTTTTTTTTTTTTTTTGC
MAL13|PF13_0006      ------------------------------------------------
su_gi_contig_2564    ------------------------------------------------
050_PfLab1_M_P9b.ab1 ------------------------------------------------
A07_1930_1.ab1       ------------------------------------------------
B02_1930_19.ab1      ------------------------------------------------
A08_1930_302.ab1     ------------------------------------------------

PF13_0006            CACTTAATATATATAAAAATATAATGATAACAAATCAATGCATACGTA
MAL13|PF13_0006      ------------------------------------------------
su_gi_contig_2564    ------------------------------------------------
050_PfLab1_M_P9b.ab1 ------------------------------------------------
A07_1930_1.ab1       ------------------------------------------------
B02_1930_19.ab1      ------------------------------------------------
A08_1930_302.ab1     ------------------------------------------------

PF13_0006            ATATAGAAACAAATAACACTTAAAAAAAAATTAAAAAGAACAATATAA
MAL13|PF13_0006      ------------------------------------------------
su_gi_contig_2564    ------------------------------------------------
050_PfLab1_M_P9b.ab1 ------------------------------------------------
A07_1930_1.ab1       ------------------------------------------------
B02_1930_19.ab1      ------------------------------------------------
A08_1930_302.ab1     ------------------------------------------------

PF13_0006            ATTATGAAATATATATGAAATTATATCTCATAAATATATACATATTAT
MAL13|PF13_0006      ------------------------------------------------
su_gi_contig_2564    ------------------------------------------------
050_PfLab1_M_P9b.ab1 ------------------------------------------------
A07_1930_1.ab1       ------------------------------------------------
B02_1930_19.ab1      ------------------------------------------------
A08_1930_302.ab1     ------------------------------------------------

PF13_0006            CAAATAAATATATATATATATAAACAAAAAATATCTACATATTATACT
MAL13|PF13_0006      ------------------------------------------------
su_gi_contig_2564    ------------------------------------------------
050_PfLab1_M_P9b.ab1 ------------------------------------------------
A07_1930_1.ab1       ------------------------------------------------
B02_1930_19.ab1      ------------------------------------------------
A08_1930_302.ab1     ------------------------------------------------

PF13_0006            AAAAAATAAAACAACATAATAAAAATTACAAAGTCCAAATAAAGAAAA
MAL13|PF13_0006      ------------------------------------------------
su_gi_contig_2564    ------------------------------------------------
050_PfLab1_M_P9b.ab1 ------------------------------------------------
A07_1930_1.ab1       ------------------------------------------------
B02_1930_19.ab1      ------------------------------------------------
A08_1930_302.ab1     ------------------------------------------------

PF13_0006            AGTGTATTATTATATTAAAATAAAAAATATACATTATTCTTTTTTTTA
MAL13|PF13_0006      ------------------------------------------------
su_gi_contig_2564    ------------------------------------------------
050_PfLab1_M_P9b.ab1 ------------------------------------------------
A07_1930_1.ab1       ------------------------------------------------
B02_1930_19.ab1      ------------------------------------------------
A08_1930_302.ab1     ------------------------------------------------

PF13_0006            TTGTGTTTTATTTTTA
MAL13|PF13_0006      ----------------
su_gi_contig_2564    ----------------
050_PfLab1_M_P9b.ab1 ----------------
A07_1930_1.ab1       ----------------
B02_1930_19.ab1      ----------------
A08_1930_302.ab1     ----------------

;

endblock;
