# Supplementary material for: cDNA sequences reveal considerable gene prediction inaccuracy in the Plasmodium falciparum genome
Source: BMC Genomics. 2007 Jul 27;8:255. doi: 10.1186/1471-2164-8-255 (PMC1978503; doi:10.1186/1471-2164-8-255)
Supplement: Additional file 3 — Genes with cDNA sequences not matching predicted CDS perfectly. Aligned cDNA and predicted CDS sequences can be viewed by double clicking the hyper-linked gene names in the Excel file. [file 1471-2164-8-255-S3.zip › PF13_0038.TXT]

#NEXUS

[!This data assembled using Sequencher, from Gene Codes Corporation.]
begin data;
   dimensions ntax=3 nchar=4412;
   format datatype=dna gap=- interleave=yes;
   matrix

PF13_0038         TTTTTTTTTTCCTTTTATAATATTATATGTTTTTGTTTTTTTTATTAA
MAL13|PF13_0038   ------------------------------------------------
su_gi_contig_4568 ------------------------------------------------

PF13_0038         GAATAACAGAAAATAATATTACAGTGAAATAATCACCTAGTTCATATT
MAL13|PF13_0038   ------------------------------------------------
su_gi_contig_4568 ------------------------------------------------

PF13_0038         AAATGAAACTTGTCACCCAAGTTTGATTGAATTTGAAGTCATCGCAAT
MAL13|PF13_0038   ------------------------------------------------
su_gi_contig_4568 ------------------------------------------------

PF13_0038         TCTGACTTTTTTATTGGAAAATTTTTAACACAGATAAACGAAAAAAAT
MAL13|PF13_0038   ------------------------------------------------
su_gi_contig_4568 ------------------------------------------------

PF13_0038         AAAATAGGATATAATAATTATATATATATATATATATATATATATACA
MAL13|PF13_0038   ------------------------------------------------
su_gi_contig_4568 ------------------------------------------------

PF13_0038         TATATACATATTTGTTTTATATAAACATATATAATATATACCGCATTT
MAL13|PF13_0038   ------------------------------------------------
su_gi_contig_4568 ------------------------------------------------

PF13_0038         TCCTTATATATAAATAAAAATGTTCACTTTAATTTCAGTGTGTAGTTA
MAL13|PF13_0038   ------------------------------------------------
su_gi_contig_4568 ------------------------------------------------

PF13_0038         TTTATTTTATACGCACAAAGAATCTTTATTAAATCTTATAGGATTAAG
MAL13|PF13_0038   ------------------------------------------------
su_gi_contig_4568 ------------------------------------------------

PF13_0038         TGAAAATAGAAACTCAAGGAAAAATAGAAGAAGAAAAAAAAAAAAAGG
MAL13|PF13_0038   ------------------------------------------------
su_gi_contig_4568 ------------------------------------------------

PF13_0038         AAAATTAAAACAACCTTTCCCTGAAGAAAAATTATGTTTATCAGATTC
MAL13|PF13_0038   ------------------------------------------------
su_gi_contig_4568 ------------------------------------------------

PF13_0038         TGACATGCGTAGGAAAAAATTCATTTTAAGAACTTATAGTGATGTTAA
MAL13|PF13_0038   ------------------------------------------------
su_gi_contig_4568 ------------------------------------------------

PF13_0038         TTTCAATGTGACATGTACTACCAAAAAAGAGCGTAATTCAATTTGATC
MAL13|PF13_0038   ------------------------------------------------
su_gi_contig_4568 ------------------------------------------------

PF13_0038         TTTTAAGCTTATCTTTTTATTTAATGTTTAATTTTTTAGTTTTTCCTT
MAL13|PF13_0038   ------------------------------------------------
su_gi_contig_4568 ------------------------------------------------

PF13_0038         ATATTTATTTATTCCTTTTTTATATTAAATTATTGTAATTCAAATTAA
MAL13|PF13_0038   ------------------------------------------------
su_gi_contig_4568 ------------------------------------------------

PF13_0038         TTTTTTTTTTTTTTCTTTCATTTTCTTCAATATGTATATATATATATA
MAL13|PF13_0038   ------------------------------------------------
su_gi_contig_4568 ------------------------------------------------

PF13_0038         TATATATTTTACATAATGTATGTTATGGTATATAACCACATACATTCT
MAL13|PF13_0038   ------------------------------------------------
su_gi_contig_4568 ------------------------------------------------

PF13_0038         TAAAAATGTTACATATGTTTTCCTTTCGTCTGTCCATATTTTATTTTC
MAL13|PF13_0038   ------------------------------------------------
su_gi_contig_4568 ------------------------------------------------

PF13_0038         ATCATTATATAAATATATACAAAATGCATATTATTCTGATTTTTTTTT
MAL13|PF13_0038   ------------------------------------------------
su_gi_contig_4568 ------------------------------------------------

PF13_0038         TTTTTTTTGTTATTTTTTTGATATAAAATTATTAAGACTCACCATAAT
MAL13|PF13_0038   ------------------------------------------------
su_gi_contig_4568 ------------------------------------------------

PF13_0038         TTGAACATATTAAATGTGTTATTTGCGTCTAAATAGAATACCGAATTA
MAL13|PF13_0038   ------------------------------------------------
su_gi_contig_4568 ------------------------------------------------

PF13_0038         TATATATATATATATATATTGATTTATATATATTCATTTAGATTTATT
MAL13|PF13_0038   ------------------------------------------------
su_gi_contig_4568 ------------------------------------------------

PF13_0038         TATTTTATTTATATTTAATTATTGTGTACAAATTTTTGTTTAAAAACA
MAL13|PF13_0038   ------------------------------------------------
su_gi_contig_4568 ------------------------------------------------

PF13_0038         GTGACTATATATAACATAGAAAATTGCAATATAAATAATAATGTGTCT
MAL13|PF13_0038   ------------------------------------------------
su_gi_contig_4568 ------------------------------------------------

PF13_0038         AAAAAAAAAAAAAAAAATACATAGAATTATAGGTACATAATATATTTC
MAL13|PF13_0038   ------------------------------------------------
su_gi_contig_4568 ------------------------------------------------

PF13_0038         ATTGCATAAAATTGGGTAGATATATATTTATAATGTAGTATTATAAGA
MAL13|PF13_0038   ------------------------------------------------
su_gi_contig_4568 ------------------------------------------------

PF13_0038         CATTAAATATATCTAAGTACTATTTTTCAAAAATATTAAAGAAAAATG
MAL13|PF13_0038   ------------------------------------------------
su_gi_contig_4568 ------------------------------------------------

PF13_0038         AGGAACTATTATTTATTGTCTTATAGATATTATATATGTGTATATTTC
MAL13|PF13_0038   ------------------------------------------------
su_gi_contig_4568 ------------------------------------------------

PF13_0038         ATTTTTTTATTTTAAAAAAAAAAAATACGTGAATTACTCTCCTAATAT
MAL13|PF13_0038   ------------------------------------------------
su_gi_contig_4568 ------------------------------------------------

PF13_0038         ACACCTTTAAAAATTATCTTTTATTAAAATAAGATGGAAAAAAAAATA
MAL13|PF13_0038   ------------------------------------------------
su_gi_contig_4568 ------------------------------------------------

PF13_0038         ATAAATAAATAAATAATATAATGAATCTTATTGAATGAAGGTGTTATA
MAL13|PF13_0038   ------------------------------------------------
su_gi_contig_4568 ------------------------------------------------

PF13_0038         TAACAAATATATATTTAAAAATCATATTTAAAGTAAATTATAAAAAAA
MAL13|PF13_0038   ------------------------------------------------
su_gi_contig_4568 ------------------------------------------------

PF13_0038         AAAAAAAAAAAATGAATAATGACCAAAATAAAAGAAATAATAATAATT
MAL13|PF13_0038   -----------ATGAATAATGACCAAAATAAAAGAAATAATAATAATT
su_gi_contig_4568 ------------------------------------------------

PF13_0038         GGTTTAATAATTGTACAAATGAAAAAGAAAAAAAAAAAAAAGATAAAA
MAL13|PF13_0038   GGTTTAATAATTGTACAAATGAAAAAGAAAAAAAAAAAAAAGATAAAA
su_gi_contig_4568 ------------------------------------------------

PF13_0038         AAAGAAACACAAATATACAAATTTTTTACAAAAGTGATATAGATATAT
MAL13|PF13_0038   AAAGAAACACAAATATACAAATTTTTTACAAAAGTGATATAGATATAT
su_gi_contig_4568 ------------------------------------------------

PF13_0038         TTTCTCCTTGTATAGATGTAGAAGGAAAATTATGTGTTATAACAAGTA
MAL13|PF13_0038   TTTCTCCTTGTATAGATGTAGAAGGAAAATTATGTGTTATAACAAGTA
su_gi_contig_4568 ------------------------------------------------

PF13_0038         CAGGGGATATACTAAGATATAATTTTGTAATAGATGATATAAAACAAA
MAL13|PF13_0038   CAGGGGATATACTAAGATATAATTTTGTAATAGATGATATAAAACAAA
su_gi_contig_4568 ------------------------------------------------

PF13_0038         ATACAAATAAATCAACATCACCAACATCACGCTCATTAACATCATCAC
MAL13|PF13_0038   ATACAAATAAATCAACATCACCAACATCACGCTCATTAACATCATCAC
su_gi_contig_4568 ------------------------------------------------

PF13_0038         CATCCTCCTTGTCATCATCATCATCATCAATATCTTCTTCATCCTCCT
MAL13|PF13_0038   CATCCTCCTTGTCATCATCATCATCATCAATATCTTCTTCATCCTCCT
su_gi_contig_4568 ------------------------------------------------

PF13_0038         ATAGAAAAGAAAGAGTAACAGCACAAAATGAACTTTCATATGAAACGC
MAL13|PF13_0038   ATAGAAAAGAAAGAGTAACAGCACAAAATGAACTTTCATATGAAACGC
su_gi_contig_4568 ------------------------AAAATGAACTTTCATATGAAACGC

PF13_0038         AAAAGGATGATGACGAGGAAGGAGAAAAATATTACGATTCCATTGATG
MAL13|PF13_0038   AAAAGGATGATGACGAGGAAGGAGAAAAATATTACGATTCCATTGATG
su_gi_contig_4568 AAAAGGATGATGACGAGGAAGGAGAAAAATATTACGATTCCATTGATG

PF13_0038         ATGTAGAAAATATAATAAATAGAGGAGATAAAAAAAAAACAC-AAAAA
MAL13|PF13_0038   ATGTAGAAAATATAATAAATAGAGGAGATAAAAAAAAAACAC-AAAAA
su_gi_contig_4568 ATGTAGAAAATATAATAAATAGAGGAGATAAAAAAAAAACACAAAAAA

PF13_0038         AAAGAAAAGAAAAAAACAAATATTCAAGAAGAAAAATATATTAGTATA
MAL13|PF13_0038   AAAGAAAAGAAAAAAACAAATATTCAAGAAGAAAAATATATTAGTATA
su_gi_contig_4568 AAAGAAAAGAAAAAAACAAATATTCAAGAAGAAAAATATATTAGTATA

PF13_0038         GATTTTTCCTCAGAATGTTTATGTTCAGATAATGATTATAATTTCTAT
MAL13|PF13_0038   GATTTTTCCTCAGAATGTTTATGTTCAGATAATGATTATAATTTCTAT
su_gi_contig_4568 GATTTTTCCTCAGAATGTTTATGTTCAGATAATGATTATAATTTCTAT

PF13_0038         GTATTTAACCCTAGTAATAATAAAGAAAAAAAATTAAAAAATTCTTTC
MAL13|PF13_0038   GTATTTAACCCTA-----------------------------------
su_gi_contig_4568 GTATTTAACCCTAGTAATAATAAAGAAAAAAAATTAAAAAATTCTTTC

PF13_0038         AAATATTATTTTTATCATTACTATGAATAGTAACAAGTTAAAAAAAAA
MAL13|PF13_0038   ------------------------------------------------
su_gi_contig_4568 AAATATTATTTTTATCATTACTATGAATAGTAACAA------------

PF13_0038         AAAAAAAAAAAAAAAAAAAAAAAAAAATATAAACGCAAATATAAATGA
MAL13|PF13_0038   ------------------------------------------------
su_gi_contig_4568 ------------------------------------------------

PF13_0038         TATATGATATATATATATATATATATATGTCGATTGTAATATATAATA
MAL13|PF13_0038   ------------------------------------------------
su_gi_contig_4568 ------------------------------------------------

PF13_0038         TTATATATTGTCCCTTATGTTACGCATATGTATATACGTACATATATT
MAL13|PF13_0038   ------------------------------------------------
su_gi_contig_4568 ------------------------------------------------

PF13_0038         TTTGTTTTTATTTTTTTGAAGTTACTAAATGCATAATGATCATAGATA
MAL13|PF13_0038   ---------------------TTACTAAATGCATAATGATCATAGATA
su_gi_contig_4568 ---------------------TTACTAAATGCATAATGATCATAGATA

PF13_0038         AACAGAAAAAGGTCGATTTATACGCAGAGGAATATGAAGACAAAGAAT
MAL13|PF13_0038   AACAGAAAAAGGTCGATTTATACGCAGAGGAATATGAAGACAAAGAAT
su_gi_contig_4568 AACAGAAAAAGGTCGATTTATACGCAGAGGAATATGAAGACAAAGAAT

PF13_0038         TCAAGGGGATAAATAATTTATTATATGATAGTAAAAATAATAATTTAT
MAL13|PF13_0038   TCAAGGGGATAAATAATTTATTATATGATAGTAAAAATAATAATTTAT
su_gi_contig_4568 TCAAGGGGATAAATAATTTATTATATGATAGTAAAAATAATAATTTAT

PF13_0038         TTATTGTTGATTCAGGTAATATATATGAAGAGAATACATGTAATATGT
MAL13|PF13_0038   TTATTGTTGATTCAGGTAATATATATGAAGAGAATACATGTAATATGT
su_gi_contig_4568 TTATTGTTGATTCAGGTAATATATATGAAGAGAATACATGTAATATGT

PF13_0038         ATTACATAAATAAAGATATAGAAACTATGATTTCTATAGATATGGATT
MAL13|PF13_0038   ATTACATAAATAAAGATATAGAAACTATGATTTCTATAGATATGGATT
su_gi_contig_4568 ATTACATAAATAAAGATATAGAAACTATGATTTCTATAGATATGGATT

PF13_0038         CTTTATCATATGTTAATAATATTTGTATATATGAAAAAGATAATATAA
MAL13|PF13_0038   CTTTATCATATGTTAATAATATTTGTATATATGAAAAAGATAATATAA
su_gi_contig_4568 CTTTATCATATGTTAATAATATTTGTATATATGAAAAAGATAATATAA

PF13_0038         GAACTATATATGCATGTGTAACCAAAGAAAATAGAATTATCAAGTTAA
MAL13|PF13_0038   GAACTATATATGCATGTGTAACCAAAGAAAATAGAATTATCAAGTTAA
su_gi_contig_4568 GAAC--------------------------------------------

PF13_0038         TTAAAAAAGGAAATACCTACATAAAAACTGGATTCTTGTATATAAACG
MAL13|PF13_0038   TTAAAAAAGGAAATACCTACATAAAAACTGGATTCTTGTATATAAACG
su_gi_contig_4568 ------------------------------------------------

PF13_0038         GAAATTATTCTCCTTTATTTATTTGCACTGATAATATAAATTTTGTAA
MAL13|PF13_0038   GAAATTATTCTCCTTTATTTATTTGCACTGATAATATAAATTTTGTAA
su_gi_contig_4568 ------------------------------------------------

PF13_0038         TACTACTAAAAGATTTAAGTGAAGAGGAAAAAAAAGGAAAGGTTCTGG
MAL13|PF13_0038   TACTACTAAAAGATTTAAGTGAAGAGGAAAAAAAAGGAAAGGTTCTGG
su_gi_contig_4568 ------------------------------------------------

PF13_0038         AAATCAATTCGAATGCTGAAATTATTAATTCTTTTTTTATGGATGGCA
MAL13|PF13_0038   AAATCAATTCGAATGCTGAAATTATTAATTCTTTTTTTATGGATGGCA
su_gi_contig_4568 ------------------------------------------------

PF13_0038         ATCAATTTAATGGTATTTGTTATGATCACAACATAAAAAAATATTTTT
MAL13|PF13_0038   ATCAATTTAATGGTATTTGTTATGATCACAACATAAAAAAATATTTTT
su_gi_contig_4568 ------------------------------------------------

PF13_0038         TTATCGAAAAAAATATAATCTATATATATTGAAAAGGCAAACACATAA
MAL13|PF13_0038   TTATCGAAAAAAATATAATCTATATATATTGA----------------
su_gi_contig_4568 ------------------------------------------------

PF13_0038         ATAAATAAATAAATAAATAAATATATATATATATATATATATATATAT
MAL13|PF13_0038   ------------------------------------------------
su_gi_contig_4568 ------------------------------------------------

PF13_0038         AGTATGCAAGTATATATCAATTAATGGATGGTTTTAAGAACATTTATT
MAL13|PF13_0038   ------------------------------------------------
su_gi_contig_4568 ------------------------------------------------

PF13_0038         ATGTACAAAAAAAAAAAAAAAAATACAGCATACATAAATATATATATA
MAL13|PF13_0038   ------------------------------------------------
su_gi_contig_4568 ------------------------------------------------

PF13_0038         TATATATATTATCATCAATTTCTACATTTTCTTTCTTTTTTCTTATTA
MAL13|PF13_0038   ------------------------------------------------
su_gi_contig_4568 ------------------------------------------------

PF13_0038         TGATTACACTATTTTATATTCATCTATATATTTTATTATAATCCTTAT
MAL13|PF13_0038   ------------------------------------------------
su_gi_contig_4568 ------------------------------------------------

PF13_0038         ATTTGTATTTGTAATTATAATTTTATATGTCATTATTATGTTTTATTA
MAL13|PF13_0038   ------------------------------------------------
su_gi_contig_4568 ------------------------------------------------

PF13_0038         TTCTTTTTATATTTATGTACTTTTTTTTTTTTCTTTTTTTTTTTTTCT
MAL13|PF13_0038   ------------------------------------------------
su_gi_contig_4568 ------------------------------------------------

PF13_0038         TTTTTTTTTTTTATAATAACAAGATGTCGTCCAAATCCTTCCTTATTT
MAL13|PF13_0038   ------------------------------------------------
su_gi_contig_4568 ------------------------------------------------

PF13_0038         TAAGCTTTACATTATTTTGCATGTTCAGAGTTGTAGCTAAATTTCTTG
MAL13|PF13_0038   ------------------------------------------------
su_gi_contig_4568 ------------------------------------------------

PF13_0038         AAATATAAGGTTGTTCAACTAATCCTGTTGAAAGTAACATATTATTAA
MAL13|PF13_0038   ------------------------------------------------
su_gi_contig_4568 ------------------------------------------------

PF13_0038         CAGCATCAATGATTTCATCATCATTTATTTTGAGATGAGTATATTTGG
MAL13|PF13_0038   ------------------------------------------------
su_gi_contig_4568 ------------------------------------------------

PF13_0038         TTTTATAAAACCTTAATATAGAAGAATAATATGCATATGCTAAATATA
MAL13|PF13_0038   ------------------------------------------------
su_gi_contig_4568 ------------------------------------------------

PF13_0038         GTAATTGTGTATTAGACATCCATGTGGATAAATAATTTGAGAGGTTTG
MAL13|PF13_0038   ------------------------------------------------
su_gi_contig_4568 ------------------------------------------------

PF13_0038         TATTTTTTAAGGTATAATTTTGTGCATTTAATTTTTGTATATTTAAAT
MAL13|PF13_0038   ------------------------------------------------
su_gi_contig_4568 ------------------------------------------------

PF13_0038         CTTTAATTTCTTGATAAAATAATTCATCTGCTTCATTTAATAATATAA
MAL13|PF13_0038   ------------------------------------------------
su_gi_contig_4568 ------------------------------------------------

PF13_0038         TGGCCATTCCTTTTTTATTACTTCTAGCTGTTCTTCCAACTCTATGAA
MAL13|PF13_0038   ------------------------------------------------
su_gi_contig_4568 ------------------------------------------------

PF13_0038         TATATTGTTCTCTTGATATGGGTGTATTAACTTGAATAATTAGAGTAA
MAL13|PF13_0038   ------------------------------------------------
su_gi_contig_4568 ------------------------------------------------

PF13_0038         TATCTGGATAATTTAATCCTCTAGAACTTATATCTGATGTAAATAGAA
MAL13|PF13_0038   ------------------------------------------------
su_gi_contig_4568 ------------------------------------------------

PF13_0038         TTCCAACAGATTCCATAGAAAATCTATTAGCTGTGATTTGTCTATGTG
MAL13|PF13_0038   ------------------------------------------------
su_gi_contig_4568 ------------------------------------------------

PF13_0038         CCATTTCTTTTTTTCTATGTATTTCATAAACTGATATTTTTAATTGGT
MAL13|PF13_0038   ------------------------------------------------
su_gi_contig_4568 ------------------------------------------------

PF13_0038         TTATAAAAAATTGTGCATAAAAAGAGGTAGCTCTTGCGGTTGGAAAGA
MAL13|PF13_0038   ------------------------------------------------
su_gi_contig_4568 ------------------------------------------------

PF13_0038         AAACGATAATTTTATATGTAAATTGGTTTAATCTCATATGTTCAATTA
MAL13|PF13_0038   ------------------------------------------------
su_gi_contig_4568 ------------------------------------------------

PF13_0038         ATAAGTTATATAATATAATAGTAGTATCAATGGCTTTGTGAAATAACA
MAL13|PF13_0038   ------------------------------------------------
su_gi_contig_4568 ------------------------------------------------

PF13_0038         CATATTGTATTAATTGATCACTTGTATGTTTGGAAATGTCTTTAACAC
MAL13|PF13_0038   ------------------------------------------------
su_gi_contig_4568 ------------------------------------------------

PF13_0038         AATTTAAATAGATATAATCTGATTTACACATTTTTTTTCTTATTTCAT
MAL13|PF13_0038   ------------------------------------------------
su_gi_contig_4568 ------------------------------------------------

PF13_0038         CTAAGTTATATCCTAATGTAGCAGATAAAAGAATATTTCTTCTATTAG
MAL13|PF13_0038   ------------------------------------------------
su_gi_contig_4568 ------------------------------------------------

PF13_0038         ATGGTAAATATGTTAATAATCGATGAATATCATTTTCATATCCTGTAC
MAL13|PF13_0038   ------------------------------------------------
su_gi_contig_4568 ------------------------------------------------

PF13_0038         TTAATAATTGATCCGCTTCATCAATTATTAACATTTTTAAATTTTCGA
MAL13|PF13_0038   ------------------------------------------------
su_gi_contig_4568 ------------------------------------------------

PF13_0038         ATAACGTATTAAATAAATAAGTAGATTCAAAATGATCTAATAATCTCC
MAL13|PF13_0038   ------------------------------------------------
su_gi_contig_4568 ------------------------------------------------

PF13_0038         CGACCGTACATATAATAATATCTGGTTTAATTCTTCTTATATTTAATT
MAL13|PF13_0038   ------------------------------------------------
su_gi_contig_4568 ------------------------------------------------

PF13_0038         GGTCATCTCTTCTTTTTATACCTCCTGTAAGTGTTAAAACGTTA
MAL13|PF13_0038   --------------------------------------------
su_gi_contig_4568 --------------------------------------------

;

endblock;
