# Supplementary material for: cDNA sequences reveal considerable gene prediction inaccuracy in the Plasmodium falciparum genome
Source: BMC Genomics. 2007 Jul 27;8:255. doi: 10.1186/1471-2164-8-255 (PMC1978503; doi:10.1186/1471-2164-8-255)
Supplement: Additional file 3 — Genes with cDNA sequences not matching predicted CDS perfectly. Aligned cDNA and predicted CDS sequences can be viewed by double clicking the hyper-linked gene names in the Excel file. [file 1471-2164-8-255-S3.zip › PF13_0124.TXT]

#NEXUS

[!This data assembled using Sequencher, from Gene Codes Corporation.]
begin data;
   dimensions ntax=4 nchar=4136;
   format datatype=dna gap=- interleave=yes;
   matrix

PF13_0124                       TTATATTTGTTATAAAAATAAAATATATATAATTAATTTGATTATATT
MAL13|PF13_0124                 ------------------------------------------------
su_gi_contig_2415               ------------------------------------------------
gi|17966908|gb|BM273611.1|BM273 ------------------------------------------------

PF13_0124                       TATGAATAATTAAAAAATATGGCATATATTTATATTACTTATAAAAAT
MAL13|PF13_0124                 ------------------------------------------------
su_gi_contig_2415               ------------------------------------------------
gi|17966908|gb|BM273611.1|BM273 ------------------------------------------------

PF13_0124                       ATATATATTTTTTAAATTTATATAAAAATTCTATTAAATATGAAAAAT
MAL13|PF13_0124                 ------------------------------------------------
su_gi_contig_2415               ------------------------------------------------
gi|17966908|gb|BM273611.1|BM273 ------------------------------------------------

PF13_0124                       ATATTTATTATATTTTATTTTTTTTGTAATCATATATAAACAATTTTT
MAL13|PF13_0124                 ------------------------------------------------
su_gi_contig_2415               ------------------------------------------------
gi|17966908|gb|BM273611.1|BM273 ------------------------------------------------

PF13_0124                       TTATTAGTCTTTCTCTTGTTATATGACTTTTTAAAAGTAAAGAAAACT
MAL13|PF13_0124                 ------------------------------------------------
su_gi_contig_2415               ------------------------------------------------
gi|17966908|gb|BM273611.1|BM273 ------------------------------------------------

PF13_0124                       TATACATATTTGATCATTTTATATTATAATATAAAATATGAATGATGC
MAL13|PF13_0124                 ------------------------------------------------
su_gi_contig_2415               ------------------------------------------------
gi|17966908|gb|BM273611.1|BM273 ------------------------------------------------

PF13_0124                       TGTAACAAATATGTTTTCCTTTAATAATAGAATTATATATTTATATAT
MAL13|PF13_0124                 ------------------------------------------------
su_gi_contig_2415               ------------------------------------------------
gi|17966908|gb|BM273611.1|BM273 ------------------------------------------------

PF13_0124                       AAAATATATATGAATATAATATTTATATTATATTTTATTATATAATAC
MAL13|PF13_0124                 ------------------------------------------------
su_gi_contig_2415               ------------------------------------------------
gi|17966908|gb|BM273611.1|BM273 ------------------------------------------------

PF13_0124                       AATCTTTTTTATAATAGTTAAAAGAATTATATATACATTTATATATAT
MAL13|PF13_0124                 ------------------------------------------------
su_gi_contig_2415               ------------------------------------------------
gi|17966908|gb|BM273611.1|BM273 ------------------------------------------------

PF13_0124                       AATATATTTATTTATATAATATATATCATTATATATATAATGATGAAG
MAL13|PF13_0124                 ------------------------------------------------
su_gi_contig_2415               ------------------------------------------------
gi|17966908|gb|BM273611.1|BM273 ------------------------------------------------

PF13_0124                       AACGTATTTTTTATTTAATGCATTTTTCTTTTCAGTAACATGTTCATT
MAL13|PF13_0124                 ------------------------------------------------
su_gi_contig_2415               ------------------------------------------------
gi|17966908|gb|BM273611.1|BM273 ------------------------------------------------

PF13_0124                       TATTTATTTATTTATTTTTTTTTATTATCTATATAATAAATAATATAT
MAL13|PF13_0124                 ------------------------------------------------
su_gi_contig_2415               ------------------------------------------------
gi|17966908|gb|BM273611.1|BM273 ------------------------------------------------

PF13_0124                       ATATTATATTATTGTATATATATATATATATATTTTTTTTTTATAATC
MAL13|PF13_0124                 ------------------------------------------------
su_gi_contig_2415               ------------------------------------------------
gi|17966908|gb|BM273611.1|BM273 ------------------------------------------------

PF13_0124                       ATATTATTATAATATTTTTAAAAGTTTATAAAAAATTATCAGTTTTTT
MAL13|PF13_0124                 ------------------------------------------------
su_gi_contig_2415               ------------------------------------------------
gi|17966908|gb|BM273611.1|BM273 ------------------------------------------------

PF13_0124                       ATTTTAATATTATTATTATATCCATATTTCTTCTTCTCATTCTTTTTT
MAL13|PF13_0124                 ------------------------------------------------
su_gi_contig_2415               ------------------------------------------------
gi|17966908|gb|BM273611.1|BM273 ------------------------------------------------

PF13_0124                       TTCAAAGATTAAATATATAATTAAATGTTTTTAAAAAAAATATATTTT
MAL13|PF13_0124                 ------------------------------------------------
su_gi_contig_2415               ------------------------------------------------
gi|17966908|gb|BM273611.1|BM273 ------------------------------------------------

PF13_0124                       TTGTAAAAATGTATAAAAAAAGAAAATAGTATTAAAATTTAATAATTT
MAL13|PF13_0124                 ------------------------------------------------
su_gi_contig_2415               ------------------------------------------------
gi|17966908|gb|BM273611.1|BM273 ------------------------------------------------

PF13_0124                       ATAATTATTATTTATAATATATATATAATAAACTTTTCAAAATTTTAT
MAL13|PF13_0124                 ------------------------------------------------
su_gi_contig_2415               ------------------------------------------------
gi|17966908|gb|BM273611.1|BM273 ------------------------------------------------

PF13_0124                       TTATATTAAAAAATATATATATTATTAAAAAATGAATAAAAATATCAT
MAL13|PF13_0124                 ------------------------------------------------
su_gi_contig_2415               ------------------------------------------------
gi|17966908|gb|BM273611.1|BM273 ------------------------------------------------

PF13_0124                       AATATTTATAAAAAAATTATAAATATATTTTTATATAGTTATAAATAT
MAL13|PF13_0124                 ------------------------------------------------
su_gi_contig_2415               ------------------------------------------------
gi|17966908|gb|BM273611.1|BM273 ------------------------------------------------

PF13_0124                       TATGAATATTTATAAATATTGTGTTATTTTATTTTAAATTTTTGTTTT
MAL13|PF13_0124                 ------------------------------------------------
su_gi_contig_2415               ------------------------------------------------
gi|17966908|gb|BM273611.1|BM273 ------------------------------------------------

PF13_0124                       TTTTTTACCCTTGAAAGAATATAAAAAAAATTATAAACAAAATAATTG
MAL13|PF13_0124                 ------------------------------------------------
su_gi_contig_2415               ------------------------------------------------
gi|17966908|gb|BM273611.1|BM273 ------------------------------------------------

PF13_0124                       TAATTAATTGTATATTAATTTTTCCATATAAAAAATTATATGTACTTT
MAL13|PF13_0124                 ------------------------------------------------
su_gi_contig_2415               ------------------------------------------------
gi|17966908|gb|BM273611.1|BM273 ------------------------------------------------

PF13_0124                       TTTTTCCTAAAATATAAAATTGTATATATATATATATATATATATATA
MAL13|PF13_0124                 ------------------------------------------------
su_gi_contig_2415               ------------------------------------------------
gi|17966908|gb|BM273611.1|BM273 ------------------------------------------------

PF13_0124                       TATATATATATATATATATATTATATATATTTTATTACATATAAAATA
MAL13|PF13_0124                 ------------------------------------------------
su_gi_contig_2415               ------------------------------------------------
gi|17966908|gb|BM273611.1|BM273 ------------------------------------------------

PF13_0124                       ATTTATAGATTAATTTATTATTTATATATATATATATATTATATATAT
MAL13|PF13_0124                 ------------------------------------------------
su_gi_contig_2415               ------------------------------------------------
gi|17966908|gb|BM273611.1|BM273 ------------------------------------------------

PF13_0124                       GCATGATATTTTATAAAATTTTCCTGTCCGCCTATAAATTATAAAGAA
MAL13|PF13_0124                 ------------------------------------------------
su_gi_contig_2415               ------------------------------------------------
gi|17966908|gb|BM273611.1|BM273 ------------------------------------------------

PF13_0124                       AAAATAATTTTTGCTTCAAAGCAAAAGTTGTAATTTGAAAGAAATAAT
MAL13|PF13_0124                 ------------------------------------------------
su_gi_contig_2415               ------------------------------------------------
gi|17966908|gb|BM273611.1|BM273 ------------------------------------------------

PF13_0124                       AAAGGTTATTTTATTTTATTTTTTTTTTTTTTCACAAAAGATAAAATA
MAL13|PF13_0124                 ------------------------------------------------
su_gi_contig_2415               ------------------------------------------------
gi|17966908|gb|BM273611.1|BM273 ------------------------------------------------

PF13_0124                       TATATATATATATATATATTTATATATATATTATATACATTTTAACAT
MAL13|PF13_0124                 ------------------------------------------------
su_gi_contig_2415               ------------------------------------------------
gi|17966908|gb|BM273611.1|BM273 ------------------------------------------------

PF13_0124                       TTACTTCTCTTTATTTTGTGTACATCGATAAAGTACATTTGAAAAGTG
MAL13|PF13_0124                 ------------------------------------------------
su_gi_contig_2415               ------------------------------------------------
gi|17966908|gb|BM273611.1|BM273 ------------------------------------------------

PF13_0124                       ACTTTTATAAGAATGGGTGAAAATAAGTTTGACGGTTTGTCCTTTTTT
MAL13|PF13_0124                 ------------ATGGGTGAAAATAAGTTTGACGGTTTGTCCTTTTTT
su_gi_contig_2415               ------------------------------------------------
gi|17966908|gb|BM273611.1|BM273 ------------------------------------------------

PF13_0124                       GAAAATAATGAATTTCAGAATATGAATTTTATAAGGGGTTCTATGGAT
MAL13|PF13_0124                 GAAAATAATGAATTTCAGAATATGAATTTTATAAGGGGTTCTATGGAT
su_gi_contig_2415               ------------------------------------------------
gi|17966908|gb|BM273611.1|BM273 ------------------------------------------------

PF13_0124                       AATAACCGTAATGAAGAAGAAAAAGGGTTAATACAGAAAGCTATAGAT
MAL13|PF13_0124                 AATAACCGTAATGAAGAAGAAAAAGGGTTAATACAGAAAGCTATAGAT
su_gi_contig_2415               ------------------------------------------------
gi|17966908|gb|BM273611.1|BM273 ------------------------------------------------

PF13_0124                       TTATCAAAAAAAGGAGCAGAAACATTACAAAAAGGTTTAAAAGAAACA
MAL13|PF13_0124                 TTATCAAAAAAAGGAGCAGAAACATTACAAAAAGGTTTAAAAGAAACA
su_gi_contig_2415               ------------------------------------------------
gi|17966908|gb|BM273611.1|BM273 ------------------------------------------------

PF13_0124                       TTAGGAAAAAATAATATGAATGATGGAGCTTCTATGGTATCTAATTCA
MAL13|PF13_0124                 TTAGGAAAAAATAATATGAATGATGGAGCTTCTATGGTATCTAATTCA
su_gi_contig_2415               ------------------------------------------------
gi|17966908|gb|BM273611.1|BM273 ------------------------------------------------

PF13_0124                       ACAACAGCTGAAAGTGGTTCAATGTTTTCAAATTTTCCTTTATTTAAT
MAL13|PF13_0124                 ACAACAGCTGAAAGTGGTTCAATGTTTTCAAATTTTCCTTTATTTAAT
su_gi_contig_2415               ------------------------------------------------
gi|17966908|gb|BM273611.1|BM273 ------------------------------------------------

PF13_0124                       AATAATAATCAGAATAGAGAAAATGAAACAAGTTCATTTTTTGCTTTT
MAL13|PF13_0124                 AATAATAATCAGAATAGAGAAAATGAAACAAGTTCATTTTTTGCTTTT
su_gi_contig_2415               ------------------------------------------------
gi|17966908|gb|BM273611.1|BM273 ------------------------------------------------

PF13_0124                       ACAACTTTAGTATCATATAAAAACTTTCCATTATTTTGTATTTTATTT
MAL13|PF13_0124                 ACAACTTTAGTATCATATAAAAACTTTCCATTATTTTGTATTTTATTT
su_gi_contig_2415               ------------------------------------------------
gi|17966908|gb|BM273611.1|BM273 ------------------------------------------------

PF13_0124                       GGAATCAGTGTGTTATTTATGATCCTATCATTTTTTACATTACCTATG
MAL13|PF13_0124                 GGAATCAGTGTGTTATTTATGATCCTATCATTTTTTACATTACCTATG
su_gi_contig_2415               ------------------------------------------------
gi|17966908|gb|BM273611.1|BM273 ------------------------------------------------

PF13_0124                       ATAGTAATAACACCTAGACAATTTGGTTTTTTCTTTACTGTATCTTCA
MAL13|PF13_0124                 ATAGTAATAACACCTAGACAATTTGGTTTTTTCTTTACTGTATCTTCA
su_gi_contig_2415               -------------------AATTTGGTTTTTTCTTTACTGTATCTTCA
gi|17966908|gb|BM273611.1|BM273 -------------------AATTTGGTTTTTTCTTTACTGTATCTTCA

PF13_0124                       ATATGCTTTGTTTCATCTTTAGCCTTCTTGAAGGGTTTTTCAAATTTA
MAL13|PF13_0124                 ATATGCTTTGTTTCATCTTTAGCCTTCTTGAAGGGTTTTTCAAATTTA
su_gi_contig_2415               ATATGCTTTGTTTCATCTTTAGCCTTCTTGAAGGGTTTTTCAAATTTA
gi|17966908|gb|BM273611.1|BM273 ATATGCTTTGTTTCATCTTTAGCCTTCTTGAAGGGTTTTTCAAATTTA

PF13_0124                       TACCATCATTTAATGGAAAAGCAACGGTAACAAGGGCTGGAAAAAATA
MAL13|PF13_0124                 TACCATCATTTAATGGAAAAGCAACG----------------------
su_gi_contig_2415               TACCATCATTTAATGGAAAAGCAACGGTAACAAGGGCTGGAAAAAATA
gi|17966908|gb|BM273611.1|BM273 TACCATCATTTAATGGAAAAGCAACGGTAACAAGGGCTGGAAAAAATA

PF13_0124                       AAACCAAAACATAATAAATATAAATATAAATATAAAAATATATATATA
MAL13|PF13_0124                 ------------------------------------------------
su_gi_contig_2415               AAACCAAAACATAATAAATATAAATATAAATATAAAAATATATATATA
gi|17966908|gb|BM273611.1|BM273 AAACCAAAACATAATAAATATAAATATAAATATAAAAATATATATATA

PF13_0124                       TATATATTTATTTATTTATTTATTTAATATTTTTTTTTTATCCCTTTA
MAL13|PF13_0124                 ------------------------------------------------
su_gi_contig_2415               TATATATTTATTTATTTATTTATTTAATATTTTTTTTTTATCCCTTTA
gi|17966908|gb|BM273611.1|BM273 TATATATTTATTTATTTATTTATTTAATATTTTTTTTTTATCCCTTTA

PF13_0124                       CAGCCTCCCTTTTACAACGGCCTACATTTTATCATTATTATCAACCTT
MAL13|PF13_0124                 ---CCTCCCTTTTACAACGGCCTACATTTTATCATTATTATCAACCTT
su_gi_contig_2415               CAGCCTCCCTTTTACAACGGCCTACATTTTATCATTATTATCAACCTT
gi|17966908|gb|BM273611.1|BM273 CAGCCTCCCTTTTACAACGGCCTACATTTTATCATTATTATCAACCTT

PF13_0124                       ATATTTTACTCTTATTAATCCCTTATATTTATTGGTATGAAATTATAA
MAL13|PF13_0124                 ATATTTTACTCTTATTAATCCCTTATATTTATTG--------------
su_gi_contig_2415               ATATTTTACTCTTATTAATCCCTTATATTTATTGGTATGAAATTATAA
gi|17966908|gb|BM273611.1|BM273 ATATTTTACTCTTATTAATCCCTTATATTTATTGGTATGAAATTATAA

PF13_0124                       TTCTATGGATATGTTCACATGTGTTAATATTCACATATATTACATATA
MAL13|PF13_0124                 ------------------------------------------------
su_gi_contig_2415               TTCTATGGATATGTTCACATGTGTTAATATTCACAT------------
gi|17966908|gb|BM273611.1|BM273 TTCTATGGATATGTTCACATGTGTTAATATTCACAT------------

PF13_0124                       TATATATATATATATATATATATATATTTATATGTATTCAAAATATAT
MAL13|PF13_0124                 ------------------------------------------------
su_gi_contig_2415               ------------------------------------------------
gi|17966908|gb|BM273611.1|BM273 ------------------------------------------------

PF13_0124                       ATGATTTTCTTTTTTTTTTTATATAGGCATTAATTACATCAGTTATTC
MAL13|PF13_0124                 --------------------------GCATTAATTACATCAGTTATTC
su_gi_contig_2415               ------------------------------------------------
gi|17966908|gb|BM273611.1|BM273 ------------------------------------------------

PF13_0124                       AAATGTTAGCCCTTATATCATTTCTTGTTTCCTACATACCAGGTATGA
MAL13|PF13_0124                 AAATGTTAGCCCTTATATCATTTCTTGTTTCCTACATACCAGGT----
su_gi_contig_2415               ------------------------------------------------
gi|17966908|gb|BM273611.1|BM273 ------------------------------------------------

PF13_0124                       AAAAATAAATTATATATATATATATATATATATATATATATATTATAC
MAL13|PF13_0124                 ------------------------------------------------
su_gi_contig_2415               ------------------------------------------------
gi|17966908|gb|BM273611.1|BM273 ------------------------------------------------

PF13_0124                       ATTTAACATGGAAATATATTTTTAATTTTTTTTTTTTTTTTCATAGGT
MAL13|PF13_0124                 ------------------------------------------------
su_gi_contig_2415               ------------------------------------------------
gi|17966908|gb|BM273611.1|BM273 ------------------------------------------------

PF13_0124                       GGAGCAGGAGCCATCAAAATGCTTATTAATGCTATTTATTCTTATGTT
MAL13|PF13_0124                 GGAGCAGGAGCCATCAAAATGCTTATTAATGCTATTTATTCTTATGTT
su_gi_contig_2415               ------------------------------------------------
gi|17966908|gb|BM273611.1|BM273 ------------------------------------------------

PF13_0124                       AAAAATTTATTTAGAAGAAGCAATACTTCAGATTTACCCTTTTAAAGT
MAL13|PF13_0124                 AAAAATTTATTTAGAAGAAGCAATACTTCAGATTTACCCTTTTAA---
su_gi_contig_2415               ------------------------------------------------
gi|17966908|gb|BM273611.1|BM273 ------------------------------------------------

PF13_0124                       AAAAAATATGAAAACATATATAATCTTTGATATTTTTTATTAAGGGCA
MAL13|PF13_0124                 ------------------------------------------------
su_gi_contig_2415               ------------------------------------------------
gi|17966908|gb|BM273611.1|BM273 ------------------------------------------------

PF13_0124                       GAAAAAAAAAAAAAAAAAAAAGAAAAATGTGCTAAGTATAATAAAATA
MAL13|PF13_0124                 ------------------------------------------------
su_gi_contig_2415               ------------------------------------------------
gi|17966908|gb|BM273611.1|BM273 ------------------------------------------------

PF13_0124                       TATATATTTATTTCCATTTATATTTTCCATATAAAATAATAATATATA
MAL13|PF13_0124                 ------------------------------------------------
su_gi_contig_2415               ------------------------------------------------
gi|17966908|gb|BM273611.1|BM273 ------------------------------------------------

PF13_0124                       ATTGTAAATTTTATTTTTAACAAATCCAATATATGAAATTTCGTTTCC
MAL13|PF13_0124                 ------------------------------------------------
su_gi_contig_2415               ------------------------------------------------
gi|17966908|gb|BM273611.1|BM273 ------------------------------------------------

PF13_0124                       TTTTTTCCTCATTTTTATCTTTTTAATAATGAAATTGTTGTCTTGATT
MAL13|PF13_0124                 ------------------------------------------------
su_gi_contig_2415               ------------------------------------------------
gi|17966908|gb|BM273611.1|BM273 ------------------------------------------------

PF13_0124                       TTCATTTTTTTTATAAATTTTTTTAAGTCTACATATAATAATTAAATT
MAL13|PF13_0124                 ------------------------------------------------
su_gi_contig_2415               ------------------------------------------------
gi|17966908|gb|BM273611.1|BM273 ------------------------------------------------

PF13_0124                       AAAAATGAATATTATATATATATATATATATATATATATATATATATA
MAL13|PF13_0124                 ------------------------------------------------
su_gi_contig_2415               ------------------------------------------------
gi|17966908|gb|BM273611.1|BM273 ------------------------------------------------

PF13_0124                       TGTTATTTTTTCTTTTTCTTTTTAATTTTTTTTTTTTTTTTTATTTAT
MAL13|PF13_0124                 ------------------------------------------------
su_gi_contig_2415               ------------------------------------------------
gi|17966908|gb|BM273611.1|BM273 ------------------------------------------------

PF13_0124                       TATTAAATTCTTTTTTTGTTTATATATTATTATGTATACGTGATCATT
MAL13|PF13_0124                 ------------------------------------------------
su_gi_contig_2415               ------------------------------------------------
gi|17966908|gb|BM273611.1|BM273 ------------------------------------------------

PF13_0124                       TGAATTTATACAAATAAAATAAAATAAACATAGAATATAATTAATATA
MAL13|PF13_0124                 ------------------------------------------------
su_gi_contig_2415               ------------------------------------------------
gi|17966908|gb|BM273611.1|BM273 ------------------------------------------------

PF13_0124                       ATATAATATATATATATTTTTTTTTTTTTTTTATATTAAGTTATTTAT
MAL13|PF13_0124                 ------------------------------------------------
su_gi_contig_2415               ------------------------------------------------
gi|17966908|gb|BM273611.1|BM273 ------------------------------------------------

PF13_0124                       TTTAAGATACGTATGATCATTTTTTTATTTTCGTACAAAATAATGCTT
MAL13|PF13_0124                 ------------------------------------------------
su_gi_contig_2415               ------------------------------------------------
gi|17966908|gb|BM273611.1|BM273 ------------------------------------------------

PF13_0124                       AAATCATTCCACATTTCATAAATTAATTTATAAATTCATATTTAATTG
MAL13|PF13_0124                 ------------------------------------------------
su_gi_contig_2415               ------------------------------------------------
gi|17966908|gb|BM273611.1|BM273 ------------------------------------------------

PF13_0124                       AATGTGTTATTTTTTTTAAAATAATAAATAGAATGGCCAAAAAAAAAA
MAL13|PF13_0124                 ------------------------------------------------
su_gi_contig_2415               ------------------------------------------------
gi|17966908|gb|BM273611.1|BM273 ------------------------------------------------

PF13_0124                       AAAAAAAAAAAAAAAAAAAATCTTGAGGTCATTCTTTTTATACTACAT
MAL13|PF13_0124                 ------------------------------------------------
su_gi_contig_2415               ------------------------------------------------
gi|17966908|gb|BM273611.1|BM273 ------------------------------------------------

PF13_0124                       TTCAATAATGTGAAAATATGAAATTCAAAATACCTTTCTAAAAATACA
MAL13|PF13_0124                 ------------------------------------------------
su_gi_contig_2415               ------------------------------------------------
gi|17966908|gb|BM273611.1|BM273 ------------------------------------------------

PF13_0124                       TATTAAAGAGAGTGTATAAATATGAAAAAATGTACACCTGTATTTTTA
MAL13|PF13_0124                 ------------------------------------------------
su_gi_contig_2415               ------------------------------------------------
gi|17966908|gb|BM273611.1|BM273 ------------------------------------------------

PF13_0124                       TATTTATTATATTGTATTATTAAAAAAAATAACTTGTCATCATGTGTT
MAL13|PF13_0124                 ------------------------------------------------
su_gi_contig_2415               ------------------------------------------------
gi|17966908|gb|BM273611.1|BM273 ------------------------------------------------

PF13_0124                       TGTATATATGTACATATTTATGTTATTTCTATTATTTCATTTCATTTC
MAL13|PF13_0124                 ------------------------------------------------
su_gi_contig_2415               ------------------------------------------------
gi|17966908|gb|BM273611.1|BM273 ------------------------------------------------

PF13_0124                       ATTTTTTTGATGTGATTTATATTAATCCTAATATTTTTATATTTTTAT
MAL13|PF13_0124                 ------------------------------------------------
su_gi_contig_2415               ------------------------------------------------
gi|17966908|gb|BM273611.1|BM273 ------------------------------------------------

PF13_0124                       AAAATAAAAATTCTGTACAGAATTAAAAAAATATATATATGTTAGGTA
MAL13|PF13_0124                 ------------------------------------------------
su_gi_contig_2415               ------------------------------------------------
gi|17966908|gb|BM273611.1|BM273 ------------------------------------------------

PF13_0124                       ACCTAAAATGTAATTAAGTAATAAACAAAGAAATATAACCAATAATAA
MAL13|PF13_0124                 ------------------------------------------------
su_gi_contig_2415               ------------------------------------------------
gi|17966908|gb|BM273611.1|BM273 ------------------------------------------------

PF13_0124                       AATAACATAATTATTATATTTTTTAAAATAAGAAATAAATTCTTTGTT
MAL13|PF13_0124                 ------------------------------------------------
su_gi_contig_2415               ------------------------------------------------
gi|17966908|gb|BM273611.1|BM273 ------------------------------------------------

PF13_0124                       CCTATATTTTGGATTTTTGTTTTTTTTTTAAACAAGTCTCCTTATTAG
MAL13|PF13_0124                 ------------------------------------------------
su_gi_contig_2415               ------------------------------------------------
gi|17966908|gb|BM273611.1|BM273 ------------------------------------------------

PF13_0124                       TATCTTAAAATGTATTTCTTGAATCTAAAATAGTTAAACTTTTTAATA
MAL13|PF13_0124                 ------------------------------------------------
su_gi_contig_2415               ------------------------------------------------
gi|17966908|gb|BM273611.1|BM273 ------------------------------------------------

PF13_0124                       AATTAGAAAAAATAGTTTACAACGATAGGAAATTAATATATTTTAAAA
MAL13|PF13_0124                 ------------------------------------------------
su_gi_contig_2415               ------------------------------------------------
gi|17966908|gb|BM273611.1|BM273 ------------------------------------------------

PF13_0124                       AAATATGAGAATGAGAAACTTAAGATAATATGAAGAATTGAAATGGTA
MAL13|PF13_0124                 ------------------------------------------------
su_gi_contig_2415               ------------------------------------------------
gi|17966908|gb|BM273611.1|BM273 ------------------------------------------------

PF13_0124                       ACATAATTATATATACACATAAGTATATTTTTTAATTCAAAAATAAAA
MAL13|PF13_0124                 ------------------------------------------------
su_gi_contig_2415               ------------------------------------------------
gi|17966908|gb|BM273611.1|BM273 ------------------------------------------------

PF13_0124                       ACAAATAAATAAATAAATAAATAAAACCTTAAATATTAAACATATAAA
MAL13|PF13_0124                 ------------------------------------------------
su_gi_contig_2415               ------------------------------------------------
gi|17966908|gb|BM273611.1|BM273 ------------------------------------------------

PF13_0124                       TATATATATATATTTTTTTTTTTTCCATATGTATAATTCATATTTCAC
MAL13|PF13_0124                 ------------------------------------------------
su_gi_contig_2415               ------------------------------------------------
gi|17966908|gb|BM273611.1|BM273 ------------------------------------------------

PF13_0124                       TTTTTTATTATATAATACAATAAAAAAAAAAAAAAATTTCAATTTTCA
MAL13|PF13_0124                 ------------------------------------------------
su_gi_contig_2415               ------------------------------------------------
gi|17966908|gb|BM273611.1|BM273 ------------------------------------------------

PF13_0124                       TTTTACAA
MAL13|PF13_0124                 --------
su_gi_contig_2415               --------
gi|17966908|gb|BM273611.1|BM273 --------

;

endblock;
