# Supplementary material for: cDNA sequences reveal considerable gene prediction inaccuracy in the Plasmodium falciparum genome
Source: BMC Genomics. 2007 Jul 27;8:255. doi: 10.1186/1471-2164-8-255 (PMC1978503; doi:10.1186/1471-2164-8-255)
Supplement: Additional file 3 — Genes with cDNA sequences not matching predicted CDS perfectly. Aligned cDNA and predicted CDS sequences can be viewed by double clicking the hyper-linked gene names in the Excel file. [file 1471-2164-8-255-S3.zip › PF13_0193.TXT]

#NEXUS

[!This data assembled using Sequencher, from Gene Codes Corporation.]
begin data;
   dimensions ntax=13 nchar=4189;
   format datatype=dna gap=- interleave=yes;
   matrix

PF13_0193                       GGTAGTGAAAATAATACTTCAGGTGTTAGTACTAATAATAATTTAACA
MAL13|PF13_0193                 ------------------------------------------------
G06_1688_302.ab1                ------------------------------------------------
G05_1688_1.ab1                  ------------------------------------------------
su_gi_contig_842                ------------------------------------------------
gi|21254402|gb|BQ451290.1|BQ451 ------------------------------------------------
gi|15909143|gb|BI815655.1|BI815 ------------------------------------------------
gi|16250554|gb|BI936082.1|BI936 ------------------------------------------------
gi|22791047|gb|BU494853.1|BU494 ------------------------------------------------
gi|21687485|gb|BQ633332.1|BQ633 ------------------------------------------------
gi|15908142|gb|BI815120.1|BI815 ------------------------------------------------
gi|22791465|gb|BU495271.1|BU495 ------------------------------------------------
gi|21254064|gb|BQ450952.1|BQ450 ------------------------------------------------

PF13_0193                       AATCCAAATGATCCAACACAATTAAATGAACAAGAATGTCAATCAATC
MAL13|PF13_0193                 ------------------------------------------------
G06_1688_302.ab1                ------------------------------------------------
G05_1688_1.ab1                  ------------------------------------------------
su_gi_contig_842                ------------------------------------------------
gi|21254402|gb|BQ451290.1|BQ451 ------------------------------------------------
gi|15909143|gb|BI815655.1|BI815 ------------------------------------------------
gi|16250554|gb|BI936082.1|BI936 ------------------------------------------------
gi|22791047|gb|BU494853.1|BU494 ------------------------------------------------
gi|21687485|gb|BQ633332.1|BQ633 ------------------------------------------------
gi|15908142|gb|BI815120.1|BI815 ------------------------------------------------
gi|22791465|gb|BU495271.1|BU495 ------------------------------------------------
gi|21254064|gb|BQ450952.1|BQ450 ------------------------------------------------

PF13_0193                       AAAAAATTTATAAAAGAACTTTTGAGTGCTGCTACAAATGATGAACAT
MAL13|PF13_0193                 ------------------------------------------------
G06_1688_302.ab1                ------------------------------------------------
G05_1688_1.ab1                  ------------------------------------------------
su_gi_contig_842                ------------------------------------------------
gi|21254402|gb|BQ451290.1|BQ451 ------------------------------------------------
gi|15909143|gb|BI815655.1|BI815 ------------------------------------------------
gi|16250554|gb|BI936082.1|BI936 ------------------------------------------------
gi|22791047|gb|BU494853.1|BU494 ------------------------------------------------
gi|21687485|gb|BQ633332.1|BQ633 ------------------------------------------------
gi|15908142|gb|BI815120.1|BI815 ------------------------------------------------
gi|22791465|gb|BU495271.1|BU495 ------------------------------------------------
gi|21254064|gb|BQ450952.1|BQ450 ------------------------------------------------

PF13_0193                       GTTAATACTCCTTTCTCTACAACTTTTAAAAATGCATTAGAAAAAGAT
MAL13|PF13_0193                 ------------------------------------------------
G06_1688_302.ab1                ------------------------------------------------
G05_1688_1.ab1                  ------------------------------------------------
su_gi_contig_842                ------------------------------------------------
gi|21254402|gb|BQ451290.1|BQ451 ------------------------------------------------
gi|15909143|gb|BI815655.1|BI815 ------------------------------------------------
gi|16250554|gb|BI936082.1|BI936 ------------------------------------------------
gi|22791047|gb|BU494853.1|BU494 ------------------------------------------------
gi|21687485|gb|BQ633332.1|BQ633 ------------------------------------------------
gi|15908142|gb|BI815120.1|BI815 ------------------------------------------------
gi|22791465|gb|BU495271.1|BU495 ------------------------------------------------
gi|21254064|gb|BQ450952.1|BQ450 ------------------------------------------------

PF13_0193                       GAATTCCGTGATAGTATCACGAAATTAACAGAAGCACTATGTGGACAT
MAL13|PF13_0193                 ------------------------------------------------
G06_1688_302.ab1                ------------------------------------------------
G05_1688_1.ab1                  ------------------------------------------------
su_gi_contig_842                ------------------------------------------------
gi|21254402|gb|BQ451290.1|BQ451 ------------------------------------------------
gi|15909143|gb|BI815655.1|BI815 ------------------------------------------------
gi|16250554|gb|BI936082.1|BI936 ------------------------------------------------
gi|22791047|gb|BU494853.1|BU494 ------------------------------------------------
gi|21687485|gb|BQ633332.1|BQ633 ------------------------------------------------
gi|15908142|gb|BI815120.1|BI815 ------------------------------------------------
gi|22791465|gb|BU495271.1|BU495 ------------------------------------------------
gi|21254064|gb|BQ450952.1|BQ450 ------------------------------------------------

PF13_0193                       ACAAAAGATAATCATAATAATTTAAGAGGAACTAGCCAAAATGATTCA
MAL13|PF13_0193                 ------------------------------------------------
G06_1688_302.ab1                ------------------------------------------------
G05_1688_1.ab1                  ------------------------------------------------
su_gi_contig_842                ------------------------------------------------
gi|21254402|gb|BQ451290.1|BQ451 ------------------------------------------------
gi|15909143|gb|BI815655.1|BI815 ------------------------------------------------
gi|16250554|gb|BI936082.1|BI936 ------------------------------------------------
gi|22791047|gb|BU494853.1|BU494 ------------------------------------------------
gi|21687485|gb|BQ633332.1|BQ633 ------------------------------------------------
gi|15908142|gb|BI815120.1|BI815 ------------------------------------------------
gi|22791465|gb|BU495271.1|BU495 ------------------------------------------------
gi|21254064|gb|BQ450952.1|BQ450 ------------------------------------------------

PF13_0193                       GACTATTTACATTCAGTATATGATAAGGCCCTTTCTCATTTAGATACC
MAL13|PF13_0193                 ------------------------------------------------
G06_1688_302.ab1                ------------------------------------------------
G05_1688_1.ab1                  ------------------------------------------------
su_gi_contig_842                ------------------------------------------------
gi|21254402|gb|BQ451290.1|BQ451 ------------------------------------------------
gi|15909143|gb|BI815655.1|BI815 ------------------------------------------------
gi|16250554|gb|BI936082.1|BI936 ------------------------------------------------
gi|22791047|gb|BU494853.1|BU494 ------------------------------------------------
gi|21687485|gb|BQ633332.1|BQ633 ------------------------------------------------
gi|15908142|gb|BI815120.1|BI815 ------------------------------------------------
gi|22791465|gb|BU495271.1|BU495 ------------------------------------------------
gi|21254064|gb|BQ450952.1|BQ450 ------------------------------------------------

PF13_0193                       TTACAATAAAAAAAAAAAAAAAAAAAAAAGGAAAACCGTGAAATATAT
MAL13|PF13_0193                 ------------------------------------------------
G06_1688_302.ab1                ------------------------------------------------
G05_1688_1.ab1                  ------------------------------------------------
su_gi_contig_842                ------------------------------------------------
gi|21254402|gb|BQ451290.1|BQ451 ------------------------------------------------
gi|15909143|gb|BI815655.1|BI815 ------------------------------------------------
gi|16250554|gb|BI936082.1|BI936 ------------------------------------------------
gi|22791047|gb|BU494853.1|BU494 ------------------------------------------------
gi|21687485|gb|BQ633332.1|BQ633 ------------------------------------------------
gi|15908142|gb|BI815120.1|BI815 ------------------------------------------------
gi|22791465|gb|BU495271.1|BU495 ------------------------------------------------
gi|21254064|gb|BQ450952.1|BQ450 ------------------------------------------------

PF13_0193                       ATGTATATTATATGTCCATATACTAAATGGAATATATATATATATATA
MAL13|PF13_0193                 ------------------------------------------------
G06_1688_302.ab1                ------------------------------------------------
G05_1688_1.ab1                  ------------------------------------------------
su_gi_contig_842                ------------------------------------------------
gi|21254402|gb|BQ451290.1|BQ451 ------------------------------------------------
gi|15909143|gb|BI815655.1|BI815 ------------------------------------------------
gi|16250554|gb|BI936082.1|BI936 ------------------------------------------------
gi|22791047|gb|BU494853.1|BU494 ------------------------------------------------
gi|21687485|gb|BQ633332.1|BQ633 ------------------------------------------------
gi|15908142|gb|BI815120.1|BI815 ------------------------------------------------
gi|22791465|gb|BU495271.1|BU495 ------------------------------------------------
gi|21254064|gb|BQ450952.1|BQ450 ------------------------------------------------

PF13_0193                       ATATATATGTTTTTTTTTAATTATTATAATTTTTTATTTATTTCTTCA
MAL13|PF13_0193                 ------------------------------------------------
G06_1688_302.ab1                ------------------------------------------------
G05_1688_1.ab1                  ------------------------------------------------
su_gi_contig_842                ------------------------------------------------
gi|21254402|gb|BQ451290.1|BQ451 ------------------------------------------------
gi|15909143|gb|BI815655.1|BI815 ------------------------------------------------
gi|16250554|gb|BI936082.1|BI936 ------------------------------------------------
gi|22791047|gb|BU494853.1|BU494 ------------------------------------------------
gi|21687485|gb|BQ633332.1|BQ633 ------------------------------------------------
gi|15908142|gb|BI815120.1|BI815 ------------------------------------------------
gi|22791465|gb|BU495271.1|BU495 ------------------------------------------------
gi|21254064|gb|BQ450952.1|BQ450 ------------------------------------------------

PF13_0193                       TGCCCTTTTCCTTTGCCATTATATATATACATATATATAATATTATTT
MAL13|PF13_0193                 ------------------------------------------------
G06_1688_302.ab1                ------------------------------------------------
G05_1688_1.ab1                  ------------------------------------------------
su_gi_contig_842                ------------------------------------------------
gi|21254402|gb|BQ451290.1|BQ451 ------------------------------------------------
gi|15909143|gb|BI815655.1|BI815 ------------------------------------------------
gi|16250554|gb|BI936082.1|BI936 ------------------------------------------------
gi|22791047|gb|BU494853.1|BU494 ------------------------------------------------
gi|21687485|gb|BQ633332.1|BQ633 ------------------------------------------------
gi|15908142|gb|BI815120.1|BI815 ------------------------------------------------
gi|22791465|gb|BU495271.1|BU495 ------------------------------------------------
gi|21254064|gb|BQ450952.1|BQ450 ------------------------------------------------

PF13_0193                       ATATTTTTAAAAAAAAATCATACTTATATTATAAAACTAAATAGAACC
MAL13|PF13_0193                 ------------------------------------------------
G06_1688_302.ab1                ------------------------------------------------
G05_1688_1.ab1                  ------------------------------------------------
su_gi_contig_842                ------------------------------------------------
gi|21254402|gb|BQ451290.1|BQ451 ------------------------------------------------
gi|15909143|gb|BI815655.1|BI815 ------------------------------------------------
gi|16250554|gb|BI936082.1|BI936 ------------------------------------------------
gi|22791047|gb|BU494853.1|BU494 ------------------------------------------------
gi|21687485|gb|BQ633332.1|BQ633 ------------------------------------------------
gi|15908142|gb|BI815120.1|BI815 ------------------------------------------------
gi|22791465|gb|BU495271.1|BU495 ------------------------------------------------
gi|21254064|gb|BQ450952.1|BQ450 ------------------------------------------------

PF13_0193                       CTAAGACAAAGATACACTTGCTTTTATAATAAGTATCTTATATAAAAA
MAL13|PF13_0193                 ------------------------------------------------
G06_1688_302.ab1                ------------------------------------------------
G05_1688_1.ab1                  ------------------------------------------------
su_gi_contig_842                ------------------------------------------------
gi|21254402|gb|BQ451290.1|BQ451 ------------------------------------------------
gi|15909143|gb|BI815655.1|BI815 ------------------------------------------------
gi|16250554|gb|BI936082.1|BI936 ------------------------------------------------
gi|22791047|gb|BU494853.1|BU494 ------------------------------------------------
gi|21687485|gb|BQ633332.1|BQ633 ------------------------------------------------
gi|15908142|gb|BI815120.1|BI815 ------------------------------------------------
gi|22791465|gb|BU495271.1|BU495 ------------------------------------------------
gi|21254064|gb|BQ450952.1|BQ450 ------------------------------------------------

PF13_0193                       AATATATCTTTTTCTTGGCATGAATTGTAAATATAATTGTAACAATTT
MAL13|PF13_0193                 ------------------------------------------------
G06_1688_302.ab1                ------------------------------------------------
G05_1688_1.ab1                  ------------------------------------------------
su_gi_contig_842                ------------------------------------------------
gi|21254402|gb|BQ451290.1|BQ451 ------------------------------------------------
gi|15909143|gb|BI815655.1|BI815 ------------------------------------------------
gi|16250554|gb|BI936082.1|BI936 ------------------------------------------------
gi|22791047|gb|BU494853.1|BU494 ------------------------------------------------
gi|21687485|gb|BQ633332.1|BQ633 ------------------------------------------------
gi|15908142|gb|BI815120.1|BI815 ------------------------------------------------
gi|22791465|gb|BU495271.1|BU495 ------------------------------------------------
gi|21254064|gb|BQ450952.1|BQ450 ------------------------------------------------

PF13_0193                       TTATCTTTTAATTTTTCTTAATTATGTTATTATAATGCTATTATGGCA
MAL13|PF13_0193                 ------------------------------------------------
G06_1688_302.ab1                ------------------------------------------------
G05_1688_1.ab1                  ------------------------------------------------
su_gi_contig_842                ------------------------------------------------
gi|21254402|gb|BQ451290.1|BQ451 ------------------------------------------------
gi|15909143|gb|BI815655.1|BI815 ------------------------------------------------
gi|16250554|gb|BI936082.1|BI936 ------------------------------------------------
gi|22791047|gb|BU494853.1|BU494 ------------------------------------------------
gi|21687485|gb|BQ633332.1|BQ633 ------------------------------------------------
gi|15908142|gb|BI815120.1|BI815 ------------------------------------------------
gi|22791465|gb|BU495271.1|BU495 ------------------------------------------------
gi|21254064|gb|BQ450952.1|BQ450 ------------------------------------------------

PF13_0193                       CAATCATACATAAAAATAAAATATACATTGATATATATATATATATAT
MAL13|PF13_0193                 ------------------------------------------------
G06_1688_302.ab1                ------------------------------------------------
G05_1688_1.ab1                  ------------------------------------------------
su_gi_contig_842                ------------------------------------------------
gi|21254402|gb|BQ451290.1|BQ451 ------------------------------------------------
gi|15909143|gb|BI815655.1|BI815 ------------------------------------------------
gi|16250554|gb|BI936082.1|BI936 ------------------------------------------------
gi|22791047|gb|BU494853.1|BU494 ------------------------------------------------
gi|21687485|gb|BQ633332.1|BQ633 ------------------------------------------------
gi|15908142|gb|BI815120.1|BI815 ------------------------------------------------
gi|22791465|gb|BU495271.1|BU495 ------------------------------------------------
gi|21254064|gb|BQ450952.1|BQ450 ------------------------------------------------

PF13_0193                       ATATATATATATATGTATGTATGTATATATGTATGTATATATGTATGT
MAL13|PF13_0193                 ------------------------------------------------
G06_1688_302.ab1                ------------------------------------------------
G05_1688_1.ab1                  ------------------------------------------------
su_gi_contig_842                ------------------------------------------------
gi|21254402|gb|BQ451290.1|BQ451 ------------------------------------------------
gi|15909143|gb|BI815655.1|BI815 ------------------------------------------------
gi|16250554|gb|BI936082.1|BI936 ------------------------------------------------
gi|22791047|gb|BU494853.1|BU494 ------------------------------------------------
gi|21687485|gb|BQ633332.1|BQ633 ------------------------------------------------
gi|15908142|gb|BI815120.1|BI815 ------------------------------------------------
gi|22791465|gb|BU495271.1|BU495 ------------------------------------------------
gi|21254064|gb|BQ450952.1|BQ450 ------------------------------------------------

PF13_0193                       ATATATGTTATATCCTTTTTATTTCCCTTCAAATGTGTAAAATTTGTA
MAL13|PF13_0193                 ------------------------------------------------
G06_1688_302.ab1                ------------------------------------------------
G05_1688_1.ab1                  ------------------------------------------------
su_gi_contig_842                ------------------------------------------------
gi|21254402|gb|BQ451290.1|BQ451 ------------------------------------------------
gi|15909143|gb|BI815655.1|BI815 ------------------------------------------------
gi|16250554|gb|BI936082.1|BI936 ------------------------------------------------
gi|22791047|gb|BU494853.1|BU494 ------------------------------------------------
gi|21687485|gb|BQ633332.1|BQ633 ------------------------------------------------
gi|15908142|gb|BI815120.1|BI815 ------------------------------------------------
gi|22791465|gb|BU495271.1|BU495 ------------------------------------------------
gi|21254064|gb|BQ450952.1|BQ450 ------------------------------------------------

PF13_0193                       AGATCATTTAAAAATAATACAAGAAGATCTGTATTTTCTTTTGAAAAA
MAL13|PF13_0193                 ------------------------------------------------
G06_1688_302.ab1                ------------------------------------------------
G05_1688_1.ab1                  ------------------------------------------------
su_gi_contig_842                ------------------------------------------------
gi|21254402|gb|BQ451290.1|BQ451 ------------------------------------------------
gi|15909143|gb|BI815655.1|BI815 ------------------------------------------------
gi|16250554|gb|BI936082.1|BI936 ------------------------------------------------
gi|22791047|gb|BU494853.1|BU494 ------------------------------------------------
gi|21687485|gb|BQ633332.1|BQ633 ------------------------------------------------
gi|15908142|gb|BI815120.1|BI815 ------------------------------------------------
gi|22791465|gb|BU495271.1|BU495 ------------------------------------------------
gi|21254064|gb|BQ450952.1|BQ450 ------------------------------------------------

PF13_0193                       ATATATACTTTTTAAAATAAACAAATTTTTTTTCATTAAATTATGTAT
MAL13|PF13_0193                 ------------------------------------------------
G06_1688_302.ab1                ------------------------------------------------
G05_1688_1.ab1                  ------------------------------------------------
su_gi_contig_842                ------------------------------------------------
gi|21254402|gb|BQ451290.1|BQ451 ------------------------------------------------
gi|15909143|gb|BI815655.1|BI815 ------------------------------------------------
gi|16250554|gb|BI936082.1|BI936 ------------------------------------------------
gi|22791047|gb|BU494853.1|BU494 ------------------------------------------------
gi|21687485|gb|BQ633332.1|BQ633 ------------------------------------------------
gi|15908142|gb|BI815120.1|BI815 ------------------------------------------------
gi|22791465|gb|BU495271.1|BU495 ------------------------------------------------
gi|21254064|gb|BQ450952.1|BQ450 ------------------------------------------------

PF13_0193                       TATATAAAGAAAATACAATATTACCATATTCTTTTCAATTATAAATTT
MAL13|PF13_0193                 ------------------------------------------------
G06_1688_302.ab1                ------------------------------------------------
G05_1688_1.ab1                  ------------------------------------------------
su_gi_contig_842                ------------------------------------------------
gi|21254402|gb|BQ451290.1|BQ451 ------------------------------------------------
gi|15909143|gb|BI815655.1|BI815 ------------------------------------------------
gi|16250554|gb|BI936082.1|BI936 ------------------------------------------------
gi|22791047|gb|BU494853.1|BU494 ------------------------------------------------
gi|21687485|gb|BQ633332.1|BQ633 ------------------------------------------------
gi|15908142|gb|BI815120.1|BI815 ------------------------------------------------
gi|22791465|gb|BU495271.1|BU495 ------------------------------------------------
gi|21254064|gb|BQ450952.1|BQ450 ------------------------------------------------

PF13_0193                       TTTTTTTTTTTTTTTTTTGGGGGTCGATTAAAAAAAAAAAAAAAATTA
MAL13|PF13_0193                 ------------------------------------------------
G06_1688_302.ab1                ------------------------------------------------
G05_1688_1.ab1                  ------------------------------------------------
su_gi_contig_842                ------------------------------------------------
gi|21254402|gb|BQ451290.1|BQ451 ------------------------------------------------
gi|15909143|gb|BI815655.1|BI815 ------------------------------------------------
gi|16250554|gb|BI936082.1|BI936 ------------------------------------------------
gi|22791047|gb|BU494853.1|BU494 ------------------------------------------------
gi|21687485|gb|BQ633332.1|BQ633 ------------------------------------------------
gi|15908142|gb|BI815120.1|BI815 ------------------------------------------------
gi|22791465|gb|BU495271.1|BU495 ------------------------------------------------
gi|21254064|gb|BQ450952.1|BQ450 ------------------------------------------------

PF13_0193                       AAGTTGTAATTCATAAAATGTATAAAATAATATAATATTTTAAGGTAT
MAL13|PF13_0193                 ------------------------------------------------
G06_1688_302.ab1                ------------------------------------------------
G05_1688_1.ab1                  ------------------------------------------------
su_gi_contig_842                ------------------------------------------------
gi|21254402|gb|BQ451290.1|BQ451 ------------------------------------------------
gi|15909143|gb|BI815655.1|BI815 ------------------------------------------------
gi|16250554|gb|BI936082.1|BI936 ------------------------------------------------
gi|22791047|gb|BU494853.1|BU494 ------------------------------------------------
gi|21687485|gb|BQ633332.1|BQ633 ------------------------------------------------
gi|15908142|gb|BI815120.1|BI815 ------------------------------------------------
gi|22791465|gb|BU495271.1|BU495 ------------------------------------------------
gi|21254064|gb|BQ450952.1|BQ450 ------------------------------------------------

PF13_0193                       TAAAAGGATTTATACTAGTGCAAAAATATAAAAATATAAAAACATAAA
MAL13|PF13_0193                 ------------------------------------------------
G06_1688_302.ab1                ------------------------------------------------
G05_1688_1.ab1                  ------------------------------------------------
su_gi_contig_842                ------------------------------------------------
gi|21254402|gb|BQ451290.1|BQ451 ------------------------------------------------
gi|15909143|gb|BI815655.1|BI815 ------------------------------------------------
gi|16250554|gb|BI936082.1|BI936 ------------------------------------------------
gi|22791047|gb|BU494853.1|BU494 ------------------------------------------------
gi|21687485|gb|BQ633332.1|BQ633 ------------------------------------------------
gi|15908142|gb|BI815120.1|BI815 ------------------------------------------------
gi|22791465|gb|BU495271.1|BU495 ------------------------------------------------
gi|21254064|gb|BQ450952.1|BQ450 ------------------------------------------------

PF13_0193                       AATGTACATATATATATATATATATATATATATATATATATATGTGTA
MAL13|PF13_0193                 ------------------------------------------------
G06_1688_302.ab1                ------------------------------------------------
G05_1688_1.ab1                  ------------------------------------------------
su_gi_contig_842                ------------------------------------------------
gi|21254402|gb|BQ451290.1|BQ451 ------------------------------------------------
gi|15909143|gb|BI815655.1|BI815 ------------------------------------------------
gi|16250554|gb|BI936082.1|BI936 ------------------------------------------------
gi|22791047|gb|BU494853.1|BU494 ------------------------------------------------
gi|21687485|gb|BQ633332.1|BQ633 ------------------------------------------------
gi|15908142|gb|BI815120.1|BI815 ------------------------------------------------
gi|22791465|gb|BU495271.1|BU495 ------------------------------------------------
gi|21254064|gb|BQ450952.1|BQ450 ------------------------------------------------

PF13_0193                       TATTTTATGTATACAAATATTTCATTGAATTTGTTATATAATATATTT
MAL13|PF13_0193                 ------------------------------------------------
G06_1688_302.ab1                ------------------------------------------------
G05_1688_1.ab1                  ------------------------------------------------
su_gi_contig_842                ------------------------------------------------
gi|21254402|gb|BQ451290.1|BQ451 ------------------------------------------------
gi|15909143|gb|BI815655.1|BI815 ------------------------------------------------
gi|16250554|gb|BI936082.1|BI936 ------------------------------------------------
gi|22791047|gb|BU494853.1|BU494 ------------------------------------------------
gi|21687485|gb|BQ633332.1|BQ633 ------------------------------------------------
gi|15908142|gb|BI815120.1|BI815 ------------------------------------------------
gi|22791465|gb|BU495271.1|BU495 ------------------------------------------------
gi|21254064|gb|BQ450952.1|BQ450 ------------------------------------------------

PF13_0193                       GTTTTATTTATATAGCCTCTCTCTTGGTTATTCATTTATGTAATATTC
MAL13|PF13_0193                 ------------------------------------------------
G06_1688_302.ab1                ------------------------------------------------
G05_1688_1.ab1                  ------------------------------------------------
su_gi_contig_842                ------------------------------------------------
gi|21254402|gb|BQ451290.1|BQ451 ------------------------------------------------
gi|15909143|gb|BI815655.1|BI815 ------------------------------------------------
gi|16250554|gb|BI936082.1|BI936 ------------------------------------------------
gi|22791047|gb|BU494853.1|BU494 ------------------------------------------------
gi|21687485|gb|BQ633332.1|BQ633 ------------------------------------------------
gi|15908142|gb|BI815120.1|BI815 ------------------------------------------------
gi|22791465|gb|BU495271.1|BU495 ------------------------------------------------
gi|21254064|gb|BQ450952.1|BQ450 ------------------------------------------------

PF13_0193                       TTTCCTTTTTTTTTTTTTTTTTTTTTTTTTTGTTCTTTTTCAAATAAA
MAL13|PF13_0193                 ------------------------------------------------
G06_1688_302.ab1                ------------------------------------------------
G05_1688_1.ab1                  ------------------------------------------------
su_gi_contig_842                ------------------------------------------------
gi|21254402|gb|BQ451290.1|BQ451 ------------------------------------------------
gi|15909143|gb|BI815655.1|BI815 ------------------------------------------------
gi|16250554|gb|BI936082.1|BI936 ------------------------------------------------
gi|22791047|gb|BU494853.1|BU494 ------------------------------------------------
gi|21687485|gb|BQ633332.1|BQ633 ------------------------------------------------
gi|15908142|gb|BI815120.1|BI815 ------------------------------------------------
gi|22791465|gb|BU495271.1|BU495 ------------------------------------------------
gi|21254064|gb|BQ450952.1|BQ450 ------------------------------------------------

PF13_0193                       TATACAATATATATATGTTTTTAGACATTCAAAAATATATTTATTTTG
MAL13|PF13_0193                 ------------------------------------------------
G06_1688_302.ab1                ------------------------------------------------
G05_1688_1.ab1                  ------------------------------------------------
su_gi_contig_842                ------------------------------------------------
gi|21254402|gb|BQ451290.1|BQ451 ------------------------------------------------
gi|15909143|gb|BI815655.1|BI815 ------------------------------------------------
gi|16250554|gb|BI936082.1|BI936 ------------------------------------------------
gi|22791047|gb|BU494853.1|BU494 ------------------------------------------------
gi|21687485|gb|BQ633332.1|BQ633 ------------------------------------------------
gi|15908142|gb|BI815120.1|BI815 ------------------------------------------------
gi|22791465|gb|BU495271.1|BU495 ------------------------------------------------
gi|21254064|gb|BQ450952.1|BQ450 ------------------------------------------------

PF13_0193                       AATGTTTTGAAAAAAAAAAGGGAAAGTAAAATTCATATTATAATTGTA
MAL13|PF13_0193                 ------------------------------------------------
G06_1688_302.ab1                ------------------------------------------------
G05_1688_1.ab1                  ------------------------------------------------
su_gi_contig_842                ------------------------------------------------
gi|21254402|gb|BQ451290.1|BQ451 ------------------------------------------------
gi|15909143|gb|BI815655.1|BI815 ------------------------------------------------
gi|16250554|gb|BI936082.1|BI936 ------------------------------------------------
gi|22791047|gb|BU494853.1|BU494 ------------------------------------------------
gi|21687485|gb|BQ633332.1|BQ633 ------------------------------------------------
gi|15908142|gb|BI815120.1|BI815 ------------------------------------------------
gi|22791465|gb|BU495271.1|BU495 ------------------------------------------------
gi|21254064|gb|BQ450952.1|BQ450 ------------------------------------------------

PF13_0193                       TAAATACATACTTTATTTTATTATTATTATTTTTATTTTATTTTATTT
MAL13|PF13_0193                 ------------------------------------------------
G06_1688_302.ab1                ------------------------------------------------
G05_1688_1.ab1                  ------------------------------------------------
su_gi_contig_842                ------------------------------------------------
gi|21254402|gb|BQ451290.1|BQ451 ------------------------------------------------
gi|15909143|gb|BI815655.1|BI815 ------------------------------------------------
gi|16250554|gb|BI936082.1|BI936 ------------------------------------------------
gi|22791047|gb|BU494853.1|BU494 ------------------------------------------------
gi|21687485|gb|BQ633332.1|BQ633 ------------------------------------------------
gi|15908142|gb|BI815120.1|BI815 ------------------------------------------------
gi|22791465|gb|BU495271.1|BU495 ------------------------------------------------
gi|21254064|gb|BQ450952.1|BQ450 ------------------------------------------------

PF13_0193                       TTGTGGTTAACATGATAAAAGGACTTATTTTTTATTTGTTTATATGCT
MAL13|PF13_0193                 -----------ATGATAAAAGGACTTATTTTTTATTTGTTTATATGCT
G06_1688_302.ab1                ------------------------------------------------
G05_1688_1.ab1                  ------------------------------------------------
su_gi_contig_842                ------------------------------------------------
gi|21254402|gb|BQ451290.1|BQ451 ------------------------------------------------
gi|15909143|gb|BI815655.1|BI815 ------------------------------------------------
gi|16250554|gb|BI936082.1|BI936 ------------------------------------------------
gi|22791047|gb|BU494853.1|BU494 ------------------------------------------------
gi|21687485|gb|BQ633332.1|BQ633 ------------------------------------------------
gi|15908142|gb|BI815120.1|BI815 ------------------------------------------------
gi|22791465|gb|BU495271.1|BU495 ------------------------------------------------
gi|21254064|gb|BQ450952.1|BQ450 ------------------------------------------------

PF13_0193                       TTTTTGTATTTTTCGTACACGCTGTTTCATCACAGGAACAGCCAAACC
MAL13|PF13_0193                 TTTTTGTATTTTTCGTACACGCTGTTTCATCACAGGAACAGCCAAACC
G06_1688_302.ab1                ------------------------------------------------
G05_1688_1.ab1                  -------------------------------ACAGGAACAGCCAAACC
su_gi_contig_842                -------------------------------ACAGGAACAGCCAAACC
gi|21254402|gb|BQ451290.1|BQ451 ------------------------------------------------
gi|15909143|gb|BI815655.1|BI815 ------------------------------------------------
gi|16250554|gb|BI936082.1|BI936 ------------------------------------------------
gi|22791047|gb|BU494853.1|BU494 ------------------------------------------------
gi|21687485|gb|BQ633332.1|BQ633 ------------------------------------------------
gi|15908142|gb|BI815120.1|BI815 ------------------------------------------------
gi|22791465|gb|BU495271.1|BU495 ------------------------------------------------
gi|21254064|gb|BQ450952.1|BQ450 ------------------------------------------------

PF13_0193                       ATACAGACATATATACCAATGAAGATTATAAACTATTAGAAGAACTAG
MAL13|PF13_0193                 ATACAGACATATATACCAATGAAGATTATAAACTATTAGAAGAACTAG
G06_1688_302.ab1                ------------------------------------------------
G05_1688_1.ab1                  ATACAGACATATATACCAATGAAGATTATAAACTATTAGAAGAACTAG
su_gi_contig_842                ATACAGACATATATACCAATGAAGATTATAAACTATTAGAAGAACTAG
gi|21254402|gb|BQ451290.1|BQ451 ------------------------------------------------
gi|15909143|gb|BI815655.1|BI815 ------------------------------------------------
gi|16250554|gb|BI936082.1|BI936 ------------------------------------------------
gi|22791047|gb|BU494853.1|BU494 ------------------------------------------------
gi|21687485|gb|BQ633332.1|BQ633 ------------------------------------------------
gi|15908142|gb|BI815120.1|BI815 ------------------------------------------------
gi|22791465|gb|BU495271.1|BU495 ------------------------------------------------
gi|21254064|gb|BQ450952.1|BQ450 ------------------------------------------------

PF13_0193                       AAAAATATCTTGATAATTTAAAAAA-TACATTTACACACAAGTTTCTT
MAL13|PF13_0193                 AAAAATATCTTGATAATTTAAAAAA-TACATTTACACACAAGTTTCTT
G06_1688_302.ab1                ------------------------------------------------
G05_1688_1.ab1                  AAAAATATCTTGATAATTTAAAAAAATACATTTACACACAAGTTTCTT
su_gi_contig_842                AAAAATATCTTGATAATTTAAAAAAATACATTTACACACAAGTTTCTT
gi|21254402|gb|BQ451290.1|BQ451 ------------------------------------------------
gi|15909143|gb|BI815655.1|BI815 ------------------------------------------------
gi|16250554|gb|BI936082.1|BI936 ------------------------------------------------
gi|22791047|gb|BU494853.1|BU494 ------------------------------------------------
gi|21687485|gb|BQ633332.1|BQ633 ------------------------------------------------
gi|15908142|gb|BI815120.1|BI815 ------------------------------------------------
gi|22791465|gb|BU495271.1|BU495 ------------------------------------------------
gi|21254064|gb|BQ450952.1|BQ450 ------------------------------------------------

PF13_0193                       GAGAACTTTAAAGGTGATATCGAATTATTAAAAAAAAACATTCAAAAC
MAL13|PF13_0193                 GAGAACTTTAAAGGTGATATCGAATTATTAAAAAAAAACATTCAAAAC
G06_1688_302.ab1                ------------------------------------------------
G05_1688_1.ab1                  GAGAACTTTAAAGGTGATATCGAATTATTAAAAAAAAACATTCAAAAC
su_gi_contig_842                GAGAACTTTAAAGGTGATATCGAATTATTAAAAAAAAACATTCAAAAC
gi|21254402|gb|BQ451290.1|BQ451 ------------------------------------------------
gi|15909143|gb|BI815655.1|BI815 ------------------------------------------------
gi|16250554|gb|BI936082.1|BI936 ------------------------------------------------
gi|22791047|gb|BU494853.1|BU494 ------------------------------------------------
gi|21687485|gb|BQ633332.1|BQ633 ------------------------------------------------
gi|15908142|gb|BI815120.1|BI815 ------------------------------------------------
gi|22791465|gb|BU495271.1|BU495 ------------------------------------------------
gi|21254064|gb|BQ450952.1|BQ450 ------------------------------------------------

PF13_0193                       TTTGAAAAAAATAATTATAATAATGTAACAGGTCAAAATGTGGACGAT
MAL13|PF13_0193                 TTTGAAAAAAATAATTATAATAATGTAACAGGTCAAAATGTGGACGAT
G06_1688_302.ab1                ------------------------------------------------
G05_1688_1.ab1                  TTTGAAAAAAATAATTATAATAATGTAACAGGTCAAAATGTGGACGAT
su_gi_contig_842                TTTGAAAAAAATAATTATAATAATGTAACAGGTCAAAATGTGGACGAT
gi|21254402|gb|BQ451290.1|BQ451 ------------------------------------------------
gi|15909143|gb|BI815655.1|BI815 ------------------------------------------------
gi|16250554|gb|BI936082.1|BI936 ------------------------------------------------
gi|22791047|gb|BU494853.1|BU494 ------------------------------------------------
gi|21687485|gb|BQ633332.1|BQ633 ------------------------------------------------
gi|15908142|gb|BI815120.1|BI815 ------------------------------------------------
gi|22791465|gb|BU495271.1|BU495 ------------------------------------------------
gi|21254064|gb|BQ450952.1|BQ450 ------------------------------------------------

PF13_0193                       TATGATAAAAATGGTGATAATAATAATCATAATGATCTTGAACAAAAT
MAL13|PF13_0193                 TATGATAAAAATGGTGATAATAATAATCATAATGATCTTGAACAAAAT
G06_1688_302.ab1                ------------------------------------------------
G05_1688_1.ab1                  TATGATAAAAATGGTGATAATAATAATCATAATGATCTTGAACAAAAT
su_gi_contig_842                TATGATAAAAATGGTGATAATAATAATCATAATGATCTTGAACAAAAT
gi|21254402|gb|BQ451290.1|BQ451 ------------------------------------------------
gi|15909143|gb|BI815655.1|BI815 ------------------------------------------------
gi|16250554|gb|BI936082.1|BI936 ------------------------------------------------
gi|22791047|gb|BU494853.1|BU494 ------------------------------------------------
gi|21687485|gb|BQ633332.1|BQ633 ------------------------------------------------
gi|15908142|gb|BI815120.1|BI815 ------------------------------------------------
gi|22791465|gb|BU495271.1|BU495 ------------------------------------------------
gi|21254064|gb|BQ450952.1|BQ450 ------------------------------------------------

PF13_0193                       CAATTATTACAAAGTAATATTAAATCATTTTTTGGACAAAGTAGAACA
MAL13|PF13_0193                 CAATTATTACAAAGTAATATTAAATCATTTTTTGGACAAAGTAGAACA
G06_1688_302.ab1                ----------------------------TTTTTGGACAAAGTAGAACA
G05_1688_1.ab1                  CAATTATTACAAAGTAATATTAAATCATTTTTTGGACAAAGTAGAACA
su_gi_contig_842                CAATTATTACAAAGTAATATTAAATCATTTTTTGGACAAAGTAGAACA
gi|21254402|gb|BQ451290.1|BQ451 ---------------------------------------------ACA
gi|15909143|gb|BI815655.1|BI815 ------------------------------------------------
gi|16250554|gb|BI936082.1|BI936 ------------------------------------------------
gi|22791047|gb|BU494853.1|BU494 ------------------------------------------------
gi|21687485|gb|BQ633332.1|BQ633 ------------------------------------------------
gi|15908142|gb|BI815120.1|BI815 ------------------------------------------------
gi|22791465|gb|BU495271.1|BU495 ------------------------------------------------
gi|21254064|gb|BQ450952.1|BQ450 ------------------------------------------------

PF13_0193                       ACCAATACAGTTGATGTTTCAGCAAGTAAAGTTACTCAAAAAAGTGAT
MAL13|PF13_0193                 ACCAATACAGTTGATGTTTCAGCAAGTAAAGTTACTCAAAAAAGTGAT
G06_1688_302.ab1                ACCAATACAGTTGATGTTTCAGCAAGTAAAGTTACTCAAAAAAGTGAT
G05_1688_1.ab1                  ACCAATACAGTTGATGTTTCAGCAAGTAAAGTTACTCAAAAAAGTGAT
su_gi_contig_842                ACCAATACAGTTGATGTTTCAGCAAGTAAAGTTACTCAAAAAAGTGAT
gi|21254402|gb|BQ451290.1|BQ451 ACCAATACAGTTGATGTTTCAGCAAGTAAAGTTACTCAAAAAAGTGAT
gi|15909143|gb|BI815655.1|BI815 ----------TTGATGTTTCAGCAAGTAAAGTTACTCAAAAAAGTGAT
gi|16250554|gb|BI936082.1|BI936 ------------------------------------------------
gi|22791047|gb|BU494853.1|BU494 ------------------------------------------------
gi|21687485|gb|BQ633332.1|BQ633 ------------------------------------------------
gi|15908142|gb|BI815120.1|BI815 ------------------------------------------------
gi|22791465|gb|BU495271.1|BU495 ------------------------------------------------
gi|21254064|gb|BQ450952.1|BQ450 ------------------------------------------------

PF13_0193                       GAAACCAAAGCTGATGAAAAAGCTGAACAGAATGCT-GAAGCTAACGC
MAL13|PF13_0193                 GAAACCAAAGCTGATGAAAAAGCTGAACAGAATGCT-GAAGCTAACGC
G06_1688_302.ab1                GAAACCAAAGCTGATGAAAAAGCTGAACAGAATGCT-GAAGCTAACGC
G05_1688_1.ab1                  GAAACCAAAGCTGATGAAAAAGCTGAACAGAATGCT-GAAGCTAACGC
su_gi_contig_842                GAAACCAAAGCTGATGAAAAAGCTGAACAGAATGCT-GAAGCTAACGC
gi|21254402|gb|BQ451290.1|BQ451 GAAACCAAAGCTGATGAAAAAGCTGAACAGAATGCT-GAAGCTAACGC
gi|15909143|gb|BI815655.1|BI815 GAAACCAAAGCTGATGAAAAAGCTGAACAGAATGCT-GAAGCTAACGC
gi|16250554|gb|BI936082.1|BI936 ----------------------------------CTCGTGCCGAATTC
gi|22791047|gb|BU494853.1|BU494 ------------------------------------------------
gi|21687485|gb|BQ633332.1|BQ633 ------------------------------------------------
gi|15908142|gb|BI815120.1|BI815 ------------------------------------------------
gi|22791465|gb|BU495271.1|BU495 ------------------------------------------------
gi|21254064|gb|BQ450952.1|BQ450 ------------------------------------------------

PF13_0193                       ATCTTCATCCGCTTCATCAGAAGAACAAAGTTCATCATTACAAAATAC
MAL13|PF13_0193                 ATCTTCATCCGCTTCATCAGAAGAACAAAGTTCATCATTACAAAATAC
G06_1688_302.ab1                ATCTTCATCCGCTTCATCAGAAGAACAAAGTTCATCATTACAAAATAC
G05_1688_1.ab1                  ATCTTCATCCGCTTCATCAGAAGAACAAAGTTCATCATTACAAAATAC
su_gi_contig_842                ATCTTCATCCGCTTCATCAGAAGAACAAAGTTCATCATTACAAAATAC
gi|21254402|gb|BQ451290.1|BQ451 ATCTTCATCCGCTTCATCAGAAGAACAAAGTTCATCATTACAAAATAC
gi|15909143|gb|BI815655.1|BI815 ATCTTCATCCGCTTCATCAGAAGAACAAAGTTCATCATTACAAAATAC
gi|16250554|gb|BI936082.1|BI936 GGCACGAGGCGCTTCATCAGAAGAACAAAGTTCATCATTACAAAATAC
gi|22791047|gb|BU494853.1|BU494 ATCTTCATCCGCTTCATCAGAAGAACAAAGTTCATCATTACAAAATAC
gi|21687485|gb|BQ633332.1|BQ633 ------------------------------------------------
gi|15908142|gb|BI815120.1|BI815 ------------------------------------------------
gi|22791465|gb|BU495271.1|BU495 ------------------------------------------------
gi|21254064|gb|BQ450952.1|BQ450 ------------------------------------------------

PF13_0193                       AAATGACCAATCATTTGGTAACACAAATAATCCAAAAATGGATAGAAA
MAL13|PF13_0193                 AAATGACCAATCATTTGGTAACACAAATAATCCAAAAATGGATAGAAA
G06_1688_302.ab1                AAATGACCAATCATTTGGTAACACAAATAATCCAAAAATGGATAGAAA
G05_1688_1.ab1                  AAATGACCAATCATTTGGTAACACAAATAATCCAAAAATGGATAGAAA
su_gi_contig_842                AAATGACCAATCATTTGGTAACACAAATAATCCAAAAATGGATAGAAA
gi|21254402|gb|BQ451290.1|BQ451 AAATGACCAATCATTTGGTAACACAAATAATCCAAAAATGGATAGAAA
gi|15909143|gb|BI815655.1|BI815 AAATGACCAATCATTTGGTAACACAAATAATCCAAAAATGGATAGAAA
gi|16250554|gb|BI936082.1|BI936 AAATGACCAATCATTTGGTAACACAAATAATCCAAAAATGGATAGAAA
gi|22791047|gb|BU494853.1|BU494 AAATGACCAATCATTTGGTAACACAAATAATCCAAAAATGGATAGAAA
gi|21687485|gb|BQ633332.1|BQ633 ------------------------------------------------
gi|15908142|gb|BI815120.1|BI815 ------------------------------------------------
gi|22791465|gb|BU495271.1|BU495 ------------------------------------------------
gi|21254064|gb|BQ450952.1|BQ450 ------------------------------------------------

PF13_0193                       AAATGCCGATGAACAAAAAAGAGATGCAGGTTTATCTAATTTAAAAAA
MAL13|PF13_0193                 AAATGCCGATGAACAAAAAAGAGATGCAGGTTTATCTAATTTAAAAAA
G06_1688_302.ab1                AAATGCCGATGAACAAAAAAGAGATGCAGGTTTATCTAATTTAAAAAA
G05_1688_1.ab1                  AAATGCCGATGAACAAAAAAGAGATGCAGGTTTATCTAATTTAAAAAA
su_gi_contig_842                AAATGCCGATGAACAAAAAAGAGATGCAGGTTTATCTAATTTAAAAAA
gi|21254402|gb|BQ451290.1|BQ451 AAATGCCGATGAACAAAAAAGAGATGCAGGTTTATCTAATTTAAAAAA
gi|15909143|gb|BI815655.1|BI815 AAATGCCGATGAACAAAAAAGAGATGCAGGTTTATCTAATTTAAAAAA
gi|16250554|gb|BI936082.1|BI936 AAATGCCGATGAACAAAAAAGAGATGCAGGTTTATCTAATTTAAAAAA
gi|22791047|gb|BU494853.1|BU494 AAATGCCGATGAACAAAAAAGAGATGCAGGTTTATCTAATTTAAAAAA
gi|21687485|gb|BQ633332.1|BQ633 ------------------------------------------------
gi|15908142|gb|BI815120.1|BI815 ------------------------------------------------
gi|22791465|gb|BU495271.1|BU495 ------------------------------------------------
gi|21254064|gb|BQ450952.1|BQ450 ------------------------------------------------

PF13_0193                       TATAGATAAACTTTGCGATGAACTCCTAATCTATTTATATAAAAAAAA
MAL13|PF13_0193                 TATAGATAAACTTTGCGATGAACTCCTAATCTATTTATATAAAAAAAA
G06_1688_302.ab1                TATAGATAAACTTTGCGATGAACTCCTAATCTATTTATATAAAAAAAA
G05_1688_1.ab1                  TATAGATAAACTTTGCGATGAACTCCTAATCTATTTATATAAAAAAAA
su_gi_contig_842                TATAGATAAACTTTGCGATGAACTCCTAATCTATTTATATAAAAAAAA
gi|21254402|gb|BQ451290.1|BQ451 TATAGATAAACTTTGCGATGAACTCCTAATCTATTTATATAAAAAAAA
gi|15909143|gb|BI815655.1|BI815 TATAGATAAACTTTGCGATGAACTCCTAATCTATTTATATAAAAAAAA
gi|16250554|gb|BI936082.1|BI936 TATAGATAAACTTTGCGATGAACTCCTAATCTATTTATATAAAAAAAA
gi|22791047|gb|BU494853.1|BU494 TATAGATAAACTTTGCGATGAACTCCTAATCTATTTATATAAAAAAAA
gi|21687485|gb|BQ633332.1|BQ633 ------------------------------------------------
gi|15908142|gb|BI815120.1|BI815 ------------------------------------------------
gi|22791465|gb|BU495271.1|BU495 ------------------------------------------------
gi|21254064|gb|BQ450952.1|BQ450 ------------------------------------------------

PF13_0193                       TGAAGTAAATACCAATAATTATCTTAGAAAATATGATGAATTTAAAAA
MAL13|PF13_0193                 TGAAGTAAATACCAATAATTATCTTAGAAAATATGATGAATTTAAAAA
G06_1688_302.ab1                TGAAGTAAATACCAATAATTATCTTAGAAAATATGATGAATTTAAAAA
G05_1688_1.ab1                  TGAAGTAAATACCAATAATTATCTTAGAAAATATGATGAATTTAAAAA
su_gi_contig_842                TGAAGTAAATACCAATAATTATCTTAGAAAATATGATGAATTTAAAAA
gi|21254402|gb|BQ451290.1|BQ451 TGAAGTAAATACCAATAATTATCTTAGAAAATATGATGAATTTAAAAA
gi|15909143|gb|BI815655.1|BI815 TGAAGTAAATACCAATAATTATCTTAGAAAATATGATGAATTTAAAAA
gi|16250554|gb|BI936082.1|BI936 TGAAGTAAATACCAATAATTATCTTAGAAAATATGATGAATTTAAAAA
gi|22791047|gb|BU494853.1|BU494 TGAAGTAAATACCAATAATTATCTTAGAAAATATGATGAATTTAAAAA
gi|21687485|gb|BQ633332.1|BQ633 -----TAAATACCAATAATTATCTTAGAAAATATGATGAATTTAAAAA
gi|15908142|gb|BI815120.1|BI815 -------------------------------------------AAAAA
gi|22791465|gb|BU495271.1|BU495 ------------------------------------------------
gi|21254064|gb|BQ450952.1|BQ450 ------------------------------------------------

PF13_0193                       TAAATTTGATCAATTTTTATTGAATGTTAATAAATATGAATTACTTAA
MAL13|PF13_0193                 TAAATTTGATCAATTTTTATTGAATGTTAATAAATATGAATTACTTAA
G06_1688_302.ab1                TAAATTTGATCAATTTTTATTGAATGTTAATAAATATGAATTACTTAA
G05_1688_1.ab1                  TAAATTTGATCAATTTTTATTGAATGTTAATAAATATGAATTACTTAA
su_gi_contig_842                TAAATTTGATCAATTTTTATTGAATGTTAATAAATATGAATTACTTAA
gi|21254402|gb|BQ451290.1|BQ451 TAAATTTGATCAATTTTTATTGAATGTTAATAAATATGAATTACTTAA
gi|15909143|gb|BI815655.1|BI815 TAAATTTGATCAATTTTTATTGAATGTTAATAAATATGAATTACTTAA
gi|16250554|gb|BI936082.1|BI936 TAAATTTGATCAATTTTTATTGAATGTTAATAAATATGAATTACTTAA
gi|22791047|gb|BU494853.1|BU494 TAAATTTGATCAATTTTTATTGAATGTTAATAAATATGAATTACTTAA
gi|21687485|gb|BQ633332.1|BQ633 TAAATTTGATCAATTTTTATTGAATGTTAATAAATATGAATTACTTAA
gi|15908142|gb|BI815120.1|BI815 TAAATTTGATCAATTTTTATTGAATGTTAATAAATATGAATTACTTAA
gi|22791465|gb|BU495271.1|BU495 -----------------------------ATAAATATGAATTACTTAA
gi|21254064|gb|BQ450952.1|BQ450 ------------------------------------------------

PF13_0193                       GAAACTCATTCTTAATTTTTTTAAAGATAATCTAAAAGATCATAGAGC
MAL13|PF13_0193                 GAAACTCATTCTTAATTTTTTTAAAGATAATCTAAAAGATCATAGAGC
G06_1688_302.ab1                GAAACTCATTCTTAATTTTTTTAAAGATAATCTAAAAGATCATAGAGC
G05_1688_1.ab1                  GAAACTCATTCTTAATTTTTTTAAAGATAATCTAAAAGATCATAGAGC
su_gi_contig_842                GAAACTCATTCTTAATTTTTTTAAAGATAATCTAAAAGATCATAGAGC
gi|21254402|gb|BQ451290.1|BQ451 GAAACTCATTCTTAATTTTTTTAAAGATAATCTAAAAGATCATAGAGC
gi|15909143|gb|BI815655.1|BI815 GAAACTCATTCTTAATTTTTTTAAAGATAATCTAAAAGATCATAGAGC
gi|16250554|gb|BI936082.1|BI936 GAAACTCATTCTTAATTTTTTTAAAGATAATCTAAAAGATCATAGAGC
gi|22791047|gb|BU494853.1|BU494 GAAACTCATTCTTAATTTTTTTAAAGATAATCTAAAAGATCATAGAGC
gi|21687485|gb|BQ633332.1|BQ633 GAAACTCATTCTTAATTTTTTTAAAGATAATCTAAAAGATCATAGAGC
gi|15908142|gb|BI815120.1|BI815 GAAACTCATTCTTAATTTTTTTAAAGATAATCTAAAAGATCATAGAGC
gi|22791465|gb|BU495271.1|BU495 GAAACTCATTCTTAATTTTTTTAAAGATAATCTAAAAGATCATAGAGC
gi|21254064|gb|BQ450952.1|BQ450 ------------------------------------------------

PF13_0193                       ACAATACAAATTCTACATTGCATTAATGAAGGCTTTAGAAAATGAAAA
MAL13|PF13_0193                 ACAATACAAATTCTACATTGCATTAATGAAGGCTTTAGAAAATGAAAA
G06_1688_302.ab1                ACAATACAAATTCTACATTGCATTAATGATGGCTTTAGAAAATGAAAA
G05_1688_1.ab1                  ACAATACAAATTCTACATTGCATTAATGATGGCTTTAGAAAATGAAAA
su_gi_contig_842                ACAATACAAATTCTACATTGCATTAATGAAGGCTTTAGAAAATGAAAA
gi|21254402|gb|BQ451290.1|BQ451 ACAATACAAATTCTACATTGCATTAATGAAGGCTTTAGAAAATGAAAA
gi|15909143|gb|BI815655.1|BI815 ACAATACAAATTCTACATTGCATTAATGAAGGCTTTAGAAAATGAAAA
gi|16250554|gb|BI936082.1|BI936 ACAATACAAATTCTACATTGCATTAATGAAGGCTTTAGAAAATGAAAA
gi|22791047|gb|BU494853.1|BU494 ACAATACAAATTCTACATTGCATTAATGAAGGCTTTAGAAAATGAAAA
gi|21687485|gb|BQ633332.1|BQ633 ACAATACAAATTCTACATTGCATTAATGAAGGCTTTAGAAAATGAAAA
gi|15908142|gb|BI815120.1|BI815 ACAATACAAATTCTACATTGCATTAATGAAGGCTTTAGAAAATGAAAA
gi|22791465|gb|BU495271.1|BU495 ACAATACAAATTCTACATTGCATTAATGAAGGCTTTAGAAAATGAAAA
gi|21254064|gb|BQ450952.1|BQ450 ------------------------------------------------

PF13_0193                       ATTTTCTCAAGAATTTAAAAAGGTAATGTATGGTTTATATAGTTAATC
MAL13|PF13_0193                 ATTTTCTCAAGAATTTAAAAAGGTAATGTATGGTTTATATA-------
G06_1688_302.ab1                ATTTTCTCAAGAATTTAAAAAGGTAATGTATGGTTTATATAGTTAATC
G05_1688_1.ab1                  ATTTTCT-----------------------------------------
su_gi_contig_842                ATTTTCTCAAGAATTTAAAAAGGTAATGTATGGTTTATATAGTTAATC
gi|21254402|gb|BQ451290.1|BQ451 ATTTTCTCAAGAATTTAAAAAGGTAATGTATGGTTTATATAGTTAATC
gi|15909143|gb|BI815655.1|BI815 ATTTTCTCAAGAATTTAAAAAGGTAATGTATGGTTTATATAGTTAATC
gi|16250554|gb|BI936082.1|BI936 ATTTTCTCAAGAATTTAAAAAGGTAATGTATGGTTTATATAGTTAATC
gi|22791047|gb|BU494853.1|BU494 ATTTTCTCAAGAATTTAAAAAGGTAATGTATGGTTTATATAGTTAATC
gi|21687485|gb|BQ633332.1|BQ633 ATTTTCTCAAGAATTTAAAAAGGTAATGTATGGTTTATATAGTTAATC
gi|15908142|gb|BI815120.1|BI815 ATTTTCTCAAGAATTTAAAAAGGTAATGTATGGTTTATATAGTTAATC
gi|22791465|gb|BU495271.1|BU495 ATTTTCTCAAGAATTTAAAAAGGTAATGTATGGTTTATATAGTTAATC
gi|21254064|gb|BQ450952.1|BQ450 ------------------------------------------------

PF13_0193                       TAAAAGTTATAATTATCTAAAACGCAAAAATGAAAAATTACCAACTTT
MAL13|PF13_0193                 ------------------------------------------------
G06_1688_302.ab1                TAAAAGTTATAATTATCTAAAACGCAAAAATGAAAAATTACCAACTTT
G05_1688_1.ab1                  ------------------------------------------------
su_gi_contig_842                TAAAAGTTATAATTATCTAAAACGCAAAAATGAAAAATTACCAACTTT
gi|21254402|gb|BQ451290.1|BQ451 TAAAAGTTATAATTATCTAAAACGCAAAAATGA---------------
gi|15909143|gb|BI815655.1|BI815 TAAAAGTTATAATTATCTAAAACGCAAAAATGAAAAATTACCAACTTT
gi|16250554|gb|BI936082.1|BI936 TAAAAGTTATAATTATCTAAAACGCAAAAATGAAAAATTACCAACTTT
gi|22791047|gb|BU494853.1|BU494 TAAAAGTTATAATTATCTAAAACGCAAAAATGAAAAATTACCAACTTT
gi|21687485|gb|BQ633332.1|BQ633 TAAAAGTTATAATTATCTAAAACGCAAAAATGAAAAATTACCAACTTT
gi|15908142|gb|BI815120.1|BI815 TAAAAGTTATAATTATCTAAAACGCAAAAATGAAAAATTACCAACTTT
gi|22791465|gb|BU495271.1|BU495 TAAAAGTTATAATTATCTAAAACGCAAAAATGAAAAATTACCAACTTT
gi|21254064|gb|BQ450952.1|BQ450 ------------------------------------------------

PF13_0193                       ACAATAAGTTATATTAAAATACTATTAGCTTTTATCAGACACTTTGAT
MAL13|PF13_0193                 --------------------------------------ACACTTTGAT
G06_1688_302.ab1                ACAATAAGTTATATTAAAATACTATTAGCTTTTATCAGACACTTTGAT
G05_1688_1.ab1                  ------------------------------------------------
su_gi_contig_842                ACAATAAGTTATATTAAAATACTATTAGCTTTTATCAGACACTTTGAT
gi|21254402|gb|BQ451290.1|BQ451 ------------------------------------------------
gi|15909143|gb|BI815655.1|BI815 AC----------------------------------------------
gi|16250554|gb|BI936082.1|BI936 ACAATAAGTTATATTAAAATACTATTAGCTTTTATCAGACACTTTGAT
gi|22791047|gb|BU494853.1|BU494 ACAATAAGTTATATTAAAATACTATTAGCTTTTATCAGACACTTTGAT
gi|21687485|gb|BQ633332.1|BQ633 ACAATAAGTTATATTAAAATACTATTAGCTTTTATCAGACACTTTGAT
gi|15908142|gb|BI815120.1|BI815 ACAATAAGTTATATTAAAATACTATTAGCTTTTATCAGACACTTTGAT
gi|22791465|gb|BU495271.1|BU495 ACAATAAGTTATATTAAAATACTATTAGCTTTTATCAGACACTTTGAT
gi|21254064|gb|BQ450952.1|BQ450 ------------------------------------------------

PF13_0193                       GATAAAACATTATGAAAGTATAACAAATGAACAAGTACCACAAGAACC
MAL13|PF13_0193                 GATAAAACATTATGAAAGTATAACAAATGAACAAGTACCACAAGAACC
G06_1688_302.ab1                GATAAAACATTATGAAAGTATAACAAATGAACAAGTACCACAAGAACC
G05_1688_1.ab1                  ------------------------------------------------
su_gi_contig_842                GATAAAACATTATGAAAGTATAACAAATGAACAAGTACCACAAGAACC
gi|21254402|gb|BQ451290.1|BQ451 ------------------------------------------------
gi|15909143|gb|BI815655.1|BI815 ------------------------------------------------
gi|16250554|gb|BI936082.1|BI936 GATAAAACATTATG----------------------------------
gi|22791047|gb|BU494853.1|BU494 GATAAAACATTATGAAAGTATAACAAATGAACAAGTACCACAAGAACC
gi|21687485|gb|BQ633332.1|BQ633 GATAAAACATTATGAAAGTATAACAAATGAACAAGTACCACAAGAACC
gi|15908142|gb|BI815120.1|BI815 GATAAAACATTATGAAAGTATAACAAATGAACAAGTACCACAAGAACC
gi|22791465|gb|BU495271.1|BU495 GATAAAACATTATGAAAGTATAACAAATGAACAAGTACCACAAGAACC
gi|21254064|gb|BQ450952.1|BQ450 ----AAACATTATGAAAGTATAACAAATGAACAAGTACCACAAGAACC

PF13_0193                       AGGATCAACATCATCAGAAACAAATGAAGATAAACAAGAAGATAAACA
MAL13|PF13_0193                 AGGATCAACATCATCAGAAACAAATGAAGATAAACAAGAAGATAAACA
G06_1688_302.ab1                AGGATCAACATCATCAGAAACAAATGAAGATAAACAAGAAGATAAACA
G05_1688_1.ab1                  ------------------------------------------------
su_gi_contig_842                AGGATCAACATCATCAGAAACAAATGAAGATAAACAAGAAGATAAACA
gi|21254402|gb|BQ451290.1|BQ451 ------------------------------------------------
gi|15909143|gb|BI815655.1|BI815 ------------------------------------------------
gi|16250554|gb|BI936082.1|BI936 ------------------------------------------------
gi|22791047|gb|BU494853.1|BU494 AGGATCAACATCATCAGAAACAAA------------------------
gi|21687485|gb|BQ633332.1|BQ633 AGGATCAACATCATCAGAAACAAATGAAGATAAACAAGAAGATAAACA
gi|15908142|gb|BI815120.1|BI815 AGGATCAACATCATCAGAAACAAATGAAGATAAACAAGAAGATAAACA
gi|22791465|gb|BU495271.1|BU495 AGGATCAACATCATCAGAAACAAATGAAGATAAACAAGAAGATAAACA
gi|21254064|gb|BQ450952.1|BQ450 AGGATCAACATCATCAGAAACAAATGAAGATAAACAAGAAGATAAACA

PF13_0193                       AGAAGATAAACGAGAAGATAAACAAGAAGAAGGAGAAACAGCATCGGA
MAL13|PF13_0193                 AGAAGATAAACGAGAAGATAAACAAGAAGAAGGAGAAACAGCATCGGA
G06_1688_302.ab1                AGAAGATAAACGAGAAGATAAACAAGAAGAAGGAGAAACAGCATCGGA
G05_1688_1.ab1                  ------------------------------------------------
su_gi_contig_842                AGAAGATAAACGAGAAGATAAACAAGAAGAAGGAGAAACAGCATCGGA
gi|21254402|gb|BQ451290.1|BQ451 ------------------------------------------------
gi|15909143|gb|BI815655.1|BI815 ------------------------------------------------
gi|16250554|gb|BI936082.1|BI936 ------------------------------------------------
gi|22791047|gb|BU494853.1|BU494 ------------------------------------------------
gi|21687485|gb|BQ633332.1|BQ633 AGAAGATAAACGAGAAGATAAACAAGAAGAAGGAGAAACAGCATCGGA
gi|15908142|gb|BI815120.1|BI815 AGAAGATAAACGAGAAGATAAACAAGAAGAAGGAGAAACAGCATCGGA
gi|22791465|gb|BU495271.1|BU495 AGAAGATAAACGAGAAGATAAACAAGAAGAAGGAGAAACAGCATCGGA
gi|21254064|gb|BQ450952.1|BQ450 AGAAGATAAACGAGAAGATAAACAAGAAGAAGGAGAAACAGCATCGGA

PF13_0193                       ACAAGAAACCATACCATCACCAGCCACAGCGACACAACAAAAAAAATA
MAL13|PF13_0193                 ACAAGAAACCATACCATCACCAGCCACAGCGACACAACAAAAAAAATA
G06_1688_302.ab1                ACA---------------------------------------------
G05_1688_1.ab1                  ------------------------------------------------
su_gi_contig_842                ACAAGAAACCATACCATCACCAGCCACAGCGACACAACAAAAAAAATA
gi|21254402|gb|BQ451290.1|BQ451 ------------------------------------------------
gi|15909143|gb|BI815655.1|BI815 ------------------------------------------------
gi|16250554|gb|BI936082.1|BI936 ------------------------------------------------
gi|22791047|gb|BU494853.1|BU494 ------------------------------------------------
gi|21687485|gb|BQ633332.1|BQ633 ACAAGAAACCATACCATCACCAGCCACAGCGACACAACAAAAAAAATA
gi|15908142|gb|BI815120.1|BI815 ACAAGAAACCATACCATCACCAGCCACAGCGACACAACAAAAAAAATA
gi|22791465|gb|BU495271.1|BU495 ACAAGAAACCATACCATCACCAGCCACAGCGACACAACAAAAAAAATA
gi|21254064|gb|BQ450952.1|BQ450 ACAAGAAACCATACCATCACCAGCCACAGCGACACAACAAAAAAAATA

PF13_0193                       ATAATAATAAAATAAACATATATATTATATGTAATTTTTTTCATACTT
MAL13|PF13_0193                 A-----------------------------------------------
G06_1688_302.ab1                ------------------------------------------------
G05_1688_1.ab1                  ------------------------------------------------
su_gi_contig_842                ATAATAATAAAATAAACATATATATTATATGTAATTTTTTTCATACTT
gi|21254402|gb|BQ451290.1|BQ451 ------------------------------------------------
gi|15909143|gb|BI815655.1|BI815 ------------------------------------------------
gi|16250554|gb|BI936082.1|BI936 ------------------------------------------------
gi|22791047|gb|BU494853.1|BU494 ------------------------------------------------
gi|21687485|gb|BQ633332.1|BQ633 ATAATAATAAAATAAACATATATATTATATGTAATTTTTTTCATACTT
gi|15908142|gb|BI815120.1|BI815 ATAATAATAAAATAAACATATATATTATATGTAATTTTTTTCATACTT
gi|22791465|gb|BU495271.1|BU495 ATAATAATAAAATAAACATATATATTATATGTAATTTTTTTCATACTT
gi|21254064|gb|BQ450952.1|BQ450 ATAATAATAAAATAAACATATATATTATATGTAATTTTTTTCATACTT

PF13_0193                       ATTAATTAATTTTTTCGTTAAAAACATTTTCTTAAACATTTTATACAC
MAL13|PF13_0193                 ------------------------------------------------
G06_1688_302.ab1                ------------------------------------------------
G05_1688_1.ab1                  ------------------------------------------------
su_gi_contig_842                ATTAATTAATTTTTTCGTTAAAAACATTTTCTTAAACATTTTATACAC
gi|21254402|gb|BQ451290.1|BQ451 ------------------------------------------------
gi|15909143|gb|BI815655.1|BI815 ------------------------------------------------
gi|16250554|gb|BI936082.1|BI936 ------------------------------------------------
gi|22791047|gb|BU494853.1|BU494 ------------------------------------------------
gi|21687485|gb|BQ633332.1|BQ633 ATTAATTAATTTTTTCGTTAAAAACATTTT------------------
gi|15908142|gb|BI815120.1|BI815 ATTAATTAATTTTTTCGTTAAAAA------------------------
gi|22791465|gb|BU495271.1|BU495 ATTAATTAATTTTTTCGTTAAAAACATTTTCTTAAACATTTTATACAC
gi|21254064|gb|BQ450952.1|BQ450 ATTAATTAATTTTTTCGTTAAAAACATTTTCTTAAACATTTTATACAC

PF13_0193                       GTAACAGTATGTTTTAAATATTATAAAATTATAAATGTATCTTTTAAT
MAL13|PF13_0193                 ------------------------------------------------
G06_1688_302.ab1                ------------------------------------------------
G05_1688_1.ab1                  ------------------------------------------------
su_gi_contig_842                GTAACAGTATGTTTTAAATATTATAAAATTATAAATGTATCTTTTAAT
gi|21254402|gb|BQ451290.1|BQ451 ------------------------------------------------
gi|15909143|gb|BI815655.1|BI815 ------------------------------------------------
gi|16250554|gb|BI936082.1|BI936 ------------------------------------------------
gi|22791047|gb|BU494853.1|BU494 ------------------------------------------------
gi|21687485|gb|BQ633332.1|BQ633 ------------------------------------------------
gi|15908142|gb|BI815120.1|BI815 ------------------------------------------------
gi|22791465|gb|BU495271.1|BU495 GTAACAGTATGTTTTAAATATTATAAAATTATAAATGTATCTTTT---
gi|21254064|gb|BQ450952.1|BQ450 GTAACAGTATGTTTTAAATATTATAAAATTATAAATGTATCTTTTAAT

PF13_0193                       TAACAAAAAAAAGTATTAATTTATTTTTTTTTTTTTTTGCACCAGAAT
MAL13|PF13_0193                 ------------------------------------------------
G06_1688_302.ab1                ------------------------------------------------
G05_1688_1.ab1                  ------------------------------------------------
su_gi_contig_842                TAACAAAAAAAAGTATTAATTTATTTTTTTTTTTTTTTGCACCAGAAT
gi|21254402|gb|BQ451290.1|BQ451 ------------------------------------------------
gi|15909143|gb|BI815655.1|BI815 ------------------------------------------------
gi|16250554|gb|BI936082.1|BI936 ------------------------------------------------
gi|22791047|gb|BU494853.1|BU494 ------------------------------------------------
gi|21687485|gb|BQ633332.1|BQ633 ------------------------------------------------
gi|15908142|gb|BI815120.1|BI815 ------------------------------------------------
gi|22791465|gb|BU495271.1|BU495 ------------------------------------------------
gi|21254064|gb|BQ450952.1|BQ450 TAACAAAAAAAAGTATTAATTTATTTTTTTTTTTTTTTGCACCAGAAT

PF13_0193                       GATGTAAACATTTATATGGTAAATGTATATTAAAAAAAAATAATTATT
MAL13|PF13_0193                 ------------------------------------------------
G06_1688_302.ab1                ------------------------------------------------
G05_1688_1.ab1                  ------------------------------------------------
su_gi_contig_842                GATGTAAACATTTATATGGTAAATGTATATTAAAAAAAAATAATTATT
gi|21254402|gb|BQ451290.1|BQ451 ------------------------------------------------
gi|15909143|gb|BI815655.1|BI815 ------------------------------------------------
gi|16250554|gb|BI936082.1|BI936 ------------------------------------------------
gi|22791047|gb|BU494853.1|BU494 ------------------------------------------------
gi|21687485|gb|BQ633332.1|BQ633 ------------------------------------------------
gi|15908142|gb|BI815120.1|BI815 ------------------------------------------------
gi|22791465|gb|BU495271.1|BU495 ------------------------------------------------
gi|21254064|gb|BQ450952.1|BQ450 GATGTAAACATTTATATGGTAAATGTATATTAAAAAAAAATAATTATT

PF13_0193                       ATACTAAATCTATAAACATATCAACTATTCCATATGAGTGCTTGTATA
MAL13|PF13_0193                 ------------------------------------------------
G06_1688_302.ab1                ------------------------------------------------
G05_1688_1.ab1                  ------------------------------------------------
su_gi_contig_842                ATACTAAATCTATAAACATATCAACTATTCCATATGAGTGCTTGTATA
gi|21254402|gb|BQ451290.1|BQ451 ------------------------------------------------
gi|15909143|gb|BI815655.1|BI815 ------------------------------------------------
gi|16250554|gb|BI936082.1|BI936 ------------------------------------------------
gi|22791047|gb|BU494853.1|BU494 ------------------------------------------------
gi|21687485|gb|BQ633332.1|BQ633 ------------------------------------------------
gi|15908142|gb|BI815120.1|BI815 ------------------------------------------------
gi|22791465|gb|BU495271.1|BU495 ------------------------------------------------
gi|21254064|gb|BQ450952.1|BQ450 ATACTAAATCTATAAACATATCAACTATTCCATATGAGTGCTTGTATA

PF13_0193                       ATTACACATTATATAAATTCTTAGGATATAAGATTTTTTGTTTTTCTT
MAL13|PF13_0193                 ------------------------------------------------
G06_1688_302.ab1                ------------------------------------------------
G05_1688_1.ab1                  ------------------------------------------------
su_gi_contig_842                ATTACACATTAT------------------------------------
gi|21254402|gb|BQ451290.1|BQ451 ------------------------------------------------
gi|15909143|gb|BI815655.1|BI815 ------------------------------------------------
gi|16250554|gb|BI936082.1|BI936 ------------------------------------------------
gi|22791047|gb|BU494853.1|BU494 ------------------------------------------------
gi|21687485|gb|BQ633332.1|BQ633 ------------------------------------------------
gi|15908142|gb|BI815120.1|BI815 ------------------------------------------------
gi|22791465|gb|BU495271.1|BU495 ------------------------------------------------
gi|21254064|gb|BQ450952.1|BQ450 ATTACACATTAT------------------------------------

PF13_0193                       TTATATCTTTATAATATATATATATATATATATATATATATAACACAT
MAL13|PF13_0193                 ------------------------------------------------
G06_1688_302.ab1                ------------------------------------------------
G05_1688_1.ab1                  ------------------------------------------------
su_gi_contig_842                ------------------------------------------------
gi|21254402|gb|BQ451290.1|BQ451 ------------------------------------------------
gi|15909143|gb|BI815655.1|BI815 ------------------------------------------------
gi|16250554|gb|BI936082.1|BI936 ------------------------------------------------
gi|22791047|gb|BU494853.1|BU494 ------------------------------------------------
gi|21687485|gb|BQ633332.1|BQ633 ------------------------------------------------
gi|15908142|gb|BI815120.1|BI815 ------------------------------------------------
gi|22791465|gb|BU495271.1|BU495 ------------------------------------------------
gi|21254064|gb|BQ450952.1|BQ450 ------------------------------------------------

PF13_0193                       TTCCCCAATATTTTATTTTTTTTTAATTTTATTTCTTAATATATATAT
MAL13|PF13_0193                 ------------------------------------------------
G06_1688_302.ab1                ------------------------------------------------
G05_1688_1.ab1                  ------------------------------------------------
su_gi_contig_842                ------------------------------------------------
gi|21254402|gb|BQ451290.1|BQ451 ------------------------------------------------
gi|15909143|gb|BI815655.1|BI815 ------------------------------------------------
gi|16250554|gb|BI936082.1|BI936 ------------------------------------------------
gi|22791047|gb|BU494853.1|BU494 ------------------------------------------------
gi|21687485|gb|BQ633332.1|BQ633 ------------------------------------------------
gi|15908142|gb|BI815120.1|BI815 ------------------------------------------------
gi|22791465|gb|BU495271.1|BU495 ------------------------------------------------
gi|21254064|gb|BQ450952.1|BQ450 ------------------------------------------------

PF13_0193                       ATATATATATATATATCAATATTTTTATTATTAATAATATTTTTTTTT
MAL13|PF13_0193                 ------------------------------------------------
G06_1688_302.ab1                ------------------------------------------------
G05_1688_1.ab1                  ------------------------------------------------
su_gi_contig_842                ------------------------------------------------
gi|21254402|gb|BQ451290.1|BQ451 ------------------------------------------------
gi|15909143|gb|BI815655.1|BI815 ------------------------------------------------
gi|16250554|gb|BI936082.1|BI936 ------------------------------------------------
gi|22791047|gb|BU494853.1|BU494 ------------------------------------------------
gi|21687485|gb|BQ633332.1|BQ633 ------------------------------------------------
gi|15908142|gb|BI815120.1|BI815 ------------------------------------------------
gi|22791465|gb|BU495271.1|BU495 ------------------------------------------------
gi|21254064|gb|BQ450952.1|BQ450 ------------------------------------------------

PF13_0193                       CTTAATTATTCTAAGGGCTTAATACTTAATATATATTTTATTTCTAGT
MAL13|PF13_0193                 ------------------------------------------------
G06_1688_302.ab1                ------------------------------------------------
G05_1688_1.ab1                  ------------------------------------------------
su_gi_contig_842                ------------------------------------------------
gi|21254402|gb|BQ451290.1|BQ451 ------------------------------------------------
gi|15909143|gb|BI815655.1|BI815 ------------------------------------------------
gi|16250554|gb|BI936082.1|BI936 ------------------------------------------------
gi|22791047|gb|BU494853.1|BU494 ------------------------------------------------
gi|21687485|gb|BQ633332.1|BQ633 ------------------------------------------------
gi|15908142|gb|BI815120.1|BI815 ------------------------------------------------
gi|22791465|gb|BU495271.1|BU495 ------------------------------------------------
gi|21254064|gb|BQ450952.1|BQ450 ------------------------------------------------

PF13_0193                       TCTTTCATTTTTTTTTTTTTTTTTTTTTTTGTTTGTTCCTCTTCTTTT
MAL13|PF13_0193                 ------------------------------------------------
G06_1688_302.ab1                ------------------------------------------------
G05_1688_1.ab1                  ------------------------------------------------
su_gi_contig_842                ------------------------------------------------
gi|21254402|gb|BQ451290.1|BQ451 ------------------------------------------------
gi|15909143|gb|BI815655.1|BI815 ------------------------------------------------
gi|16250554|gb|BI936082.1|BI936 ------------------------------------------------
gi|22791047|gb|BU494853.1|BU494 ------------------------------------------------
gi|21687485|gb|BQ633332.1|BQ633 ------------------------------------------------
gi|15908142|gb|BI815120.1|BI815 ------------------------------------------------
gi|22791465|gb|BU495271.1|BU495 ------------------------------------------------
gi|21254064|gb|BQ450952.1|BQ450 ------------------------------------------------

PF13_0193                       AAAGAATTTATATATGCTTCCTGCATAATTATATTAGAAAAAATATAT
MAL13|PF13_0193                 ------------------------------------------------
G06_1688_302.ab1                ------------------------------------------------
G05_1688_1.ab1                  ------------------------------------------------
su_gi_contig_842                ------------------------------------------------
gi|21254402|gb|BQ451290.1|BQ451 ------------------------------------------------
gi|15909143|gb|BI815655.1|BI815 ------------------------------------------------
gi|16250554|gb|BI936082.1|BI936 ------------------------------------------------
gi|22791047|gb|BU494853.1|BU494 ------------------------------------------------
gi|21687485|gb|BQ633332.1|BQ633 ------------------------------------------------
gi|15908142|gb|BI815120.1|BI815 ------------------------------------------------
gi|22791465|gb|BU495271.1|BU495 ------------------------------------------------
gi|21254064|gb|BQ450952.1|BQ450 ------------------------------------------------

PF13_0193                       GTAAAATAATAATGATATAAAATAATTATGTTCTTCTAACGCTATACT
MAL13|PF13_0193                 ------------------------------------------------
G06_1688_302.ab1                ------------------------------------------------
G05_1688_1.ab1                  ------------------------------------------------
su_gi_contig_842                ------------------------------------------------
gi|21254402|gb|BQ451290.1|BQ451 ------------------------------------------------
gi|15909143|gb|BI815655.1|BI815 ------------------------------------------------
gi|16250554|gb|BI936082.1|BI936 ------------------------------------------------
gi|22791047|gb|BU494853.1|BU494 ------------------------------------------------
gi|21687485|gb|BQ633332.1|BQ633 ------------------------------------------------
gi|15908142|gb|BI815120.1|BI815 ------------------------------------------------
gi|22791465|gb|BU495271.1|BU495 ------------------------------------------------
gi|21254064|gb|BQ450952.1|BQ450 ------------------------------------------------

PF13_0193                       AAAATAAATCTAAGGATTACAGTTTAGAATGATAATAATAGAAAAAAA
MAL13|PF13_0193                 ------------------------------------------------
G06_1688_302.ab1                ------------------------------------------------
G05_1688_1.ab1                  ------------------------------------------------
su_gi_contig_842                ------------------------------------------------
gi|21254402|gb|BQ451290.1|BQ451 ------------------------------------------------
gi|15909143|gb|BI815655.1|BI815 ------------------------------------------------
gi|16250554|gb|BI936082.1|BI936 ------------------------------------------------
gi|22791047|gb|BU494853.1|BU494 ------------------------------------------------
gi|21687485|gb|BQ633332.1|BQ633 ------------------------------------------------
gi|15908142|gb|BI815120.1|BI815 ------------------------------------------------
gi|22791465|gb|BU495271.1|BU495 ------------------------------------------------
gi|21254064|gb|BQ450952.1|BQ450 ------------------------------------------------

PF13_0193                       AAAAATATATATATATATATAATATATATATATAATATATATATACAT
MAL13|PF13_0193                 ------------------------------------------------
G06_1688_302.ab1                ------------------------------------------------
G05_1688_1.ab1                  ------------------------------------------------
su_gi_contig_842                ------------------------------------------------
gi|21254402|gb|BQ451290.1|BQ451 ------------------------------------------------
gi|15909143|gb|BI815655.1|BI815 ------------------------------------------------
gi|16250554|gb|BI936082.1|BI936 ------------------------------------------------
gi|22791047|gb|BU494853.1|BU494 ------------------------------------------------
gi|21687485|gb|BQ633332.1|BQ633 ------------------------------------------------
gi|15908142|gb|BI815120.1|BI815 ------------------------------------------------
gi|22791465|gb|BU495271.1|BU495 ------------------------------------------------
gi|21254064|gb|BQ450952.1|BQ450 ------------------------------------------------

PF13_0193                       ATATATATATATAAGGTGTATTTTCGAAAAGAATGGTTTGATTTGCCT
MAL13|PF13_0193                 ------------------------------------------------
G06_1688_302.ab1                ------------------------------------------------
G05_1688_1.ab1                  ------------------------------------------------
su_gi_contig_842                ------------------------------------------------
gi|21254402|gb|BQ451290.1|BQ451 ------------------------------------------------
gi|15909143|gb|BI815655.1|BI815 ------------------------------------------------
gi|16250554|gb|BI936082.1|BI936 ------------------------------------------------
gi|22791047|gb|BU494853.1|BU494 ------------------------------------------------
gi|21687485|gb|BQ633332.1|BQ633 ------------------------------------------------
gi|15908142|gb|BI815120.1|BI815 ------------------------------------------------
gi|22791465|gb|BU495271.1|BU495 ------------------------------------------------
gi|21254064|gb|BQ450952.1|BQ450 ------------------------------------------------

PF13_0193                       AGGAACTCTTAGAATGACGGTACAGTATAATAGGTGAACTAAAAATAA
MAL13|PF13_0193                 ------------------------------------------------
G06_1688_302.ab1                ------------------------------------------------
G05_1688_1.ab1                  ------------------------------------------------
su_gi_contig_842                ------------------------------------------------
gi|21254402|gb|BQ451290.1|BQ451 ------------------------------------------------
gi|15909143|gb|BI815655.1|BI815 ------------------------------------------------
gi|16250554|gb|BI936082.1|BI936 ------------------------------------------------
gi|22791047|gb|BU494853.1|BU494 ------------------------------------------------
gi|21687485|gb|BQ633332.1|BQ633 ------------------------------------------------
gi|15908142|gb|BI815120.1|BI815 ------------------------------------------------
gi|22791465|gb|BU495271.1|BU495 ------------------------------------------------
gi|21254064|gb|BQ450952.1|BQ450 ------------------------------------------------

PF13_0193                       AATATATTTTAAGAAAATGAACTTTTATTTATTTTTACTTTTATACAA
MAL13|PF13_0193                 ------------------------------------------------
G06_1688_302.ab1                ------------------------------------------------
G05_1688_1.ab1                  ------------------------------------------------
su_gi_contig_842                ------------------------------------------------
gi|21254402|gb|BQ451290.1|BQ451 ------------------------------------------------
gi|15909143|gb|BI815655.1|BI815 ------------------------------------------------
gi|16250554|gb|BI936082.1|BI936 ------------------------------------------------
gi|22791047|gb|BU494853.1|BU494 ------------------------------------------------
gi|21687485|gb|BQ633332.1|BQ633 ------------------------------------------------
gi|15908142|gb|BI815120.1|BI815 ------------------------------------------------
gi|22791465|gb|BU495271.1|BU495 ------------------------------------------------
gi|21254064|gb|BQ450952.1|BQ450 ------------------------------------------------

PF13_0193                       GAAATAAAATAAAAATAATCAAAAGGTTTTATATTATTAATTTTTTAT
MAL13|PF13_0193                 ------------------------------------------------
G06_1688_302.ab1                ------------------------------------------------
G05_1688_1.ab1                  ------------------------------------------------
su_gi_contig_842                ------------------------------------------------
gi|21254402|gb|BQ451290.1|BQ451 ------------------------------------------------
gi|15909143|gb|BI815655.1|BI815 ------------------------------------------------
gi|16250554|gb|BI936082.1|BI936 ------------------------------------------------
gi|22791047|gb|BU494853.1|BU494 ------------------------------------------------
gi|21687485|gb|BQ633332.1|BQ633 ------------------------------------------------
gi|15908142|gb|BI815120.1|BI815 ------------------------------------------------
gi|22791465|gb|BU495271.1|BU495 ------------------------------------------------
gi|21254064|gb|BQ450952.1|BQ450 ------------------------------------------------

PF13_0193                       GTAATATATAATTGTTTTTAATATTTTAAAAATATAGTAATAATTTTA
MAL13|PF13_0193                 ------------------------------------------------
G06_1688_302.ab1                ------------------------------------------------
G05_1688_1.ab1                  ------------------------------------------------
su_gi_contig_842                ------------------------------------------------
gi|21254402|gb|BQ451290.1|BQ451 ------------------------------------------------
gi|15909143|gb|BI815655.1|BI815 ------------------------------------------------
gi|16250554|gb|BI936082.1|BI936 ------------------------------------------------
gi|22791047|gb|BU494853.1|BU494 ------------------------------------------------
gi|21687485|gb|BQ633332.1|BQ633 ------------------------------------------------
gi|15908142|gb|BI815120.1|BI815 ------------------------------------------------
gi|22791465|gb|BU495271.1|BU495 ------------------------------------------------
gi|21254064|gb|BQ450952.1|BQ450 ------------------------------------------------

PF13_0193                       TATTATATATTTTGGTAATATTTTTGTGAACACATTTTTCCTTATAAA
MAL13|PF13_0193                 ------------------------------------------------
G06_1688_302.ab1                ------------------------------------------------
G05_1688_1.ab1                  ------------------------------------------------
su_gi_contig_842                ------------------------------------------------
gi|21254402|gb|BQ451290.1|BQ451 ------------------------------------------------
gi|15909143|gb|BI815655.1|BI815 ------------------------------------------------
gi|16250554|gb|BI936082.1|BI936 ------------------------------------------------
gi|22791047|gb|BU494853.1|BU494 ------------------------------------------------
gi|21687485|gb|BQ633332.1|BQ633 ------------------------------------------------
gi|15908142|gb|BI815120.1|BI815 ------------------------------------------------
gi|22791465|gb|BU495271.1|BU495 ------------------------------------------------
gi|21254064|gb|BQ450952.1|BQ450 ------------------------------------------------

PF13_0193                       TATATAAACTACACATTTGATATATATATATATATATATATATATATA
MAL13|PF13_0193                 ------------------------------------------------
G06_1688_302.ab1                ------------------------------------------------
G05_1688_1.ab1                  ------------------------------------------------
su_gi_contig_842                ------------------------------------------------
gi|21254402|gb|BQ451290.1|BQ451 ------------------------------------------------
gi|15909143|gb|BI815655.1|BI815 ------------------------------------------------
gi|16250554|gb|BI936082.1|BI936 ------------------------------------------------
gi|22791047|gb|BU494853.1|BU494 ------------------------------------------------
gi|21687485|gb|BQ633332.1|BQ633 ------------------------------------------------
gi|15908142|gb|BI815120.1|BI815 ------------------------------------------------
gi|22791465|gb|BU495271.1|BU495 ------------------------------------------------
gi|21254064|gb|BQ450952.1|BQ450 ------------------------------------------------

PF13_0193                       TATATATATTTATTTATTTATTTATTTTATTTTTACATGAAGAATTAT
MAL13|PF13_0193                 ------------------------------------------------
G06_1688_302.ab1                ------------------------------------------------
G05_1688_1.ab1                  ------------------------------------------------
su_gi_contig_842                ------------------------------------------------
gi|21254402|gb|BQ451290.1|BQ451 ------------------------------------------------
gi|15909143|gb|BI815655.1|BI815 ------------------------------------------------
gi|16250554|gb|BI936082.1|BI936 ------------------------------------------------
gi|22791047|gb|BU494853.1|BU494 ------------------------------------------------
gi|21687485|gb|BQ633332.1|BQ633 ------------------------------------------------
gi|15908142|gb|BI815120.1|BI815 ------------------------------------------------
gi|22791465|gb|BU495271.1|BU495 ------------------------------------------------
gi|21254064|gb|BQ450952.1|BQ450 ------------------------------------------------

PF13_0193                       TTTTCTACCAATCAGTTCTAATTTTTTTTTATATAGTATTTTATTTTT
MAL13|PF13_0193                 ------------------------------------------------
G06_1688_302.ab1                ------------------------------------------------
G05_1688_1.ab1                  ------------------------------------------------
su_gi_contig_842                ------------------------------------------------
gi|21254402|gb|BQ451290.1|BQ451 ------------------------------------------------
gi|15909143|gb|BI815655.1|BI815 ------------------------------------------------
gi|16250554|gb|BI936082.1|BI936 ------------------------------------------------
gi|22791047|gb|BU494853.1|BU494 ------------------------------------------------
gi|21687485|gb|BQ633332.1|BQ633 ------------------------------------------------
gi|15908142|gb|BI815120.1|BI815 ------------------------------------------------
gi|22791465|gb|BU495271.1|BU495 ------------------------------------------------
gi|21254064|gb|BQ450952.1|BQ450 ------------------------------------------------

PF13_0193                       ATTAGAATATTTAAAGGATTCCCAAAAAAAAAAAAAAAAAAAAAAAAT
MAL13|PF13_0193                 ------------------------------------------------
G06_1688_302.ab1                ------------------------------------------------
G05_1688_1.ab1                  ------------------------------------------------
su_gi_contig_842                ------------------------------------------------
gi|21254402|gb|BQ451290.1|BQ451 ------------------------------------------------
gi|15909143|gb|BI815655.1|BI815 ------------------------------------------------
gi|16250554|gb|BI936082.1|BI936 ------------------------------------------------
gi|22791047|gb|BU494853.1|BU494 ------------------------------------------------
gi|21687485|gb|BQ633332.1|BQ633 ------------------------------------------------
gi|15908142|gb|BI815120.1|BI815 ------------------------------------------------
gi|22791465|gb|BU495271.1|BU495 ------------------------------------------------
gi|21254064|gb|BQ450952.1|BQ450 ------------------------------------------------

PF13_0193                       GAAAAGCAAAAAAATAATATGTTCATCTTGCTTATTTTTAATATTTTT
MAL13|PF13_0193                 ------------------------------------------------
G06_1688_302.ab1                ------------------------------------------------
G05_1688_1.ab1                  ------------------------------------------------
su_gi_contig_842                ------------------------------------------------
gi|21254402|gb|BQ451290.1|BQ451 ------------------------------------------------
gi|15909143|gb|BI815655.1|BI815 ------------------------------------------------
gi|16250554|gb|BI936082.1|BI936 ------------------------------------------------
gi|22791047|gb|BU494853.1|BU494 ------------------------------------------------
gi|21687485|gb|BQ633332.1|BQ633 ------------------------------------------------
gi|15908142|gb|BI815120.1|BI815 ------------------------------------------------
gi|22791465|gb|BU495271.1|BU495 ------------------------------------------------
gi|21254064|gb|BQ450952.1|BQ450 ------------------------------------------------

PF13_0193                       AAGTGTAATATTTTGTAGTGAACCAGATACAAATTCATTTGATGAAAA
MAL13|PF13_0193                 ------------------------------------------------
G06_1688_302.ab1                ------------------------------------------------
G05_1688_1.ab1                  ------------------------------------------------
su_gi_contig_842                ------------------------------------------------
gi|21254402|gb|BQ451290.1|BQ451 ------------------------------------------------
gi|15909143|gb|BI815655.1|BI815 ------------------------------------------------
gi|16250554|gb|BI936082.1|BI936 ------------------------------------------------
gi|22791047|gb|BU494853.1|BU494 ------------------------------------------------
gi|21687485|gb|BQ633332.1|BQ633 ------------------------------------------------
gi|15908142|gb|BI815120.1|BI815 ------------------------------------------------
gi|22791465|gb|BU495271.1|BU495 ------------------------------------------------
gi|21254064|gb|BQ450952.1|BQ450 ------------------------------------------------

PF13_0193                       TGTAAAGAAGAATGAAGTTTTTAATGCCTTAAATGAACATTTAGAAAG
MAL13|PF13_0193                 ------------------------------------------------
G06_1688_302.ab1                ------------------------------------------------
G05_1688_1.ab1                  ------------------------------------------------
su_gi_contig_842                ------------------------------------------------
gi|21254402|gb|BQ451290.1|BQ451 ------------------------------------------------
gi|15909143|gb|BI815655.1|BI815 ------------------------------------------------
gi|16250554|gb|BI936082.1|BI936 ------------------------------------------------
gi|22791047|gb|BU494853.1|BU494 ------------------------------------------------
gi|21687485|gb|BQ633332.1|BQ633 ------------------------------------------------
gi|15908142|gb|BI815120.1|BI815 ------------------------------------------------
gi|22791465|gb|BU495271.1|BU495 ------------------------------------------------
gi|21254064|gb|BQ450952.1|BQ450 ------------------------------------------------

PF13_0193                       TATAAGTAATATCGTAAAAGTAAATATTATGGATGCCCTTTCAAATAA
MAL13|PF13_0193                 ------------------------------------------------
G06_1688_302.ab1                ------------------------------------------------
G05_1688_1.ab1                  ------------------------------------------------
su_gi_contig_842                ------------------------------------------------
gi|21254402|gb|BQ451290.1|BQ451 ------------------------------------------------
gi|15909143|gb|BI815655.1|BI815 ------------------------------------------------
gi|16250554|gb|BI936082.1|BI936 ------------------------------------------------
gi|22791047|gb|BU494853.1|BU494 ------------------------------------------------
gi|21687485|gb|BQ633332.1|BQ633 ------------------------------------------------
gi|15908142|gb|BI815120.1|BI815 ------------------------------------------------
gi|22791465|gb|BU495271.1|BU495 ------------------------------------------------
gi|21254064|gb|BQ450952.1|BQ450 ------------------------------------------------

PF13_0193                       CCCTTCGTTAATAAAAAAGACATACGAAGCTGTTGAAATAAATGATGA
MAL13|PF13_0193                 ------------------------------------------------
G06_1688_302.ab1                ------------------------------------------------
G05_1688_1.ab1                  ------------------------------------------------
su_gi_contig_842                ------------------------------------------------
gi|21254402|gb|BQ451290.1|BQ451 ------------------------------------------------
gi|15909143|gb|BI815655.1|BI815 ------------------------------------------------
gi|16250554|gb|BI936082.1|BI936 ------------------------------------------------
gi|22791047|gb|BU494853.1|BU494 ------------------------------------------------
gi|21687485|gb|BQ633332.1|BQ633 ------------------------------------------------
gi|15908142|gb|BI815120.1|BI815 ------------------------------------------------
gi|22791465|gb|BU495271.1|BU495 ------------------------------------------------
gi|21254064|gb|BQ450952.1|BQ450 ------------------------------------------------

PF13_0193                       TGATTATGTTCTG
MAL13|PF13_0193                 -------------
G06_1688_302.ab1                -------------
G05_1688_1.ab1                  -------------
su_gi_contig_842                -------------
gi|21254402|gb|BQ451290.1|BQ451 -------------
gi|15909143|gb|BI815655.1|BI815 -------------
gi|16250554|gb|BI936082.1|BI936 -------------
gi|22791047|gb|BU494853.1|BU494 -------------
gi|21687485|gb|BQ633332.1|BQ633 -------------
gi|15908142|gb|BI815120.1|BI815 -------------
gi|22791465|gb|BU495271.1|BU495 -------------
gi|21254064|gb|BQ450952.1|BQ450 -------------

;

endblock;
