# Supplementary material for: cDNA sequences reveal considerable gene prediction inaccuracy in the Plasmodium falciparum genome
Source: BMC Genomics. 2007 Jul 27;8:255. doi: 10.1186/1471-2164-8-255 (PMC1978503; doi:10.1186/1471-2164-8-255)
Supplement: Additional file 3 — Genes with cDNA sequences not matching predicted CDS perfectly. Aligned cDNA and predicted CDS sequences can be viewed by double clicking the hyper-linked gene names in the Excel file. [file 1471-2164-8-255-S3.zip › PF13_0220.TXT]

#NEXUS

[!This data assembled using Sequencher, from Gene Codes Corporation.]
begin data;
   dimensions ntax=5 nchar=4439;
   format datatype=dna gap=- interleave=yes;
   matrix

PF13_0220                       TAATAAACACACGCTGGAAAAACAAAATATGCTTCTTCATATACCTAG
MAL13|PF13_0220                 ------------------------------------------------
su_gi_contig_3799               ------------------------------------------------
gi|17967648|gb|BM274341.1|BM274 ------------------------------------------------
gi|27159058|gb|CA856493.1|CA856 ------------------------------------------------

PF13_0220                       ACCTTCAAGTGCAATATACTACGATATAAATTTTTTCCAAAACAAAGT
MAL13|PF13_0220                 ------------------------------------------------
su_gi_contig_3799               ------------------------------------------------
gi|17967648|gb|BM274341.1|BM274 ------------------------------------------------
gi|27159058|gb|CA856493.1|CA856 ------------------------------------------------

PF13_0220                       AAAGAAAAATATATTTACAAAAATATCCAAATGTGAAAATACTTCATA
MAL13|PF13_0220                 ------------------------------------------------
su_gi_contig_3799               ------------------------------------------------
gi|17967648|gb|BM274341.1|BM274 ------------------------------------------------
gi|27159058|gb|CA856493.1|CA856 ------------------------------------------------

PF13_0220                       TTGGAATATGTTACATTATAATAATTATTCATTACGTCGTTCAAAATC
MAL13|PF13_0220                 ------------------------------------------------
su_gi_contig_3799               ------------------------------------------------
gi|17967648|gb|BM274341.1|BM274 ------------------------------------------------
gi|27159058|gb|CA856493.1|CA856 ------------------------------------------------

PF13_0220                       AAAAAAATGGATATCTCAAAATTATTTTGACAATTTTTTTTCCAATTA
MAL13|PF13_0220                 ------------------------------------------------
su_gi_contig_3799               ------------------------------------------------
gi|17967648|gb|BM274341.1|BM274 ------------------------------------------------
gi|27159058|gb|CA856493.1|CA856 ------------------------------------------------

PF13_0220                       TTATCTCTACAATTTTGGAACAATTGAAGGAACATATAATTACACCAT
MAL13|PF13_0220                 ------------------------------------------------
su_gi_contig_3799               ------------------------------------------------
gi|17967648|gb|BM274341.1|BM274 ------------------------------------------------
gi|27159058|gb|CA856493.1|CA856 ------------------------------------------------

PF13_0220                       ATAAAAATGAAATTAAAAGATGTGTAACTTTTGTACAAAATATAATG-
MAL13|PF13_0220                 ------------------------------------------------
su_gi_contig_3799               ------------------------------------------------
gi|17967648|gb|BM274341.1|BM274 ------------------------------------------------
gi|27159058|gb|CA856493.1|CA856 ------------------------------------------------

PF13_0220                       ------------------------------------------------
MAL13|PF13_0220                 ------------------------------------------------
su_gi_contig_3799               ------------------------------------------------
gi|17967648|gb|BM274341.1|BM274 ------------------------------------------------
gi|27159058|gb|CA856493.1|CA856 ------------------------------------------------

PF13_0220                       ------------------------------------------------
MAL13|PF13_0220                 ------------------------------------------------
su_gi_contig_3799               ------------------------------------------------
gi|17967648|gb|BM274341.1|BM274 ------------------------------------------------
gi|27159058|gb|CA856493.1|CA856 ------------------------------------------------

PF13_0220                       ------------------------------------------------
MAL13|PF13_0220                 ------------------------------------------------
su_gi_contig_3799               ------------------------------------------------
gi|17967648|gb|BM274341.1|BM274 ------------------------------------------------
gi|27159058|gb|CA856493.1|CA856 ------------------------------------------------

PF13_0220                       -------------------A-ATTTTTTTTTTTTTTTTTTTTTTTTAC
MAL13|PF13_0220                 ------------------------------------------------
su_gi_contig_3799               ------------------------------------------------
gi|17967648|gb|BM274341.1|BM274 ------------------------------------------------
gi|27159058|gb|CA856493.1|CA856 ------------------------------------------------

PF13_0220                       ATTTAATAACCATTTTTTCTATAGTAAACACCTTGATATTATAATATA
MAL13|PF13_0220                 ------------------------------------------------
su_gi_contig_3799               ------------------------------------------------
gi|17967648|gb|BM274341.1|BM274 ------------------------------------------------
gi|27159058|gb|CA856493.1|CA856 ------------------------------------------------

PF13_0220                       TATATGTATATATTTATTTATTTATTTATATATTATGTTGAAATATAA
MAL13|PF13_0220                 ------------------------------------------------
su_gi_contig_3799               ------------------------------------------------
gi|17967648|gb|BM274341.1|BM274 ------------------------------------------------
gi|27159058|gb|CA856493.1|CA856 ------------------------------------------------

PF13_0220                       AATTATTTTTGTGTACATGATAATATATTAATCACATACATAATTAAA
MAL13|PF13_0220                 ------------------------------------------------
su_gi_contig_3799               ------------------------------------------------
gi|17967648|gb|BM274341.1|BM274 ------------------------------------------------
gi|27159058|gb|CA856493.1|CA856 ------------------------------------------------

PF13_0220                       CCTTCTATATATTATAACTACATCGATGTCAAAATGATATTATTCTAC
MAL13|PF13_0220                 ------------------------------------------------
su_gi_contig_3799               ------------------------------------------------
gi|17967648|gb|BM274341.1|BM274 ------------------------------------------------
gi|27159058|gb|CA856493.1|CA856 ------------------------------------------------

PF13_0220                       CTTTATTGTTTTATTATTTTATTTTATTATCATTTTATTATTTTATTT
MAL13|PF13_0220                 ------------------------------------------------
su_gi_contig_3799               ------------------------------------------------
gi|17967648|gb|BM274341.1|BM274 ------------------------------------------------
gi|27159058|gb|CA856493.1|CA856 ------------------------------------------------

PF13_0220                       TTTTTTTTTTTTGCTTGTAGAAATATATATTAAATAATATATTCTTAT
MAL13|PF13_0220                 ------------------------------------------------
su_gi_contig_3799               ------------------------------------------------
gi|17967648|gb|BM274341.1|BM274 ------------------------------------------------
gi|27159058|gb|CA856493.1|CA856 ------------------------------------------------

PF13_0220                       CTTAACAATAATAGTTAAATAGATACATAACCTATGATTATACCTCGT
MAL13|PF13_0220                 ------------------------------------------------
su_gi_contig_3799               ------------------------------------------------
gi|17967648|gb|BM274341.1|BM274 ------------------------------------------------
gi|27159058|gb|CA856493.1|CA856 ------------------------------------------------

PF13_0220                       TACTTCATGTCTAAATATATTTTATATTATGGGATAAAAGTTTCCCTC
MAL13|PF13_0220                 ------------------------------------------------
su_gi_contig_3799               ------------------------------------------------
gi|17967648|gb|BM274341.1|BM274 ------------------------------------------------
gi|27159058|gb|CA856493.1|CA856 ------------------------------------------------

PF13_0220                       ACATTTTTATACTCTTTCTAAATTATTCTTAATAATTAATTTAATAAA
MAL13|PF13_0220                 ------------------------------------------------
su_gi_contig_3799               ------------------------------------------------
gi|17967648|gb|BM274341.1|BM274 ------------------------------------------------
gi|27159058|gb|CA856493.1|CA856 ------------------------------------------------

PF13_0220                       TTTTTTGTTCTTTTAGGTGGGAATATATTTTTACCTTACCTGTTCATG
MAL13|PF13_0220                 ------------------------------------------------
su_gi_contig_3799               ------------------------------------------------
gi|17967648|gb|BM274341.1|BM274 ------------------------------------------------
gi|27159058|gb|CA856493.1|CA856 ------------------------------------------------

PF13_0220                       TAAAAATAGCCAAAATAAAAAAAAATATATGTATATATATATATATAT
MAL13|PF13_0220                 ------------------------------------------------
su_gi_contig_3799               ------------------------------------------------
gi|17967648|gb|BM274341.1|BM274 ------------------------------------------------
gi|27159058|gb|CA856493.1|CA856 ------------------------------------------------

PF13_0220                       ATATATATCTTTTAAGCGTATGTAATAGTTTCATTTTTTTTTTTTTTT
MAL13|PF13_0220                 ------------------------------------------------
su_gi_contig_3799               ------------------------------------------------
gi|17967648|gb|BM274341.1|BM274 ------------------------------------------------
gi|27159058|gb|CA856493.1|CA856 ------------------------------------------------

PF13_0220                       TTTTTTTTTTTTTTGAAAGGCCTAGCTTAAAATGTAAACCCATAATTT
MAL13|PF13_0220                 ------------------------------------------------
su_gi_contig_3799               ------------------------------------------------
gi|17967648|gb|BM274341.1|BM274 ------------------------------------------------
gi|27159058|gb|CA856493.1|CA856 ------------------------------------------------

PF13_0220                       AATATTCTGACTATTCAGGTAAAAAAAGTGGCTTAAATATAAAAAACA
MAL13|PF13_0220                 ------------------------------------------------
su_gi_contig_3799               ------------------------------------------------
gi|17967648|gb|BM274341.1|BM274 ------------------------------------------------
gi|27159058|gb|CA856493.1|CA856 ------------------------------------------------

PF13_0220                       TTATTAACAGTTCATACTGTTATAAAATGTACGCATATACACACACAT
MAL13|PF13_0220                 ------------------------------------------------
su_gi_contig_3799               ------------------------------------------------
gi|17967648|gb|BM274341.1|BM274 ------------------------------------------------
gi|27159058|gb|CA856493.1|CA856 ------------------------------------------------

PF13_0220                       AAATAGATACGTAAATTTTTTATCTCTTAGAACTTTTAATATGTACAA
MAL13|PF13_0220                 ------------------------------------------------
su_gi_contig_3799               ------------------------------------------------
gi|17967648|gb|BM274341.1|BM274 ------------------------------------------------
gi|27159058|gb|CA856493.1|CA856 ------------------------------------------------

PF13_0220                       CCATATGAATACAATGATTATTTTATAATTTTAAAAAATTACAATTTT
MAL13|PF13_0220                 ------------------------------------------------
su_gi_contig_3799               ------------------------------------------------
gi|17967648|gb|BM274341.1|BM274 ------------------------------------------------
gi|27159058|gb|CA856493.1|CA856 ------------------------------------------------

PF13_0220                       TATTTTTAATATTTATTTTTAATTTTTCTTTTCTTTCTTTCTTTTTTT
MAL13|PF13_0220                 ------------------------------------------------
su_gi_contig_3799               ------------------------------------------------
gi|17967648|gb|BM274341.1|BM274 ------------------------------------------------
gi|27159058|gb|CA856493.1|CA856 ------------------------------------------------

PF13_0220                       TTTTTTTTTTTCCTACATTATATAATTTATTGTCTTTTTGTTTATATA
MAL13|PF13_0220                 ------------------------------------------------
su_gi_contig_3799               -------------TACATTATATAATTTATTGTCTTTTTCATTATATA
gi|17967648|gb|BM274341.1|BM274 -------------TACATTATATAATTTATTGTCTTTTTCATTATATA
gi|27159058|gb|CA856493.1|CA856 ------------------------------------------------

PF13_0220                       TAAATTAATATTTTTTTTCATTTATTTAAAAAATAAAGAAAATAACAT
MAL13|PF13_0220                 ------------------------------------------------
su_gi_contig_3799               TAAATTAATATTTTTTTTCATTTATTTAAAAAATAAAGAAAATAACAT
gi|17967648|gb|BM274341.1|BM274 TAAATTAATATTTTTTTTCATTTATTTAAAAAATAAAGAAAATAACAT
gi|27159058|gb|CA856493.1|CA856 ------------------------------------------------

PF13_0220                       TTGGTGATGTCGTTTTAAAACTTATAAGACTGTTCATAAAATTTATAC
MAL13|PF13_0220                 ------------------------------------------------
su_gi_contig_3799               TTGGTGATGTCGTTTTAAAACTTATAAGACTGTTCATAAAATTTATAC
gi|17967648|gb|BM274341.1|BM274 TTGGTGATGTCGTTTTAAAACTTATAAGACTGTTCATAAAATTTATAC
gi|27159058|gb|CA856493.1|CA856 ------------------------------------------------

PF13_0220                       GTTCCTTTTAAATATATATATATATATATATATATATTTTTTTTTTTT
MAL13|PF13_0220                 ------------------------------------------------
su_gi_contig_3799               GTTCCTTTTAAATATATATATATATATATATATATATTTTTTTTTTTT
gi|17967648|gb|BM274341.1|BM274 GTTCCTTTTAAATATATATATATATATATATATATATTTTTTTTTTTT
gi|27159058|gb|CA856493.1|CA856 ---------------------------------------------TTT

PF13_0220                       TTTTTTTGTTGTACATTAAATATATTATTATTTTATTGGTTTATTGTT
MAL13|PF13_0220                 ------------------------------------------------
su_gi_contig_3799               TTTTTTTGTTGTACATTAAATATATTATTATTTTATTGGGTTATTGTT
gi|17967648|gb|BM274341.1|BM274 TTTTTTTGTTGTTCATTAAATATATTATTATTTTATTGGGTTATTGTT
gi|27159058|gb|CA856493.1|CA856 TTTTTTTGTTGTACATTAAATATATTATTATTTTATTGGTTTATTGTT

PF13_0220                       TTTCTTTTAAAAAACATTTTGGTAAAATTTCCATGTATTTTTCTGAGT
MAL13|PF13_0220                 --------------------------------ATGTATTTTTCTGAGT
su_gi_contig_3799               TTTCTTTTAAAAAACATTTTGGTAAAATTTCCATGTATTTTTCTGAGT
gi|17967648|gb|BM274341.1|BM274 TTTCTTTTAAAAAACATTTTGGTAAAATTTCCATGTATTTTTCTGAGT
gi|27159058|gb|CA856493.1|CA856 TTTCTTTTAAAAAACATTTTGGTAAAATTTCCATGTATTTTTCTGAGT

PF13_0220                       CATATCAAAAAATAGCTGGGAGAAAAAATTATAAGAAGAATGCCTTAG
MAL13|PF13_0220                 CATATCAAAAAATAGCTGGGAGAAAAAATTATAAGAAGAATGCCTTAG
su_gi_contig_3799               CATATCAAAAAATAGCTGGGAGAAAAAATTATAAGAAGAATGCCTTAG
gi|17967648|gb|BM274341.1|BM274 CATATCAAAAAATAGCTGGGAGAAAAAATTATAAGAAGAATGCCTTAG
gi|27159058|gb|CA856493.1|CA856 CATATCAAAAAATAGCTGGGAGAAAAAATTATAAGAAGAATGCCTTAG

PF13_0220                       ATAGTGTTTCATCACAAGGTATTTTTGACAACATAAAAAATAATATCT
MAL13|PF13_0220                 ATAGTGTTTCATCACAAGGTATTTTTGACAACATAAAAAATAATATCT
su_gi_contig_3799               ATAGTGTTTCATCACAAG------------------------------
gi|17967648|gb|BM274341.1|BM274 ATAGTGTTTCATCACAAGGTATTTTTGACAACATAAAAAATAATATCT
gi|27159058|gb|CA856493.1|CA856 ATAGTGTTTCATCACAAG------------------------------

PF13_0220                       ATAATATTGATAAAGTAAAAAACAAAAAGGAAATAAAAAATAAAGCAA
MAL13|PF13_0220                 ATAATATTGATAAA----------------------------------
su_gi_contig_3799               ------------------------------------------------
gi|17967648|gb|BM274341.1|BM274 ATAATATTGATAAA----------------------------------
gi|27159058|gb|CA856493.1|CA856 ------------------------------------------------

PF13_0220                       ACAACAACTAACAAATAAATATATACATATATATATATATATACATAT
MAL13|PF13_0220                 ------------------------------------------------
su_gi_contig_3799               ------------------------------------------------
gi|17967648|gb|BM274341.1|BM274 ------------------------------------------------
gi|27159058|gb|CA856493.1|CA856 ------------------------------------------------

PF13_0220                       ATTCTACCTTATTCTATTGTTTTATATTTTTGTAGACAGATTATAAAA
MAL13|PF13_0220                 -----------------------------------ACAGATTATAAAA
su_gi_contig_3799               -----------------------------------ACAGATTATAATA
gi|17967648|gb|BM274341.1|BM274 -----------------------------------ACAGATTATAAAA
gi|27159058|gb|CA856493.1|CA856 -----------------------------------ACAGATTATAATA

PF13_0220                       TATTGAATCATTATAATTATAAGAAAGATCAGACAAGTACCAATTTGT
MAL13|PF13_0220                 TATTGAATCATTATAATTATAAGAAAGATCAGACAAGTACCAATTTGT
su_gi_contig_3799               TATTGAATCATTATAATTATAAGAAAGATCAGACAAGTACCAATTTGT
gi|17967648|gb|BM274341.1|BM274 TATTGAATCATTATAATTATAAGAAAGATCAGACAAGTACCAATTTG-
gi|27159058|gb|CA856493.1|CA856 TATTGAATCATTATAATTATAAGAAAGATCAGACAAGTACCAATTTGT

PF13_0220                       CAAAAAATAAGCAGAAGGATCACTTTTTTATTCGTTCTAATAATATTA
MAL13|PF13_0220                 CAAAAAATAAGCAGAAGGATCACTTTTTTATTCGTTCTAATAATATTA
su_gi_contig_3799               CAAAAAATAAGCAGAAGGATCACTTTTTTATTCGTTCTAATAATATTA
gi|17967648|gb|BM274341.1|BM274 ------------------------------------------------
gi|27159058|gb|CA856493.1|CA856 CAAAAAATAAGCAGAAGGATCACTTTTTTATTCGTTCTAATAATATTA

PF13_0220                       ATAATAATAATATTAATAATAATAATAATAATAAGGGGAAGGATATGT
MAL13|PF13_0220                 ATAATAATAATATTAATAATAATAATAATAATAAGGGGAAGGATATGT
su_gi_contig_3799               ATAATAATAATATTAATAATAATAATAATAATAAGGGGAAGGATATGT
gi|17967648|gb|BM274341.1|BM274 ------------------------------------------------
gi|27159058|gb|CA856493.1|CA856 ATAATAATAATATTAATAATAATAATAATAATAAGGGGAAGGATATGT

PF13_0220                       GTGTAAATCCTCCATATGAGAAAAACATATTATATTATATAAACAATA
MAL13|PF13_0220                 GTGTAAATCCTCCATATGAGAAAAACATATTATATTATATAAACAATA
su_gi_contig_3799               GTGTAAATCCTCCATATGAGAAAAACATATTATATTATATAAACAATA
gi|17967648|gb|BM274341.1|BM274 ------------------------------------------------
gi|27159058|gb|CA856493.1|CA856 GTGTAAATCCTCCATATGAGAAAAACATATTATATTATATAAACAATA

PF13_0220                       AAAACTTAGGAAGATATAAAAATAGTTGTGATCATCCCACAGTTCATA
MAL13|PF13_0220                 AAAACTTAGGAAGATATAAAAATAGTTGTGATCATCCCACAGTTCATA
su_gi_contig_3799               AAAACTTAGGAAGATATAAAAATAGTTGTGATCATCCCACAGTTCATA
gi|17967648|gb|BM274341.1|BM274 ------------------------------------------------
gi|27159058|gb|CA856493.1|CA856 AAAACTTAGGAAGATATAAAAATAGTTGTGATCATCCCACAGTTCATA

PF13_0220                       ATATACTAAAAAATAATAAAAGTAATATAGAAATTCATCAATACATTC
MAL13|PF13_0220                 ATATACTAAAAAATAATAAAAGTAATATAGAAATTCATCAATACATTC
su_gi_contig_3799               ATATACTAAAAAATAATAAAAGTAATATAGAAATTCATCAATACATTC
gi|17967648|gb|BM274341.1|BM274 ------------------------------------------------
gi|27159058|gb|CA856493.1|CA856 ATATACTAAAAAATAATAAAAGTAATATAGAAATTCATCAATACATTC

PF13_0220                       CTTCTTTAACATCTACTATTTTTGATTTGTTGTATGTTAATTCTAATA
MAL13|PF13_0220                 CTTCTTTAACATCTACTATTTTTGATTTGTTGTATGTTAATTCTAATA
su_gi_contig_3799               CTTCTTTAACATCTACTATTTTTGATTTGTTGTATGTTAATTCTAATA
gi|17967648|gb|BM274341.1|BM274 ------------------------------------------------
gi|27159058|gb|CA856493.1|CA856 CTTCTTTAACATCTACTATTTTTGATTTGTTGTATGTTAATTCTAATA

PF13_0220                       AAATAGAAAAAAATATATACCCTCAACAAAACAATAATAAAAACATGA
MAL13|PF13_0220                 AAATAGAAAAAAATATATACCCTCAACAAAACAATAATAAAAACATGA
su_gi_contig_3799               AAATAGAAAA--------------------------------------
gi|17967648|gb|BM274341.1|BM274 ------------------------------------------------
gi|27159058|gb|CA856493.1|CA856 AAATAGAAAA--------------------------------------

PF13_0220                       GTCATTCCCAAAAATTCAATGAGTATATCCCGATGAATGGATTTAGAT
MAL13|PF13_0220                 GTCATTCCCAAAAATTCAATGAGTATATCCCGATGAATGGATTTAGAT
su_gi_contig_3799               ------------------------------------------------
gi|17967648|gb|BM274341.1|BM274 ------------------------------------------------
gi|27159058|gb|CA856493.1|CA856 ------------------------------------------------

PF13_0220                       CTATCTATCATAATAATAACATGAATAATGGAAATGGATATTACACAA
MAL13|PF13_0220                 CTATCTATCATAATAATAACATGAATAATGGAAATGGATATTACACAA
su_gi_contig_3799               ------------------------------------------------
gi|17967648|gb|BM274341.1|BM274 ------------------------------------------------
gi|27159058|gb|CA856493.1|CA856 ------------------------------------------------

PF13_0220                       ACACTTTTAATAAGCATAATTCAAACTTATATACTCACCAAAATAATA
MAL13|PF13_0220                 ACACTTTTAATAAGCATAATTCAAACTTATATACTCACCAAAATAATA
su_gi_contig_3799               ------------------------------------------------
gi|17967648|gb|BM274341.1|BM274 ------------------------------------------------
gi|27159058|gb|CA856493.1|CA856 ------------------------------------------------

PF13_0220                       TGTATGGTAGAAATAATCTAATGTTTGACGAAGACAGTATTCCTTATG
MAL13|PF13_0220                 TGTATGGTAGAAATAATCTAATGTTTGACGAAGACAGTATTCCTTATG
su_gi_contig_3799               ------------------------------------------------
gi|17967648|gb|BM274341.1|BM274 ------------------------------------------------
gi|27159058|gb|CA856493.1|CA856 ------------------------------------------------

PF13_0220                       GTATGTATGATCAATCTAATATTACTGGAACGAATACGATGACATGTG
MAL13|PF13_0220                 GTATGTATGATCAATCTAATATTACTGGAACGAATACGATGACATGTG
su_gi_contig_3799               ------------------------------------------------
gi|17967648|gb|BM274341.1|BM274 ------------------------------------------------
gi|27159058|gb|CA856493.1|CA856 ------------------------------------------------

PF13_0220                       GAAAAAATATTCCATGTGATGAAAGAATGATGTATAGATATAATACTA
MAL13|PF13_0220                 GAAAAAATATTCCATGTGATGAAAGAATGATGTATAGATATAATACTA
su_gi_contig_3799               ------------------------------------------------
gi|17967648|gb|BM274341.1|BM274 ------------------------------------------------
gi|27159058|gb|CA856493.1|CA856 ------------------------------------------------

PF13_0220                       TGGAAGGTGTTGGACCTTGTCATAATATTCATCCTATGATTAATACTA
MAL13|PF13_0220                 TGGAAGGTGTTGGACCTTGTCATAATATTCATCCTATGATTAATACTA
su_gi_contig_3799               ------------------------------------------------
gi|17967648|gb|BM274341.1|BM274 ------------------------------------------------
gi|27159058|gb|CA856493.1|CA856 ------------------------------------------------

PF13_0220                       GGATGAATTATAGCACACCATTATCTTTACCACAATATAATCCAAATA
MAL13|PF13_0220                 GGATGAATTATAGCACACCATTATCTTTACCACAATATAATCCAAATA
su_gi_contig_3799               ------------------------------------------------
gi|17967648|gb|BM274341.1|BM274 ------------------------------------------------
gi|27159058|gb|CA856493.1|CA856 ------------------------------------------------

PF13_0220                       TTAGAAATTATTTAACACATGAAGGATATCCCCCACAATATTATGATT
MAL13|PF13_0220                 TTAGAAATTATTTAACACATGAAGGATATCCCCCACAATATTATGATT
su_gi_contig_3799               ------------------------------------------------
gi|17967648|gb|BM274341.1|BM274 ------------------------------------------------
gi|27159058|gb|CA856493.1|CA856 ------------------------------------------------

PF13_0220                       ATAATAGTAACCTATATAGTAGAAATAAGAGAGTTTTAAAACAATCAT
MAL13|PF13_0220                 ATAATAGTAACCTATATAGTAGAAATAAGAGAGTTTTAAAACAATCAT
su_gi_contig_3799               ------------------------------------------------
gi|17967648|gb|BM274341.1|BM274 ------------------------------------------------
gi|27159058|gb|CA856493.1|CA856 ------------------------------------------------

PF13_0220                       ATGATGCAGATAATATCGATAATGAAAAAAATCATAAAAAGGAACTTA
MAL13|PF13_0220                 ATGATGCAGATAATATCGATAATGAAAAAAATCATAAAAAGGAACTTA
su_gi_contig_3799               ------------------------------------------------
gi|17967648|gb|BM274341.1|BM274 ------------------------------------------------
gi|27159058|gb|CA856493.1|CA856 ------------------------------------------------

PF13_0220                       GTAGAAAAAATATATCAAAAATAAAAAAAGGTGATATCGATATTAATA
MAL13|PF13_0220                 GTAGAAAAAATATATCAAAAATAAAAAAAGGTGATATCGATATTAATA
su_gi_contig_3799               ------------------------------------------------
gi|17967648|gb|BM274341.1|BM274 ------------------------------------------------
gi|27159058|gb|CA856493.1|CA856 ------------------------------------------------

PF13_0220                       TTGAAACATCCTCTTCCGACAAGAGGGGAGTTGTTATAGACCTAAACA
MAL13|PF13_0220                 TTGAAACATCCTCTTCCGACAAGAGGGGAGTTGTTATAGACCTAAACA
su_gi_contig_3799               ------------------------------------------------
gi|17967648|gb|BM274341.1|BM274 ------------------------------------------------
gi|27159058|gb|CA856493.1|CA856 ------------------------------------------------

PF13_0220                       TAGGTGTATAAATATATAAGCAAATAAATGAATATGTATATATATATA
MAL13|PF13_0220                 TAGGTGTATAA-------------------------------------
su_gi_contig_3799               ------------------------------------------------
gi|17967648|gb|BM274341.1|BM274 ------------------------------------------------
gi|27159058|gb|CA856493.1|CA856 ------------------------------------------------

PF13_0220                       TATATATATATATATATACATATATTTTTTTGTGTTATGCATCCTTTA
MAL13|PF13_0220                 ------------------------------------------------
su_gi_contig_3799               ------------------------------------------------
gi|17967648|gb|BM274341.1|BM274 ------------------------------------------------
gi|27159058|gb|CA856493.1|CA856 ------------------------------------------------

PF13_0220                       AAAAGTTACATCTTTTACATTTTTTTTTTTTCTTATTTTTTTTTAATA
MAL13|PF13_0220                 ------------------------------------------------
su_gi_contig_3799               ------------------------------------------------
gi|17967648|gb|BM274341.1|BM274 ------------------------------------------------
gi|27159058|gb|CA856493.1|CA856 ------------------------------------------------

PF13_0220                       TATTAATTGTGTGCATACGTTTTGTTTTGTATCCTATAATATATAATA
MAL13|PF13_0220                 ------------------------------------------------
su_gi_contig_3799               ------------------------------------------------
gi|17967648|gb|BM274341.1|BM274 ------------------------------------------------
gi|27159058|gb|CA856493.1|CA856 ------------------------------------------------

PF13_0220                       AGGTAATAATTTGTAAGGAAAAAAAAAAAAAAGAAAAAAAAAAGAATT
MAL13|PF13_0220                 ------------------------------------------------
su_gi_contig_3799               ------------------------------------------------
gi|17967648|gb|BM274341.1|BM274 ------------------------------------------------
gi|27159058|gb|CA856493.1|CA856 ------------------------------------------------

PF13_0220                       TTGATTATTCGCAAGAATTTAATTATAAGGTATATATATAAATATATA
MAL13|PF13_0220                 ------------------------------------------------
su_gi_contig_3799               ------------------------------------------------
gi|17967648|gb|BM274341.1|BM274 ------------------------------------------------
gi|27159058|gb|CA856493.1|CA856 ------------------------------------------------

PF13_0220                       TATTTAATTATGTTAATTTTTAATTATTTTATTGTTTTAATAAATAAA
MAL13|PF13_0220                 ------------------------------------------------
su_gi_contig_3799               ------------------------------------------------
gi|17967648|gb|BM274341.1|BM274 ------------------------------------------------
gi|27159058|gb|CA856493.1|CA856 ------------------------------------------------

PF13_0220                       GTGAAAAAAAATGAAATTGAATATGTATAGAAAAATATGTATGGTCAG
MAL13|PF13_0220                 ------------------------------------------------
su_gi_contig_3799               ------------------------------------------------
gi|17967648|gb|BM274341.1|BM274 ------------------------------------------------
gi|27159058|gb|CA856493.1|CA856 ------------------------------------------------

PF13_0220                       GATTTGAATATGAATATAAATATATGAAAAAAAATAAAAAAAATGAAT
MAL13|PF13_0220                 ------------------------------------------------
su_gi_contig_3799               ------------------------------------------------
gi|17967648|gb|BM274341.1|BM274 ------------------------------------------------
gi|27159058|gb|CA856493.1|CA856 ------------------------------------------------

PF13_0220                       TTTTTTATATAAAAATGATAAGGTTGAAAAATAAAAAAATAATTTAAA
MAL13|PF13_0220                 ------------------------------------------------
su_gi_contig_3799               ------------------------------------------------
gi|17967648|gb|BM274341.1|BM274 ------------------------------------------------
gi|27159058|gb|CA856493.1|CA856 ------------------------------------------------

PF13_0220                       AATAAAACTAATCTGTCTTATATATATATATATATATATATATATATT
MAL13|PF13_0220                 ------------------------------------------------
su_gi_contig_3799               ------------------------------------------------
gi|17967648|gb|BM274341.1|BM274 ------------------------------------------------
gi|27159058|gb|CA856493.1|CA856 ------------------------------------------------

PF13_0220                       TGTCCCTTTATTGTTCATCACTTGACATGGAAAAATCCTCAACATTGT
MAL13|PF13_0220                 ------------------------------------------------
su_gi_contig_3799               ------------------------------------------------
gi|17967648|gb|BM274341.1|BM274 ------------------------------------------------
gi|27159058|gb|CA856493.1|CA856 ------------------------------------------------

PF13_0220                       CTTCAGTGGGTAATTTAGTGGATTGATTAATATTTGTGTTTTTGTTTT
MAL13|PF13_0220                 ------------------------------------------------
su_gi_contig_3799               ------------------------------------------------
gi|17967648|gb|BM274341.1|BM274 ------------------------------------------------
gi|27159058|gb|CA856493.1|CA856 ------------------------------------------------

PF13_0220                       TGTTTTTGTTTTTGTTTTTATTTTTCTTCTTTTTGTTAATGTGATGAT
MAL13|PF13_0220                 ------------------------------------------------
su_gi_contig_3799               ------------------------------------------------
gi|17967648|gb|BM274341.1|BM274 ------------------------------------------------
gi|27159058|gb|CA856493.1|CA856 ------------------------------------------------

PF13_0220                       TCGTTTGGCTGTCTTCTTTTAGATTTTCTTTTTGTGCTTTTCTTTTTC
MAL13|PF13_0220                 ------------------------------------------------
su_gi_contig_3799               ------------------------------------------------
gi|17967648|gb|BM274341.1|BM274 ------------------------------------------------
gi|27159058|gb|CA856493.1|CA856 ------------------------------------------------

PF13_0220                       GATCTTTATTTTTGAAATTTTTGATTTCTTTGTTATTATGATTTGTGT
MAL13|PF13_0220                 ------------------------------------------------
su_gi_contig_3799               ------------------------------------------------
gi|17967648|gb|BM274341.1|BM274 ------------------------------------------------
gi|27159058|gb|CA856493.1|CA856 ------------------------------------------------

PF13_0220                       CTTGGTCCCTCGAATGGTGATGATAACCATATGCGTCATCATTTTGGT
MAL13|PF13_0220                 ------------------------------------------------
su_gi_contig_3799               ------------------------------------------------
gi|17967648|gb|BM274341.1|BM274 ------------------------------------------------
gi|27159058|gb|CA856493.1|CA856 ------------------------------------------------

PF13_0220                       TGTTTTGATTTTTAATATGTTGTAGACCACTTAATTTTGCTTTAATTT
MAL13|PF13_0220                 ------------------------------------------------
su_gi_contig_3799               ------------------------------------------------
gi|17967648|gb|BM274341.1|BM274 ------------------------------------------------
gi|27159058|gb|CA856493.1|CA856 ------------------------------------------------

PF13_0220                       TATTAAGATAACTATTTTCATAATTTTCTAAAACGATTTGTCTTTGTG
MAL13|PF13_0220                 ------------------------------------------------
su_gi_contig_3799               ------------------------------------------------
gi|17967648|gb|BM274341.1|BM274 ------------------------------------------------
gi|27159058|gb|CA856493.1|CA856 ------------------------------------------------

PF13_0220                       TGTAGAGGGGTAGGTTGTCTTTTTGAAAAAACATGAACTGATCATAAA
MAL13|PF13_0220                 ------------------------------------------------
su_gi_contig_3799               ------------------------------------------------
gi|17967648|gb|BM274341.1|BM274 ------------------------------------------------
gi|27159058|gb|CA856493.1|CA856 ------------------------------------------------

PF13_0220                       TATTGTAAATATTAATATTTTTTCTTTTGTTTAAGATAATTTGTATGG
MAL13|PF13_0220                 ------------------------------------------------
su_gi_contig_3799               ------------------------------------------------
gi|17967648|gb|BM274341.1|BM274 ------------------------------------------------
gi|27159058|gb|CA856493.1|CA856 ------------------------------------------------

PF13_0220                       AATTTTTGGCATGTGTTAATAAGTTTTTGATTTTATTTTTGAATGTTT
MAL13|PF13_0220                 ------------------------------------------------
su_gi_contig_3799               ------------------------------------------------
gi|17967648|gb|BM274341.1|BM274 ------------------------------------------------
gi|27159058|gb|CA856493.1|CA856 ------------------------------------------------

PF13_0220                       GTATTTGACATTCTGCATAATATTTTTTAAAATAGGATTCAATAGCAA
MAL13|PF13_0220                 ------------------------------------------------
su_gi_contig_3799               ------------------------------------------------
gi|17967648|gb|BM274341.1|BM274 ------------------------------------------------
gi|27159058|gb|CA856493.1|CA856 ------------------------------------------------

PF13_0220                       CAAAAAATTCTGGGAAAGAGATATGGCATACCATAAGACCAAGATAGT
MAL13|PF13_0220                 ------------------------------------------------
su_gi_contig_3799               ------------------------------------------------
gi|17967648|gb|BM274341.1|BM274 ------------------------------------------------
gi|27159058|gb|CA856493.1|CA856 ------------------------------------------------

PF13_0220                       CATATAATACAATATGTATTTTATCATATATTTGATGAGATATTTGAA
MAL13|PF13_0220                 ------------------------------------------------
su_gi_contig_3799               ------------------------------------------------
gi|17967648|gb|BM274341.1|BM274 ------------------------------------------------
gi|27159058|gb|CA856493.1|CA856 ------------------------------------------------

PF13_0220                       AATCACATAAGAGACTTTCATTTATTTCTAAGGATGTATTAATATCAA
MAL13|PF13_0220                 ------------------------------------------------
su_gi_contig_3799               ------------------------------------------------
gi|17967648|gb|BM274341.1|BM274 ------------------------------------------------
gi|27159058|gb|CA856493.1|CA856 ------------------------------------------------

PF13_0220                       AATTTTCTATTTCATTTCTAATAGTTTGATTCTTTGTTATAGTTCTTA
MAL13|PF13_0220                 ------------------------------------------------
su_gi_contig_3799               ------------------------------------------------
gi|17967648|gb|BM274341.1|BM274 ------------------------------------------------
gi|27159058|gb|CA856493.1|CA856 ------------------------------------------------

PF13_0220                       TATGTTTATAAGACTTTAGTCCATTAATAATACATGATATATATGAAA
MAL13|PF13_0220                 ------------------------------------------------
su_gi_contig_3799               ------------------------------------------------
gi|17967648|gb|BM274341.1|BM274 ------------------------------------------------
gi|27159058|gb|CA856493.1|CA856 ------------------------------------------------

PF13_0220                       ATAATGGGATATATTTTTTTTGATGTTCCATAGTACGTATTAATAAAG
MAL13|PF13_0220                 ------------------------------------------------
su_gi_contig_3799               ------------------------------------------------
gi|17967648|gb|BM274341.1|BM274 ------------------------------------------------
gi|27159058|gb|CA856493.1|CA856 ------------------------------------------------

PF13_0220                       TAATTAATTGTAAGTTTATAGGTATATATTTCATATGGTTTATTTTAG
MAL13|PF13_0220                 ------------------------------------------------
su_gi_contig_3799               ------------------------------------------------
gi|17967648|gb|BM274341.1|BM274 ------------------------------------------------
gi|27159058|gb|CA856493.1|CA856 ------------------------------------------------

PF13_0220                       ATTTTAATATAGATATAATTAAGATAGTTACCCCATAAATAAGATTAT
MAL13|PF13_0220                 ------------------------------------------------
su_gi_contig_3799               ------------------------------------------------
gi|17967648|gb|BM274341.1|BM274 ------------------------------------------------
gi|27159058|gb|CA856493.1|CA856 ------------------------------------------------

PF13_0220                       GTAAATTATCATATATTTTAATA
MAL13|PF13_0220                 -----------------------
su_gi_contig_3799               -----------------------
gi|17967648|gb|BM274341.1|BM274 -----------------------
gi|27159058|gb|CA856493.1|CA856 -----------------------

;

endblock;
