# Supplementary material for: cDNA sequences reveal considerable gene prediction inaccuracy in the Plasmodium falciparum genome
Source: BMC Genomics. 2007 Jul 27;8:255. doi: 10.1186/1471-2164-8-255 (PMC1978503; doi:10.1186/1471-2164-8-255)
Supplement: Additional file 3 — Genes with cDNA sequences not matching predicted CDS perfectly. Aligned cDNA and predicted CDS sequences can be viewed by double clicking the hyper-linked gene names in the Excel file. [file 1471-2164-8-255-S3.zip › PF13_0301.TXT]

#NEXUS

[!This data assembled using Sequencher, from Gene Codes Corporation.]
begin data;
   dimensions ntax=9 nchar=4388;
   format datatype=dna gap=- interleave=yes;
   matrix

PF13_0301                       TACATAATATGTATAATATGAAACAATATATAATGCTTTAATTAGATA
MAL13|PF13_0301                 ------------------------------------------------
su_gi_contig_1536               ------------------------------------------------
gi|22794269|gb|BU498075.1|BU498 ------------------------------------------------
gi|22793578|gb|BU497384.1|BU497 ------------------------------------------------
gi|22794562|gb|BU498368.1|BU498 ------------------------------------------------
gi|15909943|gb|BI816071.1|BI816 ------------------------------------------------
gi|15906801|gb|BI814317.1|BI814 ------------------------------------------------
gi|21255003|gb|BQ451891.1|BQ451 ------------------------------------------------

PF13_0301                       TATTACACAAAATTCTTTGCTAAAAATAATTATAAAAATAGCTGTGTA
MAL13|PF13_0301                 ------------------------------------------------
su_gi_contig_1536               ------------------------------------------------
gi|22794269|gb|BU498075.1|BU498 ------------------------------------------------
gi|22793578|gb|BU497384.1|BU497 ------------------------------------------------
gi|22794562|gb|BU498368.1|BU498 ------------------------------------------------
gi|15909943|gb|BI816071.1|BI816 ------------------------------------------------
gi|15906801|gb|BI814317.1|BI814 ------------------------------------------------
gi|21255003|gb|BQ451891.1|BQ451 ------------------------------------------------

PF13_0301                       GAGTAACTTTGTATTCAAGTCTACAAATATTTATATGAATAGTATACA
MAL13|PF13_0301                 ------------------------------------------------
su_gi_contig_1536               ------------------------------------------------
gi|22794269|gb|BU498075.1|BU498 ------------------------------------------------
gi|22793578|gb|BU497384.1|BU497 ------------------------------------------------
gi|22794562|gb|BU498368.1|BU498 ------------------------------------------------
gi|15909943|gb|BI816071.1|BI816 ------------------------------------------------
gi|15906801|gb|BI814317.1|BI814 ------------------------------------------------
gi|21255003|gb|BQ451891.1|BQ451 ------------------------------------------------

PF13_0301                       AGTTAATTAAAAGAATGAAAATGAAAAATAAGGAAAAAAAATAAAACA
MAL13|PF13_0301                 ------------------------------------------------
su_gi_contig_1536               ------------------------------------------------
gi|22794269|gb|BU498075.1|BU498 ------------------------------------------------
gi|22793578|gb|BU497384.1|BU497 ------------------------------------------------
gi|22794562|gb|BU498368.1|BU498 ------------------------------------------------
gi|15909943|gb|BI816071.1|BI816 ------------------------------------------------
gi|15906801|gb|BI814317.1|BI814 ------------------------------------------------
gi|21255003|gb|BQ451891.1|BQ451 ------------------------------------------------

PF13_0301                       AAATAAAAAAAATTGTAAAAGTAAAATTAAAAACAAAATTAAGGAAAA
MAL13|PF13_0301                 ------------------------------------------------
su_gi_contig_1536               ------------------------------------------------
gi|22794269|gb|BU498075.1|BU498 ------------------------------------------------
gi|22793578|gb|BU497384.1|BU497 ------------------------------------------------
gi|22794562|gb|BU498368.1|BU498 ------------------------------------------------
gi|15909943|gb|BI816071.1|BI816 ------------------------------------------------
gi|15906801|gb|BI814317.1|BI814 ------------------------------------------------
gi|21255003|gb|BQ451891.1|BQ451 ------------------------------------------------

PF13_0301                       ACAAGACCAAGATTTTACGTAAAATGTGATAAATAACTGAAATATTAA
MAL13|PF13_0301                 ------------------------------------------------
su_gi_contig_1536               ------------------------------------------------
gi|22794269|gb|BU498075.1|BU498 ------------------------------------------------
gi|22793578|gb|BU497384.1|BU497 ------------------------------------------------
gi|22794562|gb|BU498368.1|BU498 ------------------------------------------------
gi|15909943|gb|BI816071.1|BI816 ------------------------------------------------
gi|15906801|gb|BI814317.1|BI814 ------------------------------------------------
gi|21255003|gb|BQ451891.1|BQ451 ------------------------------------------------

PF13_0301                       AAAAAGAAAAAGAAAAAAAAAAAAAAGCTACACAATTGTTCTGATTTT
MAL13|PF13_0301                 ------------------------------------------------
su_gi_contig_1536               ------------------------------------------------
gi|22794269|gb|BU498075.1|BU498 ------------------------------------------------
gi|22793578|gb|BU497384.1|BU497 ------------------------------------------------
gi|22794562|gb|BU498368.1|BU498 ------------------------------------------------
gi|15909943|gb|BI816071.1|BI816 ------------------------------------------------
gi|15906801|gb|BI814317.1|BI814 ------------------------------------------------
gi|21255003|gb|BQ451891.1|BQ451 ------------------------------------------------

PF13_0301                       TTATTTAATTAGCTTAAATATAATTTTATATATATTATATATAGGTTT
MAL13|PF13_0301                 ------------------------------------------------
su_gi_contig_1536               ------------------------------------------------
gi|22794269|gb|BU498075.1|BU498 ------------------------------------------------
gi|22793578|gb|BU497384.1|BU497 ------------------------------------------------
gi|22794562|gb|BU498368.1|BU498 ------------------------------------------------
gi|15909943|gb|BI816071.1|BI816 ------------------------------------------------
gi|15906801|gb|BI814317.1|BI814 ------------------------------------------------
gi|21255003|gb|BQ451891.1|BQ451 ------------------------------------------------

PF13_0301                       TGATCCTTAATTTACAATGTAAAAAATAATATATATAATATCATAAAA
MAL13|PF13_0301                 ------------------------------------------------
su_gi_contig_1536               ------------------------------------------------
gi|22794269|gb|BU498075.1|BU498 ------------------------------------------------
gi|22793578|gb|BU497384.1|BU497 ------------------------------------------------
gi|22794562|gb|BU498368.1|BU498 ------------------------------------------------
gi|15909943|gb|BI816071.1|BI816 ------------------------------------------------
gi|15906801|gb|BI814317.1|BI814 ------------------------------------------------
gi|21255003|gb|BQ451891.1|BQ451 ------------------------------------------------

PF13_0301                       TAATACATATAAGTTATATTAAAAGTTAAAATATATTTTCATTTGCGC
MAL13|PF13_0301                 ------------------------------------------------
su_gi_contig_1536               ------------------------------------------------
gi|22794269|gb|BU498075.1|BU498 ------------------------------------------------
gi|22793578|gb|BU497384.1|BU497 ------------------------------------------------
gi|22794562|gb|BU498368.1|BU498 ------------------------------------------------
gi|15909943|gb|BI816071.1|BI816 ------------------------------------------------
gi|15906801|gb|BI814317.1|BI814 ------------------------------------------------
gi|21255003|gb|BQ451891.1|BQ451 ------------------------------------------------

PF13_0301                       GCACACAATAATAATTTTTGGTTTTAAGGTGAAATTTTATCATATTGT
MAL13|PF13_0301                 ------------------------------------------------
su_gi_contig_1536               ------------------------------------------------
gi|22794269|gb|BU498075.1|BU498 ------------------------------------------------
gi|22793578|gb|BU497384.1|BU497 ------------------------------------------------
gi|22794562|gb|BU498368.1|BU498 ------------------------------------------------
gi|15909943|gb|BI816071.1|BI816 ------------------------------------------------
gi|15906801|gb|BI814317.1|BI814 ------------------------------------------------
gi|21255003|gb|BQ451891.1|BQ451 ------------------------------------------------

PF13_0301                       ATTATTTTCTTATATTATGTATAATATGGATTTTTAATAATTAATATA
MAL13|PF13_0301                 ------------------------------------------------
su_gi_contig_1536               ------------------------------------------------
gi|22794269|gb|BU498075.1|BU498 ------------------------------------------------
gi|22793578|gb|BU497384.1|BU497 ------------------------------------------------
gi|22794562|gb|BU498368.1|BU498 ------------------------------------------------
gi|15909943|gb|BI816071.1|BI816 ------------------------------------------------
gi|15906801|gb|BI814317.1|BI814 ------------------------------------------------
gi|21255003|gb|BQ451891.1|BQ451 ------------------------------------------------

PF13_0301                       TATATATATATATAAAATAAATGTGTAACAATTGGAATTATTATATTA
MAL13|PF13_0301                 ------------------------------------------------
su_gi_contig_1536               ------------------------------------------------
gi|22794269|gb|BU498075.1|BU498 ------------------------------------------------
gi|22793578|gb|BU497384.1|BU497 ------------------------------------------------
gi|22794562|gb|BU498368.1|BU498 ------------------------------------------------
gi|15909943|gb|BI816071.1|BI816 ------------------------------------------------
gi|15906801|gb|BI814317.1|BI814 ------------------------------------------------
gi|21255003|gb|BQ451891.1|BQ451 ------------------------------------------------

PF13_0301                       GGTTATTATTATGTAATTTTATCTAAAGTTATTATTAGAGTATATTTA
MAL13|PF13_0301                 ------------------------------------------------
su_gi_contig_1536               ------------------------------------------------
gi|22794269|gb|BU498075.1|BU498 ------------------------------------------------
gi|22793578|gb|BU497384.1|BU497 ------------------------------------------------
gi|22794562|gb|BU498368.1|BU498 ------------------------------------------------
gi|15909943|gb|BI816071.1|BI816 ------------------------------------------------
gi|15906801|gb|BI814317.1|BI814 ------------------------------------------------
gi|21255003|gb|BQ451891.1|BQ451 ------------------------------------------------

PF13_0301                       TAAAATATCCAAGGTTTGAAAAGCAAACAGATTTTTTTAAATATATAT
MAL13|PF13_0301                 ------------------------------------------------
su_gi_contig_1536               ------------------------------------------------
gi|22794269|gb|BU498075.1|BU498 ------------------------------------------------
gi|22793578|gb|BU497384.1|BU497 ------------------------------------------------
gi|22794562|gb|BU498368.1|BU498 ------------------------------------------------
gi|15909943|gb|BI816071.1|BI816 ------------------------------------------------
gi|15906801|gb|BI814317.1|BI814 ------------------------------------------------
gi|21255003|gb|BQ451891.1|BQ451 ------------------------------------------------

PF13_0301                       TATATATATATATAATTATAATATTATATAATATATATATATTTGTAT
MAL13|PF13_0301                 ------------------------------------------------
su_gi_contig_1536               ------------------------------------------------
gi|22794269|gb|BU498075.1|BU498 ------------------------------------------------
gi|22793578|gb|BU497384.1|BU497 ------------------------------------------------
gi|22794562|gb|BU498368.1|BU498 ------------------------------------------------
gi|15909943|gb|BI816071.1|BI816 ------------------------------------------------
gi|15906801|gb|BI814317.1|BI814 ------------------------------------------------
gi|21255003|gb|BQ451891.1|BQ451 ------------------------------------------------

PF13_0301                       AACATATAAATCTTTAAAATTAAAACTATTTTTTTTTATCTCTTTTTT
MAL13|PF13_0301                 ------------------------------------------------
su_gi_contig_1536               ------------------------------------------------
gi|22794269|gb|BU498075.1|BU498 ------------------------------------------------
gi|22793578|gb|BU497384.1|BU497 ------------------------------------------------
gi|22794562|gb|BU498368.1|BU498 ------------------------------------------------
gi|15909943|gb|BI816071.1|BI816 ------------------------------------------------
gi|15906801|gb|BI814317.1|BI814 ------------------------------------------------
gi|21255003|gb|BQ451891.1|BQ451 ------------------------------------------------

PF13_0301                       TAATAGTATATATATATAATATATATATAAATACATACATATTTACCA
MAL13|PF13_0301                 ------------------------------------------------
su_gi_contig_1536               ------------------------------------------------
gi|22794269|gb|BU498075.1|BU498 ------------------------------------------------
gi|22793578|gb|BU497384.1|BU497 ------------------------------------------------
gi|22794562|gb|BU498368.1|BU498 ------------------------------------------------
gi|15909943|gb|BI816071.1|BI816 ------------------------------------------------
gi|15906801|gb|BI814317.1|BI814 ------------------------------------------------
gi|21255003|gb|BQ451891.1|BQ451 ------------------------------------------------

PF13_0301                       TCTCAAGAAATTTTCTTAGTTTTATTAAATTATGGGAAATTGTGTATT
MAL13|PF13_0301                 ------------------------------------------------
su_gi_contig_1536               ------------------------------------------------
gi|22794269|gb|BU498075.1|BU498 ------------------------------------------------
gi|22793578|gb|BU497384.1|BU497 ------------------------------------------------
gi|22794562|gb|BU498368.1|BU498 ------------------------------------------------
gi|15909943|gb|BI816071.1|BI816 ------------------------------------------------
gi|15906801|gb|BI814317.1|BI814 ------------------------------------------------
gi|21255003|gb|BQ451891.1|BQ451 ------------------------------------------------

PF13_0301                       TTCATAAAAATTATTATATATATATATTATATATATATATATATACTA
MAL13|PF13_0301                 ------------------------------------------------
su_gi_contig_1536               ------------------------------------------------
gi|22794269|gb|BU498075.1|BU498 ------------------------------------------------
gi|22793578|gb|BU497384.1|BU497 ------------------------------------------------
gi|22794562|gb|BU498368.1|BU498 ------------------------------------------------
gi|15909943|gb|BI816071.1|BI816 ------------------------------------------------
gi|15906801|gb|BI814317.1|BI814 ------------------------------------------------
gi|21255003|gb|BQ451891.1|BQ451 ------------------------------------------------

PF13_0301                       TATCATGAAATTCATAACATTTTATACTACTATAAATATATATACATA
MAL13|PF13_0301                 ------------------------------------------------
su_gi_contig_1536               ------------------------------------------------
gi|22794269|gb|BU498075.1|BU498 ------------------------------------------------
gi|22793578|gb|BU497384.1|BU497 ------------------------------------------------
gi|22794562|gb|BU498368.1|BU498 ------------------------------------------------
gi|15909943|gb|BI816071.1|BI816 ------------------------------------------------
gi|15906801|gb|BI814317.1|BI814 ------------------------------------------------
gi|21255003|gb|BQ451891.1|BQ451 ------------------------------------------------

PF13_0301                       TATACATGTATATTTAATTATATTATTTAACATTTAATTTCCTTATAT
MAL13|PF13_0301                 ------------------------------------------------
su_gi_contig_1536               ------------------------------------------------
gi|22794269|gb|BU498075.1|BU498 ------------------------------------------------
gi|22793578|gb|BU497384.1|BU497 ------------------------------------------------
gi|22794562|gb|BU498368.1|BU498 ------------------------------------------------
gi|15909943|gb|BI816071.1|BI816 ------------------------------------------------
gi|15906801|gb|BI814317.1|BI814 ------------------------------------------------
gi|21255003|gb|BQ451891.1|BQ451 ------------------------------------------------

PF13_0301                       TGATTTTATTTGTGCATATATATGCATATTTTCCATTCTCACAGTTTT
MAL13|PF13_0301                 ------------------------------------------------
su_gi_contig_1536               ------------------------------------------------
gi|22794269|gb|BU498075.1|BU498 ------------------------------------------------
gi|22793578|gb|BU497384.1|BU497 ------------------------------------------------
gi|22794562|gb|BU498368.1|BU498 ------------------------------------------------
gi|15909943|gb|BI816071.1|BI816 ------------------------------------------------
gi|15906801|gb|BI814317.1|BI814 ------------------------------------------------
gi|21255003|gb|BQ451891.1|BQ451 ------------------------------------------------

PF13_0301                       CATTTTTTCTCATGTAATTTTTTTGCTTTTTCTTTTCTTTTTTTTTTT
MAL13|PF13_0301                 ------------------------------------------------
su_gi_contig_1536               ------------------------------------------------
gi|22794269|gb|BU498075.1|BU498 ------------------------------------------------
gi|22793578|gb|BU497384.1|BU497 ------------------------------------------------
gi|22794562|gb|BU498368.1|BU498 ------------------------------------------------
gi|15909943|gb|BI816071.1|BI816 ------------------------------------------------
gi|15906801|gb|BI814317.1|BI814 ------------------------------------------------
gi|21255003|gb|BQ451891.1|BQ451 ------------------------------------------------

PF13_0301                       TCTGTGTTAATATAATATTATTAGATAAGGAAATGATATATACATGTA
MAL13|PF13_0301                 ------------------------------------------------
su_gi_contig_1536               ------------------------------------------------
gi|22794269|gb|BU498075.1|BU498 ------------------------------------------------
gi|22793578|gb|BU497384.1|BU497 ------------------------------------------------
gi|22794562|gb|BU498368.1|BU498 ------------------------------------------------
gi|15909943|gb|BI816071.1|BI816 ------------------------------------------------
gi|15906801|gb|BI814317.1|BI814 ------------------------------------------------
gi|21255003|gb|BQ451891.1|BQ451 ------------------------------------------------

PF13_0301                       ATGAAATATATTTATACAAATTACTTCAAATAGAACACAAAAAAGTAA
MAL13|PF13_0301                 ------------------------------------------------
su_gi_contig_1536               ------------------------------------------------
gi|22794269|gb|BU498075.1|BU498 ------------------------------------------------
gi|22793578|gb|BU497384.1|BU497 ------------------------------------------------
gi|22794562|gb|BU498368.1|BU498 ------------------------------------------------
gi|15909943|gb|BI816071.1|BI816 ------------------------------------------------
gi|15906801|gb|BI814317.1|BI814 ------------------------------------------------
gi|21255003|gb|BQ451891.1|BQ451 ------------------------------------------------

PF13_0301                       TAGATAAAGGTTAAAATAATAATATAAAAATATTTCTCCTAATATTTT
MAL13|PF13_0301                 ------------------------------------------------
su_gi_contig_1536               ------------------------------------------------
gi|22794269|gb|BU498075.1|BU498 ------------------------------------------------
gi|22793578|gb|BU497384.1|BU497 ------------------------------------------------
gi|22794562|gb|BU498368.1|BU498 ------------------------------------------------
gi|15909943|gb|BI816071.1|BI816 ------------------------------------------------
gi|15906801|gb|BI814317.1|BI814 ------------------------------------------------
gi|21255003|gb|BQ451891.1|BQ451 ------------------------------------------------

PF13_0301                       TTTTTATTATATTTGTGTGTGTTTATTTATATATATTTTACCATTTAG
MAL13|PF13_0301                 ------------------------------------------------
su_gi_contig_1536               ------------------------------------------------
gi|22794269|gb|BU498075.1|BU498 ------------------------------------------------
gi|22793578|gb|BU497384.1|BU497 ------------------------------------------------
gi|22794562|gb|BU498368.1|BU498 ------------------------------------------------
gi|15909943|gb|BI816071.1|BI816 ------------------------------------------------
gi|15906801|gb|BI814317.1|BI814 ------------------------------------------------
gi|21255003|gb|BQ451891.1|BQ451 ------------------------------------------------

PF13_0301                       GTACAAATTACTATTCTGTCATTCATCCTTTCTAAAATATAACAATAT
MAL13|PF13_0301                 ------------------------------------------------
su_gi_contig_1536               ------------------------------------------------
gi|22794269|gb|BU498075.1|BU498 ------------------------------------------------
gi|22793578|gb|BU497384.1|BU497 ------------------------------------------------
gi|22794562|gb|BU498368.1|BU498 ------------------------------------------------
gi|15909943|gb|BI816071.1|BI816 ------------------------------------------------
gi|15906801|gb|BI814317.1|BI814 ------------------------------------------------
gi|21255003|gb|BQ451891.1|BQ451 ------------------------------------------------

PF13_0301                       TATATTAGAAAAAAAAAAAAATATATATATATATATATATATATATAT
MAL13|PF13_0301                 ------------------------------------------------
su_gi_contig_1536               ------------------------------------------------
gi|22794269|gb|BU498075.1|BU498 ------------------------------------------------
gi|22793578|gb|BU497384.1|BU497 ------------------------------------------------
gi|22794562|gb|BU498368.1|BU498 ------------------------------------------------
gi|15909943|gb|BI816071.1|BI816 ------------------------------------------------
gi|15906801|gb|BI814317.1|BI814 ------------------------------------------------
gi|21255003|gb|BQ451891.1|BQ451 ------------------------------------------------

PF13_0301                       ATTTAATTGTATATAAATATAAATATATATATATTTATGTATATATAT
MAL13|PF13_0301                 ------------------------------------------------
su_gi_contig_1536               ------------------------------------------------
gi|22794269|gb|BU498075.1|BU498 ------------------------------------------------
gi|22793578|gb|BU497384.1|BU497 ------------------------------------------------
gi|22794562|gb|BU498368.1|BU498 ------------------------------------------------
gi|15909943|gb|BI816071.1|BI816 ------------------------------------------------
gi|15906801|gb|BI814317.1|BI814 ------------------------------------------------
gi|21255003|gb|BQ451891.1|BQ451 ------------------------------------------------

PF13_0301                       ATATAATACAATATGGCATCGGCATCACGAAGTTCAAAAGAATTATTA
MAL13|PF13_0301                 ------------ATGGCATCGGCATCACGAAGTTCAAAAGAATTATTA
su_gi_contig_1536               ----------------------------------------AATTATTA
gi|22794269|gb|BU498075.1|BU498 ------------------------------------------------
gi|22793578|gb|BU497384.1|BU497 ------------------------------------------------
gi|22794562|gb|BU498368.1|BU498 ------------------------------------------------
gi|15909943|gb|BI816071.1|BI816 ------------------------------------------------
gi|15906801|gb|BI814317.1|BI814 ------------------------------------------------
gi|21255003|gb|BQ451891.1|BQ451 ------------------------------------------------

PF13_0301                       AGATTACAAAAAGTAAATAATAATATAAAAATATATATTATATAAAAT
MAL13|PF13_0301                 AGATTACAAAAA------------------------------------
su_gi_contig_1536               AGATTACAAAAA------------------------------------
gi|22794269|gb|BU498075.1|BU498 ------------------------------------------------
gi|22793578|gb|BU497384.1|BU497 ------------------------------------------------
gi|22794562|gb|BU498368.1|BU498 ------------------------------------------------
gi|15909943|gb|BI816071.1|BI816 ------------------------------------------------
gi|15906801|gb|BI814317.1|BI814 ------------------------------------------------
gi|21255003|gb|BQ451891.1|BQ451 ------------------------------------------------

PF13_0301                       GTTATATATTGATATATTATAGTAACATTGCGTAGTATCTATATATAA
MAL13|PF13_0301                 ------------------------------------------------
su_gi_contig_1536               ------------------------------------------------
gi|22794269|gb|BU498075.1|BU498 ------------------------------------------------
gi|22793578|gb|BU497384.1|BU497 ------------------------------------------------
gi|22794562|gb|BU498368.1|BU498 ------------------------------------------------
gi|15909943|gb|BI816071.1|BI816 ------------------------------------------------
gi|15906801|gb|BI814317.1|BI814 ------------------------------------------------
gi|21255003|gb|BQ451891.1|BQ451 ------------------------------------------------

PF13_0301                       TATGAACCAATTAATATATATATATATATATATATATATTATATTATA
MAL13|PF13_0301                 ------------------------------------------------
su_gi_contig_1536               ------------------------------------------------
gi|22794269|gb|BU498075.1|BU498 ----------------------------------------------AA
gi|22793578|gb|BU497384.1|BU497 ------------------------------------------------
gi|22794562|gb|BU498368.1|BU498 ------------------------------------------------
gi|15909943|gb|BI816071.1|BI816 ------------------------------------------------
gi|15906801|gb|BI814317.1|BI814 ------------------------------------------------
gi|21255003|gb|BQ451891.1|BQ451 ------------------------------------------------

PF13_0301                       TTATATATTTATGAGTAGGAATTAAAAGATATTGAAAAAGAAAATGTC
MAL13|PF13_0301                 -------------------AATTAAAAGATATTGAAAAAGAAAATGTC
su_gi_contig_1536               -------------------AATTAAAAGATATTGAAAAAGAAAATGTC
gi|22794269|gb|BU498075.1|BU498 TTATTAAGATTACAAAAAGAATTAAAAGATATTGAAAAAGAAAATGTC
gi|22793578|gb|BU497384.1|BU497 ------------------------------------------------
gi|22794562|gb|BU498368.1|BU498 ------------------------------------------------
gi|15909943|gb|BI816071.1|BI816 ------------------------------------------------
gi|15906801|gb|BI814317.1|BI814 ------------------------------------------------
gi|21255003|gb|BQ451891.1|BQ451 ------------------------------------------------

PF13_0301                       GATGAAATTGATGCACATATGAAAGATACCAATATTTTTGAATGGGTT
MAL13|PF13_0301                 GATGAAATTGATGCACATATGAAAGATACCAATATTTTTGAATGGGTT
su_gi_contig_1536               GATGAAATTGATGCACATATGAAAGATACCAATATTTTTGAATGGGTT
gi|22794269|gb|BU498075.1|BU498 GATGAAATTGATGCACATATGAAAGATACCAATATTTTTGAATGGGTT
gi|22793578|gb|BU497384.1|BU497 ------------------------------------------------
gi|22794562|gb|BU498368.1|BU498 ------------------------------------------------
gi|15909943|gb|BI816071.1|BI816 ------------------------------------------------
gi|15906801|gb|BI814317.1|BI814 ------------------------------------------------
gi|21255003|gb|BQ451891.1|BQ451 ------------------------------------------------

PF13_0301                       GGATTTATAAAAGGACCATCTGGAACACCTTATGAGGGTGGTCATTTT
MAL13|PF13_0301                 GGATTTATAAAAGGACCATCTGGAACACCTTATGAGGGTGGTCATTTT
su_gi_contig_1536               GGATTTATAAAAGGACCATCTGGAACACCTTATGAGGGTGGTCATTTT
gi|22794269|gb|BU498075.1|BU498 GGATTTATAAAAGGACCATCTGGAACACCTTATGAGGGTGGTCATTTT
gi|22793578|gb|BU497384.1|BU497 ------------------------------------------------
gi|22794562|gb|BU498368.1|BU498 ------------------------------------------------
gi|15909943|gb|BI816071.1|BI816 ------------------------------------------------
gi|15906801|gb|BI814317.1|BI814 ------------------------------------------------
gi|21255003|gb|BQ451891.1|BQ451 ------------------------------------------------

PF13_0301                       ATTTTAGATATAACTATACCAAATGACTATCCCTACAATCCACCAAAA
MAL13|PF13_0301                 ATTTTAGATATAACTATACCAAATGACTATCCCTACAATCCACCAAAA
su_gi_contig_1536               ATTTTAGATATAACTATACCAAATGACTATCCCTACAATCCACCAAAA
gi|22794269|gb|BU498075.1|BU498 ATTTTAGATATAACTATACCAAATGACTATCCCTACAATCCACCAAAA
gi|22793578|gb|BU497384.1|BU497 ------------------------------------------------
gi|22794562|gb|BU498368.1|BU498 ------------------------------------------------
gi|15909943|gb|BI816071.1|BI816 ------------------------------------------------
gi|15906801|gb|BI814317.1|BI814 ------------------------------------------------
gi|21255003|gb|BQ451891.1|BQ451 ------------------------------------------------

PF13_0301                       GTTAGTGAATATTATATATATATATATATATATATGTTTATATATTTA
MAL13|PF13_0301                 ------------------------------------------------
su_gi_contig_1536               ------------------------------------------------
gi|22794269|gb|BU498075.1|BU498 ------------------------------------------------
gi|22793578|gb|BU497384.1|BU497 ------------------------------------------------
gi|22794562|gb|BU498368.1|BU498 ------------------------------------------------
gi|15909943|gb|BI816071.1|BI816 ------------------------------------------------
gi|15906801|gb|BI814317.1|BI814 ------------------------------------------------
gi|21255003|gb|BQ451891.1|BQ451 ------------------------------------------------

PF13_0301                       TAGTATTACATATATCTTATATAAGAACATGCGTATATATATATATAT
MAL13|PF13_0301                 ------------------------------------------------
su_gi_contig_1536               ------------------------------------------------
gi|22794269|gb|BU498075.1|BU498 ------------------------------------------------
gi|22793578|gb|BU497384.1|BU497 ------------------------------------------------
gi|22794562|gb|BU498368.1|BU498 ------------------------------------------------
gi|15909943|gb|BI816071.1|BI816 ------------------------------------------------
gi|15906801|gb|BI814317.1|BI814 ------------------------------------------------
gi|21255003|gb|BQ451891.1|BQ451 ------------------------------------------------

PF13_0301                       ATATATATATGTTTTTTTTTTTTTTTTTTTTTTTTTTTTATAACCGTT
MAL13|PF13_0301                 ------------------------------------------------
su_gi_contig_1536               ------------------------------------------------
gi|22794269|gb|BU498075.1|BU498 ------------------------------------------------
gi|22793578|gb|BU497384.1|BU497 ------------------------------------------------
gi|22794562|gb|BU498368.1|BU498 ------------------------------------------------
gi|15909943|gb|BI816071.1|BI816 ------------------------------------------------
gi|15906801|gb|BI814317.1|BI814 ------------------------------------------------
gi|21255003|gb|BQ451891.1|BQ451 ------------------------------------------------

PF13_0301                       CAGATAAAATTTAACACCAAAATATGGCATCCAAATATTTCCAGTCAA
MAL13|PF13_0301                 ---ATAAAATTTAACACCAAAATATGGCATCCAAATATTTCCAGTCAA
su_gi_contig_1536               ---ATAAAATTTAACACCAAAATATGGCATCCAAATATTTCCAGTCAA
gi|22794269|gb|BU498075.1|BU498 ---ATAAAATTTAACACCAAAATATGGCATCCAAATATTTCCAGTCAA
gi|22793578|gb|BU497384.1|BU497 --------------------------------AAATATTTCCAGTCAA
gi|22794562|gb|BU498368.1|BU498 ------------------------------------------------
gi|15909943|gb|BI816071.1|BI816 ------------------------------------------------
gi|15906801|gb|BI814317.1|BI814 ------------------------------------------------
gi|21255003|gb|BQ451891.1|BQ451 ------------------------------------------------

PF13_0301                       ACAGGCGCTATATGTTTGGACGTTTTAAAAAATGAATGGAGTCCAGCA
MAL13|PF13_0301                 ACAGGCGCTATATGTTTGGACGTTTTAAAAAATGAATGGAGTCCAGCA
su_gi_contig_1536               ACAGGCGCTATATGTTTGGACGTTTTAAAAAATGAATGGAGTCCAGCA
gi|22794269|gb|BU498075.1|BU498 ACAGGCGCTATATGTTTGGACGTTTTAAAAAATGAATGGAGTCCAGCA
gi|22793578|gb|BU497384.1|BU497 ACAGGCGCTATATGTTTGGACGTTTTAAAAAATGAATGGAGTCCAGCA
gi|22794562|gb|BU498368.1|BU498 ------------------------------------------------
gi|15909943|gb|BI816071.1|BI816 ------------------------------------------------
gi|15906801|gb|BI814317.1|BI814 ------------------------------------------------
gi|21255003|gb|BQ451891.1|BQ451 ------------------------------------------------

PF13_0301                       TTAACCATTAGAACTGCACTTTTATCGATCCAAGCACTTTTGTCTGAC
MAL13|PF13_0301                 TTAACCATTAGAACTGCACTTTTATCGATCCAAGCACTTTTGTCTGAC
su_gi_contig_1536               TTAACCATTAGAACTGCACTTTTATCGATCCAAGCACTTTTGTCTGAC
gi|22794269|gb|BU498075.1|BU498 TTAACCATTAGAACTGCACTTTTATCGATCCAAGCACTTTTGTCTGAC
gi|22793578|gb|BU497384.1|BU497 TTAACCATTAGAACTGCACTTTTATCGATCCAAGCACTTTTGTCTGAC
gi|22794562|gb|BU498368.1|BU498 ------------------------------------------------
gi|15909943|gb|BI816071.1|BI816 ------------------------------------------------
gi|15906801|gb|BI814317.1|BI814 ------------------------------------------------
gi|21255003|gb|BQ451891.1|BQ451 ------------------------------------------------

PF13_0301                       CCACAGCCAGGTATATAAATAGATTTATAAAATATAGTTATACCTCAA
MAL13|PF13_0301                 CCACAGCCAG--------------------------------------
su_gi_contig_1536               CCACAGCCAGGTATATAAATAGATTTATAAAATATAGTTATACCTCAA
gi|22794269|gb|BU498075.1|BU498 CCACAGCCAGGTATATAAATAGATTTATAAAATATAGTTATACCTCAA
gi|22793578|gb|BU497384.1|BU497 CCACAGCCAG--------------------------------------
gi|22794562|gb|BU498368.1|BU498 ------------------------------------------------
gi|15909943|gb|BI816071.1|BI816 ------------------------------------------------
gi|15906801|gb|BI814317.1|BI814 ------------------------------------------------
gi|21255003|gb|BQ451891.1|BQ451 ------------------------------------------------

PF13_0301                       CCCAATAATCTTTTTATAATAATATCCATATATATATTATGAAATTAA
MAL13|PF13_0301                 ------------------------------------------------
su_gi_contig_1536               CCCAATAATCTTTTTATAATAATATCCATATATATATTATGAAATTAA
gi|22794269|gb|BU498075.1|BU498 CCCAATAATCTTTTTATAATAATATCCATATATATATTATGAAATTAA
gi|22793578|gb|BU497384.1|BU497 ------------------------------------------------
gi|22794562|gb|BU498368.1|BU498 ------------------------------------------------
gi|15909943|gb|BI816071.1|BI816 ------------------------------------------------
gi|15906801|gb|BI814317.1|BI814 ------------------------------------------------
gi|21255003|gb|BQ451891.1|BQ451 ------------------------------------------------

PF13_0301                       AATTTATTCAGATGATCCTCAGGATGCTGAAGTAGCAAAAATGTACAA
MAL13|PF13_0301                 -----------ATGATCCTCAGGATGCTGAAGTAGCAAAAATGTACAA
su_gi_contig_1536               AATTTATTCAGATGATCCTCAGGATGCTGAAGTAGCAAAAATGTACAA
gi|22794269|gb|BU498075.1|BU498 AATTTATTCAGATGATCCTCAGGATGCTGAAGTAGCAAAAATGTACAA
gi|22793578|gb|BU497384.1|BU497 -----------ATGATCCTCAGGATGCTGAAGTAGCAAAAATGTACAA
gi|22794562|gb|BU498368.1|BU498 ------------------------------------------------
gi|15909943|gb|BI816071.1|BI816 ------------------------------------------------
gi|15906801|gb|BI814317.1|BI814 ------------------------------------------------
gi|21255003|gb|BQ451891.1|BQ451 ------------------------------------------------

PF13_0301                       GGAAAATTATTCCCTTTATTTAAAAACAGCAAGGTTAAAATTTATTTT
MAL13|PF13_0301                 GGAAAATTATTCCCTTTATTTAAAAACAGCAAG---------------
su_gi_contig_1536               GGAAAATTATTCCCTTTATTTAAAAACAGCAAG---------------
gi|22794269|gb|BU498075.1|BU498 GGAAAATTATTCCCTTTATTTAAAAACAGCAAG---------------
gi|22793578|gb|BU497384.1|BU497 GGAAAATTATTCCCTTTATTTAAAAACAGCAAG---------------
gi|22794562|gb|BU498368.1|BU498 ------------------------------------------------
gi|15909943|gb|BI816071.1|BI816 ------------------------------------------------
gi|15906801|gb|BI814317.1|BI814 ------------------------------------------------
gi|21255003|gb|BQ451891.1|BQ451 ------------------------------------------------

PF13_0301                       GAAAAAAAGCAATTTTTAATAAATCAATATATTAAAATTTGTTTATAA
MAL13|PF13_0301                 ------------------------------------------------
su_gi_contig_1536               ------------------------------------------------
gi|22794269|gb|BU498075.1|BU498 ------------------------------------------------
gi|22793578|gb|BU497384.1|BU497 ------------------------------------------------
gi|22794562|gb|BU498368.1|BU498 ------------------------------------------------
gi|15909943|gb|BI816071.1|BI816 ------------------------------------------------
gi|15906801|gb|BI814317.1|BI814 ------------------------------------------------
gi|21255003|gb|BQ451891.1|BQ451 ------------------------------------------------

PF13_0301                       CTAAATAATAATTATGTTGTTATTTCTTTTATTTTTTTTTTTTTTTTT
MAL13|PF13_0301                 ------------------------------------------------
su_gi_contig_1536               ------------------------------------------------
gi|22794269|gb|BU498075.1|BU498 ------------------------------------------------
gi|22793578|gb|BU497384.1|BU497 ------------------------------------------------
gi|22794562|gb|BU498368.1|BU498 ------------------------------------------------
gi|15909943|gb|BI816071.1|BI816 ------------------------------------------------
gi|15906801|gb|BI814317.1|BI814 ------------------------------------------------
gi|21255003|gb|BQ451891.1|BQ451 ------------------------------------------------

PF13_0301                       ATTTTAGTGTATGGACGAAAACTTTTGCAACAGTGCCTAAATTAGAGC
MAL13|PF13_0301                 -------TGTATGGACGAAAACTTTTGCAACAGTGCCTAAATTAGAGC
su_gi_contig_1536               -------TGTATGGACGAAAACTTTTGCAACAGTGCCTAAATTAGAGC
gi|22794269|gb|BU498075.1|BU498 -------TGTATGGACGAAAACTTTTGCAACAGTGCCTAAATTAGAGC
gi|22793578|gb|BU497384.1|BU497 -------TGTATGGACGAAAACTTTTGCAACAGTGCCTAAATTAGAGC
gi|22794562|gb|BU498368.1|BU498 ------------------------------------------------
gi|15909943|gb|BI816071.1|BI816 ------------------------------------------------
gi|15906801|gb|BI814317.1|BI814 ------------------------------------------------
gi|21255003|gb|BQ451891.1|BQ451 ------------------------------------------------

PF13_0301                       CAAGAGAAGATATAGTAATTCTTATGAAATATTAATTTAATAAAATAT
MAL13|PF13_0301                 CAAGAGAAGATATA----------------------------------
su_gi_contig_1536               CAAGAGAAGATATA----------------------------------
gi|22794269|gb|BU498075.1|BU498 CAAGAGAAGATAT-----------------------------------
gi|22793578|gb|BU497384.1|BU497 CAAGAGAAGATATA----------------------------------
gi|22794562|gb|BU498368.1|BU498 ------------------------------------------------
gi|15909943|gb|BI816071.1|BI816 ------------------------------------------------
gi|15906801|gb|BI814317.1|BI814 ------------------------------------------------
gi|21255003|gb|BQ451891.1|BQ451 ------------------------------------------------

PF13_0301                       TATGTGTACATTATATAAGTGTCATTAATATATATATATATATATATA
MAL13|PF13_0301                 ------------------------------------------------
su_gi_contig_1536               ------------------------------------------------
gi|22794269|gb|BU498075.1|BU498 ------------------------------------------------
gi|22793578|gb|BU497384.1|BU497 ------------------------------------------------
gi|22794562|gb|BU498368.1|BU498 ------------------------------------------------
gi|15909943|gb|BI816071.1|BI816 ------------------------------------------------
gi|15906801|gb|BI814317.1|BI814 ------------------------------------------------
gi|21255003|gb|BQ451891.1|BQ451 ------------------------------------------------

PF13_0301                       TATATATATATATATATATATATATATTTCAATTTTTTACAGATTAAG
MAL13|PF13_0301                 ------------------------------------------ATTAAG
su_gi_contig_1536               ------------------------------------------ATTAAG
gi|22794269|gb|BU498075.1|BU498 ------------------------------------------------
gi|22793578|gb|BU497384.1|BU497 ------------------------------------------ATTAAG
gi|22794562|gb|BU498368.1|BU498 -----------------------ATGTTTAAATTCCCGATAAATTAAG
gi|15909943|gb|BI816071.1|BI816 ------------------------------AATTTTTTACAGATTAAG
gi|15906801|gb|BI814317.1|BI814 --------------------------------GAAGATATA-ATTAAG
gi|21255003|gb|BQ451891.1|BQ451 ------------------------------------------------

PF13_0301                       AAAATTACTGAAATGGGTTTCTCAGAAGATCAAGCTAAGGTAATAAAA
MAL13|PF13_0301                 AAAATTACTGAAATGGGTTTCTCAGAAGATCAAGCTAAG---------
su_gi_contig_1536               AAAATTACTGAAATGGGTTTCTCAGAAGATCAAGCTAAG---------
gi|22794269|gb|BU498075.1|BU498 ------------------------------------------------
gi|22793578|gb|BU497384.1|BU497 AAAATTACTGAAATGGGTTTCTCAGAAGATCAAGCTAAG---------
gi|22794562|gb|BU498368.1|BU498 AAAATTACTGAAATGGGTTTCTCAGAAGATCAAGCTAAG---------
gi|15909943|gb|BI816071.1|BI816 AAAATTACTGAAATGGGTTTCTCAGAAGATCAAGCTAAG---------
gi|15906801|gb|BI814317.1|BI814 AAAATTACTGAAATGGGTTTCTCAGAAGATCAAGCTAAG---------
gi|21255003|gb|BQ451891.1|BQ451 ------------------------------------------------

PF13_0301                       AATATATATATATGTGTAAATGAAATTTGTCAGATATTTTGTACAAAT
MAL13|PF13_0301                 ------------------------------------------------
su_gi_contig_1536               ------------------------------------------------
gi|22794269|gb|BU498075.1|BU498 ------------------------------------------------
gi|22793578|gb|BU497384.1|BU497 ------------------------------------------------
gi|22794562|gb|BU498368.1|BU498 ------------------------------------------------
gi|15909943|gb|BI816071.1|BI816 ------------------------------------------------
gi|15906801|gb|BI814317.1|BI814 ------------------------------------------------
gi|21255003|gb|BQ451891.1|BQ451 ------------------------------------------------

PF13_0301                       AATTATATATATATATATGTAATTTATTATTTTTTTTTTTTTGTTCCA
MAL13|PF13_0301                 ------------------------------------------------
su_gi_contig_1536               ------------------------------------------------
gi|22794269|gb|BU498075.1|BU498 ------------------------------------------------
gi|22793578|gb|BU497384.1|BU497 ------------------------------------------------
gi|22794562|gb|BU498368.1|BU498 ------------------------------------------------
gi|15909943|gb|BI816071.1|BI816 ------------------------------------------------
gi|15906801|gb|BI814317.1|BI814 ------------------------------------------------
gi|21255003|gb|BQ451891.1|BQ451 ------------------------------------------------

PF13_0301                       TTTTATCTTTTTTCAGAAAGCATTAATAAAAGCTAACTGGAATGAAAC
MAL13|PF13_0301                 ----------------AAAGCATTAATAAAAGCTAACTGGAATGAAAC
su_gi_contig_1536               ----------------AAAGCATTAATAAAAGCTAACTGGAATGAAAC
gi|22794269|gb|BU498075.1|BU498 ------------------------------------------------
gi|22793578|gb|BU497384.1|BU497 ----------------AAAGCATTAATAAAAGCTAACTGGAATGAAAC
gi|22794562|gb|BU498368.1|BU498 ----------------AAAGCATTAATAAAAGCTAACTGGAATGAAAC
gi|15909943|gb|BI816071.1|BI816 ----------------AAAGCATTAATAAAAGCTAACTGGAATGATAC
gi|15906801|gb|BI814317.1|BI814 ----------------AAAGCATTAATAAAAGCTAACTGGAATGAAAC
gi|21255003|gb|BQ451891.1|BQ451 ---------------------------------------------AAC

PF13_0301                       TTTGGCCTTAAATACGCTCCTAGAAAATTCGTAATTTTTATATAATCA
MAL13|PF13_0301                 TTTGGCCTTAAATACGCTCCTAGAAAATTCGTAA--------------
su_gi_contig_1536               TTTGGCCTTAAATACGCTCCTAGAAAATTCGTAATTTTTATATAATCA
gi|22794269|gb|BU498075.1|BU498 ------------------------------------------------
gi|22793578|gb|BU497384.1|BU497 TTTGGCCTTAAATACGCTCCTAGAAAATTCGTAATTTTTATATAATCA
gi|22794562|gb|BU498368.1|BU498 TTTGGCCTTAAATACGCTCCTAGAAAATTCGTAATTTTTATATAATCA
gi|15909943|gb|BI816071.1|BI816 TTTGGCCTTAAATACGCTCCTAGAAAATTCGTAATTTTTATATAATCA
gi|15906801|gb|BI814317.1|BI814 TTTGGCCTTAAATACGCTCCTAGAAAATTCGTAATTTTTATATAATCA
gi|21255003|gb|BQ451891.1|BQ451 TTTGGCCTTAAATACGCTCCTAGAAAATTCGTAATTTTTATATAATCA

PF13_0301                       AAATATATATTAGACTCCCATTCTATATATTATTTTGTTATAAGTTAT
MAL13|PF13_0301                 ------------------------------------------------
su_gi_contig_1536               AAATATATATTAGACTCCCATTCTATATATTATTTTGTTATAAGTTAT
gi|22794269|gb|BU498075.1|BU498 ------------------------------------------------
gi|22793578|gb|BU497384.1|BU497 AAATATATATTAGACTCCCATTCTATATATTATTTTGTTATAAGTTA-
gi|22794562|gb|BU498368.1|BU498 AAATATATATTAGCCTCCCATTCTATATATTATTTTGTTATAAGTTAT
gi|15909943|gb|BI816071.1|BI816 AAATATATATTAGACTCCCATTCTATATATTATTTTGTTATAAGTTAT
gi|15906801|gb|BI814317.1|BI814 AAATATATATTAGACTCCCATTCTATATATTATTTTGTTATAAGTTAT
gi|21255003|gb|BQ451891.1|BQ451 AAATATATATTAGACTCCCATTCTATATATTATTTTGTTATAAGTTAT

PF13_0301                       GTATACATATATAATAATTTACGTAAAACTTTTAAATTAAAGACATTG
MAL13|PF13_0301                 ------------------------------------------------
su_gi_contig_1536               GTATACATATATAATAATTTACGTAAAACTTTTAAATTAAAGACATTG
gi|22794269|gb|BU498075.1|BU498 ------------------------------------------------
gi|22793578|gb|BU497384.1|BU497 ------------------------------------------------
gi|22794562|gb|BU498368.1|BU498 GTATACATATATAATAATTTACGTAAAACTTTTAAATTAAAGACATTG
gi|15909943|gb|BI816071.1|BI816 GTATACATATATAATAATTTACGTAAAACTTTTAAATTAAAGACATTG
gi|15906801|gb|BI814317.1|BI814 GTATACATATATAATAATTTACGTAAAACTTTTAAATTAAAGACATTG
gi|21255003|gb|BQ451891.1|BQ451 GTATACATATATAATAATTTACGTAAAACTTTTAAATTAAAGACATTG

PF13_0301                       TGAATTTTTCTTTTTTTCTTTTCTATTCGGATTATTTTTTTATTATTT
MAL13|PF13_0301                 ------------------------------------------------
su_gi_contig_1536               TGAATTTTTCTTTTTTTCTTTTCTATTCGGATTATTTTTTTATTATTT
gi|22794269|gb|BU498075.1|BU498 ------------------------------------------------
gi|22793578|gb|BU497384.1|BU497 ------------------------------------------------
gi|22794562|gb|BU498368.1|BU498 TGAATTTTTCTTTTTTTCTTTTCTATTCGGATTATTTTTTTATTATTT
gi|15909943|gb|BI816071.1|BI816 TGAA--------------------------------------------
gi|15906801|gb|BI814317.1|BI814 TGAATTTTTCTTTTTTTCTTTTCTATTCGGATTATTTTTTTATTATTT
gi|21255003|gb|BQ451891.1|BQ451 TGAATTTTTCTTTTTTTCTTTTCTATTCGGATTATTTTTTTATTATTT

PF13_0301                       TATTTTATTTTTTTTTTTTTTGCTTTTTTTTTTCCTCTTCTACCTTAT
MAL13|PF13_0301                 ------------------------------------------------
su_gi_contig_1536               TATTTTATTTTTTTTTTTTTTGCTTTTTTTTTTCCTCTTCTACCTTAT
gi|22794269|gb|BU498075.1|BU498 ------------------------------------------------
gi|22793578|gb|BU497384.1|BU497 ------------------------------------------------
gi|22794562|gb|BU498368.1|BU498 AAAAAAAATTTTTTTTTTTTGGCTTTTTTTTTTCCTCTTCTACCTTAT
gi|15909943|gb|BI816071.1|BI816 ------------------------------------------------
gi|15906801|gb|BI814317.1|BI814 TATTTTATTTTTTTTTTTTTTGCTTTTTTTTTTCCTCTTCTACCTTAT
gi|21255003|gb|BQ451891.1|BQ451 TATTTTATTTTTTTTTTTTTTGCTTTTTTTTTTCCTCTTCTACCTTAT

PF13_0301                       TCTTCATCAATTTTTTTTAATTCAAAAACTTCATTTGATAGCTATTCC
MAL13|PF13_0301                 ------------------------------------------------
su_gi_contig_1536               TCTTCATCAATTTTTTTTAATTCAAAAACTTCATTTGATAGCTATTCC
gi|22794269|gb|BU498075.1|BU498 ------------------------------------------------
gi|22793578|gb|BU497384.1|BU497 ------------------------------------------------
gi|22794562|gb|BU498368.1|BU498 TCTTCATCAATTTTTTTTAATTCAAAAACTTCATTTGATAGCTATTCC
gi|15909943|gb|BI816071.1|BI816 ------------------------------------------------
gi|15906801|gb|BI814317.1|BI814 TCTTCATCAATTTTTTTTAATTCAAAAACTTCATTTGATAGCTATTCC
gi|21255003|gb|BQ451891.1|BQ451 TCTTCATCAATTTTTTTTAATTCAAAAACTTCATTTGATAGCTATTCC

PF13_0301                       ATTTTGAGGCTATAATTTTTTGTTAACTTTTTTGATCTACATAAATAT
MAL13|PF13_0301                 ------------------------------------------------
su_gi_contig_1536               ATTTTGAGGCTATAATTTTTTGTTAACTTTTTTGATCTACATAAATAT
gi|22794269|gb|BU498075.1|BU498 ------------------------------------------------
gi|22793578|gb|BU497384.1|BU497 ------------------------------------------------
gi|22794562|gb|BU498368.1|BU498 ATTTTGAGGCTATAATTTTTTGTTAACTTTT-----------------
gi|15909943|gb|BI816071.1|BI816 ------------------------------------------------
gi|15906801|gb|BI814317.1|BI814 ATTTTGAGGCTATAATTTTTTG--------------------------
gi|21255003|gb|BQ451891.1|BQ451 ATTTTGAGGCTATAATTTTTTGTTAACTTTTTTGATCTACATAAATAT

PF13_0301                       ATATAATATTTACATTTTAATAAGTTTTATTTGTTA------------
MAL13|PF13_0301                 ------------------------------------------------
su_gi_contig_1536               ATATAATATTTACATTTTAATAAGTTTTATTTGTTAAAAAAAAAAAAA
gi|22794269|gb|BU498075.1|BU498 ------------------------------------------------
gi|22793578|gb|BU497384.1|BU497 ------------------------------------------------
gi|22794562|gb|BU498368.1|BU498 ------------------------------------------------
gi|15909943|gb|BI816071.1|BI816 ------------------------------------------------
gi|15906801|gb|BI814317.1|BI814 ------------------------------------------------
gi|21255003|gb|BQ451891.1|BQ451 ATATAATATTTACATTTTAATAAGTTTTATTTGTTAAAAAAAAAAAAA

PF13_0301                       -----------TATTAATATGACTTTTTGTATATATTTTAATATAATA
MAL13|PF13_0301                 ------------------------------------------------
su_gi_contig_1536               AAAAAAAAAAA-------------------------------------
gi|22794269|gb|BU498075.1|BU498 ------------------------------------------------
gi|22793578|gb|BU497384.1|BU497 ------------------------------------------------
gi|22794562|gb|BU498368.1|BU498 ------------------------------------------------
gi|15909943|gb|BI816071.1|BI816 ------------------------------------------------
gi|15906801|gb|BI814317.1|BI814 ------------------------------------------------
gi|21255003|gb|BQ451891.1|BQ451 AAAAAAAAAAA-------------------------------------

PF13_0301                       CAATTCATTTTGAAGGAAATATCCTGGAAATGTGATAAAATATAATAA
MAL13|PF13_0301                 ------------------------------------------------
su_gi_contig_1536               ------------------------------------------------
gi|22794269|gb|BU498075.1|BU498 ------------------------------------------------
gi|22793578|gb|BU497384.1|BU497 ------------------------------------------------
gi|22794562|gb|BU498368.1|BU498 ------------------------------------------------
gi|15909943|gb|BI816071.1|BI816 ------------------------------------------------
gi|15906801|gb|BI814317.1|BI814 ------------------------------------------------
gi|21255003|gb|BQ451891.1|BQ451 ------------------------------------------------

PF13_0301                       TAAAAAAAAATATATATATTTTATTATTGAATACACTTATTTTATTAC
MAL13|PF13_0301                 ------------------------------------------------
su_gi_contig_1536               ------------------------------------------------
gi|22794269|gb|BU498075.1|BU498 ------------------------------------------------
gi|22793578|gb|BU497384.1|BU497 ------------------------------------------------
gi|22794562|gb|BU498368.1|BU498 ------------------------------------------------
gi|15909943|gb|BI816071.1|BI816 ------------------------------------------------
gi|15906801|gb|BI814317.1|BI814 ------------------------------------------------
gi|21255003|gb|BQ451891.1|BQ451 ------------------------------------------------

PF13_0301                       TTATTTATACTGGTAAATTATTGGGAGTTCGATTAGTATGAATCTTCT
MAL13|PF13_0301                 ------------------------------------------------
su_gi_contig_1536               ------------------------------------------------
gi|22794269|gb|BU498075.1|BU498 ------------------------------------------------
gi|22793578|gb|BU497384.1|BU497 ------------------------------------------------
gi|22794562|gb|BU498368.1|BU498 ------------------------------------------------
gi|15909943|gb|BI816071.1|BI816 ------------------------------------------------
gi|15906801|gb|BI814317.1|BI814 ------------------------------------------------
gi|21255003|gb|BQ451891.1|BQ451 ------------------------------------------------

PF13_0301                       ATATAATCTAAACTTATTTTATAGTGTTCTATTTTATATCTTTTTATA
MAL13|PF13_0301                 ------------------------------------------------
su_gi_contig_1536               ------------------------------------------------
gi|22794269|gb|BU498075.1|BU498 ------------------------------------------------
gi|22793578|gb|BU497384.1|BU497 ------------------------------------------------
gi|22794562|gb|BU498368.1|BU498 ------------------------------------------------
gi|15909943|gb|BI816071.1|BI816 ------------------------------------------------
gi|15906801|gb|BI814317.1|BI814 ------------------------------------------------
gi|21255003|gb|BQ451891.1|BQ451 ------------------------------------------------

PF13_0301                       ACATTACTTTTATGATTGTAAAAAAAATAAAAAAAAGGTACAATTGTT
MAL13|PF13_0301                 ------------------------------------------------
su_gi_contig_1536               ------------------------------------------------
gi|22794269|gb|BU498075.1|BU498 ------------------------------------------------
gi|22793578|gb|BU497384.1|BU497 ------------------------------------------------
gi|22794562|gb|BU498368.1|BU498 ------------------------------------------------
gi|15909943|gb|BI816071.1|BI816 ------------------------------------------------
gi|15906801|gb|BI814317.1|BI814 ------------------------------------------------
gi|21255003|gb|BQ451891.1|BQ451 ------------------------------------------------

PF13_0301                       TTATTCTGGTTTTTATTGTTTTCTTTATTTTTTCTACACACATTATAT
MAL13|PF13_0301                 ------------------------------------------------
su_gi_contig_1536               ------------------------------------------------
gi|22794269|gb|BU498075.1|BU498 ------------------------------------------------
gi|22793578|gb|BU497384.1|BU497 ------------------------------------------------
gi|22794562|gb|BU498368.1|BU498 ------------------------------------------------
gi|15909943|gb|BI816071.1|BI816 ------------------------------------------------
gi|15906801|gb|BI814317.1|BI814 ------------------------------------------------
gi|21255003|gb|BQ451891.1|BQ451 ------------------------------------------------

PF13_0301                       ATTCAAAGTGACAATTATAAATACATAAAAAATATAGTTCAAAATGAA
MAL13|PF13_0301                 ------------------------------------------------
su_gi_contig_1536               ------------------------------------------------
gi|22794269|gb|BU498075.1|BU498 ------------------------------------------------
gi|22793578|gb|BU497384.1|BU497 ------------------------------------------------
gi|22794562|gb|BU498368.1|BU498 ------------------------------------------------
gi|15909943|gb|BI816071.1|BI816 ------------------------------------------------
gi|15906801|gb|BI814317.1|BI814 ------------------------------------------------
gi|21255003|gb|BQ451891.1|BQ451 ------------------------------------------------

PF13_0301                       ATATGTATATATATATATATATATATATATATATATATATATAGTATA
MAL13|PF13_0301                 ------------------------------------------------
su_gi_contig_1536               ------------------------------------------------
gi|22794269|gb|BU498075.1|BU498 ------------------------------------------------
gi|22793578|gb|BU497384.1|BU497 ------------------------------------------------
gi|22794562|gb|BU498368.1|BU498 ------------------------------------------------
gi|15909943|gb|BI816071.1|BI816 ------------------------------------------------
gi|15906801|gb|BI814317.1|BI814 ------------------------------------------------
gi|21255003|gb|BQ451891.1|BQ451 ------------------------------------------------

PF13_0301                       TTGTGTATATATTTAATTAATTATTTAAGAAACCTCAATAACTTATAA
MAL13|PF13_0301                 ------------------------------------------------
su_gi_contig_1536               ------------------------------------------------
gi|22794269|gb|BU498075.1|BU498 ------------------------------------------------
gi|22793578|gb|BU497384.1|BU497 ------------------------------------------------
gi|22794562|gb|BU498368.1|BU498 ------------------------------------------------
gi|15909943|gb|BI816071.1|BI816 ------------------------------------------------
gi|15906801|gb|BI814317.1|BI814 ------------------------------------------------
gi|21255003|gb|BQ451891.1|BQ451 ------------------------------------------------

PF13_0301                       CGTCCATAAAAGAAAATATTACTTCAATATATATTGATAGGGTAATAA
MAL13|PF13_0301                 ------------------------------------------------
su_gi_contig_1536               ------------------------------------------------
gi|22794269|gb|BU498075.1|BU498 ------------------------------------------------
gi|22793578|gb|BU497384.1|BU497 ------------------------------------------------
gi|22794562|gb|BU498368.1|BU498 ------------------------------------------------
gi|15909943|gb|BI816071.1|BI816 ------------------------------------------------
gi|15906801|gb|BI814317.1|BI814 ------------------------------------------------
gi|21255003|gb|BQ451891.1|BQ451 ------------------------------------------------

PF13_0301                       ATATAAACTTATCCTATTTTTTTAATATCTTAGTACTAATATGGACAG
MAL13|PF13_0301                 ------------------------------------------------
su_gi_contig_1536               ------------------------------------------------
gi|22794269|gb|BU498075.1|BU498 ------------------------------------------------
gi|22793578|gb|BU497384.1|BU497 ------------------------------------------------
gi|22794562|gb|BU498368.1|BU498 ------------------------------------------------
gi|15909943|gb|BI816071.1|BI816 ------------------------------------------------
gi|15906801|gb|BI814317.1|BI814 ------------------------------------------------
gi|21255003|gb|BQ451891.1|BQ451 ------------------------------------------------

PF13_0301                       GTTAATTATAGAAAATTTTAATTTTGTATACACACATTTGAATTATTA
MAL13|PF13_0301                 ------------------------------------------------
su_gi_contig_1536               ------------------------------------------------
gi|22794269|gb|BU498075.1|BU498 ------------------------------------------------
gi|22793578|gb|BU497384.1|BU497 ------------------------------------------------
gi|22794562|gb|BU498368.1|BU498 ------------------------------------------------
gi|15909943|gb|BI816071.1|BI816 ------------------------------------------------
gi|15906801|gb|BI814317.1|BI814 ------------------------------------------------
gi|21255003|gb|BQ451891.1|BQ451 ------------------------------------------------

PF13_0301                       ATATAGTTTGTATTTTCTAATTTTTTTTTTTTTTTTTTTTTTTTTCAA
MAL13|PF13_0301                 ------------------------------------------------
su_gi_contig_1536               ------------------------------------------------
gi|22794269|gb|BU498075.1|BU498 ------------------------------------------------
gi|22793578|gb|BU497384.1|BU497 ------------------------------------------------
gi|22794562|gb|BU498368.1|BU498 ------------------------------------------------
gi|15909943|gb|BI816071.1|BI816 ------------------------------------------------
gi|15906801|gb|BI814317.1|BI814 ------------------------------------------------
gi|21255003|gb|BQ451891.1|BQ451 ------------------------------------------------

PF13_0301                       TATAATTTATAAATATATTATTTTATTAATATTATGCATGTATTGTTT
MAL13|PF13_0301                 ------------------------------------------------
su_gi_contig_1536               ------------------------------------------------
gi|22794269|gb|BU498075.1|BU498 ------------------------------------------------
gi|22793578|gb|BU497384.1|BU497 ------------------------------------------------
gi|22794562|gb|BU498368.1|BU498 ------------------------------------------------
gi|15909943|gb|BI816071.1|BI816 ------------------------------------------------
gi|15906801|gb|BI814317.1|BI814 ------------------------------------------------
gi|21255003|gb|BQ451891.1|BQ451 ------------------------------------------------

PF13_0301                       TTTTTTTTTTTATATTCATTCATTATTAATGTTATATTATTTTATTTT
MAL13|PF13_0301                 ------------------------------------------------
su_gi_contig_1536               ------------------------------------------------
gi|22794269|gb|BU498075.1|BU498 ------------------------------------------------
gi|22793578|gb|BU497384.1|BU497 ------------------------------------------------
gi|22794562|gb|BU498368.1|BU498 ------------------------------------------------
gi|15909943|gb|BI816071.1|BI816 ------------------------------------------------
gi|15906801|gb|BI814317.1|BI814 ------------------------------------------------
gi|21255003|gb|BQ451891.1|BQ451 ------------------------------------------------

PF13_0301                       TATATAATTAATTTTTTCATTCTTATTAATATTAAAAAAAAAAAAAAT
MAL13|PF13_0301                 ------------------------------------------------
su_gi_contig_1536               ------------------------------------------------
gi|22794269|gb|BU498075.1|BU498 ------------------------------------------------
gi|22793578|gb|BU497384.1|BU497 ------------------------------------------------
gi|22794562|gb|BU498368.1|BU498 ------------------------------------------------
gi|15909943|gb|BI816071.1|BI816 ------------------------------------------------
gi|15906801|gb|BI814317.1|BI814 ------------------------------------------------
gi|21255003|gb|BQ451891.1|BQ451 ------------------------------------------------

PF13_0301                       TAATATTTCACATTAAGCTTAATAAAAACAAAAAATATAAGTGAACCT
MAL13|PF13_0301                 ------------------------------------------------
su_gi_contig_1536               ------------------------------------------------
gi|22794269|gb|BU498075.1|BU498 ------------------------------------------------
gi|22793578|gb|BU497384.1|BU497 ------------------------------------------------
gi|22794562|gb|BU498368.1|BU498 ------------------------------------------------
gi|15909943|gb|BI816071.1|BI816 ------------------------------------------------
gi|15906801|gb|BI814317.1|BI814 ------------------------------------------------
gi|21255003|gb|BQ451891.1|BQ451 ------------------------------------------------

PF13_0301                       ATGTATAAATATTAGACCATTTTTTGTATGACATAATTATATTCTTTT
MAL13|PF13_0301                 ------------------------------------------------
su_gi_contig_1536               ------------------------------------------------
gi|22794269|gb|BU498075.1|BU498 ------------------------------------------------
gi|22793578|gb|BU497384.1|BU497 ------------------------------------------------
gi|22794562|gb|BU498368.1|BU498 ------------------------------------------------
gi|15909943|gb|BI816071.1|BI816 ------------------------------------------------
gi|15906801|gb|BI814317.1|BI814 ------------------------------------------------
gi|21255003|gb|BQ451891.1|BQ451 ------------------------------------------------

PF13_0301                       GTTTTAATTTATCTTTTTTTATGTATTTAAAAATTTTTCCCAAAGGAA
MAL13|PF13_0301                 ------------------------------------------------
su_gi_contig_1536               ------------------------------------------------
gi|22794269|gb|BU498075.1|BU498 ------------------------------------------------
gi|22793578|gb|BU497384.1|BU497 ------------------------------------------------
gi|22794562|gb|BU498368.1|BU498 ------------------------------------------------
gi|15909943|gb|BI816071.1|BI816 ------------------------------------------------
gi|15906801|gb|BI814317.1|BI814 ------------------------------------------------
gi|21255003|gb|BQ451891.1|BQ451 ------------------------------------------------

PF13_0301                       AAGTTCTCTTTTTAAATTATTATCTAATTTTTTTTTCTTATTTATAAA
MAL13|PF13_0301                 ------------------------------------------------
su_gi_contig_1536               ------------------------------------------------
gi|22794269|gb|BU498075.1|BU498 ------------------------------------------------
gi|22793578|gb|BU497384.1|BU497 ------------------------------------------------
gi|22794562|gb|BU498368.1|BU498 ------------------------------------------------
gi|15909943|gb|BI816071.1|BI816 ------------------------------------------------
gi|15906801|gb|BI814317.1|BI814 ------------------------------------------------
gi|21255003|gb|BQ451891.1|BQ451 ------------------------------------------------

PF13_0301                       TATATACATATATATATATATATATATATATATATATATAATTTTAAG
MAL13|PF13_0301                 ------------------------------------------------
su_gi_contig_1536               ------------------------------------------------
gi|22794269|gb|BU498075.1|BU498 ------------------------------------------------
gi|22793578|gb|BU497384.1|BU497 ------------------------------------------------
gi|22794562|gb|BU498368.1|BU498 ------------------------------------------------
gi|15909943|gb|BI816071.1|BI816 ------------------------------------------------
gi|15906801|gb|BI814317.1|BI814 ------------------------------------------------
gi|21255003|gb|BQ451891.1|BQ451 ------------------------------------------------

PF13_0301                       TAGGATCAGAATTAAAAGGACGAAATAAAATGATATATTATAAATATT
MAL13|PF13_0301                 ------------------------------------------------
su_gi_contig_1536               ------------------------------------------------
gi|22794269|gb|BU498075.1|BU498 ------------------------------------------------
gi|22793578|gb|BU497384.1|BU497 ------------------------------------------------
gi|22794562|gb|BU498368.1|BU498 ------------------------------------------------
gi|15909943|gb|BI816071.1|BI816 ------------------------------------------------
gi|15906801|gb|BI814317.1|BI814 ------------------------------------------------
gi|21255003|gb|BQ451891.1|BQ451 ------------------------------------------------

PF13_0301                       AAAATTTATACAATTTCTTCGTATATATTTTATAGAAGAAATTTACCT
MAL13|PF13_0301                 ------------------------------------------------
su_gi_contig_1536               ------------------------------------------------
gi|22794269|gb|BU498075.1|BU498 ------------------------------------------------
gi|22793578|gb|BU497384.1|BU497 ------------------------------------------------
gi|22794562|gb|BU498368.1|BU498 ------------------------------------------------
gi|15909943|gb|BI816071.1|BI816 ------------------------------------------------
gi|15906801|gb|BI814317.1|BI814 ------------------------------------------------
gi|21255003|gb|BQ451891.1|BQ451 ------------------------------------------------

PF13_0301                       TTATGAACCATAAGAATATT
MAL13|PF13_0301                 --------------------
su_gi_contig_1536               --------------------
gi|22794269|gb|BU498075.1|BU498 --------------------
gi|22793578|gb|BU497384.1|BU497 --------------------
gi|22794562|gb|BU498368.1|BU498 --------------------
gi|15909943|gb|BI816071.1|BI816 --------------------
gi|15906801|gb|BI814317.1|BI814 --------------------
gi|21255003|gb|BQ451891.1|BQ451 --------------------

;

endblock;
