# Supplementary material for: cDNA sequences reveal considerable gene prediction inaccuracy in the Plasmodium falciparum genome
Source: BMC Genomics. 2007 Jul 27;8:255. doi: 10.1186/1471-2164-8-255 (PMC1978503; doi:10.1186/1471-2164-8-255)
Supplement: Additional file 3 — Genes with cDNA sequences not matching predicted CDS perfectly. Aligned cDNA and predicted CDS sequences can be viewed by double clicking the hyper-linked gene names in the Excel file. [file 1471-2164-8-255-S3.zip › PF13_0324.TXT]

#NEXUS

[!This data assembled using Sequencher, from Gene Codes Corporation.]
begin data;
   dimensions ntax=5 nchar=6299;
   format datatype=dna gap=- interleave=yes;
   matrix

PF13_0324                     ATATATATATATAATATATATAATATATATATTATATTCATTTTTTGA
MAL13|PF13_0324               ------------------------------------------------
su_gi_contig_4714             ------------------------------------------------
gi|1674970|gb|N97712.1|N97712 ------------------------------------------------
gi|1674971|gb|N97713.1|N97713 ------------------------------------------------

PF13_0324                     GAAAAAACAAAAAACAAAAGTTGTCAATTTTGTTATTATTTTTTTCAA
MAL13|PF13_0324               ------------------------------------------------
su_gi_contig_4714             ------------------------------------------------
gi|1674970|gb|N97712.1|N97712 ------------------------------------------------
gi|1674971|gb|N97713.1|N97713 ------------------------------------------------

PF13_0324                     GATAACACAATAATTATATTGATAAATTAAATATTATATTATATATAT
MAL13|PF13_0324               ------------------------------------------------
su_gi_contig_4714             ------------------------------------------------
gi|1674970|gb|N97712.1|N97712 ------------------------------------------------
gi|1674971|gb|N97713.1|N97713 ------------------------------------------------

PF13_0324                     TATTTGATTCTTTGGTAAATAATTTTATATAGGTTAAAAAAATAATAA
MAL13|PF13_0324               ------------------------------------------------
su_gi_contig_4714             ------------------------------------------------
gi|1674970|gb|N97712.1|N97712 ------------------------------------------------
gi|1674971|gb|N97713.1|N97713 ------------------------------------------------

PF13_0324                     ACATTTATATATATATATATAATATTATATGTATATATTATATATATA
MAL13|PF13_0324               ------------------------------------------------
su_gi_contig_4714             ------------------------------------------------
gi|1674970|gb|N97712.1|N97712 ------------------------------------------------
gi|1674971|gb|N97713.1|N97713 ------------------------------------------------

PF13_0324                     TATATATTATAATATATATATTTAAAATATGTATTTTTTATAATAAAT
MAL13|PF13_0324               ------------------------------------------------
su_gi_contig_4714             ------------------------------------------------
gi|1674970|gb|N97712.1|N97712 ------------------------------------------------
gi|1674971|gb|N97713.1|N97713 ------------------------------------------------

PF13_0324                     TATAAAAAAAAAGAAAAAAAATAAAGTAGCACTTTTAGATATATTTTT
MAL13|PF13_0324               ------------------------------------------------
su_gi_contig_4714             ------------------------------------------------
gi|1674970|gb|N97712.1|N97712 ------------------------------------------------
gi|1674971|gb|N97713.1|N97713 ------------------------------------------------

PF13_0324                     TTAAAATAATATCAATGATAATATATAATTATTTTATGCATATTATAT
MAL13|PF13_0324               ------------------------------------------------
su_gi_contig_4714             ------------------------------------------------
gi|1674970|gb|N97712.1|N97712 ------------------------------------------------
gi|1674971|gb|N97713.1|N97713 ------------------------------------------------

PF13_0324                     ATGAAATGAACAAAATTATACGCATAAATGTAATATTATAAAATTAAA
MAL13|PF13_0324               ------------------------------------------------
su_gi_contig_4714             ------------------------------------------------
gi|1674970|gb|N97712.1|N97712 ------------------------------------------------
gi|1674971|gb|N97713.1|N97713 ------------------------------------------------

PF13_0324                     ATATATTATTTATGTATAAAAAAATAAAATATATAGTGTAAATGCATA
MAL13|PF13_0324               ------------------------------------------------
su_gi_contig_4714             ------------------------------------------------
gi|1674970|gb|N97712.1|N97712 ------------------------------------------------
gi|1674971|gb|N97713.1|N97713 ------------------------------------------------

PF13_0324                     TTTTTATAAATATATTTATTAAATTATTTTTCAAGAAAAAAAAAAACA
MAL13|PF13_0324               ------------------------------------------------
su_gi_contig_4714             ------------------------------------------------
gi|1674970|gb|N97712.1|N97712 ------------------------------------------------
gi|1674971|gb|N97713.1|N97713 ------------------------------------------------

PF13_0324                     TTTATTCTTTATATTATATATTATATATATGTATTATATATTTAATAA
MAL13|PF13_0324               ------------------------------------------------
su_gi_contig_4714             ------------------------------------------------
gi|1674970|gb|N97712.1|N97712 ------------------------------------------------
gi|1674971|gb|N97713.1|N97713 ------------------------------------------------

PF13_0324                     AAATAATATATTGATAATATATACATTAAAAAAAGAATCCAGAAAATT
MAL13|PF13_0324               ------------------------------------------------
su_gi_contig_4714             ------------------------------------------------
gi|1674970|gb|N97712.1|N97712 ------------------------------------------------
gi|1674971|gb|N97713.1|N97713 ------------------------------------------------

PF13_0324                     TTAAAAAATAAAAATGTTATATATATATGTATTTAAAATAATTATATA
MAL13|PF13_0324               ------------------------------------------------
su_gi_contig_4714             ------------------------------------------------
gi|1674970|gb|N97712.1|N97712 ------------------------------------------------
gi|1674971|gb|N97713.1|N97713 ------------------------------------------------

PF13_0324                     TATAATATAATTTATAATTATATTTTAACATAATGTATATATAATATA
MAL13|PF13_0324               ------------------------------------------------
su_gi_contig_4714             ------------------------------------------------
gi|1674970|gb|N97712.1|N97712 ------------------------------------------------
gi|1674971|gb|N97713.1|N97713 ------------------------------------------------

PF13_0324                     TATATTATATATATAATAAATATATTATATAAATATTTATTTTATATG
MAL13|PF13_0324               ------------------------------------------------
su_gi_contig_4714             ------------------------------------------------
gi|1674970|gb|N97712.1|N97712 ------------------------------------------------
gi|1674971|gb|N97713.1|N97713 ------------------------------------------------

PF13_0324                     AAAAATAACATTTGGCAAAAATAAAATATACAATATTATATAAAATAT
MAL13|PF13_0324               ------------------------------------------------
su_gi_contig_4714             ------------------------------------------------
gi|1674970|gb|N97712.1|N97712 ------------------------------------------------
gi|1674971|gb|N97713.1|N97713 ------------------------------------------------

PF13_0324                     ATATATATATATATATATATATATATAATATATATTTATTTTATTATT
MAL13|PF13_0324               ------------------------------------------------
su_gi_contig_4714             ------------------------------------------------
gi|1674970|gb|N97712.1|N97712 ------------------------------------------------
gi|1674971|gb|N97713.1|N97713 ------------------------------------------------

PF13_0324                     TTTTTTTTTTTTATGTATTATTTTATATAAAAATAAAAAAATATATTT
MAL13|PF13_0324               ------------------------------------------------
su_gi_contig_4714             ------------------------------------------------
gi|1674970|gb|N97712.1|N97712 ------------------------------------------------
gi|1674971|gb|N97713.1|N97713 ------------------------------------------------

PF13_0324                     ATATATATATTTAGATAATTAAAAAAAAAAAAAAACATTTTTTTTTGA
MAL13|PF13_0324               ------------------------------------------------
su_gi_contig_4714             ------------------------------------------------
gi|1674970|gb|N97712.1|N97712 ------------------------------------------------
gi|1674971|gb|N97713.1|N97713 ------------------------------------------------

PF13_0324                     AAAAAATACAAGAAAATATGATATATATATATAAATATACAATATATA
MAL13|PF13_0324               ------------------------------------------------
su_gi_contig_4714             ------------------------------------------------
gi|1674970|gb|N97712.1|N97712 ------------------------------------------------
gi|1674971|gb|N97713.1|N97713 ------------------------------------------------

PF13_0324                     TAAACAGGATATAATAAAAAAAAATACATTATTTATTTTTTATAATTT
MAL13|PF13_0324               ------------------------------------------------
su_gi_contig_4714             ------------------------------------------------
gi|1674970|gb|N97712.1|N97712 ------------------------------------------------
gi|1674971|gb|N97713.1|N97713 ------------------------------------------------

PF13_0324                     TTATTTTATATTTTTATATGTCCATATATTTATATTTATATATATATT
MAL13|PF13_0324               ------------------------------------------------
su_gi_contig_4714             ------------------------------------------------
gi|1674970|gb|N97712.1|N97712 ------------------------------------------------
gi|1674971|gb|N97713.1|N97713 ------------------------------------------------

PF13_0324                     ATATTTATATAAAAGAAAAATGCAATAATTAATTTTTTGGTATTTTTT
MAL13|PF13_0324               ------------------------------------------------
su_gi_contig_4714             ------------------------------------------------
gi|1674970|gb|N97712.1|N97712 ------------------------------------------------
gi|1674971|gb|N97713.1|N97713 ------------------------------------------------

PF13_0324                     TCTTTTTTGTTATAATGTATATTTTTTAAAAGAATTGTATAATACGCA
MAL13|PF13_0324               ------------------------------------------------
su_gi_contig_4714             ------------------------------------------------
gi|1674970|gb|N97712.1|N97712 ------------------------------------------------
gi|1674971|gb|N97713.1|N97713 ------------------------------------------------

PF13_0324                     TATGAGAAATATGAATTATATATTTTATTATAATATATATGTTCAAGT
MAL13|PF13_0324               ------------------------------------------------
su_gi_contig_4714             ------------------------------------------------
gi|1674970|gb|N97712.1|N97712 ------------------------------------------------
gi|1674971|gb|N97713.1|N97713 ------------------------------------------------

PF13_0324                     TTATATATTAAAAATGTATAAATATTATAAACTATATATTTAAAAGAG
MAL13|PF13_0324               ------------------------------------------------
su_gi_contig_4714             ------------------------------------------------
gi|1674970|gb|N97712.1|N97712 ------------------------------------------------
gi|1674971|gb|N97713.1|N97713 ------------------------------------------------

PF13_0324                     AATAAGGAAAAAAAAAAAAAAGAAAAAAAAGAAAAGAGAAAAAAAAAA
MAL13|PF13_0324               ------------------------------------------------
su_gi_contig_4714             ------------------------------------------------
gi|1674970|gb|N97712.1|N97712 ------------------------------------------------
gi|1674971|gb|N97713.1|N97713 ------------------------------------------------

PF13_0324                     AAAAAAAAAAAAAGAAAAATTTTTTTTTTTTGATATTTATATTTATTT
MAL13|PF13_0324               ------------------------------------------------
su_gi_contig_4714             ------------------------------------------------
gi|1674970|gb|N97712.1|N97712 ------------------------------------------------
gi|1674971|gb|N97713.1|N97713 ------------------------------------------------

PF13_0324                     TTTTATTAGTATTTGCCATTTGAACATATTATTTTAATTTTTATTATA
MAL13|PF13_0324               ------------------------------------------------
su_gi_contig_4714             ------------------------------------------------
gi|1674970|gb|N97712.1|N97712 ------------------------------------------------
gi|1674971|gb|N97713.1|N97713 ------------------------------------------------

PF13_0324                     TATATATATATATATATATATATTTTTTTTTTTTTTTTTTTTTTTTTT
MAL13|PF13_0324               ------------------------------------------------
su_gi_contig_4714             ------------------------------------------------
gi|1674970|gb|N97712.1|N97712 ------------------------------------------------
gi|1674971|gb|N97713.1|N97713 ------------------------------------------------

PF13_0324                     TTTGAGTAAAAAATGCAGCCGTATGATTATAATAGAGGTTTAAATAAT
MAL13|PF13_0324               ------------ATGCAGCCGTATGATTATAATAGAGGTTTAAATAAT
su_gi_contig_4714             ------------------------------------------------
gi|1674970|gb|N97712.1|N97712 ------------------------------------------------
gi|1674971|gb|N97713.1|N97713 ------------------------------------------------

PF13_0324                     AATAATACAGCAAATTACAATAATCAGAATAATGCAAATGCTCCTATA
MAL13|PF13_0324               AATAATACAGCAAATTACAATAATCAGAATAATGCAAATGCTCCTATA
su_gi_contig_4714             ------------------------------------------------
gi|1674970|gb|N97712.1|N97712 ------------------------------------------------
gi|1674971|gb|N97713.1|N97713 ------------------------------------------------

PF13_0324                     AATAATCCGTTTCTTCATAACAACGATATAGGAAATAATAATAATATG
MAL13|PF13_0324               AATAATCCGTTTCTTCATAACAACGATATAGGAAATAATAATAATATG
su_gi_contig_4714             ------------------------------------------------
gi|1674970|gb|N97712.1|N97712 ------------------------------------------------
gi|1674971|gb|N97713.1|N97713 ------------------------------------------------

PF13_0324                     AAGACAAATGAAGGTCCATATAATGCACCAACATATTATAACCCTGGT
MAL13|PF13_0324               AAGACAAATGAAGGTCCATATAATGCACCAACATATTATAACCCTGGT
su_gi_contig_4714             ------------------------------------------------
gi|1674970|gb|N97712.1|N97712 ------------------------------------------------
gi|1674971|gb|N97713.1|N97713 ------------------------------------------------

PF13_0324                     CAGCATCAACAACAACAACAACAGCAGCAACAGCAAGGCCCCCCTCTT
MAL13|PF13_0324               CAGCATCAACAACAACAACAACAGCAGCAACAGCAAGGCCCCCCTCTT
su_gi_contig_4714             ------------------------------------------------
gi|1674970|gb|N97712.1|N97712 ------------------------------------------------
gi|1674971|gb|N97713.1|N97713 ------------------------------------------------

PF13_0324                     CATCAAGGTTATCAACATTCTGGTGTATATGGTATGAATCAGGGTAAT
MAL13|PF13_0324               CATCAAGGTTATCAACATTCTGGTGTATATGGTATGAATCAGGGTAAT
su_gi_contig_4714             ------------------------------------------------
gi|1674970|gb|N97712.1|N97712 ------------------------------------------------
gi|1674971|gb|N97713.1|N97713 ------------------------------------------------

PF13_0324                     TATAAGACAAATAATATAGGTGAGAATATGTATAATCAAGATGGACAT
MAL13|PF13_0324               TATAAGACAAATAATATAGGTGAGAATATGTATAATCAAGATGGACAT
su_gi_contig_4714             ------------------------------------------------
gi|1674970|gb|N97712.1|N97712 ------------------------------------------------
gi|1674971|gb|N97713.1|N97713 ------------------------------------------------

PF13_0324                     AATAATACGAGTTATATAAATCAAGGACAACCTTATCGTAATGTAACG
MAL13|PF13_0324               AATAATACGAGTTATATAAATCAAGGACAACCTTATCGTAATGTAACG
su_gi_contig_4714             ------------------------------------------------
gi|1674970|gb|N97712.1|N97712 ------------------------------------------------
gi|1674971|gb|N97713.1|N97713 ------------------------------------------------

PF13_0324                     AGTCAATTTATTCCTGTAAGTTCAAATAATACGTTAAAAGCAGGAGGA
MAL13|PF13_0324               AGTCAATTTATTCCTGTAAGTTCAAATAATACGTTAAAAGCAGGAGGA
su_gi_contig_4714             ------------------------------------------------
gi|1674970|gb|N97712.1|N97712 ------------------------------------------------
gi|1674971|gb|N97713.1|N97713 ------------------------------------------------

PF13_0324                     AATATGTTAGGTTATGATAATATGGGTAATATAAATCATGTACAGCCA
MAL13|PF13_0324               AATATGTTAGGTTATGATAATATGGGTAATATAAATCATGTACAGCCA
su_gi_contig_4714             ------------------------------------------------
gi|1674970|gb|N97712.1|N97712 ------------------------------------------------
gi|1674971|gb|N97713.1|N97713 ------------------------------------------------

PF13_0324                     ATTATAAATGATACATATCAAGAATTTTTACAATTTAATGCATTTTCT
MAL13|PF13_0324               ATTATAAATGATACATATCAAGAATTTTTACAATTTAATGCATTTTCT
su_gi_contig_4714             ------------------------------------------------
gi|1674970|gb|N97712.1|N97712 ------------------------------------------------
gi|1674971|gb|N97713.1|N97713 ------------------------------------------------

PF13_0324                     CATTTTGTTAAAAGTTCAGTTAGCTATATGCCAGCCAACACTACTTTG
MAL13|PF13_0324               CATTTTGTTAAAAGTTCAGTTAGCTATATGCCAGCCAACACTACTTTG
su_gi_contig_4714             ------------------------------------------------
gi|1674970|gb|N97712.1|N97712 ------------------------------------------------
gi|1674971|gb|N97713.1|N97713 ------------------------------------------------

PF13_0324                     AAACAAAAAGCTTATGTACCTCTTGGGTTTGTGATACAACCTTTAGCT
MAL13|PF13_0324               AAACAAAAAGCTTATGTACCTCTTGGGTTTGTGATACAACCTTTAGCT
su_gi_contig_4714             ------------------------------------------------
gi|1674970|gb|N97712.1|N97712 ------------------------------------------------
gi|1674971|gb|N97713.1|N97713 ------------------------------------------------

PF13_0324                     CCTATACCAGATGGATATCCAGAATTGGCTTCTGTAAATTTTGGTAAT
MAL13|PF13_0324               CCTATACCAGATGGATATCCAGAATTGGCTTCTGTAAATTTTGGTAAT
su_gi_contig_4714             ------------------------------------------------
gi|1674970|gb|N97712.1|N97712 ------------------------------------------------
gi|1674971|gb|N97713.1|N97713 ------------------------------------------------

PF13_0324                     TCAACAGTTGTGCGATGTAAAAAATGTAGAACTTATATTAATCCATTT
MAL13|PF13_0324               TCAACAGTTGTGCGATGTAAAAAATGTAGAACTTATATTAATCCATTT
su_gi_contig_4714             ------------------------------------------------
gi|1674970|gb|N97712.1|N97712 ------------------------------------------------
gi|1674971|gb|N97713.1|N97713 ------------------------------------------------

PF13_0324                     GTTAGATTTGAGGCTGGAGGCAAAAAATGGAATTGTAATATGTGTTAT
MAL13|PF13_0324               GTTAGATTTGAGGCTGGAGGCAAAAAATGGAATTGTAATATGTGTTAT
su_gi_contig_4714             ------------------------------------------------
gi|1674970|gb|N97712.1|N97712 ------------------------------------------------
gi|1674971|gb|N97713.1|N97713 ------------------------------------------------

PF13_0324                     AATATTAATGATACTCCTCAATTTTATTTTGTACCTTTAGATGAAAAA
MAL13|PF13_0324               AATATTAATGATACTCCTCAATTTTATTTTGTACCTTTAGATGAAAAA
su_gi_contig_4714             ------------------------------------------------
gi|1674970|gb|N97712.1|N97712 ------------------------------------------------
gi|1674971|gb|N97713.1|N97713 ------------------------------------------------

PF13_0324                     GGAAAGAGGAAAGATTTATTTCAAAGGCCAGAATTATGTACAGGTAGT
MAL13|PF13_0324               GGAAAGAGGAAAGATTTATTTCAAAGGCCAGAATTATGTACAGGTAGT
su_gi_contig_4714             ------------------------------------------------
gi|1674970|gb|N97712.1|N97712 ------------------------------------------------
gi|1674971|gb|N97713.1|N97713 ------------------------------------------------

PF13_0324                     GTCGAATTTATTGCTCCTAGTGATTATATGATAAGACCACCACAACCA
MAL13|PF13_0324               GTCGAATTTATTGCTCCTAGTGATTATATGATAAGACCACCACAACCA
su_gi_contig_4714             ------------------------------------------------
gi|1674970|gb|N97712.1|N97712 ------------------------------------------------
gi|1674971|gb|N97713.1|N97713 ------------------------------------------------

PF13_0324                     TCTGTATATTTATTTTTAATAGATGTAACAGTAACATCAGTAAATTCT
MAL13|PF13_0324               TCTGTATATTTATTTTTAATAGATGTAACAGTAACATCAGTAAATTCT
su_gi_contig_4714             ------------------------------------------------
gi|1674970|gb|N97712.1|N97712 ------------------------------------------------
gi|1674971|gb|N97713.1|N97713 ------------------------------------------------

PF13_0324                     GGTTTATTAGATGTTGTTTGTAGTACAATAAAAAGTTTATTACCAAAA
MAL13|PF13_0324               GGTTTATTAGATGTTGTTTGTAGTACAATAAAAAGTTTATTACCAAAA
su_gi_contig_4714             ------------------------------------------------
gi|1674970|gb|N97712.1|N97712 ------------------------------------------------
gi|1674971|gb|N97713.1|N97713 ------------------------------------------------

PF13_0324                     AATAATGATTCAACCGAAAATAATAATCAAAATGATAACAATAATAAT
MAL13|PF13_0324               AATAATGATTCAACCGAAAATAATAATCAAAATGATAACAATAATAAT
su_gi_contig_4714             ------------------------------------------------
gi|1674970|gb|N97712.1|N97712 ------------------------------------------------
gi|1674971|gb|N97713.1|N97713 ------------------------------------------------

PF13_0324                     AATAATAATAATAATAGTAAGAATTTAAAATCATTTGATTCTCGTACA
MAL13|PF13_0324               AATAATAATAATAATAGTAAGAATTTAAAATCATTTGATTCTCGTACA
su_gi_contig_4714             ------------------------------------------------
gi|1674970|gb|N97712.1|N97712 ------------------------------------------------
gi|1674971|gb|N97713.1|N97713 ------------------------------------------------

PF13_0324                     TTAATTGGTATTATGACCTTTGATTCAACCATACATTTTTATAATTTA
MAL13|PF13_0324               TTAATTGGTATTATGACCTTTGATTCAACCATACATTTTTATAATTTA
su_gi_contig_4714             ------------------------------------------------
gi|1674970|gb|N97712.1|N97712 ------------------------------------------------
gi|1674971|gb|N97713.1|N97713 ------------------------------------------------

PF13_0324                     AATTCTAATTTGAAACAAACACAAATGATGGTGGTTCCTGATATACAA
MAL13|PF13_0324               AATTCTAATTTGAAACAAACACAAATGATGGTGGTTCCTGATATACAA
su_gi_contig_4714             ------------------------------------------------
gi|1674970|gb|N97712.1|N97712 ------------------------------------------------
gi|1674971|gb|N97713.1|N97713 ------------------------------------------------

PF13_0324                     GATATTTTTATTCCACTTCCTGAGGATATTTTAGTAAATGTACATGAA
MAL13|PF13_0324               GATATTTTTATTCCACTTCCTGAGGATATTTTAGTAAATGTACATGAA
su_gi_contig_4714             ------------------------------------------------
gi|1674970|gb|N97712.1|N97712 ------------------------------------------------
gi|1674971|gb|N97713.1|N97713 ------------------------------------------------

PF13_0324                     TGTCAAAACGTTATAGATGTTTTATTAGATAATTTGCCAGGAATGTGG
MAL13|PF13_0324               TGTCAAAACGTTATAGATGTTTTATTAGATAATTTGCCAGGAATGTGG
su_gi_contig_4714             ------------------------------------------------
gi|1674970|gb|N97712.1|N97712 ------------------------------------------------
gi|1674971|gb|N97713.1|N97713 ------------------------------------------------

PF13_0324                     AGAAATAATAAAATTAGTGATTGTTGTGCTGGAAATGCTTTAAAAGCT
MAL13|PF13_0324               AGAAATAATAAAATTAGTGATTGTTGTGCTGGAAATGCTTTAAAAGCT
su_gi_contig_4714             ------------------------------------------------
gi|1674970|gb|N97712.1|N97712 ------------------------------------------------
gi|1674971|gb|N97713.1|N97713 ------------------------------------------------

PF13_0324                     GCTTTTATGGTATTAAAAAAGGTTGGTGGGAAATTATTATTTTTCCTT
MAL13|PF13_0324               GCTTTTATGGTATTAAAAAAGGTTGGTGGGAAATTATTATTTTTCCTT
su_gi_contig_4714             ------------------------------------------------
gi|1674970|gb|N97712.1|N97712 ------------------------------------------------
gi|1674971|gb|N97713.1|N97713 ------------------------------------------------

PF13_0324                     TCTTCTGTTCCAAATATTGGTGATTTAACTGTAAGTGTAAATAGAGAT
MAL13|PF13_0324               TCTTCTGTTCCAAATATTGGTGATTTAACTGTAAGTGTAAATAGAGAT
su_gi_contig_4714             ------------------------------------------------
gi|1674970|gb|N97712.1|N97712 ------------------------------------------------
gi|1674971|gb|N97713.1|N97713 ------------------------------------------------

PF13_0324                     AATAAGGATAAAAGTAAATATAAAAATATTTATAGTTCAAGCAGTTCA
MAL13|PF13_0324               AATAAGGATAAAAGTAAATATAAAAATATTTATAGTTCAAGCAGTTCA
su_gi_contig_4714             ------------------------------------------------
gi|1674970|gb|N97712.1|N97712 ------------------------------------------------
gi|1674971|gb|N97713.1|N97713 ------------------------------------------------

PF13_0324                     GGTAATAATGTTGTTGATTCAAAATTAAGAGAAGTAGAATTATTAAAT
MAL13|PF13_0324               GGTAATAATGTTGTTGATTCAAAATTAAGAGAAGTAGAATTATTAAAT
su_gi_contig_4714             ------------------------------------------------
gi|1674970|gb|N97712.1|N97712 ------------------------------------------------
gi|1674971|gb|N97713.1|N97713 ------------------------------------------------

PF13_0324                     CCATGTAATAATCTTTATGCTGAATTAGCACAAAATATAACACAGTAT
MAL13|PF13_0324               CCATGTAATAATCTTTATGCTGAATTAGCACAAAATATAACACAGTAT
su_gi_contig_4714             ------------------------------------------------
gi|1674970|gb|N97712.1|N97712 ------------------------------------------------
gi|1674971|gb|N97713.1|N97713 ------------------------------------------------

PF13_0324                     CAAATAGCTGTAGATTTATTTGCATGTCCTCTATATAATTTAGATTTA
MAL13|PF13_0324               CAAATAGCTGTAGATTTATTTGCATGTCCTCTATATAATTTAGATTTA
su_gi_contig_4714             ------------------------------------------------
gi|1674970|gb|N97712.1|N97712 ------------------------------------------------
gi|1674971|gb|N97713.1|N97713 ------------------------------------------------

PF13_0324                     GCTTCTATATATCCTTTAATAAAAAATTCGGGTGGGTCATTATATTAT
MAL13|PF13_0324               GCTTCTATATATCCTTTAATAAAAAATTCGGGTGGGTCATTATATTAT
su_gi_contig_4714             ------------------------------------------------
gi|1674970|gb|N97712.1|N97712 ------------------------------------------------
gi|1674971|gb|N97713.1|N97713 ------------------------------------------------

PF13_0324                     TATCCTCAGTTTAATGTACATCAATATAATGATAAATTAAGACAAGAA
MAL13|PF13_0324               TATCCTCAGTTTAATGTACATCAATATAATGATAAATTAAGACAAGAA
su_gi_contig_4714             ------------------------------------------------
gi|1674970|gb|N97712.1|N97712 ------------------------------------------------
gi|1674971|gb|N97713.1|N97713 ------------------------------------------------

PF13_0324                     TTATTATTTGCATTAACAACAGAAACTGCATGGGAATCGGTTATGAGA
MAL13|PF13_0324               TTATTATTTGCATTAACAACAGAAACTGCATGGGAATCGGTTATGAGA
su_gi_contig_4714             ------------------------------------------------
gi|1674970|gb|N97712.1|N97712 ------------------------------------------------
gi|1674971|gb|N97713.1|N97713 ------------------------------------------------

PF13_0324                     ATAAGAATTAGTAGAGGTTGGAAAATTACAAATTGGTATGGAAATTAT
MAL13|PF13_0324               ATAAGAATTAGTAGAGGTTGGAAAATTACAAATTGGTATGGAAATTAT
su_gi_contig_4714             ------------------------------------------------
gi|1674970|gb|N97712.1|N97712 ------------------------------------------------
gi|1674971|gb|N97713.1|N97713 ------------------------------------------------

PF13_0324                     CAATTTAGAGGAGCAGACTTATTAGCTTTACCAAATTGTCATTCCGGT
MAL13|PF13_0324               CAATTTAGAGGAGCAGACTTATTAGCTTTACCAAATTGTCATTCCGGT
su_gi_contig_4714             ------------------------------------------------
gi|1674970|gb|N97712.1|N97712 ------------------------------------------------
gi|1674971|gb|N97713.1|N97713 ------------------------------------------------

PF13_0324                     CAAAACTTTTCTATTATTGTAGATTTAGAAGAAAATGTAGTACAAGAT
MAL13|PF13_0324               CAAAACTTTTCTATTATTGTAGATTTAGAAGAAAATGTAGTACAAGAT
su_gi_contig_4714             ------------------------------------------------
gi|1674970|gb|N97712.1|N97712 ------------------------------------------------
gi|1674971|gb|N97713.1|N97713 ------------------------------------------------

PF13_0324                     TCAATTGTTTATGTCCAATCAGCTTTATTATATACTAATTCTAACGGG
MAL13|PF13_0324               TCAATTGTTTATGTCCAATCAGCTTTATTATATACTAATTCTAACGGG
su_gi_contig_4714             ------------------------------------------------
gi|1674970|gb|N97712.1|N97712 ------------------------------------------------
gi|1674971|gb|N97713.1|N97713 ------------------------------------------------

PF13_0324                     GAAAGAAGAATACGATTACATACATATGCTCTACCTATAACACAAAAT
MAL13|PF13_0324               GAAAGAAGAATACGATTACATACATATGCTCTACCTATAACACAAAAT
su_gi_contig_4714             ------------------------------------------------
gi|1674970|gb|N97712.1|N97712 ------------------------------------------------
gi|1674971|gb|N97713.1|N97713 ------------------------------------------------

PF13_0324                     ATAAAAACTATAACTGATTCAATAAATCCACAAGTCGTTGTATCTTTG
MAL13|PF13_0324               ATAAAAACTATAACTGATTCAATAAATCCACAAGTCGTTGTATCTTTG
su_gi_contig_4714             ------------------------------------------------
gi|1674970|gb|N97712.1|N97712 ------------------------------------------------
gi|1674971|gb|N97713.1|N97713 ------------------------------------------------

PF13_0324                     TTAGCTCACCAATCTATAGATATTAGTAAAAAAGGAAAAATAGCTGAT
MAL13|PF13_0324               TTAGCTCACCAATCTATAGATATTAGTAAAAAAGGAAAAATAGCTGAT
su_gi_contig_4714             ------------------------------------------------
gi|1674970|gb|N97712.1|N97712 ------------------------------------------------
gi|1674971|gb|N97713.1|N97713 ------------------------------------------------

PF13_0324                     GGAAGAAATTTAATTCAAAATCTTTGTTCACAAGTATTATCATCTCAA
MAL13|PF13_0324               GGAAGAAATTTAATTCAAAATCTTTGTTCACAAGTATTATCATCTCAA
su_gi_contig_4714             ------------------------------------------------
gi|1674970|gb|N97712.1|N97712 ------------------------------------------------
gi|1674971|gb|N97713.1|N97713 ------------------------------------------------

PF13_0324                     TTATTACAATCAGAATGTGCAAGATTGTTATCTCTATATATCTTAGGT
MAL13|PF13_0324               TTATTACAATCAGAATGTGCAAGATTGTTATCTCTATATATCTTAGGT
su_gi_contig_4714             ------------------------------------------------
gi|1674970|gb|N97712.1|N97712 ------------------------------------------------
gi|1674971|gb|N97713.1|N97713 ------------------------------------------------

PF13_0324                     ATGCTCAAATCAATAGCTTTTAGAGATAGTGGTGATGTTCCACCTGAT
MAL13|PF13_0324               ATGCTCAAATCAATAGCTTTTAGAGATAGTGGTGATGTTCCACCTGAT
su_gi_contig_4714             ------------------------------------------------
gi|1674970|gb|N97712.1|N97712 ------------------------------------------------
gi|1674971|gb|N97713.1|N97713 ------------------------------------------------

PF13_0324                     CTAAGAATATATCATTGGTATAGATTAGAAAATATACCCGTAGAATCT
MAL13|PF13_0324               CTAAGAATATATCATTGGTATAGATTAGAAAATATACCCGTAGAATCT
su_gi_contig_4714             ------------------------------------------------
gi|1674970|gb|N97712.1|N97712 ------------------------------------------------
gi|1674971|gb|N97713.1|N97713 ------------------------------------------------

PF13_0324                     GTTGAGGCAAATTTCTATCCCAGAATGTTTAGTTTACATAATTTAGAA
MAL13|PF13_0324               GTTGAGGCAAATTTCTATCCCAGAATGTTTAGTTTACATAATTTAGAA
su_gi_contig_4714             ------------------------------------------------
gi|1674970|gb|N97712.1|N97712 ------------------------------------------------
gi|1674971|gb|N97713.1|N97713 ------------------------------------------------

PF13_0324                     AAGCATCATGGACACCTAGACGAAAATAATAATATAGTATTCCCCGAC
MAL13|PF13_0324               AAGCATCATGGACACCTAGACGAAAATAATAATATAGTATTCCCCGAC
su_gi_contig_4714             -------------------------------ATATAGTATTCCCCGAC
gi|1674970|gb|N97712.1|N97712 -------------------------------ATATAGTATTCCCCGAC
gi|1674971|gb|N97713.1|N97713 ------------------------------------------------

PF13_0324                     GCGTTGAATTTGACTTGTGAAAATATGACTCAAGATGGTTGTTACATA
MAL13|PF13_0324               GCGTTGAATTTGACTTGTGAAAATATGACTCAAGATGGTTGTTACATA
su_gi_contig_4714             GCGTTGAATTTGACTTGTGAAAATATGACTCAAGATGGTTGTTACATA
gi|1674970|gb|N97712.1|N97712 GCGTTGAATTTGACTTGTGAAAATATGACTCAAGATGGTTGTTACATA
gi|1674971|gb|N97713.1|N97713 -------------------AAAATATGACTCAAGATGGTTGTTACATA

PF13_0324                     GTAGAGGATGGAGAAACTATAGTCATGTGGATAGGAAGGTACTTCAAG
MAL13|PF13_0324               GTAGAGGATGGAGAAACTATAGTCATGTGGATAGGAAGGTACTTCAAG
su_gi_contig_4714             GTAGAGGATGGAGAAACTATAGTCATGTGGATAGGAAG----------
gi|1674970|gb|N97712.1|N97712 GTAGAGGATGGAGAAACTATAGTCATGTGGATAGGAAG----------
gi|1674971|gb|N97713.1|N97713 GTAGAGGATGGAGAAACTATAGTCATGTGGATAGGAAG----------

PF13_0324                     GCGAAAATGAAATCACGATATAGTAAATGTGGATGGATGTAAATATAT
MAL13|PF13_0324               GCGAAAATGAAATCACGATATAGTAAATGTGGATGGAT----------
su_gi_contig_4714             ------------------------------------------------
gi|1674970|gb|N97712.1|N97712 ------------------------------------------------
gi|1674971|gb|N97713.1|N97713 ------------------------------------------------

PF13_0324                     ATATATAAATATATATATATTTATATATTTATGTGTTTTTTATTTTGT
MAL13|PF13_0324               ------------------------------------------------
su_gi_contig_4714             ------------------------------------------------
gi|1674970|gb|N97712.1|N97712 ------------------------------------------------
gi|1674971|gb|N97713.1|N97713 ------------------------------------------------

PF13_0324                     TTTATTTTTAGGAGCATTAATCCTCAATGGATCTATGCAGTTTTTGGC
MAL13|PF13_0324               -----------GAGCATTAATCCTCAATGGATCTATGCAGTTTTTGGC
su_gi_contig_4714             -----------GAGCATTAATCCTCAATGGATCTATGCAGTTTTTGGC
gi|1674970|gb|N97712.1|N97712 -----------GAGCATTAATCCTCAATGGATCTATGCAGTTTTTGGC
gi|1674971|gb|N97713.1|N97713 -----------GAGCATTAATCCTCAATGGATCTATGCAGTTTTTGGC

PF13_0324                     GTACAGACCATAGATCAATTAAACACAGAATATGCAGAAAATCATTTA
MAL13|PF13_0324               GTACAGACCATAGATCAATTAAACACAGAATATGCAGAAAATCATTTA
su_gi_contig_4714             GTACAGACCATAGATCAATTAAACACAGAATATGCAGAAAATCATTTA
gi|1674970|gb|N97712.1|N97712 GTACAGACCATAGATCAATTAAACACAGAATATGCAGAAAATCATTTA
gi|1674971|gb|N97713.1|N97713 GTACAGACCATAGATCAATTAAACACAGAATATGCAGAAAATCATTTA

PF13_0324                     GGTAAAATATTTATGCACATATATATATTATTACTGTCGAAAGATATA
MAL13|PF13_0324               G-----------------------------------------------
su_gi_contig_4714             G-----------------------------------------------
gi|1674970|gb|N97712.1|N97712 G-----------------------------------------------
gi|1674971|gb|N97713.1|N97713 G-----------------------------------------------

PF13_0324                     ATAATTTTTACAAAAAGGCTTATATATATATTTTACATATTTCTCTTT
MAL13|PF13_0324               ------------------------------------------------
su_gi_contig_4714             ------------------------------------------------
gi|1674970|gb|N97712.1|N97712 ------------------------------------------------
gi|1674971|gb|N97713.1|N97713 ------------------------------------------------

PF13_0324                     ATATTATTTTAATAGGTTCAACAGGTAATCCTTTCGGAGTACAAATAT
MAL13|PF13_0324               ---------------GTTCAACAGGTAATCCTTTCGGAGTACAAATAT
su_gi_contig_4714             ---------------GTTCAACAGGTAATCCTTTCGGAGTACAAATAT
gi|1674970|gb|N97712.1|N97712 ---------------GTTCAACAGGTAATCCTTTCGGAGTACAAATAT
gi|1674971|gb|N97713.1|N97713 ---------------GTTCAACAGGTAATCCTTTCGGAGTACAAATAT

PF13_0324                     TAAATATAATTAATGCATTAAGAAAAATAAGAACACCATGTTATATGA
MAL13|PF13_0324               TAAATATAATTAATGCATTAAGAAAAATAAGAACACCATGTTATATGA
su_gi_contig_4714             TAAATATAATTAATGCATTAAGAAAAATAAGAACACCATGTTATATGA
gi|1674970|gb|N97712.1|N97712 TAAATATAATTAATGNATTAAGAAAAATAAGAACACCATNTTATATGA
gi|1674971|gb|N97713.1|N97713 TAAATATAATTAATGCATTAAGAAAAATAAGAACACCATGTTATATGA

PF13_0324                     AATTATTGGTAGTAAAACAAGGAGATCCCTTAGAATATAAGTAAGATT
MAL13|PF13_0324               AATTATTGGTAGTAAAACAAGGAGATCCCTTAGAATATAA--------
su_gi_contig_4714             AATTATTGGTAGTAAAACAAGGAGATCCCTTAGAATATAA--------
gi|1674970|gb|N97712.1|N97712 AATTATTGGTAGTAAAACAAGGAGATCCCTTAGAATATAAATTT----
gi|1674971|gb|N97713.1|N97713 AATTATTGGTAGTAAAACAAGGAGATCCCTTAGAATATAA--------

PF13_0324                     AAAAATGAAATAAATTTTAAGAATATACATTTAATAAATCAAAATGGT
MAL13|PF13_0324               ------------------------------------------------
su_gi_contig_4714             ------------------------------------------------
gi|1674970|gb|N97712.1|N97712 ------------------------------------------------
gi|1674971|gb|N97713.1|N97713 ------------------------------------------------

PF13_0324                     TATATATATGTATATATATATATATATATATATATATATATATATATA
MAL13|PF13_0324               ------------------------------------------------
su_gi_contig_4714             ------------------------------------------------
gi|1674970|gb|N97712.1|N97712 ------------------------------------------------
gi|1674971|gb|N97713.1|N97713 ------------------------------------------------

PF13_0324                     TATATTTGTAAATTTTTTTTTTTTTTTTTTTTTTAGATTTTTCTCATA
MAL13|PF13_0324               ------------------------------------ATTTTTCTCATA
su_gi_contig_4714             ------------------------------------ATTTTTCTCATA
gi|1674970|gb|N97712.1|N97712 ------------------------------------------------
gi|1674971|gb|N97713.1|N97713 ------------------------------------ATTTTTCTCATA

PF13_0324                     CTTAATTGAAGACAGATCACAACATATGATGTTGTCTTTAAAAGAATT
MAL13|PF13_0324               CTTAATTGAAGACAGATCACAACATATGATGTTGTCTTTAAAAGAATT
su_gi_contig_4714             CTTAATTGAAGACAGATCACAACATATGATGTTGNCTTTAAAAGAATT
gi|1674970|gb|N97712.1|N97712 ------------------------------------------------
gi|1674971|gb|N97713.1|N97713 CTTAATTGAAGACAGATCACAACATATGATGTTGNCTTTAAAAGAATT

PF13_0324                     CTTGGCCAAAATTTGTAAGACAAAATGAAACAATATGAAAATATATGT
MAL13|PF13_0324               CTTGGCCAAAATTT----------------------------------
su_gi_contig_4714             CTTGGCCAAAATTT----------------------------------
gi|1674970|gb|N97712.1|N97712 ------------------------------------------------
gi|1674971|gb|N97713.1|N97713 CTTGGCCAAAATTT----------------------------------

PF13_0324                     ATCTAATATATATATATATATATATATATATATATATATACATATATA
MAL13|PF13_0324               ------------------------------------------------
su_gi_contig_4714             ------------------------------------------------
gi|1674970|gb|N97712.1|N97712 ------------------------------------------------
gi|1674971|gb|N97713.1|N97713 ------------------------------------------------

PF13_0324                     TGTTTTTATTTATTTATTTTTTTGATAGGTCCGAAATTTCCTCAATTT
MAL13|PF13_0324               ----------------------------GTCCGAAATTTCCTCAATTT
su_gi_contig_4714             ----------------------------GTCCGAAATTTCCTCAATTT
gi|1674970|gb|N97712.1|N97712 ------------------------------------------------
gi|1674971|gb|N97713.1|N97713 ----------------------------GTCCGAAATTTCCTCAATTT

PF13_0324                     ACCCCATCCATGACTACCAATCCGCTTGCAACACAACATGGTCGTTAA
MAL13|PF13_0324               ACCCCATCCATGACTACCAATCCGCTTGCAACACAACATGGTCGTTAA
su_gi_contig_4714             ACCCCATCCATGACTACCAATCCGGTTGCAACACAACATGGTC-----
gi|1674970|gb|N97712.1|N97712 ------------------------------------------------
gi|1674971|gb|N97713.1|N97713 ACCCCATCCATGACTACCAATCCGGTTGCAACACAACATGGTC-----

PF13_0324                     GTTTATAATATATTCGTGTGATTAAATTATTAAATGTTTCTTATTATT
MAL13|PF13_0324               ------------------------------------------------
su_gi_contig_4714             ------------------------------------------------
gi|1674970|gb|N97712.1|N97712 ------------------------------------------------
gi|1674971|gb|N97713.1|N97713 ------------------------------------------------

PF13_0324                     TTATTTTATTTTTTTTTTTTTTTTTTTTTTTTTTTTTTTTTTTTTGAT
MAL13|PF13_0324               ------------------------------------------------
su_gi_contig_4714             ------------------------------------------------
gi|1674970|gb|N97712.1|N97712 ------------------------------------------------
gi|1674971|gb|N97713.1|N97713 ------------------------------------------------

PF13_0324                     CCCTTTTTTTTAAATATTTATTATAAAAATGTTTATGTATAGATATAT
MAL13|PF13_0324               ------------------------------------------------
su_gi_contig_4714             ------------------------------------------------
gi|1674970|gb|N97712.1|N97712 ------------------------------------------------
gi|1674971|gb|N97713.1|N97713 ------------------------------------------------

PF13_0324                     TTTTATTTTTTTTTTATTCTGCGTATTGAACATATATATGTATTTGTA
MAL13|PF13_0324               ------------------------------------------------
su_gi_contig_4714             ------------------------------------------------
gi|1674970|gb|N97712.1|N97712 ------------------------------------------------
gi|1674971|gb|N97713.1|N97713 ------------------------------------------------

PF13_0324                     TACATGAAAAAATAAATGTAAATATATAATTATGTACAAAAAAAAAAA
MAL13|PF13_0324               ------------------------------------------------
su_gi_contig_4714             ------------------------------------------------
gi|1674970|gb|N97712.1|N97712 ------------------------------------------------
gi|1674971|gb|N97713.1|N97713 ------------------------------------------------

PF13_0324                     AAAAAAAAAAAAAAAAAAACTTGAAAATTAATTATATATATATATATA
MAL13|PF13_0324               ------------------------------------------------
su_gi_contig_4714             ------------------------------------------------
gi|1674970|gb|N97712.1|N97712 ------------------------------------------------
gi|1674971|gb|N97713.1|N97713 ------------------------------------------------

PF13_0324                     TATATATATATATATATAAGTTTATCTTTTAAAAATACGAATGACAAT
MAL13|PF13_0324               ------------------------------------------------
su_gi_contig_4714             ------------------------------------------------
gi|1674970|gb|N97712.1|N97712 ------------------------------------------------
gi|1674971|gb|N97713.1|N97713 ------------------------------------------------

PF13_0324                     TTTTATTTGATTTTTTTTTTATTTCTTAACTTGATACATATAATATAT
MAL13|PF13_0324               ------------------------------------------------
su_gi_contig_4714             ------------------------------------------------
gi|1674970|gb|N97712.1|N97712 ------------------------------------------------
gi|1674971|gb|N97713.1|N97713 ------------------------------------------------

PF13_0324                     AAAAGAAAAATTCTTTCTTGTTGAACATTTTTAAAAAGTATAAATATA
MAL13|PF13_0324               ------------------------------------------------
su_gi_contig_4714             ------------------------------------------------
gi|1674970|gb|N97712.1|N97712 ------------------------------------------------
gi|1674971|gb|N97713.1|N97713 ------------------------------------------------

PF13_0324                     TTTATAACTATTTTTTGATTTAATTATTATATTATATATATTTGTAAA
MAL13|PF13_0324               ------------------------------------------------
su_gi_contig_4714             ------------------------------------------------
gi|1674970|gb|N97712.1|N97712 ------------------------------------------------
gi|1674971|gb|N97713.1|N97713 ------------------------------------------------

PF13_0324                     TTTTTTTAAGATAAATAAATTTAAAATAATATATAAGAAGGGGAATTG
MAL13|PF13_0324               ------------------------------------------------
su_gi_contig_4714             ------------------------------------------------
gi|1674970|gb|N97712.1|N97712 ------------------------------------------------
gi|1674971|gb|N97713.1|N97713 ------------------------------------------------

PF13_0324                     AAAAAAGTACTGTAGTTTTTTTGTTTTTTAAATATTTTTTTAAATGTG
MAL13|PF13_0324               ------------------------------------------------
su_gi_contig_4714             ------------------------------------------------
gi|1674970|gb|N97712.1|N97712 ------------------------------------------------
gi|1674971|gb|N97713.1|N97713 ------------------------------------------------

PF13_0324                     TTATATATATGAAAAAATATTTATTTATTCTTATAAAAATTTACCTAT
MAL13|PF13_0324               ------------------------------------------------
su_gi_contig_4714             ------------------------------------------------
gi|1674970|gb|N97712.1|N97712 ------------------------------------------------
gi|1674971|gb|N97713.1|N97713 ------------------------------------------------

PF13_0324                     TTCTTATATATTATATATAAAAAAGGAATATATAATATGTTATACGTA
MAL13|PF13_0324               ------------------------------------------------
su_gi_contig_4714             ------------------------------------------------
gi|1674970|gb|N97712.1|N97712 ------------------------------------------------
gi|1674971|gb|N97713.1|N97713 ------------------------------------------------

PF13_0324                     TATAAAATAAATATATTAAGCATATATATATTAACATATAAATTATAA
MAL13|PF13_0324               ------------------------------------------------
su_gi_contig_4714             ------------------------------------------------
gi|1674970|gb|N97712.1|N97712 ------------------------------------------------
gi|1674971|gb|N97713.1|N97713 ------------------------------------------------

PF13_0324                     ACTCATTTATAAGATAAATAATTTTTTTTTTTTTTTTTTTTTTTTTTT
MAL13|PF13_0324               ------------------------------------------------
su_gi_contig_4714             ------------------------------------------------
gi|1674970|gb|N97712.1|N97712 ------------------------------------------------
gi|1674971|gb|N97713.1|N97713 ------------------------------------------------

PF13_0324                     AAATTAAACACATTTATTAAATGTATTTCATTATAATATATTATTCAA
MAL13|PF13_0324               ------------------------------------------------
su_gi_contig_4714             ------------------------------------------------
gi|1674970|gb|N97712.1|N97712 ------------------------------------------------
gi|1674971|gb|N97713.1|N97713 ------------------------------------------------

PF13_0324                     AAAAAAAAAAATATATATAACATTTATATATATATATATATATATATA
MAL13|PF13_0324               ------------------------------------------------
su_gi_contig_4714             ------------------------------------------------
gi|1674970|gb|N97712.1|N97712 ------------------------------------------------
gi|1674971|gb|N97713.1|N97713 ------------------------------------------------

PF13_0324                     TGCAGTATTTATGATGTTTCCTTATTTCTTATCTTTTATCTTTTTTCT
MAL13|PF13_0324               ------------------------------------------------
su_gi_contig_4714             ------------------------------------------------
gi|1674970|gb|N97712.1|N97712 ------------------------------------------------
gi|1674971|gb|N97713.1|N97713 ------------------------------------------------

PF13_0324                     TATTTACATGACTGTTTAAAAAGTTCCTTTCGATTTGATATAATTTTT
MAL13|PF13_0324               ------------------------------------------------
su_gi_contig_4714             ------------------------------------------------
gi|1674970|gb|N97712.1|N97712 ------------------------------------------------
gi|1674971|gb|N97713.1|N97713 ------------------------------------------------

PF13_0324                     TTTTTTTTTTTTTTTTTCATCATGCGCATATTAAAATTAGAAAAAAAA
MAL13|PF13_0324               ------------------------------------------------
su_gi_contig_4714             ------------------------------------------------
gi|1674970|gb|N97712.1|N97712 ------------------------------------------------
gi|1674971|gb|N97713.1|N97713 ------------------------------------------------

PF13_0324                     AAAAATAAAAAAGAAACAAAAAACAAATGTTATTATACTGGTTTTTTC
MAL13|PF13_0324               ------------------------------------------------
su_gi_contig_4714             ------------------------------------------------
gi|1674970|gb|N97712.1|N97712 ------------------------------------------------
gi|1674971|gb|N97713.1|N97713 ------------------------------------------------

PF13_0324                     GATTGAAATTCTGTACAATTTTTAATTATGTTAAAATATTTTTTTTAA
MAL13|PF13_0324               ------------------------------------------------
su_gi_contig_4714             ------------------------------------------------
gi|1674970|gb|N97712.1|N97712 ------------------------------------------------
gi|1674971|gb|N97713.1|N97713 ------------------------------------------------

PF13_0324                     AATATATCTTATATAATATATAATTTGTGATATACTGAAATGATATAA
MAL13|PF13_0324               ------------------------------------------------
su_gi_contig_4714             ------------------------------------------------
gi|1674970|gb|N97712.1|N97712 ------------------------------------------------
gi|1674971|gb|N97713.1|N97713 ------------------------------------------------

PF13_0324                     ATATATATAAATATAAATATATAATTGTATATTTATTAAAAATTAATT
MAL13|PF13_0324               ------------------------------------------------
su_gi_contig_4714             ------------------------------------------------
gi|1674970|gb|N97712.1|N97712 ------------------------------------------------
gi|1674971|gb|N97713.1|N97713 ------------------------------------------------

PF13_0324                     TGATAGAATATGTTCATGATAACTTAATATGAAAAATTATTAGTATGT
MAL13|PF13_0324               ------------------------------------------------
su_gi_contig_4714             ------------------------------------------------
gi|1674970|gb|N97712.1|N97712 ------------------------------------------------
gi|1674971|gb|N97713.1|N97713 ------------------------------------------------

PF13_0324                     CATAATAAATATATAATATATATATATATATATATATATATATATATA
MAL13|PF13_0324               ------------------------------------------------
su_gi_contig_4714             ------------------------------------------------
gi|1674970|gb|N97712.1|N97712 ------------------------------------------------
gi|1674971|gb|N97713.1|N97713 ------------------------------------------------

PF13_0324                     TATTATATATAATATAAATTAAATAAACTGCAATATTAATCTTTTAAT
MAL13|PF13_0324               ------------------------------------------------
su_gi_contig_4714             ------------------------------------------------
gi|1674970|gb|N97712.1|N97712 ------------------------------------------------
gi|1674971|gb|N97713.1|N97713 ------------------------------------------------

PF13_0324                     ATTAAATTATAAAATAATATGAGTATAAATATAATACGATAGTATTTA
MAL13|PF13_0324               ------------------------------------------------
su_gi_contig_4714             ------------------------------------------------
gi|1674970|gb|N97712.1|N97712 ------------------------------------------------
gi|1674971|gb|N97713.1|N97713 ------------------------------------------------

PF13_0324                     AAAGAAAAATAAAAAGAATGTTTTTGAAATATAATATTATATATATAT
MAL13|PF13_0324               ------------------------------------------------
su_gi_contig_4714             ------------------------------------------------
gi|1674970|gb|N97712.1|N97712 ------------------------------------------------
gi|1674971|gb|N97713.1|N97713 ------------------------------------------------

PF13_0324                     TATATATCTTTTAATAATTTATATTATGTATATTAAAAATAGATATAT
MAL13|PF13_0324               ------------------------------------------------
su_gi_contig_4714             ------------------------------------------------
gi|1674970|gb|N97712.1|N97712 ------------------------------------------------
gi|1674971|gb|N97713.1|N97713 ------------------------------------------------

PF13_0324                     GATTATACGCA
MAL13|PF13_0324               -----------
su_gi_contig_4714             -----------
gi|1674970|gb|N97712.1|N97712 -----------
gi|1674971|gb|N97713.1|N97713 -----------

;

endblock;
