# Supplementary material for: cDNA sequences reveal considerable gene prediction inaccuracy in the Plasmodium falciparum genome
Source: BMC Genomics. 2007 Jul 27;8:255. doi: 10.1186/1471-2164-8-255 (PMC1978503; doi:10.1186/1471-2164-8-255)
Supplement: Additional file 3 — Genes with cDNA sequences not matching predicted CDS perfectly. Aligned cDNA and predicted CDS sequences can be viewed by double clicking the hyper-linked gene names in the Excel file. [file 1471-2164-8-255-S3.zip › PF13_0336.TXT]

#NEXUS

[!This data assembled using Sequencher, from Gene Codes Corporation.]
begin data;
   dimensions ntax=4 nchar=5713;
   format datatype=dna gap=- interleave=yes;
   matrix

PF13_0336                       AATTCTTCAAATAAGTCTGAGTAAATAGTGGATAAGCATCTTATGCCT
MAL13|PF13_0336                 ------------------------------------------------
su_gi_contig_5982               ------------------------------------------------
gi|12389227|gb|AU087086.1|AU087 ------------------------------------------------

PF13_0336                       TTCTTATGTCCAACTAGAAAACCCCTTAATTCGTATTCTTTATCTGAA
MAL13|PF13_0336                 ------------------------------------------------
su_gi_contig_5982               ------------------------------------------------
gi|12389227|gb|AU087086.1|AU087 ------------------------------------------------

PF13_0336                       ACGCAAAAAATATGAAAATATAAAAATATATAAATATATAAATATATA
MAL13|PF13_0336                 ------------------------------------------------
su_gi_contig_5982               ------------------------------------------------
gi|12389227|gb|AU087086.1|AU087 ------------------------------------------------

PF13_0336                       AATATATAAATAAATTAAAAATAGGAAACATTAAATATAAGAAATTTA
MAL13|PF13_0336                 ------------------------------------------------
su_gi_contig_5982               ------------------------------------------------
gi|12389227|gb|AU087086.1|AU087 ------------------------------------------------

PF13_0336                       TATATATATTACATAATATACCTGCCATTGTATTATTAAATTATAAAA
MAL13|PF13_0336                 ------------------------------------------------
su_gi_contig_5982               ------------------------------------------------
gi|12389227|gb|AU087086.1|AU087 ------------------------------------------------

PF13_0336                       CCTATAATTATGGATAATATAATAAAATATAAGGCACAATGATATTTT
MAL13|PF13_0336                 ------------------------------------------------
su_gi_contig_5982               ------------------------------------------------
gi|12389227|gb|AU087086.1|AU087 ------------------------------------------------

PF13_0336                       ATCAAAGTATTATTTTTTGTGATATCACTTTTGTATTCAAACTATAAA
MAL13|PF13_0336                 ------------------------------------------------
su_gi_contig_5982               ------------------------------------------------
gi|12389227|gb|AU087086.1|AU087 ------------------------------------------------

PF13_0336                       ATAATATTTTGTAATATATGACTATATATATATATATATATATATATA
MAL13|PF13_0336                 ------------------------------------------------
su_gi_contig_5982               ------------------------------------------------
gi|12389227|gb|AU087086.1|AU087 ------------------------------------------------

PF13_0336                       TATATATATATATATATGTGGGCATATACTTTACAGTGATAAACAAAT
MAL13|PF13_0336                 ------------------------------------------------
su_gi_contig_5982               ------------------------------------------------
gi|12389227|gb|AU087086.1|AU087 ------------------------------------------------

PF13_0336                       ATACATTCGTATCATTTAAATTATATAGAACATAAAAAAAAGAAAAAA
MAL13|PF13_0336                 ------------------------------------------------
su_gi_contig_5982               ------------------------------------------------
gi|12389227|gb|AU087086.1|AU087 ------------------------------------------------

PF13_0336                       TTAAAATGATATAATATATATGAAAATATAAACATTAATTATGTATAC
MAL13|PF13_0336                 ------------------------------------------------
su_gi_contig_5982               ------------------------------------------------
gi|12389227|gb|AU087086.1|AU087 ------------------------------------------------

PF13_0336                       AATTTCTGTACTCGTATCTATTAAATCAGTTTAATAAAAAAAAATATA
MAL13|PF13_0336                 ------------------------------------------------
su_gi_contig_5982               ------------------------------------------------
gi|12389227|gb|AU087086.1|AU087 ------------------------------------------------

PF13_0336                       TATTATATTATTTATATATATTTATATTATATATATAAATATTTAATT
MAL13|PF13_0336                 ------------------------------------------------
su_gi_contig_5982               ------------------------------------------------
gi|12389227|gb|AU087086.1|AU087 ------------------------------------------------

PF13_0336                       CAAATGATTCAATATATATATATATATATATATATGTCATTCAATATA
MAL13|PF13_0336                 ------------------------------------------------
su_gi_contig_5982               ------------------------------------------------
gi|12389227|gb|AU087086.1|AU087 ------------------------------------------------

PF13_0336                       TATTATTCAATATATATATTATTCAAAAGGTAAAATACTCAAAAGAAT
MAL13|PF13_0336                 ------------------------------------------------
su_gi_contig_5982               ------------------------------------------------
gi|12389227|gb|AU087086.1|AU087 ------------------------------------------------

PF13_0336                       CGTACAAACAACACTCCCACGAAAATTATATATATATATATATATTTT
MAL13|PF13_0336                 ------------------------------------------------
su_gi_contig_5982               ------------------------------------------------
gi|12389227|gb|AU087086.1|AU087 ------------------------------------------------

PF13_0336                       ATTTTATTTATTTATTTTTTTTTTTTTTTTTTTTTTTATTATTATTAA
MAL13|PF13_0336                 ------------------------------------------------
su_gi_contig_5982               ------------------------------------------------
gi|12389227|gb|AU087086.1|AU087 ------------------------------------------------

PF13_0336                       TGTTTATATTATAATATTTTATAAATAATAAAATATAATTTATTTTCT
MAL13|PF13_0336                 ------------------------------------------------
su_gi_contig_5982               ------------------------------------------------
gi|12389227|gb|AU087086.1|AU087 ------------------------------------------------

PF13_0336                       TTTTGGAAATAAATATTATTGTATTCCTCTTAATACATATATAATATA
MAL13|PF13_0336                 ------------------------------------------------
su_gi_contig_5982               ------------------------------------------------
gi|12389227|gb|AU087086.1|AU087 ------------------------------------------------

PF13_0336                       TATATTTTGCATTTCGATATTTATTGCACATATATAATATTTATATAT
MAL13|PF13_0336                 ------------------------------------------------
su_gi_contig_5982               ------------------------------------------------
gi|12389227|gb|AU087086.1|AU087 ------------------------------------------------

PF13_0336                       AAATATATATATATATTATATATATTTAATTTTTAATTTTTTTAAATA
MAL13|PF13_0336                 ------------------------------------------------
su_gi_contig_5982               ------------------------------------------------
gi|12389227|gb|AU087086.1|AU087 ------------------------------------------------

PF13_0336                       TACTTTTATAAACTTTGGAAAATTAATTTTCTTATATTTATTATATAA
MAL13|PF13_0336                 ------------------------------------------------
su_gi_contig_5982               ------------------------------------------------
gi|12389227|gb|AU087086.1|AU087 ------------------------------------------------

PF13_0336                       ATATAGATTTTATTTATTTTAATTTATTTCTATCTTTCTTTGAATATG
MAL13|PF13_0336                 ------------------------------------------------
su_gi_contig_5982               ------------------------------------------------
gi|12389227|gb|AU087086.1|AU087 ------------------------------------------------

PF13_0336                       TTTTTATATTTATAAGAGAAAGGAAATAATAAAAGAAAAGAATATGTT
MAL13|PF13_0336                 ------------------------------------------------
su_gi_contig_5982               ------------------------------------------------
gi|12389227|gb|AU087086.1|AU087 ------------------------------------------------

PF13_0336                       CATATATATATATATATAAAGATATAATAATAAAATTATAATATATAA
MAL13|PF13_0336                 ------------------------------------------------
su_gi_contig_5982               ------------------------------------------------
gi|12389227|gb|AU087086.1|AU087 ------------------------------------------------

PF13_0336                       AATCATAAAATTTAAAGATAAATAAATTAATTAATATAAATACATTTT
MAL13|PF13_0336                 ------------------------------------------------
su_gi_contig_5982               ------------------------------------------------
gi|12389227|gb|AU087086.1|AU087 ------------------------------------------------

PF13_0336                       CTTATTCATATGTATATTTTTAATTTTAATTTTTTTTTATAACTTTTA
MAL13|PF13_0336                 ------------------------------------------------
su_gi_contig_5982               ------------------------------------------------
gi|12389227|gb|AU087086.1|AU087 ------------------------------------------------

PF13_0336                       ACATATATTTATATAATATAATATATATATAATATTATTCATTTTGCG
MAL13|PF13_0336                 ------------------------------------------------
su_gi_contig_5982               ------------------------------------------------
gi|12389227|gb|AU087086.1|AU087 ------------------------------------------------

PF13_0336                       TACACCTTTGAACGTCTGTGTACTCTTTTTTTTTTTTTTTTTTTTTTT
MAL13|PF13_0336                 ------------------------------------------------
su_gi_contig_5982               ------------------------------------------------
gi|12389227|gb|AU087086.1|AU087 ------------------------------------------------

PF13_0336                       TTTCCCCCTTTTGTAAATAAATATTATAACTTCTTTTATTTAAAAAAA
MAL13|PF13_0336                 ------------------------------------------------
su_gi_contig_5982               ------------------------------------------------
gi|12389227|gb|AU087086.1|AU087 ------------------------------------------------

PF13_0336                       GTAAGGAAAGAATAGAAAAAAAAAAATATAAACGTATATATTAGAAGA
MAL13|PF13_0336                 ------------------------------------------------
su_gi_contig_5982               ------------------------------------------------
gi|12389227|gb|AU087086.1|AU087 ------------------------------------------------

PF13_0336                       TAAAAGAAATTAATGTTAGATAAACCTTCTTGTGTAATATCATCTTAC
MAL13|PF13_0336                 ------------ATGTTAGATAAACCTTCTTGTGTAATATCATCTTAC
su_gi_contig_5982               ------------------------------------------------
gi|12389227|gb|AU087086.1|AU087 ------------------------------------------------

PF13_0336                       GTTCGTAAAATATTAATAAGAAGTACATTATTAAAAAATGAATACAAA
MAL13|PF13_0336                 GTTCGTAAAATATTAATAAGAAGTACATTATTAAAAAATGAATACAAA
su_gi_contig_5982               ------------------------------------------------
gi|12389227|gb|AU087086.1|AU087 ------------------------------------------------

PF13_0336                       ATACTCGAGTATTCATTTATAAGAAAATGTATATATATAAGGAATGAG
MAL13|PF13_0336                 ATACTCGAGTATTCATTTATAAGAAAATGTATATATATAAGGAATGAG
su_gi_contig_5982               ------------------------------------------------
gi|12389227|gb|AU087086.1|AU087 ------------------------------------------------

PF13_0336                       AATAGTCCAAAAAAATTTTTAAATATTGATATAAGAAATTTTGTTAAT
MAL13|PF13_0336                 AATAGTCCAAAAAAATTTTTAAATATTGATATAAGAAATTTTGTTAAT
su_gi_contig_5982               ------------------------------------------------
gi|12389227|gb|AU087086.1|AU087 ------------------------------------------------

PF13_0336                       ATAATAAATAATATTAGTGATAAAGGAGTACATAAAGAAATTATAAAT
MAL13|PF13_0336                 ATAATAAATAATATTAGTGATAAAGGAGTACATAAAGAAATTATAAAT
su_gi_contig_5982               ------------------------------------------------
gi|12389227|gb|AU087086.1|AU087 ------------------------------------------------

PF13_0336                       ATACCTTCTGTGCGTAATATAAAAAGTGGAGAGAAAAAGGAAAAAGAT
MAL13|PF13_0336                 ATACCTTCTGTGCGTAATATAAAAAGTGGAGAGAAAAAGGAAAAAGAT
su_gi_contig_5982               ------------------------------------------------
gi|12389227|gb|AU087086.1|AU087 ------------------------------------------------

PF13_0336                       ACAGATAAAATTAAACATATCAAGGAAAATAATATAAATAATAATTTA
MAL13|PF13_0336                 ACAGATAAAATTAAACATATCAAGGAAAATAATATAAATAATAATTTA
su_gi_contig_5982               ------------------------------------------------
gi|12389227|gb|AU087086.1|AU087 ------------------------------------------------

PF13_0336                       ATATCAAATAATATAAATGACAATTTATATTATAAACAAGACAAGTTT
MAL13|PF13_0336                 ATATCAAATAATATAAATGACAATTTATATTATAAACAAGACAAGTTT
su_gi_contig_5982               ------------------------------------------------
gi|12389227|gb|AU087086.1|AU087 ------------------------------------------------

PF13_0336                       ATAGGAAGTAAAAAGCTTCCCATAAATTATATTAAAAAGATAAATAAT
MAL13|PF13_0336                 ATAGGAAGTAAAAAGCTTCCCATAAATTATATTAAAAAGATAAATAAT
su_gi_contig_5982               ------------------------------------------------
gi|12389227|gb|AU087086.1|AU087 ------------------------------------------------

PF13_0336                       AATAATAATAAAAATAATAATAAAAATAATTATAATAATAATAATATT
MAL13|PF13_0336                 AATAATAATAAAAATAATAATAAAAATAATTATAATAATAATAATATT
su_gi_contig_5982               ------------------------------------------------
gi|12389227|gb|AU087086.1|AU087 ------------------------------------------------

PF13_0336                       ATATTTAAGTATCATAGTTCCTTTCATAATTATAATATTAAAAAATAT
MAL13|PF13_0336                 ATATTTAAGTATCATAGTTCCTTTCATAATTATAATATTAAAAAATAT
su_gi_contig_5982               ------------------------------------------------
gi|12389227|gb|AU087086.1|AU087 ------------------------------------------------

PF13_0336                       ACGATTAAAACCTTTCATAACCTCGTTTTTAATATAAATGAAGAATGT
MAL13|PF13_0336                 ACGATTAAAACCTTTCATAACCTCGTTTTTAATATAAATGAAGAATGT
su_gi_contig_5982               ------------------------------------------------
gi|12389227|gb|AU087086.1|AU087 ------------------------------------------------

PF13_0336                       ACCATGGAGAATAAGTTCTTAGGAAAATATGAAGATAATAATATTTTA
MAL13|PF13_0336                 ACCATGGAGAATAAGTTCTTAGGAAAATATGAAGATAATAATATTTTA
su_gi_contig_5982               ------------------------------------------------
gi|12389227|gb|AU087086.1|AU087 ------------------------------------------------

PF13_0336                       TATGAGAAGGATGTAAAAAATAATTATGATGAAGTGAATTCCGAATAT
MAL13|PF13_0336                 TATGAGAAGGATGTAAAAAATAATTATGATGAAGTGAATTCCGAATAT
su_gi_contig_5982               ------------------------------------------------
gi|12389227|gb|AU087086.1|AU087 ------------------------------------------------

PF13_0336                       GAGGAAAATACTTTAATAAAAAGTGATTTAAGAAAAGAAAAAAGCAAA
MAL13|PF13_0336                 GAGGAAAATACTTTAATAAAAAGTGATTTAAGAAAAGAAAAAAGCAAA
su_gi_contig_5982               ------------------------------------------------
gi|12389227|gb|AU087086.1|AU087 ------------------------------------------------

PF13_0336                       TATATTTTTAAGGAATTTTCCGTTTTCTCTTTTAATATATTAGCTAAT
MAL13|PF13_0336                 TATATTTTTAAGGAATTTTCCGTTTTCTCTTTTAATATATTAGCTAAT
su_gi_contig_5982               ------------------------------------------------
gi|12389227|gb|AU087086.1|AU087 ------------------------------------------------

PF13_0336                       AGTCTTGTTGATTATAAATATGATAATAATGGATACAACATTATGCAA
MAL13|PF13_0336                 AGTCTTGTTGATTATAAATATGATAATAATGGATACAACATTATGCAA
su_gi_contig_5982               ------------------------------------------------
gi|12389227|gb|AU087086.1|AU087 ------------------------------------------------

PF13_0336                       TGGATGAATAGAAAAAAATGGATTCATCAAAATATTATGAATAAATTA
MAL13|PF13_0336                 TGGATGAATAGAAAAAAATGGATTCATCAAAATATTATGAATAAATTA
su_gi_contig_5982               ------------------------------------------------
gi|12389227|gb|AU087086.1|AU087 ------------------------------------------------

PF13_0336                       TCAGATATTATATGTTTACAAGAAATAGAAGAGAGTTATTTTATAGAA
MAL13|PF13_0336                 TCAGATATTATATGTTTACAAGAAATAGAAGAGAGTTATTTTATAGAA
su_gi_contig_5982               ------------------------------------------------
gi|12389227|gb|AU087086.1|AU087 ------------------------------------------------

PF13_0336                       TTGAAAAATGAATTAGAAAAATTACATTTTAAAGGTTTATTTTTAAAA
MAL13|PF13_0336                 TTGAAAAATGAATTAGAAAAATTACATTTTAAAGGTTTATTTTTAAAA
su_gi_contig_5982               ------------------------------------------------
gi|12389227|gb|AU087086.1|AU087 ------------------------------------------------

PF13_0336                       AAGAAAAAGGATACATGTAAAGATGGTATATGTATTTTTTATAACACC
MAL13|PF13_0336                 AAGAAAAAGGATACATGTAAAGATGGTATATGTATTTTTTATAACACC
su_gi_contig_5982               ------------------------------------------------
gi|12389227|gb|AU087086.1|AU087 ------------------------------------------------

PF13_0336                       AAAGTATTTGAGCTCTTATTTTTTGATGAAGTGATATATGATAAATCC
MAL13|PF13_0336                 AAAGTATTTGAGCTCTTATTTTTTGATGAAGTGATATATGATAAATCC
su_gi_contig_5982               ------------------------------------------------
gi|12389227|gb|AU087086.1|AU087 ------------------------------------------------

PF13_0336                       TGTTTGCTCAAAAAATGGCATGTCGGTTTAATAATAGCTCTAAGAAAT
MAL13|PF13_0336                 TGTTTGCTCAAAAAATGGCATGTCGGTTTAATAATAGCTCTAAGAAAT
su_gi_contig_5982               ------------------------------------------------
gi|12389227|gb|AU087086.1|AU087 ------------------------------------------------

PF13_0336                       ATAATATCGAAAAGGATAGATCATTTTGAGGAGTTTCATGAAAATAAT
MAL13|PF13_0336                 ATAATATCGAAAAGGATAGATCATTTTGAGGAGTTTCATGAAAATAAT
su_gi_contig_5982               ------------------------------------------------
gi|12389227|gb|AU087086.1|AU087 ------------------------------------------------

PF13_0336                       ATGAATAAAAAAAATTATAAAAATGAATGTGATAGAATTTTACAAAAT
MAL13|PF13_0336                 ATGAATAAAAAAAATTATAAAAATGAATGTGATAGAATTTTACAAAAT
su_gi_contig_5982               ------------------------------------------------
gi|12389227|gb|AU087086.1|AU087 ------------------------------------------------

PF13_0336                       AGTAATACTCACATGAATAATAATAAAAATAATAATAATAATAATAAT
MAL13|PF13_0336                 AGTAATACTCACATGAATAATAATAAAAATAATAATAATAATAATAAT
su_gi_contig_5982               ------------------------------------------------
gi|12389227|gb|AU087086.1|AU087 ------------------------------------------------

PF13_0336                       AAAAACAATTGTAATATTTTTAATATGTGTGATGATATTGTTATAGTT
MAL13|PF13_0336                 AAAAACAATTGTAATATTTTTAATATGTGTGATGATATTGTTATAGTT
su_gi_contig_5982               ------------------------------------------------
gi|12389227|gb|AU087086.1|AU087 ------------------------------------------------

PF13_0336                       TCAAATACCCACTTAATTTTTGATTCATACAAAGGAGATGTAAAATTA
MAL13|PF13_0336                 TCAAATACCCACTTAATTTTTGATTCATACAAAGGAGATGTAAAATTA
su_gi_contig_5982               ------------------------------------------------
gi|12389227|gb|AU087086.1|AU087 ------------------------------------------------

PF13_0336                       TATCAAATATGTTATATGACATATCGTTTAATTCTTATGATGAAGAAA
MAL13|PF13_0336                 TATCAAATATGTTATATGACATATCGTTTAATTCTTATGATGAAGAAA
su_gi_contig_5982               ------------------------------------------------
gi|12389227|gb|AU087086.1|AU087 ------------------------------------------------

PF13_0336                       TGTATTAATTATATAAAAAAAAGGAAGAAAGGAAATGATAATACAAAT
MAL13|PF13_0336                 TGTATTAATTATATAAAAAAAAGGAAGAAAGGAAATGATAATACAAAT
su_gi_contig_5982               ------------------------------------------------
gi|12389227|gb|AU087086.1|AU087 ------------------------------------------------

PF13_0336                       AGTGATACGTCATCTTCCTCATGTTATAATTATAAGAATGATTTATCT
MAL13|PF13_0336                 AGTGATACGTCATCTTCCTCATGTTATAATTATAAGAATGATTTATCT
su_gi_contig_5982               ------------------------------------------------
gi|12389227|gb|AU087086.1|AU087 ------------------------------------------------

PF13_0336                       TTATGTCCAAAGGATGATACGTTTCTTAAACCATGTATTATAGTATGT
MAL13|PF13_0336                 TTATGTCCAAAGGATGATACGTTTCTTAAACCATGTATTATAGTATGT
su_gi_contig_5982               ------------------------------------------------
gi|12389227|gb|AU087086.1|AU087 ------------------------------------------------

PF13_0336                       GGAGATTTTAATATAACACCAAATAGTTTATTATATTATTTTATTGTG
MAL13|PF13_0336                 GGAGATTTTAATATAACACCAAATAGTTTATTATATTATTTTATTGTG
su_gi_contig_5982               ------------------------------------------------
gi|12389227|gb|AU087086.1|AU087 ------------------------------------------------

PF13_0336                       AACAGATTTATTAATTTAAAACATATAAATTTAAAATATCTTTCTGGT
MAL13|PF13_0336                 AACAGATTTATTAATTTAAAACATATAAATTTAAAATATCTTTCTGGT
su_gi_contig_5982               ------------------------------------------------
gi|12389227|gb|AU087086.1|AU087 ------------------------------------------------

PF13_0336                       CAATATCTAATGTTTAATAAACAATATTATTTTTATAATTATTTAAAA
MAL13|PF13_0336                 CAATATCTAATGTTTAATAAACAATATTATTTTTATAATTATTTAAAA
su_gi_contig_5982               ------------------------------------------------
gi|12389227|gb|AU087086.1|AU087 ------------------------------------------------

PF13_0336                       GGAATTGAAATTACAAAAATGTTTGATGATAATATTGTGAATGATTTA
MAL13|PF13_0336                 GGAATTGAAATTACAAAAATGTTTGATGATAATATTGTGAATGATTTA
su_gi_contig_5982               ------------------------------------------------
gi|12389227|gb|AU087086.1|AU087 ------------------------------------------------

PF13_0336                       AAATATGGATGTTCTAATAAGTTACCTGAACAAATCAAAAAGGAACCT
MAL13|PF13_0336                 AAATATGGATGTTCTAATAAGTTACCTGAACAAATCAAAAAGGAACCT
su_gi_contig_5982               ------------------------------------------------
gi|12389227|gb|AU087086.1|AU087 ------------------------------------------------

PF13_0336                       TTATTCTTAATTTTTAAAGATGAGCAAATATTGAATGAGGAATATTTA
MAL13|PF13_0336                 TTATTCTTAATTTTTAAAGATGAGCAAATATTGAATGAGGAATATTTA
su_gi_contig_5982               ------------------------------------------------
gi|12389227|gb|AU087086.1|AU087 ------------------------------------------------

PF13_0336                       TTAAATCTTATTAACAAAAGTAATACCAACAAAAATGAAAAAAACAAC
MAL13|PF13_0336                 TTAAATCTTATTAACAAAAGTAATACCAACAAAAATGAAAAAAACAAC
su_gi_contig_5982               ------------------------------------------------
gi|12389227|gb|AU087086.1|AU087 ------------------------------------------------

PF13_0336                       AATAATAATAATAATAATAATTTCGACTGTTATATGGATAATTACAAT
MAL13|PF13_0336                 AATAATAATAATAATAATAATTTCGACTGTTATATGGATAATTACAAT
su_gi_contig_5982               ------------------------------------------------
gi|12389227|gb|AU087086.1|AU087 ------------------------------------------------

PF13_0336                       TCTTTTGAAGATGCATCATATAATATAAAAAATAAAGATACACAAAAC
MAL13|PF13_0336                 TCTTTTGAAGATGCATCATATAATATAAAAAATAAAGATACACAAAAC
su_gi_contig_5982               ------------------------------------------------
gi|12389227|gb|AU087086.1|AU087 ------------------------------------------------

PF13_0336                       GAAATATATCATAATTATAGGAAAAGAAGTAATGATATGTTATCAATA
MAL13|PF13_0336                 GAAATATATCATAATTATAGGAAAAGAAGTAATGATATGTTATCAATA
su_gi_contig_5982               ------------------------------------------------
gi|12389227|gb|AU087086.1|AU087 ------------------------------------------------

PF13_0336                       AAAGGAAAAATAAAAAATATAAATAATATAAATAATATAAATAATAAT
MAL13|PF13_0336                 AAAGGAAAAATAAAAAATATAAATAATATAAATAATATAAATAATAAT
su_gi_contig_5982               ------------------------------------------------
gi|12389227|gb|AU087086.1|AU087 ------------------------------------------------

PF13_0336                       AATGATAATAATGAAAAGAAAGGTAGTTATGTTATACAAATAAATGAG
MAL13|PF13_0336                 AATGATAATAATGAAAAGAAAGGTAGTTATGTTATACAAATAAATGAG
su_gi_contig_5982               ------------------------------------------------
gi|12389227|gb|AU087086.1|AU087 ------------------------------------------------

PF13_0336                       AAGGAGAGAAATGTTCATATGAATTTAAATGAAGAACATAATAATAAC
MAL13|PF13_0336                 AAGGAGAGAAATGTTCATATGAATTTAAATGAAGAACATAATAATAAC
su_gi_contig_5982               ------------------------------------------------
gi|12389227|gb|AU087086.1|AU087 ------------------------------------------------

PF13_0336                       ATATTAGATAATGAAGAAGAAGATTTTATTTTATACTATCCCTTATAT
MAL13|PF13_0336                 ATATTAGATAATGAAGAAGAAGATTTTATTTTATACTATCCCTTATAT
su_gi_contig_5982               ------------------------------------------------
gi|12389227|gb|AU087086.1|AU087 ------------------------------------------------

PF13_0336                       TTTAAAAGTATATATAATAAAAGTACAGATAATATTGTTGAAAAATCA
MAL13|PF13_0336                 TTTAAAAGTATATATAATAAAAGTACAGATAATATTGTTGAAAAATCA
su_gi_contig_5982               --TAAAANNATATATAATTNAAGTACAGATNANATTGTTGAAAAATCA
gi|12389227|gb|AU087086.1|AU087 --TAAAANNATATATAATTNAAGTACAGATNANATTGTTGAAAAATCA

PF13_0336                       TGTTATAAATATGATAGTATAGATACATTAAATAATTTAGAAAACAAC
MAL13|PF13_0336                 TGTTATAAATATGATAGTATAGATACATTAAATAATTTAGAAAACAAC
su_gi_contig_5982               TGTTATAAATATGATAGTATAGATACATTAAATAATTTAGAAAACAAC
gi|12389227|gb|AU087086.1|AU087 TGTTATAAATATGATAGTATAGATACATTAAATAATTTAGAAAACAAC

PF13_0336                       TTAATGCTATGTCAAATACCCTTTACTGTTTTTCATGGAAAGCAAAAA
MAL13|PF13_0336                 TTAATGCTATGTCAAATACCCTTTACTGTTTTTCATGGAAAGCAAAAA
su_gi_contig_5982               TTAATGCTATGTCAAATACCCTTTACTGTTTTTCATGGAAAGCAAAAA
gi|12389227|gb|AU087086.1|AU087 TTAATGCTATGTCAAATACCCTTTACTGTTTTTCATGGAAAGCAAAAA

PF13_0336                       GGGTGTGTAGATTATATATTTTATTCGTACAAAAATCTTAAGGTAATA
MAL13|PF13_0336                 GGGTGTGTAGATTATATATTTTATTCGTACAAAAATCTTAAG------
su_gi_contig_5982               GGGTGTGTAGATTATATATTTTATTCGTACAAAAATCTTAAG------
gi|12389227|gb|AU087086.1|AU087 GGGTGTGTAGATTATATATTTTATTCGTACAAAAATCTTAAG------

PF13_0336                       ATTCAAAAAAGAAACATAAAAAAAAAAATATATATATATATATATATA
MAL13|PF13_0336                 ------------------------------------------------
su_gi_contig_5982               ------------------------------------------------
gi|12389227|gb|AU087086.1|AU087 ------------------------------------------------

PF13_0336                       TTGTGTTGTTAAATGCTATGTATAATATTTATATTTTTTTTTTTTTTT
MAL13|PF13_0336                 ------------------------------------------------
su_gi_contig_5982               ------------------------------------------------
gi|12389227|gb|AU087086.1|AU087 ------------------------------------------------

PF13_0336                       TTTATATTTTAGCAAGTATCATATACCAATTTACCCACTTTCGACAAG
MAL13|PF13_0336                 ------------CAAGTATCATATACCAATTTACCCACTTTCGACAAG
su_gi_contig_5982               ------------CAAGTATCATATACCAATTTACCCACTTTCGACAAG
gi|12389227|gb|AU087086.1|AU087 ------------CAAGTATCATATACCAATTTACCCACTTTCGACAAG

PF13_0336                       CTATCCAAATATGGATGTTTACCCAATCAAGTATGATCCGTCCAAAAA
MAL13|PF13_0336                 CTATCCAAATATGGATGTTTACCCAATCAA------------------
su_gi_contig_5982               CTATCCAAATATGGATGTTTACCCAATCAAGTATGATCCGTCCAAAAA
gi|12389227|gb|AU087086.1|AU087 CTATCCAAATATGGATGTTTACCCAATCAAGTATGATCCGTCCAAAAA

PF13_0336                       AAAAAAATAAATAAAAATAAAATAAAATAAAATATATATATATAATAA
MAL13|PF13_0336                 ------------------------------------------------
su_gi_contig_5982               AAAAAAATAAATAAAAATAAAATAAAATAAAATATATATATATAATAA
gi|12389227|gb|AU087086.1|AU087 AAAAAAATAAATAAAAATAAAATAAAATAAAATATATATATATAATAA

PF13_0336                       TATTTTTTCTTTTATCTTCGTAGAAATATGCATCGTCTGATCATTTGT
MAL13|PF13_0336                 -----------------------AAATATGCATCGTCTGATCATTTGT
su_gi_contig_5982               TATTTTTTCTTTTATCTTCGTAGAAATATGCATCGTCTGATCATTTGT
gi|12389227|gb|AU087086.1|AU087 TATTTTTTCTTTTATCTTCGTAGAAATATGCATCGTCTGATCATTTGT

PF13_0336                       ATTTACATGCTACGTTAATTAGGACCATAGAAGAATAAGAAAATATAT
MAL13|PF13_0336                 ATTTACATGCTACGTTAATTAGGACCATAGAAGAATAA----------
su_gi_contig_5982               ATTTACATGCTACGTTAATTAGGACCATAGAAGAATAAGAAAATATAT
gi|12389227|gb|AU087086.1|AU087 ATTTACATGCTACGTTAATTAGGACCATAGAAGAATAAGAAAATATAT

PF13_0336                       ATATATATAAATAAAATAAATTAATATGTCAATTTATTTGTGTGAATA
MAL13|PF13_0336                 ------------------------------------------------
su_gi_contig_5982               ATATATATAAATAAAATAAATTAATATGTCAATTTATTTGTGTGAATA
gi|12389227|gb|AU087086.1|AU087 ATATATATAAATAAAATAAATTAATATGTCAATTTATTTGTGTGAATA

PF13_0336                       TTGTATGATATATATATATATTTATATATAACCTTTCATAGTATGATC
MAL13|PF13_0336                 ------------------------------------------------
su_gi_contig_5982               TTGNATGATATATATATATATTTATATATAACCTTTCATA--------
gi|12389227|gb|AU087086.1|AU087 TTGNATGATATATATATATATTTATATATAACCTTTCATA--------

PF13_0336                       TCCCCTATTCATAATTAATAGATATACAATTTATAAATAGCATTACAG
MAL13|PF13_0336                 ------------------------------------------------
su_gi_contig_5982               ------------------------------------------------
gi|12389227|gb|AU087086.1|AU087 ------------------------------------------------

PF13_0336                       TTTTTTAAATATGTACTTTAAATAAATCCATCAATCCAAATATATGTA
MAL13|PF13_0336                 ------------------------------------------------
su_gi_contig_5982               ------------------------------------------------
gi|12389227|gb|AU087086.1|AU087 ------------------------------------------------

PF13_0336                       TATATATATATATATATATATATATGTTTATTTATTTATCCTGTTGTT
MAL13|PF13_0336                 ------------------------------------------------
su_gi_contig_5982               ------------------------------------------------
gi|12389227|gb|AU087086.1|AU087 ------------------------------------------------

PF13_0336                       ATTTCTCCTTTTGTTTTAATTACCTGTGTATGCCTCTTTTCATTATTT
MAL13|PF13_0336                 ------------------------------------------------
su_gi_contig_5982               ------------------------------------------------
gi|12389227|gb|AU087086.1|AU087 ------------------------------------------------

PF13_0336                       TTTCATAATTAAATTATAATTTTTCTTTTTTAAATAAATTTTTGTGTT
MAL13|PF13_0336                 ------------------------------------------------
su_gi_contig_5982               ------------------------------------------------
gi|12389227|gb|AU087086.1|AU087 ------------------------------------------------

PF13_0336                       ATATATATATTTTTTTTATTTTTTTATGTATAAAAAGTAGGCATACAT
MAL13|PF13_0336                 ------------------------------------------------
su_gi_contig_5982               ------------------------------------------------
gi|12389227|gb|AU087086.1|AU087 ------------------------------------------------

PF13_0336                       TTATATATTTATCAGTATGCTTTATTTTGAAATGTGTACATGTGCAAA
MAL13|PF13_0336                 ------------------------------------------------
su_gi_contig_5982               ------------------------------------------------
gi|12389227|gb|AU087086.1|AU087 ------------------------------------------------

PF13_0336                       GTACAAAAAAGAAATTATTTGTTGTACATATGTTATTTTTTTTATTTA
MAL13|PF13_0336                 ------------------------------------------------
su_gi_contig_5982               ------------------------------------------------
gi|12389227|gb|AU087086.1|AU087 ------------------------------------------------

PF13_0336                       TTAATAATGTTTTTGTTCCTTTTTTTCTTTTTTTTCTTTTTTTTTTTT
MAL13|PF13_0336                 ------------------------------------------------
su_gi_contig_5982               ------------------------------------------------
gi|12389227|gb|AU087086.1|AU087 ------------------------------------------------

PF13_0336                       TTGTATAATAATATTTTTATACGCTTTTAAACATTTTGTTTGAAAATC
MAL13|PF13_0336                 ------------------------------------------------
su_gi_contig_5982               ------------------------------------------------
gi|12389227|gb|AU087086.1|AU087 ------------------------------------------------

PF13_0336                       AAATATTATAATTAAAAGGAAAATTATATCGTAATATATATATATATA
MAL13|PF13_0336                 ------------------------------------------------
su_gi_contig_5982               ------------------------------------------------
gi|12389227|gb|AU087086.1|AU087 ------------------------------------------------

PF13_0336                       TATATATATATATATATATATGTGTAGTTCAAAAAAAAAAAAAAAAAA
MAL13|PF13_0336                 ------------------------------------------------
su_gi_contig_5982               ------------------------------------------------
gi|12389227|gb|AU087086.1|AU087 ------------------------------------------------

PF13_0336                       AAAAAAACTTTATTACGTTAAAGGTAATTATGTATAGGAAGGTTACAC
MAL13|PF13_0336                 ------------------------------------------------
su_gi_contig_5982               ------------------------------------------------
gi|12389227|gb|AU087086.1|AU087 ------------------------------------------------

PF13_0336                       ATTTTAAAATATATATTATAATTCATAAAATTTTTTTATATTATGCAA
MAL13|PF13_0336                 ------------------------------------------------
su_gi_contig_5982               ------------------------------------------------
gi|12389227|gb|AU087086.1|AU087 ------------------------------------------------

PF13_0336                       CTTAAATATTCTTTAATTTCTTCTTCATATTTTTTCATATGTAGTAAA
MAL13|PF13_0336                 ------------------------------------------------
su_gi_contig_5982               ------------------------------------------------
gi|12389227|gb|AU087086.1|AU087 ------------------------------------------------

PF13_0336                       TTGGAATATTCTATATCTATTAAGAATGAATAATAAAAATATTCATTT
MAL13|PF13_0336                 ------------------------------------------------
su_gi_contig_5982               ------------------------------------------------
gi|12389227|gb|AU087086.1|AU087 ------------------------------------------------

PF13_0336                       ATATTTTGAGGATTAATTACATGAGACATATTATTATCATAATTATTA
MAL13|PF13_0336                 ------------------------------------------------
su_gi_contig_5982               ------------------------------------------------
gi|12389227|gb|AU087086.1|AU087 ------------------------------------------------

PF13_0336                       TTTATATGATGATCATTACTATTCTCTGAATATCTTTCAAAAACATCA
MAL13|PF13_0336                 ------------------------------------------------
su_gi_contig_5982               ------------------------------------------------
gi|12389227|gb|AU087086.1|AU087 ------------------------------------------------

PF13_0336                       TTATTATTATATATATTATCATTTTTTGTATGTTCGTGGTGTATATTC
MAL13|PF13_0336                 ------------------------------------------------
su_gi_contig_5982               ------------------------------------------------
gi|12389227|gb|AU087086.1|AU087 ------------------------------------------------

PF13_0336                       GATTGGTTATTATCTGCATTGTGTGCCTCCATAGAAGTGGTGACATTA
MAL13|PF13_0336                 ------------------------------------------------
su_gi_contig_5982               ------------------------------------------------
gi|12389227|gb|AU087086.1|AU087 ------------------------------------------------

PF13_0336                       TTTCTATCGTATATAATATCATTTTTAATTTGATTGTTTTCATCATTA
MAL13|PF13_0336                 ------------------------------------------------
su_gi_contig_5982               ------------------------------------------------
gi|12389227|gb|AU087086.1|AU087 ------------------------------------------------

PF13_0336                       TATTTTTTAATTTCTTTCATTTCTTGTAATATAACATAATCTTTATAA
MAL13|PF13_0336                 ------------------------------------------------
su_gi_contig_5982               ------------------------------------------------
gi|12389227|gb|AU087086.1|AU087 ------------------------------------------------

PF13_0336                       GAAAAAGAGCTGTAGTATGTATATGATGGTGGTATAGTTTTAATAAAT
MAL13|PF13_0336                 ------------------------------------------------
su_gi_contig_5982               ------------------------------------------------
gi|12389227|gb|AU087086.1|AU087 ------------------------------------------------

PF13_0336                       TCATATAATATCATCATTATTTTATTAACATTTTTATGAATTATATCT
MAL13|PF13_0336                 ------------------------------------------------
su_gi_contig_5982               ------------------------------------------------
gi|12389227|gb|AU087086.1|AU087 ------------------------------------------------

PF13_0336                       GATAATATTATTATATAATTTTTACTATCCTTCATATCTAAAAATAAG
MAL13|PF13_0336                 ------------------------------------------------
su_gi_contig_5982               ------------------------------------------------
gi|12389227|gb|AU087086.1|AU087 ------------------------------------------------

PF13_0336                       GAGGAATCATCATTATCTTGTTCATATTTATTTAAAGGGTCCAGATGA
MAL13|PF13_0336                 ------------------------------------------------
su_gi_contig_5982               ------------------------------------------------
gi|12389227|gb|AU087086.1|AU087 ------------------------------------------------

PF13_0336                       AACAACAATTCTTTTAAATTTTTTAAAATATCTATTAAACTATTACAC
MAL13|PF13_0336                 ------------------------------------------------
su_gi_contig_5982               ------------------------------------------------
gi|12389227|gb|AU087086.1|AU087 ------------------------------------------------

PF13_0336                       ACATTATCAAGCTTATGAAAATTTTTAATTAAAATGGATTCCTCCATC
MAL13|PF13_0336                 ------------------------------------------------
su_gi_contig_5982               ------------------------------------------------
gi|12389227|gb|AU087086.1|AU087 ------------------------------------------------

PF13_0336                       GTGTATGTAAAGTAATCAAGTGGTACGAAATTAGAAGGAAATGATATA
MAL13|PF13_0336                 ------------------------------------------------
su_gi_contig_5982               ------------------------------------------------
gi|12389227|gb|AU087086.1|AU087 ------------------------------------------------

PF13_0336                       T
MAL13|PF13_0336                 -
su_gi_contig_5982               -
gi|12389227|gb|AU087086.1|AU087 -

;

endblock;
