# Supplementary material for: cDNA sequences reveal considerable gene prediction inaccuracy in the Plasmodium falciparum genome
Source: BMC Genomics. 2007 Jul 27;8:255. doi: 10.1186/1471-2164-8-255 (PMC1978503; doi:10.1186/1471-2164-8-255)
Supplement: Additional file 3 — Genes with cDNA sequences not matching predicted CDS perfectly. Aligned cDNA and predicted CDS sequences can be viewed by double clicking the hyper-linked gene names in the Excel file. [file 1471-2164-8-255-S3.zip › PF14_0018.TXT]

#NEXUS

[!This data assembled using Sequencher, from Gene Codes Corporation.]
begin data;
   dimensions ntax=14 nchar=4859;
   format datatype=dna gap=- interleave=yes;
   matrix

PF14_0018                       TATATGTATATTTTTTCTTTATTTTTGGATAAAACATTTTATATATTT
MAL14|PF14_0018                 ------------------------------------------------
su_gi_contig_428                ------------------------------------------------
Contig[0006]                    ------------------------------------------------
gi|12388816|gb|AU086675.1|AU086 ------------------------------------------------
D12_116_1.ab1                   ------------------------------------------------
gi|21254348|gb|BQ451236.1|BQ451 ------------------------------------------------
gi|21254373|gb|BQ451261.1|BQ451 ------------------------------------------------
079_PfLab1_M_P4b.ab1            ------------------------------------------------
gi|15906664|gb|BI814246.1|BI814 ------------------------------------------------
gi|21255202|gb|BQ452090.1|BQ452 ------------------------------------------------
gi|21480345|gb|BQ577028.1|BQ577 ------------------------------------------------
gi|22793378|gb|BU497184.1|BU497 ------------------------------------------------
gi|22793234|gb|BU497040.1|BU497 ------------------------------------------------

PF14_0018                       ATATTTTTATATATTTATATTTTTATATATTTATATTTTTATATATTT
MAL14|PF14_0018                 ------------------------------------------------
su_gi_contig_428                ------------------------------------------------
Contig[0006]                    ------------------------------------------------
gi|12388816|gb|AU086675.1|AU086 ------------------------------------------------
D12_116_1.ab1                   ------------------------------------------------
gi|21254348|gb|BQ451236.1|BQ451 ------------------------------------------------
gi|21254373|gb|BQ451261.1|BQ451 ------------------------------------------------
079_PfLab1_M_P4b.ab1            ------------------------------------------------
gi|15906664|gb|BI814246.1|BI814 ------------------------------------------------
gi|21255202|gb|BQ452090.1|BQ452 ------------------------------------------------
gi|21480345|gb|BQ577028.1|BQ577 ------------------------------------------------
gi|22793378|gb|BU497184.1|BU497 ------------------------------------------------
gi|22793234|gb|BU497040.1|BU497 ------------------------------------------------

PF14_0018                       ATATTTTTATATATTTATATTTTTATATATTTATATTTTTATATATTT
MAL14|PF14_0018                 ------------------------------------------------
su_gi_contig_428                ------------------------------------------------
Contig[0006]                    ------------------------------------------------
gi|12388816|gb|AU086675.1|AU086 ------------------------------------------------
D12_116_1.ab1                   ------------------------------------------------
gi|21254348|gb|BQ451236.1|BQ451 ------------------------------------------------
gi|21254373|gb|BQ451261.1|BQ451 ------------------------------------------------
079_PfLab1_M_P4b.ab1            ------------------------------------------------
gi|15906664|gb|BI814246.1|BI814 ------------------------------------------------
gi|21255202|gb|BQ452090.1|BQ452 ------------------------------------------------
gi|21480345|gb|BQ577028.1|BQ577 ------------------------------------------------
gi|22793378|gb|BU497184.1|BU497 ------------------------------------------------
gi|22793234|gb|BU497040.1|BU497 ------------------------------------------------

PF14_0018                       ATATTTTTACATTTATATAGAATACCTTCTTTTTTTTTTTTTTTTCTA
MAL14|PF14_0018                 ------------------------------------------------
su_gi_contig_428                ------------------------------------------------
Contig[0006]                    ------------------------------------------------
gi|12388816|gb|AU086675.1|AU086 ------------------------------------------------
D12_116_1.ab1                   ------------------------------------------------
gi|21254348|gb|BQ451236.1|BQ451 ------------------------------------------------
gi|21254373|gb|BQ451261.1|BQ451 ------------------------------------------------
079_PfLab1_M_P4b.ab1            ------------------------------------------------
gi|15906664|gb|BI814246.1|BI814 ------------------------------------------------
gi|21255202|gb|BQ452090.1|BQ452 ------------------------------------------------
gi|21480345|gb|BQ577028.1|BQ577 ------------------------------------------------
gi|22793378|gb|BU497184.1|BU497 ------------------------------------------------
gi|22793234|gb|BU497040.1|BU497 ------------------------------------------------

PF14_0018                       TGTGGTGCACATTATTTTTTTTTTTTTTCAATTTTTACCATTAATATA
MAL14|PF14_0018                 ------------------------------------------------
su_gi_contig_428                ------------------------------------------------
Contig[0006]                    ------------------------------------------------
gi|12388816|gb|AU086675.1|AU086 ------------------------------------------------
D12_116_1.ab1                   ------------------------------------------------
gi|21254348|gb|BQ451236.1|BQ451 ------------------------------------------------
gi|21254373|gb|BQ451261.1|BQ451 ------------------------------------------------
079_PfLab1_M_P4b.ab1            ------------------------------------------------
gi|15906664|gb|BI814246.1|BI814 ------------------------------------------------
gi|21255202|gb|BQ452090.1|BQ452 ------------------------------------------------
gi|21480345|gb|BQ577028.1|BQ577 ------------------------------------------------
gi|22793378|gb|BU497184.1|BU497 ------------------------------------------------
gi|22793234|gb|BU497040.1|BU497 ------------------------------------------------

PF14_0018                       TGTATATATTGGAAAACTATAAGTTTTTTTTTTTTTTGTATAAAAAAT
MAL14|PF14_0018                 ------------------------------------------------
su_gi_contig_428                ------------------------------------------------
Contig[0006]                    ------------------------------------------------
gi|12388816|gb|AU086675.1|AU086 ------------------------------------------------
D12_116_1.ab1                   ------------------------------------------------
gi|21254348|gb|BQ451236.1|BQ451 ------------------------------------------------
gi|21254373|gb|BQ451261.1|BQ451 ------------------------------------------------
079_PfLab1_M_P4b.ab1            ------------------------------------------------
gi|15906664|gb|BI814246.1|BI814 ------------------------------------------------
gi|21255202|gb|BQ452090.1|BQ452 ------------------------------------------------
gi|21480345|gb|BQ577028.1|BQ577 ------------------------------------------------
gi|22793378|gb|BU497184.1|BU497 ------------------------------------------------
gi|22793234|gb|BU497040.1|BU497 ------------------------------------------------

PF14_0018                       GTATTTGTCAGATTTTTTCATTATAATTAATATTTGCAGAAAGAGTAT
MAL14|PF14_0018                 ------------------------------------------------
su_gi_contig_428                ------------------------------------------------
Contig[0006]                    ------------------------------------------------
gi|12388816|gb|AU086675.1|AU086 ------------------------------------------------
D12_116_1.ab1                   ------------------------------------------------
gi|21254348|gb|BQ451236.1|BQ451 ------------------------------------------------
gi|21254373|gb|BQ451261.1|BQ451 ------------------------------------------------
079_PfLab1_M_P4b.ab1            ------------------------------------------------
gi|15906664|gb|BI814246.1|BI814 ------------------------------------------------
gi|21255202|gb|BQ452090.1|BQ452 ------------------------------------------------
gi|21480345|gb|BQ577028.1|BQ577 ------------------------------------------------
gi|22793378|gb|BU497184.1|BU497 ------------------------------------------------
gi|22793234|gb|BU497040.1|BU497 ------------------------------------------------

PF14_0018                       TAAAAATTATAAATACATATATATTTTTATAGTTTACTGAATAGTATA
MAL14|PF14_0018                 ------------------------------------------------
su_gi_contig_428                ------------------------------------------------
Contig[0006]                    ------------------------------------------------
gi|12388816|gb|AU086675.1|AU086 ------------------------------------------------
D12_116_1.ab1                   ------------------------------------------------
gi|21254348|gb|BQ451236.1|BQ451 ------------------------------------------------
gi|21254373|gb|BQ451261.1|BQ451 ------------------------------------------------
079_PfLab1_M_P4b.ab1            ------------------------------------------------
gi|15906664|gb|BI814246.1|BI814 ------------------------------------------------
gi|21255202|gb|BQ452090.1|BQ452 ------------------------------------------------
gi|21480345|gb|BQ577028.1|BQ577 ------------------------------------------------
gi|22793378|gb|BU497184.1|BU497 ------------------------------------------------
gi|22793234|gb|BU497040.1|BU497 ------------------------------------------------

PF14_0018                       CATGTATTATATTATCCTATTTTTTTTTTTGAAAGGCATTACAAATTT
MAL14|PF14_0018                 ------------------------------------------------
su_gi_contig_428                ------------------------------------------------
Contig[0006]                    ------------------------------------------------
gi|12388816|gb|AU086675.1|AU086 ------------------------------------------------
D12_116_1.ab1                   ------------------------------------------------
gi|21254348|gb|BQ451236.1|BQ451 ------------------------------------------------
gi|21254373|gb|BQ451261.1|BQ451 ------------------------------------------------
079_PfLab1_M_P4b.ab1            ------------------------------------------------
gi|15906664|gb|BI814246.1|BI814 ------------------------------------------------
gi|21255202|gb|BQ452090.1|BQ452 ------------------------------------------------
gi|21480345|gb|BQ577028.1|BQ577 ------------------------------------------------
gi|22793378|gb|BU497184.1|BU497 ------------------------------------------------
gi|22793234|gb|BU497040.1|BU497 ------------------------------------------------

PF14_0018                       GTATTTATATATATATATATATATTAGTATATTTTTAATAATATTCCG
MAL14|PF14_0018                 ------------------------------------------------
su_gi_contig_428                ------------------------------------------------
Contig[0006]                    ------------------------------------------------
gi|12388816|gb|AU086675.1|AU086 ------------------------------------------------
D12_116_1.ab1                   ------------------------------------------------
gi|21254348|gb|BQ451236.1|BQ451 ------------------------------------------------
gi|21254373|gb|BQ451261.1|BQ451 ------------------------------------------------
079_PfLab1_M_P4b.ab1            ------------------------------------------------
gi|15906664|gb|BI814246.1|BI814 ------------------------------------------------
gi|21255202|gb|BQ452090.1|BQ452 ------------------------------------------------
gi|21480345|gb|BQ577028.1|BQ577 ------------------------------------------------
gi|22793378|gb|BU497184.1|BU497 ------------------------------------------------
gi|22793234|gb|BU497040.1|BU497 ------------------------------------------------

PF14_0018                       TATAATATAATATTGCATATATTTTTATAGTATTAAATATATATATAT
MAL14|PF14_0018                 ------------------------------------------------
su_gi_contig_428                ------------------------------------------------
Contig[0006]                    ------------------------------------------------
gi|12388816|gb|AU086675.1|AU086 ------------------------------------------------
D12_116_1.ab1                   ------------------------------------------------
gi|21254348|gb|BQ451236.1|BQ451 ------------------------------------------------
gi|21254373|gb|BQ451261.1|BQ451 ------------------------------------------------
079_PfLab1_M_P4b.ab1            ------------------------------------------------
gi|15906664|gb|BI814246.1|BI814 ------------------------------------------------
gi|21255202|gb|BQ452090.1|BQ452 ------------------------------------------------
gi|21480345|gb|BQ577028.1|BQ577 ------------------------------------------------
gi|22793378|gb|BU497184.1|BU497 ------------------------------------------------
gi|22793234|gb|BU497040.1|BU497 ------------------------------------------------

PF14_0018                       TTAAAACAAATGATGAAATTTTAGATRTTATTCATTTATATTAAAATT
MAL14|PF14_0018                 ------------------------------------------------
su_gi_contig_428                ------------------------------------------------
Contig[0006]                    ------------------------------------------------
gi|12388816|gb|AU086675.1|AU086 ------------------------------------------------
D12_116_1.ab1                   ------------------------------------------------
gi|21254348|gb|BQ451236.1|BQ451 ------------------------------------------------
gi|21254373|gb|BQ451261.1|BQ451 ------------------------------------------------
079_PfLab1_M_P4b.ab1            ------------------------------------------------
gi|15906664|gb|BI814246.1|BI814 ------------------------------------------------
gi|21255202|gb|BQ452090.1|BQ452 ------------------------------------------------
gi|21480345|gb|BQ577028.1|BQ577 ------------------------------------------------
gi|22793378|gb|BU497184.1|BU497 ------------------------------------------------
gi|22793234|gb|BU497040.1|BU497 ------------------------------------------------

PF14_0018                       YATKTAAATKAAAAAAAAAAAAAAAAAAAAAAGTATAGAAAAATAGTT
MAL14|PF14_0018                 ------------------------------------------------
su_gi_contig_428                ------------------------------------------------
Contig[0006]                    ------------------------------------------------
gi|12388816|gb|AU086675.1|AU086 ------------------------------------------------
D12_116_1.ab1                   ------------------------------------------------
gi|21254348|gb|BQ451236.1|BQ451 ------------------------------------------------
gi|21254373|gb|BQ451261.1|BQ451 ------------------------------------------------
079_PfLab1_M_P4b.ab1            ------------------------------------------------
gi|15906664|gb|BI814246.1|BI814 ------------------------------------------------
gi|21255202|gb|BQ452090.1|BQ452 ------------------------------------------------
gi|21480345|gb|BQ577028.1|BQ577 ------------------------------------------------
gi|22793378|gb|BU497184.1|BU497 ------------------------------------------------
gi|22793234|gb|BU497040.1|BU497 ------------------------------------------------

PF14_0018                       TTTTTTTTTTTTTTATTTATTTATTTATTTATTTATTTATTGTCTTTT
MAL14|PF14_0018                 ------------------------------------------------
su_gi_contig_428                ------------------------------------------------
Contig[0006]                    ------------------------------------------------
gi|12388816|gb|AU086675.1|AU086 ------------------------------------------------
D12_116_1.ab1                   ------------------------------------------------
gi|21254348|gb|BQ451236.1|BQ451 ------------------------------------------------
gi|21254373|gb|BQ451261.1|BQ451 ------------------------------------------------
079_PfLab1_M_P4b.ab1            ------------------------------------------------
gi|15906664|gb|BI814246.1|BI814 ------------------------------------------------
gi|21255202|gb|BQ452090.1|BQ452 ------------------------------------------------
gi|21480345|gb|BQ577028.1|BQ577 ------------------------------------------------
gi|22793378|gb|BU497184.1|BU497 ------------------------------------------------
gi|22793234|gb|BU497040.1|BU497 ------------------------------------------------

PF14_0018                       TATAATATCACATATTTGATTCGTTTAATTAATTAATTATTTATTATA
MAL14|PF14_0018                 ------------------------------------------------
su_gi_contig_428                ------------------------------------------------
Contig[0006]                    ------------------------------------------------
gi|12388816|gb|AU086675.1|AU086 ------------------------------------------------
D12_116_1.ab1                   ------------------------------------------------
gi|21254348|gb|BQ451236.1|BQ451 ------------------------------------------------
gi|21254373|gb|BQ451261.1|BQ451 ------------------------------------------------
079_PfLab1_M_P4b.ab1            ------------------------------------------------
gi|15906664|gb|BI814246.1|BI814 ------------------------------------------------
gi|21255202|gb|BQ452090.1|BQ452 ------------------------------------------------
gi|21480345|gb|BQ577028.1|BQ577 ------------------------------------------------
gi|22793378|gb|BU497184.1|BU497 ------------------------------------------------
gi|22793234|gb|BU497040.1|BU497 ------------------------------------------------

PF14_0018                       TATATAGAAAATAAATACCCTTTTTGAAAAAGAAAAATATTTTAATAA
MAL14|PF14_0018                 ------------------------------------------------
su_gi_contig_428                ------------------------------------------------
Contig[0006]                    ------------------------------------------------
gi|12388816|gb|AU086675.1|AU086 ------------------------------------------------
D12_116_1.ab1                   ------------------------------------------------
gi|21254348|gb|BQ451236.1|BQ451 ------------------------------------------------
gi|21254373|gb|BQ451261.1|BQ451 ------------------------------------------------
079_PfLab1_M_P4b.ab1            ------------------------------------------------
gi|15906664|gb|BI814246.1|BI814 ------------------------------------------------
gi|21255202|gb|BQ452090.1|BQ452 ------------------------------------------------
gi|21480345|gb|BQ577028.1|BQ577 ------------------------------------------------
gi|22793378|gb|BU497184.1|BU497 ------------------------------------------------
gi|22793234|gb|BU497040.1|BU497 ------------------------------------------------

PF14_0018                       TATATATTTATATATATTATACATGTATTTATAAAATATTTATATATT
MAL14|PF14_0018                 ------------------------------------------------
su_gi_contig_428                ------------------------------------------------
Contig[0006]                    ------------------------------------------------
gi|12388816|gb|AU086675.1|AU086 ------------------------------------------------
D12_116_1.ab1                   ------------------------------------------------
gi|21254348|gb|BQ451236.1|BQ451 ------------------------------------------------
gi|21254373|gb|BQ451261.1|BQ451 ------------------------------------------------
079_PfLab1_M_P4b.ab1            ------------------------------------------------
gi|15906664|gb|BI814246.1|BI814 ------------------------------------------------
gi|21255202|gb|BQ452090.1|BQ452 ------------------------------------------------
gi|21480345|gb|BQ577028.1|BQ577 ------------------------------------------------
gi|22793378|gb|BU497184.1|BU497 ------------------------------------------------
gi|22793234|gb|BU497040.1|BU497 ------------------------------------------------

PF14_0018                       TTTATTAATAATTGGTTGACTTTTTTTATGTTGTACTTATTATAAAAA
MAL14|PF14_0018                 ------------------------------------------------
su_gi_contig_428                ------------------------------------------------
Contig[0006]                    ------------------------------------------------
gi|12388816|gb|AU086675.1|AU086 ------------------------------------------------
D12_116_1.ab1                   ------------------------------------------------
gi|21254348|gb|BQ451236.1|BQ451 ------------------------------------------------
gi|21254373|gb|BQ451261.1|BQ451 ------------------------------------------------
079_PfLab1_M_P4b.ab1            ------------------------------------------------
gi|15906664|gb|BI814246.1|BI814 ------------------------------------------------
gi|21255202|gb|BQ452090.1|BQ452 ------------------------------------------------
gi|21480345|gb|BQ577028.1|BQ577 ------------------------------------------------
gi|22793378|gb|BU497184.1|BU497 ------------------------------------------------
gi|22793234|gb|BU497040.1|BU497 ------------------------------------------------

PF14_0018                       AAATTGTATTAATATAAATTTTGAATTGAATTTCAAAAAAAAATATTT
MAL14|PF14_0018                 ------------------------------------------------
su_gi_contig_428                ------------------------------------------------
Contig[0006]                    ------------------------------------------------
gi|12388816|gb|AU086675.1|AU086 ------------------------------------------------
D12_116_1.ab1                   ------------------------------------------------
gi|21254348|gb|BQ451236.1|BQ451 ------------------------------------------------
gi|21254373|gb|BQ451261.1|BQ451 ------------------------------------------------
079_PfLab1_M_P4b.ab1            ------------------------------------------------
gi|15906664|gb|BI814246.1|BI814 ------------------------------------------------
gi|21255202|gb|BQ452090.1|BQ452 ------------------------------------------------
gi|21480345|gb|BQ577028.1|BQ577 ------------------------------------------------
gi|22793378|gb|BU497184.1|BU497 ------------------------------------------------
gi|22793234|gb|BU497040.1|BU497 ------------------------------------------------

PF14_0018                       ATTCCGTTAATTTAAGGTAAATAAAAAAAATAAAAAACACATTAAAAA
MAL14|PF14_0018                 ------------------------------------------------
su_gi_contig_428                ------------------------------------------------
Contig[0006]                    ------------------------------------------------
gi|12388816|gb|AU086675.1|AU086 ------------------------------------------------
D12_116_1.ab1                   ------------------------------------------------
gi|21254348|gb|BQ451236.1|BQ451 ------------------------------------------------
gi|21254373|gb|BQ451261.1|BQ451 ------------------------------------------------
079_PfLab1_M_P4b.ab1            ------------------------------------------------
gi|15906664|gb|BI814246.1|BI814 ------------------------------------------------
gi|21255202|gb|BQ452090.1|BQ452 ------------------------------------------------
gi|21480345|gb|BQ577028.1|BQ577 ------------------------------------------------
gi|22793378|gb|BU497184.1|BU497 ------------------------------------------------
gi|22793234|gb|BU497040.1|BU497 ------------------------------------------------

PF14_0018                       AATATATATTTATTATATATAATATAGTGCATGTAAAAAATAAAACAT
MAL14|PF14_0018                 ------------------------------------------------
su_gi_contig_428                ------------------------------------------------
Contig[0006]                    ------------------------------------------------
gi|12388816|gb|AU086675.1|AU086 ------------------------------------------------
D12_116_1.ab1                   ------------------------------------------------
gi|21254348|gb|BQ451236.1|BQ451 ------------------------------------------------
gi|21254373|gb|BQ451261.1|BQ451 ------------------------------------------------
079_PfLab1_M_P4b.ab1            ------------------------------------------------
gi|15906664|gb|BI814246.1|BI814 ------------------------------------------------
gi|21255202|gb|BQ452090.1|BQ452 ------------------------------------------------
gi|21480345|gb|BQ577028.1|BQ577 ------------------------------------------------
gi|22793378|gb|BU497184.1|BU497 ------------------------------------------------
gi|22793234|gb|BU497040.1|BU497 ------------------------------------------------

PF14_0018                       GTACTACATTATATTATATATATATTATATATATATTATATATATATA
MAL14|PF14_0018                 ------------------------------------------------
su_gi_contig_428                ------------------------------------------------
Contig[0006]                    ------------------------------------------------
gi|12388816|gb|AU086675.1|AU086 ------------------------------------------------
D12_116_1.ab1                   ------------------------------------------------
gi|21254348|gb|BQ451236.1|BQ451 ------------------------------------------------
gi|21254373|gb|BQ451261.1|BQ451 ------------------------------------------------
079_PfLab1_M_P4b.ab1            ------------------------------------------------
gi|15906664|gb|BI814246.1|BI814 ------------------------------------------------
gi|21255202|gb|BQ452090.1|BQ452 ------------------------------------------------
gi|21480345|gb|BQ577028.1|BQ577 ------------------------------------------------
gi|22793378|gb|BU497184.1|BU497 ------------------------------------------------
gi|22793234|gb|BU497040.1|BU497 ------------------------------------------------

PF14_0018                       TATATATATATATATATATGTATTCATTCAAGATAATATTTCATATAC
MAL14|PF14_0018                 ------------------------------------------------
su_gi_contig_428                ------------------------------------------------
Contig[0006]                    ------------------------------------------------
gi|12388816|gb|AU086675.1|AU086 ------------------------------------------------
D12_116_1.ab1                   ------------------------------------------------
gi|21254348|gb|BQ451236.1|BQ451 ------------------------------------------------
gi|21254373|gb|BQ451261.1|BQ451 ------------------------------------------------
079_PfLab1_M_P4b.ab1            ------------------------------------------------
gi|15906664|gb|BI814246.1|BI814 ------------------------------------------------
gi|21255202|gb|BQ452090.1|BQ452 ------------------------------------------------
gi|21480345|gb|BQ577028.1|BQ577 ------------------------------------------------
gi|22793378|gb|BU497184.1|BU497 ------------------------------------------------
gi|22793234|gb|BU497040.1|BU497 ------------------------------------------------

PF14_0018                       TCTATTTTATTTATTTTCATATATATATTATATATCATATATACCTAT
MAL14|PF14_0018                 ------------------------------------------------
su_gi_contig_428                ------------------------------------------------
Contig[0006]                    ------------------------------------------------
gi|12388816|gb|AU086675.1|AU086 ------------------------------------------------
D12_116_1.ab1                   ------------------------------------------------
gi|21254348|gb|BQ451236.1|BQ451 ------------------------------------------------
gi|21254373|gb|BQ451261.1|BQ451 ------------------------------------------------
079_PfLab1_M_P4b.ab1            ------------------------------------------------
gi|15906664|gb|BI814246.1|BI814 ------------------------------------------------
gi|21255202|gb|BQ452090.1|BQ452 ------------------------------------------------
gi|21480345|gb|BQ577028.1|BQ577 ------------------------------------------------
gi|22793378|gb|BU497184.1|BU497 ------------------------------------------------
gi|22793234|gb|BU497040.1|BU497 ------------------------------------------------

PF14_0018                       ATATTTTTTTTATTATACATAAAAAATGTGCCTCTTAAGTAGAAAGAA
MAL14|PF14_0018                 ------------------------------------------------
su_gi_contig_428                ------------------------------------------------
Contig[0006]                    ------------------------------------------------
gi|12388816|gb|AU086675.1|AU086 ------------------------------------------------
D12_116_1.ab1                   ------------------------------------------------
gi|21254348|gb|BQ451236.1|BQ451 ------------------------------------------------
gi|21254373|gb|BQ451261.1|BQ451 ------------------------------------------------
079_PfLab1_M_P4b.ab1            ------------------------------------------------
gi|15906664|gb|BI814246.1|BI814 ------------------------------------------------
gi|21255202|gb|BQ452090.1|BQ452 ------------------------------------------------
gi|21480345|gb|BQ577028.1|BQ577 ------------------------------------------------
gi|22793378|gb|BU497184.1|BU497 ------------------------------------------------
gi|22793234|gb|BU497040.1|BU497 ------------------------------------------------

PF14_0018                       TAAATTGAGGAAAATAAAAAAATAAAATTCTATAAACTTATGAGAATA
MAL14|PF14_0018                 ------------------------------------------------
su_gi_contig_428                -------AGGAAAATAAAAAAATAAAATTCTATAAACTTATGAGAATA
Contig[0006]                    GAAATTGAGGAAAATAAAAAAATAAAATTCTATAAACTTATGAGAATA
gi|12388816|gb|AU086675.1|AU086 ------------------------------------------------
D12_116_1.ab1                   ------------------------------------------------
gi|21254348|gb|BQ451236.1|BQ451 ------------------------------------------------
gi|21254373|gb|BQ451261.1|BQ451 ------------------------------------------------
079_PfLab1_M_P4b.ab1            ------------------------------------------------
gi|15906664|gb|BI814246.1|BI814 ------------------------------------------------
gi|21255202|gb|BQ452090.1|BQ452 ------------------------------------------------
gi|21480345|gb|BQ577028.1|BQ577 ------------------------------------------------
gi|22793378|gb|BU497184.1|BU497 ------------------------------------------------
gi|22793234|gb|BU497040.1|BU497 ------------------------------------------------

PF14_0018                       TTTTAAAAAATAAAGGAATATCATGTATCTATAGTTATATAATATTTT
MAL14|PF14_0018                 ------------------------------------------------
su_gi_contig_428                TTTTAAAAAATAAAGGAATATCATGTATCTATAGTTATATAATATTTT
Contig[0006]                    TTTTAAAAAATAAAGGAATATCATGTATCTATAGTTATATAATATTTT
gi|12388816|gb|AU086675.1|AU086 --------------------------------------ATAATATTTT
D12_116_1.ab1                   ------------------------------------------------
gi|21254348|gb|BQ451236.1|BQ451 ------------------------------------------------
gi|21254373|gb|BQ451261.1|BQ451 ------------------------------------------------
079_PfLab1_M_P4b.ab1            ------------------------------------------------
gi|15906664|gb|BI814246.1|BI814 ------------------------------------------------
gi|21255202|gb|BQ452090.1|BQ452 ------------------------------------------------
gi|21480345|gb|BQ577028.1|BQ577 ------------------------------------------------
gi|22793378|gb|BU497184.1|BU497 ------------------------------------------------
gi|22793234|gb|BU497040.1|BU497 ------------------------------------------------

PF14_0018                       TTAATTTTTATATTCTGGTGTTTAAAGTATATACTTATATTTTTATAT
MAL14|PF14_0018                 ------------------------------------------------
su_gi_contig_428                TTAATTTTTATATTCTGGTGTTTAAAGTATATACTTATATTTTTATAT
Contig[0006]                    TTAATTTTTATATTCTGGTGTTTAAAGTATATACTTATATTTTTATAT
gi|12388816|gb|AU086675.1|AU086 TGAATTTTTATATTCTGGTGTTTAAAGTATATACTTATATTTTTATAT
D12_116_1.ab1                   ------------------------------------------------
gi|21254348|gb|BQ451236.1|BQ451 ------------------------------------------------
gi|21254373|gb|BQ451261.1|BQ451 ------------------------------------------------
079_PfLab1_M_P4b.ab1            ------------------------------------------------
gi|15906664|gb|BI814246.1|BI814 ------------------------------------------------
gi|21255202|gb|BQ452090.1|BQ452 ------------------------------------------------
gi|21480345|gb|BQ577028.1|BQ577 ------------------------------------------------
gi|22793378|gb|BU497184.1|BU497 ------------------------------------------------
gi|22793234|gb|BU497040.1|BU497 ------------------------------------------------

PF14_0018                       ATTCCGTTTGAATTATAAATTTATAGAAATATAATATCTTAATGTATT
MAL14|PF14_0018                 ------------------------------------------------
su_gi_contig_428                ATTCCGTTTGAATTATAAATTTATAGAAATATAATATCTTAATGTATT
Contig[0006]                    ATTCCGTTTGAATTATAAATTTATAGAAATATAATATCTTAATGTATT
gi|12388816|gb|AU086675.1|AU086 ATTCCGTTTGAATTATAAATTTATAGAAATATAATATCTTAATGTATT
D12_116_1.ab1                   ------------------------------------------------
gi|21254348|gb|BQ451236.1|BQ451 ------------------------------------------------
gi|21254373|gb|BQ451261.1|BQ451 ------------------------------------------------
079_PfLab1_M_P4b.ab1            ------------------------------------------------
gi|15906664|gb|BI814246.1|BI814 ------------------------------------------------
gi|21255202|gb|BQ452090.1|BQ452 ------------------------------------------------
gi|21480345|gb|BQ577028.1|BQ577 ------------------------------------------------
gi|22793378|gb|BU497184.1|BU497 ------------------------------------------------
gi|22793234|gb|BU497040.1|BU497 ------------------------------------------------

PF14_0018                       TTTTTTTATAATTATATATAATATAAAAAGAAAGAATGGGGAAAAAAT
MAL14|PF14_0018                 ------------------------------------------------
su_gi_contig_428                TTTTTTTATAATTATATATAATATAAAAAGAAAGAATGGGGAAAAAAT
Contig[0006]                    TTTTTTTATAATTATATATAATATAAAAAGAAAGARTGGGGAAAAAAT
gi|12388816|gb|AU086675.1|AU086 TTTTTTTATAATTATATATAATATAAAAAGAAAGAATGGGGAAAAAAT
D12_116_1.ab1                   ------------------------------------------------
gi|21254348|gb|BQ451236.1|BQ451 ------------------------------------------------
gi|21254373|gb|BQ451261.1|BQ451 ------------------------------------------------
079_PfLab1_M_P4b.ab1            ------------------------------------------------
gi|15906664|gb|BI814246.1|BI814 ------------------------------------------------
gi|21255202|gb|BQ452090.1|BQ452 ------------------------------------------------
gi|21480345|gb|BQ577028.1|BQ577 ------------------------------------------------
gi|22793378|gb|BU497184.1|BU497 ------------------------------------------------
gi|22793234|gb|BU497040.1|BU497 ------------------------------------------------

PF14_0018                       GAATGATGTTGTATATAATGATATATATTTTTACATATAAATTATAGT
MAL14|PF14_0018                 ------------------------------------------------
su_gi_contig_428                GAATGATGTTGTATATAATGATATATATTTTTACATATAAATTATAGT
Contig[0006]                    GAATGATGTTGTATATAATGRTATATATTTTTACATATAAATTATAGT
gi|12388816|gb|AU086675.1|AU086 GAATGATGTTGTATATAATGATATATATTTTTACATATAAATTATAGT
D12_116_1.ab1                   ------------------------------------------------
gi|21254348|gb|BQ451236.1|BQ451 ------------------------------------------------
gi|21254373|gb|BQ451261.1|BQ451 ------------------------------------------------
079_PfLab1_M_P4b.ab1            ------------------------------------------------
gi|15906664|gb|BI814246.1|BI814 ------------------------------------------------
gi|21255202|gb|BQ452090.1|BQ452 ------------------------------------------------
gi|21480345|gb|BQ577028.1|BQ577 ------------------------------------------------
gi|22793378|gb|BU497184.1|BU497 ------------------------------------------------
gi|22793234|gb|BU497040.1|BU497 ------------------------------------------------

PF14_0018                       TCATATAAATAATGATATGTATATTAAAATATATCCGTTTTAGTTTTA
MAL14|PF14_0018                 -----------ATGATATGTATATTAAAATATATCCGTTTTA------
su_gi_contig_428                TCATATAAATAATGATATGTATATTAAAATATATCCGTTTTAGTTTTA
Contig[0006]                    TCATATAAATRATGATATGTATATTAAAATATATCCGTTTTAGTTTTA
gi|12388816|gb|AU086675.1|AU086 TCATATAAATAATGATATGTATATTAAAATATATCCGTTTTAGTTTTA
D12_116_1.ab1                   ------------------------------------------------
gi|21254348|gb|BQ451236.1|BQ451 ------------------------------------------------
gi|21254373|gb|BQ451261.1|BQ451 ------------------------------------------------
079_PfLab1_M_P4b.ab1            ------------------------------------------------
gi|15906664|gb|BI814246.1|BI814 ------------------------------------------------
gi|21255202|gb|BQ452090.1|BQ452 ------------------------------------------------
gi|21480345|gb|BQ577028.1|BQ577 ------------------------------------------------
gi|22793378|gb|BU497184.1|BU497 ------------------------------------------------
gi|22793234|gb|BU497040.1|BU497 ------------------------------------------------

PF14_0018                       ATTTGTTTATAAAAAATAAAAATAATATTTGTGTATAACATATTGATA
MAL14|PF14_0018                 ------------------------------------------------
su_gi_contig_428                ATTTGTTTATAAAAAATAAAAATAATATTTGTGTATAACATATTGATA
Contig[0006]                    ATTTGTTTATAAAAAATAAAAATAATATTTGTGTATAACATATTGATA
gi|12388816|gb|AU086675.1|AU086 ATTTGTTTATAAAAAATAAAAATAATATTTGNGTATAACATATTGATA
D12_116_1.ab1                   ------------------------------------------------
gi|21254348|gb|BQ451236.1|BQ451 ------------------------------------------------
gi|21254373|gb|BQ451261.1|BQ451 ------------------------------------------------
079_PfLab1_M_P4b.ab1            ------------------------------------------------
gi|15906664|gb|BI814246.1|BI814 ------------------------------------------------
gi|21255202|gb|BQ452090.1|BQ452 ------------------------------------------------
gi|21480345|gb|BQ577028.1|BQ577 ------------------------------------------------
gi|22793378|gb|BU497184.1|BU497 ------------------------------------------------
gi|22793234|gb|BU497040.1|BU497 ------------------------------------------------

PF14_0018                       TATATATAAATATATGTATATTTTATTTTTTATTAGAATAAGTTAGAA
MAL14|PF14_0018                 ------------------------------------------------
su_gi_contig_428                TATATATAAATATATGTATATTTTATTTTTTATTAGAATAAGTTAGAA
Contig[0006]                    TATATATAAATATATGTATATTTTATTTTTTATTAGAATAAGTTAGAA
gi|12388816|gb|AU086675.1|AU086 TATATATAAATATATGTATATTTNATTTTTTATTAGAATAAGTTAGAA
D12_116_1.ab1                   ------------------------------------------------
gi|21254348|gb|BQ451236.1|BQ451 ------------------------------------------------
gi|21254373|gb|BQ451261.1|BQ451 ------------------------------------------------
079_PfLab1_M_P4b.ab1            ------------------------------------------------
gi|15906664|gb|BI814246.1|BI814 ------------------------------------------------
gi|21255202|gb|BQ452090.1|BQ452 ------------------------------------------------
gi|21480345|gb|BQ577028.1|BQ577 ------------------------------------------------
gi|22793378|gb|BU497184.1|BU497 ------------------------------------------------
gi|22793234|gb|BU497040.1|BU497 ------------------------------------------------

PF14_0018                       AATATAAGGAAATAATAATAAAAATAAAATATACATATTTATTTATTT
MAL14|PF14_0018                 ------------------------------------------------
su_gi_contig_428                AATATAAGGAAATAATAATAAAAATAAAATATACATATTTATTTATTT
Contig[0006]                    AATATAAGGAAATAATAATAAAAATAAAATATACATATTTATTTATTT
gi|12388816|gb|AU086675.1|AU086 AATATANGGAAATAATAATANAAATANAANATACATATTTANTTATTN
D12_116_1.ab1                   ------------------------------------------------
gi|21254348|gb|BQ451236.1|BQ451 ------------------------------------------------
gi|21254373|gb|BQ451261.1|BQ451 ------------------------------------------------
079_PfLab1_M_P4b.ab1            ------------------------------------------------
gi|15906664|gb|BI814246.1|BI814 ------------------------------------------------
gi|21255202|gb|BQ452090.1|BQ452 ------------------------------------------------
gi|21480345|gb|BQ577028.1|BQ577 ------------------------------------------------
gi|22793378|gb|BU497184.1|BU497 ------------------------------------------------
gi|22793234|gb|BU497040.1|BU497 ------------------------------------------------

PF14_0018                       ATTTATTTATAACATTTTATCCTTTTCTTATTAATTGTAGGAAAATAT
MAL14|PF14_0018                 ----------------------------------------GAAAATAT
su_gi_contig_428                ATTTATTTATAACATTTTATCCTTTTCTTATTAATTGTAGGAAAATAT
Contig[0006]                    ATTTATTTATAACATTTTATCCTTTTCTTATTAATTGTAGGAAAATAT
gi|12388816|gb|AU086675.1|AU086 ANNTATTTATNACATTTTATCCTTTTCT--------------------
D12_116_1.ab1                   ------------------------------------------------
gi|21254348|gb|BQ451236.1|BQ451 ------------------------------------------------
gi|21254373|gb|BQ451261.1|BQ451 ------------------------------------------------
079_PfLab1_M_P4b.ab1            ------------------------------------------------
gi|15906664|gb|BI814246.1|BI814 ------------------------------------------------
gi|21255202|gb|BQ452090.1|BQ452 ------------------------------------------------
gi|21480345|gb|BQ577028.1|BQ577 ------------------------------------------------
gi|22793378|gb|BU497184.1|BU497 ------------------------------------------------
gi|22793234|gb|BU497040.1|BU497 ------------------------------------------------

PF14_0018                       TTAATTATGGTTTCTTATAATGAATACAAGTTATGCTTAAATAATCCT
MAL14|PF14_0018                 TTAATTATGGTTTCTTATAATGAATACAAGTTATGCTTAAATAATCCT
su_gi_contig_428                TTAATTATGGTTTCTTATAATGAATACAAGTTATGCTTAAATAATCCT
Contig[0006]                    TTAATTATGGTTTCTTATAATGAATACAAGTTATGCTTAAATAATCCT
gi|12388816|gb|AU086675.1|AU086 ------------------------------------------------
D12_116_1.ab1                   ------------------------------------------------
gi|21254348|gb|BQ451236.1|BQ451 ------------------------------------------------
gi|21254373|gb|BQ451261.1|BQ451 ------------------------------------------------
079_PfLab1_M_P4b.ab1            ------------------------------------------------
gi|15906664|gb|BI814246.1|BI814 ------------------------------------------------
gi|21255202|gb|BQ452090.1|BQ452 ------------------------------------------------
gi|21480345|gb|BQ577028.1|BQ577 ------------------------------------------------
gi|22793378|gb|BU497184.1|BU497 ------------------------------------------------
gi|22793234|gb|BU497040.1|BU497 ------------------------------------------------

PF14_0018                       CGTTTAGATATGAAGAGAAAAAATTATAAATATAATGTTCATGAAGGA
MAL14|PF14_0018                 CGTTTAGATATGAAGAGAAAAAATTATAAATATAATGTTCATGAAGGA
su_gi_contig_428                CGTTTAGATATGAAGAGAAAAAATTATAAATATAATGTTCATGAAGGA
Contig[0006]                    CGTTTAGATATGAAGAGAAAAAATTATAAATATAATGTTCATGAAGGA
gi|12388816|gb|AU086675.1|AU086 ------------------------------------------------
D12_116_1.ab1                   ------------------------------------------------
gi|21254348|gb|BQ451236.1|BQ451 ------------------------------------------------
gi|21254373|gb|BQ451261.1|BQ451 ------------------------------------------------
079_PfLab1_M_P4b.ab1            ------------------------------------------------
gi|15906664|gb|BI814246.1|BI814 ------------------------------------------------
gi|21255202|gb|BQ452090.1|BQ452 ------------------------------------------------
gi|21480345|gb|BQ577028.1|BQ577 ------------------------------------------------
gi|22793378|gb|BU497184.1|BU497 ------------------------------------------------
gi|22793234|gb|BU497040.1|BU497 ------------------------------------------------

PF14_0018                       ATAATTAGGAAAGGTGCAAAATGGATATGTTCGATGAATAAAGCTTTT
MAL14|PF14_0018                 ATAATTAGGAAAGGTGCAAAATGGATATGTTCGATGAATAAAGCTTTT
su_gi_contig_428                ATAATTAGGAAAGGTGCAAAATGGATATGTTCGATGAATAAAGCTTTT
Contig[0006]                    ATAATTAGGAAAGGTGCAAAATGGATATGTTCGATGAATAAAGCTTTT
gi|12388816|gb|AU086675.1|AU086 ------------------------------------------------
D12_116_1.ab1                   ------------------------------------------------
gi|21254348|gb|BQ451236.1|BQ451 ------------------------------------------------
gi|21254373|gb|BQ451261.1|BQ451 ------------------------------------------------
079_PfLab1_M_P4b.ab1            ------------------------------------------------
gi|15906664|gb|BI814246.1|BI814 ------------------------------------------------
gi|21255202|gb|BQ452090.1|BQ452 ------------------------------------------------
gi|21480345|gb|BQ577028.1|BQ577 ------------------------------------------------
gi|22793378|gb|BU497184.1|BU497 ------------------------------------------------
gi|22793234|gb|BU497040.1|BU497 ------------------------------------------------

PF14_0018                       CATTCTCGTTTTTTCATATGCATATGTGTATTACTCCATATGATGGTA
MAL14|PF14_0018                 CATTCTCGTTTTTTCATATGCATATGTGTATTACTCCATATGATGGTA
su_gi_contig_428                CATTCTCGTTTTTTCATATGCATATGTGTATTACTCCATATGATGGTA
Contig[0006]                    CATTCTCGTTTTTTCATATGCATATGTGTATTACTCCATATGATGGTA
gi|12388816|gb|AU086675.1|AU086 ------------------------------------------------
D12_116_1.ab1                   ------------------------------------------------
gi|21254348|gb|BQ451236.1|BQ451 ------------------------------------------------
gi|21254373|gb|BQ451261.1|BQ451 ------------------------------------------------
079_PfLab1_M_P4b.ab1            ------------------------------------------------
gi|15906664|gb|BI814246.1|BI814 ------------------------------------------------
gi|21255202|gb|BQ452090.1|BQ452 ------------------------------------------------
gi|21480345|gb|BQ577028.1|BQ577 ------------------------------------------------
gi|22793378|gb|BU497184.1|BU497 ------------------------------------------------
gi|22793234|gb|BU497040.1|BU497 ------------------------------------------------

PF14_0018                       TTTGTAAGTACAAAAGGATGAATAAATATAAACATAAATATAAACATA
MAL14|PF14_0018                 TTT---------------------------------------------
su_gi_contig_428                TTT---------------------------------------------
Contig[0006]                    TTT---------------------------------------------
gi|12388816|gb|AU086675.1|AU086 ------------------------------------------------
D12_116_1.ab1                   ------------------------------------------------
gi|21254348|gb|BQ451236.1|BQ451 ------------------------------------------------
gi|21254373|gb|BQ451261.1|BQ451 ------------------------------------------------
079_PfLab1_M_P4b.ab1            ------------------------------------------------
gi|15906664|gb|BI814246.1|BI814 ------------------------------------------------
gi|21255202|gb|BQ452090.1|BQ452 ------------------------------------------------
gi|21480345|gb|BQ577028.1|BQ577 ------------------------------------------------
gi|22793378|gb|BU497184.1|BU497 ------------------------------------------------
gi|22793234|gb|BU497040.1|BU497 ------------------------------------------------

PF14_0018                       AATATAAACATAAATATAAACATAAATATAAACATAAATATATATATA
MAL14|PF14_0018                 ------------------------------------------------
su_gi_contig_428                ------------------------------------------------
Contig[0006]                    ------------------------------------------------
gi|12388816|gb|AU086675.1|AU086 ------------------------------------------------
D12_116_1.ab1                   ------------------------------------------------
gi|21254348|gb|BQ451236.1|BQ451 ------------------------------------------------
gi|21254373|gb|BQ451261.1|BQ451 ------------------------------------------------
079_PfLab1_M_P4b.ab1            ------------------------------------------------
gi|15906664|gb|BI814246.1|BI814 ------------------------------------------------
gi|21255202|gb|BQ452090.1|BQ452 ------------------------------------------------
gi|21480345|gb|BQ577028.1|BQ577 ------------------------------------------------
gi|22793378|gb|BU497184.1|BU497 ------------------------------------------------
gi|22793234|gb|BU497040.1|BU497 ------------------------------------------------

PF14_0018                       TATATGTATGTATGTATATATGTATATATGCTTGTCTAATTAAATTTT
MAL14|PF14_0018                 ------------------------------------------------
su_gi_contig_428                ------------------------------------------------
Contig[0006]                    ------------------------------------------------
gi|12388816|gb|AU086675.1|AU086 ------------------------------------------------
D12_116_1.ab1                   ------------------------------------------------
gi|21254348|gb|BQ451236.1|BQ451 ------------------------------------------------
gi|21254373|gb|BQ451261.1|BQ451 ------------------------------------------------
079_PfLab1_M_P4b.ab1            ------------------------------------------------
gi|15906664|gb|BI814246.1|BI814 ------------------------------------------------
gi|21255202|gb|BQ452090.1|BQ452 ------------------------------------------------
gi|21480345|gb|BQ577028.1|BQ577 ------------------------------------------------
gi|22793378|gb|BU497184.1|BU497 ------------------------------------------------
gi|22793234|gb|BU497040.1|BU497 ------------------------------------------------

PF14_0018                       TGTGATAAAAATTTGATATATTTTATTATTTTTTTTTTTTTTTTTAGG
MAL14|PF14_0018                 -----------------------------------------------G
su_gi_contig_428                -----------------------------------------------G
Contig[0006]                    -----------------------------------------------G
gi|12388816|gb|AU086675.1|AU086 ------------------------------------------------
D12_116_1.ab1                   ------------------------------------------------
gi|21254348|gb|BQ451236.1|BQ451 ------------------------------------------------
gi|21254373|gb|BQ451261.1|BQ451 ------------------------------------------------
079_PfLab1_M_P4b.ab1            ------------------------------------------------
gi|15906664|gb|BI814246.1|BI814 ------------------------------------------------
gi|21255202|gb|BQ452090.1|BQ452 ------------------------------------------------
gi|21480345|gb|BQ577028.1|BQ577 ------------------------------------------------
gi|22793378|gb|BU497184.1|BU497 ------------------------------------------------
gi|22793234|gb|BU497040.1|BU497 ------------------------------------------------

PF14_0018                       GTGTTTGTATATACAAAGTTGAAGGAAGTGTTCATGTTACAGAACCCA
MAL14|PF14_0018                 GTGTTTGTATATACAAAGTTGAAGGAAGTGTTCATGTTACAGAACCCA
su_gi_contig_428                GTGTTTGTATATACAAAGTTGAAGGAAGTGTTCATGTTACAGAACCCA
Contig[0006]                    GTGTTTGTATATACAAAGTTGAAGGAAGTGTTCATGTTACAGAACCCA
gi|12388816|gb|AU086675.1|AU086 ------------------------------------------------
D12_116_1.ab1                   ------------------------------------------------
gi|21254348|gb|BQ451236.1|BQ451 ------------------------------------------------
gi|21254373|gb|BQ451261.1|BQ451 ------------------------------------------------
079_PfLab1_M_P4b.ab1            ------------------------------------------------
gi|15906664|gb|BI814246.1|BI814 ------------------------------------------------
gi|21255202|gb|BQ452090.1|BQ452 ------------------------------------------------
gi|21480345|gb|BQ577028.1|BQ577 ------------------------------------------------
gi|22793378|gb|BU497184.1|BU497 ------------------------------------------------
gi|22793234|gb|BU497040.1|BU497 ------------------------------------------------

PF14_0018                       ACAGTAGTTCTTCCAGATCATTATATGAGAATAAGGGAGTTACGTATG
MAL14|PF14_0018                 ACAGTAGTTCTTCCAGATCATTATATGAGAATAAGGGAGTTACGTATG
su_gi_contig_428                ACAGTAGTTCTTCCAGATCATTATATGAGAATAAGGGAGTTACGTATG
Contig[0006]                    ACAGTAGTTCTTCCAGATCATTATATGAGAATAAGGGAGTTACGTATG
gi|12388816|gb|AU086675.1|AU086 ------------------------------------------------
D12_116_1.ab1                   ---------------------TATATGAGAATAAGGGAGTTACGTATG
gi|21254348|gb|BQ451236.1|BQ451 ------------------------------------------------
gi|21254373|gb|BQ451261.1|BQ451 ------------------------------------------------
079_PfLab1_M_P4b.ab1            ------------------------------------------------
gi|15906664|gb|BI814246.1|BI814 ------------------------------------------------
gi|21255202|gb|BQ452090.1|BQ452 ------------------------------------------------
gi|21480345|gb|BQ577028.1|BQ577 ------------------------------------------------
gi|22793378|gb|BU497184.1|BU497 ------------------------------------------------
gi|22793234|gb|BU497040.1|BU497 ------------------------------------------------

PF14_0018                       AGTCTAATGTAGAAGTACATGATAATTTTTTAAATAAATTATACATGT
MAL14|PF14_0018                 AGTCTAATGTAGAAGTACATGATAATTTTTTAAATAAATTATACATGT
su_gi_contig_428                AGTCTAATGTAGAAGTACATGATAATTTTTTAAATAAATTATACATGT
Contig[0006]                    AGTCTAATGTAGAAGTACATGATAATTTTTTAAATAAATTATACATGT
gi|12388816|gb|AU086675.1|AU086 ------------------------------------------------
D12_116_1.ab1                   AGTCTAATGTAGAAGTACATGATAATTTTTTAAATAAATTATACATGT
gi|21254348|gb|BQ451236.1|BQ451 ------------------------------------------------
gi|21254373|gb|BQ451261.1|BQ451 ------------------------------------------------
079_PfLab1_M_P4b.ab1            ------------------------------------------------
gi|15906664|gb|BI814246.1|BI814 ------------------------------------------------
gi|21255202|gb|BQ452090.1|BQ452 ------------------------------------------------
gi|21480345|gb|BQ577028.1|BQ577 ------------------------------------------------
gi|22793378|gb|BU497184.1|BU497 ------------------------------------------------
gi|22793234|gb|BU497040.1|BU497 ------------------------------------------------

PF14_0018                       CACCAAATGTTGAAAATAATGGAATTAAAGAAGATAATGTATTTGGAA
MAL14|PF14_0018                 CACCAAATGTTGAAAATAATGGAATTAAAGAAGATAATGTATTTGGAA
su_gi_contig_428                CACCAAATGTTGAAAATAATGGAATTAAAGAAGATAATGTATTTGGAA
Contig[0006]                    CACCAAATGTTGAAAATAATGGAATTAAAGAAGATAATGTATTTGGAA
gi|12388816|gb|AU086675.1|AU086 ------------------------------------------------
D12_116_1.ab1                   CACCAAATGTTGAAAATAATGGAATTAAAGAAGATAATGTATTTGGAA
gi|21254348|gb|BQ451236.1|BQ451 ------------------------TTAAAGAAGATAATGTATTTGGAA
gi|21254373|gb|BQ451261.1|BQ451 ------------------------------------------------
079_PfLab1_M_P4b.ab1            ------------------------------------------------
gi|15906664|gb|BI814246.1|BI814 ------------------------------------------------
gi|21255202|gb|BQ452090.1|BQ452 ------------------------------------------------
gi|21480345|gb|BQ577028.1|BQ577 ------------------------------------------------
gi|22793378|gb|BU497184.1|BU497 ------------------------------------------------
gi|22793234|gb|BU497040.1|BU497 ------------------------------------------------

PF14_0018                       ATACTGATTTAGGTGGAATGGAATCACATGAAAAGTTTAAGGAAAAGA
MAL14|PF14_0018                 ATACTGATTTAGGTGGAATGGAATCACATGAAAAGTTTAAGGAAAAGA
su_gi_contig_428                ATACTGATTTAGGTGGAATGGAATCACATGAAAAGTTTAAGGAAAAGA
Contig[0006]                    ATACTGATTTAGGTGGAATGGAATCACATGAAAAGTTTAAGGAAAAGA
gi|12388816|gb|AU086675.1|AU086 ------------------------------------------------
D12_116_1.ab1                   ATACTGATTTAGGTGGAATGGAATCACATGAAAAGTTTAAGGAAAAGA
gi|21254348|gb|BQ451236.1|BQ451 ATACTGATTTAGGTGGAATGGAATCACATGAAAAGTTTAAGGAAAAGA
gi|21254373|gb|BQ451261.1|BQ451 -------TTTAGGTGGAATGGAATCACATGAAAAGTTTAAGGAAAAGA
079_PfLab1_M_P4b.ab1            ------------------------------------------------
gi|15906664|gb|BI814246.1|BI814 ------------------------------------------------
gi|21255202|gb|BQ452090.1|BQ452 ------------------------------------------------
gi|21480345|gb|BQ577028.1|BQ577 ------------------------------------------------
gi|22793378|gb|BU497184.1|BU497 ------------------------------------------------
gi|22793234|gb|BU497040.1|BU497 ------------------------------------------------

PF14_0018                       TTAGAAGATCATCGACATTATCACAAGGTAATTATAGTAATTTTAAAG
MAL14|PF14_0018                 TTAGAAGATCATCGACATTATCACAAGGTAATTATAGTAATTTTAAAG
su_gi_contig_428                TTAGAAGATCATCGACATTATCACAAGGTAATTATAGTAATTTTAAAG
Contig[0006]                    TTAGAAGATCATCGACATTATCACAAGGTAATTATAGTAATTTTAAAG
gi|12388816|gb|AU086675.1|AU086 ------------------------------------------------
D12_116_1.ab1                   TTAGAAGATCATCGACATTATCACAAGGTAATTATAGTAATTTTAAAG
gi|21254348|gb|BQ451236.1|BQ451 TTAGAAGATCATCGACATTATCACAAGGTAATTATAGTAATTTTAAAG
gi|21254373|gb|BQ451261.1|BQ451 TTAGAAGATCATCGACATTATCACAAGGTAATTATAGTAATTTTAAAG
079_PfLab1_M_P4b.ab1            ------------------------------------------------
gi|15906664|gb|BI814246.1|BI814 ------------------------------------------------
gi|21255202|gb|BQ452090.1|BQ452 ------------------------------------------------
gi|21480345|gb|BQ577028.1|BQ577 ------------------------------------------------
gi|22793378|gb|BU497184.1|BU497 ------------------------------------------------
gi|22793234|gb|BU497040.1|BU497 ------------------------------------------------

PF14_0018                       ATGGATTTGGTTATGAATATTCAGAACTTGCTGATAGCATGACAGATG
MAL14|PF14_0018                 ATGGATTTGGTTATGAATATTCAGAACTTGCTGATAGCATGACAGATG
su_gi_contig_428                ATGGATTTGGTTATGAATATTCAGAACTTGCTGATAGCATGACAGATG
Contig[0006]                    ATGGATTTGGTTATGAATATTCAGAAYTTGCTGATAGCATGACAGATG
gi|12388816|gb|AU086675.1|AU086 ------------------------------------------------
D12_116_1.ab1                   ATGGATTTGGTTATGAATATTCAGAACTTGCTGATAGCATGACAGATG
gi|21254348|gb|BQ451236.1|BQ451 ATGGATTTGGTTATGAATATTCAGAACTTGCTGATAGCATGACAGATG
gi|21254373|gb|BQ451261.1|BQ451 ATGGATTTGGTTATGAATATTCAGAACTTGCTGATAGCATGACAGATG
079_PfLab1_M_P4b.ab1            ------------------------------------------------
gi|15906664|gb|BI814246.1|BI814 ------------------------------------------------
gi|21255202|gb|BQ452090.1|BQ452 ------------------------------------------------
gi|21480345|gb|BQ577028.1|BQ577 ------------------------------------------------
gi|22793378|gb|BU497184.1|BU497 ------------------------------------------------
gi|22793234|gb|BU497040.1|BU497 ------------------------------------------------

PF14_0018                       AGGAAATAGATAAAGAAGTAGATAAATTGATGGAATATACAAATAATA
MAL14|PF14_0018                 AGGAAATAGATAAAGAAGTAGATAAATTGATGGAATATACAAATAATA
su_gi_contig_428                AGGAAATAGATAAAGAAGTAGATAAATTGATGGAATATACAAATAATA
Contig[0006]                    AGGAAATAGATAAAGAAGTAGATAAATTGATGGAATATACAAATAATA
gi|12388816|gb|AU086675.1|AU086 ------------------------------------------------
D12_116_1.ab1                   AGGAAATAGATAAAGAAGTAGATAAATTGATGGAATATACAAATAATA
gi|21254348|gb|BQ451236.1|BQ451 AGGAAATAGATAAAGAAGTAGATAAATTGATGGAATATACAAATAATA
gi|21254373|gb|BQ451261.1|BQ451 AGGAAATAGATAAAGAAGTAGATAAATTGATGGAATATACAAATAATA
079_PfLab1_M_P4b.ab1            ------------------------------------------------
gi|15906664|gb|BI814246.1|BI814 ------------------------------------------------
gi|21255202|gb|BQ452090.1|BQ452 ------------------------------------------------
gi|21480345|gb|BQ577028.1|BQ577 ------------------------------------------------
gi|22793378|gb|BU497184.1|BU497 ------------------------------------------------
gi|22793234|gb|BU497040.1|BU497 ------------------------------------------------

PF14_0018                       ATAAAGAAAAAGTATATAGTTTATGGTGGCAAATAATGAGGAATGAAA
MAL14|PF14_0018                 ATAAAGAAAAAGTATATAGTTTATGGTGGCAAATAATGAGGAATGAAA
su_gi_contig_428                ATAAAGAAAAAGTATATAGTTTATGGTGGCAAATAATGAGGAATGAAA
Contig[0006]                    ATAAAGAAAAAGTATATAGTTTATGGTGGCAAATAATGAGGAATGAAA
gi|12388816|gb|AU086675.1|AU086 ------------------------------------------------
D12_116_1.ab1                   ATAAAGAAAAAGTATATAGTTTATGGTGGC------------------
gi|21254348|gb|BQ451236.1|BQ451 ATAAAGAAAAAGTATATAGTTTATGGTGGCAAATAATGAGGAATGAAA
gi|21254373|gb|BQ451261.1|BQ451 ATAAAGAAAAAGTATATAGTTTATGGTGGCAAATAATGAGGAATGAAA
079_PfLab1_M_P4b.ab1            ------------------------------------------------
gi|15906664|gb|BI814246.1|BI814 ------------------------------------------------
gi|21255202|gb|BQ452090.1|BQ452 ------------------------------------------------
gi|21480345|gb|BQ577028.1|BQ577 ------------------------------------------------
gi|22793378|gb|BU497184.1|BU497 ------------------------------------------------
gi|22793234|gb|BU497040.1|BU497 ------------------------------------------------

PF14_0018                       GAGTTAAATATGTTATGATTATGAAAAATTTATACAATTTTTTCCTTA
MAL14|PF14_0018                 GAGTTAAATATGTTATGATTATGAAAAATTTATACAATTTTTTCCTTA
su_gi_contig_428                GAGTTAAATATGTTATGATTATGAAAAATTTATACAATTTTTTCCTTA
Contig[0006]                    GAGTTAAATATGTTATGATTATGAAAAATTTATACAATTTTTTCCTTA
gi|12388816|gb|AU086675.1|AU086 ------------------------------------------------
D12_116_1.ab1                   ------------------------------------------------
gi|21254348|gb|BQ451236.1|BQ451 GAGTTAAATATGTTATGATTATGAAAAATTTATACAATTTTTTCCTTA
gi|21254373|gb|BQ451261.1|BQ451 GAGTTAAATATGTTATGATTATGAAAAATTTATACAATTTTTTCCTTA
079_PfLab1_M_P4b.ab1            ------------------------------------------------
gi|15906664|gb|BI814246.1|BI814 ------------------------------------------------
gi|21255202|gb|BQ452090.1|BQ452 ------------------------------------------------
gi|21480345|gb|BQ577028.1|BQ577 ------------------------------------------------
gi|22793378|gb|BU497184.1|BU497 ------------------------------------------------
gi|22793234|gb|BU497040.1|BU497 ------------------------------------------------

PF14_0018                       AATTGAAAAAGAAATACAATGTTGATAATAGTTTTTCAGAGAAACAAT
MAL14|PF14_0018                 AATTGAAAAAGAAATACAATGTTGATAATAGTTTTTCAGAGAAACAAT
su_gi_contig_428                AATTGAAAAAGAAATACAATGTTGATAATAGTTTTTCAGAGAAACAAT
Contig[0006]                    AATTGAAAAAGAAATACAATGTTGATAATAGTTTTTCAGAGAAACAAT
gi|12388816|gb|AU086675.1|AU086 ------------------------------------------------
D12_116_1.ab1                   ------------------------------------------------
gi|21254348|gb|BQ451236.1|BQ451 AATTGAAAAAGAAATACAATGTTGATAATAGTTTTTCAGAGAAACAAT
gi|21254373|gb|BQ451261.1|BQ451 AATTGAAAAAGAAATACAATGTTGATAATAGTTTTTCAGAGAAACAAT
079_PfLab1_M_P4b.ab1            ----------------CAATGTTGATAATAGTTTTTCAGAGAAACAAT
gi|15906664|gb|BI814246.1|BI814 ---------------------TTGATAATAGTTTTTCAGAGAAACAAT
gi|21255202|gb|BQ452090.1|BQ452 ------------------------------------------------
gi|21480345|gb|BQ577028.1|BQ577 ------------------------------------------------
gi|22793378|gb|BU497184.1|BU497 ------------------------------------------------
gi|22793234|gb|BU497040.1|BU497 ------------------------------------------------

PF14_0018                       GGAATATATGTAAAAAGAGAGTAAAAAAAAATAGATTAAATTATGAAA
MAL14|PF14_0018                 GGAATATATGTAAAAAGAGAGTAAAAAAAAATAGATTAAATTATGAAA
su_gi_contig_428                GGAATATATGTAAAAAGAGAGTAAAAAAAAATAGATTAAATTATGAAA
Contig[0006]                    GGAATATATGTAAAAAGAGAGTAAAAAAAAATAGATTAAATTATGAAA
gi|12388816|gb|AU086675.1|AU086 ------------------------------------------------
D12_116_1.ab1                   ------------------------------------------------
gi|21254348|gb|BQ451236.1|BQ451 GGAATATATGTAAAAAGAGAGTAAAAAAAAATAGATTAAATTATGAAA
gi|21254373|gb|BQ451261.1|BQ451 GGAATATATGTAAAAAGAGAGTAAAAAAAAATAGATTAAATTATGAAA
079_PfLab1_M_P4b.ab1            GGAATATATGTAAAAAGAGAGTAAAAAAAAATAGATTAAATTATGAAA
gi|15906664|gb|BI814246.1|BI814 GGAATATATGTAAAAAGAGAGTAAAAAAAAATAGATTAAATTATGAAA
gi|21255202|gb|BQ452090.1|BQ452 ------------------------------------------------
gi|21480345|gb|BQ577028.1|BQ577 ------------------------------------------------
gi|22793378|gb|BU497184.1|BU497 ------------------------------------------------
gi|22793234|gb|BU497040.1|BU497 ------------------------------------------------

PF14_0018                       AAAGTATTAATACGACCTTTTTAAACTGGTGCAACTCACTATTGTTGA
MAL14|PF14_0018                 AAAGTATTAATACGACCTTTTTAAACTGGTGCAACTCACTATTGTTGA
su_gi_contig_428                AAAGTATTAATACGACCTTTTTAAACTGGTGCAACTCACTATTGTTGA
Contig[0006]                    AAAGTATTAATACGACCTTTTTAAACTGGTGCAACTCACTATTGTTGA
gi|12388816|gb|AU086675.1|AU086 ------------------------------------------------
D12_116_1.ab1                   ------------------------------------------------
gi|21254348|gb|BQ451236.1|BQ451 AAAGTATTAATACGACCTTTTTAAACTGGTGCAACTCACTATTGTTGA
gi|21254373|gb|BQ451261.1|BQ451 AAAGTATTAATACGACCTTTTTAAACTGGTGCAACTCACTATTGTTGA
079_PfLab1_M_P4b.ab1            AAAGTATTAATACGACCTTTTTAAACTGGTGCAACTCACTATTGTTGA
gi|15906664|gb|BI814246.1|BI814 AAAGTATTAATACGACCTTTTTAAACTGGTGCAACTCACTATTGTTGA
gi|21255202|gb|BQ452090.1|BQ452 ------------------------------------------------
gi|21480345|gb|BQ577028.1|BQ577 ------------------------------------------------
gi|22793378|gb|BU497184.1|BU497 ------------------------------------------------
gi|22793234|gb|BU497040.1|BU497 ------------------------------------------------

PF14_0018                       GAAAAGATTATTATAGGAAACTTATAAAAGCGAATAGATTAAAATGGA
MAL14|PF14_0018                 GAAAAGATTATTATAGGAAACTTATAAAAGCGAATAGATTAAAATGGA
su_gi_contig_428                GAAAAGATTATTATAGGAAACTTATAAAAGCGAATAGATTAAAATGGA
Contig[0006]                    GAAAAGATTATTATAGGAAACTTATAAAAGCGAATAGATTAAAATGGA
gi|12388816|gb|AU086675.1|AU086 ------------------------------------------------
D12_116_1.ab1                   ------------------------------------------------
gi|21254348|gb|BQ451236.1|BQ451 GAAAAGATTATTATAGGAAACTTATAAAAGCGAATAGATTAAAATGGA
gi|21254373|gb|BQ451261.1|BQ451 GAAAAGATTATTATAGGAAACTTATAAAAGCGAATAGATTAAAATGGA
079_PfLab1_M_P4b.ab1            GAAAAGATTATTATAGGAAACTTATAAAAGCGAATAGATTAAAATGGA
gi|15906664|gb|BI814246.1|BI814 GAAAAGATTATTATAGGAAACTTATAAAAGCGAATAGATTAAAATGGA
gi|21255202|gb|BQ452090.1|BQ452 ------------------------------------------------
gi|21480345|gb|BQ577028.1|BQ577 ------------------------------------------------
gi|22793378|gb|BU497184.1|BU497 ------------------------------------------------
gi|22793234|gb|BU497040.1|BU497 ------------------------------------------------

PF14_0018                       AAGAATTAAGTATTAAAACAGAAAAGGCTTGTAGGCATAATATGCTTC
MAL14|PF14_0018                 AAGAATTAAGTATTAAAACAGAAAAGGCTTGTAGGCATAATATGCTTC
su_gi_contig_428                AAGAATTAAGTATTAAAACAGAAAAGGCTTGTAGGCATAATATGCTTC
Contig[0006]                    AAGAATTAAGTATTAAAACAGAAAAGGCTTGTAGGCATAATATGCTTC
gi|12388816|gb|AU086675.1|AU086 ------------------------------------------------
D12_116_1.ab1                   ------------------------------------------------
gi|21254348|gb|BQ451236.1|BQ451 AAGAATTAAGTATTANAACAGAAAAGGCTTGTAGGCATAATATGCTTC
gi|21254373|gb|BQ451261.1|BQ451 AAGAATTAAGTATTAAAACAGAAAAGGCTTGTAGGCATAATATGCTTC
079_PfLab1_M_P4b.ab1            AAGAATTAAGTATTAAAACAGAAAAGGCTTGTAGGCATAATATGCTTC
gi|15906664|gb|BI814246.1|BI814 AAGAATTAAGTATTAAAACAGAATAGGCTTGTAGGCATAATATGCTTC
gi|21255202|gb|BQ452090.1|BQ452 ------------------------------------------------
gi|21480345|gb|BQ577028.1|BQ577 ------------------------------------------------
gi|22793378|gb|BU497184.1|BU497 ------------------------------------------------
gi|22793234|gb|BU497040.1|BU497 ------------------------------------------------

PF14_0018                       AAGCTTTTGAAGAAAAAGTAAAAGCCCAAAGTACAAAACTAGATTTAG
MAL14|PF14_0018                 AAGCTTTTGAAGAAAAAGTAAAAGCCCAAAGTACAAAACTAGATTTAG
su_gi_contig_428                AAGCTTTTGAAGAAAAAGTAAAAGCCCAAAGTACAAAACTAGATTTAG
Contig[0006]                    AAGCTTTTGAAGAAAAAGTAAAAGCCCAAAGTACAAAACTAGATTTAG
gi|12388816|gb|AU086675.1|AU086 ------------------------------------------------
D12_116_1.ab1                   ------------------------------------------------
gi|21254348|gb|BQ451236.1|BQ451 AAGCTTTTGAAGAAAAAGTAAAAGCCCAAAGTACAAAACTAG------
gi|21254373|gb|BQ451261.1|BQ451 AAGCTTTTGAAGAAAAAGTAAAAGCCCAAAGTACAAAACTAGATTTAG
079_PfLab1_M_P4b.ab1            AAGCTTTTGAAGAAAAAGTAAAAGCCCAAAGTACAAAACTAGATTTAG
gi|15906664|gb|BI814246.1|BI814 AAGCTTTTGAAGAAAAAGTAAAAGCCCAAAGTACAAAACTAGATTTAG
gi|21255202|gb|BQ452090.1|BQ452 ------------------------------------------------
gi|21480345|gb|BQ577028.1|BQ577 ------------------------------------------------
gi|22793378|gb|BU497184.1|BU497 ------------------------------------------------
gi|22793234|gb|BU497040.1|BU497 ------------------------------------------------

PF14_0018                       ATTATGTAACTGAACATATTAGAAAGAACAAAAAAAAAAAAAAAATTA
MAL14|PF14_0018                 ATTATGTAACTGAACATATTAGAAAGAACAAAAAAAAAAAAAAAATTA
su_gi_contig_428                ATTATGTAACTGAACATATTAGAAAGAACAAAAAAATAAAAAAAATTA
Contig[0006]                    ATTATGTAACTGAACATATTAGAAAGAAC-------------------
gi|12388816|gb|AU086675.1|AU086 ------------------------------------------------
D12_116_1.ab1                   ------------------------------------------------
gi|21254348|gb|BQ451236.1|BQ451 ------------------------------------------------
gi|21254373|gb|BQ451261.1|BQ451 ATTATGTAACTGAACAT-------------------------------
079_PfLab1_M_P4b.ab1            ATTATGTAACTGAACATATTAGAAAGAACAAAAAAATAAAAAAAATTA
gi|15906664|gb|BI814246.1|BI814 ATTATGTAACTGAACATATTAGAAAGAACAAAAAAAAA----------
gi|21255202|gb|BQ452090.1|BQ452 ------------------------------------------------
gi|21480345|gb|BQ577028.1|BQ577 ------------------------------------------------
gi|22793378|gb|BU497184.1|BU497 ------------------------------------------------
gi|22793234|gb|BU497040.1|BU497 ------------------------------------------------

PF14_0018                       CTAAAGACGGTGATGGTTGTTATTCTACAGGACCTAATGGACAGTATA
MAL14|PF14_0018                 CTAAAGACGGTGATGGTTGTTATTCTACAGGACCTAATGGACAGTATA
su_gi_contig_428                CTAAAGACGGTGATGGTTGTTATTCTACAGGACCTAATGGACAGTATA
Contig[0006]                    ------------------------------------------------
gi|12388816|gb|AU086675.1|AU086 ------------------------------------------------
D12_116_1.ab1                   ------------------------------------------------
gi|21254348|gb|BQ451236.1|BQ451 ------------------------------------------------
gi|21254373|gb|BQ451261.1|BQ451 ------------------------------------------------
079_PfLab1_M_P4b.ab1            CTAAAGACGGTGATGGTTGTTATTCTACAGGACCTAATGGACAGTATA
gi|15906664|gb|BI814246.1|BI814 ------------------------------------------------
gi|21255202|gb|BQ452090.1|BQ452 -------------------TTATTCTACAGGACCTAATGGACAGTATA
gi|21480345|gb|BQ577028.1|BQ577 ------------------------------------------------
gi|22793378|gb|BU497184.1|BU497 ------------------------------------------------
gi|22793234|gb|BU497040.1|BU497 ------------------------------------------------

PF14_0018                       ATGAGTGTATGAAAACATCTGATTATATTGATGCACAAGATTCTGATG
MAL14|PF14_0018                 ATGAGTGTATGAAAACATCTGATTATATTGATGCACAAGATTCTGATG
su_gi_contig_428                ATGAGTGTATGAAAACATCTGATTATATTGATGCACAAGATTCTGATG
Contig[0006]                    ------------------------------------------------
gi|12388816|gb|AU086675.1|AU086 ------------------------------------------------
D12_116_1.ab1                   ------------------------------------------------
gi|21254348|gb|BQ451236.1|BQ451 ------------------------------------------------
gi|21254373|gb|BQ451261.1|BQ451 ------------------------------------------------
079_PfLab1_M_P4b.ab1            ATGAGTGTATGAAAACATCTGATTATATTGATGCACAAGATTCTGATG
gi|15906664|gb|BI814246.1|BI814 ------------------------------------------------
gi|21255202|gb|BQ452090.1|BQ452 ATGAGTGTATGAAAACATCTGATTATATTGATGCACAAGATTCTGATG
gi|21480345|gb|BQ577028.1|BQ577 ------------------------------------------------
gi|22793378|gb|BU497184.1|BU497 ------------------------------------------------
gi|22793234|gb|BU497040.1|BU497 ------------------------------------------------

PF14_0018                       CTCTTGTAGAAGACGAAGTAACTGAGGAGGAAAATATTTCAGATGAAT
MAL14|PF14_0018                 CTCTTGTAGAAGACGAAGTAACTGAGGAGGAAAATATTTCAGATGAAT
su_gi_contig_428                CTCTTGTAGAAGACGAAGTAACTGAGGAGGAAAATATTTCAGATGAAT
Contig[0006]                    ------------------------------------------------
gi|12388816|gb|AU086675.1|AU086 ------------------------------------------------
D12_116_1.ab1                   ------------------------------------------------
gi|21254348|gb|BQ451236.1|BQ451 ------------------------------------------------
gi|21254373|gb|BQ451261.1|BQ451 ------------------------------------------------
079_PfLab1_M_P4b.ab1            CTCTTGTAGAAGACGAAGTAACTGAGGAGGAAAATATTTCAGATGAAT
gi|15906664|gb|BI814246.1|BI814 ------------------------------------------------
gi|21255202|gb|BQ452090.1|BQ452 CTCTTGTAGAAGACGAAGTAACTGAGGAGGAAAATATTTCAGATGAAT
gi|21480345|gb|BQ577028.1|BQ577 ------------------------------------------------
gi|22793378|gb|BU497184.1|BU497 ------------------------------------------------
gi|22793234|gb|BU497040.1|BU497 ------------------------------------------------

PF14_0018                       CCGTTAAAAAAGAAGAAGAAGAAGAAGAAGAAGAAGAAAAAGGAGTAG
MAL14|PF14_0018                 CCGTTAAAAAAGAAGAAGAAGAAGAAGAAGAAGAAGAAAAAGGAGTAG
su_gi_contig_428                CCGTTAAAAAAGAAGAAGAAGAAGAAGAAGAAGAAGAAAAAGGAGTAG
Contig[0006]                    ------------------------------------------------
gi|12388816|gb|AU086675.1|AU086 ------------------------------------------------
D12_116_1.ab1                   ------------------------------------------------
gi|21254348|gb|BQ451236.1|BQ451 ------------------------------------------------
gi|21254373|gb|BQ451261.1|BQ451 ------------------------------------------------
079_PfLab1_M_P4b.ab1            CCGTTAAAAAAGAAGAAGAAGAAGAAGAAGAAGAAGAAAAAGGAGTAG
gi|15906664|gb|BI814246.1|BI814 ------------------------------------------------
gi|21255202|gb|BQ452090.1|BQ452 CC----------------------------------------------
gi|21480345|gb|BQ577028.1|BQ577 --------------------------------------AAAGGAGTAG
gi|22793378|gb|BU497184.1|BU497 --------------------------------------AAAGGAGTAG
gi|22793234|gb|BU497040.1|BU497 ------------------------------------------------

PF14_0018                       ATGTTGCAGAGGATGAAGATGCTTTAAAAGATTCAACTGCTTCAGGAG
MAL14|PF14_0018                 ATGTTGCAGAGGATGAAGATGCTTTAAAAGATTCAACTGCTTCAGGAG
su_gi_contig_428                ATGTTGCAGAGGATGAAGATGCTTTAAAAGATTCAACTGCTTCAGGAG
Contig[0006]                    ------------------------------------------------
gi|12388816|gb|AU086675.1|AU086 ------------------------------------------------
D12_116_1.ab1                   ------------------------------------------------
gi|21254348|gb|BQ451236.1|BQ451 ------------------------------------------------
gi|21254373|gb|BQ451261.1|BQ451 ------------------------------------------------
079_PfLab1_M_P4b.ab1            ATGTTGCAGAGGATGAAGATGCTTTAAAAGATTCAACTGCTTCAGGAG
gi|15906664|gb|BI814246.1|BI814 ------------------------------------------------
gi|21255202|gb|BQ452090.1|BQ452 ------------------------------------------------
gi|21480345|gb|BQ577028.1|BQ577 ATGTTGCAGAGGATGAAGATGCTTTAAAAGATTCAACTGCTTCAGGAG
gi|22793378|gb|BU497184.1|BU497 ATGTTGCAGAGGATGAAGATGCTTTAAAAGATTCAACTGCTTCAGGAG
gi|22793234|gb|BU497040.1|BU497 ------CAGAGGATGAAGATGCTTTAAAAGATTCAACTGCTTCAGGAG

PF14_0018                       ATTCAAGCACTTCAAGATATACAGTATTATCTGCAGATTCTGCAGAAT
MAL14|PF14_0018                 ATTCAAGCACTTCAAGATATACAGTATTATCTGCAGATTCTGCAGAAT
su_gi_contig_428                ATTCAAGCACTTCAAGATATACAGTATTATCTGCAGATTCTGCAGAAT
Contig[0006]                    ------------------------------------------------
gi|12388816|gb|AU086675.1|AU086 ------------------------------------------------
D12_116_1.ab1                   ------------------------------------------------
gi|21254348|gb|BQ451236.1|BQ451 ------------------------------------------------
gi|21254373|gb|BQ451261.1|BQ451 ------------------------------------------------
079_PfLab1_M_P4b.ab1            ATTCAAGCACTTCAAGATATACAGTATTATCTGCAGATTCTGCAGAAT
gi|15906664|gb|BI814246.1|BI814 ------------------------------------------------
gi|21255202|gb|BQ452090.1|BQ452 ------------------------------------------------
gi|21480345|gb|BQ577028.1|BQ577 ATTCAAGCACTTCAAGATATACAGTATTATCTGCAGATTCTGCAGAAT
gi|22793378|gb|BU497184.1|BU497 ATTCAAGCACTTCAAGATATACAGTATTATCTGCAGATTCTGCAGAAT
gi|22793234|gb|BU497040.1|BU497 ATTCAAGCACTTCAAGATATACAGTATTATCTGCAGATTCTGCAGAAT

PF14_0018                       ATATGGAATCAGATATTTTGTCAGTTTTGGATGTACCAGATGTAAATG
MAL14|PF14_0018                 ATATGGAATCAGATATTTTGTCAGTTTTGGATGTACCAGATGTAAATG
su_gi_contig_428                ATATGGAATCAGATATTTTGTCAGTTTTGGATGTACCAGATGTAAATG
Contig[0006]                    ------------------------------------------------
gi|12388816|gb|AU086675.1|AU086 ------------------------------------------------
D12_116_1.ab1                   ------------------------------------------------
gi|21254348|gb|BQ451236.1|BQ451 ------------------------------------------------
gi|21254373|gb|BQ451261.1|BQ451 ------------------------------------------------
079_PfLab1_M_P4b.ab1            ATATGGAATCAGATATTTTGTCAGTTTTGGATGTACCAGATGTAAATG
gi|15906664|gb|BI814246.1|BI814 ------------------------------------------------
gi|21255202|gb|BQ452090.1|BQ452 ------------------------------------------------
gi|21480345|gb|BQ577028.1|BQ577 ATATGGAATCAGATATTTTGTCAGTTTTGGATGTACCAGATGTAAATG
gi|22793378|gb|BU497184.1|BU497 ATATGGAATCAGATATTTTGTCAGTTTTGGATGTACCAGATGTAAATG
gi|22793234|gb|BU497040.1|BU497 ATATGGAATCAGATATTTTGTCAGTTTTGGATGTACCAGATGTAAATG

PF14_0018                       GTCCTGCTTCTGCACGTAGTGTATATGTTCAGGCATATACCTCAGAAC
MAL14|PF14_0018                 GTCCTGCTTCTGCACGTAGTGTATATGTTCAGGCATATACCTCAGAAC
su_gi_contig_428                GTCCTGCTTCTGCACGTAGTGTATATGTTCAGGCATATACCTCAGAAC
Contig[0006]                    ------------------------------------------------
gi|12388816|gb|AU086675.1|AU086 ------------------------------------------------
D12_116_1.ab1                   ------------------------------------------------
gi|21254348|gb|BQ451236.1|BQ451 ------------------------------------------------
gi|21254373|gb|BQ451261.1|BQ451 ------------------------------------------------
079_PfLab1_M_P4b.ab1            GTCCTGCTTCTGCACGTAGTGTATATG---------------------
gi|15906664|gb|BI814246.1|BI814 ------------------------------------------------
gi|21255202|gb|BQ452090.1|BQ452 ------------------------------------------------
gi|21480345|gb|BQ577028.1|BQ577 GTCCTGCTTCTGCACGTAGTGTATATGTTCAGGCATATACCTCAGAAC
gi|22793378|gb|BU497184.1|BU497 GTCCTGCTTCTGCACGTAGTGTATATGTTCAGGCATATACCTCAGAAC
gi|22793234|gb|BU497040.1|BU497 GTCCTGCTTCTGCACGTAGTGTATATGTTCAGGCATATACCTCAGAAC

PF14_0018                       CTAAGGAAATGTTATATCGTCCAAAGATCAGATATGTGACCATATAAT
MAL14|PF14_0018                 CTAAGGAAATGTTATATCGTCCAAAGATCAGATATGTGACCATATAA-
su_gi_contig_428                CTAAGGAAATGTTATATCGTCCAAAGATCAGATATGTGACCATATAAT
Contig[0006]                    ------------------------------------------------
gi|12388816|gb|AU086675.1|AU086 ------------------------------------------------
D12_116_1.ab1                   ------------------------------------------------
gi|21254348|gb|BQ451236.1|BQ451 ------------------------------------------------
gi|21254373|gb|BQ451261.1|BQ451 ------------------------------------------------
079_PfLab1_M_P4b.ab1            ------------------------------------------------
gi|15906664|gb|BI814246.1|BI814 ------------------------------------------------
gi|21255202|gb|BQ452090.1|BQ452 ------------------------------------------------
gi|21480345|gb|BQ577028.1|BQ577 CTAAGGAAATGTTATATCGTCCAAAGATCAGATATGTGACCATATAAT
gi|22793378|gb|BU497184.1|BU497 CTAAGGAAATGTTATATCGTCCAAAGATCAGATATGTGACCATATAAT
gi|22793234|gb|BU497040.1|BU497 CTAAGGAAATGTTATATCGTCCAAAGATCAGATATGTGACCATATAAT

PF14_0018                       TAACAGGATATTACAAAATTGAAGTTATTGTTATGTGAAATATATATG
MAL14|PF14_0018                 ------------------------------------------------
su_gi_contig_428                TAACAGGATATTACAAAATTGAAGTTATTGTTATGTGAAATATATATG
Contig[0006]                    ------------------------------------------------
gi|12388816|gb|AU086675.1|AU086 ------------------------------------------------
D12_116_1.ab1                   ------------------------------------------------
gi|21254348|gb|BQ451236.1|BQ451 ------------------------------------------------
gi|21254373|gb|BQ451261.1|BQ451 ------------------------------------------------
079_PfLab1_M_P4b.ab1            ------------------------------------------------
gi|15906664|gb|BI814246.1|BI814 ------------------------------------------------
gi|21255202|gb|BQ452090.1|BQ452 ------------------------------------------------
gi|21480345|gb|BQ577028.1|BQ577 TAACAGGATATTACAAAATTGAAGTTATTGTTATGTGAAATATATATG
gi|22793378|gb|BU497184.1|BU497 TAACAGGATATTACAAAATTGAAGTTATTGTTATGTGAAATATATATG
gi|22793234|gb|BU497040.1|BU497 TAACAGGATATTACAAAATTGAAGTTATTGTTATGTGAAATATATATG

PF14_0018                       GATTTTAACATGGGATGACAAAAAAAAAAAAAAAAATAAAAATAAAAA
MAL14|PF14_0018                 ------------------------------------------------
su_gi_contig_428                GATTTTAACATGGGATGACAAAAAAAAAAAAAAAAAAA----------
Contig[0006]                    ------------------------------------------------
gi|12388816|gb|AU086675.1|AU086 ------------------------------------------------
D12_116_1.ab1                   ------------------------------------------------
gi|21254348|gb|BQ451236.1|BQ451 ------------------------------------------------
gi|21254373|gb|BQ451261.1|BQ451 ------------------------------------------------
079_PfLab1_M_P4b.ab1            ------------------------------------------------
gi|15906664|gb|BI814246.1|BI814 ------------------------------------------------
gi|21255202|gb|BQ452090.1|BQ452 ------------------------------------------------
gi|21480345|gb|BQ577028.1|BQ577 GATTTTAACATGGGATGACAAAAAAAAAAAAAAAAAA-----------
gi|22793378|gb|BU497184.1|BU497 GATTTTAACATGGGATGACAAAAAAAAAAAAAAAAAAA----------
gi|22793234|gb|BU497040.1|BU497 GATTTTAACATGGGATGACAAAAAAAAAAAAAAAAAA-----------

PF14_0018                       TAAAAAATAATAAAAATAAAAAAAAAAAAAAAATAAAAAAAAAATAAT
MAL14|PF14_0018                 ------------------------------------------------
su_gi_contig_428                ------------------------------------------------
Contig[0006]                    ------------------------------------------------
gi|12388816|gb|AU086675.1|AU086 ------------------------------------------------
D12_116_1.ab1                   ------------------------------------------------
gi|21254348|gb|BQ451236.1|BQ451 ------------------------------------------------
gi|21254373|gb|BQ451261.1|BQ451 ------------------------------------------------
079_PfLab1_M_P4b.ab1            ------------------------------------------------
gi|15906664|gb|BI814246.1|BI814 ------------------------------------------------
gi|21255202|gb|BQ452090.1|BQ452 ------------------------------------------------
gi|21480345|gb|BQ577028.1|BQ577 ------------------------------------------------
gi|22793378|gb|BU497184.1|BU497 ------------------------------------------------
gi|22793234|gb|BU497040.1|BU497 ------------------------------------------------

PF14_0018                       AAATTTTAAATAAAATGAATATATACAAATATATTATAAGCATATGGT
MAL14|PF14_0018                 ------------------------------------------------
su_gi_contig_428                ------------------------------------------------
Contig[0006]                    ------------------------------------------------
gi|12388816|gb|AU086675.1|AU086 ------------------------------------------------
D12_116_1.ab1                   ------------------------------------------------
gi|21254348|gb|BQ451236.1|BQ451 ------------------------------------------------
gi|21254373|gb|BQ451261.1|BQ451 ------------------------------------------------
079_PfLab1_M_P4b.ab1            ------------------------------------------------
gi|15906664|gb|BI814246.1|BI814 ------------------------------------------------
gi|21255202|gb|BQ452090.1|BQ452 ------------------------------------------------
gi|21480345|gb|BQ577028.1|BQ577 ------------------------------------------------
gi|22793378|gb|BU497184.1|BU497 ------------------------------------------------
gi|22793234|gb|BU497040.1|BU497 ------------------------------------------------

PF14_0018                       TACATGGACTAGAGTGTGTATTTTTTATTTTTAAAAAATTAGTTTACT
MAL14|PF14_0018                 ------------------------------------------------
su_gi_contig_428                ------------------------------------------------
Contig[0006]                    ------------------------------------------------
gi|12388816|gb|AU086675.1|AU086 ------------------------------------------------
D12_116_1.ab1                   ------------------------------------------------
gi|21254348|gb|BQ451236.1|BQ451 ------------------------------------------------
gi|21254373|gb|BQ451261.1|BQ451 ------------------------------------------------
079_PfLab1_M_P4b.ab1            ------------------------------------------------
gi|15906664|gb|BI814246.1|BI814 ------------------------------------------------
gi|21255202|gb|BQ452090.1|BQ452 ------------------------------------------------
gi|21480345|gb|BQ577028.1|BQ577 ------------------------------------------------
gi|22793378|gb|BU497184.1|BU497 ------------------------------------------------
gi|22793234|gb|BU497040.1|BU497 ------------------------------------------------

PF14_0018                       AAAATGTAAATAATAATATGCATTTATTTGAAGAATATGATGAAGATT
MAL14|PF14_0018                 ------------------------------------------------
su_gi_contig_428                ------------------------------------------------
Contig[0006]                    ------------------------------------------------
gi|12388816|gb|AU086675.1|AU086 ------------------------------------------------
D12_116_1.ab1                   ------------------------------------------------
gi|21254348|gb|BQ451236.1|BQ451 ------------------------------------------------
gi|21254373|gb|BQ451261.1|BQ451 ------------------------------------------------
079_PfLab1_M_P4b.ab1            ------------------------------------------------
gi|15906664|gb|BI814246.1|BI814 ------------------------------------------------
gi|21255202|gb|BQ452090.1|BQ452 ------------------------------------------------
gi|21480345|gb|BQ577028.1|BQ577 ------------------------------------------------
gi|22793378|gb|BU497184.1|BU497 ------------------------------------------------
gi|22793234|gb|BU497040.1|BU497 ------------------------------------------------

PF14_0018                       GTTTTAATTATTCAAAATAGTTGATATTCCTAATATTTTGTAAAAAGG
MAL14|PF14_0018                 ------------------------------------------------
su_gi_contig_428                ------------------------------------------------
Contig[0006]                    ------------------------------------------------
gi|12388816|gb|AU086675.1|AU086 ------------------------------------------------
D12_116_1.ab1                   ------------------------------------------------
gi|21254348|gb|BQ451236.1|BQ451 ------------------------------------------------
gi|21254373|gb|BQ451261.1|BQ451 ------------------------------------------------
079_PfLab1_M_P4b.ab1            ------------------------------------------------
gi|15906664|gb|BI814246.1|BI814 ------------------------------------------------
gi|21255202|gb|BQ452090.1|BQ452 ------------------------------------------------
gi|21480345|gb|BQ577028.1|BQ577 ------------------------------------------------
gi|22793378|gb|BU497184.1|BU497 ------------------------------------------------
gi|22793234|gb|BU497040.1|BU497 ------------------------------------------------

PF14_0018                       AATAATTTAATGGAGCATAAGTCATATAATATATATATTTATATATAT
MAL14|PF14_0018                 ------------------------------------------------
su_gi_contig_428                ------------------------------------------------
Contig[0006]                    ------------------------------------------------
gi|12388816|gb|AU086675.1|AU086 ------------------------------------------------
D12_116_1.ab1                   ------------------------------------------------
gi|21254348|gb|BQ451236.1|BQ451 ------------------------------------------------
gi|21254373|gb|BQ451261.1|BQ451 ------------------------------------------------
079_PfLab1_M_P4b.ab1            ------------------------------------------------
gi|15906664|gb|BI814246.1|BI814 ------------------------------------------------
gi|21255202|gb|BQ452090.1|BQ452 ------------------------------------------------
gi|21480345|gb|BQ577028.1|BQ577 ------------------------------------------------
gi|22793378|gb|BU497184.1|BU497 ------------------------------------------------
gi|22793234|gb|BU497040.1|BU497 ------------------------------------------------

PF14_0018                       ATATATATATATATATATATATTTCGATTTATGAGGAAACATAAAATT
MAL14|PF14_0018                 ------------------------------------------------
su_gi_contig_428                ------------------------------------------------
Contig[0006]                    ------------------------------------------------
gi|12388816|gb|AU086675.1|AU086 ------------------------------------------------
D12_116_1.ab1                   ------------------------------------------------
gi|21254348|gb|BQ451236.1|BQ451 ------------------------------------------------
gi|21254373|gb|BQ451261.1|BQ451 ------------------------------------------------
079_PfLab1_M_P4b.ab1            ------------------------------------------------
gi|15906664|gb|BI814246.1|BI814 ------------------------------------------------
gi|21255202|gb|BQ452090.1|BQ452 ------------------------------------------------
gi|21480345|gb|BQ577028.1|BQ577 ------------------------------------------------
gi|22793378|gb|BU497184.1|BU497 ------------------------------------------------
gi|22793234|gb|BU497040.1|BU497 ------------------------------------------------

PF14_0018                       TTAATTTTATCATTGTTTTTTATACATATATATATCAGTATTTCAAAA
MAL14|PF14_0018                 ------------------------------------------------
su_gi_contig_428                ------------------------------------------------
Contig[0006]                    ------------------------------------------------
gi|12388816|gb|AU086675.1|AU086 ------------------------------------------------
D12_116_1.ab1                   ------------------------------------------------
gi|21254348|gb|BQ451236.1|BQ451 ------------------------------------------------
gi|21254373|gb|BQ451261.1|BQ451 ------------------------------------------------
079_PfLab1_M_P4b.ab1            ------------------------------------------------
gi|15906664|gb|BI814246.1|BI814 ------------------------------------------------
gi|21255202|gb|BQ452090.1|BQ452 ------------------------------------------------
gi|21480345|gb|BQ577028.1|BQ577 ------------------------------------------------
gi|22793378|gb|BU497184.1|BU497 ------------------------------------------------
gi|22793234|gb|BU497040.1|BU497 ------------------------------------------------

PF14_0018                       GAACGAAGAAATTATTCCATTTTTATATTATAAAATATTATTAAGAGA
MAL14|PF14_0018                 ------------------------------------------------
su_gi_contig_428                ------------------------------------------------
Contig[0006]                    ------------------------------------------------
gi|12388816|gb|AU086675.1|AU086 ------------------------------------------------
D12_116_1.ab1                   ------------------------------------------------
gi|21254348|gb|BQ451236.1|BQ451 ------------------------------------------------
gi|21254373|gb|BQ451261.1|BQ451 ------------------------------------------------
079_PfLab1_M_P4b.ab1            ------------------------------------------------
gi|15906664|gb|BI814246.1|BI814 ------------------------------------------------
gi|21255202|gb|BQ452090.1|BQ452 ------------------------------------------------
gi|21480345|gb|BQ577028.1|BQ577 ------------------------------------------------
gi|22793378|gb|BU497184.1|BU497 ------------------------------------------------
gi|22793234|gb|BU497040.1|BU497 ------------------------------------------------

PF14_0018                       TATATTAATACAATTAGAAAATGTAAGTATAATTTGATTTTTTATGTT
MAL14|PF14_0018                 ------------------------------------------------
su_gi_contig_428                ------------------------------------------------
Contig[0006]                    ------------------------------------------------
gi|12388816|gb|AU086675.1|AU086 ------------------------------------------------
D12_116_1.ab1                   ------------------------------------------------
gi|21254348|gb|BQ451236.1|BQ451 ------------------------------------------------
gi|21254373|gb|BQ451261.1|BQ451 ------------------------------------------------
079_PfLab1_M_P4b.ab1            ------------------------------------------------
gi|15906664|gb|BI814246.1|BI814 ------------------------------------------------
gi|21255202|gb|BQ452090.1|BQ452 ------------------------------------------------
gi|21480345|gb|BQ577028.1|BQ577 ------------------------------------------------
gi|22793378|gb|BU497184.1|BU497 ------------------------------------------------
gi|22793234|gb|BU497040.1|BU497 ------------------------------------------------

PF14_0018                       TTTTTAGATTGCTAATTTTTACACTTTAGGATTTGTTTTCCTTTATTT
MAL14|PF14_0018                 ------------------------------------------------
su_gi_contig_428                ------------------------------------------------
Contig[0006]                    ------------------------------------------------
gi|12388816|gb|AU086675.1|AU086 ------------------------------------------------
D12_116_1.ab1                   ------------------------------------------------
gi|21254348|gb|BQ451236.1|BQ451 ------------------------------------------------
gi|21254373|gb|BQ451261.1|BQ451 ------------------------------------------------
079_PfLab1_M_P4b.ab1            ------------------------------------------------
gi|15906664|gb|BI814246.1|BI814 ------------------------------------------------
gi|21255202|gb|BQ452090.1|BQ452 ------------------------------------------------
gi|21480345|gb|BQ577028.1|BQ577 ------------------------------------------------
gi|22793378|gb|BU497184.1|BU497 ------------------------------------------------
gi|22793234|gb|BU497040.1|BU497 ------------------------------------------------

PF14_0018                       CATCAATTAATATATATATATATATGTATGTATATTTCCTTTTTATTA
MAL14|PF14_0018                 ------------------------------------------------
su_gi_contig_428                ------------------------------------------------
Contig[0006]                    ------------------------------------------------
gi|12388816|gb|AU086675.1|AU086 ------------------------------------------------
D12_116_1.ab1                   ------------------------------------------------
gi|21254348|gb|BQ451236.1|BQ451 ------------------------------------------------
gi|21254373|gb|BQ451261.1|BQ451 ------------------------------------------------
079_PfLab1_M_P4b.ab1            ------------------------------------------------
gi|15906664|gb|BI814246.1|BI814 ------------------------------------------------
gi|21255202|gb|BQ452090.1|BQ452 ------------------------------------------------
gi|21480345|gb|BQ577028.1|BQ577 ------------------------------------------------
gi|22793378|gb|BU497184.1|BU497 ------------------------------------------------
gi|22793234|gb|BU497040.1|BU497 ------------------------------------------------

PF14_0018                       TTATTATTTTTTTTTTTTTTGTTTCTTTTATTTATTAGTTTAGCTAAC
MAL14|PF14_0018                 ------------------------------------------------
su_gi_contig_428                ------------------------------------------------
Contig[0006]                    ------------------------------------------------
gi|12388816|gb|AU086675.1|AU086 ------------------------------------------------
D12_116_1.ab1                   ------------------------------------------------
gi|21254348|gb|BQ451236.1|BQ451 ------------------------------------------------
gi|21254373|gb|BQ451261.1|BQ451 ------------------------------------------------
079_PfLab1_M_P4b.ab1            ------------------------------------------------
gi|15906664|gb|BI814246.1|BI814 ------------------------------------------------
gi|21255202|gb|BQ452090.1|BQ452 ------------------------------------------------
gi|21480345|gb|BQ577028.1|BQ577 ------------------------------------------------
gi|22793378|gb|BU497184.1|BU497 ------------------------------------------------
gi|22793234|gb|BU497040.1|BU497 ------------------------------------------------

PF14_0018                       TTGTTGTATTAATATATCATTTTATTTTTTAACTTTTTTTTTTTTTTT
MAL14|PF14_0018                 ------------------------------------------------
su_gi_contig_428                ------------------------------------------------
Contig[0006]                    ------------------------------------------------
gi|12388816|gb|AU086675.1|AU086 ------------------------------------------------
D12_116_1.ab1                   ------------------------------------------------
gi|21254348|gb|BQ451236.1|BQ451 ------------------------------------------------
gi|21254373|gb|BQ451261.1|BQ451 ------------------------------------------------
079_PfLab1_M_P4b.ab1            ------------------------------------------------
gi|15906664|gb|BI814246.1|BI814 ------------------------------------------------
gi|21255202|gb|BQ452090.1|BQ452 ------------------------------------------------
gi|21480345|gb|BQ577028.1|BQ577 ------------------------------------------------
gi|22793378|gb|BU497184.1|BU497 ------------------------------------------------
gi|22793234|gb|BU497040.1|BU497 ------------------------------------------------

PF14_0018                       TTTTTAAATAAACTAATGTTTATAATTATGATTGCATATTATTATTTA
MAL14|PF14_0018                 ------------------------------------------------
su_gi_contig_428                ------------------------------------------------
Contig[0006]                    ------------------------------------------------
gi|12388816|gb|AU086675.1|AU086 ------------------------------------------------
D12_116_1.ab1                   ------------------------------------------------
gi|21254348|gb|BQ451236.1|BQ451 ------------------------------------------------
gi|21254373|gb|BQ451261.1|BQ451 ------------------------------------------------
079_PfLab1_M_P4b.ab1            ------------------------------------------------
gi|15906664|gb|BI814246.1|BI814 ------------------------------------------------
gi|21255202|gb|BQ452090.1|BQ452 ------------------------------------------------
gi|21480345|gb|BQ577028.1|BQ577 ------------------------------------------------
gi|22793378|gb|BU497184.1|BU497 ------------------------------------------------
gi|22793234|gb|BU497040.1|BU497 ------------------------------------------------

PF14_0018                       AATTTTTATATATATATATATATATTATTTTTTAATAAAAAATATGTC
MAL14|PF14_0018                 ------------------------------------------------
su_gi_contig_428                ------------------------------------------------
Contig[0006]                    ------------------------------------------------
gi|12388816|gb|AU086675.1|AU086 ------------------------------------------------
D12_116_1.ab1                   ------------------------------------------------
gi|21254348|gb|BQ451236.1|BQ451 ------------------------------------------------
gi|21254373|gb|BQ451261.1|BQ451 ------------------------------------------------
079_PfLab1_M_P4b.ab1            ------------------------------------------------
gi|15906664|gb|BI814246.1|BI814 ------------------------------------------------
gi|21255202|gb|BQ452090.1|BQ452 ------------------------------------------------
gi|21480345|gb|BQ577028.1|BQ577 ------------------------------------------------
gi|22793378|gb|BU497184.1|BU497 ------------------------------------------------
gi|22793234|gb|BU497040.1|BU497 ------------------------------------------------

PF14_0018                       CATAGATATATTATAAAAATAAAATATATTAAAACATTGTAGAATTAA
MAL14|PF14_0018                 ------------------------------------------------
su_gi_contig_428                ------------------------------------------------
Contig[0006]                    ------------------------------------------------
gi|12388816|gb|AU086675.1|AU086 ------------------------------------------------
D12_116_1.ab1                   ------------------------------------------------
gi|21254348|gb|BQ451236.1|BQ451 ------------------------------------------------
gi|21254373|gb|BQ451261.1|BQ451 ------------------------------------------------
079_PfLab1_M_P4b.ab1            ------------------------------------------------
gi|15906664|gb|BI814246.1|BI814 ------------------------------------------------
gi|21255202|gb|BQ452090.1|BQ452 ------------------------------------------------
gi|21480345|gb|BQ577028.1|BQ577 ------------------------------------------------
gi|22793378|gb|BU497184.1|BU497 ------------------------------------------------
gi|22793234|gb|BU497040.1|BU497 ------------------------------------------------

PF14_0018                       ATATTTCACTTGTTCAATGAAAATATTTTAAGATATTTATACATATAT
MAL14|PF14_0018                 ------------------------------------------------
su_gi_contig_428                ------------------------------------------------
Contig[0006]                    ------------------------------------------------
gi|12388816|gb|AU086675.1|AU086 ------------------------------------------------
D12_116_1.ab1                   ------------------------------------------------
gi|21254348|gb|BQ451236.1|BQ451 ------------------------------------------------
gi|21254373|gb|BQ451261.1|BQ451 ------------------------------------------------
079_PfLab1_M_P4b.ab1            ------------------------------------------------
gi|15906664|gb|BI814246.1|BI814 ------------------------------------------------
gi|21255202|gb|BQ452090.1|BQ452 ------------------------------------------------
gi|21480345|gb|BQ577028.1|BQ577 ------------------------------------------------
gi|22793378|gb|BU497184.1|BU497 ------------------------------------------------
gi|22793234|gb|BU497040.1|BU497 ------------------------------------------------

PF14_0018                       ATATATATATATATATATATATATTTATATATGTATAATTATACACCT
MAL14|PF14_0018                 ------------------------------------------------
su_gi_contig_428                ------------------------------------------------
Contig[0006]                    ------------------------------------------------
gi|12388816|gb|AU086675.1|AU086 ------------------------------------------------
D12_116_1.ab1                   ------------------------------------------------
gi|21254348|gb|BQ451236.1|BQ451 ------------------------------------------------
gi|21254373|gb|BQ451261.1|BQ451 ------------------------------------------------
079_PfLab1_M_P4b.ab1            ------------------------------------------------
gi|15906664|gb|BI814246.1|BI814 ------------------------------------------------
gi|21255202|gb|BQ452090.1|BQ452 ------------------------------------------------
gi|21480345|gb|BQ577028.1|BQ577 ------------------------------------------------
gi|22793378|gb|BU497184.1|BU497 ------------------------------------------------
gi|22793234|gb|BU497040.1|BU497 ------------------------------------------------

PF14_0018                       AATAATAATAAAAATTTTATTATTATTATTATATATTATGTTATTTAT
MAL14|PF14_0018                 ------------------------------------------------
su_gi_contig_428                ------------------------------------------------
Contig[0006]                    ------------------------------------------------
gi|12388816|gb|AU086675.1|AU086 ------------------------------------------------
D12_116_1.ab1                   ------------------------------------------------
gi|21254348|gb|BQ451236.1|BQ451 ------------------------------------------------
gi|21254373|gb|BQ451261.1|BQ451 ------------------------------------------------
079_PfLab1_M_P4b.ab1            ------------------------------------------------
gi|15906664|gb|BI814246.1|BI814 ------------------------------------------------
gi|21255202|gb|BQ452090.1|BQ452 ------------------------------------------------
gi|21480345|gb|BQ577028.1|BQ577 ------------------------------------------------
gi|22793378|gb|BU497184.1|BU497 ------------------------------------------------
gi|22793234|gb|BU497040.1|BU497 ------------------------------------------------

PF14_0018                       TTATATAATTTAGTTTCCGCAGTATTATCATTTTTATATAAGTGAATA
MAL14|PF14_0018                 ------------------------------------------------
su_gi_contig_428                ------------------------------------------------
Contig[0006]                    ------------------------------------------------
gi|12388816|gb|AU086675.1|AU086 ------------------------------------------------
D12_116_1.ab1                   ------------------------------------------------
gi|21254348|gb|BQ451236.1|BQ451 ------------------------------------------------
gi|21254373|gb|BQ451261.1|BQ451 ------------------------------------------------
079_PfLab1_M_P4b.ab1            ------------------------------------------------
gi|15906664|gb|BI814246.1|BI814 ------------------------------------------------
gi|21255202|gb|BQ452090.1|BQ452 ------------------------------------------------
gi|21480345|gb|BQ577028.1|BQ577 ------------------------------------------------
gi|22793378|gb|BU497184.1|BU497 ------------------------------------------------
gi|22793234|gb|BU497040.1|BU497 ------------------------------------------------

PF14_0018                       TTTATATTACATATATGTTTTCTTTGTTCTTAATTTTTCACAAGTAAA
MAL14|PF14_0018                 ------------------------------------------------
su_gi_contig_428                ------------------------------------------------
Contig[0006]                    ------------------------------------------------
gi|12388816|gb|AU086675.1|AU086 ------------------------------------------------
D12_116_1.ab1                   ------------------------------------------------
gi|21254348|gb|BQ451236.1|BQ451 ------------------------------------------------
gi|21254373|gb|BQ451261.1|BQ451 ------------------------------------------------
079_PfLab1_M_P4b.ab1            ------------------------------------------------
gi|15906664|gb|BI814246.1|BI814 ------------------------------------------------
gi|21255202|gb|BQ452090.1|BQ452 ------------------------------------------------
gi|21480345|gb|BQ577028.1|BQ577 ------------------------------------------------
gi|22793378|gb|BU497184.1|BU497 ------------------------------------------------
gi|22793234|gb|BU497040.1|BU497 ------------------------------------------------

PF14_0018                       TAAATGAATATTATATTTTAAATTTATATTTAATAAAATGTATGTATG
MAL14|PF14_0018                 ------------------------------------------------
su_gi_contig_428                ------------------------------------------------
Contig[0006]                    ------------------------------------------------
gi|12388816|gb|AU086675.1|AU086 ------------------------------------------------
D12_116_1.ab1                   ------------------------------------------------
gi|21254348|gb|BQ451236.1|BQ451 ------------------------------------------------
gi|21254373|gb|BQ451261.1|BQ451 ------------------------------------------------
079_PfLab1_M_P4b.ab1            ------------------------------------------------
gi|15906664|gb|BI814246.1|BI814 ------------------------------------------------
gi|21255202|gb|BQ452090.1|BQ452 ------------------------------------------------
gi|21480345|gb|BQ577028.1|BQ577 ------------------------------------------------
gi|22793378|gb|BU497184.1|BU497 ------------------------------------------------
gi|22793234|gb|BU497040.1|BU497 ------------------------------------------------

PF14_0018                       TATATATATATATATATATATATATATATTTTTTTTTTTTTTTTTGTA
MAL14|PF14_0018                 ------------------------------------------------
su_gi_contig_428                ------------------------------------------------
Contig[0006]                    ------------------------------------------------
gi|12388816|gb|AU086675.1|AU086 ------------------------------------------------
D12_116_1.ab1                   ------------------------------------------------
gi|21254348|gb|BQ451236.1|BQ451 ------------------------------------------------
gi|21254373|gb|BQ451261.1|BQ451 ------------------------------------------------
079_PfLab1_M_P4b.ab1            ------------------------------------------------
gi|15906664|gb|BI814246.1|BI814 ------------------------------------------------
gi|21255202|gb|BQ452090.1|BQ452 ------------------------------------------------
gi|21480345|gb|BQ577028.1|BQ577 ------------------------------------------------
gi|22793378|gb|BU497184.1|BU497 ------------------------------------------------
gi|22793234|gb|BU497040.1|BU497 ------------------------------------------------

PF14_0018                       AAGGGGAAAATGTATATTCTCCACTTACCCCAAAAAAAGGAAAATAAA
MAL14|PF14_0018                 ------------------------------------------------
su_gi_contig_428                ------------------------------------------------
Contig[0006]                    ------------------------------------------------
gi|12388816|gb|AU086675.1|AU086 ------------------------------------------------
D12_116_1.ab1                   ------------------------------------------------
gi|21254348|gb|BQ451236.1|BQ451 ------------------------------------------------
gi|21254373|gb|BQ451261.1|BQ451 ------------------------------------------------
079_PfLab1_M_P4b.ab1            ------------------------------------------------
gi|15906664|gb|BI814246.1|BI814 ------------------------------------------------
gi|21255202|gb|BQ452090.1|BQ452 ------------------------------------------------
gi|21480345|gb|BQ577028.1|BQ577 ------------------------------------------------
gi|22793378|gb|BU497184.1|BU497 ------------------------------------------------
gi|22793234|gb|BU497040.1|BU497 ------------------------------------------------

PF14_0018                       GTGATATAAAAAAAAAAATAAAAATAAAATAAAATAAAATAAAAATTA
MAL14|PF14_0018                 ------------------------------------------------
su_gi_contig_428                ------------------------------------------------
Contig[0006]                    ------------------------------------------------
gi|12388816|gb|AU086675.1|AU086 ------------------------------------------------
D12_116_1.ab1                   ------------------------------------------------
gi|21254348|gb|BQ451236.1|BQ451 ------------------------------------------------
gi|21254373|gb|BQ451261.1|BQ451 ------------------------------------------------
079_PfLab1_M_P4b.ab1            ------------------------------------------------
gi|15906664|gb|BI814246.1|BI814 ------------------------------------------------
gi|21255202|gb|BQ452090.1|BQ452 ------------------------------------------------
gi|21480345|gb|BQ577028.1|BQ577 ------------------------------------------------
gi|22793378|gb|BU497184.1|BU497 ------------------------------------------------
gi|22793234|gb|BU497040.1|BU497 ------------------------------------------------

PF14_0018                       ATGAAAATATAATATTCTAAAATATAATGAAGCCTTAAAATTATTTTT
MAL14|PF14_0018                 ------------------------------------------------
su_gi_contig_428                ------------------------------------------------
Contig[0006]                    ------------------------------------------------
gi|12388816|gb|AU086675.1|AU086 ------------------------------------------------
D12_116_1.ab1                   ------------------------------------------------
gi|21254348|gb|BQ451236.1|BQ451 ------------------------------------------------
gi|21254373|gb|BQ451261.1|BQ451 ------------------------------------------------
079_PfLab1_M_P4b.ab1            ------------------------------------------------
gi|15906664|gb|BI814246.1|BI814 ------------------------------------------------
gi|21255202|gb|BQ452090.1|BQ452 ------------------------------------------------
gi|21480345|gb|BQ577028.1|BQ577 ------------------------------------------------
gi|22793378|gb|BU497184.1|BU497 ------------------------------------------------
gi|22793234|gb|BU497040.1|BU497 ------------------------------------------------

PF14_0018                       GTATATAGAAAATTTAAATATTAGGGAAAATATTTAAAAAAATAACAA
MAL14|PF14_0018                 ------------------------------------------------
su_gi_contig_428                ------------------------------------------------
Contig[0006]                    ------------------------------------------------
gi|12388816|gb|AU086675.1|AU086 ------------------------------------------------
D12_116_1.ab1                   ------------------------------------------------
gi|21254348|gb|BQ451236.1|BQ451 ------------------------------------------------
gi|21254373|gb|BQ451261.1|BQ451 ------------------------------------------------
079_PfLab1_M_P4b.ab1            ------------------------------------------------
gi|15906664|gb|BI814246.1|BI814 ------------------------------------------------
gi|21255202|gb|BQ452090.1|BQ452 ------------------------------------------------
gi|21480345|gb|BQ577028.1|BQ577 ------------------------------------------------
gi|22793378|gb|BU497184.1|BU497 ------------------------------------------------
gi|22793234|gb|BU497040.1|BU497 ------------------------------------------------

PF14_0018                       TTGATATTTTATTTTATTTTATTTATTTGTTTATTTTTTTTTATATTA
MAL14|PF14_0018                 ------------------------------------------------
su_gi_contig_428                ------------------------------------------------
Contig[0006]                    ------------------------------------------------
gi|12388816|gb|AU086675.1|AU086 ------------------------------------------------
D12_116_1.ab1                   ------------------------------------------------
gi|21254348|gb|BQ451236.1|BQ451 ------------------------------------------------
gi|21254373|gb|BQ451261.1|BQ451 ------------------------------------------------
079_PfLab1_M_P4b.ab1            ------------------------------------------------
gi|15906664|gb|BI814246.1|BI814 ------------------------------------------------
gi|21255202|gb|BQ452090.1|BQ452 ------------------------------------------------
gi|21480345|gb|BQ577028.1|BQ577 ------------------------------------------------
gi|22793378|gb|BU497184.1|BU497 ------------------------------------------------
gi|22793234|gb|BU497040.1|BU497 ------------------------------------------------

PF14_0018                       ATTAATTAATT
MAL14|PF14_0018                 -----------
su_gi_contig_428                -----------
Contig[0006]                    -----------
gi|12388816|gb|AU086675.1|AU086 -----------
D12_116_1.ab1                   -----------
gi|21254348|gb|BQ451236.1|BQ451 -----------
gi|21254373|gb|BQ451261.1|BQ451 -----------
079_PfLab1_M_P4b.ab1            -----------
gi|15906664|gb|BI814246.1|BI814 -----------
gi|21255202|gb|BQ452090.1|BQ452 -----------
gi|21480345|gb|BQ577028.1|BQ577 -----------
gi|22793378|gb|BU497184.1|BU497 -----------
gi|22793234|gb|BU497040.1|BU497 -----------

;

endblock;
