# Supplementary material for: cDNA sequences reveal considerable gene prediction inaccuracy in the Plasmodium falciparum genome
Source: BMC Genomics. 2007 Jul 27;8:255. doi: 10.1186/1471-2164-8-255 (PMC1978503; doi:10.1186/1471-2164-8-255)
Supplement: Additional file 3 — Genes with cDNA sequences not matching predicted CDS perfectly. Aligned cDNA and predicted CDS sequences can be viewed by double clicking the hyper-linked gene names in the Excel file. [file 1471-2164-8-255-S3.zip › PF14_0021.TXT]

#NEXUS

[!This data assembled using Sequencher, from Gene Codes Corporation.]
begin data;
   dimensions ntax=3 nchar=5619;
   format datatype=dna gap=- interleave=yes;
   matrix

PF14_0021g                TATATAGAATATATTAGTATGTTCTTGAAAATATATGTACAATTTTTT
Pfa3D7|chr14|PF14_0021|Pf ------------------------------------------------
SU_CLEAN_contig_2314      ------------------------------------------------

PF14_0021g                TATTTTACAGATTCTAATAATTTTCCAAAAGATGATTTTCGTAAAAGA
Pfa3D7|chr14|PF14_0021|Pf ------------------------------------------------
SU_CLEAN_contig_2314      ------------------------------------------------

PF14_0021g                TGGATACAATCGTAAATTACATTTAAAAAAATTTAAATTAAATTATAT
Pfa3D7|chr14|PF14_0021|Pf ------------------------------------------------
SU_CLEAN_contig_2314      ------------------------------------------------

PF14_0021g                GATTTTTATAATATTGTACACATTATCTTTTGATATTTATAATTAGAT
Pfa3D7|chr14|PF14_0021|Pf ------------------------------------------------
SU_CLEAN_contig_2314      ------------------------------------------------

PF14_0021g                TAAATCTTACAAATAATAATAAGAGTCATTATATTATGCATTCATATT
Pfa3D7|chr14|PF14_0021|Pf ------------------------------------------------
SU_CLEAN_contig_2314      ------------------------------------------------

PF14_0021g                ATATATTTTTATATTCTGTAGGGATTTAAATATTTATTTATCTATGAA
Pfa3D7|chr14|PF14_0021|Pf ------------------------------------------------
SU_CLEAN_contig_2314      ------------------------------------------------

PF14_0021g                GAAATATTTTAGAATACCTGATATAATGGATATATATATTACACAGAA
Pfa3D7|chr14|PF14_0021|Pf ------------------------------------------------
SU_CLEAN_contig_2314      ------------------------------------------------

PF14_0021g                ATTTAATAATATCAGATTTTCAATCGACCTAAAAAAATTTGTACTATA
Pfa3D7|chr14|PF14_0021|Pf ------------------------------------------------
SU_CLEAN_contig_2314      ------------------------------------------------

PF14_0021g                TGAAATAAAAAAAAAAAAAAAAAAATATATATATATATATATATATAT
Pfa3D7|chr14|PF14_0021|Pf ------------------------------------------------
SU_CLEAN_contig_2314      ------------------------------------------------

PF14_0021g                ATATATAATATGCATATATTGTGTGTACAACCGTTAAGTAATATATTG
Pfa3D7|chr14|PF14_0021|Pf ------------------------------------------------
SU_CLEAN_contig_2314      ------------------------------------------------

PF14_0021g                AGATATATGTTTATTCTTTCATTTTATTATTATAATTATTTTTTTTTA
Pfa3D7|chr14|PF14_0021|Pf ------------------------------------------------
SU_CLEAN_contig_2314      ------------------------------------------------

PF14_0021g                ATGGTTCTGATTTAGGGAATAGAGAATTTATTATTTGTTGATTACAAG
Pfa3D7|chr14|PF14_0021|Pf ------------------------------------------------
SU_CLEAN_contig_2314      ------------------------------------------------

PF14_0021g                GATTATAATTATGACATCCAAGGGAAAAAATTCACTGTATGATTATAT
Pfa3D7|chr14|PF14_0021|Pf ------------------------------------------------
SU_CLEAN_contig_2314      ------------------------------------------------

PF14_0021g                ATATAAAAATATATATTTATATATGTATAGTATTAATATTTTAGTATG
Pfa3D7|chr14|PF14_0021|Pf ------------------------------------------------
SU_CLEAN_contig_2314      ------------------------------------------------

PF14_0021g                TATATATGTTTTAATGTTTTATATACCTACAAATATATACATAATTTC
Pfa3D7|chr14|PF14_0021|Pf ------------------------------------------------
SU_CLEAN_contig_2314      ------------------------------------------------

PF14_0021g                ACCACCTTCCCCTTGTTTTTAAAATGTCAGATAAGAATATGTTCCTTA
Pfa3D7|chr14|PF14_0021|Pf ------------------------------------------------
SU_CLEAN_contig_2314      ------------------------------------------------

PF14_0021g                GATTTTAGTGTTGAATCTATTTTATCTCATGAAAATGTAGACACATTA
Pfa3D7|chr14|PF14_0021|Pf ------------------------------------------------
SU_CLEAN_contig_2314      ------------------------------------------------

PF14_0021g                GTAAATAAAATGGTATCTAAAAAATATATGGATAATAAAAAATAAAAT
Pfa3D7|chr14|PF14_0021|Pf ------------------------------------------------
SU_CLEAN_contig_2314      ------------------------------------------------

PF14_0021g                GAAATAAAAAAAAAATATATATATATATATATATATATATATAAAATT
Pfa3D7|chr14|PF14_0021|Pf ------------------------------------------------
SU_CLEAN_contig_2314      ------------------------------------------------

PF14_0021g                ACGTATATATAATTATTAAACTACAATTTGTTTTTAATAACTGCAGTG
Pfa3D7|chr14|PF14_0021|Pf ------------------------------------------------
SU_CLEAN_contig_2314      ------------------------------------------------

PF14_0021g                TGAACTTTGTGAAGAAAATAAATTTGCTGCTTTTATTTTGATGGGCTC
Pfa3D7|chr14|PF14_0021|Pf ----------------------------------------ATGGGCTC
SU_CLEAN_contig_2314      ------------------------------------------------

PF14_0021g                ATATATGATTAATTATGGTAAGACAATAAAATATAAAATTTTTATTCC
Pfa3D7|chr14|PF14_0021|Pf ATATATGATTAATTAT--------------------------------
SU_CLEAN_contig_2314      ------------------------------------------------

PF14_0021g                CAAGATAATAAATAAATATATACATATATATATATATATATATTATTC
Pfa3D7|chr14|PF14_0021|Pf ------------------------------------------------
SU_CLEAN_contig_2314      ------------------------------------------------

PF14_0021g                AATTTTTATTTTTATTATTATTTTTTTTTTAGTTTTTCACAAAGATAT
Pfa3D7|chr14|PF14_0021|Pf -------------------------------GTTTTTCACAAAGATAT
SU_CLEAN_contig_2314      ------------------------------------------------

PF14_0021g                AGGATTACTTTTTTTCAATGAAGATATAACAAAAGATAGTAATATTAT
Pfa3D7|chr14|PF14_0021|Pf AGGATTACTTTTTTTCAATGAAGATATAACAAAAGATA----------
SU_CLEAN_contig_2314      ------------------------------------------------

PF14_0021g                TTTTGTGTGTAATTATAAATATTTATGAATAATATATATGTATTATAT
Pfa3D7|chr14|PF14_0021|Pf ------------------------------------------------
SU_CLEAN_contig_2314      ------------------------------------------------

PF14_0021g                ATATTTATATATATATTATATATTTATATTTGTAGAACTCCTTACGGC
Pfa3D7|chr14|PF14_0021|Pf -----------------------------------AACTCCTTACGGC
SU_CLEAN_contig_2314      ------------------------------------------------

PF14_0021g                TTTAATAGCAAACCAGGACATAAACCTTTGTGAAAAAGGATTTAAAAA
Pfa3D7|chr14|PF14_0021|Pf TTTAATAGCAAACCAGGACATAAACCTTTGTGAAAAAGGATTTAAAAA
SU_CLEAN_contig_2314      ------------------------------------------------

PF14_0021g                AATAACTTGTAAAAATGAATCAAGGAATATTGACCTTTTCCAAATTGT
Pfa3D7|chr14|PF14_0021|Pf AATAACTTGTAAAAATGAATCAAGGAATATTGACCTTTTCCAAATT--
SU_CLEAN_contig_2314      ------------------------------------------------

PF14_0021g                AATATAAAAAATAAAATATAATATCATGTTATATTGTTTCTTTTTTAA
Pfa3D7|chr14|PF14_0021|Pf ------------------------------------------------
SU_CLEAN_contig_2314      ------------------------------------------------

PF14_0021g                TTTTTTTTTTTTTTTTTTTTTTTTTTTTTTTTTTTATGTAGAATAATA
Pfa3D7|chr14|PF14_0021|Pf -----------------------------------------AATAATA
SU_CLEAN_contig_2314      ------------------------------------------------

PF14_0021g                CAAGTTATTCGAGAAAACGACTGGAATGTTTTTTAAGTTATTATTTCA
Pfa3D7|chr14|PF14_0021|Pf CAAGTTATTCGAGAAAACGACTGGAATGTTTTTTAA------------
SU_CLEAN_contig_2314      ------------------------------------------------

PF14_0021g                ATAGCTTATAATATATATATATATATATATATATGTATTTATTTATGT
Pfa3D7|chr14|PF14_0021|Pf ------------------------------------------------
SU_CLEAN_contig_2314      ------------------------------------------------

PF14_0021g                ATGTATTTTTTCATTTTATTTTTTTTATTATTTTTTTTTTTTTTTAAT
Pfa3D7|chr14|PF14_0021|Pf ------------------------------------------------
SU_CLEAN_contig_2314      ------------------------------------------------

PF14_0021g                AAATCTCTATAGACATAAAAAAAAATGAATATTATTTATATATACATT
Pfa3D7|chr14|PF14_0021|Pf ------------------------------------------------
SU_CLEAN_contig_2314      ------------------------------------------------

PF14_0021g                AAAATATAACACGTTTCATTTATAAAAAAAATATTTTTAAAATAATAA
Pfa3D7|chr14|PF14_0021|Pf ------------------------------------------------
SU_CLEAN_contig_2314      ----------CCGTTTCATTTATAAAAAAAATATTTTTAAAATAATAA

PF14_0021g                AAA-TTTTTTGTTAATAATTTAATTCTTTTATATTTATTATTATATGA
Pfa3D7|chr14|PF14_0021|Pf ------------------------------------------------
SU_CLEAN_contig_2314      AAATTTTTTTGTTAATAATTTAATTCTTTTATATTTATTATTATATGA

PF14_0021g                AAAGGTAAATAATATAATTTAATCATAATATGAATAATTCCTGCCTCA
Pfa3D7|chr14|PF14_0021|Pf ------------------------------------------------
SU_CLEAN_contig_2314      AAAGGTAAATAATATAATTTAATCATAATATGAATAATTCCTGCCTCA

PF14_0021g                TATATTATATATATTCCTTTTATTATGTCTATATATTTGTAAGTCCTT
Pfa3D7|chr14|PF14_0021|Pf ------------------------------------------------
SU_CLEAN_contig_2314      TATATTATATATATTCCTTTTATTATGTCTATATATTT----------

PF14_0021g                AGAAAAAAAAAAAAAAAAAAAAAAAAAAAAAAAAAGAAGACTTTAAGA
Pfa3D7|chr14|PF14_0021|Pf ------------------------------------------------
SU_CLEAN_contig_2314      ------------------------------------------------

PF14_0021g                GTTATAATAATTATTTATAAATATTGAGGATAATTTTTTTTTTTTTTT
Pfa3D7|chr14|PF14_0021|Pf ------------------------------------------------
SU_CLEAN_contig_2314      ------------------------------------------------

PF14_0021g                TTTTTTTTTTCTTTTTTTTTTCATAAATAGTTAATATAAACTTGATGG
Pfa3D7|chr14|PF14_0021|Pf ------------------------------TTAATATAAACTTGATGG
SU_CLEAN_contig_2314      ------------------------------TTAATATAAACTTGATGG

PF14_0021g                AAGAGAAAACGAAGAACGTAGAATTAATAACGTCGGATTTTATAGAAA
Pfa3D7|chr14|PF14_0021|Pf AAGAGAAAACGAAGAACGTAGAATTAATAACGTCGGATTTTATAGAAA
SU_CLEAN_contig_2314      AAGAGAAAACGAAGAACGTAGAATTAATAACGTCGGATTTTTTAGAAA

PF14_0021g                ATGAAATATTGGAAAAATATGATATTTTTTCTAAGGCGTATAGTTCTA
Pfa3D7|chr14|PF14_0021|Pf ATGAAATATTGGAAAAATATGATATTTTTTCTAAGGCGTATAGTTCTA
SU_CLEAN_contig_2314      ATGAAATATTGGAAAAATATGATATTTTTTCTAAGGCGTATAGTTCTA

PF14_0021g                GTGATAATTTGAGTTTTGTTGACAGTGAAGAAGATCAATCAGCAAAAA
Pfa3D7|chr14|PF14_0021|Pf GTGATAATTTGAGTTTTGTTGACAGTGAAGAAGATCAATCAGCAAAAA
SU_CLEAN_contig_2314      GTGATAATTTGAGTTTTGTTGACAGTGAAGAAGATCAATCAGCAAAAA

PF14_0021g                ATTTAGGTTATATAAAATATGTGAATAGATATGTGAATAGATATGTGA
Pfa3D7|chr14|PF14_0021|Pf ATTTAG------------------------------------------
SU_CLEAN_contig_2314      ATTTAG------------------------------------------

PF14_0021g                ATAGATATGTGAATAGATATGTGAATAGATATGTGAATAGATATGTGA
Pfa3D7|chr14|PF14_0021|Pf ------------------------------------------------
SU_CLEAN_contig_2314      ------------------------------------------------

PF14_0021g                ATAGATATGTGAATAGATATGTGAATAGATATGTGAATAGATATGTGA
Pfa3D7|chr14|PF14_0021|Pf ------------------------------------------------
SU_CLEAN_contig_2314      ------------------------------------------------

PF14_0021g                ATAGATATGTGAATAGATATGTGAATAGATATGTGAATATATATATAT
Pfa3D7|chr14|PF14_0021|Pf ------------------------------------------------
SU_CLEAN_contig_2314      ------------------------------------------------

PF14_0021g                ATATATATGTGTGTAATTTTTTTTTGTGTAGACGATTCCAAG-AAAAA
Pfa3D7|chr14|PF14_0021|Pf -------------------------------ACGATTCCAAG-AAAAA
SU_CLEAN_contig_2314      -------------------------------ACGATTCCAAGAAAAAA

PF14_0021g                AAATATATTAAGTTTAACAGTACATAATATTATAAATATATACCCTAA
Pfa3D7|chr14|PF14_0021|Pf AAATATATTAAGTTTAACAGTACATAATATTATAAATATATACCCTAA
SU_CLEAN_contig_2314      AAATATATTAAGTTTAACAGTACATAATATTATAAATATATACCCTAA

PF14_0021g                TAATGAAAGAAATAGAGAGTTTAAAAAGTATAAGGTACGCACATATAT
Pfa3D7|chr14|PF14_0021|Pf TAATGAAAGAAATAGAGAGTTTAAAAAGTATAAG--------------
SU_CLEAN_contig_2314      TAATGAAAGAAATAGAGAGTTTAAAAAGTATAAG--------------

PF14_0021g                ATATATATATAATTATATTTACTATATCTCATACGAATCATTATACAT
Pfa3D7|chr14|PF14_0021|Pf ------------------------------------------------
SU_CLEAN_contig_2314      ------------------------------------------------

PF14_0021g                ATATATATATATATATATATATATGTATGTATATATGTATGTATATAC
Pfa3D7|chr14|PF14_0021|Pf ------------------------------------------------
SU_CLEAN_contig_2314      ------------------------------------------------

PF14_0021g                GTGTACTTATTTATTTCATTTTAGGAAAAAAAGATCGAAGAGAAAAGG
Pfa3D7|chr14|PF14_0021|Pf ------------------------GAAAAAAAGATCGAAGAGAAAAGG
SU_CLEAN_contig_2314      ------------------------GAAAAAAAGATCGAAGAGAAAAGG

PF14_0021g                AAGAAACAATATGAAGAAGAGAAAGAAATTATAGAACAGAAGAAGAAG
Pfa3D7|chr14|PF14_0021|Pf AAGAAACAATATGAAGAAGAGAAAGAAATTATAGAACAGAAGAAGAAG
SU_CLEAN_contig_2314      AAGAAACAATATGAAGAAGAGAAAGAAATTATAGAACAGAAGAGGAAG

PF14_0021g                ATATATGAAGAGAAGAGAAAAATAAAATTCGAAAAATACAAAGTCGAG
Pfa3D7|chr14|PF14_0021|Pf ATATATGAAGAGAAGAGAAAAATAAAATTCGAAAAATACAAAGTCGAG
SU_CLEAN_contig_2314      ATATATGAAGAGAAGAGAAAAATAAAATTCGAAAAATCCAAAGTCTAA

PF14_0021g                AAAATGAAAAAGAAATTAATAGAAAGAGAAAAATATAATAAAGAAAAT
Pfa3D7|chr14|PF14_0021|Pf AAAATGAAAAAGAAATTAATAGAAAGAGAAAAATATAATAAAGAAAAT
SU_CLEAN_contig_2314      AA----------------------------------------------

PF14_0021g                ATCGAATATAATTATATAACAATATTTAATTATTTTAATTATTTAATG
Pfa3D7|chr14|PF14_0021|Pf ATCGAATATAATTATATAACAATATTTAATTATTTTAATTATTTAATG
SU_CLEAN_contig_2314      ------------------------------------------------

PF14_0021g                AATAATAGAAAACATTATGATATATATTTTTCATTTCATGATTTGTAT
Pfa3D7|chr14|PF14_0021|Pf AATAATAGAAAACATTATGATATATATTTTTCATTTCATGATTTGTAT
SU_CLEAN_contig_2314      ------------------------------------------------

PF14_0021g                ATATCCCCGATGAGGTTATATTATTTTATTAAAATGAAAATTGATGAG
Pfa3D7|chr14|PF14_0021|Pf ATATCCCCGATGAGGTTATATTATTTTATTAAAATGAAAATTGATGAG
SU_CLEAN_contig_2314      ------------------------------------------------

PF14_0021g                ATTTATTATTTAGGTAAAGCAAAAATAATATTTATAAAATATATGTTC
Pfa3D7|chr14|PF14_0021|Pf ATTTATTATTTAG-----------------------------------
SU_CLEAN_contig_2314      ------------------------------------------------

PF14_0021g                ATAAGTAAAATAATATATCTTTAAAATTAAGTAGTTTTCTATCTGTGT
Pfa3D7|chr14|PF14_0021|Pf ------------------------------------------------
SU_CLEAN_contig_2314      ------------------------------------------------

PF14_0021g                GTAATTATATGTGTATAATGTTATGAATTATATAAGTGACTATAAATA
Pfa3D7|chr14|PF14_0021|Pf ------------------------------------------------
SU_CLEAN_contig_2314      ------------------------------------------------

PF14_0021g                TAAATAAATAAATAAATAAATAAATAAATAAATAAATATATATATATA
Pfa3D7|chr14|PF14_0021|Pf ------------------------------------------------
SU_CLEAN_contig_2314      ------------------------------------------------

PF14_0021g                TATATATTTGTTGAACCCGCTTATTTATATAATTTTTAGATATGTCAA
Pfa3D7|chr14|PF14_0021|Pf ---------------------------------------ATATGTCAA
SU_CLEAN_contig_2314      ------------------------------------------------

PF14_0021g                GAAAATGGTTATCAGACAATTACGTGTCTATAATATTACAATTGTGTT
Pfa3D7|chr14|PF14_0021|Pf GAAAATGGTTATCAGACAATTACGTGTCTATAATATTACAATTGTGTT
SU_CLEAN_contig_2314      ------------------------------------------------

PF14_0021g                CATGTAAAAAAGTAAAAATGTTAAACTTGTCATATAATAAAATAAGTT
Pfa3D7|chr14|PF14_0021|Pf CATGTAAAAAAGTAAAAATGTTAAACTTGTCATATAATAAAATAAGTT
SU_CLEAN_contig_2314      ------------------------------------------------

PF14_0021g                ACAAAAGTATCAAATTGTTTTGTAATTTTTTTAAGGTGAAAAATATAT
Pfa3D7|chr14|PF14_0021|Pf ACAAAAGTATCAAATTGTTTTGTAATTTTTTTAAGG------------
SU_CLEAN_contig_2314      ------------------------------------------------

PF14_0021g                ATATTAATAATATATATAAAATGAATAAATAAATAAATAAATAAATAA
Pfa3D7|chr14|PF14_0021|Pf ------------------------------------------------
SU_CLEAN_contig_2314      ------------------------------------------------

PF14_0021g                ATACATATAAATATATATATATATATATATATATAATGCATATATTTA
Pfa3D7|chr14|PF14_0021|Pf ------------------------------------------------
SU_CLEAN_contig_2314      ------------------------------------------------

PF14_0021g                TATGTATTTATTTCCTTTTTTTTTTTTTTTTTTTTTTTTTTTTTGTGT
Pfa3D7|chr14|PF14_0021|Pf ------------------------------------------------
SU_CLEAN_contig_2314      ------------------------------------------------

PF14_0021g                GTGTGTGTGTGTGTGTACAGGAAAATAAATTTTTATTTTATCTAAATT
Pfa3D7|chr14|PF14_0021|Pf ---------------------AAAATAAATTTTTATTTTATCTAAATT
SU_CLEAN_contig_2314      ------------------------------------------------

PF14_0021g                TGGAAAACAACGATTTAACAAATCAAGGAAATATTGGGGAAGTAATAA
Pfa3D7|chr14|PF14_0021|Pf TGGAAAACAACGATTTAACAAATCAAGGAAATATTGGGGAAGTAATAA
SU_CLEAN_contig_2314      ------------------------------------------------

PF14_0021g                ATGAATTATTTGATGTTCTTAAAAATAATAAATCTATAAAAATATTAA
Pfa3D7|chr14|PF14_0021|Pf ATGAATTATTTGATGTTCTTAAAAATAATAAATCTATAAAAATATTAA
SU_CLEAN_contig_2314      ------------------------------------------------

PF14_0021g                ACGTGGCTAATACAAATATGAAAGAGGTAAAAGAATTTTAAATATACT
Pfa3D7|chr14|PF14_0021|Pf ACGTGGCTAATACAAATATGAAAGAGG---------------------
SU_CLEAN_contig_2314      ------------------------------------------------

PF14_0021g                TTGAGATAAGCATTATATGTAATCAAAAAAAAAAAGATTAAAATAAAT
Pfa3D7|chr14|PF14_0021|Pf ------------------------------------------------
SU_CLEAN_contig_2314      ------------------------------------------------

PF14_0021g                AAAATAACGAGAAAAATACATAATTTGAATTTTTTAATTTTTATAGGA
Pfa3D7|chr14|PF14_0021|Pf -----------------------------------------------A
SU_CLEAN_contig_2314      ------------------------------------------------

PF14_0021g                TAATGCAGAAAGTATATGTAGTATGTTAGAAATGAACAAAATGATTAC
Pfa3D7|chr14|PF14_0021|Pf TAATGCAGAAAGTATATGTAGTATGTTAGAAATGAACAAAATGATTAC
SU_CLEAN_contig_2314      ------------------------------------------------

PF14_0021g                TGACATAAACATAGAGAATAATAATTTTAGTAAGTCTCATAATTTACG
Pfa3D7|chr14|PF14_0021|Pf TGACATAAACATAGAGAATAATAATTTTA-------------------
SU_CLEAN_contig_2314      ------------------------------------------------

PF14_0021g                TGAATATATATATGTATTAATATATATATGTATATATATTTTTGAAAA
Pfa3D7|chr14|PF14_0021|Pf ------------------------------------------------
SU_CLEAN_contig_2314      ------------------------------------------------

PF14_0021g                TATTGAATGATTATTAAACGAAAATATTATATATTTATTTATATACGT
Pfa3D7|chr14|PF14_0021|Pf ------------------------------------------------
SU_CLEAN_contig_2314      ------------------------------------------------

PF14_0021g                GTGTATTTTTGTATATTCATATAATATATTTGTATATAGCTTTTGATC
Pfa3D7|chr14|PF14_0021|Pf ---------------------------------------CTTTTGATC
SU_CLEAN_contig_2314      ------------------------------------------------

PF14_0021g                AAAATTATAGGATAATATCATATTTAAGGAGAAATAAAAAAATATGGA
Pfa3D7|chr14|PF14_0021|Pf AAAATTATAGGATAATATCATATTTAAGGAGAAATAAAAAAATATGGA
SU_CLEAN_contig_2314      ------------------------------------------------

PF14_0021g                TTGAACAAGCAGAACATGAAAAAGCAGAAAATGAAAAAATGGAAAAAG
Pfa3D7|chr14|PF14_0021|Pf TTGAACAAGCAGAACATGAAAAAGCAGAAAATGAAAAAATGGAAAAAG
SU_CLEAN_contig_2314      ------------------------------------------------

PF14_0021g                AAGAAAATTATATGCACACATATCTAATGTCTGTAGAATCGTCTATGT
Pfa3D7|chr14|PF14_0021|Pf AAGAAAATTATATGCACACATATCTAATGTCTGTAGAATCGTCTAT--
SU_CLEAN_contig_2314      ------------------------------------------------

PF14_0021g                AGGATATAAAAAAAAAAAAAAAAAAAATCACAACATATATATTATATA
Pfa3D7|chr14|PF14_0021|Pf ------------------------------------------------
SU_CLEAN_contig_2314      ------------------------------------------------

PF14_0021g                TATATATATATATATATATATTTTTTTTTATTGAAGTATTGAAATTGA
Pfa3D7|chr14|PF14_0021|Pf ------------------------------------TATTGAAATTGA
SU_CLEAN_contig_2314      ------------------------------------------------

PF14_0021g                AAATAGAGAACGACGAAGGAGTTTGAACAAAATGGTAAGAAATAAAAA
Pfa3D7|chr14|PF14_0021|Pf AAATAGAGAACGACGAAGGAGTTTGAACAAAATG--------------
SU_CLEAN_contig_2314      ------------------------------------------------

PF14_0021g                AAATATAAAAATATTAAAACATATATATATATTATATATATATGTATA
Pfa3D7|chr14|PF14_0021|Pf ------------------------------------------------
SU_CLEAN_contig_2314      ------------------------------------------------

PF14_0021g                TTTTTTTTTTTTTTTTGTGTAGATGTATATTAATATGTGGAAAGACGA
Pfa3D7|chr14|PF14_0021|Pf ----------------------ATGTATATTAATATGTGGAAAGACGA
SU_CLEAN_contig_2314      ------------------------------------------------

PF14_0021g                AATAAGGGAAAAAAAATTAAAGGAGGAAGAAATCCATGAAACGCTGGA
Pfa3D7|chr14|PF14_0021|Pf AATAAGGGAAAAAAAATTAAAGGAGGAAGAAATCCATGAAACGCTGGA
SU_CLEAN_contig_2314      ------------------------------------------------

PF14_0021g                AAAGGTATAAGAAAAAAAAAAAAAAAAAAAAAACCAAAAAAGATATCT
Pfa3D7|chr14|PF14_0021|Pf AAAGG-------------------------------------------
SU_CLEAN_contig_2314      ------------------------------------------------

PF14_0021g                CATTTGAACAATATATAAATATATGATATATATATATATATATATATA
Pfa3D7|chr14|PF14_0021|Pf ------------------------------------------------
SU_CLEAN_contig_2314      ------------------------------------------------

PF14_0021g                TATATATATATATATGTGTACATTTTTGATACCACTTTTTATCTTAGG
Pfa3D7|chr14|PF14_0021|Pf ------------------------------------------------
SU_CLEAN_contig_2314      ------------------------------------------------

PF14_0021g                AACATGAAAAGAGAATAAAAACTTTGCAGAGAAAAAAGAAGAAAAAGA
Pfa3D7|chr14|PF14_0021|Pf AACATGAAAAGAGAATAAAAACTTTGCAGAGAAAAAAGAAGAAAAAGA
SU_CLEAN_contig_2314      ------------------------------------------------

PF14_0021g                AAAAGAAATAAACATCATATTCTTTTATTTTATATAATAGTAAATAAT
Pfa3D7|chr14|PF14_0021|Pf AAAAGAAATAA-------------------------------------
SU_CLEAN_contig_2314      ------------------------------------------------

PF14_0021g                ATAAAGTATTATATTTCAATGTTGCTTGTTTTTATTATTGCCTTAGAA
Pfa3D7|chr14|PF14_0021|Pf ------------------------------------------------
SU_CLEAN_contig_2314      ------------------------------------------------

PF14_0021g                AAAAAAAAAAAAAAAAAAAAGACAGAACAGGACAAGACAAAATTTTTA
Pfa3D7|chr14|PF14_0021|Pf ------------------------------------------------
SU_CLEAN_contig_2314      ------------------------------------------------

PF14_0021g                TAAGCATCTATATATTTATAATTTTATAATTGCAGGTGTTATTCACGT
Pfa3D7|chr14|PF14_0021|Pf ------------------------------------------------
SU_CLEAN_contig_2314      ------------------------------------------------

PF14_0021g                ACGCATTTGATTAAAAAAAGAAAAAAAAAATGATAAAAATATCATTTT
Pfa3D7|chr14|PF14_0021|Pf ------------------------------------------------
SU_CLEAN_contig_2314      ------------------------------------------------

PF14_0021g                TAATTTTTATTAATAAATTTTCAAGTCATGATATATATATAATATATA
Pfa3D7|chr14|PF14_0021|Pf ------------------------------------------------
SU_CLEAN_contig_2314      ------------------------------------------------

PF14_0021g                TATATACATTATATACATATGTGTTATTTGTTCTTTTTTCATTTTATT
Pfa3D7|chr14|PF14_0021|Pf ------------------------------------------------
SU_CLEAN_contig_2314      ------------------------------------------------

PF14_0021g                TATATTATTCCCATTTCATATAAAAAATCATTAAAAAAACAATTTTTT
Pfa3D7|chr14|PF14_0021|Pf ------------------------------------------------
SU_CLEAN_contig_2314      ------------------------------------------------

PF14_0021g                ATTACAAATATAAATTCATTTTAGAGGTATATAATTTATATATTATTA
Pfa3D7|chr14|PF14_0021|Pf ------------------------------------------------
SU_CLEAN_contig_2314      ------------------------------------------------

PF14_0021g                TATTTACATATTATTGATGACACATAAAAATTAATGTAAAAAAAGAAA
Pfa3D7|chr14|PF14_0021|Pf ------------------------------------------------
SU_CLEAN_contig_2314      ------------------------------------------------

PF14_0021g                AAACTAAAACAATATAAAAAAAGAAAAGAAAAAAAAAAAAAAAAGGAA
Pfa3D7|chr14|PF14_0021|Pf ------------------------------------------------
SU_CLEAN_contig_2314      ------------------------------------------------

PF14_0021g                AGATAAAGATAAAGATAAAGAGAAATGAAATAAAAATAAAAGAAAAGA
Pfa3D7|chr14|PF14_0021|Pf ------------------------------------------------
SU_CLEAN_contig_2314      ------------------------------------------------

PF14_0021g                AAAAGAAGGAAAAAAATTATAAAGGGGCTAAAAATATAATATAAATAT
Pfa3D7|chr14|PF14_0021|Pf ------------------------------------------------
SU_CLEAN_contig_2314      ------------------------------------------------

PF14_0021g                ATTCACATTTATGTAAATTATAATATATATATATATATGTATATATAT
Pfa3D7|chr14|PF14_0021|Pf ------------------------------------------------
SU_CLEAN_contig_2314      ------------------------------------------------

PF14_0021g                ATATATATTTATACATAACATATTGCATAATTTTTTAATTTATTTCAA
Pfa3D7|chr14|PF14_0021|Pf ------------------------------------------------
SU_CLEAN_contig_2314      ------------------------------------------------

PF14_0021g                ATTATGGGGAATAAAATTTATATATATATATATATATTCCACACACAC
Pfa3D7|chr14|PF14_0021|Pf ------------------------------------------------
SU_CLEAN_contig_2314      ------------------------------------------------

PF14_0021g                ACAAAAAAAAAAAAAAATTAATACATAAATAAAAAATTGATAGACACA
Pfa3D7|chr14|PF14_0021|Pf ------------------------------------------------
SU_CLEAN_contig_2314      ------------------------------------------------

PF14_0021g                TATAATATATATATATATGATGTCTATATATTATTTTTTACTTATGAT
Pfa3D7|chr14|PF14_0021|Pf ------------------------------------------------
SU_CLEAN_contig_2314      ------------------------------------------------

PF14_0021g                ATATTCTATATAATTAAATGTACTTTTTATTATTATTATTATTTTTTT
Pfa3D7|chr14|PF14_0021|Pf ------------------------------------------------
SU_CLEAN_contig_2314      ------------------------------------------------

PF14_0021g                TTTTTCTTCTATTTCAAAATTGTATTTTAATTTAACAAATACAATTTT
Pfa3D7|chr14|PF14_0021|Pf ------------------------------------------------
SU_CLEAN_contig_2314      ------------------------------------------------

PF14_0021g                TATCTTTTTTCAAAAAGAAAAAAAAAAAATAATCAAGCGTCATATAAA
Pfa3D7|chr14|PF14_0021|Pf ------------------------------------------------
SU_CLEAN_contig_2314      ------------------------------------------------

PF14_0021g                AAT
Pfa3D7|chr14|PF14_0021|Pf ---
SU_CLEAN_contig_2314      ---

;

endblock;
