# Supplementary material for: cDNA sequences reveal considerable gene prediction inaccuracy in the Plasmodium falciparum genome
Source: BMC Genomics. 2007 Jul 27;8:255. doi: 10.1186/1471-2164-8-255 (PMC1978503; doi:10.1186/1471-2164-8-255)
Supplement: Additional file 3 — Genes with cDNA sequences not matching predicted CDS perfectly. Aligned cDNA and predicted CDS sequences can be viewed by double clicking the hyper-linked gene names in the Excel file. [file 1471-2164-8-255-S3.zip › PF14_0030.TXT]

#NEXUS

[!This data assembled using Sequencher, from Gene Codes Corporation.]
begin data;
   dimensions ntax=4 nchar=5361;
   format datatype=dna gap=- interleave=yes;
   matrix

PF14_0030                       CATAATAATATATTGCCTCCAAATACTAGTGTAATAAAAAACAAACCG
MAL14|PF14_0030                 ------------------------------------------------
gi|22792470|gb|BU496276.1|BU496 ------------------------------------------------
su_gi_contig_6940               ------------------------------------------------

PF14_0030                       AACCAAATAAATATGAACTATAAAGATATTTATGAACAATGTAATAAA
MAL14|PF14_0030                 ------------------------------------------------
gi|22792470|gb|BU496276.1|BU496 ------------------------------------------------
su_gi_contig_6940               ------------------------------------------------

PF14_0030                       CCAAACGTGTTTTTTATCGATACACATAGATATTTTTTTAAATATTTT
MAL14|PF14_0030                 ------------------------------------------------
gi|22792470|gb|BU496276.1|BU496 ------------------------------------------------
su_gi_contig_6940               ------------------------------------------------

PF14_0030                       ATTATGGACCTTACCTTTAATATTATTAATTATTTAAATTACATGGAT
MAL14|PF14_0030                 ------------------------------------------------
gi|22792470|gb|BU496276.1|BU496 ------------------------------------------------
su_gi_contig_6940               ------------------------------------------------

PF14_0030                       ATATATGATAAACTTTTTATATACAAATATTTAATTATTCTTAATTAT
MAL14|PF14_0030                 ------------------------------------------------
gi|22792470|gb|BU496276.1|BU496 ------------------------------------------------
su_gi_contig_6940               ------------------------------------------------

PF14_0030                       AAAAATGAATATATAATAAACATCATACATGATCATTTATATAATTTT
MAL14|PF14_0030                 ------------------------------------------------
gi|22792470|gb|BU496276.1|BU496 ------------------------------------------------
su_gi_contig_6940               ------------------------------------------------

PF14_0030                       TTTATACGAAAACTACACTATGAAGATATACAACATATTTTCTATTTT
MAL14|PF14_0030                 ------------------------------------------------
gi|22792470|gb|BU496276.1|BU496 ------------------------------------------------
su_gi_contig_6940               ------------------------------------------------

PF14_0030                       TTACAATATGTACTTTCCTCCCTTATATATTCCCCTAGTATTTTTTTC
MAL14|PF14_0030                 ------------------------------------------------
gi|22792470|gb|BU496276.1|BU496 ------------------------------------------------
su_gi_contig_6940               ------------------------------------------------

PF14_0030                       TTTCATATTATAAATAATATTGACATAGCCACATTCCAAAAATTGTTG
MAL14|PF14_0030                 ------------------------------------------------
gi|22792470|gb|BU496276.1|BU496 ------------------------------------------------
su_gi_contig_6940               ------------------------------------------------

PF14_0030                       AATATTATTAAAAAGGAAAAAATATTTGAAGACCATACTAAAAAAATA
MAL14|PF14_0030                 ------------------------------------------------
gi|22792470|gb|BU496276.1|BU496 ------------------------------------------------
su_gi_contig_6940               ------------------------------------------------

PF14_0030                       TATGATCATATTAATATAATTATTAATCAAAATTACAAAACTCTACAC
MAL14|PF14_0030                 ------------------------------------------------
gi|22792470|gb|BU496276.1|BU496 ------------------------------------------------
su_gi_contig_6940               ------------------------------------------------

PF14_0030                       AAGAATAAATGTAAAATGAACAATTCATTTTATTATTACAAAAAAAGG
MAL14|PF14_0030                 ------------------------------------------------
gi|22792470|gb|BU496276.1|BU496 ------------------------------------------------
su_gi_contig_6940               ------------------------------------------------

PF14_0030                       ATAGACCATTTTCAAAGTGTATTATATGACTTTTTATTTTTATAAAAT
MAL14|PF14_0030                 ------------------------------------------------
gi|22792470|gb|BU496276.1|BU496 ------------------------------------------------
su_gi_contig_6940               ------------------------------------------------

PF14_0030                       ATGTTAAAATGAGATATATTAAATATATAAATATATAAATATATATTG
MAL14|PF14_0030                 ------------------------------------------------
gi|22792470|gb|BU496276.1|BU496 ------------------------------------------------
su_gi_contig_6940               ------------------------------------------------

PF14_0030                       AATTATTTTTTTTTGTTCTTTTTTTTTTTTTTTTTTTTTTTTTGTATG
MAL14|PF14_0030                 ------------------------------------------------
gi|22792470|gb|BU496276.1|BU496 ------------------------------------------------
su_gi_contig_6940               ------------------------------------------------

PF14_0030                       CTTAATTATGATAATAAAAATATAGACAATAAATCCATATGTCTATAA
MAL14|PF14_0030                 ------------------------------------------------
gi|22792470|gb|BU496276.1|BU496 ------------------------------------------------
su_gi_contig_6940               ------------------------------------------------

PF14_0030                       TATAAATATATATATATATATATATATTTATATATATTTATTTAATAT
MAL14|PF14_0030                 ------------------------------------------------
gi|22792470|gb|BU496276.1|BU496 ------------------------------------------------
su_gi_contig_6940               ------------------------------------------------

PF14_0030                       CTTCATTTTTGTGTATACTTATTAATCTCTTATTTTTTTTGTTTTATA
MAL14|PF14_0030                 ------------------------------------------------
gi|22792470|gb|BU496276.1|BU496 ------------------------------------------------
su_gi_contig_6940               ------------------------------------------------

PF14_0030                       TATATATATATATATATATATATATATATATATATTTATATTTATATT
MAL14|PF14_0030                 ------------------------------------------------
gi|22792470|gb|BU496276.1|BU496 ------------------------------------------------
su_gi_contig_6940               ------------------------------------------------

PF14_0030                       TATATTTATATTTTATTTATCCTTTTATGAAAAAGGTGGACTTTTAAA
MAL14|PF14_0030                 ------------------------------------------------
gi|22792470|gb|BU496276.1|BU496 ------------------------------------------------
su_gi_contig_6940               ------------------------------------------------

PF14_0030                       ATTTATGCAATAAACTTATATATAATCCTTCTTTGAAATACATTAAAA
MAL14|PF14_0030                 ------------------------------------------------
gi|22792470|gb|BU496276.1|BU496 ------------------------------------------------
su_gi_contig_6940               ------------------------------------------------

PF14_0030                       ATTAAACAAAATATTTTACAAAATAATTAAATACGACAATAAAAATAT
MAL14|PF14_0030                 ------------------------------------------------
gi|22792470|gb|BU496276.1|BU496 ------------------------------------------------
su_gi_contig_6940               ------------------------------------------------

PF14_0030                       TATATATATATTTATATGTATATATAATATTTTTATGTATTAACATAT
MAL14|PF14_0030                 ------------------------------------------------
gi|22792470|gb|BU496276.1|BU496 ------------------------------------------------
su_gi_contig_6940               ------------------------------------------------

PF14_0030                       GCGTATCCCTCATAAAATATATTCAGAGGAAAAATTATTCATTTATAC
MAL14|PF14_0030                 ------------------------------------------------
gi|22792470|gb|BU496276.1|BU496 ------------------------------------------------
su_gi_contig_6940               ------------------------------------------------

PF14_0030                       ACATTTAATTTTACTCACAAAAAAAAAAAAAAAAAAAAAAAAAAAAAA
MAL14|PF14_0030                 ------------------------------------------------
gi|22792470|gb|BU496276.1|BU496 ------------------------------------------------
su_gi_contig_6940               ------------------------------------------------

PF14_0030                       AAAACTACATTTTATTTCCTTCATTTTGCAGATTAATAAATAAAATAA
MAL14|PF14_0030                 ------------------------------------------------
gi|22792470|gb|BU496276.1|BU496 ------------------------------------------------
su_gi_contig_6940               ------------------------------------------------

PF14_0030                       TATGATATGATATATATATCTCAAAATATTCATGCTCTTCTTTTCTTA
MAL14|PF14_0030                 ------------------------------------------------
gi|22792470|gb|BU496276.1|BU496 ------------------------------------------------
su_gi_contig_6940               ------------------------------------------------

PF14_0030                       TTTATATTTTCACTTTTAATTTTTTTTTTTTTTTTTTTTATGTGTAAC
MAL14|PF14_0030                 ------------------------------------------------
gi|22792470|gb|BU496276.1|BU496 ------------------------------------------------
su_gi_contig_6940               ------------------------------------------------

PF14_0030                       GTCTTCATATATGTACAATATAAAGACATCATTATATAACACAAAAAT
MAL14|PF14_0030                 ------------------------------------------------
gi|22792470|gb|BU496276.1|BU496 ------------------------------------------------
su_gi_contig_6940               ------------------------------------------------

PF14_0030                       AGACTTTTAAAACATAATAAAAAATTCATATATATATATATATATATA
MAL14|PF14_0030                 ------------------------------------------------
gi|22792470|gb|BU496276.1|BU496 ------------------------------------------------
su_gi_contig_6940               ------------------------------------------------

PF14_0030                       TATATATATATATATATATATTTTTATTTATTTATTTATTTATTATAT
MAL14|PF14_0030                 ------------------------------------------------
gi|22792470|gb|BU496276.1|BU496 ------------------------------------------------
su_gi_contig_6940               ------------------------------------------------

PF14_0030                       CTGTTTTAAAGTATGGAAAGTAAAAATAATGTTCTACAAGTAGAATCT
MAL14|PF14_0030                 ------------ATGGAAAGTAAAAATAATGTTCTACAAGTAGAATCT
gi|22792470|gb|BU496276.1|BU496 ------------------------------------------------
su_gi_contig_6940               ------------------------------------------------

PF14_0030                       GTAGGGTAATAAATTTATATCCATATATTTCATATATATGAAGGAATA
MAL14|PF14_0030                 GTAGG-------------------------------------------
gi|22792470|gb|BU496276.1|BU496 ------------------------------------------------
su_gi_contig_6940               ------------------------------------------------

PF14_0030                       GAAATATTATATTTATCTACATTTTAATTTTTTTTTTTTTTTCTTTTT
MAL14|PF14_0030                 ------------------------------------------------
gi|22792470|gb|BU496276.1|BU496 ------------------------------------------------
su_gi_contig_6940               ------------------------------------------------

PF14_0030                       TTTATTATATATATATATATATATCAGAGTTAAATTACAAAAAAATGA
MAL14|PF14_0030                 ---------------------------AGTTAAATTACAAAAAAATGA
gi|22792470|gb|BU496276.1|BU496 ------------------------------------------------
su_gi_contig_6940               ------------------------------------------------

PF14_0030                       AAATTCAAAACAAACCTATACTTCAAAGTTGAAAAAGGTAAGACATAA
MAL14|PF14_0030                 AAATTCAAAACAAACCTATACTTCAAAGTTGAAAAAG-----------
gi|22792470|gb|BU496276.1|BU496 ------------------------------------------------
su_gi_contig_6940               ------------------------------------------------

PF14_0030                       ATAATATACATATATTGTTCTGATAATCATAAAATATTTATAATAATA
MAL14|PF14_0030                 ------------------------------------------------
gi|22792470|gb|BU496276.1|BU496 ------------------------------------------------
su_gi_contig_6940               ------------------------------------------------

PF14_0030                       AATATATAAACAATAATAATAATAATAATAATAATAATTATTATTATT
MAL14|PF14_0030                 ------------------------------------------------
gi|22792470|gb|BU496276.1|BU496 ------------------------------------------------
su_gi_contig_6940               ------------------------------------------------

PF14_0030                       ATATATATATATATATATATGTATATATGTACAGATTGAAAAGAAGTT
MAL14|PF14_0030                 ----------------------------------ATTGAAAAGAAGTT
gi|22792470|gb|BU496276.1|BU496 ------------------------------------------------
su_gi_contig_6940               ------------------------------------------------

PF14_0030                       CAACAAGAATAATAAAGATGGTTCATCCAGTACCTTAATAAATAATCT
MAL14|PF14_0030                 CAACAAGAATAATAAAGATGGTTCATCCAGTACCTTAATAAATAATCT
gi|22792470|gb|BU496276.1|BU496 ------------------------------------------------
su_gi_contig_6940               ------------------------------------------------

PF14_0030                       ACACAATAATAGTAAAAATAAACATATTATATAAATATATATTTATAT
MAL14|PF14_0030                 ACACAATAATA-------------------------------------
gi|22792470|gb|BU496276.1|BU496 ------------------------------------------------
su_gi_contig_6940               ------------------------------------------------

PF14_0030                       ATTTATATATTTATTTATTTATTCATATTTTTCAAGATGTCAAATGTA
MAL14|PF14_0030                 ------------------------------------ATGTCAAATGTA
gi|22792470|gb|BU496276.1|BU496 ------------------------------------------------
su_gi_contig_6940               ------------------------------------------------

PF14_0030                       AAAATAAAAAACATAATAAAGATGAAATAGATATAACACCATATCATG
MAL14|PF14_0030                 AAAATAAAAAACATAATAAAGATGAAATAGATATAACACCATATCATG
gi|22792470|gb|BU496276.1|BU496 ------------------------------------------------
su_gi_contig_6940               ------------------------------------------------

PF14_0030                       ATCCAAAAAAAAAGACAAGCCAACTTCTCAATATATCCCATATAGATA
MAL14|PF14_0030                 ATCCAAAAAAAAAGACAAGCCAACTTCTCAATATATCCCATATAGATA
gi|22792470|gb|BU496276.1|BU496 ------------------------------------------------
su_gi_contig_6940               ------------------------------------------------

PF14_0030                       TAAAAAAAAAAATGCAAAAAAATGAACAACAAAATGAACAACAAAATG
MAL14|PF14_0030                 TAAAAAAAAAAATGCAAAAAAATGAACAACAAAATGAACAACAAAATG
gi|22792470|gb|BU496276.1|BU496 ------------------------------------------------
su_gi_contig_6940               ------------------------------------------------

PF14_0030                       AACAAAAAAATGAACAAAAAAATGAACAAAAAAATGAACAAAAAAATG
MAL14|PF14_0030                 AACAAAAAAATGAACAAAAAAATGAACAAAAAAATGAACAAAAAAATG
gi|22792470|gb|BU496276.1|BU496 ------------------------------------------------
su_gi_contig_6940               ------------------------------------------------

PF14_0030                       AACAAAAAAATGAACAAAATGAACAAAAAAATGAACGAAAAAATGAAC
MAL14|PF14_0030                 AACAAAAAAATGAACAAAATGAACAAAAAAATGAACGAAAAAATGAAC
gi|22792470|gb|BU496276.1|BU496 ------------------------------------------------
su_gi_contig_6940               ------------------------------------------------

PF14_0030                       GAAAAAATGAACGAAAAAATGAACGAAAAAAGAAGTATCCTAATAATA
MAL14|PF14_0030                 GAAAAAATGAACGAAAAAATGAACGAAAAAAGAAGTATCCTAATAATA
gi|22792470|gb|BU496276.1|BU496 ------------------------------------------------
su_gi_contig_6940               ------------------------------------------------

PF14_0030                       ATAAAAATAAAGAAAATAAAATTATAAAAATAAAAAGTGATGATTATT
MAL14|PF14_0030                 ATAAAAATAAAGAAAATAAAATTATAAAAATAAAAAGTGATGATTATT
gi|22792470|gb|BU496276.1|BU496 ------------------------------------------------
su_gi_contig_6940               ------------------------------------------------

PF14_0030                       ATCTTAACCAACTTGTAAAAAAAGAAGATACCTATACACAATGTGTAG
MAL14|PF14_0030                 ATCTTAACCAACTTGTAAAAAAAGAAGATACCTATACACAATGTGTAG
gi|22792470|gb|BU496276.1|BU496 ------------------------------------------------
su_gi_contig_6940               ------------------------------------------------

PF14_0030                       AACAGAAAAGCGTCGAAAATAATAACATAAATACATATTATAATAATA
MAL14|PF14_0030                 AACAGAAAAGCGTCGAAAATAATAACATAAATACATATTATAATAATA
gi|22792470|gb|BU496276.1|BU496 ------------------------------------------------
su_gi_contig_6940               ------------------------------------------------

PF14_0030                       ATAATGTTTCTAATATATTATACAATAAACAAGAATATCATACGAATA
MAL14|PF14_0030                 ATAATGTTTCTAATATATTATACAATAAACAAGAATATCATACGAATA
gi|22792470|gb|BU496276.1|BU496 ------------------------------------------------
su_gi_contig_6940               ------------------------------------------------

PF14_0030                       CAAACCAATCAAGAGATACAAATGATCATGATATATATAATACACATA
MAL14|PF14_0030                 CAAACCAATCAAGAGATACAAATGATCATGATATATATAATACACATA
gi|22792470|gb|BU496276.1|BU496 ------------------------------------------------
su_gi_contig_6940               ------------------------------------------------

PF14_0030                       TTATAGAACACTACAAAAAAATCACAAAACAAGAACATGAAGAAAAAA
MAL14|PF14_0030                 TTATAGAACACTACAAAAAAATCACAAAACAAGAACATGAAGAAAAAA
gi|22792470|gb|BU496276.1|BU496 ------------------------------------------------
su_gi_contig_6940               ------------------------------------------------

PF14_0030                       AAAGGAAAAAAATACAAGAAATAAAAGCAAAGCTCATTAAAAAAACAA
MAL14|PF14_0030                 AAAGGAAAAAAATACAAGAAATAAAAGCAAAGCTCATTAAAAAAACAA
gi|22792470|gb|BU496276.1|BU496 ------------------------------------------------
su_gi_contig_6940               ------------------------------------------------

PF14_0030                       CAACGAAAAATGCTTATACTCAAGTTGTTCTTGATGAGTTCACAAAAT
MAL14|PF14_0030                 CAACGAAAAATGCTTATACTCAAGTTGTTCTTGATGAGTTCACAAAAT
gi|22792470|gb|BU496276.1|BU496 ------------------------------------------------
su_gi_contig_6940               ------------------------------------------------

PF14_0030                       TTTACGAGTAGAAACAAAATATATATTAAAATAAAACAAAAAATTAAA
MAL14|PF14_0030                 TTTACGA-----------------------------------------
gi|22792470|gb|BU496276.1|BU496 ------------------------------------------------
su_gi_contig_6940               ------------------------------------------------

PF14_0030                       AAATAAAAAATTAAAAAAATAAAAAAATAAAAAATAAAAAATAAAAAA
MAL14|PF14_0030                 ------------------------------------------------
gi|22792470|gb|BU496276.1|BU496 ------------------------------------------------
su_gi_contig_6940               ------------------------------------------------

PF14_0030                       ATAAAAAAAATAAAAAAAAAAAAATTACAAACGTTATACATATATATA
MAL14|PF14_0030                 ------------------------------------------------
gi|22792470|gb|BU496276.1|BU496 ------------------------------------------------
su_gi_contig_6940               ------------------------------------------------

PF14_0030                       TATATATATATATATATATATATATATATATATATTAATTTTTTTTTT
MAL14|PF14_0030                 ------------------------------------------------
gi|22792470|gb|BU496276.1|BU496 ------------------------------------------------
su_gi_contig_6940               ------------------------------------------------

PF14_0030                       TTTTTTTTTTTTTTTTTTTTTTTTTTTTTATTATTTCCAAATAGAAGT
MAL14|PF14_0030                 --------------------------------------------AAGT
gi|22792470|gb|BU496276.1|BU496 ------------------------------------------------
su_gi_contig_6940               ------------------------------------------------

PF14_0030                       ATTAAACCAGCTATCGACAAAATTGTAGAAGATGTATCCTATAAAGCA
MAL14|PF14_0030                 ATTAAACCAGCTATCGACAAAATTGTAGAAGATGTATCCTATAAAGCA
gi|22792470|gb|BU496276.1|BU496 ------------------------------------------------
su_gi_contig_6940               ------------------------------------------------

PF14_0030                       CTCAAAAAAGTAATGAAGAAACAAAAATATGCATTAATGTATACATAC
MAL14|PF14_0030                 CTCAAAAAA---------------------------------------
gi|22792470|gb|BU496276.1|BU496 ------------------------------------------------
su_gi_contig_6940               ------------------------------------------------

PF14_0030                       TATATTACTATTTATTCTATATTCCTTCTTTCTTTCTTTCCTTCTTTT
MAL14|PF14_0030                 ------------------------------------------------
gi|22792470|gb|BU496276.1|BU496 ------------------------------------------------
su_gi_contig_6940               ------------------------------------------------

PF14_0030                       TTTTTTTTTTTTTGTCAGATATACGAAGAACGTGAATTAGAAAAAATT
MAL14|PF14_0030                 ------------------ATATACGAAGAACGTGAATTAGAAAAAATT
gi|22792470|gb|BU496276.1|BU496 ------------------------------------------------
su_gi_contig_6940               ------------------------------------------------

PF14_0030                       AAAAAAAATATTGATTTTTATGAAAATATAAGAAATGAAAATTATAAA
MAL14|PF14_0030                 AAAAAAAATATTGATTTTTATGAAAATATAAGAAATGAAAATTATAAA
gi|22792470|gb|BU496276.1|BU496 --------------------------------AAATGAAAATTATAAA
su_gi_contig_6940               --------------------------------AAATGAAAATTATAAA

PF14_0030                       TCTCTTCAAGTGTGTCAAGAAAATAGTGAAGCATTTGTCAAAGAAACG
MAL14|PF14_0030                 TCTCTTCAAGTGTGTCAAGAAAATAGTGAAGCATTTGTCAAAGAAACG
gi|22792470|gb|BU496276.1|BU496 TCTCTTCAAGTGTGTCAAGAAAATAGTGAAGCATTTGTCAAAGAAACG
su_gi_contig_6940               TCTCTTCAAGTGTGTCAAGAAAATAGTGAAGCATTTGTCAAAGAAACG

PF14_0030                       GTAAATAAATATTACTCATGCTATCAAACATATATATATATATATATA
MAL14|PF14_0030                 ------------------------------------------------
gi|22792470|gb|BU496276.1|BU496 ------------------------------------------------
su_gi_contig_6940               ------------------------------------------------

PF14_0030                       TATATGCAGTGGTACAATTTCATATGTATATCTATTATATTTAATAAC
MAL14|PF14_0030                 ------------------------------------------------
gi|22792470|gb|BU496276.1|BU496 ------------------------------------------------
su_gi_contig_6940               ------------------------------------------------

PF14_0030                       TCTTTATATATAAACGTGTTCCATTTTTTTTCCCTTCTCCTGAACATT
MAL14|PF14_0030                 ------------------------------------------------
gi|22792470|gb|BU496276.1|BU496 ------------------------------------------------
su_gi_contig_6940               ------------------------------------------------

PF14_0030                       TATTATAGAAAAAAAGAATTAAAGACAGAGCCCAACTTAAGAAGAATG
MAL14|PF14_0030                 --------AAAAAAAGAATTAAAGACAGAGCCCAACTTAAGAAGAATG
gi|22792470|gb|BU496276.1|BU496 ----------------AATTAAAGACAGAGCCCAACTTAAGAAGAATG
su_gi_contig_6940               ----------------AATTAAAGACAGAGCCCAACTTAAGAAGAATG

PF14_0030                       TAGAAACTATCATGATGAAAAATATGGCACACACAGAAGCTCAAAAAT
MAL14|PF14_0030                 TAGAAACTATCATGATGAAAAATATGGCACACACAGAAGCTCAAAAAT
gi|22792470|gb|BU496276.1|BU496 TAGAAACTATCATGATGAAAAATATGGCACACACAGAAGCTCAAAAAT
su_gi_contig_6940               TAGAAACTATCATGATGAAAAATATGGCACACACAGAAGCTCAAAAAT

PF14_0030                       ATGTTCATTATATTTTTCAAAAAAATTTAGATATATATTCAGGTGATA
MAL14|PF14_0030                 ATGTTCATTATATTTTTCAAAAAAATTTAGATATATATTCAGGTGATA
gi|22792470|gb|BU496276.1|BU496 ATGTTCATTATATTTTTCAAAAAAATTTAGATATATATTCAGGTGATA
su_gi_contig_6940               ATGTTCATTATATTTTTCAAAAAAATTTAGATATATATTCAGGTGATA

PF14_0030                       ACTATATGCCTAATAATGTTCAGGTAAAAAAAAAAAAAAAAAAAAAAA
MAL14|PF14_0030                 ACTATATGCCTAATAATGTTCAG-------------------------
gi|22792470|gb|BU496276.1|BU496 ACTATATGCCTAATAATGTTCAG-------------------------
su_gi_contig_6940               ACTATATGCCTAATAATGTTCAG-------------------------

PF14_0030                       AAAAAAAAAAAAAAAAATTAATATATATATATATATATATATATCAAC
MAL14|PF14_0030                 ------------------------------------------------
gi|22792470|gb|BU496276.1|BU496 ------------------------------------------------
su_gi_contig_6940               ------------------------------------------------

PF14_0030                       TTACACATGTCACATATAATATTATTTCTTTTTCTTTTTATTTTTTTT
MAL14|PF14_0030                 ------------------------------------------------
gi|22792470|gb|BU496276.1|BU496 ------------------------------------------------
su_gi_contig_6940               ------------------------------------------------

PF14_0030                       TAGAAAAATATAAACTTGATCATCATACCATACATAATAGAACTTATC
MAL14|PF14_0030                 ---AAAAATATAAACTTGATCATCATACCATACATAATAGAACTTATC
gi|22792470|gb|BU496276.1|BU496 ---AAAAATATAAACTTGATCATCATACCATACATAATAGAACTTATC
su_gi_contig_6940               ---AAAAATATAAACTTGATCATCATACCATACATAATAGAACTTATC

PF14_0030                       ATTTATTTGGTAAGAACAAAAAATATATATATTTATAAATGAACATTT
MAL14|PF14_0030                 ATTTATTTG---------------------------------------
gi|22792470|gb|BU496276.1|BU496 ATTTATTTGGTAAGAACAAAAAATATATATATTTATAAATGAACATTT
su_gi_contig_6940               ATTTATTTGGTAAGAACAAAAAATATATATATTTATAAATGAACATTT

PF14_0030                       ATAAAAAGGAAAACAAAATTTTTCACATTAACATGGATATATTTTTTA
MAL14|PF14_0030                 ------------------------------------------------
gi|22792470|gb|BU496276.1|BU496 ATAAAAAGGAAAACAAAATTTTTCACATTAACATGGATATATTTTTTA
su_gi_contig_6940               ATAAAAAGGAAAACAAAATTTTTCACATTAACATGGATATATTTTTTA

PF14_0030                       ATAACAGATGAATGTACGAAAAGAAATTGTTCATCACACAATGGGAGG
MAL14|PF14_0030                 -------ATGAATGTACGAAAAGAAATTGTTCATCACACAATGGGAGG
gi|22792470|gb|BU496276.1|BU496 ATAACAGATGAATGTACGAAAAGAAATTGTTCATCACACAATGGGAG-
su_gi_contig_6940               ATAACAGATGAATGTACGAAAAGAAATTGTTCATCACACAATGGGAG-

PF14_0030                       TACAATATATAATATAATATGATATAATAAAAATTAAATAAAAAATAC
MAL14|PF14_0030                 TACAATATATAATATAATATGA--------------------------
gi|22792470|gb|BU496276.1|BU496 ------------------------------------------------
su_gi_contig_6940               ------------------------------------------------

PF14_0030                       TATCTTTATATGATTATAATAATATGAAAATATATATATATATATATA
MAL14|PF14_0030                 ------------------------------------------------
gi|22792470|gb|BU496276.1|BU496 ------------------------------------------------
su_gi_contig_6940               ------------------------------------------------

PF14_0030                       TATATATATATATAATATACATTTTTATATGATGAAGATATGATAGAA
MAL14|PF14_0030                 ------------------------------------------------
gi|22792470|gb|BU496276.1|BU496 -------------------------------------ATATGATAGAA
su_gi_contig_6940               -------------------------------------ATATGATAGAA

PF14_0030                       CAGGCGCTTTCTCCACAATCGGACATTTATGAAAAGCTTAAGGAGTAA
MAL14|PF14_0030                 ------------------------------------------------
gi|22792470|gb|BU496276.1|BU496 CAGGCGCTTTCTCCACAATCGGACATTTATGAAAAGCTTAAGGAGTAA
su_gi_contig_6940               CAGGCGCTTTCTCCACAATCGGACATTTATGAAAAGCTTAAGGAGTAA

PF14_0030                       AAATAAATAAATAAATAAATAAATAAATATATATATATATATATTTTG
MAL14|PF14_0030                 ------------------------------------------------
gi|22792470|gb|BU496276.1|BU496 AAATAAATAAATAAATAAATAAATAAATATATATATATATATATTTTG
su_gi_contig_6940               AAATAAATAAATAAATAAATAAATAAATATATATATATATATATTTTG

PF14_0030                       TATAATATTCACTTTATATATATTTTATTTAATCCTTTCTTTTTATCC
MAL14|PF14_0030                 ------------------------------------------------
gi|22792470|gb|BU496276.1|BU496 TATAATATTCACTTTATATATATTTTATTTAATCCTTTCTTTTTATCC
su_gi_contig_6940               TATAATATTCACTTTATATATATTTTATTTAATCCTTTCTTTTTATCC

PF14_0030                       TAAGACATTTAATTCAAAACAGACACAAGAAAAGTAGTCTTTAAATAA
MAL14|PF14_0030                 ------------------------------------------------
gi|22792470|gb|BU496276.1|BU496 TAAGACATTTAATTCAAAACAGACACAAGAAAAGTAGTCTTTAAATAA
su_gi_contig_6940               TAAGACATTTAATTCAAAACAGACACAAGAAAAGTAGTCTTTAAATAA

PF14_0030                       AAAAAGATCGAACAGTTAATTCGTATATATTATAATTATACATATAAA
MAL14|PF14_0030                 ------------------------------------------------
gi|22792470|gb|BU496276.1|BU496 AA----------------------------------------------
su_gi_contig_6940               AA----------------------------------------------

PF14_0030                       TTAATATCTTATATATTTCTCCTTTTTGTTTTTATCATTCTTTTGAAA
MAL14|PF14_0030                 ------------------------------------------------
gi|22792470|gb|BU496276.1|BU496 ------------------------------------------------
su_gi_contig_6940               ------------------------------------------------

PF14_0030                       GTATAAAAAAAATAAAAAAAATAATCATAATTATATATATATATATAT
MAL14|PF14_0030                 ------------------------------------------------
gi|22792470|gb|BU496276.1|BU496 ------------------------------------------------
su_gi_contig_6940               ------------------------------------------------

PF14_0030                       ATATACATATACGTTATATTATGAAAGGATTACATGAAGACATATAAA
MAL14|PF14_0030                 ------------------------------------------------
gi|22792470|gb|BU496276.1|BU496 ------------------------------------------------
su_gi_contig_6940               ------------------------------------------------

PF14_0030                       TATATCCCATTAATATAAATTTTTTTTTTTTTTTTTTTTTTTTTTTTT
MAL14|PF14_0030                 ------------------------------------------------
gi|22792470|gb|BU496276.1|BU496 ------------------------------------------------
su_gi_contig_6940               ------------------------------------------------

PF14_0030                       TTTTTTTTTTTTTTCTTTTTTCCCCCTTAAATAAATAAGCTCATAAAA
MAL14|PF14_0030                 ------------------------------------------------
gi|22792470|gb|BU496276.1|BU496 ------------------------------------------------
su_gi_contig_6940               ------------------------------------------------

PF14_0030                       AAATAATGCACATTTACATATATATTTATATTTATATACTTATAAACT
MAL14|PF14_0030                 ------------------------------------------------
gi|22792470|gb|BU496276.1|BU496 ------------------------------------------------
su_gi_contig_6940               ------------------------------------------------

PF14_0030                       CTTGAGTTATCACATATTTTACTTCCTCTCTTCATTTTTACTTTTAGT
MAL14|PF14_0030                 ------------------------------------------------
gi|22792470|gb|BU496276.1|BU496 ------------------------------------------------
su_gi_contig_6940               ------------------------------------------------

PF14_0030                       CTCCTCCTTACTAAACGATTTGATCTCGCTTTCAAAGCTGAACATGTG
MAL14|PF14_0030                 ------------------------------------------------
gi|22792470|gb|BU496276.1|BU496 ------------------------------------------------
su_gi_contig_6940               ------------------------------------------------

PF14_0030                       CCTTGTCTTATTTGTTGTCGATTCAATTTTCCCTAGTATGTCCTCAGC
MAL14|PF14_0030                 ------------------------------------------------
gi|22792470|gb|BU496276.1|BU496 ------------------------------------------------
su_gi_contig_6940               ------------------------------------------------

PF14_0030                       TAGTTCTCTCATTTTATTATCATTTTTCTCAGTCTCCATTTTATCATT
MAL14|PF14_0030                 ------------------------------------------------
gi|22792470|gb|BU496276.1|BU496 ------------------------------------------------
su_gi_contig_6940               ------------------------------------------------

PF14_0030                       ATTATTATTATGATCATTATTATTGTTATTATTATTACTATTACTAAT
MAL14|PF14_0030                 ------------------------------------------------
gi|22792470|gb|BU496276.1|BU496 ------------------------------------------------
su_gi_contig_6940               ------------------------------------------------

PF14_0030                       ATTTGTATTATTTTGCTGTTGTCCATCTTCTGTTGGTCTGCCTCTTTT
MAL14|PF14_0030                 ------------------------------------------------
gi|22792470|gb|BU496276.1|BU496 ------------------------------------------------
su_gi_contig_6940               ------------------------------------------------

PF14_0030                       TTTCTCAGCAGCTTTCTTACATATAAGTATAAAATTATCATGTACATA
MAL14|PF14_0030                 ------------------------------------------------
gi|22792470|gb|BU496276.1|BU496 ------------------------------------------------
su_gi_contig_6940               ------------------------------------------------

PF14_0030                       TTCATTTTCTCTAATAATATATCTTATTAGGGGAAAGCATTTATTTAT
MAL14|PF14_0030                 ------------------------------------------------
gi|22792470|gb|BU496276.1|BU496 ------------------------------------------------
su_gi_contig_6940               ------------------------------------------------

PF14_0030                       TTTTGCTAATATTTTTTCGTCAATGTGTATATTTAAAAACACTTGCAT
MAL14|PF14_0030                 ------------------------------------------------
gi|22792470|gb|BU496276.1|BU496 ------------------------------------------------
su_gi_contig_6940               ------------------------------------------------

PF14_0030                       ATATAAATGTAAATCATCTGTTCTATTAATATTTACTTCTTTCATTTT
MAL14|PF14_0030                 ------------------------------------------------
gi|22792470|gb|BU496276.1|BU496 ------------------------------------------------
su_gi_contig_6940               ------------------------------------------------

PF14_0030                       TTTAAAAACCTTTTCAACAAGTGTTTCGTTATATTTACTTTTCTTTAA
MAL14|PF14_0030                 ------------------------------------------------
gi|22792470|gb|BU496276.1|BU496 ------------------------------------------------
su_gi_contig_6940               ------------------------------------------------

PF14_0030                       AAAAGTTAATAAGAATAATAAAATTTTCTTATTCATTTCATATTCTAA
MAL14|PF14_0030                 ------------------------------------------------
gi|22792470|gb|BU496276.1|BU496 ------------------------------------------------
su_gi_contig_6940               ------------------------------------------------

PF14_0030                       CTTTCTATCGTTACGAACTAATACAGATATCATATCACATATATTATT
MAL14|PF14_0030                 ------------------------------------------------
gi|22792470|gb|BU496276.1|BU496 ------------------------------------------------
su_gi_contig_6940               ------------------------------------------------

PF14_0030                       AACAAGTGTTATTGGAGATTTCTTATCCAATTCATAAAAAAAAGACTT
MAL14|PF14_0030                 ------------------------------------------------
gi|22792470|gb|BU496276.1|BU496 ------------------------------------------------
su_gi_contig_6940               ------------------------------------------------

PF14_0030                       TGATCCACTAGATATTTTCTCATCACTATCTATTGTTAAATACATCAT
MAL14|PF14_0030                 ------------------------------------------------
gi|22792470|gb|BU496276.1|BU496 ------------------------------------------------
su_gi_contig_6940               ------------------------------------------------

PF14_0030                       ATGTACAAGCAATATACTCTTTGCCTTTACCGTATCTGTCATAAATAA
MAL14|PF14_0030                 ------------------------------------------------
gi|22792470|gb|BU496276.1|BU496 ------------------------------------------------
su_gi_contig_6940               ------------------------------------------------

PF14_0030                       ATGTGTAAACACAGATACCGCCGTCCTCCGCATATTTATATCTTCATC
MAL14|PF14_0030                 ------------------------------------------------
gi|22792470|gb|BU496276.1|BU496 ------------------------------------------------
su_gi_contig_6940               ------------------------------------------------

PF14_0030                       ATTTAATACTTTAAAAATATATTTATTGTATGG
MAL14|PF14_0030                 ---------------------------------
gi|22792470|gb|BU496276.1|BU496 ---------------------------------
su_gi_contig_6940               ---------------------------------

;

endblock;
