# Supplementary material for: cDNA sequences reveal considerable gene prediction inaccuracy in the Plasmodium falciparum genome
Source: BMC Genomics. 2007 Jul 27;8:255. doi: 10.1186/1471-2164-8-255 (PMC1978503; doi:10.1186/1471-2164-8-255)
Supplement: Additional file 3 — Genes with cDNA sequences not matching predicted CDS perfectly. Aligned cDNA and predicted CDS sequences can be viewed by double clicking the hyper-linked gene names in the Excel file. [file 1471-2164-8-255-S3.zip › PF14_0048.TXT]

#NEXUS

[!This data assembled using Sequencher, from Gene Codes Corporation.]
begin data;
   dimensions ntax=5 nchar=6287;
   format datatype=dna gap=- interleave=yes;
   matrix

PF14_0048                      TTTATATTATTTTGGGTTTGAATATTTGTATTAATAAGTTTAGGATTT
MAL14|PF14_0048                ------------------------------------------------
su_gi_contig_4908              ------------------------------------------------
PfLab1_L_v3.1__P15a_C02_06.ab1 ------------------------------------------------
G09_1355_302.ab1               ------------------------------------------------

PF14_0048                      GAATTTGATATAGATTTATATAAATTTTTCAATTTTTTATTTGGTTGT
MAL14|PF14_0048                ------------------------------------------------
su_gi_contig_4908              ------------------------------------------------
PfLab1_L_v3.1__P15a_C02_06.ab1 ------------------------------------------------
G09_1355_302.ab1               ------------------------------------------------

PF14_0048                      ATATTAGAACATAAGTAATTGATAGCATAAATTGAACCTAGTAATAAT
MAL14|PF14_0048                ------------------------------------------------
su_gi_contig_4908              ------------------------------------------------
PfLab1_L_v3.1__P15a_C02_06.ab1 ------------------------------------------------
G09_1355_302.ab1               ------------------------------------------------

PF14_0048                      TTTTCCGTCTCGTTTTTATTTGATTTTTTTTTTTTTTCCTGAGTATTA
MAL14|PF14_0048                ------------------------------------------------
su_gi_contig_4908              ------------------------------------------------
PfLab1_L_v3.1__P15a_C02_06.ab1 ------------------------------------------------
G09_1355_302.ab1               ------------------------------------------------

PF14_0048                      TTATTTTTTAAATCAATACTATATATACACTGGTTTTTATAAAATATA
MAL14|PF14_0048                ------------------------------------------------
su_gi_contig_4908              ------------------------------------------------
PfLab1_L_v3.1__P15a_C02_06.ab1 ------------------------------------------------
G09_1355_302.ab1               ------------------------------------------------

PF14_0048                      TAAAAGTAATAATACATATCACCCCACTTATCCGTTACTTGGGGAATT
MAL14|PF14_0048                ------------------------------------------------
su_gi_contig_4908              ------------------------------------------------
PfLab1_L_v3.1__P15a_C02_06.ab1 ------------------------------------------------
G09_1355_302.ab1               ------------------------------------------------

PF14_0048                      TTTTCATTTGATAATATCATTTGTAATTATTCAAAATATCGGAATAAT
MAL14|PF14_0048                ------------------------------------------------
su_gi_contig_4908              ------------------------------------------------
PfLab1_L_v3.1__P15a_C02_06.ab1 ------------------------------------------------
G09_1355_302.ab1               ------------------------------------------------

PF14_0048                      AAAAGAACATACCAAAGTATGTAAATGGACTACACATAAAAAAAATAT
MAL14|PF14_0048                ------------------------------------------------
su_gi_contig_4908              ------------------------------------------------
PfLab1_L_v3.1__P15a_C02_06.ab1 ------------------------------------------------
G09_1355_302.ab1               ------------------------------------------------

PF14_0048                      GTTATTATAACTGATTTAAATATATATATATATATATATATATATATA
MAL14|PF14_0048                ------------------------------------------------
su_gi_contig_4908              ------------------------------------------------
PfLab1_L_v3.1__P15a_C02_06.ab1 ------------------------------------------------
G09_1355_302.ab1               ------------------------------------------------

PF14_0048                      TATATATATATGTATATATGTATTTATTTATTTATTTCGAAATACATA
MAL14|PF14_0048                ------------------------------------------------
su_gi_contig_4908              ------------------------------------------------
PfLab1_L_v3.1__P15a_C02_06.ab1 ------------------------------------------------
G09_1355_302.ab1               ------------------------------------------------

PF14_0048                      TTTTGATATGATAACATTTTTATATTAAACTTTAATATATCCATAAAA
MAL14|PF14_0048                ------------------------------------------------
su_gi_contig_4908              ------------------------------------------------
PfLab1_L_v3.1__P15a_C02_06.ab1 ------------------------------------------------
G09_1355_302.ab1               ------------------------------------------------

PF14_0048                      AATAAATATTAAAAAATAACAAAAAATAAAAAATATAAAATAAAAAAC
MAL14|PF14_0048                ------------------------------------------------
su_gi_contig_4908              ------------------------------------------------
PfLab1_L_v3.1__P15a_C02_06.ab1 ------------------------------------------------
G09_1355_302.ab1               ------------------------------------------------

PF14_0048                      AATAATTATACTGGCTTATAATATATACTTGTATGTAATTTAATTATG
MAL14|PF14_0048                ------------------------------------------------
su_gi_contig_4908              ------------------------------------------------
PfLab1_L_v3.1__P15a_C02_06.ab1 ------------------------------------------------
G09_1355_302.ab1               ------------------------------------------------

PF14_0048                      TTAACAATTATTCTTTTTATATACAATTTTTTTGTTTATATTATTTTT
MAL14|PF14_0048                ------------------------------------------------
su_gi_contig_4908              ------------------------------------------------
PfLab1_L_v3.1__P15a_C02_06.ab1 ------------------------------------------------
G09_1355_302.ab1               ------------------------------------------------

PF14_0048                      TAATTATTTTTTTCTTTTCTTATTTTATATTTAATTTATCATTTTATT
MAL14|PF14_0048                ------------------------------------------------
su_gi_contig_4908              ------------------------------------------------
PfLab1_L_v3.1__P15a_C02_06.ab1 ------------------------------------------------
G09_1355_302.ab1               ------------------------------------------------

PF14_0048                      TTTTTATTTCTTTATTTTATTTTATTTTTTTCTCTCTTATTTTTAAAT
MAL14|PF14_0048                ------------------------------------------------
su_gi_contig_4908              ------------------------------------------------
PfLab1_L_v3.1__P15a_C02_06.ab1 ------------------------------------------------
G09_1355_302.ab1               ------------------------------------------------

PF14_0048                      ATTTTTTTCTTTATATGTACTGAAAGAATTTGTAATATTATTTTAATT
MAL14|PF14_0048                ------------------------------------------------
su_gi_contig_4908              ------------------------------------------------
PfLab1_L_v3.1__P15a_C02_06.ab1 ------------------------------------------------
G09_1355_302.ab1               ------------------------------------------------

PF14_0048                      TGATGTATAAATATATACATATATATTATATATATATAATATTATATG
MAL14|PF14_0048                ------------------------------------------------
su_gi_contig_4908              ------------------------------------------------
PfLab1_L_v3.1__P15a_C02_06.ab1 ------------------------------------------------
G09_1355_302.ab1               ------------------------------------------------

PF14_0048                      TATATAAAGTCTTATTTATATATGATACATATATAAAAAATTTGCTAC
MAL14|PF14_0048                ------------------------------------------------
su_gi_contig_4908              ------------------------------------------------
PfLab1_L_v3.1__P15a_C02_06.ab1 ------------------------------------------------
G09_1355_302.ab1               ------------------------------------------------

PF14_0048                      GAAACTTTTATTGAAATATAAAAATATTATTATAAAAAATTCGAACAT
MAL14|PF14_0048                ------------------------------------------------
su_gi_contig_4908              ------------------------------------------------
PfLab1_L_v3.1__P15a_C02_06.ab1 ------------------------------------------------
G09_1355_302.ab1               ------------------------------------------------

PF14_0048                      ATAATATATGTATACACAAATTCTACATATTTTTTATTATATATATAT
MAL14|PF14_0048                ------------------------------------------------
su_gi_contig_4908              ------------------------------------------------
PfLab1_L_v3.1__P15a_C02_06.ab1 ------------------------------------------------
G09_1355_302.ab1               ------------------------------------------------

PF14_0048                      ATATATATATATATATATATTATACACATTCATGTTATTTAAATATAT
MAL14|PF14_0048                ------------------------------------------------
su_gi_contig_4908              ------------------------------------------------
PfLab1_L_v3.1__P15a_C02_06.ab1 ------------------------------------------------
G09_1355_302.ab1               ------------------------------------------------

PF14_0048                      GCAAATATTTTCATCATATATTTTTATGTAACATTTTAATAATTTTTT
MAL14|PF14_0048                ------------------------------------------------
su_gi_contig_4908              ------------------------------------------------
PfLab1_L_v3.1__P15a_C02_06.ab1 ------------------------------------------------
G09_1355_302.ab1               ------------------------------------------------

PF14_0048                      TATAGAATCTTTTTAATTAGTTTTATAAAATGTGCGTCAATATTAATC
MAL14|PF14_0048                ------------------------------------------------
su_gi_contig_4908              ------------------------------------------------
PfLab1_L_v3.1__P15a_C02_06.ab1 ------------------------------------------------
G09_1355_302.ab1               ------------------------------------------------

PF14_0048                      AAATAGAAATTATGTAATTCTTTTTCTTTTCTTTTCTTTTTTACTTTT
MAL14|PF14_0048                ------------------------------------------------
su_gi_contig_4908              ------------------------------------------------
PfLab1_L_v3.1__P15a_C02_06.ab1 ------------------------------------------------
G09_1355_302.ab1               ------------------------------------------------

PF14_0048                      ATTATTTTTTTTTTTCATAATTTTTTTCTTTATTTTTTTTTCTATATA
MAL14|PF14_0048                ------------------------------------------------
su_gi_contig_4908              ------------------------------------------------
PfLab1_L_v3.1__P15a_C02_06.ab1 ------------------------------------------------
G09_1355_302.ab1               ------------------------------------------------

PF14_0048                      TTTTTCATTTTAATTCTATTTATTTCATTTTTTTTTTTTTTTTTTTTT
MAL14|PF14_0048                ------------------------------------------------
su_gi_contig_4908              ------------------------------------------------
PfLab1_L_v3.1__P15a_C02_06.ab1 ------------------------------------------------
G09_1355_302.ab1               ------------------------------------------------

PF14_0048                      TTTTTTTATATTTACTTAATTTTTTTTTTTTTCTTTTATTGATTTTTT
MAL14|PF14_0048                ------------------------------------------------
su_gi_contig_4908              ------------------------------------------------
PfLab1_L_v3.1__P15a_C02_06.ab1 ------------------------------------------------
G09_1355_302.ab1               ------------------------------------------------

PF14_0048                      TTTTTTTTTTTTTTTTTTGTTCTTTTATTTTTTTCTTATATATATATA
MAL14|PF14_0048                ------------------------------------------------
su_gi_contig_4908              ------------------------------------------------
PfLab1_L_v3.1__P15a_C02_06.ab1 ------------------------------------------------
G09_1355_302.ab1               ------------------------------------------------

PF14_0048                      TATATATATATATATATATATTTATTTATTTATTTATTTATTTATTTA
MAL14|PF14_0048                ------------------------------------------------
su_gi_contig_4908              ------------------------------------------------
PfLab1_L_v3.1__P15a_C02_06.ab1 ------------------------------------------------
G09_1355_302.ab1               ------------------------------------------------

PF14_0048                      TTTATTGATTTACTTATTTTTTGTAATTTATATTTTTATTATTTTATT
MAL14|PF14_0048                ------------------------------------------------
su_gi_contig_4908              ------------------------------------------------
PfLab1_L_v3.1__P15a_C02_06.ab1 ------------------------------------------------
G09_1355_302.ab1               ------------------------------------------------

PF14_0048                      TTTTTGAAACGATGGTTTATTCATCAAATGATGATATACCATTAGATA
MAL14|PF14_0048                -----------ATGGTTTATTCATCAAATGATGATATACCATTAGATA
su_gi_contig_4908              ------------------------------------------------
PfLab1_L_v3.1__P15a_C02_06.ab1 ------------------------------------------------
G09_1355_302.ab1               ------------------------------------------------

PF14_0048                      ATAGAAAAGATGTTATATTTAATAATGCAGAAAAAAAAAATATAAATT
MAL14|PF14_0048                ATAGAAAAGATGTTATATTTAATAATGCAGAAAAAAAAAATATAAATT
su_gi_contig_4908              ------------------------------------------------
PfLab1_L_v3.1__P15a_C02_06.ab1 ------------------------------------------------
G09_1355_302.ab1               ------------------------------------------------

PF14_0048                      TCGATAAAAGAAGGAGTTGTGATTATGAATATGATGAAGAAGAAAATG
MAL14|PF14_0048                TCGATAAAAGAAGGAGTTGTGATTATGAATATGATGAAGAAGAAAATG
su_gi_contig_4908              ------------------------------------------------
PfLab1_L_v3.1__P15a_C02_06.ab1 ------------------------------------------------
G09_1355_302.ab1               ------------------------------------------------

PF14_0048                      ATAAAATAATAAATGACGAAAGAATTATGAGTGGGGGAGAGGAAAAAA
MAL14|PF14_0048                ATAAAATAATAAATGACGAAAGAATTATGAGTGGGGGAGAGGAAAAAA
su_gi_contig_4908              ------------------------------------------------
PfLab1_L_v3.1__P15a_C02_06.ab1 ------------------------------------------------
G09_1355_302.ab1               ------------------------------------------------

PF14_0048                      TATATATGTCAAATATTGAAGGGAAAGAAAAAAATAATTTAAACGATT
MAL14|PF14_0048                TATATATGTCAAATATTGAAGGGAAAGAAAAAAATAATTTAAACGATT
su_gi_contig_4908              ------------------------------------------------
PfLab1_L_v3.1__P15a_C02_06.ab1 ------------------------------------------------
G09_1355_302.ab1               ------------------------------------------------

PF14_0048                      CTAATATTCTAGATAAAGGAAGAAGTAGAAGTTCTTCAAATAATGTTT
MAL14|PF14_0048                CTAATATTCTAGATAAAGGAAGAAGTAGAAGTTCTTCAAATAATGTTT
su_gi_contig_4908              ------------------------------------------------
PfLab1_L_v3.1__P15a_C02_06.ab1 ------------------------------------------------
G09_1355_302.ab1               ------------------------------------------------

PF14_0048                      TTAAAAATATTGATAAAGAAAATGATAGAAAAAAAAATGATGATATAA
MAL14|PF14_0048                TTAAAAATATTGATAAAGAAAATGATAGAAAAAAAAATGATGATATAA
su_gi_contig_4908              ------------------------------------------------
PfLab1_L_v3.1__P15a_C02_06.ab1 ------------------------------------------------
G09_1355_302.ab1               ------------------------------------------------

PF14_0048                      AAGACAAAGAAGAAAGCAATAATATCATTGAAGAAAAGGATTATTATG
MAL14|PF14_0048                AAGACAAAGAAGAAAGCAATAATATCATTGAAGAAAAGGATTATTATG
su_gi_contig_4908              ------------------------------------------------
PfLab1_L_v3.1__P15a_C02_06.ab1 ------------------------------------------------
G09_1355_302.ab1               ------------------------------------------------

PF14_0048                      TTATGGATAAACAGATGAATATTTCGAATACACATAAAATAGATGTAG
MAL14|PF14_0048                TTATGGATAAACAGATGAATATTTCGAATACACATAAAATAGATGTAG
su_gi_contig_4908              ------------------------------------------------
PfLab1_L_v3.1__P15a_C02_06.ab1 ------------------------------------------------
G09_1355_302.ab1               ------------------------------------------------

PF14_0048                      AAAATGAAAAGATAAAAAATATTCATTTTAGTATGAATAATGAAGAAA
MAL14|PF14_0048                AAAATGAAAAGATAAAAAATATTCATTTTAGTATGAATAATGAAGAAA
su_gi_contig_4908              ------------------------------------------------
PfLab1_L_v3.1__P15a_C02_06.ab1 ------------------------------------------------
G09_1355_302.ab1               ------------------------------------------------

PF14_0048                      GTAATATTGATGATGAAAATAAAAAAGAAAATATATTTGATATAAAGA
MAL14|PF14_0048                GTAATATTGATGATGAAAATAAAAAAGAAAATATATTTGATATAAAGA
su_gi_contig_4908              ------------------------------------------------
PfLab1_L_v3.1__P15a_C02_06.ab1 ------------------------------------------------
G09_1355_302.ab1               ------------------------------------------------

PF14_0048                      AGAGTATATCTTCCTATGGTAATATAAAAAATACAAGTGATAGTCATA
MAL14|PF14_0048                AGAGTATATCTTCCTATGGTAATATAAAAAATACAAGTGATAGTCATA
su_gi_contig_4908              ------------------------------------------------
PfLab1_L_v3.1__P15a_C02_06.ab1 ------------------------------------------------
G09_1355_302.ab1               ------------------------------------------------

PF14_0048                      AAAAAGGTTCTGTTCATAAAAGTGAAACAGAAAAGAAGGATATGAATC
MAL14|PF14_0048                AAAAAGGTTCTGTTCATAAAAGTGAAACAGAAAAGAAGGATATGAATC
su_gi_contig_4908              ------------------------------------------------
PfLab1_L_v3.1__P15a_C02_06.ab1 ------------------------------------------------
G09_1355_302.ab1               ------------------------------------------------

PF14_0048                      CTATATATGATGATAATAATTATGTATGGGATAAAAATGATGAAAATA
MAL14|PF14_0048                CTATATATGATGATAATAATTATGTATGGGATAAAAATGATGAAAATA
su_gi_contig_4908              ------------------------------------------------
PfLab1_L_v3.1__P15a_C02_06.ab1 ------------------------------------------------
G09_1355_302.ab1               ------------------------------------------------

PF14_0048                      TGAAGTATGGAAAAAATCATATTAATAATAATAATAATAATAATAATG
MAL14|PF14_0048                TGAAGTATGGAAAAAATCATATTAATAATAATAATAATAATAATAATG
su_gi_contig_4908              ------------------------------------------------
PfLab1_L_v3.1__P15a_C02_06.ab1 ------------------------------------------------
G09_1355_302.ab1               ------------------------------------------------

PF14_0048                      TAAAAAACAATGATAATAATATGTATTATGAAAACGATGAGAAGTTTT
MAL14|PF14_0048                TAAAAAACAATGATAATAATATGTATTATGAAAACGATGAGAAGTTTT
su_gi_contig_4908              ------------------------------------------------
PfLab1_L_v3.1__P15a_C02_06.ab1 ------------------------------------------------
G09_1355_302.ab1               ------------------------------------------------

PF14_0048                      ATAAAAGGGAATATATTTCAACAGATGAGCATATGAAAGTTGATAAGG
MAL14|PF14_0048                ATAAAAGGGAATATATTTCAACAGATGAGCATATGAAAGTTGATAAGG
su_gi_contig_4908              ------------------------------------------------
PfLab1_L_v3.1__P15a_C02_06.ab1 ------------------------------------------------
G09_1355_302.ab1               ------------------------------------------------

PF14_0048                      AAATAGTAGAGATAAAGGATGAAAAGAAAGAACAAAAAAAACCTTCTA
MAL14|PF14_0048                AAATAGTAGAGATAAAGGATGAAAAGAAAGAACAAAAAAAACCTTCTA
su_gi_contig_4908              ------------------------------------------------
PfLab1_L_v3.1__P15a_C02_06.ab1 ------------------------------------------------
G09_1355_302.ab1               ------------------------------------------------

PF14_0048                      TTTTAAATAAAGAAGAAAATGGAAAAAAAAATAAAGATCATGTAATAC
MAL14|PF14_0048                TTTTAAATAAAGAAGAAAATGGAAAAAAAAATAAAGATCATGTAATAC
su_gi_contig_4908              ------------------------------------------------
PfLab1_L_v3.1__P15a_C02_06.ab1 ------------------------------------------------
G09_1355_302.ab1               ------------------------------------------------

PF14_0048                      ATAACGTTGAAGAGGCACCTGGATATGAATACAGTCATAATATTATTT
MAL14|PF14_0048                ATAACGTTGAAGAGGCACCTGGATATGAATACAGTCATAATATTATTT
su_gi_contig_4908              ------------------------------------------------
PfLab1_L_v3.1__P15a_C02_06.ab1 ------------------------------------------------
G09_1355_302.ab1               ------------------------------------------------

PF14_0048                      ACCATGAATTATATGTAGAGTTATTACATGTAAATAAAAATTTACAAA
MAL14|PF14_0048                ACCATGAATTATATGTAGAGTTATTACATGTAAATAAAAATTTACAAA
su_gi_contig_4908              ------------------------------------------------
PfLab1_L_v3.1__P15a_C02_06.ab1 ------------------------------------------------
G09_1355_302.ab1               ------------------------------------------------

PF14_0048                      ACGAGATTAAAAATTTAAAAAAGATTATTGAAATGCAGAAAATTTTAA
MAL14|PF14_0048                ACGAGATTAAAAATTTAAAAAAGATTATTGAAATGCAGAAAATTTTAA
su_gi_contig_4908              ------------------------------------------------
PfLab1_L_v3.1__P15a_C02_06.ab1 ------------------------------------------------
G09_1355_302.ab1               ------------------------------------------------

PF14_0048                      TTAAAAGTAAAGAAGAAGTTTTTCTAGATCATTTAAATGAAAAAAATA
MAL14|PF14_0048                TTAAAAGTAAAGAAGAAGTTTTTCTAGATCATTTAAATGAAAAAAATA
su_gi_contig_4908              ------------------------------------------------
PfLab1_L_v3.1__P15a_C02_06.ab1 ------------------------------------------------
G09_1355_302.ab1               ------------------------------------------------

PF14_0048                      AAATGAGTAATAAGAAATTGATGAATCATAACTATTTCTTAAATTTCT
MAL14|PF14_0048                AAATGAGTAATAAGAAATTGATGAATCATAACTATTTCTTAAATTTCT
su_gi_contig_4908              ------------------------------------------------
PfLab1_L_v3.1__P15a_C02_06.ab1 ------------------------------------------------
G09_1355_302.ab1               ------------------------------------------------

PF14_0048                      TTAATAAAAAAAAAAAGAAAAGTAAAGAATACAAAACGTCTTTTAAAG
MAL14|PF14_0048                TTAATAAAAAAAAAAAGAAAAGTAAAGAATACAAAACGTCTTTTAAAG
su_gi_contig_4908              ------------------------------------------------
PfLab1_L_v3.1__P15a_C02_06.ab1 ------------------------------------------------
G09_1355_302.ab1               ------------------------------------------------

PF14_0048                      AGGAATATGAAGAAGAGGAAGATGATGAAGATATTGGATATGTAGTTG
MAL14|PF14_0048                AGGAATATGAAGAAGAGGAAGATGATGAAGATATTGGATATGTAGTTG
su_gi_contig_4908              ------------------------------------------------
PfLab1_L_v3.1__P15a_C02_06.ab1 ------------------------------------------------
G09_1355_302.ab1               ------------------------------------------------

PF14_0048                      ATAGAAAGAAGCAAACATATTTCGATGTGAATAAAAATTATCATGGAG
MAL14|PF14_0048                ATAGAAAGAAGCAAACATATTTCGATGTGAATAAAAATTATCATGGAG
su_gi_contig_4908              ------------------------------------------------
PfLab1_L_v3.1__P15a_C02_06.ab1 ------------------------------------------------
G09_1355_302.ab1               ------------------------------------------------

PF14_0048                      GAAAAAGGGAACTAGAAGAAGAAATTCATAATGTTTCTGAAGAACATT
MAL14|PF14_0048                GAAAAAGGGAACTAGAAGAAGAAATTCATAATGTTTCTGAAGAACATT
su_gi_contig_4908              ------------------------------------------------
PfLab1_L_v3.1__P15a_C02_06.ab1 ------------------------------------------------
G09_1355_302.ab1               ------------------------------------------------

PF14_0048                      TTGATAAGAAAGGTTCTTATTTAGAATGTGAAAAAATATATAATGATG
MAL14|PF14_0048                TTGATAAGAAAGGTTCTTATTTAGAATGTGAAAAAATATATAATGATG
su_gi_contig_4908              ------------------------------------------------
PfLab1_L_v3.1__P15a_C02_06.ab1 ------------------------------------------------
G09_1355_302.ab1               ------------------------------------------------

PF14_0048                      ATGAAGATATGTTTGAATATGATATGGATGTAATATATGAAAAAGAGG
MAL14|PF14_0048                ATGAAGATATGTTTGAATATGATATGGATGTAATATATGAAAAAGAGG
su_gi_contig_4908              ------------------------------------------------
PfLab1_L_v3.1__P15a_C02_06.ab1 ------------------------------------------------
G09_1355_302.ab1               ------------------------------------------------

PF14_0048                      AAAATAAAAATAACAAATATATAAAATTACCATCTATTGATAATAATG
MAL14|PF14_0048                AAAATAAAAATAACAAATATATAAAATTACCATCTATTGATAATAATG
su_gi_contig_4908              ------------------------------------------------
PfLab1_L_v3.1__P15a_C02_06.ab1 ------------------------------------------------
G09_1355_302.ab1               ------------------------------------------------

PF14_0048                      ATTTTTCAGAAATGACTGATAGGGATATCGATTCATTATACGCATATA
MAL14|PF14_0048                ATTTTTCAGAAATGACTGATAGGGATATCGATTCATTATACGCATATA
su_gi_contig_4908              ------------------------------------------------
PfLab1_L_v3.1__P15a_C02_06.ab1 ------------------------------------------------
G09_1355_302.ab1               ------------------------------------------------

PF14_0048                      ATAATAATAATAATAATAATAATAGGAACCATAACAAGAACAATAATA
MAL14|PF14_0048                ATAATAATAATAATAATAATAATAGGAACCATAACAAGAACAATAATA
su_gi_contig_4908              ------------------------------------------------
PfLab1_L_v3.1__P15a_C02_06.ab1 ------------------------------------------------
G09_1355_302.ab1               ------------------------------------------------

PF14_0048                      ATAGTAATAACAATAGTAATATTATTAATATTGAAAAGAATGATGTTT
MAL14|PF14_0048                ATAGTAATAACAATAGTAATATTATTAATATTGAAAAGAATGATGTTT
su_gi_contig_4908              ------------------------------------------------
PfLab1_L_v3.1__P15a_C02_06.ab1 ------------------------------------------------
G09_1355_302.ab1               ------------------------------------------------

PF14_0048                      ATTTTTTTAATGATGAGAAAGAAGAAAGTAATTATTCAAGGAAATATG
MAL14|PF14_0048                ATTTTTTTAATGATGAGAAAGAAGAAAGTAATTATTCAAGGAAATATG
su_gi_contig_4908              ------------------------------------------------
PfLab1_L_v3.1__P15a_C02_06.ab1 ------------------------------------------------
G09_1355_302.ab1               ------------------------------------------------

PF14_0048                      AATTTGAACAGTCCATGTTATATAATATTGAAGTAGAAGATGAATCTT
MAL14|PF14_0048                AATTTGAACAGTCCATGTTATATAATATTGAAGTAGAAGATGAATCTT
su_gi_contig_4908              ------------------------------------------------
PfLab1_L_v3.1__P15a_C02_06.ab1 ------------------------------------------------
G09_1355_302.ab1               ------------------------------------------------

PF14_0048                      GTAATAATTCTATGACTATACAAGAAATTACATGTTTAACATTTTGGT
MAL14|PF14_0048                GTAATAATTCTATGACTATACAAGAAATTACATGTTTAACATTTTGGT
su_gi_contig_4908              ------------------------------------------------
PfLab1_L_v3.1__P15a_C02_06.ab1 ------------------------------------------------
G09_1355_302.ab1               ------------------------------------------------

PF14_0048                      ATGAAGAAATATTACCTTTAGTAAATAATGACAAAAAAAAGAATTTAT
MAL14|PF14_0048                ATGAAGAAATATTACCTTTAGTAAATAATGACAAAAAAAAGAATTTAT
su_gi_contig_4908              ------------------------------------------------
PfLab1_L_v3.1__P15a_C02_06.ab1 ------------------------------------------------
G09_1355_302.ab1               ------------------------------------------------

PF14_0048                      TAATTAATAGAATGATAACAAATTATATGCCCAATTCAATAAAAGGAT
MAL14|PF14_0048                TAATTAATAGAATGATAACAAATTATATGCCCAATTCAATAAAAGGAT
su_gi_contig_4908              ------------------------------------------------
PfLab1_L_v3.1__P15a_C02_06.ab1 ------------------------------------------------
G09_1355_302.ab1               ------------------------------------------------

PF14_0048                      ATTTTTGGGAAATGTGTATTAAAAATAAATTAAATCTTACTGAATATT
MAL14|PF14_0048                ATTTTTGGGAAATGTGTATTAAAAATAAATTAAATCTTACTGAATATT
su_gi_contig_4908              ------------------------------------------------
PfLab1_L_v3.1__P15a_C02_06.ab1 ------------------------------------------------
G09_1355_302.ab1               ------------------------------------------------

PF14_0048                      TTGTTCAAATATTAATAAAAAATACGAATTTTATACAAGCATATGTAT
MAL14|PF14_0048                TTGTTCAAATATTAATAAAAAATACGAATTTTATACAAGCATATGTAT
su_gi_contig_4908              ------------------------------------------------
PfLab1_L_v3.1__P15a_C02_06.ab1 ------------------------------------------------
G09_1355_302.ab1               ------------------------------------------------

PF14_0048                      ATACTAATAATAGACAATATCATAATCATGTTTCTAGATATTTTAAAT
MAL14|PF14_0048                ATACTAATAATAGACAATATCATAATCATGTTTCTAGATATTTTAAAT
su_gi_contig_4908              ------------------------------------------------
PfLab1_L_v3.1__P15a_C02_06.ab1 ------------------------------------------------
G09_1355_302.ab1               ------------------------------------------------

PF14_0048                      CATTAATTGAATTAAGAAATAACAATTTACACATAAAAGAGGAAACAA
MAL14|PF14_0048                CATTAATTGAATTAAGAAATAACAATTTACACATAAAAGAGGAAACAA
su_gi_contig_4908              ------------------------------------------------
PfLab1_L_v3.1__P15a_C02_06.ab1 ------------------------------------------------
G09_1355_302.ab1               ------------------------------------------------

PF14_0048                      TTGAAAATGATCAGGATATTGAACAAAAACATGATGATAATAATATAA
MAL14|PF14_0048                TTGAAAATGATCAGGATATTGAACAAAAACATGATGATAATAATATAA
su_gi_contig_4908              ------------------------------------------------
PfLab1_L_v3.1__P15a_C02_06.ab1 ------------------------------------------------
G09_1355_302.ab1               ------------------------------------------------

PF14_0048                      TTTTTGATAGTAATAAATTTCATATAAATGATGTACATGATAAATTTG
MAL14|PF14_0048                TTTTTGATAGTAATAAATTTCATATAAATGATGTACATGATAAATTTG
su_gi_contig_4908              ------------------------------------------------
PfLab1_L_v3.1__P15a_C02_06.ab1 ------------------------------------------------
G09_1355_302.ab1               ------------------------------------------------

PF14_0048                      ATGAACAAAATGATAATATATTTTATGAAACGCAAAATATGTTTGATC
MAL14|PF14_0048                ATGAACAAAATGATAATATATTTTATGAAACGCAAAATATGTTTGATC
su_gi_contig_4908              ------------------------------------------------
PfLab1_L_v3.1__P15a_C02_06.ab1 ------------------------------------------------
G09_1355_302.ab1               ------------------------------------------------

PF14_0048                      ATAAAAATAAGGACCCATCAGATAATAAAAACGATAACCCTTCCGATA
MAL14|PF14_0048                ATAAAAATAAGGACCCATCAGATAATAAAAACGATAACCCTTCCGATA
su_gi_contig_4908              ------------------------------------------------
PfLab1_L_v3.1__P15a_C02_06.ab1 ------------------------------------------------
G09_1355_302.ab1               ------------------------------------------------

PF14_0048                      ATAAAAAGGATAACCCTTCAGATAATAAAAAGGATAACCCTTCAGATA
MAL14|PF14_0048                ATAAAAAGGATAACCCTTCAGATAATAAAAAGGATAACCCTTCAGATA
su_gi_contig_4908              ------------------------------------------------
PfLab1_L_v3.1__P15a_C02_06.ab1 ------------------------------------------------
G09_1355_302.ab1               ------------------------------------------------

PF14_0048                      ATAAAAAGGATAACCCTTATGATAATAAGAAGGATAATCCTTCAGATA
MAL14|PF14_0048                ATAAAAAGGATAACCCTTATGATAATAAGAAGGATAATCCTTCAGATA
su_gi_contig_4908              ------------------------------------------------
PfLab1_L_v3.1__P15a_C02_06.ab1 ------------------------------------------------
G09_1355_302.ab1               ------------------------------------------------

PF14_0048                      ATAAAAAGGATAACCCTTATGATAATAAAAAGGATAATCCTTCAGATA
MAL14|PF14_0048                ATAAAAAGGATAACCCTTATGATAATAAAAAGGATAATCCTTCAGATA
su_gi_contig_4908              ------------------------------------------------
PfLab1_L_v3.1__P15a_C02_06.ab1 ------------------------------------------------
G09_1355_302.ab1               ------------------------------------------------

PF14_0048                      ATAAAAAGGATAACCCTTATGATAATAAAAAGGATAATCCTTCAGATA
MAL14|PF14_0048                ATAAAAAGGATAACCCTTATGATAATAAAAAGGATAATCCTTCAGATA
su_gi_contig_4908              ------------------------------------------------
PfLab1_L_v3.1__P15a_C02_06.ab1 ------------------------------------------------
G09_1355_302.ab1               ------------------------------------------------

PF14_0048                      ATAAAAAGGATAACCCTTATGATAATAAAAAGGATAACCCTTATGATA
MAL14|PF14_0048                ATAAAAAGGATAACCCTTATGATAATAAAAAGGATAACCCTTATGATA
su_gi_contig_4908              ------------------------------------------------
PfLab1_L_v3.1__P15a_C02_06.ab1 ------------------------------------------------
G09_1355_302.ab1               ------------------------------------------------

PF14_0048                      ATAAAAAGGATAACCCTTATGATAATAAAAAGGATAACCCTTATGATA
MAL14|PF14_0048                ATAAAAAGGATAACCCTTATGATAATAAAAAGGATAACCCTTATGATA
su_gi_contig_4908              ------------------------------------------------
PfLab1_L_v3.1__P15a_C02_06.ab1 ------------------------------------------------
G09_1355_302.ab1               ------------------------------------------------

PF14_0048                      ATAAAAAGGATAACCCTTATGATAATAAAAAGGATAACCCTTATGATA
MAL14|PF14_0048                ATAAAAAGGATAACCCTTATGATAATAAAAAGGATAACCCTTATGATA
su_gi_contig_4908              ------------------------------------------------
PfLab1_L_v3.1__P15a_C02_06.ab1 ------------------------------------------------
G09_1355_302.ab1               ------------------------------------------------

PF14_0048                      ATAAAAAGGATAACCCTTATGATAATAAAAAAGATGAAAATTTCTGTG
MAL14|PF14_0048                ATAAAAAGGATAACCCTTATGATAATAAAAAAGATGAAAATTTCTGTG
su_gi_contig_4908              ------AGGATAACCCTTATGATAATAAAAAAGATGAAAATTTCTGTG
PfLab1_L_v3.1__P15a_C02_06.ab1 ------AGGATAACCCTTATGATAATAAAAAAGATGAAAATTTCTGTG
G09_1355_302.ab1               ------------------------------------------------

PF14_0048                      ATGACAAAAATGTTATTATTTATGATAATAATAAAGACAAAATGAGTA
MAL14|PF14_0048                ATGACAAAAATGTTATTATTTATGATAATAATAAAGACAAAATGAGTA
su_gi_contig_4908              ATGACAAAAATGTTATTATTTATGATAATAATAAAGACAAAATGAGTA
PfLab1_L_v3.1__P15a_C02_06.ab1 ATGACAAAAATGTTATTATTTATGATAATAATAAAGACAAAATGAGTA
G09_1355_302.ab1               ------------------------------------------------

PF14_0048                      ATATGCCAAATTCTAATGCTAACATAAACTTACTTCAAAAATTTTCAG
MAL14|PF14_0048                ATATGCCAAATTCTAATGCTAACATAAACTTACTTCAAAAATTTTCAG
su_gi_contig_4908              ATATGCCAAATTCTAATGCTAACATAAACTTACTTCAAAAATTTTCAG
PfLab1_L_v3.1__P15a_C02_06.ab1 ATATGCCAAATTCTAATGCTAACATAAACTTACTTCAAAAATTTTCAG
G09_1355_302.ab1               ------------------------------------------------

PF14_0048                      TACAAAAATTTTTCTATCAAATATTAATAGATTTAGATAGAACTATGT
MAL14|PF14_0048                TACAAAAATTTTTCTATCAAATATTAATAGATTTAGATAGAACTATGT
su_gi_contig_4908              TACAAAAATTTTTCTATCAAATATTAATAGATTTAGATAGAACTATGT
PfLab1_L_v3.1__P15a_C02_06.ab1 TACAAAAATTTTTCTATCAAATATTAATAGATTTAGATAGAACTATGT
G09_1355_302.ab1               ------------------------------------------------

PF14_0048                      ATATAATAACAAAAAACAAGGAATATTTTGCAAAATATAATATCCAAA
MAL14|PF14_0048                ATATAATAACAAAAAACAAGGAATATTTTGCAAAATATAATATCCAAA
su_gi_contig_4908              ATATAATAACAAAAAACAAGGAATATTTTGCAAAATATAATATCCAAA
PfLab1_L_v3.1__P15a_C02_06.ab1 ATATAATAACAAAAAACAAGGAATATTTTGCAAAATATAATATCCAAA
G09_1355_302.ab1               ------------------------------------------------

PF14_0048                      CTGACAATGTATTGTCTTCTGTTAATTTATCGGATATGAAAAAAAAAT
MAL14|PF14_0048                CTGACAATGTATTGTCTTCTGTTAATTTATCGGATATGAAAAAAAAAT
su_gi_contig_4908              CTGACAATGTATTGTCTTCTGTTAATTTATCGGATATGAAAAAAAAAT
PfLab1_L_v3.1__P15a_C02_06.ab1 CTGACAATGTATTGTCTTCTGTTAATTTATCGGATATGAAAAAAAAAT
G09_1355_302.ab1               ------------------------------------------------

PF14_0048                      TAAATACACTCTTACAAATGTATGTCCTTTTTAAGCCAGAACTAGGGT
MAL14|PF14_0048                TAAATACACTCTTACAAATGTATGTCCTTTTTAAGCCAGAACTAGGGT
su_gi_contig_4908              TAAATACACTCTTACAAATGTATGTCCTTTTTAAGCCAGAACTAGG--
PfLab1_L_v3.1__P15a_C02_06.ab1 TAAATACACTCTTACAAATGTATGTCCTTTTTAAGCCAGAACTAGG--
G09_1355_302.ab1               ------------------------------------------------

PF14_0048                      ACGCCAAAGCAAACACGTTGAAAAAAAAAAAAAATATATATATATATA
MAL14|PF14_0048                ACGCCAAAGCAAACACGTTGAAAAAAAAAAAAAATATATATATATATA
su_gi_contig_4908              ------------------------------------------------
PfLab1_L_v3.1__P15a_C02_06.ab1 ------------------------------------------------
G09_1355_302.ab1               ------------------------------------------------

PF14_0048                      TATATAATAGGGGAGTGATATATTTTTTTTTCCTATGCCCTTACGTAA
MAL14|PF14_0048                TATATAATAGGGGAGTGATATATTTTTTTTTCCTATGCCCTTACGTAA
su_gi_contig_4908              ------------------------------------------------
PfLab1_L_v3.1__P15a_C02_06.ab1 ------------------------------------------------
G09_1355_302.ab1               ------------------------------------------------

PF14_0048                      ATATATATTTATATATATATGTATTTTTTTTTTTTTTTTTTTTTTTTT
MAL14|PF14_0048                ATATATATTTATATATATATGTATTTTTTTTTTTTTTTTTTTTTTTTT
su_gi_contig_4908              ------------------------------------------------
PfLab1_L_v3.1__P15a_C02_06.ab1 ------------------------------------------------
G09_1355_302.ab1               ------------------------------------------------

PF14_0048                      ATAGTTATGTACAAGGCATGTCATATATCGCACTGGTGTTTTTATTAT
MAL14|PF14_0048                ATAGTTATGTACAAGGCATGTCATATATCGCACTGGTGTTTTTATTAT
su_gi_contig_4908              ----TTATGTACAAGGCATGTCATATATCGCACTGGTGTTTTTATTAT
PfLab1_L_v3.1__P15a_C02_06.ab1 ----TTATGTACAAGGCATGTCATATATCGCACTGGTGTTTTTATTAT
G09_1355_302.ab1               ------------------------ATATCGCACTGGTGTTTTTATTAT

PF14_0048                      ATAGTAATTTAGAAAAGGCATTTGTCCATTTTGCAAATTTCATGGTAA
MAL14|PF14_0048                ATAGTAATTTAGAAAAGGCATTTGTCCATTTTGCAAATTTCATGGTAA
su_gi_contig_4908              ATAGTAATTTAGAAAAGGCATTTGTCCATTTTGCAAATTTCATG----
PfLab1_L_v3.1__P15a_C02_06.ab1 ATAGTAATTTAGAAAAGGCATTTGTCCATTTTGCAAATTTCATG----
G09_1355_302.ab1               ATAGTAATTTAGAAAAGGCATTTGTCCATTTTGCAAATTTCATG----

PF14_0048                      ATTTATTATCACTTGTTTTCCTTCACACATATGTACATGTATTAACAT
MAL14|PF14_0048                ATTTATTATCACTTGTTTTCCTTCACACATATGTACATGTATTAACAT
su_gi_contig_4908              ------------------------------------------------
PfLab1_L_v3.1__P15a_C02_06.ab1 ------------------------------------------------
G09_1355_302.ab1               ------------------------------------------------

PF14_0048                      TTTTTTTTCATATCAAATATATTTTACCTTTTTATTTTTTTATTTATC
MAL14|PF14_0048                TTTTTTTTCATATCAAATATATTTTACCTTTTTATTTTTTTATTTATC
su_gi_contig_4908              ------------------------------------------------
PfLab1_L_v3.1__P15a_C02_06.ab1 ------------------------------------------------
G09_1355_302.ab1               ------------------------------------------------

PF14_0048                      CATTTATGTTTACAGGAAAGGAAAGATATTTATAATTTATATAGTTTT
MAL14|PF14_0048                CATTTATGTTTACAGGAAAGGAAAGATATTTATAA-------------
su_gi_contig_4908              ---------------GAAAGGAAAGATATTTATAATTTATATAGTTTT
PfLab1_L_v3.1__P15a_C02_06.ab1 ---------------GAAAGGAAAGATATTTATAATTTATATAGTTTT
G09_1355_302.ab1               ---------------GAAAGGAAAGATATTTATAATTTATATAGTTTT

PF14_0048                      AATAAAGAAGAAATAAAAATTTATATTTATACTATTAAACAGATTCTT
MAL14|PF14_0048                ------------------------------------------------
su_gi_contig_4908              AATAAAGAAGAAATAAAAATTTATATTTATACTATTAAACAGATTCTT
PfLab1_L_v3.1__P15a_C02_06.ab1 AATAAAGA----------------------------------------
G09_1355_302.ab1               AATAAAGAAGAAATAAAAATTTATATTTATACTATTAAACAGATTCTT

PF14_0048                      ACGAAAAGAAATATAGAAGTATACAAAGAAATTGTCAAGCATTATAAT
MAL14|PF14_0048                ------------------------------------------------
su_gi_contig_4908              ACGAAAAGAAATATAGAAGTATACAAAGAAATTGTCAAGCATTATAAT
PfLab1_L_v3.1__P15a_C02_06.ab1 ------------------------------------------------
G09_1355_302.ab1               ACGAAAAGAAATATAGAAGTATACAAAGAAATTGTCAAGCATTATAAT

PF14_0048                      ATAGATAATATTTTTATTCAATGGATATATACAATCTTTTTAACGTAA
MAL14|PF14_0048                ------------------------------------------------
su_gi_contig_4908              ATAGATAATATTTTTATTCAATGGATATATACAATCTTTTTAAC----
PfLab1_L_v3.1__P15a_C02_06.ab1 ------------------------------------------------
G09_1355_302.ab1               ATAGATAATATTTTTATTCAATGGATATATACAATCTTTTTAAC----

PF14_0048                      GTATATATATATTAATATATGTATATTTTTTTTTTTTTTTTTTTTTGT
MAL14|PF14_0048                ------------------------------------------------
su_gi_contig_4908              ------------------------------------------------
PfLab1_L_v3.1__P15a_C02_06.ab1 ------------------------------------------------
G09_1355_302.ab1               ------------------------------------------------

PF14_0048                      TATGAGACCTATAATAATCGCTTGATTTTTTTTTCCGGGATTTTAGTT
MAL14|PF14_0048                ------------------------------------------------
su_gi_contig_4908              ----------------------------------------------T-
PfLab1_L_v3.1__P15a_C02_06.ab1 ------------------------------------------------
G09_1355_302.ab1               ----------------------------------------------T-

PF14_0048                      GTTTACCTTTTAACATTTATATAAGATTGTTTGACATATATACATTTA
MAL14|PF14_0048                ------------------------------------------------
su_gi_contig_4908              GTTTACCTTTTAACATTTATATAAGATTGTTTGACATATATACATTTA
PfLab1_L_v3.1__P15a_C02_06.ab1 ------------------------------------------------
G09_1355_302.ab1               GTTTACCTTTTAACATTTATATAAGATTGTTTGACATATATACATTTA

PF14_0048                      ATGAAAAAATAATATACGAGGTAACAAAAAGAAAAAAAAAAAAAAAAA
MAL14|PF14_0048                ------------------------------------------------
su_gi_contig_4908              ATGAAAAAATAATATACGAG----------------------------
PfLab1_L_v3.1__P15a_C02_06.ab1 ------------------------------------------------
G09_1355_302.ab1               ATGAAAAAATAATATACGAG----------------------------

PF14_0048                      AAAAAATATATATATATATAATATATATGATATAAGAATGCCTACGCA
MAL14|PF14_0048                ------------------------------------------------
su_gi_contig_4908              ------------------------------------------------
PfLab1_L_v3.1__P15a_C02_06.ab1 ------------------------------------------------
G09_1355_302.ab1               ------------------------------------------------

PF14_0048                      TCCTATTTGTTTTGTCATATCTATGGCATATTATTTTGATACATTTTT
MAL14|PF14_0048                ------------------------------------------------
su_gi_contig_4908              ------------------------------------------------
PfLab1_L_v3.1__P15a_C02_06.ab1 ------------------------------------------------
G09_1355_302.ab1               ------------------------------------------------

PF14_0048                      TTTTTTTACCAATCGTAGGTTATTATTTGCATATTCACCTATTTTAAT
MAL14|PF14_0048                ------------------------------------------------
su_gi_contig_4908              ------------------GTTATTATTTGCATATTCACCTATTTTAAT
PfLab1_L_v3.1__P15a_C02_06.ab1 ------------------------------------------------
G09_1355_302.ab1               ------------------GTTATTATTTGCATATTCACCTATTTTAAT

PF14_0048                      AAATACCATCCTACTGATAATGTTGATATTATTATAAAAGATTTATCA
MAL14|PF14_0048                ------------------------------------------------
su_gi_contig_4908              AAATACCATCCTACTGATAATGTTGATATTATTATAAAAGATTTATCA
PfLab1_L_v3.1__P15a_C02_06.ab1 ------------------------------------------------
G09_1355_302.ab1               AAATACCATCCTACTGATAATGTTGATATTATTATAAAAGATTTATCA

PF14_0048                      TCCTTTGCTTTTAATTCCTACATTAAGGTACACACACACAAAAAAAAA
MAL14|PF14_0048                ------------------------------------------------
su_gi_contig_4908              TCCTTTGCTTTTAATTCCTACATTAAG---------------------
PfLab1_L_v3.1__P15a_C02_06.ab1 ------------------------------------------------
G09_1355_302.ab1               TCCTTTGCTTTTAATTCCTACATTAAG---------------------

PF14_0048                      AAAATATTTATAAAATGAAATATTACCAACTAGCTAATAATGTGTAAT
MAL14|PF14_0048                ------------------------------------------------
su_gi_contig_4908              ------------------------------------------------
PfLab1_L_v3.1__P15a_C02_06.ab1 ------------------------------------------------
G09_1355_302.ab1               ------------------------------------------------

PF14_0048                      ATAATTATCTCCTTTGTCTATTTTTTTATATTTTTATTTTTTTTAAAT
MAL14|PF14_0048                ------------------------------------------------
su_gi_contig_4908              ------------------------------------------------
PfLab1_L_v3.1__P15a_C02_06.ab1 ------------------------------------------------
G09_1355_302.ab1               ------------------------------------------------

PF14_0048                      TTTTTCTACAGGAGGAAAAATTTTGGAATTTGTTAAAAAAAATTAAAA
MAL14|PF14_0048                ------------------------------------------------
su_gi_contig_4908              -----------GAGGAAAAATTTTGGAATTTGTTAAAAAAAATTAAAA
PfLab1_L_v3.1__P15a_C02_06.ab1 ------------------------------------------------
G09_1355_302.ab1               -----------GAGGAAAAATTTTGGAATTTGTTAAAAAAAATTAAAA

PF14_0048                      TAAAAAAGAGGAAAATCTTATACTATAAAGATAAATATTTTAACAAAA
MAL14|PF14_0048                ------------------------------------------------
su_gi_contig_4908              TAAAAAAGAGGAAAATCTTATACTATAAAGATAAATATTTTAACAAAA
PfLab1_L_v3.1__P15a_C02_06.ab1 ------------------------------------------------
G09_1355_302.ab1               TAAAAAAGAGGAAAATCTTATACTATAAAGATAAATATTTTAACAAAA

PF14_0048                      TGAATAGCAAAGGTATATAAGAAAAAAAAAAAAAAAAAATGTAATAAA
MAL14|PF14_0048                ------------------------------------------------
su_gi_contig_4908              TGAATAGCAAAG------------------------------------
PfLab1_L_v3.1__P15a_C02_06.ab1 ------------------------------------------------
G09_1355_302.ab1               TGAATAGCAAAG------------------------------------

PF14_0048                      CAATTTATCTATTTTTTTATAGTACAAAATGATTATAACTTTTCCTTT
MAL14|PF14_0048                ------------------------------------------------
su_gi_contig_4908              ------------------------------------------------
PfLab1_L_v3.1__P15a_C02_06.ab1 ------------------------------------------------
G09_1355_302.ab1               ------------------------------------------------

PF14_0048                      CTTTTTTTATAGATGATGATTGCAGCATAGAAAAATAAACTCCTATCT
MAL14|PF14_0048                ------------------------------------------------
su_gi_contig_4908              ------------ATGATGATTGCAGCATAGAAAAATAAACTCCTATCT
PfLab1_L_v3.1__P15a_C02_06.ab1 ------------------------------------------------
G09_1355_302.ab1               ------------ATGATGATTGCAGCATAGAAAAATAAACTCCTATCT

PF14_0048                      GTGAAGATAGAAAACTTATAAAGTTTTATAAAAAAAAAAAAAAAAAAA
MAL14|PF14_0048                ------------------------------------------------
su_gi_contig_4908              GTGAAGATAGAAAACTTATAAAGTTTTAT-------------------
PfLab1_L_v3.1__P15a_C02_06.ab1 ------------------------------------------------
G09_1355_302.ab1               GTGAAGATAGAAAACTTATAAAGTTTTAT-------------------

PF14_0048                      TTAAAAAATAATAAAACAAAAAAATTTCTTGTATTTTTAATTTATTTT
MAL14|PF14_0048                ------------------------------------------------
su_gi_contig_4908              ------------------------------------------------
PfLab1_L_v3.1__P15a_C02_06.ab1 ------------------------------------------------
G09_1355_302.ab1               ------------------------------------------------

PF14_0048                      TTGTTTTATGTAATTTATTTATATTTAACCTATTCACTTTAATTATCA
MAL14|PF14_0048                ------------------------------------------------
su_gi_contig_4908              ------------------------------------------------
PfLab1_L_v3.1__P15a_C02_06.ab1 ------------------------------------------------
G09_1355_302.ab1               ------------------------------------------------

PF14_0048                      TTTTTAATTCATTGATATAAAATAAAAATATAAGACGTGCATACAATG
MAL14|PF14_0048                ------------------------------------------------
su_gi_contig_4908              ------------------------------------------------
PfLab1_L_v3.1__P15a_C02_06.ab1 ------------------------------------------------
G09_1355_302.ab1               ------------------------------------------------

PF14_0048                      CTATTAATTTTAAATATATACTTATATTTATATATATTTTTTATGTTT
MAL14|PF14_0048                ------------------------------------------------
su_gi_contig_4908              ------------------------------------------------
PfLab1_L_v3.1__P15a_C02_06.ab1 ------------------------------------------------
G09_1355_302.ab1               ------------------------------------------------

PF14_0048                      TATAAAAAAAAAACCAAAATGCATAAATTGTTCTTTTTAAAAGATTTT
MAL14|PF14_0048                ------------------------------------------------
su_gi_contig_4908              ------------------------------------------------
PfLab1_L_v3.1__P15a_C02_06.ab1 ------------------------------------------------
G09_1355_302.ab1               ------------------------------------------------

PF14_0048                      GTTATTTTAAAAAATTAAAAATGTAAAAAATTCTTTTTTCTTGATAAA
MAL14|PF14_0048                ------------------------------------------------
su_gi_contig_4908              ------------------------------------------------
PfLab1_L_v3.1__P15a_C02_06.ab1 ------------------------------------------------
G09_1355_302.ab1               ------------------------------------------------

PF14_0048                      TAAAAGATGAAGAAAATAAGAAAGTTTACTCAAATTTTACATAAAAAA
MAL14|PF14_0048                ------------------------------------------------
su_gi_contig_4908              ------------------------------------------------
PfLab1_L_v3.1__P15a_C02_06.ab1 ------------------------------------------------
G09_1355_302.ab1               ------------------------------------------------

PF14_0048                      GAAAAAAAAAGAAAAAAAAAAATTAGGTAAAAATATATAACAAAATAG
MAL14|PF14_0048                ------------------------------------------------
su_gi_contig_4908              ------------------------------------------------
PfLab1_L_v3.1__P15a_C02_06.ab1 ------------------------------------------------
G09_1355_302.ab1               ------------------------------------------------

PF14_0048                      CTTATTTTGAGATTAAAAATGGGGAAATATATATATATATATATATAT
MAL14|PF14_0048                ------------------------------------------------
su_gi_contig_4908              ------------------------------------------------
PfLab1_L_v3.1__P15a_C02_06.ab1 ------------------------------------------------
G09_1355_302.ab1               ------------------------------------------------

PF14_0048                      ATATATATATATATACATAAATTTATATGTACAATATATAAATCAATT
MAL14|PF14_0048                ------------------------------------------------
su_gi_contig_4908              ------------------------------------------------
PfLab1_L_v3.1__P15a_C02_06.ab1 ------------------------------------------------
G09_1355_302.ab1               ------------------------------------------------

PF14_0048                      ATCACAAAAAAATAAAATAGATACATATGTATGTATAATACAAATAT
MAL14|PF14_0048                -----------------------------------------------
su_gi_contig_4908              -----------------------------------------------
PfLab1_L_v3.1__P15a_C02_06.ab1 -----------------------------------------------
G09_1355_302.ab1               -----------------------------------------------

;

endblock;
