# Supplementary material for: cDNA sequences reveal considerable gene prediction inaccuracy in the Plasmodium falciparum genome
Source: BMC Genomics. 2007 Jul 27;8:255. doi: 10.1186/1471-2164-8-255 (PMC1978503; doi:10.1186/1471-2164-8-255)
Supplement: Additional file 3 — Genes with cDNA sequences not matching predicted CDS perfectly. Aligned cDNA and predicted CDS sequences can be viewed by double clicking the hyper-linked gene names in the Excel file. [file 1471-2164-8-255-S3.zip › PF14_0072.TXT]

#NEXUS

[!This data assembled using Sequencher, from Gene Codes Corporation.]
begin data;
   dimensions ntax=4 nchar=4046;
   format datatype=dna gap=- interleave=yes;
   matrix

PF14_0072                       TCTAACCAAATGATTATTATTATTCTGATTGTTCATATATTTTATATC
MAL14|PF14_0072                 ------------------------------------------------
su_gi_contig_6771               ------------------------------------------------
gi|22793618|gb|BU497424.1|BU497 ------------------------------------------------

PF14_0072                       TGTTTCATTTTTTTTCTTTATATTATTATCAAATATATTTAAAATGTT
MAL14|PF14_0072                 ------------------------------------------------
su_gi_contig_6771               ------------------------------------------------
gi|22793618|gb|BU497424.1|BU497 ------------------------------------------------

PF14_0072                       AATTTTCCTTCTTTTTCCATTTTCTTCCAAGTGAAATAAATTAAATCC
MAL14|PF14_0072                 ------------------------------------------------
su_gi_contig_6771               ------------------------------------------------
gi|22793618|gb|BU497424.1|BU497 ------------------------------------------------

PF14_0072                       TCTAACATTTATGTCGTCTTTTTCATCGTCCACATTTTTTGAACTCGC
MAL14|PF14_0072                 ------------------------------------------------
su_gi_contig_6771               ------------------------------------------------
gi|22793618|gb|BU497424.1|BU497 ------------------------------------------------

PF14_0072                       TTGATAGTCGTAAAAATTTGGTGTCAAGCATTCTTTTTTCAATTCGTT
MAL14|PF14_0072                 ------------------------------------------------
su_gi_contig_6771               ------------------------------------------------
gi|22793618|gb|BU497424.1|BU497 ------------------------------------------------

PF14_0072                       ATTAAATTCACATTCTATTTTTGCTTTTTTTCTGTTATAAAATTTATC
MAL14|PF14_0072                 ------------------------------------------------
su_gi_contig_6771               ------------------------------------------------
gi|22793618|gb|BU497424.1|BU497 ------------------------------------------------

PF14_0072                       ATTATGAAGAAAATATCTTTTCATTTTACTTAAAAAGGAAAATAAAAA
MAL14|PF14_0072                 ------------------------------------------------
su_gi_contig_6771               ------------------------------------------------
gi|22793618|gb|BU497424.1|BU497 ------------------------------------------------

PF14_0072                       AAAAAAAAAAAAACATATATATATATATAATATATGATTATATCTTTC
MAL14|PF14_0072                 ------------------------------------------------
su_gi_contig_6771               ------------------------------------------------
gi|22793618|gb|BU497424.1|BU497 ------------------------------------------------

PF14_0072                       TTCACATTAACATTATATATATATAATATTCCAAGAAGCATTTAATAT
MAL14|PF14_0072                 ------------------------------------------------
su_gi_contig_6771               ------------------------------------------------
gi|22793618|gb|BU497424.1|BU497 ------------------------------------------------

PF14_0072                       CATCATATTATAATGAGTACATTATATAATTATCAATATTTTTTCTTC
MAL14|PF14_0072                 ------------------------------------------------
su_gi_contig_6771               ------------------------------------------------
gi|22793618|gb|BU497424.1|BU497 ------------------------------------------------

PF14_0072                       TTTTTAATTATGTTGATTCATACAAGATAAATATATACATCATATACT
MAL14|PF14_0072                 ------------------------------------------------
su_gi_contig_6771               ------------------------------------------------
gi|22793618|gb|BU497424.1|BU497 ------------------------------------------------

PF14_0072                       TAAATGTATATGGATAAAAATATAAAATTGTATATTCAGCAAATGTTT
MAL14|PF14_0072                 ------------------------------------------------
su_gi_contig_6771               ------------------------------------------------
gi|22793618|gb|BU497424.1|BU497 ------------------------------------------------

PF14_0072                       ATACATATATATATATATATATATATATATATATATATTTATATAATA
MAL14|PF14_0072                 ------------------------------------------------
su_gi_contig_6771               ------------------------------------------------
gi|22793618|gb|BU497424.1|BU497 ------------------------------------------------

PF14_0072                       TTATTATATATTTATAATATTATGTATACAATATTAAATATAACGAAT
MAL14|PF14_0072                 ------------------------------------------------
su_gi_contig_6771               ------------------------------------------------
gi|22793618|gb|BU497424.1|BU497 ------------------------------------------------

PF14_0072                       TATAAAAATAAAAATATAACTATATTATATATATGTTATATAAAAAAA
MAL14|PF14_0072                 ------------------------------------------------
su_gi_contig_6771               ------------------------------------------------
gi|22793618|gb|BU497424.1|BU497 ------------------------------------------------

PF14_0072                       TAAAAAATAAAAAAATAATGGATTTATTTATTTATCATATTGTGGGTT
MAL14|PF14_0072                 ------------------------------------------------
su_gi_contig_6771               ------------------------------------------------
gi|22793618|gb|BU497424.1|BU497 ------------------------------------------------

PF14_0072                       TACGCATATTTATATAAACACAAATTCATATATAAATATAAATATATA
MAL14|PF14_0072                 ------------------------------------------------
su_gi_contig_6771               ------------------------------------------------
gi|22793618|gb|BU497424.1|BU497 ------------------------------------------------

PF14_0072                       TATATATATATATATATATATATATATATAATATAATATGAATATCCA
MAL14|PF14_0072                 ------------------------------------------------
su_gi_contig_6771               ------------------------------------------------
gi|22793618|gb|BU497424.1|BU497 ------------------------------------------------

PF14_0072                       AAAAAAAAATATAACATATATAATATATATATTATACTATATTATATT
MAL14|PF14_0072                 ------------------------------------------------
su_gi_contig_6771               ------------------------------------------------
gi|22793618|gb|BU497424.1|BU497 ------------------------------------------------

PF14_0072                       TTATGTATTTAACGAGATTTTTTTTTTTTTTTTTTTTCAAGAAGCTTT
MAL14|PF14_0072                 ------------------------------------------------
su_gi_contig_6771               ------------------------------------------------
gi|22793618|gb|BU497424.1|BU497 ------------------------------------------------

PF14_0072                       TAATTAACATATATTTAATCATATTAAGATATATATAATGTTTTAATT
MAL14|PF14_0072                 ------------------------------------------------
su_gi_contig_6771               ------------------------------------------------
gi|22793618|gb|BU497424.1|BU497 ------------------------------------------------

PF14_0072                       TATTTTACTCATTTTAATTAAATCCATATATATTTTACGTTTCATTTT
MAL14|PF14_0072                 ------------------------------------------------
su_gi_contig_6771               ------------------------------------------------
gi|22793618|gb|BU497424.1|BU497 ------------------------------------------------

PF14_0072                       ATTTGTGTATAAAAAAAAAAGAAAAAAAAAAAAAAAAAAAAAGGAAAC
MAL14|PF14_0072                 ------------------------------------------------
su_gi_contig_6771               ------------------------------------------------
gi|22793618|gb|BU497424.1|BU497 ------------------------------------------------

PF14_0072                       AAACATATTTAGATAAATATAAGCATATTTTTTAATTCCTTTTTTTTT
MAL14|PF14_0072                 ------------------------------------------------
su_gi_contig_6771               ------------------------------------------------
gi|22793618|gb|BU497424.1|BU497 ------------------------------------------------

PF14_0072                       TTTTTTTTTAATCTATATTATTTCCAAGTTAATATAAATATATTAATG
MAL14|PF14_0072                 ------------------------------------------------
su_gi_contig_6771               ------------------------------------------------
gi|22793618|gb|BU497424.1|BU497 ------------------------------------------------

PF14_0072                       TTATATATGGGCGTTGTTATTTTGTTATAATAGTAACTTTAAACAATT
MAL14|PF14_0072                 ------------------------------------------------
su_gi_contig_6771               ------------------------------------------------
gi|22793618|gb|BU497424.1|BU497 ------------------------------------------------

PF14_0072                       TTATTTCTATGTATAGGCTTTTTCTTCCTTATTATAATTATATGCAGT
MAL14|PF14_0072                 ------------------------------------------------
su_gi_contig_6771               ------------------------------------------------
gi|22793618|gb|BU497424.1|BU497 ------------------------------------------------

PF14_0072                       ATAATAAATAAATAATTTGTTAAAAATATATAATTAAATAAAAATATA
MAL14|PF14_0072                 ------------------------------------------------
su_gi_contig_6771               ------------------------------------------------
gi|22793618|gb|BU497424.1|BU497 ------------------------------------------------

PF14_0072                       TAAAAATATGAAAAAATACTTTACCGTTTTGTGCTTTATATAATTAAA
MAL14|PF14_0072                 ------------------------------------------------
su_gi_contig_6771               ------------------------------------------------
gi|22793618|gb|BU497424.1|BU497 ------------------------------------------------

PF14_0072                       ATAATATTTCTTCTTTTAGACACTTTTGTAATATATATATATATATAT
MAL14|PF14_0072                 ------------------------------------------------
su_gi_contig_6771               ------------------------------------------------
gi|22793618|gb|BU497424.1|BU497 ------------------------------------------------

PF14_0072                       ATATATATATATATATTATTAAATTTTTGTTATTTCATATTTATATAA
MAL14|PF14_0072                 ------------------------------------------------
su_gi_contig_6771               ------------------------------------------------
gi|22793618|gb|BU497424.1|BU497 ------------------------------------------------

PF14_0072                       ATATAATTAATAATGAGACTTTTAACACATAATTTTTTAAAATGGTTT
MAL14|PF14_0072                 ------------ATGAGACTTTTAACACATAATTTTTTAAAATG----
su_gi_contig_6771               ------------------------------------------------
gi|22793618|gb|BU497424.1|BU497 ------------------------------------------------

PF14_0072                       GTTCAAGAAGAAAAGACAATTTATAAATAATACAATATATATATATAT
MAL14|PF14_0072                 ------------------------------------------------
su_gi_contig_6771               ------------------------------------------------
gi|22793618|gb|BU497424.1|BU497 ------------------------------------------------

PF14_0072                       ATATATATATATATATATCAGTATATATTATATGTATGTATGTATGTT
MAL14|PF14_0072                 ------------------------------------------------
su_gi_contig_6771               ------------------------------------------------
gi|22793618|gb|BU497424.1|BU497 ------------------------------------------------

PF14_0072                       TTATTTCTAAAATGTAATTATATGTACATATAATTATTTTATTTAAAA
MAL14|PF14_0072                 ------------------------------------------------
su_gi_contig_6771               ------------------------------------------------
gi|22793618|gb|BU497424.1|BU497 ------------------------------------------------

PF14_0072                       AATGTTCATATATATTTATTAATTTTAATAGCAATGAAACACAGTGCA
MAL14|PF14_0072                 -------------------------------CAATGAAACACAGTGCA
su_gi_contig_6771               --------------------------AAATGCAATGAAACACAGTGCA
gi|22793618|gb|BU497424.1|BU497 --------------------------AAATGCAATGAAACACAGTGCA

PF14_0072                       CAGGAGGTTATCCGCTAACCATAAAATTAGATATGGATTCTCAAGAAA
MAL14|PF14_0072                 CAGGAGGTTATCCGCTAACCATAAAATTAGATATGGATTCTCAAGAAA
su_gi_contig_6771               CAGGAGGTTATCCGCTAACCATAAAATTAGATATGGATTCTCAAGAAA
gi|22793618|gb|BU497424.1|BU497 CAGGAGGTTATCCGCTAACCATAAAATTAGATATGGATTCTCAAGAAA

PF14_0072                       ATATAAAAATAATAGATCAAGATATAAATGTAGAATTTGTAAAAAATG
MAL14|PF14_0072                 ATATAAAAATAATAGATCAAGATATAAATGTAGAATTTGTAAAAAATG
su_gi_contig_6771               ATATAAAAATAATAGATCAAGATATAAATGTAGAATTTGTAAAAAATG
gi|22793618|gb|BU497424.1|BU497 ATATAAAAATAATAGATCAAGATATAAATGTAGAATTTGTAAAAAATG

PF14_0072                       TATTGTCAAAAGTTGATTACGATGTTTTATATAACACAGCTAAGCAGG
MAL14|PF14_0072                 TATTGTCAAAAGTTGATTACGATGTTTTATATAACACAGCTAAGCAG-
su_gi_contig_6771               TATTGTCAAAAGTTGATTACGATGTTTTATATAACACAGCTAAGCAG-
gi|22793618|gb|BU497424.1|BU497 TATTGTCAAAAGTTGATTACGATGTTTTATATAACACAGCTAAGCAG-

PF14_0072                       TATTTCTTTCTAATATGAATATATAATTTTTTTTTTTTTTAATAAATG
MAL14|PF14_0072                 ------------------------------------------------
su_gi_contig_6771               ------------------------------------------------
gi|22793618|gb|BU497424.1|BU497 ------------------------------------------------

PF14_0072                       TAAATACATTTATAAGAATTATCTTATGCATTTATGAATTGTAATATG
MAL14|PF14_0072                 ------------------------------------------------
su_gi_contig_6771               ------------------------------------------------
gi|22793618|gb|BU497424.1|BU497 ------------------------------------------------

PF14_0072                       GTTACTTTTTTATGTATACAACGAAAAAATGTTATATATATGTATGTA
MAL14|PF14_0072                 ------------------------------------------------
su_gi_contig_6771               ------------------------------------------------
gi|22793618|gb|BU497424.1|BU497 ------------------------------------------------

PF14_0072                       TATATATATATTTATGTATATATCTGTTTTATTTTTAGTTTGGTATAA
MAL14|PF14_0072                 --------------------------------------TTTGGTATAA
su_gi_contig_6771               --------------------------------------TTTGGTATAA
gi|22793618|gb|BU497424.1|BU497 --------------------------------------TTTGGTATAA

PF14_0072                       ATTTACTAGCTAGCTATAATAGTGATCACCTGGAAGATGAAGAATTTT
MAL14|PF14_0072                 ATTTACTAGCTAGCTATAATAGTGATCACCTGGAAGATGAAGAATTTT
su_gi_contig_6771               ATTTACTAGCTAGCTATAATAGTGATCACCTGGAAGATGAAGAATTTT
gi|22793618|gb|BU497424.1|BU497 ATTTACTAGCTAGCTATAATAGTGATCACCTGGAAGATGAAGAATTTT

PF14_0072                       TAAATTCAGTTCATCATGCCCTTTTTAAGGTATTTAAATAAATAAATA
MAL14|PF14_0072                 TAAATTCAGTTCATCATGCCCTTTTTAAG-------------------
su_gi_contig_6771               TAAATTCAGTTCATCATGCCCTTTTTAAG-------------------
gi|22793618|gb|BU497424.1|BU497 TAAATTCAGTTCATCATGCCCTTTTTAAG-------------------

PF14_0072                       AATATATATATATATATATATATATATATGTATATGTTTATACATTTT
MAL14|PF14_0072                 ------------------------------------------------
su_gi_contig_6771               ------------------------------------------------
gi|22793618|gb|BU497424.1|BU497 ------------------------------------------------

PF14_0072                       GATGTATGTATAAAAAATAATGTCATTTCATTTGTATTTATGTAGGTT
MAL14|PF14_0072                 ---------------------------------------------GTT
su_gi_contig_6771               ---------------------------------------------GTT
gi|22793618|gb|BU497424.1|BU497 ---------------------------------------------GTT

PF14_0072                       CATATAATGGAAGGGTCTTTGGTATGTCCCAAATGTAACATTTCTTTT
MAL14|PF14_0072                 CATATAATGGAAGGGTCTTTGGTATGTCCCAAATGTAACATTTCTTTT
su_gi_contig_6771               CATATAATGGAAGGGTCTTTGGTATGTCCCAAATGTAACATTTCTTTT
gi|22793618|gb|BU497424.1|BU497 CATATAATGGAAGGGTCTTTGGTATGTCCCAAATGTAACATTTCTTTT

PF14_0072                       CCAATAAAAGATGGTAAGTTTTTTTTTTTTTTTTTTTTATGTCATATA
MAL14|PF14_0072                 CCAATAAAAGATGGTAAGTTTTTTTTTTTTTTTTTTTTAT--------
su_gi_contig_6771               CCAATAAAAGATG-----------------------------------
gi|22793618|gb|BU497424.1|BU497 CCAATAAAAGATG-----------------------------------

PF14_0072                       TTTATACAACTCTAATAAATGAATTTTTATATAAACCTAAATTTATGT
MAL14|PF14_0072                 ------------------------------------------------
su_gi_contig_6771               ------------------------------------------------
gi|22793618|gb|BU497424.1|BU497 ------------------------------------------------

PF14_0072                       TTTTATATGTGTGTACATATAAAGATATATATTTATATAAGTATAAAA
MAL14|PF14_0072                 ------------------------------------------------
su_gi_contig_6771               ------------------------------------------------
gi|22793618|gb|BU497424.1|BU497 ------------------------------------------------

PF14_0072                       ATATTTATTCAAATATATAATAATATATATATATATATATATATATTT
MAL14|PF14_0072                 ------------------------------------------------
su_gi_contig_6771               ------------------------------------------------
gi|22793618|gb|BU497424.1|BU497 ------------------------------------------------

PF14_0072                       CCTTTTTTAATATTAGGTATTCCTAACATGTTAACTGGAAACGAAAAA
MAL14|PF14_0072                 ----------------GTATTCCTAACATGTTAACTGGAAACGAAAAA
su_gi_contig_6771               ----------------GTATTCCTAACATGTTAACTGGAAACG-----
gi|22793618|gb|BU497424.1|BU497 ----------------GTATTCCTAACATGTTAACTGGAAACG-----

PF14_0072                       TAAAAAAATAAAAAAATCAAAAAATCAAAAAAATAAAAAAACAAAAAA
MAL14|PF14_0072                 TAA---------------------------------------------
su_gi_contig_6771               ------------------------------------------------
gi|22793618|gb|BU497424.1|BU497 ------------------------------------------------

PF14_0072                       ATAAAGAATAAAAAAGTATAAATCGATATGCATTCAATATTTCAAGGG
MAL14|PF14_0072                 ------------------------------------------------
su_gi_contig_6771               ------------------------------------------------
gi|22793618|gb|BU497424.1|BU497 ------------------------------------------------

PF14_0072                       CATTTAATATAATAATTAACATTTGGATATTCCACAATTATTGTTGAC
MAL14|PF14_0072                 ------------------------------------------------
su_gi_contig_6771               ------------------------------------------------
gi|22793618|gb|BU497424.1|BU497 ------------------------------------------------

PF14_0072                       TCATCATTTTCAAGAAAGTGTATTTTAGGTTCATGATTTATATGATAT
MAL14|PF14_0072                 ------------------------------------------------
su_gi_contig_6771               ------------------------------------------------
gi|22793618|gb|BU497424.1|BU497 ------------------------------------------------

PF14_0072                       CCATTTGAATTTAATACATTATTTTGTTGATTACTTTCAATAGGAATA
MAL14|PF14_0072                 ------------------------------------------------
su_gi_contig_6771               ------------------------------------------------
gi|22793618|gb|BU497424.1|BU497 ------------------------------------------------

PF14_0072                       ATATTTTCATACATATGACAATTTTTTTTATTAGAATAATTATCATAA
MAL14|PF14_0072                 ------------------------------------------------
su_gi_contig_6771               ------------------------------------------------
gi|22793618|gb|BU497424.1|BU497 ------------------------------------------------

PF14_0072                       CTTGATATCTGAAAATCATAGTTTATATTTTGTTTTTCCATATTATTT
MAL14|PF14_0072                 ------------------------------------------------
su_gi_contig_6771               ------------------------------------------------
gi|22793618|gb|BU497424.1|BU497 ------------------------------------------------

PF14_0072                       ATATATTTTTTACAAGAGCTATCCTTTTGTTTGCTTATATATTCCTGT
MAL14|PF14_0072                 ------------------------------------------------
su_gi_contig_6771               ------------------------------------------------
gi|22793618|gb|BU497424.1|BU497 ------------------------------------------------

PF14_0072                       GGGATATCTTGATCATGTATATATATATTTTTTTTTTTTATTTTATCA
MAL14|PF14_0072                 ------------------------------------------------
su_gi_contig_6771               ------------------------------------------------
gi|22793618|gb|BU497424.1|BU497 ------------------------------------------------

PF14_0072                       TTTTTAAATAAATAATAATTAATATTATCATTCATTTTGTTTTCATGT
MAL14|PF14_0072                 ------------------------------------------------
su_gi_contig_6771               ------------------------------------------------
gi|22793618|gb|BU497424.1|BU497 ------------------------------------------------

PF14_0072                       ATTATATTATTATTATTTATTATATTTTTTTTTTTTTTATTGTCCAAA
MAL14|PF14_0072                 ------------------------------------------------
su_gi_contig_6771               ------------------------------------------------
gi|22793618|gb|BU497424.1|BU497 ------------------------------------------------

PF14_0072                       TGAGATACCTTGTTTTTAATTATTTCTACATTTTTCATATCATTTATA
MAL14|PF14_0072                 ------------------------------------------------
su_gi_contig_6771               ------------------------------------------------
gi|22793618|gb|BU497424.1|BU497 ------------------------------------------------

PF14_0072                       TGTTTATTTTCATTATTAAAATTTTTGATACTTTTATTTTTTTTCTTT
MAL14|PF14_0072                 ------------------------------------------------
su_gi_contig_6771               ------------------------------------------------
gi|22793618|gb|BU497424.1|BU497 ------------------------------------------------

PF14_0072                       TCCTCTTTTAATTTTTTACATTTACAATTTAATACAATTTTTTTAATT
MAL14|PF14_0072                 ------------------------------------------------
su_gi_contig_6771               ------------------------------------------------
gi|22793618|gb|BU497424.1|BU497 ------------------------------------------------

PF14_0072                       ACATTTTGCGAAGAATCATTCAATTTTTTATTTGCATTTGTCAAGTGC
MAL14|PF14_0072                 ------------------------------------------------
su_gi_contig_6771               ------------------------------------------------
gi|22793618|gb|BU497424.1|BU497 ------------------------------------------------

PF14_0072                       AAATTAAATTTCCCTTGAATTTCTTGATTTTTAAGAAAATCATTAATA
MAL14|PF14_0072                 ------------------------------------------------
su_gi_contig_6771               ------------------------------------------------
gi|22793618|gb|BU497424.1|BU497 ------------------------------------------------

PF14_0072                       TTTATTTTACTTGAATTTTCTAATGAATTATCATCATTGTGATCATAA
MAL14|PF14_0072                 ------------------------------------------------
su_gi_contig_6771               ------------------------------------------------
gi|22793618|gb|BU497424.1|BU497 ------------------------------------------------

PF14_0072                       TGACATTTTTTTTCTTTTTTTTTTTTATGCTTATCCTGATTTGTCCTA
MAL14|PF14_0072                 ------------------------------------------------
su_gi_contig_6771               ------------------------------------------------
gi|22793618|gb|BU497424.1|BU497 ------------------------------------------------

PF14_0072                       TTTTTTTCTTCTTCATCGTTTATCCATAAATATTTCTTGTGATCATTT
MAL14|PF14_0072                 ------------------------------------------------
su_gi_contig_6771               ------------------------------------------------
gi|22793618|gb|BU497424.1|BU497 ------------------------------------------------

PF14_0072                       GAACAAGTGGAACCTTCAGGTGGTCCATACATTTTTCTAATACTTGGT
MAL14|PF14_0072                 ------------------------------------------------
su_gi_contig_6771               ------------------------------------------------
gi|22793618|gb|BU497424.1|BU497 ------------------------------------------------

PF14_0072                       TTAAGCAAGTTTATATTTGTGTTTGTACTATTATCAGAAGGATTATTT
MAL14|PF14_0072                 ------------------------------------------------
su_gi_contig_6771               ------------------------------------------------
gi|22793618|gb|BU497424.1|BU497 ------------------------------------------------

PF14_0072                       AAATAGAATGTCTTCTTCTTATTATTATTATTACTACTGTTAATATAA
MAL14|PF14_0072                 ------------------------------------------------
su_gi_contig_6771               ------------------------------------------------
gi|22793618|gb|BU497424.1|BU497 ------------------------------------------------

PF14_0072                       TGCGCCTTTTGATTTGGGGATATCATTATGTCATCTGATATATTTGAT
MAL14|PF14_0072                 ------------------------------------------------
su_gi_contig_6771               ------------------------------------------------
gi|22793618|gb|BU497424.1|BU497 ------------------------------------------------

PF14_0072                       ATATTTGATATATTTGAAACATTTGACATATTTGAAATATTTGAAACA
MAL14|PF14_0072                 ------------------------------------------------
su_gi_contig_6771               ------------------------------------------------
gi|22793618|gb|BU497424.1|BU497 ------------------------------------------------

PF14_0072                       TTTGACATATTTGAAACATTTGAAACATTTGAAACATTTGAAACATTT
MAL14|PF14_0072                 ------------------------------------------------
su_gi_contig_6771               ------------------------------------------------
gi|22793618|gb|BU497424.1|BU497 ------------------------------------------------

PF14_0072                       GAAACATTTGACATACTTGAAACATTTGACATACTTGAAACATTTGAC
MAL14|PF14_0072                 ------------------------------------------------
su_gi_contig_6771               ------------------------------------------------
gi|22793618|gb|BU497424.1|BU497 ------------------------------------------------

PF14_0072                       ATACTTGAAACATTTGATATATATTTTTTATTATTTATTATCTTATTA
MAL14|PF14_0072                 ------------------------------------------------
su_gi_contig_6771               ------------------------------------------------
gi|22793618|gb|BU497424.1|BU497 ------------------------------------------------

PF14_0072                       TCTTCTTTATGTTTTATCCTTTTTTGAGAGTCATGTCCTATATTTTCC
MAL14|PF14_0072                 ------------------------------------------------
su_gi_contig_6771               ------------------------------------------------
gi|22793618|gb|BU497424.1|BU497 ------------------------------------------------

PF14_0072                       CCATCGATGATCGATATGATGTTTTTATCGTAATTACGGTCATTTAAT
MAL14|PF14_0072                 ------------------------------------------------
su_gi_contig_6771               ------------------------------------------------
gi|22793618|gb|BU497424.1|BU497 ------------------------------------------------

PF14_0072                       AATTTACCATTTTCCTGTATTTTTTCATATTTTTCAAAATGTATTTCC
MAL14|PF14_0072                 ------------------------------------------------
su_gi_contig_6771               ------------------------------------------------
gi|22793618|gb|BU497424.1|BU497 ------------------------------------------------

PF14_0072                       TCAGAATTAACACTTTTTACTTGTTGATCTTTATTATATAACTTATGC
MAL14|PF14_0072                 ------------------------------------------------
su_gi_contig_6771               ------------------------------------------------
gi|22793618|gb|BU497424.1|BU497 ------------------------------------------------

PF14_0072                       ATATTAATGTTTCC
MAL14|PF14_0072                 --------------
su_gi_contig_6771               --------------
gi|22793618|gb|BU497424.1|BU497 --------------

;

endblock;
