# Supplementary material for: cDNA sequences reveal considerable gene prediction inaccuracy in the Plasmodium falciparum genome
Source: BMC Genomics. 2007 Jul 27;8:255. doi: 10.1186/1471-2164-8-255 (PMC1978503; doi:10.1186/1471-2164-8-255)
Supplement: Additional file 3 — Genes with cDNA sequences not matching predicted CDS perfectly. Aligned cDNA and predicted CDS sequences can be viewed by double clicking the hyper-linked gene names in the Excel file. [file 1471-2164-8-255-S3.zip › PF14_0084.TXT]

#NEXUS

[!This data assembled using Sequencher, from Gene Codes Corporation.]
begin data;
   dimensions ntax=5 nchar=24714;
   format datatype=dna gap=- interleave=yes;
   matrix

PF14_0084                   ATTATTTTAATAAGTAGAAAAAAAAAAAAAAAAATTATATTATTAATC
MAL14|PF14_0084             ------------------------------------------------
su_gi_contig_5448           ------------------------------------------------
H06_Pf_Sau3A_T3_M_P28_d.ab1 ------------------------------------------------
H06_Pf_Sau3A_T3_M_P28.ab1   ------------------------------------------------

PF14_0084                   AATATATGAAATTAAAGTATATAATTTATTATGAATTATTATCATTGT
MAL14|PF14_0084             ------------------------------------------------
su_gi_contig_5448           ------------------------------------------------
H06_Pf_Sau3A_T3_M_P28_d.ab1 ------------------------------------------------
H06_Pf_Sau3A_T3_M_P28.ab1   ------------------------------------------------

PF14_0084                   ATTAGATTATTTTTAAGGTATTACATTTATTCATTTTTTAAAGAAACC
MAL14|PF14_0084             ------------------------------------------------
su_gi_contig_5448           ------------------------------------------------
H06_Pf_Sau3A_T3_M_P28_d.ab1 ------------------------------------------------
H06_Pf_Sau3A_T3_M_P28.ab1   ------------------------------------------------

PF14_0084                   AATTAAGTACATTTATATAAATATGATTAAAATGTTATAAATTCATTT
MAL14|PF14_0084             ------------------------------------------------
su_gi_contig_5448           ------------------------------------------------
H06_Pf_Sau3A_T3_M_P28_d.ab1 ------------------------------------------------
H06_Pf_Sau3A_T3_M_P28.ab1   ------------------------------------------------

PF14_0084                   CAAAATTTGACAAATTATATATATATTATGCCCATTTTTATTATGTGT
MAL14|PF14_0084             ------------------------------------------------
su_gi_contig_5448           ------------------------------------------------
H06_Pf_Sau3A_T3_M_P28_d.ab1 ------------------------------------------------
H06_Pf_Sau3A_T3_M_P28.ab1   ------------------------------------------------

PF14_0084                   ATTTTTTTTTTTTTTTAACAACTTTTTACAAAATAATCTCATTACATC
MAL14|PF14_0084             ------------------------------------------------
su_gi_contig_5448           ------------------------------------------------
H06_Pf_Sau3A_T3_M_P28_d.ab1 ------------------------------------------------
H06_Pf_Sau3A_T3_M_P28.ab1   ------------------------------------------------

PF14_0084                   AATATAATTTTCATTGTATTTTGATATATATATAATAATATATATATA
MAL14|PF14_0084             ------------------------------------------------
su_gi_contig_5448           ------------------------------------------------
H06_Pf_Sau3A_T3_M_P28_d.ab1 ------------------------------------------------
H06_Pf_Sau3A_T3_M_P28.ab1   ------------------------------------------------

PF14_0084                   TATATATATATATATATATATTTTTTTTTAGCCATATATTGAAAAGAA
MAL14|PF14_0084             ------------------------------------------------
su_gi_contig_5448           ------------------------------------------------
H06_Pf_Sau3A_T3_M_P28_d.ab1 ------------------------------------------------
H06_Pf_Sau3A_T3_M_P28.ab1   ------------------------------------------------

PF14_0084                   CATTAAAATATATTTTTTTATTTTTTTATTTATTTTATTCTTATAATT
MAL14|PF14_0084             ------------------------------------------------
su_gi_contig_5448           ------------------------------------------------
H06_Pf_Sau3A_T3_M_P28_d.ab1 ------------------------------------------------
H06_Pf_Sau3A_T3_M_P28.ab1   ------------------------------------------------

PF14_0084                   TTTTATTTTTTTTCTTTTTCTTTTGTAAAATGAGAACCGTTATACAAA
MAL14|PF14_0084             ------------------------------------------------
su_gi_contig_5448           ------------------------------------------------
H06_Pf_Sau3A_T3_M_P28_d.ab1 ------------------------------------------------
H06_Pf_Sau3A_T3_M_P28.ab1   ------------------------------------------------

PF14_0084                   ATAAAGAATAATTCATAAAATGCATACTTAAAATTAATTACATGTCAA
MAL14|PF14_0084             ------------------------------------------------
su_gi_contig_5448           ------------------------------------------------
H06_Pf_Sau3A_T3_M_P28_d.ab1 ------------------------------------------------
H06_Pf_Sau3A_T3_M_P28.ab1   ------------------------------------------------

PF14_0084                   TATATTATATATATATGAAACATGTATTTATTTATAAAATAATTCAGT
MAL14|PF14_0084             ------------------------------------------------
su_gi_contig_5448           ------------------------------------------------
H06_Pf_Sau3A_T3_M_P28_d.ab1 ------------------------------------------------
H06_Pf_Sau3A_T3_M_P28.ab1   ------------------------------------------------

PF14_0084                   GGAATAATATATATAATTTATATATGATATATATTATTTTTAAATATA
MAL14|PF14_0084             ------------------------------------------------
su_gi_contig_5448           ------------------------------------------------
H06_Pf_Sau3A_T3_M_P28_d.ab1 ------------------------------------------------
H06_Pf_Sau3A_T3_M_P28.ab1   ------------------------------------------------

PF14_0084                   TCACAAAAAAAGCAGAACAAAAAAATTAAGGCCTAAAATTTTATTATA
MAL14|PF14_0084             ------------------------------------------------
su_gi_contig_5448           ------------------------------------------------
H06_Pf_Sau3A_T3_M_P28_d.ab1 ------------------------------------------------
H06_Pf_Sau3A_T3_M_P28.ab1   ------------------------------------------------

PF14_0084                   TTATATATATATATATATTTAATTACATTTTTTTTTTTTTTTTTTTCT
MAL14|PF14_0084             ------------------------------------------------
su_gi_contig_5448           ------------------------------------------------
H06_Pf_Sau3A_T3_M_P28_d.ab1 ------------------------------------------------
H06_Pf_Sau3A_T3_M_P28.ab1   ------------------------------------------------

PF14_0084                   TCTTTTAATCCATTTGTAATAAATTTATAAAATACATTTTTAATAAAA
MAL14|PF14_0084             ------------------------------------------------
su_gi_contig_5448           ------------------------------------------------
H06_Pf_Sau3A_T3_M_P28_d.ab1 ------------------------------------------------
H06_Pf_Sau3A_T3_M_P28.ab1   ------------------------------------------------

PF14_0084                   TCTTTTTTGTTTTCAGAAATAAAATTATAACATTTCAGAAATGTTTTT
MAL14|PF14_0084             ------------------------------------------------
su_gi_contig_5448           ------------------------------------------------
H06_Pf_Sau3A_T3_M_P28_d.ab1 ------------------------------------------------
H06_Pf_Sau3A_T3_M_P28.ab1   ------------------------------------------------

PF14_0084                   GTTCCTTTTTTTTTTTTTTTTTTTTTTCATACATAACATTATTTATAT
MAL14|PF14_0084             ------------------------------------------------
su_gi_contig_5448           ------------------------------------------------
H06_Pf_Sau3A_T3_M_P28_d.ab1 ------------------------------------------------
H06_Pf_Sau3A_T3_M_P28.ab1   ------------------------------------------------

PF14_0084                   GATATATATATAAACGTATTTTCTTTTGTATGTCATATGTATATTTTT
MAL14|PF14_0084             ------------------------------------------------
su_gi_contig_5448           ------------------------------------------------
H06_Pf_Sau3A_T3_M_P28_d.ab1 ------------------------------------------------
H06_Pf_Sau3A_T3_M_P28.ab1   ------------------------------------------------

PF14_0084                   CATTTATATATATATATATATTATATATATATGTATTTTTTTTTTTTT
MAL14|PF14_0084             ------------------------------------------------
su_gi_contig_5448           ------------------------------------------------
H06_Pf_Sau3A_T3_M_P28_d.ab1 ------------------------------------------------
H06_Pf_Sau3A_T3_M_P28.ab1   ------------------------------------------------

PF14_0084                   TTTTTTATTATTTTTATTATTGTTAATTATCGATATTCCTGAAAAGGA
MAL14|PF14_0084             ------------------------------------------------
su_gi_contig_5448           ------------------------------------------------
H06_Pf_Sau3A_T3_M_P28_d.ab1 ------------------------------------------------
H06_Pf_Sau3A_T3_M_P28.ab1   ------------------------------------------------

PF14_0084                   ACTTTTTCCTGTTTTTTTTTTTTTATTCAAATTATTAATTTAAATAAA
MAL14|PF14_0084             ------------------------------------------------
su_gi_contig_5448           ------------------------------------------------
H06_Pf_Sau3A_T3_M_P28_d.ab1 ------------------------------------------------
H06_Pf_Sau3A_T3_M_P28.ab1   ------------------------------------------------

PF14_0084                   ATATATATTAACAACACTCTGTATATGTATATATATATATATATATAT
MAL14|PF14_0084             ------------------------------------------------
su_gi_contig_5448           ------------------------------------------------
H06_Pf_Sau3A_T3_M_P28_d.ab1 ------------------------------------------------
H06_Pf_Sau3A_T3_M_P28.ab1   ------------------------------------------------

PF14_0084                   ATATATAAAGTTGTACATTTTTTATTTTTTCATTTTTTTTGTTATATC
MAL14|PF14_0084             ------------------------------------------------
su_gi_contig_5448           ------------------------------------------------
H06_Pf_Sau3A_T3_M_P28_d.ab1 ------------------------------------------------
H06_Pf_Sau3A_T3_M_P28.ab1   ------------------------------------------------

PF14_0084                   ATGAAATGTTTTTGTATCAATTATAAATATATACCTTTTTGAATATAA
MAL14|PF14_0084             ------------------------------------------------
su_gi_contig_5448           ------------------------------------------------
H06_Pf_Sau3A_T3_M_P28_d.ab1 ------------------------------------------------
H06_Pf_Sau3A_T3_M_P28.ab1   ------------------------------------------------

PF14_0084                   AGAAAAATTATTTTATATATAGGAAAAAAAAAAAAGGAAACTTTATGA
MAL14|PF14_0084             ------------------------------------------------
su_gi_contig_5448           ------------------------------------------------
H06_Pf_Sau3A_T3_M_P28_d.ab1 ------------------------------------------------
H06_Pf_Sau3A_T3_M_P28.ab1   ------------------------------------------------

PF14_0084                   AGAACTTTTTTTTTTTTTTTTTTCTGATATGTGGAATGTAAATTTTTA
MAL14|PF14_0084             ------------------------------------------------
su_gi_contig_5448           ------------------------------------------------
H06_Pf_Sau3A_T3_M_P28_d.ab1 ------------------------------------------------
H06_Pf_Sau3A_T3_M_P28.ab1   ------------------------------------------------

PF14_0084                   ATGCATATAATAATACATTTAAAAGAAAACGAAAAAAGAACAATATAT
MAL14|PF14_0084             ------------------------------------------------
su_gi_contig_5448           ------------------------------------------------
H06_Pf_Sau3A_T3_M_P28_d.ab1 ------------------------------------------------
H06_Pf_Sau3A_T3_M_P28.ab1   ------------------------------------------------

PF14_0084                   ATATATATATGTATATATTTCCTAATGTATGTTTATCCATATATATGA
MAL14|PF14_0084             ------------------------------------------------
su_gi_contig_5448           ------------------------------------------------
H06_Pf_Sau3A_T3_M_P28_d.ab1 ------------------------------------------------
H06_Pf_Sau3A_T3_M_P28.ab1   ------------------------------------------------

PF14_0084                   CATGACATGCTTATTAAGCTAGTAGGCGTTATCATTCCTTATATCATA
MAL14|PF14_0084             ------------------------------------------------
su_gi_contig_5448           ------------------------------------------------
H06_Pf_Sau3A_T3_M_P28_d.ab1 ------------------------------------------------
H06_Pf_Sau3A_T3_M_P28.ab1   ------------------------------------------------

PF14_0084                   TTATATTATATTTTATATTATTTTATTTTATTTATTTTTTTTTGTTGT
MAL14|PF14_0084             ------------------------------------------------
su_gi_contig_5448           ------------------------------------------------
H06_Pf_Sau3A_T3_M_P28_d.ab1 ------------------------------------------------
H06_Pf_Sau3A_T3_M_P28.ab1   ------------------------------------------------

PF14_0084                   TGTTGTAAGAAATGAATAATTATATTTGGAATAACACATATTCTTTAG
MAL14|PF14_0084             -----------ATGAATAATTATATTTGGAATAACACATATTCTTTAG
su_gi_contig_5448           ------------------------------------------------
H06_Pf_Sau3A_T3_M_P28_d.ab1 ------------------------------------------------
H06_Pf_Sau3A_T3_M_P28.ab1   ------------------------------------------------

PF14_0084                   AATTTTTAAGTGAAGACTTTTATGATTTGAATATTAGTACGAAAGACA
MAL14|PF14_0084             AATTTTTAAGTGAAGACTTTTATGATTTGAATATTAGTACGAAAGACA
su_gi_contig_5448           ------------------------------------------------
H06_Pf_Sau3A_T3_M_P28_d.ab1 ------------------------------------------------
H06_Pf_Sau3A_T3_M_P28.ab1   ------------------------------------------------

PF14_0084                   ATGTGTACGAAATAATAAAAAAAAAAAAAGACGAGAATGAAGTTGAGA
MAL14|PF14_0084             ATGTGTACGAAATAATAAAAAAAAAAAAAGACGAGAATGAAGTTGAGA
su_gi_contig_5448           ------------------------------------------------
H06_Pf_Sau3A_T3_M_P28_d.ab1 ------------------------------------------------
H06_Pf_Sau3A_T3_M_P28.ab1   ------------------------------------------------

PF14_0084                   GTTTGAGTATAAATATCAGTAGTCATATATGTATGTTTGTTCAATTAA
MAL14|PF14_0084             GTTTGAGTATAAATATCAGTAGTCATATATGTATGTTTGTTCAATTAA
su_gi_contig_5448           ------------------------------------------------
H06_Pf_Sau3A_T3_M_P28_d.ab1 ------------------------------------------------
H06_Pf_Sau3A_T3_M_P28.ab1   ------------------------------------------------

PF14_0084                   TAGATAATATAATTGGGAAATTAAGTTATAGTAATGACATAATAAATG
MAL14|PF14_0084             TAGATAATATAATTGGGAAATTAAGTTATAGTAATGACATAATAAATG
su_gi_contig_5448           ------------------------------------------------
H06_Pf_Sau3A_T3_M_P28_d.ab1 ------------------------------------------------
H06_Pf_Sau3A_T3_M_P28.ab1   ------------------------------------------------

PF14_0084                   ATACATTAAATTATAAGAAATTGTCTGATGTTTTTAATTTTATAAAAA
MAL14|PF14_0084             ATACATTAAATTATAAGAAATTGTCTGATGTTTTTAATTTTATAAAAA
su_gi_contig_5448           ------------------------------------------------
H06_Pf_Sau3A_T3_M_P28_d.ab1 ------------------------------------------------
H06_Pf_Sau3A_T3_M_P28.ab1   ------------------------------------------------

PF14_0084                   ACCAATTATATAATTGTGATTATAGTTTATTTTTAAGAATTTATTCAA
MAL14|PF14_0084             ACCAATTATATAATTGTGATTATAGTTTATTTTTAAGAATTTATTCAA
su_gi_contig_5448           ------------------------------------------------
H06_Pf_Sau3A_T3_M_P28_d.ab1 ------------------------------------------------
H06_Pf_Sau3A_T3_M_P28.ab1   ------------------------------------------------

PF14_0084                   TATATCATACTTATAATCATAGAAAAAATGGATACTTAGATGTCAATA
MAL14|PF14_0084             TATATCATACTTATAATCATAGAAAAAATGGATACTTAGATGTCAATA
su_gi_contig_5448           ------------------------------------------------
H06_Pf_Sau3A_T3_M_P28_d.ab1 ------------------------------------------------
H06_Pf_Sau3A_T3_M_P28.ab1   ------------------------------------------------

PF14_0084                   ATTTATATAACTTCATTTTAGACATTATTAATAAAATTGAAAATTTAA
MAL14|PF14_0084             ATTTATATAACTTCATTTTAGACATTATTAATAAAATTGAAAATTTAA
su_gi_contig_5448           ------------------------------------------------
H06_Pf_Sau3A_T3_M_P28_d.ab1 ------------------------------------------------
H06_Pf_Sau3A_T3_M_P28.ab1   ------------------------------------------------

PF14_0084                   ATGAAAATCATTTTTTAATATTACCTGGAGGTTTTTATTTACAGAAAG
MAL14|PF14_0084             ATGAAAATCATTTTTTAATATTACCTGGAGGTTTTTATTTACAGAAAG
su_gi_contig_5448           ------------------------------------------------
H06_Pf_Sau3A_T3_M_P28_d.ab1 ------------------------------------------------
H06_Pf_Sau3A_T3_M_P28.ab1   ------------------------------------------------

PF14_0084                   AAAAGATGTTAGTAAAAATTTTATATATTATACACAAAAAAAATAATT
MAL14|PF14_0084             AAAAGATGTTAGTAAAAATTTTATATATTATACACAAAAAAAATAATT
su_gi_contig_5448           ------------------------------------------------
H06_Pf_Sau3A_T3_M_P28_d.ab1 ------------------------------------------------
H06_Pf_Sau3A_T3_M_P28.ab1   ------------------------------------------------

PF14_0084                   TATATAGTTTTGCAGTATTAAACAATTCTATATATGGAACACAATATC
MAL14|PF14_0084             TATATAGTTTTGCAGTATTAAACAATTCTATATATGGAACACAATATC
su_gi_contig_5448           ------------------------------------------------
H06_Pf_Sau3A_T3_M_P28_d.ab1 ------------------------------------------------
H06_Pf_Sau3A_T3_M_P28.ab1   ------------------------------------------------

PF14_0084                   ATTCATTTAAAATCGACGATATAGACAATTTAGGTATTTTATTAAGAG
MAL14|PF14_0084             ATTCATTTAAAATCGACGATATAGACAATTTAGGTATTTTATTAAGAG
su_gi_contig_5448           ------------------------------------------------
H06_Pf_Sau3A_T3_M_P28_d.ab1 ------------------------------------------------
H06_Pf_Sau3A_T3_M_P28.ab1   ------------------------------------------------

PF14_0084                   ATGTAGTATTGTGTATAAAGAATATTCAGAAAAATTATTTAACAAATT
MAL14|PF14_0084             ATGTAGTATTGTGTATAAAGAATATTCAGAAAAATTATTTAACAAATT
su_gi_contig_5448           ------------------------------------------------
H06_Pf_Sau3A_T3_M_P28_d.ab1 ------------------------------------------------
H06_Pf_Sau3A_T3_M_P28.ab1   ------------------------------------------------

PF14_0084                   CATTGTTTTGGTTATGTCTATATCGTTTATATATATTTCCTAATGCTG
MAL14|PF14_0084             CATTGTTTTGGTTATGTCTATATCGTTTATATATATTTCCTAATGCTG
su_gi_contig_5448           ------------------------------------------------
H06_Pf_Sau3A_T3_M_P28_d.ab1 ------------------------------------------------
H06_Pf_Sau3A_T3_M_P28.ab1   ------------------------------------------------

PF14_0084                   ATAATGTAGACATATTGTATCAAATATTATTGCCTTATTTAAATAATT
MAL14|PF14_0084             ATAATGTAGACATATTGTATCAAATATTATTGCCTTATTTAAATAATT
su_gi_contig_5448           ------------------------------------------------
H06_Pf_Sau3A_T3_M_P28_d.ab1 ------------------------------------------------
H06_Pf_Sau3A_T3_M_P28.ab1   ------------------------------------------------

PF14_0084                   CTTTTCTTACAAATAATTGGAACATATGTGATAATAATACAATAAATG
MAL14|PF14_0084             CTTTTCTTACAAATAATTGGAACATATGTGATAATAATACAATAAATG
su_gi_contig_5448           ------------------------------------------------
H06_Pf_Sau3A_T3_M_P28_d.ab1 ------------------------------------------------
H06_Pf_Sau3A_T3_M_P28.ab1   ------------------------------------------------

PF14_0084                   TGGTTTCTGATGAAAATGGTTCTAAAGATCATTCGAATGGTCTTATGA
MAL14|PF14_0084             TGGTTTCTGATGAAAATGGTTCTAAAGATCATTCGAATGGTCTTATGA
su_gi_contig_5448           ------------------------------------------------
H06_Pf_Sau3A_T3_M_P28_d.ab1 ------------------------------------------------
H06_Pf_Sau3A_T3_M_P28.ab1   ------------------------------------------------

PF14_0084                   ACACAAATAATAATATAAATAATTCCAATAACAACAACAATTTTAATA
MAL14|PF14_0084             ACACAAATAATAATATAAATAATTCCAATAACAACAACAATTTTAATA
su_gi_contig_5448           ------------------------------------------------
H06_Pf_Sau3A_T3_M_P28_d.ab1 ------------------------------------------------
H06_Pf_Sau3A_T3_M_P28.ab1   ------------------------------------------------

PF14_0084                   ATAATAATAATTATAATAATAATTTTAATAATTATAATAATAACAACA
MAL14|PF14_0084             ATAATAATAATTATAATAATAATTTTAATAATTATAATAATAACAACA
su_gi_contig_5448           ------------------------------------------------
H06_Pf_Sau3A_T3_M_P28_d.ab1 ------------------------------------------------
H06_Pf_Sau3A_T3_M_P28.ab1   ------------------------------------------------

PF14_0084                   ATTATAATAACATTTATAATAATAATACACCATTTGATATGAATTTTT
MAL14|PF14_0084             ATTATAATAACATTTATAATAATAATACACCATTTGATATGAATTTTT
su_gi_contig_5448           ------------------------------------------------
H06_Pf_Sau3A_T3_M_P28_d.ab1 ------------------------------------------------
H06_Pf_Sau3A_T3_M_P28.ab1   ------------------------------------------------

PF14_0084                   CAAATTTTAATAATAATTTAAATAATAACATTAATAATGTACAAGCCA
MAL14|PF14_0084             CAAATTTTAATAATAATTTAAATAATAACATTAATAATGTACAAGCCA
su_gi_contig_5448           ------------------------------------------------
H06_Pf_Sau3A_T3_M_P28_d.ab1 ------------------------------------------------
H06_Pf_Sau3A_T3_M_P28.ab1   ------------------------------------------------

PF14_0084                   ATTTGGGTAATGGACCAAATTATATGAACACGTCAGGTAATAATTTTA
MAL14|PF14_0084             ATTTGGGTAATGGACCAAATTATATGAACACGTCAGGTAATAATTTTA
su_gi_contig_5448           ------------------------------------------------
H06_Pf_Sau3A_T3_M_P28_d.ab1 ------------------------------------------------
H06_Pf_Sau3A_T3_M_P28.ab1   ------------------------------------------------

PF14_0084                   ACGGTTTCGATAATTTTAATAATATAAATAATTTAAATGATTTTGATG
MAL14|PF14_0084             ACGGTTTCGATAATTTTAATAATATAAATAATTTAAATGATTTTGATG
su_gi_contig_5448           ------------------------------------------------
H06_Pf_Sau3A_T3_M_P28_d.ab1 ------------------------------------------------
H06_Pf_Sau3A_T3_M_P28.ab1   ------------------------------------------------

PF14_0084                   TATGGAATAATTTTAATTTTAATAATAGTGATAAATTTCCAAATGATT
MAL14|PF14_0084             TATGGAATAATTTTAATTTTAATAATAGTGATAAATTTCCAAATGATT
su_gi_contig_5448           ------------------------------------------------
H06_Pf_Sau3A_T3_M_P28_d.ab1 ------------------------------------------------
H06_Pf_Sau3A_T3_M_P28.ab1   ------------------------------------------------

PF14_0084                   TAAATTATTTTAATGATTTCGATTTGAATGTGTTTCAAAATAATAATA
MAL14|PF14_0084             TAAATTATTTTAATGATTTCGATTTGAATGTGTTTCAAAATAATAATA
su_gi_contig_5448           ------------------------------------------------
H06_Pf_Sau3A_T3_M_P28_d.ab1 ------------------------------------------------
H06_Pf_Sau3A_T3_M_P28.ab1   ------------------------------------------------

PF14_0084                   ATAATAATAATGTAATGATGGCTAGCCAAAATATACCTGTCCAATTTT
MAL14|PF14_0084             ATAATAATAATGTAATGATGGCTAGCCAAAATATACCTGTCCAATTTT
su_gi_contig_5448           ------------------------------------------------
H06_Pf_Sau3A_T3_M_P28_d.ab1 ------------------------------------------------
H06_Pf_Sau3A_T3_M_P28.ab1   ------------------------------------------------

PF14_0084                   CTGAACAGGCAAGGTATAATGATAATAAAAATGTGAGAAAAAAGAAAA
MAL14|PF14_0084             CTGAACAGGCAAGGTATAATGATAATAAAAATGTGAGAAAAAAGAAAA
su_gi_contig_5448           ------------------------------------------------
H06_Pf_Sau3A_T3_M_P28_d.ab1 ------------------------------------------------
H06_Pf_Sau3A_T3_M_P28.ab1   ------------------------------------------------

PF14_0084                   TTCGTGAGAAGTATGAGAAATATGGAGGTATATATGTAAATTTGTATA
MAL14|PF14_0084             TTCGTGAGAAGTATGAGAAATATGGAGGTATATATGTAAATTTGTATA
su_gi_contig_5448           ------------------------------------------------
H06_Pf_Sau3A_T3_M_P28_d.ab1 ------------------------------------------------
H06_Pf_Sau3A_T3_M_P28.ab1   ------------------------------------------------

PF14_0084                   AAGACAAATTTACTTCATTTTCAATGAGTTTATATTATAGTATGATAT
MAL14|PF14_0084             AAGACAAATTTACTTCATTTTCAATGAGTTTATATTATAGTATGATAT
su_gi_contig_5448           ------------------------------------------------
H06_Pf_Sau3A_T3_M_P28_d.ab1 ------------------------------------------------
H06_Pf_Sau3A_T3_M_P28.ab1   ------------------------------------------------

PF14_0084                   ATATGTTAAAGGTTATGAACATTGAAGAGGAAGATATTGAAGTATTTA
MAL14|PF14_0084             ATATGTTAAAGGTTATGAACATTGAAGAGGAAGATATTGAAGTATTTA
su_gi_contig_5448           ------------------------------------------------
H06_Pf_Sau3A_T3_M_P28_d.ab1 ------------------------------------------------
H06_Pf_Sau3A_T3_M_P28.ab1   ------------------------------------------------

PF14_0084                   AAATTTTTATATATTATAGTATTATATTAAAATTGTGTGACGATTTAA
MAL14|PF14_0084             AAATTTTTATATATTATAGTATTATATTAAAATTGTGTGACGATTTAA
su_gi_contig_5448           ------------------------------------------------
H06_Pf_Sau3A_T3_M_P28_d.ab1 ------------------------------------------------
H06_Pf_Sau3A_T3_M_P28.ab1   ------------------------------------------------

PF14_0084                   TACGATACGAATATATAGAAAGGAGAAAGAATGAAATGGGAAACGTAA
MAL14|PF14_0084             TACGATACGAATATATAGAAAGGAGAAAGAATGAAATGGGAAACGTAA
su_gi_contig_5448           ------------------------------------------------
H06_Pf_Sau3A_T3_M_P28_d.ab1 ------------------------------------------------
H06_Pf_Sau3A_T3_M_P28.ab1   ------------------------------------------------

PF14_0084                   GGAGTAGTCAGCATGATAATAGTAATAATAATAACAACGAAGTTAATA
MAL14|PF14_0084             GGAGTAGTCAGCATGATAATAGTAATAATAATAACAACGAAGTTAATA
su_gi_contig_5448           ------------------------------------------------
H06_Pf_Sau3A_T3_M_P28_d.ab1 ------------------------------------------------
H06_Pf_Sau3A_T3_M_P28.ab1   ------------------------------------------------

PF14_0084                   ATAATAATAACAATAACAATGTTAATAATTTTTATGGTAGTCAGGTTA
MAL14|PF14_0084             ATAATAATAACAATAACAATGTTAATAATTTTTATGGTAGTCAGGTTA
su_gi_contig_5448           ------------------------------------------------
H06_Pf_Sau3A_T3_M_P28_d.ab1 ------------------------------------------------
H06_Pf_Sau3A_T3_M_P28.ab1   ------------------------------------------------

PF14_0084                   ATAATTATAATAATAACTTTGGTCATAATAATGTGTCATCTATATATA
MAL14|PF14_0084             ATAATTATAATAATAACTTTGGTCATAATAATGTGTCATCTATATATA
su_gi_contig_5448           ------------------------------------------------
H06_Pf_Sau3A_T3_M_P28_d.ab1 ------------------------------------------------
H06_Pf_Sau3A_T3_M_P28.ab1   ------------------------------------------------

PF14_0084                   GCAATAATAATAATAGTGAACTTCACAAGAGTGAAAATAAGAACGATC
MAL14|PF14_0084             GCAATAATAATAATAGTGAACTTCACAAGAGTGAAAATAAGAACGATC
su_gi_contig_5448           ------------------------------------------------
H06_Pf_Sau3A_T3_M_P28_d.ab1 ------------------------------------------------
H06_Pf_Sau3A_T3_M_P28.ab1   ------------------------------------------------

PF14_0084                   CTAATAGAATCGATGATATATTTTTTGTGTTTTTAGATATGAGTGTAA
MAL14|PF14_0084             CTAATAGAATCGATGATATATTTTTTGTGTTTTTAGATATGAGTGTAA
su_gi_contig_5448           ------------------------------------------------
H06_Pf_Sau3A_T3_M_P28_d.ab1 ------------------------------------------------
H06_Pf_Sau3A_T3_M_P28.ab1   ------------------------------------------------

PF14_0084                   GAAAATTGTGTGTGTTGTTTCATTTATACTTTTGTAAGATGAAGGTTG
MAL14|PF14_0084             GAAAATTGTGTGTGTTGTTTCATTTATACTTTTGTAAGATGAAGGTTG
su_gi_contig_5448           ------------------------------------------------
H06_Pf_Sau3A_T3_M_P28_d.ab1 ------------------------------------------------
H06_Pf_Sau3A_T3_M_P28.ab1   ------------------------------------------------

PF14_0084                   ACGTGTACGATAAAAGTAAGATGATTAGAAGTAATGTGTTGAATGAAA
MAL14|PF14_0084             ACGTGTACGATAAAAGTAAGATGATTAGAAGTAATGTGTTGAATGAAA
su_gi_contig_5448           ------------------------------------------------
H06_Pf_Sau3A_T3_M_P28_d.ab1 ------------------------------------------------
H06_Pf_Sau3A_T3_M_P28.ab1   ------------------------------------------------

PF14_0084                   TTATGAAGAAAATATTATTTGTTAAATATATGTATAATAAGATAGAAT
MAL14|PF14_0084             TTATGAAGAAAATATTATTTGTTAAATATATGTATAATAAGATAGAAT
su_gi_contig_5448           ------------------------------------------------
H06_Pf_Sau3A_T3_M_P28_d.ab1 ------------------------------------------------
H06_Pf_Sau3A_T3_M_P28.ab1   ------------------------------------------------

PF14_0084                   TAAAAATTTATTCAGATTTAACATTAAATGTTGATATTATTAAGAATA
MAL14|PF14_0084             TAAAAATTTATTCAGATTTAACATTAAATGTTGATATTATTAAGAATA
su_gi_contig_5448           ------------------------------------------------
H06_Pf_Sau3A_T3_M_P28_d.ab1 ------------------------------------------------
H06_Pf_Sau3A_T3_M_P28.ab1   ------------------------------------------------

PF14_0084                   GGAATTATGTTAATTCTATAAAATTTCCTTTGTATATAAAATTTGAAG
MAL14|PF14_0084             GGAATTATGTTAATTCTATAAAATTTCCTTTGTATATAAAATTTGAAG
su_gi_contig_5448           ------------------------------------------------
H06_Pf_Sau3A_T3_M_P28_d.ab1 ------------------------------------------------
H06_Pf_Sau3A_T3_M_P28.ab1   ------------------------------------------------

PF14_0084                   AAGAATTGTTTAAAAGTTATCGTAAAGTTGAGATAAAAAAAGATATAA
MAL14|PF14_0084             AAGAATTGTTTAAAAGTTATCGTAAAGTTGAGATAAAAAAAGATATAA
su_gi_contig_5448           ------------------------------------------------
H06_Pf_Sau3A_T3_M_P28_d.ab1 ------------------------------------------------
H06_Pf_Sau3A_T3_M_P28.ab1   ------------------------------------------------

PF14_0084                   ATATGCCTATATCATTTTATATATCTCGACGTAATGTTGAAAGTTTTA
MAL14|PF14_0084             ATATGCCTATATCATTTTATATATCTCGACGTAATGTTGAAAGTTTTA
su_gi_contig_5448           ------------------------------------------------
H06_Pf_Sau3A_T3_M_P28_d.ab1 ------------------------------------------------
H06_Pf_Sau3A_T3_M_P28.ab1   ------------------------------------------------

PF14_0084                   ATGATTTATATGTGATATTATATGAAACAAATTTAATTACAAATATCT
MAL14|PF14_0084             ATGATTTATATGTGATATTATATGAAACAAATTTAATTACAAATATCT
su_gi_contig_5448           ------------------------------------------------
H06_Pf_Sau3A_T3_M_P28_d.ab1 ------------------------------------------------
H06_Pf_Sau3A_T3_M_P28.ab1   ------------------------------------------------

PF14_0084                   TAATAAATCAAAAAAGTTATATAAAACATTGTTATATATTAGCATTCT
MAL14|PF14_0084             TAATAAATCAAAAAAGTTATATAAAACATTGTTATATATTAGCATTCT
su_gi_contig_5448           ------------------------------------------------
H06_Pf_Sau3A_T3_M_P28_d.ab1 ------------------------------------------------
H06_Pf_Sau3A_T3_M_P28.ab1   ------------------------------------------------

PF14_0084                   CATTTATTAGTCATGTATTAAATAATGTAATACCTTCTACTAAACATT
MAL14|PF14_0084             CATTTATTAGTCATGTATTAAATAATGTAATACCTTCTACTAAACATT
su_gi_contig_5448           ------------------------------------------------
H06_Pf_Sau3A_T3_M_P28_d.ab1 ------------------------------------------------
H06_Pf_Sau3A_T3_M_P28.ab1   ------------------------------------------------

PF14_0084                   TTATTTATTTGTCAAAATATGCAAAATTGAAAAGAGGTTTACAGTTGA
MAL14|PF14_0084             TTATTTATTTGTCAAAATATGCAAAATTGAAAAGAGGTTTACAGTTGA
su_gi_contig_5448           ------------------------------------------------
H06_Pf_Sau3A_T3_M_P28_d.ab1 ------------------------------------------------
H06_Pf_Sau3A_T3_M_P28.ab1   ------------------------------------------------

PF14_0084                   GTATTTTTTATGAAATATACCGTATGTATAACAATATATATTTTATAT
MAL14|PF14_0084             GTATTTTTTATGAAATATACCGTATGTATAACAATATATATTTTATAT
su_gi_contig_5448           ------------------------------------------------
H06_Pf_Sau3A_T3_M_P28_d.ab1 ------------------------------------------------
H06_Pf_Sau3A_T3_M_P28.ab1   ------------------------------------------------

PF14_0084                   CATGTTCATTACATGAAAATAAAGAAATCGTTATGTATAAAATAATTA
MAL14|PF14_0084             CATGTTCATTACATGAAAATAAAGAAATCGTTATGTATAAAATAATTA
su_gi_contig_5448           ------------------------------------------------
H06_Pf_Sau3A_T3_M_P28_d.ab1 ------------------------------------------------
H06_Pf_Sau3A_T3_M_P28.ab1   ------------------------------------------------

PF14_0084                   ATAGTTCTATGTTATTATTTTTATATGATTTCTTGTTACGAGTTAAAT
MAL14|PF14_0084             ATAGTTCTATGTTATTATTTTTATATGATTTCTTGTTACGAGTTAAAT
su_gi_contig_5448           ------------------------------------------------
H06_Pf_Sau3A_T3_M_P28_d.ab1 ------------------------------------------------
H06_Pf_Sau3A_T3_M_P28.ab1   ------------------------------------------------

PF14_0084                   GTGTAGATGTATGTTCAATTTTTTCAATACATTATAATGGTTTTACGA
MAL14|PF14_0084             GTGTAGATGTATGTTCAATTTTTTCAATACATTATAATGGTTTTACGA
su_gi_contig_5448           ------------------------------------------------
H06_Pf_Sau3A_T3_M_P28_d.ab1 ------------------------------------------------
H06_Pf_Sau3A_T3_M_P28.ab1   ------------------------------------------------

PF14_0084                   ACGATTCTAGTTATTATATGAACCAAAAGAGGCGGAAAAAGCAAAAGA
MAL14|PF14_0084             ACGATTCTAGTTATTATATGAACCAAAAGAGGCGGAAAAAGCAAAAGA
su_gi_contig_5448           ------------------------------------------------
H06_Pf_Sau3A_T3_M_P28_d.ab1 ------------------------------------------------
H06_Pf_Sau3A_T3_M_P28.ab1   ------------------------------------------------

PF14_0084                   AATATATAAAAAGTAAAAATGATAGAAAAGGAAGTGTGGTAAATAAGA
MAL14|PF14_0084             AATATATAAAAAGTAAAAATGATAGAAAAGGAAGTGTGGTAAATAAGA
su_gi_contig_5448           ------------------------------------------------
H06_Pf_Sau3A_T3_M_P28_d.ab1 ------------------------------------------------
H06_Pf_Sau3A_T3_M_P28.ab1   ------------------------------------------------

PF14_0084                   GTAAGTATAATGACAAAAGTAGTAATAACTATGATAATAAATACAACA
MAL14|PF14_0084             GTAAGTATAATGACAAAAGTAGTAATAACTATGATAATAAATACAACA
su_gi_contig_5448           ------------------------------------------------
H06_Pf_Sau3A_T3_M_P28_d.ab1 ------------------------------------------------
H06_Pf_Sau3A_T3_M_P28.ab1   ------------------------------------------------

PF14_0084                   AATTTAAGGATAGGTACAAGGATAGCATGATACATAATAACGTGAATA
MAL14|PF14_0084             AATTTAAGGATAGGTACAAGGATAGCATGATACATAATAACGTGAATA
su_gi_contig_5448           ------------------------------------------------
H06_Pf_Sau3A_T3_M_P28_d.ab1 ------------------------------------------------
H06_Pf_Sau3A_T3_M_P28.ab1   ------------------------------------------------

PF14_0084                   ATATATCGATGAGTAGTTATAATAGAAATAGTGATATAAATAATAGTA
MAL14|PF14_0084             ATATATCGATGAGTAGTTATAATAGAAATAGTGATATAAATAATAGTA
su_gi_contig_5448           ------------------------------------------------
H06_Pf_Sau3A_T3_M_P28_d.ab1 ------------------------------------------------
H06_Pf_Sau3A_T3_M_P28.ab1   ------------------------------------------------

PF14_0084                   GTTCTAATAATGAGTATAACGATGACTCTTTTGTTTATGATAATATAA
MAL14|PF14_0084             GTTCTAATAATGAGTATAACGATGACTCTTTTGTTTATGATAATATAA
su_gi_contig_5448           ------------------------------------------------
H06_Pf_Sau3A_T3_M_P28_d.ab1 ------------------------------------------------
H06_Pf_Sau3A_T3_M_P28.ab1   ------------------------------------------------

PF14_0084                   AAAGATTGAAGAAATGTCGCAACTTTAATGATAATGATAGCTATTCCT
MAL14|PF14_0084             AAAGATTGAAGAAATGTCGCAACTTTAATGATAATGATAGCTATTCCT
su_gi_contig_5448           ------------------------------------------------
H06_Pf_Sau3A_T3_M_P28_d.ab1 ------------------------------------------------
H06_Pf_Sau3A_T3_M_P28.ab1   ------------------------------------------------

PF14_0084                   CTCTAGACGAATTAGCACATGCAAGTGAAGGTAATATTAGATTATCTG
MAL14|PF14_0084             CTCTAGACGAATTAGCACATGCAAGTGAAGGTAATATTAGATTATCTG
su_gi_contig_5448           ------------------------------------------------
H06_Pf_Sau3A_T3_M_P28_d.ab1 ------------------------------------------------
H06_Pf_Sau3A_T3_M_P28.ab1   ------------------------------------------------

PF14_0084                   GTTATTGTATCGATATCTCTGTGTTGGAATGTTTTAGTAACTTCTTTT
MAL14|PF14_0084             GTTATTGTATCGATATCTCTGTGTTGGAATGTTTTAGTAACTTCTTTT
su_gi_contig_5448           ------------------------------------------------
H06_Pf_Sau3A_T3_M_P28_d.ab1 ------------------------------------------------
H06_Pf_Sau3A_T3_M_P28.ab1   ------------------------------------------------

PF14_0084                   TAATTATAAACCCTAAATTAAATATAATACGATCTGATGTTATAGAAT
MAL14|PF14_0084             TAATTATAAACCCTAAATTAAATATAATACGATCTGATGTTATAGAAT
su_gi_contig_5448           ------------------------------------------------
H06_Pf_Sau3A_T3_M_P28_d.ab1 ------------------------------------------------
H06_Pf_Sau3A_T3_M_P28.ab1   ------------------------------------------------

PF14_0084                   ATTTTTACAAAATCAATGAAAAGAAAATAAATAAGAATAGTCAATTAT
MAL14|PF14_0084             ATTTTTACAAAATCAATGAAAAGAAAATAAATAAGAATAGTCAATTAT
su_gi_contig_5448           ------------------------------------------------
H06_Pf_Sau3A_T3_M_P28_d.ab1 ------------------------------------------------
H06_Pf_Sau3A_T3_M_P28.ab1   ------------------------------------------------

PF14_0084                   TTTTGTTTGAAAAAAGTAATGATATAAATAGAAGTGAAATAGAAATAT
MAL14|PF14_0084             TTTTGTTTGAAAAAAGTAATGATATAAATAGAAGTGAAATAGAAATAT
su_gi_contig_5448           ------------------------------------------------
H06_Pf_Sau3A_T3_M_P28_d.ab1 ------------------------------------------------
H06_Pf_Sau3A_T3_M_P28.ab1   ------------------------------------------------

PF14_0084                   TAGAAAATATGAGTTTAGATTTAGGATTCGATAGGAAGAAGAATGATA
MAL14|PF14_0084             TAGAAAATATGAGTTTAGATTTAGGATTCGATAGGAAGAAGAATGATA
su_gi_contig_5448           ------------------------------------------------
H06_Pf_Sau3A_T3_M_P28_d.ab1 ------------------------------------------------
H06_Pf_Sau3A_T3_M_P28.ab1   ------------------------------------------------

PF14_0084                   TAATAGAATATTATTGTGGTGAATGCATTTTATTTAAAAATTTAGTAC
MAL14|PF14_0084             TAATAGAATATTATTGTGGTGAATGCATTTTATTTAAAAATTTAGTAC
su_gi_contig_5448           ------------------------------------------------
H06_Pf_Sau3A_T3_M_P28_d.ab1 ------------------------------------------------
H06_Pf_Sau3A_T3_M_P28.ab1   ------------------------------------------------

PF14_0084                   CAGAATTTTATCATTTAAGAGATATGTTATTTATATTTAAATCATATA
MAL14|PF14_0084             CAGAATTTTATCATTTAAGAGATATGTTATTTATATTTAAATCATATA
su_gi_contig_5448           ------------------------------------------------
H06_Pf_Sau3A_T3_M_P28_d.ab1 ------------------------------------------------
H06_Pf_Sau3A_T3_M_P28.ab1   ------------------------------------------------

PF14_0084                   TGTGTCCATATATAGAAAAGTTACCACAAGTAAAAGTGTATAAATATG
MAL14|PF14_0084             TGTGTCCATATATAGAAAAGTTACCACAAGTAAAAGTGTATAAATATG
su_gi_contig_5448           ------------------------------------------------
H06_Pf_Sau3A_T3_M_P28_d.ab1 ------------------------------------------------
H06_Pf_Sau3A_T3_M_P28.ab1   ------------------------------------------------

PF14_0084                   ATGATATAAATTTAAAATTTGAATATAAGAATAAATTAATAATAAGTG
MAL14|PF14_0084             ATGATATAAATTTAAAATTTGAATATAAGAATAAATTAATAATAAGTG
su_gi_contig_5448           ------------------------------------------------
H06_Pf_Sau3A_T3_M_P28_d.ab1 ------------------------------------------------
H06_Pf_Sau3A_T3_M_P28.ab1   ------------------------------------------------

PF14_0084                   TATTTAATAAAAAGATCGATATATGTGGATATATGTGTCCACCGAAGG
MAL14|PF14_0084             TATTTAATAAAAAGATCGATATATGTGGATATATGTGTCCACCGAAGG
su_gi_contig_5448           ------------------------------------------------
H06_Pf_Sau3A_T3_M_P28_d.ab1 ------------------------------------------------
H06_Pf_Sau3A_T3_M_P28.ab1   ------------------------------------------------

PF14_0084                   ATACAAAATTTAATTTCTTTTCTTATATATATCAATTTATTCAAACAC
MAL14|PF14_0084             ATACAAAATTTAATTTCTTTTCTTATATATATCAATTTATTCAAACAC
su_gi_contig_5448           ------------------------------------------------
H06_Pf_Sau3A_T3_M_P28_d.ab1 ------------------------------------------------
H06_Pf_Sau3A_T3_M_P28.ab1   ------------------------------------------------

PF14_0084                   AAGAAAATAAAAAGGATAATTGTATATTAACATATTCAAATCCAAATA
MAL14|PF14_0084             AAGAAAATAAAAAGGATAATTGTATATTAACATATTCAAATCCAAATA
su_gi_contig_5448           ------------------------------------------------
H06_Pf_Sau3A_T3_M_P28_d.ab1 ------------------------------------------------
H06_Pf_Sau3A_T3_M_P28.ab1   ------------------------------------------------

PF14_0084                   TGTATACTACGGATATATATATTGAAAATGAATTGGATGTATTATATG
MAL14|PF14_0084             TGTATACTACGGATATATATATTGAAAATGAATTGGATGTATTATATG
su_gi_contig_5448           ------------------------------------------------
H06_Pf_Sau3A_T3_M_P28_d.ab1 ------------------------------------------------
H06_Pf_Sau3A_T3_M_P28.ab1   ------------------------------------------------

PF14_0084                   TTAATGATTTACCATATTTTCATCCATCTTTAGATTTGAGAGATGTAG
MAL14|PF14_0084             TTAATGATTTACCATATTTTCATCCATCTTTAGATTTGAGAGATGTAG
su_gi_contig_5448           ------------------------------------------------
H06_Pf_Sau3A_T3_M_P28_d.ab1 ------------------------------------------------
H06_Pf_Sau3A_T3_M_P28.ab1   ------------------------------------------------

PF14_0084                   AAATCTTATTACAATATTTGACTGTACCATATATACGTATACCATTAA
MAL14|PF14_0084             AAATCTTATTACAATATTTGACTGTACCATATATACGTATACCATTAA
su_gi_contig_5448           ------------------------------------------------
H06_Pf_Sau3A_T3_M_P28_d.ab1 ------------------------------------------------
H06_Pf_Sau3A_T3_M_P28.ab1   ------------------------------------------------

PF14_0084                   TATTAGAGTTTTTTTGTGATAAGAATAGAATAAAGAGTTTCGAATCAT
MAL14|PF14_0084             TATTAGAGTTTTTTTGTGATAAGAATAGAATAAAGAGTTTCGAATCAT
su_gi_contig_5448           ------------------------------------------------
H06_Pf_Sau3A_T3_M_P28_d.ab1 ------------------------------------------------
H06_Pf_Sau3A_T3_M_P28.ab1   ------------------------------------------------

PF14_0084                   TTGATATACAACAGTTAATATTATGTATTTTATTTGAGCCTTATATTT
MAL14|PF14_0084             TTGATATACAACAGTTAATATTATGTATTTTATTTGAGCCTTATATTT
su_gi_contig_5448           ------------------------------------------------
H06_Pf_Sau3A_T3_M_P28_d.ab1 ------------------------------------------------
H06_Pf_Sau3A_T3_M_P28.ab1   ------------------------------------------------

PF14_0084                   TTAAAAATAAATATAAAAATGTAGAAGAAGATAATTTCATACCTTCTA
MAL14|PF14_0084             TTAAAAATAAATATAAAAATGTAGAAGAAGATAATTTCATACCTTCTA
su_gi_contig_5448           ------------------------------------------------
H06_Pf_Sau3A_T3_M_P28_d.ab1 ------------------------------------------------
H06_Pf_Sau3A_T3_M_P28.ab1   ------------------------------------------------

PF14_0084                   AGGATAGAAATATATTTGCTACAAAATATGGTTTATTAATAAACGAAT
MAL14|PF14_0084             AGGATAGAAATATATTTGCTACAAAATATGGTTTATTAATAAACGAAT
su_gi_contig_5448           ------------------------------------------------
H06_Pf_Sau3A_T3_M_P28_d.ab1 ------------------------------------------------
H06_Pf_Sau3A_T3_M_P28.ab1   ------------------------------------------------

PF14_0084                   TAATACATAGTCCAAAAAATGTATTATGTAGTGTCTATTCTTATTTAG
MAL14|PF14_0084             TAATACATAGTCCAAAAAATGTATTATGTAGTGTCTATTCTTATTTAG
su_gi_contig_5448           ------------------------------------------------
H06_Pf_Sau3A_T3_M_P28_d.ab1 ------------------------------------------------
H06_Pf_Sau3A_T3_M_P28.ab1   ------------------------------------------------

PF14_0084                   AAATATTTTTTAGTTTTGATAATAACAATAGTATAAATCAAAAGGTTA
MAL14|PF14_0084             AAATATTTTTTAGTTTTGATAATAACAATAGTATAAATCAAAAGGTTA
su_gi_contig_5448           ------------------------------------------------
H06_Pf_Sau3A_T3_M_P28_d.ab1 ------------------------------------------------
H06_Pf_Sau3A_T3_M_P28.ab1   ------------------------------------------------

PF14_0084                   TATTTATATTTATAATTATTATAAGTTCATACGTTAATTCTTATATAA
MAL14|PF14_0084             TATTTATATTTATAATTATTATAAGTTCATACGTTAATTCTTATATAA
su_gi_contig_5448           ------------------------------------------------
H06_Pf_Sau3A_T3_M_P28_d.ab1 ------------------------------------------------
H06_Pf_Sau3A_T3_M_P28.ab1   ------------------------------------------------

PF14_0084                   AATTAGTTTTAGAGACTAATAAGGAAATACGCAGAAATTTGAACAATA
MAL14|PF14_0084             AATTAGTTTTAGAGACTAATAAGGAAATACGCAGAAATTTGAACAATA
su_gi_contig_5448           ------------------------------------------------
H06_Pf_Sau3A_T3_M_P28_d.ab1 ------------------------------------------------
H06_Pf_Sau3A_T3_M_P28.ab1   ------------------------------------------------

PF14_0084                   TTGAAAATATTATAAATAAGAATAAGCTTATCAAGAAAAGGAAATCGT
MAL14|PF14_0084             TTGAAAATATTATAAATAAGAATAAGCTTATCAAGAAAAGGAAATCGT
su_gi_contig_5448           ------------------------------------------------
H06_Pf_Sau3A_T3_M_P28_d.ab1 ------------------------------------------------
H06_Pf_Sau3A_T3_M_P28.ab1   ------------------------------------------------

PF14_0084                   ATAGGGAAAAATCGTATCCTCATAAAGATATCATAAGACCCTCCGAAG
MAL14|PF14_0084             ATAGGGAAAAATCGTATCCTCATAAAGATATCATAAGACCCTCCGAAG
su_gi_contig_5448           ------------------------------------------------
H06_Pf_Sau3A_T3_M_P28_d.ab1 ------------------------------------------------
H06_Pf_Sau3A_T3_M_P28.ab1   ------------------------------------------------

PF14_0084                   AAGAAAAAGAAAAGAAAAAAAGAACTATATCAAATTATGGTAATTGTG
MAL14|PF14_0084             AAGAAAAAGAAAAGAAAAAAAGAACTATATCAAATTATGGTAATTGTG
su_gi_contig_5448           ------------------------------------------------
H06_Pf_Sau3A_T3_M_P28_d.ab1 ------------------------------------------------
H06_Pf_Sau3A_T3_M_P28.ab1   ------------------------------------------------

PF14_0084                   ATATTAAGAAGGATAATAATGGTATTAATAATAACTCTGAGGAACATA
MAL14|PF14_0084             ATATTAAGAAGGATAATAATGGTATTAATAATAACTCTGAGGAACATA
su_gi_contig_5448           ------------------------------------------------
H06_Pf_Sau3A_T3_M_P28_d.ab1 ------------------------------------------------
H06_Pf_Sau3A_T3_M_P28.ab1   ------------------------------------------------

PF14_0084                   TTAATGGTATTCATTTTGATGGTAATGAGCGCACGTATTATAAATACA
MAL14|PF14_0084             TTAATGGTATTCATTTTGATGGTAATGAGCGCACGTATTATAAATACA
su_gi_contig_5448           ------------------------------------------------
H06_Pf_Sau3A_T3_M_P28_d.ab1 ------------------------------------------------
H06_Pf_Sau3A_T3_M_P28.ab1   ------------------------------------------------

PF14_0084                   GAAAACATATAGAAAAAAGAGAAAGGAAACGAATGTTTAACTTTTTAA
MAL14|PF14_0084             GAAAACATATAGAAAAAAGAGAAAGGAAACGAATGTTTAACTTTTTAA
su_gi_contig_5448           ------------------------------------------------
H06_Pf_Sau3A_T3_M_P28_d.ab1 ------------------------------------------------
H06_Pf_Sau3A_T3_M_P28.ab1   ------------------------------------------------

PF14_0084                   ACAAACTTAAAAGGAAGCTAATAAAGAATGATTTATATTGTTCTGATG
MAL14|PF14_0084             ACAAACTTAAAAGGAAGCTAATAAAGAATGATTTATATTGTTCTGATG
su_gi_contig_5448           ------------------------------------------------
H06_Pf_Sau3A_T3_M_P28_d.ab1 ------------------------------------------------
H06_Pf_Sau3A_T3_M_P28.ab1   ------------------------------------------------

PF14_0084                   ATGTCTTAATGAATTTGGAAAAATATTATAAAATGATAAAAAAAAAAT
MAL14|PF14_0084             ATGTCTTAATGAATTTGGAAAAATATTATAAAATGATAAAAAAAAAAT
su_gi_contig_5448           ------------------------------------------------
H06_Pf_Sau3A_T3_M_P28_d.ab1 ------------------------------------------------
H06_Pf_Sau3A_T3_M_P28.ab1   ------------------------------------------------

PF14_0084                   TACAGAATGATGTATTAGGTTTATTATTAAAAAATATTCAGATGTGTA
MAL14|PF14_0084             TACAGAATGATGTATTAGGTTTATTATTAAAAAATATTCAGATGTGTA
su_gi_contig_5448           ------------------------------------------------
H06_Pf_Sau3A_T3_M_P28_d.ab1 ------------------------------------------------
H06_Pf_Sau3A_T3_M_P28.ab1   ------------------------------------------------

PF14_0084                   TTCAAAAGAATGATATAACAACTGGTAGTATATTTTATGGTTGTATTT
MAL14|PF14_0084             TTCAAAAGAATGATATAACAACTGGTAGTATATTTTATGGTTGTATTT
su_gi_contig_5448           ------------------------------------------------
H06_Pf_Sau3A_T3_M_P28_d.ab1 ------------------------------------------------
H06_Pf_Sau3A_T3_M_P28.ab1   ------------------------------------------------

PF14_0084                   TATTAATATATCGAGATATAAAATTTAGAGAATTAAATAAGAATAATG
MAL14|PF14_0084             TATTAATATATCGAGATATAAAATTTAGAGAATTAAATAAGAATAATG
su_gi_contig_5448           ------------------------------------------------
H06_Pf_Sau3A_T3_M_P28_d.ab1 ------------------------------------------------
H06_Pf_Sau3A_T3_M_P28.ab1   ------------------------------------------------

PF14_0084                   TAAAACATATTTTATCTTCTATCTTTTTTATATTAACATATTATAATT
MAL14|PF14_0084             TAAAACATATTTTATCTTCTATCTTTTTTATATTAACATATTATAATT
su_gi_contig_5448           ------------------------------------------------
H06_Pf_Sau3A_T3_M_P28_d.ab1 ------------------------------------------------
H06_Pf_Sau3A_T3_M_P28.ab1   ------------------------------------------------

PF14_0084                   TCAGTGCAGAAACAAATTATTCAGATTTAAAAAATATATATGGTTTGG
MAL14|PF14_0084             TCAGTGCAGAAACAAATTATTCAGATTTAAAAAATATATATGGTTTGG
su_gi_contig_5448           ------------------------------------------------
H06_Pf_Sau3A_T3_M_P28_d.ab1 ------------------------------------------------
H06_Pf_Sau3A_T3_M_P28.ab1   ------------------------------------------------

PF14_0084                   GTTCTTTATTTGTAAATAATAACGATGGTACTAATAATAGTAATATTG
MAL14|PF14_0084             GTTCTTTATTTGTAAATAATAACGATGGTACTAATAATAGTAATATTG
su_gi_contig_5448           ------------------------------------------------
H06_Pf_Sau3A_T3_M_P28_d.ab1 ------------------------------------------------
H06_Pf_Sau3A_T3_M_P28.ab1   ------------------------------------------------

PF14_0084                   TAGGAGAAACTAGATATTCTTTACAAAAGAGTACGAAATTATGCACAA
MAL14|PF14_0084             TAGGAGAAACTAGATATTCTTTACAAAAGAGTACGAAATTATGCACAA
su_gi_contig_5448           ------------------------------------------------
H06_Pf_Sau3A_T3_M_P28_d.ab1 ------------------------------------------------
H06_Pf_Sau3A_T3_M_P28.ab1   ------------------------------------------------

PF14_0084                   AAGAAAATAGCTATAATGAGACAGATAGCTTTTCTCTTTTAATTAAAA
MAL14|PF14_0084             AAGAAAATAGCTATAATGAGACAGATAGCTTTTCTCTTTTAATTAAAA
su_gi_contig_5448           ------------------------------------------------
H06_Pf_Sau3A_T3_M_P28_d.ab1 ------------------------------------------------
H06_Pf_Sau3A_T3_M_P28.ab1   ------------------------------------------------

PF14_0084                   CGTTTTCTTTATGTGAATGTGATTTATTTATATCTATACATAAGTATA
MAL14|PF14_0084             CGTTTTCTTTATGTGAATGTGATTTATTTATATCTATACATAAGTATA
su_gi_contig_5448           ------------------------------------------------
H06_Pf_Sau3A_T3_M_P28_d.ab1 ------------------------------------------------
H06_Pf_Sau3A_T3_M_P28.ab1   ------------------------------------------------

PF14_0084                   GAAATATGTTATTAAAATATTTGGAAAAGAATGAATTAGATCGGAATA
MAL14|PF14_0084             GAAATATGTTATTAAAATATTTGGAAAAGAATGAATTAGATCGGAATA
su_gi_contig_5448           ------------------------------------------------
H06_Pf_Sau3A_T3_M_P28_d.ab1 ------------------------------------------------
H06_Pf_Sau3A_T3_M_P28.ab1   ------------------------------------------------

PF14_0084                   TTATATTTGAGCATACGATACATATATGTGCATGTGTCCATGACAATA
MAL14|PF14_0084             TTATATTTGAGCATACGATACATATATGTGCATGTGTCCATGACAATA
su_gi_contig_5448           ------------------------------------------------
H06_Pf_Sau3A_T3_M_P28_d.ab1 ------------------------------------------------
H06_Pf_Sau3A_T3_M_P28.ab1   ------------------------------------------------

PF14_0084                   CACATAATGATAATAATAATAATAATAATAATAATAATAATAACAACA
MAL14|PF14_0084             CACATAATGATAATAATAATAATAATAATAATAATAATAATAACAACA
su_gi_contig_5448           ------------------------------------------------
H06_Pf_Sau3A_T3_M_P28_d.ab1 ------------------------------------------------
H06_Pf_Sau3A_T3_M_P28.ab1   ------------------------------------------------

PF14_0084                   ATATTGGAGGTAGTGTTAAAAAAAATGTGTATTATAATAATAGAATGA
MAL14|PF14_0084             ATATTGGAGGTAGTGTTAAAAAAAATGTGTATTATAATAATAGAATGA
su_gi_contig_5448           ------------------------------------------------
H06_Pf_Sau3A_T3_M_P28_d.ab1 ------------------------------------------------
H06_Pf_Sau3A_T3_M_P28.ab1   ------------------------------------------------

PF14_0084                   ATAAACATAATGCTAATGTTTTCCTGAATTTTCGTACGAACGATAATA
MAL14|PF14_0084             ATAAACATAATGCTAATGTTTTCCTGAATTTTCGTACGAACGATAATA
su_gi_contig_5448           ------------------------------------------------
H06_Pf_Sau3A_T3_M_P28_d.ab1 ------------------------------------------------
H06_Pf_Sau3A_T3_M_P28.ab1   ------------------------------------------------

PF14_0084                   TTATAAGAAAATGGCTACCTGTGCATAAATTTAAGCATGTAGGAATAT
MAL14|PF14_0084             TTATAAGAAAATGGCTACCTGTGCATAAATTTAAGCATGTAGGAATAT
su_gi_contig_5448           ------------------------------------------------
H06_Pf_Sau3A_T3_M_P28_d.ab1 ------------------------------------------------
H06_Pf_Sau3A_T3_M_P28.ab1   ------------------------------------------------

PF14_0084                   ATACCATTGAAGATATAAAGAATGAGAAAAATAAAAGAAAATATTTAA
MAL14|PF14_0084             ATACCATTGAAGATATAAAGAATGAGAAAAATAAAAGAAAATATTTAA
su_gi_contig_5448           ------------------------------------------------
H06_Pf_Sau3A_T3_M_P28_d.ab1 ------------------------------------------------
H06_Pf_Sau3A_T3_M_P28.ab1   ------------------------------------------------

PF14_0084                   GTAATACAAATGAATATTTAGAACAGGAAGACAATCTAGGAAGACATA
MAL14|PF14_0084             GTAATACAAATGAATATTTAGAACAGGAAGACAATCTAGGAAGACATA
su_gi_contig_5448           ------------------------------------------------
H06_Pf_Sau3A_T3_M_P28_d.ab1 ------------------------------------------------
H06_Pf_Sau3A_T3_M_P28.ab1   ------------------------------------------------

PF14_0084                   CAAAAATGACAAAAAATTATTATGATAATGAATATGTAAAAGATAATA
MAL14|PF14_0084             CAAAAATGACAAAAAATTATTATGATAATGAATATGTAAAAGATAATA
su_gi_contig_5448           ------------------------------------------------
H06_Pf_Sau3A_T3_M_P28_d.ab1 ------------------------------------------------
H06_Pf_Sau3A_T3_M_P28.ab1   ------------------------------------------------

PF14_0084                   ATTATCATGACATGAATAGGAATTATTATTTTACTTCATCTAGTAGCT
MAL14|PF14_0084             ATTATCATGACATGAATAGGAATTATTATTTTACTTCATCTAGTAGCT
su_gi_contig_5448           ------------------------------------------------
H06_Pf_Sau3A_T3_M_P28_d.ab1 ------------------------------------------------
H06_Pf_Sau3A_T3_M_P28.ab1   ------------------------------------------------

PF14_0084                   CTTCTTATGATATGGATGACGATTTTTCGTCGTCAGAGGAAGATAGTA
MAL14|PF14_0084             CTTCTTATGATATGGATGACGATTTTTCGTCGTCAGAGGAAGATAGTA
su_gi_contig_5448           ------------------------------------------------
H06_Pf_Sau3A_T3_M_P28_d.ab1 ------------------------------------------------
H06_Pf_Sau3A_T3_M_P28.ab1   ------------------------------------------------

PF14_0084                   GTAGTTATAATGATGAGATATCGTTATCGTTTTGTGAGGATAATATGA
MAL14|PF14_0084             GTAGTTATAATGATGAGATATCGTTATCGTTTTGTGAGGATAATATGA
su_gi_contig_5448           ------------------------------------------------
H06_Pf_Sau3A_T3_M_P28_d.ab1 ------------------------------------------------
H06_Pf_Sau3A_T3_M_P28.ab1   ------------------------------------------------

PF14_0084                   ATGAAGATATTAATGAAGATGAAAAAAAAAAAAAGATGACAGGTAAGG
MAL14|PF14_0084             ATGAAGATATTAATGAAGATGAAAAAAAAAAAAAGATGACAGGTAAGG
su_gi_contig_5448           ------------------------------------------------
H06_Pf_Sau3A_T3_M_P28_d.ab1 ------------------------------------------------
H06_Pf_Sau3A_T3_M_P28.ab1   ------------------------------------------------

PF14_0084                   AAGAGCAAATAATAGTACAATATGAAAGAAATAATATGGATAATATGT
MAL14|PF14_0084             AAGAGCAAATAATAGTACAATATGAAAGAAATAATATGGATAATATGT
su_gi_contig_5448           ------------------------------------------------
H06_Pf_Sau3A_T3_M_P28_d.ab1 ------------------------------------------------
H06_Pf_Sau3A_T3_M_P28.ab1   ------------------------------------------------

PF14_0084                   CATATGATATAATGAGGATGGAAAAAAATGAGAAAAAGAAGAAATACA
MAL14|PF14_0084             CATATGATATAATGAGGATGGAAAAAAATGAGAAAAAGAAGAAATACA
su_gi_contig_5448           ------------------------------------------------
H06_Pf_Sau3A_T3_M_P28_d.ab1 ------------------------------------------------
H06_Pf_Sau3A_T3_M_P28.ab1   ------------------------------------------------

PF14_0084                   AAAATTATAATAAATATAGTAAAGGTATGAAATTAAAAAAGAAATTAA
MAL14|PF14_0084             AAAATTATAATAAATATAGTAAAGGTATGAAATTAAAAAAGAAATTAA
su_gi_contig_5448           ------------------------------------------------
H06_Pf_Sau3A_T3_M_P28_d.ab1 ------------------------------------------------
H06_Pf_Sau3A_T3_M_P28.ab1   ------------------------------------------------

PF14_0084                   AATATGACAATTATATTGATAATAATAATAATAATAATAATAATAATA
MAL14|PF14_0084             AATATGACAATTATATTGATAATAATAATAATAATAATAATAATAATA
su_gi_contig_5448           ------------------------------------------------
H06_Pf_Sau3A_T3_M_P28_d.ab1 ------------------------------------------------
H06_Pf_Sau3A_T3_M_P28.ab1   ------------------------------------------------

PF14_0084                   ATAGTGATATGAAGAAAATAAATCCATTACATGACACAGAGTCCATCA
MAL14|PF14_0084             ATAGTGATATGAAGAAAATAAATCCATTACATGACACAGAGTCCATCA
su_gi_contig_5448           ------------------------------------------------
H06_Pf_Sau3A_T3_M_P28_d.ab1 ------------------------------------------------
H06_Pf_Sau3A_T3_M_P28.ab1   ------------------------------------------------

PF14_0084                   ATTCTAATGTTATGAATAATTATTTAAGCTTACCTTCCTTTTTTAAAA
MAL14|PF14_0084             ATTCTAATGTTATGAATAATTATTTAAGCTTACCTTCCTTTTTTAAAA
su_gi_contig_5448           ------------------------------------------------
H06_Pf_Sau3A_T3_M_P28_d.ab1 ------------------------------------------------
H06_Pf_Sau3A_T3_M_P28.ab1   ------------------------------------------------

PF14_0084                   ATAGTTATTATAATAAAGATGATAATAATATTTCATATAATAATAAAG
MAL14|PF14_0084             ATAGTTATTATAATAAAGATGATAATAATATTTCATATAATAATAAAG
su_gi_contig_5448           ------------------------------------------------
H06_Pf_Sau3A_T3_M_P28_d.ab1 ------------------------------------------------
H06_Pf_Sau3A_T3_M_P28.ab1   ------------------------------------------------

PF14_0084                   TGAAGAGAAGAAAAAATTTAATTACAAGAAAGGATAGTATATTAAGTA
MAL14|PF14_0084             TGAAGAGAAGAAAAAATTTAATTACAAGAAAGGATAGTATATTAAGTA
su_gi_contig_5448           ------------------------------------------------
H06_Pf_Sau3A_T3_M_P28_d.ab1 ------------------------------------------------
H06_Pf_Sau3A_T3_M_P28.ab1   ------------------------------------------------

PF14_0084                   ATAATAAATATATATCGTATATAAAAAATATAATAAAAGAGAAAAATA
MAL14|PF14_0084             ATAATAAATATATATCGTATATAAAAAATATAATAAAAGAGAAAAATA
su_gi_contig_5448           ------------------------------------------------
H06_Pf_Sau3A_T3_M_P28_d.ab1 ------------------------------------------------
H06_Pf_Sau3A_T3_M_P28.ab1   ------------------------------------------------

PF14_0084                   TCTTAATTAATCTTCAATTATTTACATTTTCTTATAAGGATAATAATA
MAL14|PF14_0084             TCTTAATTAATCTTCAATTATTTACATTTTCTTATAAGGATAATAATA
su_gi_contig_5448           ------------------------------------------------
H06_Pf_Sau3A_T3_M_P28_d.ab1 ------------------------------------------------
H06_Pf_Sau3A_T3_M_P28.ab1   ------------------------------------------------

PF14_0084                   TAATAACCTTGAATGATAATATAACAAAATTTAAAAATTATAGGGATG
MAL14|PF14_0084             TAATAACCTTGAATGATAATATAACAAAATTTAAAAATTATAGGGATG
su_gi_contig_5448           ------------------------------------------------
H06_Pf_Sau3A_T3_M_P28_d.ab1 ------------------------------------------------
H06_Pf_Sau3A_T3_M_P28.ab1   ------------------------------------------------

PF14_0084                   TATTTTTAAATGGAAGTAAGAATTTTATGAGTATAGAAAGACGAAGAA
MAL14|PF14_0084             TATTTTTAAATGGAAGTAAGAATTTTATGAGTATAGAAAGACGAAGAA
su_gi_contig_5448           ------------------------------------------------
H06_Pf_Sau3A_T3_M_P28_d.ab1 ------------------------------------------------
H06_Pf_Sau3A_T3_M_P28.ab1   ------------------------------------------------

PF14_0084                   GAGGTTATAGAATGAAAAGACATATGAAAGTATTAATAACACAATCTT
MAL14|PF14_0084             GAGGTTATAGAATGAAAAGACATATGAAAGTATTAATAACACAATCTT
su_gi_contig_5448           ------------------------------------------------
H06_Pf_Sau3A_T3_M_P28_d.ab1 ------------------------------------------------
H06_Pf_Sau3A_T3_M_P28.ab1   ------------------------------------------------

PF14_0084                   ATCAAAATTTTTGTTCATTTAATATAATAGGAAAGAAACATAATTTAG
MAL14|PF14_0084             ATCAAAATTTTTGTTCATTTAATATAATAGGAAAGAAACATAATTTAG
su_gi_contig_5448           ------------------------------------------------
H06_Pf_Sau3A_T3_M_P28_d.ab1 ------------------------------------------------
H06_Pf_Sau3A_T3_M_P28.ab1   ------------------------------------------------

PF14_0084                   AAGTGTGGAGAAATTCAAGTAGGATAACATATCATAATTTAATGTCTT
MAL14|PF14_0084             AAGTGTGGAGAAATTCAAGTAGGATAACATATCATAATTTAATGTCTT
su_gi_contig_5448           ------------------------------------------------
H06_Pf_Sau3A_T3_M_P28_d.ab1 ------------------------------------------------
H06_Pf_Sau3A_T3_M_P28.ab1   ------------------------------------------------

PF14_0084                   ATCCTTTTAATAAGTCTAAAATATTTTATTTAAAATCATCATCTCTTT
MAL14|PF14_0084             ATCCTTTTAATAAGTCTAAAATATTTTATTTAAAATCATCATCTCTTT
su_gi_contig_5448           ------------------------------------------------
H06_Pf_Sau3A_T3_M_P28_d.ab1 ------------------------------------------------
H06_Pf_Sau3A_T3_M_P28.ab1   ------------------------------------------------

PF14_0084                   TGAATAATATAAAAACTGTGAACAATAATAATAATTTAAATAATATAA
MAL14|PF14_0084             TGAATAATATAAAAACTGTGAACAATAATAATAATTTAAATAATATAA
su_gi_contig_5448           ------------------------------------------------
H06_Pf_Sau3A_T3_M_P28_d.ab1 ------------------------------------------------
H06_Pf_Sau3A_T3_M_P28.ab1   ------------------------------------------------

PF14_0084                   ATAATATAAATATAAATAATAATGCTCAAAATAATGATCATAATAATA
MAL14|PF14_0084             ATAATATAAATATAAATAATAATGCTCAAAATAATGATCATAATAATA
su_gi_contig_5448           ------------------------------------------------
H06_Pf_Sau3A_T3_M_P28_d.ab1 ------------------------------------------------
H06_Pf_Sau3A_T3_M_P28.ab1   ------------------------------------------------

PF14_0084                   ATAATACAGTGGGACGTGATGAAAGTCTTATGATTACTTTCAACAATT
MAL14|PF14_0084             ATAATACAGTGGGACGTGATGAAAGTCTTATGATTACTTTCAACAATT
su_gi_contig_5448           ------------------------------------------------
H06_Pf_Sau3A_T3_M_P28_d.ab1 ------------------------------------------------
H06_Pf_Sau3A_T3_M_P28.ab1   ------------------------------------------------

PF14_0084                   TTCTTTTGAATGAAGTTAAATGTGGTGTATTATATGAACAGGAAAATA
MAL14|PF14_0084             TTCTTTTGAATGAAGTTAAATGTGGTGTATTATATGAACAGGAAAATA
su_gi_contig_5448           ------------------------------------------------
H06_Pf_Sau3A_T3_M_P28_d.ab1 ------------------------------------------------
H06_Pf_Sau3A_T3_M_P28.ab1   ------------------------------------------------

PF14_0084                   ATGATATATACATAAAATTAATATGGAAATATAACATGAATGAATTGG
MAL14|PF14_0084             ATGATATATACATAAAATTAATATGGAAATATAACATGAATGAATTGG
su_gi_contig_5448           ------------------------------------------------
H06_Pf_Sau3A_T3_M_P28_d.ab1 ------------------------------------------------
H06_Pf_Sau3A_T3_M_P28.ab1   ------------------------------------------------

PF14_0084                   AAAGACTTACTAATGAGAATAATATAAAAAGTGGTAATAATAAAAACA
MAL14|PF14_0084             AAAGACTTACTAATGAGAATAATATAAAAAGTGGTAATAATAAAAACA
su_gi_contig_5448           ------------------------------------------------
H06_Pf_Sau3A_T3_M_P28_d.ab1 ------------------------------------------------
H06_Pf_Sau3A_T3_M_P28.ab1   ------------------------------------------------

PF14_0084                   CGGGTGAGGACAATAAGTTGCTGGAGAATGATATGAAAGATGAAGAAC
MAL14|PF14_0084             CGGGTGAGGACAATAAGTTGCTGGAGAATGATATGAAAGATGAAGAAC
su_gi_contig_5448           ------------------------------------------------
H06_Pf_Sau3A_T3_M_P28_d.ab1 ------------------------------------------------
H06_Pf_Sau3A_T3_M_P28.ab1   ------------------------------------------------

PF14_0084                   ATAGGAAGATGTTAAAAAGAAAAAGAAAGAAAGAATTATATGACTTAA
MAL14|PF14_0084             ATAGGAAGATGTTAAAAAGAAAAAGAAAGAAAGAATTATATGACTTAA
su_gi_contig_5448           ------------------------------------------------
H06_Pf_Sau3A_T3_M_P28_d.ab1 ------------------------------------------------
H06_Pf_Sau3A_T3_M_P28.ab1   ------------------------------------------------

PF14_0084                   AATCTTTTAATATAAATTATGAGACACAAAATATTGAAGGTTTATTTA
MAL14|PF14_0084             AATCTTTTAATATAAATTATGAGACACAAAATATTGAAGGTTTATTTA
su_gi_contig_5448           ------------------------------------------------
H06_Pf_Sau3A_T3_M_P28_d.ab1 ------------------------------------------------
H06_Pf_Sau3A_T3_M_P28.ab1   ------------------------------------------------

PF14_0084                   ATTTTAAATACGAAGAAAATCAATATGATAGTAGTTTGATAAATACCA
MAL14|PF14_0084             ATTTTAAATACGAAGAAAATCAATATGATAGTAGTTTGATAAATACCA
su_gi_contig_5448           ------------------------------------------------
H06_Pf_Sau3A_T3_M_P28_d.ab1 ------------------------------------------------
H06_Pf_Sau3A_T3_M_P28.ab1   ------------------------------------------------

PF14_0084                   CAAGTGAATCCTCATATAGTAACTGTAGTTCATATAATTCTGTATCCA
MAL14|PF14_0084             CAAGTGAATCCTCATATAGTAACTGTAGTTCATATAATTCTGTATCCA
su_gi_contig_5448           ------------------------------------------------
H06_Pf_Sau3A_T3_M_P28_d.ab1 ------------------------------------------------
H06_Pf_Sau3A_T3_M_P28.ab1   ------------------------------------------------

PF14_0084                   AAAGAATGTTAAATAATATAAATGATGGGGATGAAAATAAAAGTGATA
MAL14|PF14_0084             AAAGAATGTTAAATAATATAAATGATGGGGATGAAAATAAAAGTGATA
su_gi_contig_5448           ------------------------------------------------
H06_Pf_Sau3A_T3_M_P28_d.ab1 ------------------------------------------------
H06_Pf_Sau3A_T3_M_P28.ab1   ------------------------------------------------

PF14_0084                   TATCTTCCAAATCATTTAGTAGTAGCGTACTTATGATGATGATGATGA
MAL14|PF14_0084             TATCTTCCAAATCATTTAGTAGTAGCGTACTTATGATGATGATGATGA
su_gi_contig_5448           ------------------------------------------------
H06_Pf_Sau3A_T3_M_P28_d.ab1 ------------------------------------------------
H06_Pf_Sau3A_T3_M_P28.ab1   ------------------------------------------------

PF14_0084                   ATAATAAGAGTTCTTCAAATTTATCTAGCTCGGATGATAACATCATTA
MAL14|PF14_0084             ATAATAAGAGTTCTTCAAATTTATCTAGCTCGGATGATAACATCATTA
su_gi_contig_5448           ------------------------------------------------
H06_Pf_Sau3A_T3_M_P28_d.ab1 ------------------------------------------------
H06_Pf_Sau3A_T3_M_P28.ab1   ------------------------------------------------

PF14_0084                   TAAGTAATAATGATAATATGAATAAAGATAATATTATTAATAATAATG
MAL14|PF14_0084             TAAGTAATAATGATAATATGAATAAAGATAATATTATTAATAATAATG
su_gi_contig_5448           ------------------------------------------------
H06_Pf_Sau3A_T3_M_P28_d.ab1 ------------------------------------------------
H06_Pf_Sau3A_T3_M_P28.ab1   ------------------------------------------------

PF14_0084                   ATATGAATGAGGGTGTTTATTATAATGTTGATATAAATTCAAAAGAAG
MAL14|PF14_0084             ATATGAATGAGGGTGTTTATTATAATGTTGATATAAATTCAAAAGAAG
su_gi_contig_5448           ------------------------------------------------
H06_Pf_Sau3A_T3_M_P28_d.ab1 ------------------------------------------------
H06_Pf_Sau3A_T3_M_P28.ab1   ------------------------------------------------

PF14_0084                   TAGACCCGATCTATAAAGTTAATAACGAATCTGTACAAATAAATTATA
MAL14|PF14_0084             TAGACCCGATCTATAAAGTTAATAACGAATCTGTACAAATAAATTATA
su_gi_contig_5448           ------------------------------------------------
H06_Pf_Sau3A_T3_M_P28_d.ab1 ------------------------------------------------
H06_Pf_Sau3A_T3_M_P28.ab1   ------------------------------------------------

PF14_0084                   ATAATAAAAAAAATGAAGATTATATTAATATAGGAAATAATAATTTAA
MAL14|PF14_0084             ATAATAAAAAAAATGAAGATTATATTAATATAGGAAATAATAATTTAA
su_gi_contig_5448           ------------------------------------------------
H06_Pf_Sau3A_T3_M_P28_d.ab1 ------------------------------------------------
H06_Pf_Sau3A_T3_M_P28.ab1   ------------------------------------------------

PF14_0084                   TGAAAAAAAAAAAAAAAAAAAAATATATTACTGATGGTAAATGTGATT
MAL14|PF14_0084             TGAAAAAAAAAAAAAAAAAAAAATATATTACTGATGGTAAATGTGATT
su_gi_contig_5448           ------------------------------------------------
H06_Pf_Sau3A_T3_M_P28_d.ab1 ------------------------------------------------
H06_Pf_Sau3A_T3_M_P28.ab1   ------------------------------------------------

PF14_0084                   CTTTATTATATACGAATGATGATACGTTTAACGAAGGTAACAAAAAGA
MAL14|PF14_0084             CTTTATTATATACGAATGATGATACGTTTAACGAAGGTAACAAAAAGA
su_gi_contig_5448           ------------------------------------------------
H06_Pf_Sau3A_T3_M_P28_d.ab1 ------------------------------------------------
H06_Pf_Sau3A_T3_M_P28.ab1   ------------------------------------------------

PF14_0084                   ATATTATTAATATAGATTTAAATAAAGAAAAAAAAAAAAAAAAAAAAA
MAL14|PF14_0084             ATATTATTAATATAGATTTAAATAAAGAAAAAAAAAAAAAAAAAAAAA
su_gi_contig_5448           ------------------------------------------------
H06_Pf_Sau3A_T3_M_P28_d.ab1 ------------------------------------------------
H06_Pf_Sau3A_T3_M_P28.ab1   ------------------------------------------------

PF14_0084                   AAGATTCCATAAGTAAAGATATAAAAAAGAAGCATAATTATAAGAATC
MAL14|PF14_0084             AAGATTCCATAAGTAAAGATATAAAAAAGAAGCATAATTATAAGAATC
su_gi_contig_5448           ------------------------------------------------
H06_Pf_Sau3A_T3_M_P28_d.ab1 ------------------------------------------------
H06_Pf_Sau3A_T3_M_P28.ab1   ------------------------------------------------

PF14_0084                   TTATGAATTTAAATATAGAAGAACATGGTTTACGAGAAATAATTTATC
MAL14|PF14_0084             TTATGAATTTAAATATAGAAGAACATGGTTTACGAGAAATAATTTATC
su_gi_contig_5448           ------------------------------------------------
H06_Pf_Sau3A_T3_M_P28_d.ab1 ------------------------------------------------
H06_Pf_Sau3A_T3_M_P28.ab1   ------------------------------------------------

PF14_0084                   GTAAGGATGTGGATTGTATATTTATATATAATATATTTTTTCATATGA
MAL14|PF14_0084             GTAAGGATGTGGATTGTATATTTATATATAATATATTTTTTCATATGA
su_gi_contig_5448           ------------------------------------------------
H06_Pf_Sau3A_T3_M_P28_d.ab1 ------------------------------------------------
H06_Pf_Sau3A_T3_M_P28.ab1   ------------------------------------------------

PF14_0084                   ATCGATTTATAAAGAAATTATATTATTGTAGTGATATAAAGAAAATAT
MAL14|PF14_0084             ATCGATTTATAAAGAAATTATATTATTGTAGTGATATAAAGAAAATAT
su_gi_contig_5448           ------------------------------------------------
H06_Pf_Sau3A_T3_M_P28_d.ab1 ------------------------------------------------
H06_Pf_Sau3A_T3_M_P28.ab1   ------------------------------------------------

PF14_0084                   ATTTTTCGACAAGTATTAATAGATGTAAGAATTTGTTTTATCATTTTG
MAL14|PF14_0084             ATTTTTCGACAAGTATTAATAGATGTAAGAATTTGTTTTATCATTTTG
su_gi_contig_5448           ------------------------------------------------
H06_Pf_Sau3A_T3_M_P28_d.ab1 ------------------------------------------------
H06_Pf_Sau3A_T3_M_P28.ab1   ------------------------------------------------

PF14_0084                   AAAATAACAATGTACGTTTGTGTTATTATAATAACAGTGAAGGGTATG
MAL14|PF14_0084             AAAATAACAATGTACGTTTGTGTTATTATAATAACAGTGAAGGGTATG
su_gi_contig_5448           ------------------------------------------------
H06_Pf_Sau3A_T3_M_P28_d.ab1 ------------------------------------------------
H06_Pf_Sau3A_T3_M_P28.ab1   ------------------------------------------------

PF14_0084                   AAAAATATCATGTTAATATATCTCGAAATATATATAATAATATACAAG
MAL14|PF14_0084             AAAAATATCATGTTAATATATCTCGAAATATATATAATAATATACAAG
su_gi_contig_5448           ------------------------------------------------
H06_Pf_Sau3A_T3_M_P28_d.ab1 ------------------------------------------------
H06_Pf_Sau3A_T3_M_P28.ab1   ------------------------------------------------

PF14_0084                   TACAGAATTATATGAGTCCAAATTATTTGTCAACTTTTGTTCCTTCCA
MAL14|PF14_0084             TACAGAATTATATGAGTCCAAATTATTTGTCAACTTTTGTTCCTTCCA
su_gi_contig_5448           ------------------------------------------------
H06_Pf_Sau3A_T3_M_P28_d.ab1 ------------------------------------------------
H06_Pf_Sau3A_T3_M_P28.ab1   ------------------------------------------------

PF14_0084                   TATTATTAAAAAATTATAATTTTTGGTATAATAATAATGATAATAGTT
MAL14|PF14_0084             TATTATTAAAAAATTATAATTTTTGGTATAATAATAATGATAATAGTT
su_gi_contig_5448           ------------------------------------------------
H06_Pf_Sau3A_T3_M_P28_d.ab1 ------------------------------------------------
H06_Pf_Sau3A_T3_M_P28.ab1   ------------------------------------------------

PF14_0084                   TAATTGGTGAAATAAAACATAATAAGAAAAATAAGAAAAACAAAAATT
MAL14|PF14_0084             TAATTGGTGAAATAAAACATAATAAGAAAAATAAGAAAAACAAAAATT
su_gi_contig_5448           ------------------------------------------------
H06_Pf_Sau3A_T3_M_P28_d.ab1 ------------------------------------------------
H06_Pf_Sau3A_T3_M_P28.ab1   ------------------------------------------------

PF14_0084                   TTATTATATATATTAAGTTGTTTAATGATAAGGGAGAAAATCAATATG
MAL14|PF14_0084             TTATTATATATATTAAGTTGTTTAATGATAAGGGAGAAAATCAATATG
su_gi_contig_5448           ------------------------------------------------
H06_Pf_Sau3A_T3_M_P28_d.ab1 ------------------------------------------------
H06_Pf_Sau3A_T3_M_P28.ab1   ------------------------------------------------

PF14_0084                   ACACAATTAATAGTAATAAAAGTGTTGGCAATAATAATAATAATAATA
MAL14|PF14_0084             ACACAATTAATAGTAATAAAAGTGTTGGCAATAATAATAATAATAATA
su_gi_contig_5448           ------------------------------------------------
H06_Pf_Sau3A_T3_M_P28_d.ab1 ------------------------------------------------
H06_Pf_Sau3A_T3_M_P28.ab1   ------------------------------------------------

PF14_0084                   TTAATAATAATGAGAACAATATATATGTTAATGAAAGTGAAAAACGAA
MAL14|PF14_0084             TTAATAATAATGAGAACAATATATATGTTAATGAAAGTGAAAAACGAA
su_gi_contig_5448           ------------------------------------------------
H06_Pf_Sau3A_T3_M_P28_d.ab1 ------------------------------------------------
H06_Pf_Sau3A_T3_M_P28.ab1   ------------------------------------------------

PF14_0084                   TGAACACAATATTTAATCTTATGAACAATTCAGGTGAGAAAAAAAGGA
MAL14|PF14_0084             TGAACACAATATTTAATCTTATGAACAATTCAGGTGAGAAAAAAAGGA
su_gi_contig_5448           ------------------------------------------------
H06_Pf_Sau3A_T3_M_P28_d.ab1 ------------------------------------------------
H06_Pf_Sau3A_T3_M_P28.ab1   ------------------------------------------------

PF14_0084                   ATATTCCTATTTATCCCTATGGTGTTATACAAAAATTAAATATATTTA
MAL14|PF14_0084             ATATTCCTATTTATCCCTATGGTGTTATACAAAAATTAAATATATTTA
su_gi_contig_5448           ------------------------------------------------
H06_Pf_Sau3A_T3_M_P28_d.ab1 ------------------------------------------------
H06_Pf_Sau3A_T3_M_P28.ab1   ------------------------------------------------

PF14_0084                   ACTCAAGAAAAATGAATGAACAAAAAATTACATCATTAAAAGTGAATG
MAL14|PF14_0084             ACTCAAGAAAAATGAATGAACAAAAAATTACATCATTAAAAGTGAATG
su_gi_contig_5448           ------------------------------------------------
H06_Pf_Sau3A_T3_M_P28_d.ab1 ------------------------------------------------
H06_Pf_Sau3A_T3_M_P28.ab1   ------------------------------------------------

PF14_0084                   AAGAATATAAAGCTTTAACACTTATAAATATATTAAGTGTTGAGAATA
MAL14|PF14_0084             AAGAATATAAAGCTTTAACACTTATAAATATATTAAGTGTTGAGAATA
su_gi_contig_5448           ------------------------------------------------
H06_Pf_Sau3A_T3_M_P28_d.ab1 ------------------------------------------------
H06_Pf_Sau3A_T3_M_P28.ab1   ------------------------------------------------

PF14_0084                   ACAATGTGTATAAGGATTTTTATAATATATTAAATAGATTTGATCATA
MAL14|PF14_0084             ACAATGTGTATAAGGATTTTTATAATATATTAAATAGATTTGATCATA
su_gi_contig_5448           ------------------------------------------------
H06_Pf_Sau3A_T3_M_P28_d.ab1 ------------------------------------------------
H06_Pf_Sau3A_T3_M_P28.ab1   ------------------------------------------------

PF14_0084                   TAACATATATATTAATGTATACATTGAATGTACCTATACTATTTAATG
MAL14|PF14_0084             TAACATATATATTAATGTATACATTGAATGTACCTATACTATTTAATG
su_gi_contig_5448           ------------------------------------------------
H06_Pf_Sau3A_T3_M_P28_d.ab1 ------------------------------------------------
H06_Pf_Sau3A_T3_M_P28.ab1   ------------------------------------------------

PF14_0084                   ATAATACATTTACACAGGATAGTAATAAAAATAGATATATAAATGATG
MAL14|PF14_0084             ATAATACATTTACACAGGATAGTAATAAAAATAGATATATAAATGATG
su_gi_contig_5448           ------------------------------------------------
H06_Pf_Sau3A_T3_M_P28_d.ab1 ------------------------------------------------
H06_Pf_Sau3A_T3_M_P28.ab1   ------------------------------------------------

PF14_0084                   ATGAAATTAATTGTATGAACATAAATGTTGATATAATTGAAATCCCAC
MAL14|PF14_0084             ATGAAATTAATTGTATGAACATAAATGTTGATATAATTGAAATCCCAC
su_gi_contig_5448           ------------------------------------------------
H06_Pf_Sau3A_T3_M_P28_d.ab1 ------------------------------------------------
H06_Pf_Sau3A_T3_M_P28.ab1   ------------------------------------------------

PF14_0084                   GTTTAAATTTAACTTTAAAAAGAAATAATATCGATATAAAAATAAATA
MAL14|PF14_0084             GTTTAAATTTAACTTTAAAAAGAAATAATATCGATATAAAAATAAATA
su_gi_contig_5448           ------------------------------------------------
H06_Pf_Sau3A_T3_M_P28_d.ab1 ------------------------------------------------
H06_Pf_Sau3A_T3_M_P28.ab1   ------------------------------------------------

PF14_0084                   CAAATGAAAAGAAGAGTATTGATTATGTAGATAATTATAATGAGAAAT
MAL14|PF14_0084             CAAATGAAAAGAAGAGTATTGATTATGTAGATAATTATAATGAGAAAT
su_gi_contig_5448           ------------------------------------------------
H06_Pf_Sau3A_T3_M_P28_d.ab1 ------------------------------------------------
H06_Pf_Sau3A_T3_M_P28.ab1   ------------------------------------------------

PF14_0084                   CTGGTTTAGGAAGAAATAAGAATACAACAAATAATAGTTGTATGAATA
MAL14|PF14_0084             CTGGTTTAGGAAGAAATAAGAATACAACAAATAATAGTTGTATGAATA
su_gi_contig_5448           ------------------------------------------------
H06_Pf_Sau3A_T3_M_P28_d.ab1 ------------------------------------------------
H06_Pf_Sau3A_T3_M_P28.ab1   ------------------------------------------------

PF14_0084                   ATAATATAAATAAAAAAGAAGGATGTAAATATTATTTTGAAGAGTTAA
MAL14|PF14_0084             ATAATATAAATAAAAAAGAAGGATGTAAATATTATTTTGAAGAGTTAA
su_gi_contig_5448           ------------------------------------------------
H06_Pf_Sau3A_T3_M_P28_d.ab1 ------------------------------------------------
H06_Pf_Sau3A_T3_M_P28.ab1   ------------------------------------------------

PF14_0084                   ATATGTTTATATATAATGGTAATATACAAAAATATAATTATATATATA
MAL14|PF14_0084             ATATGTTTATATATAATGGTAATATACAAAAATATAATTATATATATA
su_gi_contig_5448           ------------------------------------------------
H06_Pf_Sau3A_T3_M_P28_d.ab1 ------------------------------------------------
H06_Pf_Sau3A_T3_M_P28.ab1   ------------------------------------------------

PF14_0084                   ATGTAATAAAAAAAATGAATAATACTGTATTATTACAAAATCATAAAA
MAL14|PF14_0084             ATGTAATAAAAAAAATGAATAATACTGTATTATTACAAAATCATAAAA
su_gi_contig_5448           ------------------------------------------------
H06_Pf_Sau3A_T3_M_P28_d.ab1 ------------------------------------------------
H06_Pf_Sau3A_T3_M_P28.ab1   ------------------------------------------------

PF14_0084                   ATGATTTTTTTTTCTTAGTATCCTTATTAAATAAACCATTTTTTTTAA
MAL14|PF14_0084             ATGATTTTTTTTTCTTAGTATCCTTATTAAATAAACCATTTTTTTTAA
su_gi_contig_5448           ------------------------------------------------
H06_Pf_Sau3A_T3_M_P28_d.ab1 ------------------------------------------------
H06_Pf_Sau3A_T3_M_P28.ab1   ------------------------------------------------

PF14_0084                   ATATTTCTACTTTGTACAAAGAATTTAATAATAAAAATATACATTTAT
MAL14|PF14_0084             ATATTTCTACTTTGTACAAAGAATTTAATAATAAAAATATACATTTAT
su_gi_contig_5448           ------------------------------------------------
H06_Pf_Sau3A_T3_M_P28_d.ab1 ------------------------------------------------
H06_Pf_Sau3A_T3_M_P28.ab1   ------------------------------------------------

PF14_0084                   GTACATTGTTAGAAAAGCATATAAATGTATTACTAAAGAATTATATGT
MAL14|PF14_0084             GTACATTGTTAGAAAAGCATATAAATGTATTACTAAAGAATTATATGT
su_gi_contig_5448           ------------------------------------------------
H06_Pf_Sau3A_T3_M_P28_d.ab1 ------------------------------------------------
H06_Pf_Sau3A_T3_M_P28.ab1   ------------------------------------------------

PF14_0084                   ACGTAAGTATATATTATCACAATTTTAATATAAATACAACCAATGGTA
MAL14|PF14_0084             ACGTAAGTATATATTATCACAATTTTAATATAAATACAACCAATGGTA
su_gi_contig_5448           ------------------------------------------------
H06_Pf_Sau3A_T3_M_P28_d.ab1 ------------------------------------------------
H06_Pf_Sau3A_T3_M_P28.ab1   ------------------------------------------------

PF14_0084                   ATAAATATTTCGATTTATTAAATGAAGATTATAATAATAATGGTAATG
MAL14|PF14_0084             ATAAATATTTCGATTTATTAAATGAAGATTATAATAATAATGGTAATG
su_gi_contig_5448           ------------------------------------------------
H06_Pf_Sau3A_T3_M_P28_d.ab1 ------------------------------------------------
H06_Pf_Sau3A_T3_M_P28.ab1   ------------------------------------------------

PF14_0084                   GTCGAAATGGTTGTTCCTTACAATATATTGTATTATCTATACATAGTT
MAL14|PF14_0084             GTCGAAATGGTTGTTCCTTACAATATATTGTATTATCTATACATAGTT
su_gi_contig_5448           ------------------------------------------------
H06_Pf_Sau3A_T3_M_P28_d.ab1 ------------------------------------------------
H06_Pf_Sau3A_T3_M_P28.ab1   ------------------------------------------------

PF14_0084                   CAAAATTATTTTTGAACTTTAGAAATTTGTATAGTTGTTTTTTTTTTA
MAL14|PF14_0084             CAAAATTATTTTTGAACTTTAGAAATTTGTATAGTTGTTTTTTTTTTA
su_gi_contig_5448           ------------------------------------------------
H06_Pf_Sau3A_T3_M_P28_d.ab1 ------------------------------------------------
H06_Pf_Sau3A_T3_M_P28.ab1   ------------------------------------------------

PF14_0084                   TTGTATATAAGTATTTAAATAAGGAGCATGAAGAGGTTATAGAATATT
MAL14|PF14_0084             TTGTATATAAGTATTTAAATAAGGAGCATGAAGAGGTTATAGAATATT
su_gi_contig_5448           ------------------------------------------------
H06_Pf_Sau3A_T3_M_P28_d.ab1 ------------------------------------------------
H06_Pf_Sau3A_T3_M_P28.ab1   ------------------------------------------------

PF14_0084                   GTAATAATTTAAGTATATGTAAAGAAGATATAAATGAAATCAATTATT
MAL14|PF14_0084             GTAATAATTTAAGTATATGTAAAGAAGATATAAATGAAATCAATTATT
su_gi_contig_5448           ------------------------------------------------
H06_Pf_Sau3A_T3_M_P28_d.ab1 ------------------------------------------------
H06_Pf_Sau3A_T3_M_P28.ab1   ------------------------------------------------

PF14_0084                   TATTAAATATTTTAAATTATTGTGATTATTCTATATATTCAGATGTTG
MAL14|PF14_0084             TATTAAATATTTTAAATTATTGTGATTATTCTATATATTCAGATGTTG
su_gi_contig_5448           ------------------------------------------------
H06_Pf_Sau3A_T3_M_P28_d.ab1 ------------------------------------------------
H06_Pf_Sau3A_T3_M_P28.ab1   ------------------------------------------------

PF14_0084                   ATTCTTGTGCATGTCGTTTGAAAATTTTCCTCACATTATCAAAACAGA
MAL14|PF14_0084             ATTCTTGTGCATGTCGTTTGAAAATTTTCCTCACATTATCAAAACAGA
su_gi_contig_5448           ------------------------------------------------
H06_Pf_Sau3A_T3_M_P28_d.ab1 ------------------------------------------------
H06_Pf_Sau3A_T3_M_P28.ab1   ------------------------------------------------

PF14_0084                   TAAAAATAATATTACAGAAAAAGCGATATCGAATTAATAGTAAGAAAA
MAL14|PF14_0084             TAAAAATAATATTACAGAAAAAGCGATATCGAATTAATAGTAAGAAAA
su_gi_contig_5448           ------------------------------------------------
H06_Pf_Sau3A_T3_M_P28_d.ab1 ------------------------------------------------
H06_Pf_Sau3A_T3_M_P28.ab1   ------------------------------------------------

PF14_0084                   AGAACTCATGGGATGTAAACAATTATTATAATATATTTAATTATGTAA
MAL14|PF14_0084             AGAACTCATGGGATGTAAACAATTATTATAATATATTTAATTATGTAA
su_gi_contig_5448           ------------------------------------------------
H06_Pf_Sau3A_T3_M_P28_d.ab1 ------------------------------------------------
H06_Pf_Sau3A_T3_M_P28.ab1   ------------------------------------------------

PF14_0084                   AATCGTTGTGGAATATAGAAAAGAATGATGACCAGGATGATAGTAGTA
MAL14|PF14_0084             AATCGTTGTGGAATATAGAAAAGAATGATGACCAGGATGATAGTAGTA
su_gi_contig_5448           ------------------------------------------------
H06_Pf_Sau3A_T3_M_P28_d.ab1 ------------------------------------------------
H06_Pf_Sau3A_T3_M_P28.ab1   ------------------------------------------------

PF14_0084                   ATAATGAATTGTATAATACTAATGATTATTATATAAATAAGAGGGCTT
MAL14|PF14_0084             ATAATGAATTGTATAATACTAATGATTATTATATAAATAAGAGGGCTT
su_gi_contig_5448           ------------------------------------------------
H06_Pf_Sau3A_T3_M_P28_d.ab1 ------------------------------------------------
H06_Pf_Sau3A_T3_M_P28.ab1   ------------------------------------------------

PF14_0084                   ATAAAGATAAATATTATATGTTTGATAAGAATAAAGGTAGATCCCATA
MAL14|PF14_0084             ATAAAGATAAATATTATATGTTTGATAAGAATAAAGGTAGATCCCATA
su_gi_contig_5448           ------------------------------------------------
H06_Pf_Sau3A_T3_M_P28_d.ab1 ------------------------------------------------
H06_Pf_Sau3A_T3_M_P28.ab1   ------------------------------------------------

PF14_0084                   GTACAATGGGGCATAGAAATATATATACAAGTAAGAATAAAATGAAGA
MAL14|PF14_0084             GTACAATGGGGCATAGAAATATATATACAAGTAAGAATAAAATGAAGA
su_gi_contig_5448           ------------------------------------------------
H06_Pf_Sau3A_T3_M_P28_d.ab1 ------------------------------------------------
H06_Pf_Sau3A_T3_M_P28.ab1   ------------------------------------------------

PF14_0084                   ATAAGCATAGGAATGATAAGAATTATTATGATAAAGATGATACAAGAA
MAL14|PF14_0084             ATAAGCATAGGAATGATAAGAATTATTATGATAAAGATGATACAAGAA
su_gi_contig_5448           ------------------------------------------------
H06_Pf_Sau3A_T3_M_P28_d.ab1 ------------------------------------------------
H06_Pf_Sau3A_T3_M_P28.ab1   ------------------------------------------------

PF14_0084                   ACAATGTACATACATCTGACGATAGTAATAATAGTAGTATGTATAATA
MAL14|PF14_0084             ACAATGTACATACATCTGACGATAGTAATAATAGTAGTATGTATAATA
su_gi_contig_5448           ------------------------------------------------
H06_Pf_Sau3A_T3_M_P28_d.ab1 ------------------------------------------------
H06_Pf_Sau3A_T3_M_P28.ab1   ------------------------------------------------

PF14_0084                   CATTGAGTAATATTTCTTCGTCAAGTGATGATAATAATGTATCCTCTG
MAL14|PF14_0084             CATTGAGTAATATTTCTTCGTCAAGTGATGATAATAATGTATCCTCTG
su_gi_contig_5448           ------------------------------------------------
H06_Pf_Sau3A_T3_M_P28_d.ab1 ------------------------------------------------
H06_Pf_Sau3A_T3_M_P28.ab1   ------------------------------------------------

PF14_0084                   AAAAGGATATTAAAAGAAAAGAATTGGATGCTGAAGAAAAAATTAATG
MAL14|PF14_0084             AAAAGGATATTAAAAGAAAAGAATTGGATGCTGAAGAAAAAATTAATG
su_gi_contig_5448           ------------------------------------------------
H06_Pf_Sau3A_T3_M_P28_d.ab1 ------------------------------------------------
H06_Pf_Sau3A_T3_M_P28.ab1   ------------------------------------------------

PF14_0084                   AAGATGGTGATGAGGAAGATGATGATCATAATGATATCAATAATAATA
MAL14|PF14_0084             AAGATGGTGATGAGGAAGATGATGATCATAATGATATCAATAATAATA
su_gi_contig_5448           ------------------------------------------------
H06_Pf_Sau3A_T3_M_P28_d.ab1 ------------------------------------------------
H06_Pf_Sau3A_T3_M_P28.ab1   ------------------------------------------------

PF14_0084                   ATAATAATAATAATAATAATAATAGTAATAATAATAATGTTGATACCT
MAL14|PF14_0084             ATAATAATAATAATAATAATAATAGTAATAATAATAATGTTGATACCT
su_gi_contig_5448           ------------------------------------------------
H06_Pf_Sau3A_T3_M_P28_d.ab1 ------------------------------------------------
H06_Pf_Sau3A_T3_M_P28.ab1   ------------------------------------------------

PF14_0084                   TAAAAATATCTAATAAAAAGAAAAGAAAAAAATTAAAAACAAAATTGG
MAL14|PF14_0084             TAAAAATATCTAATAAAAAGAAAAGAAAAAAATTAAAAACAAAATTGG
su_gi_contig_5448           ------------------------------------------------
H06_Pf_Sau3A_T3_M_P28_d.ab1 ------------------------------------------------
H06_Pf_Sau3A_T3_M_P28.ab1   ------------------------------------------------

PF14_0084                   TTGGACGATCAGGTGATGAAAAGAGTAAAAATAGAACTAAAGAACATT
MAL14|PF14_0084             TTGGACGATCAGGTGATGAAAAGAGTAAAAATAGAACTAAAGAACATT
su_gi_contig_5448           ------------------------------------------------
H06_Pf_Sau3A_T3_M_P28_d.ab1 ------------------------------------------------
H06_Pf_Sau3A_T3_M_P28.ab1   ------------------------------------------------

PF14_0084                   TTAATAATAATAAAAAGAAAAAGAATAATGTTAATAATAATAATGTAG
MAL14|PF14_0084             TTAATAATAATAAAAAGAAAAAGAATAATGTTAATAATAATAATGTAG
su_gi_contig_5448           ------------------------------------------------
H06_Pf_Sau3A_T3_M_P28_d.ab1 ------------------------------------------------
H06_Pf_Sau3A_T3_M_P28.ab1   ------------------------------------------------

PF14_0084                   GTGGTAGTAAAAACTTTATGGGTAATCAAAATGTATATTATAATGATG
MAL14|PF14_0084             GTGGTAGTAAAAACTTTATGGGTAATCAAAATGTATATTATAATGATG
su_gi_contig_5448           ------------------------------------------------
H06_Pf_Sau3A_T3_M_P28_d.ab1 ------------------------------------------------
H06_Pf_Sau3A_T3_M_P28.ab1   ------------------------------------------------

PF14_0084                   ATAATAATATGGATTCTATTATTGTTTACTGGGATATATTTAAAGATA
MAL14|PF14_0084             ATAATAATATGGATTCTATTATTGTTTACTGGGATATATTTAAAGATA
su_gi_contig_5448           ------------------------------------------------
H06_Pf_Sau3A_T3_M_P28_d.ab1 ------------------------------------------------
H06_Pf_Sau3A_T3_M_P28.ab1   ------------------------------------------------

PF14_0084                   TCGTTTTTTATATTAATAATTTATTATATATAAAAGCAAAATGTAAAT
MAL14|PF14_0084             TCGTTTTTTATATTAATAATTTATTATATATAAAAGCAAAATGTAAAT
su_gi_contig_5448           ------------------------------------------------
H06_Pf_Sau3A_T3_M_P28_d.ab1 ------------------------------------------------
H06_Pf_Sau3A_T3_M_P28.ab1   ------------------------------------------------

PF14_0084                   TAACTATTGATGAAGAAATATTTTTATATCAAAATTGTAATATTAATA
MAL14|PF14_0084             TAACTATTGATGAAGAAATATTTTTATATCAAAATTGTAATATTAATA
su_gi_contig_5448           ------------------------------------------------
H06_Pf_Sau3A_T3_M_P28_d.ab1 ------------------------------------------------
H06_Pf_Sau3A_T3_M_P28.ab1   ------------------------------------------------

PF14_0084                   TACATAAACATAAATTGATTTATAATAGATATATAATATTGAATAGTA
MAL14|PF14_0084             TACATAAACATAAATTGATTTATAATAGATATATAATATTGAATAGTA
su_gi_contig_5448           ------------------------------------------------
H06_Pf_Sau3A_T3_M_P28_d.ab1 ------------------------------------------------
H06_Pf_Sau3A_T3_M_P28.ab1   ------------------------------------------------

PF14_0084                   TTGTAGAATCTAAATTATCATCAAAAAATGGGAACCCCTTATTTTTTT
MAL14|PF14_0084             TTGTAGAATCTAAATTATCATCAAAAAATGGGAACCCCTTATTTTTTT
su_gi_contig_5448           ------------------------------------------------
H06_Pf_Sau3A_T3_M_P28_d.ab1 ------------------------------------------------
H06_Pf_Sau3A_T3_M_P28.ab1   ------------------------------------------------

PF14_0084                   ATAATATCCTAAAAAAGAAACAAATAGAGAATCAAAAGAAAATGAGAA
MAL14|PF14_0084             ATAATATCCTAAAAAAGAAACAAATAGAGAATCAAAAGAAAATGAGAA
su_gi_contig_5448           ------------------------------------------------
H06_Pf_Sau3A_T3_M_P28_d.ab1 ------------------------------------------------
H06_Pf_Sau3A_T3_M_P28.ab1   ------------------------------------------------

PF14_0084                   ATTATGAAATATGTAAAAATAAAAAGAGGAATATTTTTGAAAATTTGT
MAL14|PF14_0084             ATTATGAAATATGTAAAAATAAAAAGAGGAATATTTTTGAAAATTTGT
su_gi_contig_5448           ------------------------------------------------
H06_Pf_Sau3A_T3_M_P28_d.ab1 ------------------------------------------------
H06_Pf_Sau3A_T3_M_P28.ab1   ------------------------------------------------

PF14_0084                   ATAATAATAAGAATGAAGAATGTAAAAAAAGTAATATTCACGACATAG
MAL14|PF14_0084             ATAATAATAAGAATGAAGAATGTAAAAAAAGTAATATTCACGACATAG
su_gi_contig_5448           ------------------------------------------------
H06_Pf_Sau3A_T3_M_P28_d.ab1 ------------------------------------------------
H06_Pf_Sau3A_T3_M_P28.ab1   ------------------------------------------------

PF14_0084                   ATGGTAAGGATAGTCCAATGGATAATTCTAACCTTGGATATGGAAATA
MAL14|PF14_0084             ATGGTAAGGATAGTCCAATGGATAATTCTAACCTTGGATATGGAAATA
su_gi_contig_5448           ------------------------------------------------
H06_Pf_Sau3A_T3_M_P28_d.ab1 ------------------------------------------------
H06_Pf_Sau3A_T3_M_P28.ab1   ------------------------------------------------

PF14_0084                   ATAACTATAGTTCTAATATGTTATATGATAATACTAACAATTCTTGTT
MAL14|PF14_0084             ATAACTATAGTTCTAATATGTTATATGATAATACTAACAATTCTTGTT
su_gi_contig_5448           ------------------------------------------------
H06_Pf_Sau3A_T3_M_P28_d.ab1 ------------------------------------------------
H06_Pf_Sau3A_T3_M_P28.ab1   ------------------------------------------------

PF14_0084                   TTATAAATAAAAAGGAAAATAATATAAGTTTTTTAAATAAAGAAGAAG
MAL14|PF14_0084             TTATAAATAAAAAGGAAAATAATATAAGTTTTTTAAATAAAGAAGAAG
su_gi_contig_5448           ------------------------------------------------
H06_Pf_Sau3A_T3_M_P28_d.ab1 ------------------------------------------------
H06_Pf_Sau3A_T3_M_P28.ab1   ------------------------------------------------

PF14_0084                   AAGAAGAAAGAAAAAAAAAGAAAGAAGAAAATAAATACAAGTTACTAA
MAL14|PF14_0084             AAGAAGAAAGAAAAAAAAAGAAAGAAGAAAATAAATACAAGTTACTAA
su_gi_contig_5448           ------------------------------------------------
H06_Pf_Sau3A_T3_M_P28_d.ab1 ------------------------------------------------
H06_Pf_Sau3A_T3_M_P28.ab1   ------------------------------------------------

PF14_0084                   ATTTAGATAGTATAAAAGATAATTTGTTACATATGAAAGAAATGATAA
MAL14|PF14_0084             ATTTAGATAGTATAAAAGATAATTTGTTACATATGAAAGAAATGATAA
su_gi_contig_5448           ------------------------------------------------
H06_Pf_Sau3A_T3_M_P28_d.ab1 ------------------------------------------------
H06_Pf_Sau3A_T3_M_P28.ab1   ------------------------------------------------

PF14_0084                   TAACTAACCGAATAGAACAGAAACATGCAGATTTAAATAATTTAGTGG
MAL14|PF14_0084             TAACTAACCGAATAGAACAGAAACATGCAGATTTAAATAATTTAGTGG
su_gi_contig_5448           ------------------------------------------------
H06_Pf_Sau3A_T3_M_P28_d.ab1 ------------------------------------------------
H06_Pf_Sau3A_T3_M_P28.ab1   ------------------------------------------------

PF14_0084                   TATCTATTAATGTTCCTAAAATAGAGACAGTAAAATATATAAATAATA
MAL14|PF14_0084             TATCTATTAATGTTCCTAAAATAGAGACAGTAAAATATATAAATAATA
su_gi_contig_5448           ------------------------------------------------
H06_Pf_Sau3A_T3_M_P28_d.ab1 ------------------------------------------------
H06_Pf_Sau3A_T3_M_P28.ab1   ------------------------------------------------

PF14_0084                   TTGATGAAAATATTTTTATGAATATTAATTTATATGATAATATAGGAA
MAL14|PF14_0084             TTGATGAAAATATTTTTATGAATATTAATTTATATGATAATATAGGAA
su_gi_contig_5448           ------------------------------------------------
H06_Pf_Sau3A_T3_M_P28_d.ab1 ------------------------------------------------
H06_Pf_Sau3A_T3_M_P28.ab1   ------------------------------------------------

PF14_0084                   ACATTATTAATAATATAAGTTATAAAAAATTAGAAGATAAGAATAATG
MAL14|PF14_0084             ACATTATTAATAATATAAGTTATAAAAAATTAGAAGATAAGAATAATG
su_gi_contig_5448           ---------ATAATATAAGTTATAAAAAATTAGAAGATAAGAATAATG
H06_Pf_Sau3A_T3_M_P28_d.ab1 ---------ATAATATAAGTTATAAAAAATTAGAAGATAAGAATAATG
H06_Pf_Sau3A_T3_M_P28.ab1   ---------ATAATATAAGTTATAAAAAATTAGAAGATAAGAATAATG

PF14_0084                   TAGAAGCATTAAATTATTTAAATAATTTAATTAATACCATAGGTATAC
MAL14|PF14_0084             TAGAAGCATTAAATTATTTAAATAATTTAATTAATACCATAG------
su_gi_contig_5448           TAGAAGCATTAAATTATTTAAATAATTTAATTAATACCATAGGTATAC
H06_Pf_Sau3A_T3_M_P28_d.ab1 TAGAAGCATTAAATTATTTAAATAATTTAATTAATACCATAGGTATAC
H06_Pf_Sau3A_T3_M_P28.ab1   TAGAAGCATTAAATTATTTAAATAATTTAATTAATACCATAGGTATAC

PF14_0084                   ATAATTTTTTTGTTATATATAATTTTTTTATTAACAATTTGAATATTA
MAL14|PF14_0084             ------------------------------------------------
su_gi_contig_5448           ATAATTTTTTTGTTATATATAATTTTTTTATTAACAATTTGAATATTA
H06_Pf_Sau3A_T3_M_P28_d.ab1 ATAATTTTTTTGTTATATATAATTTTTTTATTAACAATTTGAATATTA
H06_Pf_Sau3A_T3_M_P28.ab1   ATAATTTTTTTGTTATATATAATTTTTTTATTAACAATTTGAATATTA

PF14_0084                   AAATAGTTAAGGGGGAAAATACCTTTTTATATGCTAATTTATTATCTC
MAL14|PF14_0084             ------TTAAGGGGGAAAATACCTTTTTATATGCTAATTTATTATCTC
su_gi_contig_5448           AAATAGTTAAGGGGGAAAATACCTTTTTATATGCTAATTTATTATCTC
H06_Pf_Sau3A_T3_M_P28_d.ab1 AAATAGTTAAGGGGGAAAATACCTTTTTATATGCTAATTTATTATCTC
H06_Pf_Sau3A_T3_M_P28.ab1   AAATAGTTAAGGGGGAAAATACCTTTTTATATGCTAATTTATTATCTC

PF14_0084                   GATTTTTATATTTTTATAATTATAATATAAGTCAGTATAGTAAAATCA
MAL14|PF14_0084             GATTTTTATATTTTTATAATTATAATATAAGTCAGTATAGTAAAATCA
su_gi_contig_5448           GATTTTTATATTTTTATAATTATAATATAAGTCAGTATAGTAAAATCA
H06_Pf_Sau3A_T3_M_P28_d.ab1 GATTTTTATATTTTTATAATTATAATATAAGTCAGTATAGTAAAATCA
H06_Pf_Sau3A_T3_M_P28.ab1   GATTTTTATATTTTTATAATTATAATATAAGTCAGTATAGTAAAATCA

PF14_0084                   TATATATATTTATATTTATAATAAATCATCAAGAAATAATAAGTATGT
MAL14|PF14_0084             TATATATATTTATATTTATAATAAATCATCAAGAAATAATAAGTATGT
su_gi_contig_5448           TATATATATTTATATTTATAATAAATCATCAAGAAATAATAAGTATGT
H06_Pf_Sau3A_T3_M_P28_d.ab1 TATATATATTTATATTTATAATAAATCATCAAGAAATAATAAGTATGT
H06_Pf_Sau3A_T3_M_P28.ab1   TATATATATTTATATTTATAATAAATCATCAAGAAATAATAAGTATGT

PF14_0084                   TACCAAAAATTGATGATCAAAAATTAAAAAAAAATTATTTGAATTTTT
MAL14|PF14_0084             TACCAAAAATTGATGATCAAAAATTAAAAAAAAATTATTTGAATTTTT
su_gi_contig_5448           TACCAAAAATTG------------------------------------
H06_Pf_Sau3A_T3_M_P28_d.ab1 TACCAAAAATTG------------------------------------
H06_Pf_Sau3A_T3_M_P28.ab1   TACCAAAAATTG------------------------------------

PF14_0084                   TTAAAACCAATGATTCCTTATTTAATTTTTTTAACGATATATTTAAAT
MAL14|PF14_0084             TTAAAACCAATGATTCCTTATTTAATTTTTTTAACGATATATTTAAAT
su_gi_contig_5448           ------------------------------------------------
H06_Pf_Sau3A_T3_M_P28_d.ab1 ------------------------------------------------
H06_Pf_Sau3A_T3_M_P28.ab1   ------------------------------------------------

PF14_0084                   TTGTACAATCATATCAAACGGATAAAAAAAAGAAAATAGATAAAAATA
MAL14|PF14_0084             TTGTACAATCATATCAAACGGATAAAAAAAAGAAAATAGATAAAAATA
su_gi_contig_5448           ------------------------------------------------
H06_Pf_Sau3A_T3_M_P28_d.ab1 ------------------------------------------------
H06_Pf_Sau3A_T3_M_P28.ab1   ------------------------------------------------

PF14_0084                   TTATCCCTTTAAAAATAAATAATAATATTAATATATCCGTACGTGATC
MAL14|PF14_0084             TTATCCCTTTAAAAATAAATAATAATATTAATATATCCGTACGTGATC
su_gi_contig_5448           ------------------------------------------------
H06_Pf_Sau3A_T3_M_P28_d.ab1 ------------------------------------------------
H06_Pf_Sau3A_T3_M_P28.ab1   ------------------------------------------------

PF14_0084                   CAATGAAATATAGATTAATCATAAATATAAATGTGGATGATTATTTAT
MAL14|PF14_0084             CAATGAAATATAGATTAATCATAAATATAAATGTGGATGATTATTTAT
su_gi_contig_5448           ------------------------------------------------
H06_Pf_Sau3A_T3_M_P28_d.ab1 ------------------------------------------------
H06_Pf_Sau3A_T3_M_P28.ab1   ------------------------------------------------

PF14_0084                   GTGAAAAACGAATTATTAGACCATTCGAAATAAAAAATGGCTTCTATG
MAL14|PF14_0084             GTGAAAAACGAATTATTAGACCATTCGAAATAAAAAATGGCTTCTATG
su_gi_contig_5448           ------------------------------------------------
H06_Pf_Sau3A_T3_M_P28_d.ab1 ------------------------------------------------
H06_Pf_Sau3A_T3_M_P28.ab1   ------------------------------------------------

PF14_0084                   TAGATTCTGAATTATTAAATGAATTATGTTTTAGTCCATTCAAAAAAT
MAL14|PF14_0084             TAGATTCTGAATTATTAAATGAATTATGTTTTAGTCCATTCAAAAAAT
su_gi_contig_5448           ------------------------------------------------
H06_Pf_Sau3A_T3_M_P28_d.ab1 ------------------------------------------------
H06_Pf_Sau3A_T3_M_P28.ab1   ------------------------------------------------

PF14_0084                   TATATAAATACTTAAGAAAAATAAGAAATAACAACCAAATAGATAGTG
MAL14|PF14_0084             TATATAAATACTTAAGAAAAATAAGAAATAACAACCAAATAGATAGTG
su_gi_contig_5448           ------------------------------------------------
H06_Pf_Sau3A_T3_M_P28_d.ab1 ------------------------------------------------
H06_Pf_Sau3A_T3_M_P28.ab1   ------------------------------------------------

PF14_0084                   TACTGCATGTAGGTATAGATACAAAATTAAATCATGATAAAAAGGATA
MAL14|PF14_0084             TACTGCATGTAGGTATAGATACAAAATTAAATCATGATAAAAAGGATA
su_gi_contig_5448           ------------------------------------------------
H06_Pf_Sau3A_T3_M_P28_d.ab1 ------------------------------------------------
H06_Pf_Sau3A_T3_M_P28.ab1   ------------------------------------------------

PF14_0084                   TTGGTACAGTAGACAAGGAAAAAAAAAATATATATATGGAGAAGACAT
MAL14|PF14_0084             TTGGTACAGTAGACAAGGAAAAAAAAAATATATATATGGAGAAGACAT
su_gi_contig_5448           ------------------------------------------------
H06_Pf_Sau3A_T3_M_P28_d.ab1 ------------------------------------------------
H06_Pf_Sau3A_T3_M_P28.ab1   ------------------------------------------------

PF14_0084                   GTGTAAATATAGAAACAGCTTTTAAGAATAACGATTCAAATGTTATGT
MAL14|PF14_0084             GTGTAAATATAGAAACAGCTTTTAAGAATAACGATTCAAATGTTATGT
su_gi_contig_5448           ------------------------------------------------
H06_Pf_Sau3A_T3_M_P28_d.ab1 ------------------------------------------------
H06_Pf_Sau3A_T3_M_P28.ab1   ------------------------------------------------

PF14_0084                   TTGATGATAATATTAATAAAAAAAAACAAGAAGAAATGATTATACCTA
MAL14|PF14_0084             TTGATGATAATATTAATAAAAAAAAACAAGAAGAAATGATTATACCTA
su_gi_contig_5448           ------------------------------------------------
H06_Pf_Sau3A_T3_M_P28_d.ab1 ------------------------------------------------
H06_Pf_Sau3A_T3_M_P28.ab1   ------------------------------------------------

PF14_0084                   CGATGCATGAAAATAACGTAAAAAAAATTTCGAATATGAATGAAAAAA
MAL14|PF14_0084             CGATGCATGAAAATAACGTAAAAAAAATTTCGAATATGAATGAAAAAA
su_gi_contig_5448           ------------------------------------------------
H06_Pf_Sau3A_T3_M_P28_d.ab1 ------------------------------------------------
H06_Pf_Sau3A_T3_M_P28.ab1   ------------------------------------------------

PF14_0084                   TGGATAATGAGGATAAGAAGAGAAACAAAATATTAAATTTTGATTTTG
MAL14|PF14_0084             TGGATAATGAGGATAAGAAGAGAAACAAAATATTAAATTTTGATTTTG
su_gi_contig_5448           ------------------------------------------------
H06_Pf_Sau3A_T3_M_P28_d.ab1 ------------------------------------------------
H06_Pf_Sau3A_T3_M_P28.ab1   ------------------------------------------------

PF14_0084                   AGAATTCTAATTTTTCTTGTCAGAATAGTTATTCAAAAAATTTTATAA
MAL14|PF14_0084             AGAATTCTAATTTTTCTTGTCAGAATAGTTATTCAAAAAATTTTATAA
su_gi_contig_5448           ------------------------------------------------
H06_Pf_Sau3A_T3_M_P28_d.ab1 ------------------------------------------------
H06_Pf_Sau3A_T3_M_P28.ab1   ------------------------------------------------

PF14_0084                   GGAATATGAAAAATGATTATAATAAATATTTGGATTACCAAAAGAAAA
MAL14|PF14_0084             GGAATATGAAAAATGATTATAATAAATATTTGGATTACCAAAAGAAAA
su_gi_contig_5448           ------------------------------------------------
H06_Pf_Sau3A_T3_M_P28_d.ab1 ------------------------------------------------
H06_Pf_Sau3A_T3_M_P28.ab1   ------------------------------------------------

PF14_0084                   AAATTGATTATGAATTTATTGGTTTTAGTGTGGAAGAAATTAAGATGA
MAL14|PF14_0084             AAATTGATTATGAATTTATTGGTTTTAGTGTGGAAGAAATTAAGATGA
su_gi_contig_5448           ------------------------------------------------
H06_Pf_Sau3A_T3_M_P28_d.ab1 ------------------------------------------------
H06_Pf_Sau3A_T3_M_P28.ab1   ------------------------------------------------

PF14_0084                   CGTTTAACAATATAAAGAAGTTGAAGGAATATGTTAATATGTTTGTAT
MAL14|PF14_0084             CGTTTAACAATATAAAGAAGTTGAAGGAATATGTTAATATGTTTGTAT
su_gi_contig_5448           ------------------------------------------------
H06_Pf_Sau3A_T3_M_P28_d.ab1 ------------------------------------------------
H06_Pf_Sau3A_T3_M_P28.ab1   ------------------------------------------------

PF14_0084                   GTATAAAAGATATATTATTAGAAATATTTATGGGAGATAATAAATTGT
MAL14|PF14_0084             GTATAAAAGATATATTATTAGAAATATTTATGGGAGATAATAAATTGT
su_gi_contig_5448           ------------------------------------------------
H06_Pf_Sau3A_T3_M_P28_d.ab1 ------------------------------------------------
H06_Pf_Sau3A_T3_M_P28.ab1   ------------------------------------------------

PF14_0084                   TAGAATGTATAAATGAATATATAGACGATTCAATGTATATAAATAAGG
MAL14|PF14_0084             TAGAATGTATAAATGAATATATAGACGATTCAATGTATATAAATAAGG
su_gi_contig_5448           ------------------------------------------------
H06_Pf_Sau3A_T3_M_P28_d.ab1 ------------------------------------------------
H06_Pf_Sau3A_T3_M_P28.ab1   ------------------------------------------------

PF14_0084                   ATTTTATTAAAAAGGAAAATGACAACAACAATAATAATAATAATAATA
MAL14|PF14_0084             ATTTTATTAAAAAGGAAAATGACAACAACAATAATAATAATAATAATA
su_gi_contig_5448           ------------------------------------------------
H06_Pf_Sau3A_T3_M_P28_d.ab1 ------------------------------------------------
H06_Pf_Sau3A_T3_M_P28.ab1   ------------------------------------------------

PF14_0084                   ATAATAAAAATAATAATAATTATAATAGTAGTAGTAGTAGTAGTAATT
MAL14|PF14_0084             ATAATAAAAATAATAATAATTATAATAGTAGTAGTAGTAGTAGTAATT
su_gi_contig_5448           ------------------------------------------------
H06_Pf_Sau3A_T3_M_P28_d.ab1 ------------------------------------------------
H06_Pf_Sau3A_T3_M_P28.ab1   ------------------------------------------------

PF14_0084                   TTTATTCTTTTGATAAGAATAATAATTTGAATGATTATAGTTTATCGA
MAL14|PF14_0084             TTTATTCTTTTGATAAGAATAATAATTTGAATGATTATAGTTTATCGA
su_gi_contig_5448           ------------------------------------------------
H06_Pf_Sau3A_T3_M_P28_d.ab1 ------------------------------------------------
H06_Pf_Sau3A_T3_M_P28.ab1   ------------------------------------------------

PF14_0084                   GTGATGAAGATATAAATTTATTGGCTAATAATTATTTATATAAATTTG
MAL14|PF14_0084             GTGATGAAGATATAAATTTATTGGCTAATAATTATTTATATAAATTTG
su_gi_contig_5448           ------------------------------------------------
H06_Pf_Sau3A_T3_M_P28_d.ab1 ------------------------------------------------
H06_Pf_Sau3A_T3_M_P28.ab1   ------------------------------------------------

PF14_0084                   GTATATTAGGAAAAGCAGAAAAAGAAATTAATTTAAAGATATTGATAA
MAL14|PF14_0084             GTATATTAGGAAAAGCAGAAAAAGAAATTAATTTAAAGATATTGATAA
su_gi_contig_5448           ------------------------------------------------
H06_Pf_Sau3A_T3_M_P28_d.ab1 ------------------------------------------------
H06_Pf_Sau3A_T3_M_P28.ab1   ------------------------------------------------

PF14_0084                   GCTGTTTTATGTCGAAATATGCTTATGAATATTTAATGCTTATTAACC
MAL14|PF14_0084             GCTGTTTTATGTCGAAATATGCTTATGAATATTTAATGCTTATTAACC
su_gi_contig_5448           ------------------------------------------------
H06_Pf_Sau3A_T3_M_P28_d.ab1 ------------------------------------------------
H06_Pf_Sau3A_T3_M_P28.ab1   ------------------------------------------------

PF14_0084                   CTAATTTGAATAGAAGTCATTCAGAAAAATATATAAATATTATTTTGT
MAL14|PF14_0084             CTAATTTGAATAGAAGTCATTCAGAAAAATATATAAATATTATTTTGT
su_gi_contig_5448           ------------------------------------------------
H06_Pf_Sau3A_T3_M_P28_d.ab1 ------------------------------------------------
H06_Pf_Sau3A_T3_M_P28.ab1   ------------------------------------------------

PF14_0084                   TGTATATGTTAATTATGAATAGAAAAATCTTTTTACATGAGTGTATAA
MAL14|PF14_0084             TGTATATGTTAATTATGAATAGAAAAATCTTTTTACATGAGTGTATAA
su_gi_contig_5448           ------------------------------------------------
H06_Pf_Sau3A_T3_M_P28_d.ab1 ------------------------------------------------
H06_Pf_Sau3A_T3_M_P28.ab1   ------------------------------------------------

PF14_0084                   ATAATGTAATAAATATATTGAATATATTTAAGGTATATAATTTGAAGT
MAL14|PF14_0084             ATAATGTAATAAATATATTGAATATATTTAAGGTATATAATTTGAAGT
su_gi_contig_5448           ------------------------------------------------
H06_Pf_Sau3A_T3_M_P28_d.ab1 ------------------------------------------------
H06_Pf_Sau3A_T3_M_P28.ab1   ------------------------------------------------

PF14_0084                   TGAAAATATTAAAGCAAAGAGAAAAGGCATACAAATCAAGGACATCAC
MAL14|PF14_0084             TGAAAATATTAAAGCAAAGAGAAAAGGCATACAAATCAAGGACATCAC
su_gi_contig_5448           ------------------------------------------------
H06_Pf_Sau3A_T3_M_P28_d.ab1 ------------------------------------------------
H06_Pf_Sau3A_T3_M_P28.ab1   ------------------------------------------------

PF14_0084                   TAGCATCAACAAATAGTAGTATCCTTAACAATAATAATGATAGTAATA
MAL14|PF14_0084             TAGCATCAACAAATAGTAGTATCCTTAACAATAATAATGATAGTAATA
su_gi_contig_5448           ------------------------------------------------
H06_Pf_Sau3A_T3_M_P28_d.ab1 ------------------------------------------------
H06_Pf_Sau3A_T3_M_P28.ab1   ------------------------------------------------

PF14_0084                   ATAATAGTAATAATAATAGTAATATACATATGAACAGTGAACATGTGA
MAL14|PF14_0084             ATAATAGTAATAATAATAGTAATATACATATGAACAGTGAACATGTGA
su_gi_contig_5448           ------------------------------------------------
H06_Pf_Sau3A_T3_M_P28_d.ab1 ------------------------------------------------
H06_Pf_Sau3A_T3_M_P28.ab1   ------------------------------------------------

PF14_0084                   ATGTTCTTAATAAAATTTTAAATATCCAAAAAAAAATTATTAATAAAG
MAL14|PF14_0084             ATGTTCTTAATAAAATTTTAAATATCCAAAAAAAAATTATTAATAAAG
su_gi_contig_5448           ------------------------------------------------
H06_Pf_Sau3A_T3_M_P28_d.ab1 ------------------------------------------------
H06_Pf_Sau3A_T3_M_P28.ab1   ------------------------------------------------

PF14_0084                   CTATAAATACCATAAAATTAGGTACGAAACAATTAACTCAGCTTACTA
MAL14|PF14_0084             CTATAAATACCATAAAATTAGGTACGAAACAATTAACTCAGCTTACTA
su_gi_contig_5448           ------------------------------------------------
H06_Pf_Sau3A_T3_M_P28_d.ab1 ------------------------------------------------
H06_Pf_Sau3A_T3_M_P28.ab1   ------------------------------------------------

PF14_0084                   CTACCGAAAGACATTACTTTTCTTTAAGAAATATTTCTAATAATAAAA
MAL14|PF14_0084             CTACCGAAAGACATTACTTTTCTTTAAGAAATATTTCTAATAATAAAA
su_gi_contig_5448           ------------------------------------------------
H06_Pf_Sau3A_T3_M_P28_d.ab1 ------------------------------------------------
H06_Pf_Sau3A_T3_M_P28.ab1   ------------------------------------------------

PF14_0084                   AGGTGCTATATAAAAATTTAGAATATAATTCAGATTCTTCAGATGTAT
MAL14|PF14_0084             AGGTGCTATATAAAAATTTAGAATATAATTCAGATTCTTCAGATGTAT
su_gi_contig_5448           ------------------------------------------------
H06_Pf_Sau3A_T3_M_P28_d.ab1 ------------------------------------------------
H06_Pf_Sau3A_T3_M_P28.ab1   ------------------------------------------------

PF14_0084                   CTTCCTGTTATTTTTCTAGTGATAACAATGATTTGGATGATAAGGAGA
MAL14|PF14_0084             CTTCCTGTTATTTTTCTAGTGATAACAATGATTTGGATGATAAGGAGA
su_gi_contig_5448           ------------------------------------------------
H06_Pf_Sau3A_T3_M_P28_d.ab1 ------------------------------------------------
H06_Pf_Sau3A_T3_M_P28.ab1   ------------------------------------------------

PF14_0084                   ACACGATGAATATCATGGAGATGAACAATGGAATCAACCACCACAATA
MAL14|PF14_0084             ACACGATGAATATCATGGAGATGAACAATGGAATCAACCACCACAATA
su_gi_contig_5448           ------------------------------------------------
H06_Pf_Sau3A_T3_M_P28_d.ab1 ------------------------------------------------
H06_Pf_Sau3A_T3_M_P28.ab1   ------------------------------------------------

PF14_0084                   ATTATAATAATAATAGTAATAATAATAATAATAATAATAATAATTGTA
MAL14|PF14_0084             ATTATAATAATAATAGTAATAATAATAATAATAATAATAATAATTGTA
su_gi_contig_5448           ------------------------------------------------
H06_Pf_Sau3A_T3_M_P28_d.ab1 ------------------------------------------------
H06_Pf_Sau3A_T3_M_P28.ab1   ------------------------------------------------

PF14_0084                   GTAATAATCAAGATGAAGGAAATGACAAAGTAAATAATTCTTCATGTT
MAL14|PF14_0084             GTAATAATCAAGATGAAGGAAATGACAAAGTAAATAATTCTTCATGTT
su_gi_contig_5448           ------------------------------------------------
H06_Pf_Sau3A_T3_M_P28_d.ab1 ------------------------------------------------
H06_Pf_Sau3A_T3_M_P28.ab1   ------------------------------------------------

PF14_0084                   ATTATATAAAATATGGAGAGAAAGATTTTAATGTTAATTATTATTATA
MAL14|PF14_0084             ATTATATAAAATATGGAGAGAAAGATTTTAATGTTAATTATTATTATA
su_gi_contig_5448           ------------------------------------------------
H06_Pf_Sau3A_T3_M_P28_d.ab1 ------------------------------------------------
H06_Pf_Sau3A_T3_M_P28.ab1   ------------------------------------------------

PF14_0084                   CATATGATCCTAGACTACTTATTTTTGAATATACGAACAATTTAATTA
MAL14|PF14_0084             CATATGATCCTAGACTACTTATTTTTGAATATACGAACAATTTAATTA
su_gi_contig_5448           ------------------------------------------------
H06_Pf_Sau3A_T3_M_P28_d.ab1 ------------------------------------------------
H06_Pf_Sau3A_T3_M_P28.ab1   ------------------------------------------------

PF14_0084                   TTAGAAGAAAACAAGTAAAAATGATTAAAAAGTTAAAAAGAGATTTTA
MAL14|PF14_0084             TTAGAAGAAAACAAGTAAAAATGATTAAAAAGTTAAAAAGAGATTTTA
su_gi_contig_5448           ------------------------------------------------
H06_Pf_Sau3A_T3_M_P28_d.ab1 ------------------------------------------------
H06_Pf_Sau3A_T3_M_P28.ab1   ------------------------------------------------

PF14_0084                   TAAAAAAGAAAAAACAATACTGTTATCAAATAATTATGGGAGGTGGAA
MAL14|PF14_0084             TAAAAAAGAAAAAACAATACTGTTATCAAATAATTATGGGAGGTGGAA
su_gi_contig_5448           ------------------------------------------------
H06_Pf_Sau3A_T3_M_P28_d.ab1 ------------------------------------------------
H06_Pf_Sau3A_T3_M_P28.ab1   ------------------------------------------------

PF14_0084                   AAACGACGGTATTATCACCATTATATTTTTTAATATTTTCAAATTATT
MAL14|PF14_0084             AAACGACGGTATTATCACCATTATATTTTTTAATATTTTCAAATTATT
su_gi_contig_5448           ------------------------------------------------
H06_Pf_Sau3A_T3_M_P28_d.ab1 ------------------------------------------------
H06_Pf_Sau3A_T3_M_P28.ab1   ------------------------------------------------

PF14_0084                   TCTTAATATTTAATATGTGTCCTCATCCATTAATACATTTTACAATGA
MAL14|PF14_0084             TCTTAATATTTAATATGTGTCCTCATCCATTAATACATTTTACAATGA
su_gi_contig_5448           ------------------------------------------------
H06_Pf_Sau3A_T3_M_P28_d.ab1 ------------------------------------------------
H06_Pf_Sau3A_T3_M_P28.ab1   ------------------------------------------------

PF14_0084                   ACAGTTTCCGTTCTAGATTTTCCTCTATTATCAAGAAAAATATATTTT
MAL14|PF14_0084             ACAGTTTCCGTTCTAGATTTTCCTCTATTATCAAGAAAAATATATTTT
su_gi_contig_5448           ------------------------------------------------
H06_Pf_Sau3A_T3_M_P28_d.ab1 ------------------------------------------------
H06_Pf_Sau3A_T3_M_P28.ab1   ------------------------------------------------

PF14_0084                   ATTTTAATTTTAGTCGTTATAATAATATAACGACAGATTTATATATTA
MAL14|PF14_0084             ATTTTAATTTTAGTCGTTATAATAATATAACGACAGATTTATATATTA
su_gi_contig_5448           ------------------------------------------------
H06_Pf_Sau3A_T3_M_P28_d.ab1 ------------------------------------------------
H06_Pf_Sau3A_T3_M_P28.ab1   ------------------------------------------------

PF14_0084                   GTTTATGTAGTGCTTTAGAAAATAAATATATATTAGTAACCAGCCCGA
MAL14|PF14_0084             GTTTATGTAGTGCTTTAGAAAATAAATATATATTAGTAACCAGCCCGA
su_gi_contig_5448           ------------------------------------------------
H06_Pf_Sau3A_T3_M_P28_d.ab1 ------------------------------------------------
H06_Pf_Sau3A_T3_M_P28.ab1   ------------------------------------------------

PF14_0084                   CATGTATAAAATCATTATTTTTAAAATTAATTTCAACTATACAAGAAT
MAL14|PF14_0084             CATGTATAAAATCATTATTTTTAAAATTAATTTCAACTATACAAGAAT
su_gi_contig_5448           ------------------------------------------------
H06_Pf_Sau3A_T3_M_P28_d.ab1 ------------------------------------------------
H06_Pf_Sau3A_T3_M_P28.ab1   ------------------------------------------------

PF14_0084                   TAAATAGTATCAAAACATTTGACATGTTAAAACAAAAGGCCAAAACAC
MAL14|PF14_0084             TAAATAGTATCAAAACATTTGACATGTTAAAACAAAAGGCCAAAACAC
su_gi_contig_5448           ------------------------------------------------
H06_Pf_Sau3A_T3_M_P28_d.ab1 ------------------------------------------------
H06_Pf_Sau3A_T3_M_P28.ab1   ------------------------------------------------

PF14_0084                   ATATTACAGATGCTTTAACCAAATTTTTAGGTTTTCAGAATGAAGAAA
MAL14|PF14_0084             ATATTACAGATGCTTTAACCAAATTTTTAGGTTTTCAGAATGAAGAAA
su_gi_contig_5448           ------------------------------------------------
H06_Pf_Sau3A_T3_M_P28_d.ab1 ------------------------------------------------
H06_Pf_Sau3A_T3_M_P28.ab1   ------------------------------------------------

PF14_0084                   CGAAAGGTATAAATTCTGGTGTATCAAATACGATGTCATTAGCAAAAA
MAL14|PF14_0084             CGAAAGGTATAAATTCTGGTGTATCAAATACGATGTCATTAGCAAAAA
su_gi_contig_5448           ------------------------------------------------
H06_Pf_Sau3A_T3_M_P28_d.ab1 ------------------------------------------------
H06_Pf_Sau3A_T3_M_P28.ab1   ------------------------------------------------

PF14_0084                   CTAGTATAAATAACAACAACTATAATAATATTAATAATAATAATAATA
MAL14|PF14_0084             CTAGTATAAATAACAACAACTATAATAATATTAATAATAATAATAATA
su_gi_contig_5448           ------------------------------------------------
H06_Pf_Sau3A_T3_M_P28_d.ab1 ------------------------------------------------
H06_Pf_Sau3A_T3_M_P28.ab1   ------------------------------------------------

PF14_0084                   ATAATATTACTATGGGTACACAATTTTCAAAGAATGGTTCCATGAGCT
MAL14|PF14_0084             ATAATATTACTATGGGTACACAATTTTCAAAGAATGGTTCCATGAGCT
su_gi_contig_5448           ------------------------------------------------
H06_Pf_Sau3A_T3_M_P28_d.ab1 ------------------------------------------------
H06_Pf_Sau3A_T3_M_P28.ab1   ------------------------------------------------

PF14_0084                   CTATTCCTTCGGATTACAATATGTTAAAGAAACAGTTAGATTTATGTG
MAL14|PF14_0084             CTATTCCTTCGGATTACAATATGTTAAAGAAACAGTTAGATTTATGTG
su_gi_contig_5448           ------------------------------------------------
H06_Pf_Sau3A_T3_M_P28_d.ab1 ------------------------------------------------
H06_Pf_Sau3A_T3_M_P28.ab1   ------------------------------------------------

PF14_0084                   TTCGTATCTTTGACATATTAAATAAGAGTATTTTATTAATTGATGAAG
MAL14|PF14_0084             TTCGTATCTTTGACATATTAAATAAGAGTATTTTATTAATTGATGAAG
su_gi_contig_5448           ------------------------------------------------
H06_Pf_Sau3A_T3_M_P28_d.ab1 ------------------------------------------------
H06_Pf_Sau3A_T3_M_P28.ab1   ------------------------------------------------

PF14_0084                   TAGATAATGTATTACATCCATTAAAAAGTGAATTACATTGGCCTTACG
MAL14|PF14_0084             TAGATAATGTATTACATCCATTAAAAAGTGAATTACATTGGCCTTACG
su_gi_contig_5448           ------------------------------------------------
H06_Pf_Sau3A_T3_M_P28_d.ab1 ------------------------------------------------
H06_Pf_Sau3A_T3_M_P28.ab1   ------------------------------------------------

PF14_0084                   GTATTAATAGAGATATTGATTTAGTAAATGTAGTACGAAATTTTACAG
MAL14|PF14_0084             GTATTAATAGAGATATTGATTTAGTAAATGTAGTACGAAATTTTACAG
su_gi_contig_5448           ------------------------------------------------
H06_Pf_Sau3A_T3_M_P28_d.ab1 ------------------------------------------------
H06_Pf_Sau3A_T3_M_P28.ab1   ------------------------------------------------

PF14_0084                   ATATATTTATGAATAATCCATATTTAAAATTTTTATATAATAATAAGG
MAL14|PF14_0084             ATATATTTATGAATAATCCATATTTAAAATTTTTATATAATAATAAGG
su_gi_contig_5448           ------------------------------------------------
H06_Pf_Sau3A_T3_M_P28_d.ab1 ------------------------------------------------
H06_Pf_Sau3A_T3_M_P28.ab1   ------------------------------------------------

PF14_0084                   ATGATGAAAATGTAGATATCAAGAATGTAAAAATTTCGATAACTAATG
MAL14|PF14_0084             ATGATGAAAATGTAGATATCAAGAATGTAAAAATTTCGATAACTAATG
su_gi_contig_5448           ------------------------------------------------
H06_Pf_Sau3A_T3_M_P28_d.ab1 ------------------------------------------------
H06_Pf_Sau3A_T3_M_P28.ab1   ------------------------------------------------

PF14_0084                   AGATGAAGGCAAATGATAATTTGATATATAATATAAAACATTTGAAGG
MAL14|PF14_0084             AGATGAAGGCAAATGATAATTTGATATATAATATAAAACATTTGAAGG
su_gi_contig_5448           ------------------------------------------------
H06_Pf_Sau3A_T3_M_P28_d.ab1 ------------------------------------------------
H06_Pf_Sau3A_T3_M_P28.ab1   ------------------------------------------------

PF14_0084                   AGAATGAAGAAAGAGAGAGAGAACAAAATAAATTATTAATTAATTATA
MAL14|PF14_0084             AGAATGAAGAAAGAGAGAGAGAACAAAATAAATTATTAATTAATTATA
su_gi_contig_5448           ------------------------------------------------
H06_Pf_Sau3A_T3_M_P28_d.ab1 ------------------------------------------------
H06_Pf_Sau3A_T3_M_P28.ab1   ------------------------------------------------

PF14_0084                   ATACAGATCATATGTTAAAAAATGAATATAATATGTATAATAAAATGG
MAL14|PF14_0084             ATACAGATCATATGTTAAAAAATGAATATAATATGTATAATAAAATGG
su_gi_contig_5448           ------------------------------------------------
H06_Pf_Sau3A_T3_M_P28_d.ab1 ------------------------------------------------
H06_Pf_Sau3A_T3_M_P28.ab1   ------------------------------------------------

PF14_0084                   AGGATATGATAGGAAGACATAAGAATTCGATTGATTTAGGTGAAAAGC
MAL14|PF14_0084             AGGATATGATAGGAAGACATAAGAATTCGATTGATTTAGGTGAAAAGC
su_gi_contig_5448           ------------------------------------------------
H06_Pf_Sau3A_T3_M_P28_d.ab1 ------------------------------------------------
H06_Pf_Sau3A_T3_M_P28.ab1   ------------------------------------------------

PF14_0084                   ATATTATGATGAATAATATGAATTATTCAAAATATAAATCTCCTTTAT
MAL14|PF14_0084             ATATTATGATGAATAATATGAATTATTCAAAATATAAATCTCCTTTAT
su_gi_contig_5448           ------------------------------------------------
H06_Pf_Sau3A_T3_M_P28_d.ab1 ------------------------------------------------
H06_Pf_Sau3A_T3_M_P28.ab1   ------------------------------------------------

PF14_0084                   ATAATAAGAAGAAAGAAGATTTATATAATGATCATCATGATGATAATA
MAL14|PF14_0084             ATAATAAGAAGAAAGAAGATTTATATAATGATCATCATGATGATAATA
su_gi_contig_5448           ------------------------------------------------
H06_Pf_Sau3A_T3_M_P28_d.ab1 ------------------------------------------------
H06_Pf_Sau3A_T3_M_P28.ab1   ------------------------------------------------

PF14_0084                   TTATAAATAATAAAAGTACAGGATGTGTAGTAACAAGTGGTGATATTG
MAL14|PF14_0084             TTATAAATAATAAAAGTACAGGATGTGTAGTAACAAGTGGTGATATTG
su_gi_contig_5448           ------------------------------------------------
H06_Pf_Sau3A_T3_M_P28_d.ab1 ------------------------------------------------
H06_Pf_Sau3A_T3_M_P28.ab1   ------------------------------------------------

PF14_0084                   TCAAAGCATTGAATAATACAGAGAAAGATATAAGTTTTACTCATATTG
MAL14|PF14_0084             TCAAAGCATTGAATAATACAGAGAAAGATATAAGTTTTACTCATATTG
su_gi_contig_5448           ------------------------------------------------
H06_Pf_Sau3A_T3_M_P28_d.ab1 ------------------------------------------------
H06_Pf_Sau3A_T3_M_P28.ab1   ------------------------------------------------

PF14_0084                   ATTTAAGTTTATTTAGATATAAATTATGTTGGATTTTAATCGATTTCT
MAL14|PF14_0084             ATTTAAGTTTATTTAGATATAAATTATGTTGGATTTTAATCGATTTCT
su_gi_contig_5448           ------------------------------------------------
H06_Pf_Sau3A_T3_M_P28_d.ab1 ------------------------------------------------
H06_Pf_Sau3A_T3_M_P28.ab1   ------------------------------------------------

PF14_0084                   TTTTCTATCCTATATGTAAAAAATTGACTGTTCCTATGAATGTACATT
MAL14|PF14_0084             TTTTCTATCCTATATGTAAAAAATTGACTGTTCCTATGAATGTACATT
su_gi_contig_5448           ------------------------------------------------
H06_Pf_Sau3A_T3_M_P28_d.ab1 ------------------------------------------------
H06_Pf_Sau3A_T3_M_P28.ab1   ------------------------------------------------

PF14_0084                   TTAATATAAATGCTGATTATATTAATGATTTGTTATTAGTTTTTAATA
MAL14|PF14_0084             TTAATATAAATGCTGATTATATTAATGATTTGTTATTAGTTTTTAATA
su_gi_contig_5448           ------------------------------------------------
H06_Pf_Sau3A_T3_M_P28_d.ab1 ------------------------------------------------
H06_Pf_Sau3A_T3_M_P28.ab1   ------------------------------------------------

PF14_0084                   AGGAAGTAGATATCGGTGTAAAGAATCATGATATTTCTTTTATACCAC
MAL14|PF14_0084             AGGAAGTAGATATCGGTGTAAAGAATCATGATATTTCTTTTATACCAC
su_gi_contig_5448           ------------------------------------------------
H06_Pf_Sau3A_T3_M_P28_d.ab1 ------------------------------------------------
H06_Pf_Sau3A_T3_M_P28.ab1   ------------------------------------------------

PF14_0084                   ATTTTCATATAATTAATTATAAATGGTATGATAATATCGTATGGATTT
MAL14|PF14_0084             ATTTTCATATAATTAATTATAAATGGTATGATAATATCGTATGGATTT
su_gi_contig_5448           ------------------------------------------------
H06_Pf_Sau3A_T3_M_P28_d.ab1 ------------------------------------------------
H06_Pf_Sau3A_T3_M_P28.ab1   ------------------------------------------------

PF14_0084                   TAGCTAGGTATACTTATTATTTTTTATTATCGTATAAGTTCAATGGTT
MAL14|PF14_0084             TAGCTAGGTATACTTATTATTTTTTATTATCGTATAAGTTCAATGGTT
su_gi_contig_5448           ------------------------------------------------
H06_Pf_Sau3A_T3_M_P28_d.ab1 ------------------------------------------------
H06_Pf_Sau3A_T3_M_P28.ab1   ------------------------------------------------

PF14_0084                   TATCACAAAAGATTGTGGAATCGTATTTATGTATTCCTCTTTGTATTG
MAL14|PF14_0084             TATCACAAAAGATTGTGGAATCGTATTTATGTATTCCTCTTTGTATTG
su_gi_contig_5448           ------------------------------------------------
H06_Pf_Sau3A_T3_M_P28_d.ab1 ------------------------------------------------
H06_Pf_Sau3A_T3_M_P28.ab1   ------------------------------------------------

PF14_0084                   GATACAACGATATTGTAAGTAATAAAGGAAGAAATAATAATGGAAACA
MAL14|PF14_0084             GATACAACGATATTGTAAGTAATAAAGGAAGAAATAATAATGGAAACA
su_gi_contig_5448           ------------------------------------------------
H06_Pf_Sau3A_T3_M_P28_d.ab1 ------------------------------------------------
H06_Pf_Sau3A_T3_M_P28.ab1   ------------------------------------------------

PF14_0084                   TGAATTATGCTACTATGAGAAGATTATTAAATATAAAAAAAATTCACA
MAL14|PF14_0084             TGAATTATGCTACTATGAGAAGATTATTAAATATAAAAAAAATTCACA
su_gi_contig_5448           ------------------------------------------------
H06_Pf_Sau3A_T3_M_P28_d.ab1 ------------------------------------------------
H06_Pf_Sau3A_T3_M_P28.ab1   ------------------------------------------------

PF14_0084                   ATAAAAATTATAATATGAATATAAATAATGTACATATGAATAACATGA
MAL14|PF14_0084             ATAAAAATTATAATATGAATATAAATAATGTACATATGAATAACATGA
su_gi_contig_5448           ------------------------------------------------
H06_Pf_Sau3A_T3_M_P28_d.ab1 ------------------------------------------------
H06_Pf_Sau3A_T3_M_P28.ab1   ------------------------------------------------

PF14_0084                   ATGAATCTGATATTTGTTTTTCTAATGATTATCATTTAAAAATTTTCG
MAL14|PF14_0084             ATGAATCTGATATTTGTTTTTCTAATGATTATCATTTAAAAATTTTCG
su_gi_contig_5448           ------------------------------------------------
H06_Pf_Sau3A_T3_M_P28_d.ab1 ------------------------------------------------
H06_Pf_Sau3A_T3_M_P28.ab1   ------------------------------------------------

PF14_0084                   AAAAAATAAATCAACTTGAATTTGTATTTTGTAAAATGTTAAATTTAT
MAL14|PF14_0084             AAAAAATAAATCAACTTGAATTTGTATTTTGTAAAATGTTAAATTTAT
su_gi_contig_5448           ------------------------------------------------
H06_Pf_Sau3A_T3_M_P28_d.ab1 ------------------------------------------------
H06_Pf_Sau3A_T3_M_P28.ab1   ------------------------------------------------

PF14_0084                   GCCGTCTATATATTAATGGAATATTACCATTCGTATTTACAAAAATTA
MAL14|PF14_0084             GCCGTCTATATATTAATGGAATATTACCATTCGTATTTACAAAAATTA
su_gi_contig_5448           ------------------------------------------------
H06_Pf_Sau3A_T3_M_P28_d.ab1 ------------------------------------------------
H06_Pf_Sau3A_T3_M_P28.ab1   ------------------------------------------------

PF14_0084                   ATACAGTGCATTATGGTATATTATCCGTTGAACAAATTAATAAGTGTA
MAL14|PF14_0084             ATACAGTGCATTATGGTATATTATCCGTTGAACAAATTAATAAGTGTA
su_gi_contig_5448           ------------------------------------------------
H06_Pf_Sau3A_T3_M_P28_d.ab1 ------------------------------------------------
H06_Pf_Sau3A_T3_M_P28.ab1   ------------------------------------------------

PF14_0084                   AAATTATTATGAGTAAAAGTAGATATTTCTTAGCAGTACCTTATATAG
MAL14|PF14_0084             AAATTATTATGAGTAAAAGTAGATATTTCTTAGCAGTACCTTATATAG
su_gi_contig_5448           ------------------------------------------------
H06_Pf_Sau3A_T3_M_P28_d.ab1 ------------------------------------------------
H06_Pf_Sau3A_T3_M_P28.ab1   ------------------------------------------------

PF14_0084                   GAAAGGATACACCTTCTAGTATGTCTGAATATACTAATGTGGATGTTG
MAL14|PF14_0084             GAAAGGATACACCTTCTAGTATGTCTGAATATACTAATGTGGATGTTG
su_gi_contig_5448           ------------------------------------------------
H06_Pf_Sau3A_T3_M_P28_d.ab1 ------------------------------------------------
H06_Pf_Sau3A_T3_M_P28.ab1   ------------------------------------------------

PF14_0084                   TAGTAGCTTTAACTATATTATCGTATAGATATCAAGGAATGAGGTATG
MAL14|PF14_0084             TAGTAGCTTTAACTATATTATCGTATAGATATCAAGGAATGAGGTATG
su_gi_contig_5448           ------------------------------------------------
H06_Pf_Sau3A_T3_M_P28_d.ab1 ------------------------------------------------
H06_Pf_Sau3A_T3_M_P28.ab1   ------------------------------------------------

PF14_0084                   TTGATTTTATGCTGTCTCTTAAGAATATTTTGTATAATTATTCATTAG
MAL14|PF14_0084             TTGATTTTATGCTGTCTCTTAAGAATATTTTGTATAATTATTCATTAG
su_gi_contig_5448           ------------------------------------------------
H06_Pf_Sau3A_T3_M_P28_d.ab1 ------------------------------------------------
H06_Pf_Sau3A_T3_M_P28.ab1   ------------------------------------------------

PF14_0084                   AAAAGGATAATGAGCATATACAAAAGGATACATCAGACGATAGTTCTG
MAL14|PF14_0084             AAAAGGATAATGAGCATATACAAAAGGATACATCAGACGATAGTTCTG
su_gi_contig_5448           ------------------------------------------------
H06_Pf_Sau3A_T3_M_P28_d.ab1 ------------------------------------------------
H06_Pf_Sau3A_T3_M_P28.ab1   ------------------------------------------------

PF14_0084                   ATACGACTTTGAACAATTTTATAACGGATGAAAGTTCAAGTGAATCTT
MAL14|PF14_0084             ATACGACTTTGAACAATTTTATAACGGATGAAAGTTCAAGTGAATCTT
su_gi_contig_5448           ------------------------------------------------
H06_Pf_Sau3A_T3_M_P28_d.ab1 ------------------------------------------------
H06_Pf_Sau3A_T3_M_P28.ab1   ------------------------------------------------

PF14_0084                   CTCATTCTACTAAAGCGTTGTCAGAAGATTCTACATCTAGGAAAAGAA
MAL14|PF14_0084             CTCATTCTACTAAAGCGTTGTCAGAAGATTCTACATCTAGGAAAAGAA
su_gi_contig_5448           ------------------------------------------------
H06_Pf_Sau3A_T3_M_P28_d.ab1 ------------------------------------------------
H06_Pf_Sau3A_T3_M_P28.ab1   ------------------------------------------------

PF14_0084                   ATATATCCGAGCGAAGAGACAATATATCCCAATCTTTAATATCAAAAA
MAL14|PF14_0084             ATATATCCGAGCGAAGAGACAATATATCCCAATCTTTAATATCAAAAA
su_gi_contig_5448           ------------------------------------------------
H06_Pf_Sau3A_T3_M_P28_d.ab1 ------------------------------------------------
H06_Pf_Sau3A_T3_M_P28.ab1   ------------------------------------------------

PF14_0084                   GTATAGACAATGTGAATGATTCGGAAAATACAGAAGAAAGTTTGAATG
MAL14|PF14_0084             GTATAGACAATGTGAATGATTCGGAAAATACAGAAGAAAGTTTGAATG
su_gi_contig_5448           ------------------------------------------------
H06_Pf_Sau3A_T3_M_P28_d.ab1 ------------------------------------------------
H06_Pf_Sau3A_T3_M_P28.ab1   ------------------------------------------------

PF14_0084                   AAGAAAATGGACAAGAAGATTATTCTTCCAATATTGAAAGCGATGCAT
MAL14|PF14_0084             AAGAAAATGGACAAGAAGATTATTCTTCCAATATTGAAAGCGATGCAT
su_gi_contig_5448           ------------------------------------------------
H06_Pf_Sau3A_T3_M_P28_d.ab1 ------------------------------------------------
H06_Pf_Sau3A_T3_M_P28.ab1   ------------------------------------------------

PF14_0084                   CTTCTTCTTCGTCATATTATAGTTCATCGGATAGTAGAAATGATGTGA
MAL14|PF14_0084             CTTCTTCTTCGTCATATTATAGTTCATCGGATAGTAGAAATGATGTGA
su_gi_contig_5448           ------------------------------------------------
H06_Pf_Sau3A_T3_M_P28_d.ab1 ------------------------------------------------
H06_Pf_Sau3A_T3_M_P28.ab1   ------------------------------------------------

PF14_0084                   GTTTAATAAATTTGGGAAAGTCTAATGACAGAGTTATATCGTCAACTT
MAL14|PF14_0084             GTTTAATAAATTTGGGAAAGTCTAATGACAGAGTTATATCGTCAACTT
su_gi_contig_5448           ------------------------------------------------
H06_Pf_Sau3A_T3_M_P28_d.ab1 ------------------------------------------------
H06_Pf_Sau3A_T3_M_P28.ab1   ------------------------------------------------

PF14_0084                   GTGTAAAAGATATGTCCATAGAAGAGGAAGCAAAGATTAATGGAGACA
MAL14|PF14_0084             GTGTAAAAGATATGTCCATAGAAGAGGAAGCAAAGATTAATGGAGACA
su_gi_contig_5448           ------------------------------------------------
H06_Pf_Sau3A_T3_M_P28_d.ab1 ------------------------------------------------
H06_Pf_Sau3A_T3_M_P28.ab1   ------------------------------------------------

PF14_0084                   TACAAAAGGAAGTAAAACATGACATATTTATTCATGAAGAAAATAATA
MAL14|PF14_0084             TACAAAAGGAAGTAAAACATGACATATTTATTCATGAAGAAAATAATA
su_gi_contig_5448           ------------------------------------------------
H06_Pf_Sau3A_T3_M_P28_d.ab1 ------------------------------------------------
H06_Pf_Sau3A_T3_M_P28.ab1   ------------------------------------------------

PF14_0084                   AAAAGAAACAAAATAATAATAATAATAATAATAATAATAGTAAAAATA
MAL14|PF14_0084             AAAAGAAACAAAATAATAATAATAATAATAATAATAATAGTAAAAATA
su_gi_contig_5448           ------------------------------------------------
H06_Pf_Sau3A_T3_M_P28_d.ab1 ------------------------------------------------
H06_Pf_Sau3A_T3_M_P28.ab1   ------------------------------------------------

PF14_0084                   ATGAAAAGTTAAACAAGAGAAAGAAGAAGAAGAAGAAGAAGAAGCATA
MAL14|PF14_0084             ATGAAAAGTTAAACAAGAGAAAGAAGAAGAAGAAGAAGAAGAAGCATA
su_gi_contig_5448           ------------------------------------------------
H06_Pf_Sau3A_T3_M_P28_d.ab1 ------------------------------------------------
H06_Pf_Sau3A_T3_M_P28.ab1   ------------------------------------------------

PF14_0084                   TAAATAATAAAAAAAACAATGAGCATACTTTTAAAAATGATGAAAAGA
MAL14|PF14_0084             TAAATAATAAAAAAAACAATGAGCATACTTTTAAAAATGATGAAAAGA
su_gi_contig_5448           ------------------------------------------------
H06_Pf_Sau3A_T3_M_P28_d.ab1 ------------------------------------------------
H06_Pf_Sau3A_T3_M_P28.ab1   ------------------------------------------------

PF14_0084                   AATATACGAATAGAAGAAAAAGAAATTTATATGGTTCCAATAATGATG
MAL14|PF14_0084             AATATACGAATAGAAGAAAAAGAAATTTATATGGTTCCAATAATGATG
su_gi_contig_5448           ------------------------------------------------
H06_Pf_Sau3A_T3_M_P28_d.ab1 ------------------------------------------------
H06_Pf_Sau3A_T3_M_P28.ab1   ------------------------------------------------

PF14_0084                   ATAATAATAAAACTAATCAGAGATATGTTGAAATAAAAAGCATGTATA
MAL14|PF14_0084             ATAATAATAAAACTAATCAGAGATATGTTGAAATAAAAAGCATGTATA
su_gi_contig_5448           ------------------------------------------------
H06_Pf_Sau3A_T3_M_P28_d.ab1 ------------------------------------------------
H06_Pf_Sau3A_T3_M_P28.ab1   ------------------------------------------------

PF14_0084                   CTTTATATAAAGAAATAATTGAAAGTAGTGGTGCTAAAATTTTGAAGA
MAL14|PF14_0084             CTTTATATAAAGAAATAATTGAAAGTAGTGGTGCTAAAATTTTGAAGA
su_gi_contig_5448           ------------------------------------------------
H06_Pf_Sau3A_T3_M_P28_d.ab1 ------------------------------------------------
H06_Pf_Sau3A_T3_M_P28.ab1   ------------------------------------------------

PF14_0084                   CTAAGAAATATATTAATAATAGTAATTTTTTTGATTATGATAATACTG
MAL14|PF14_0084             CTAAGAAATATATTAATAATAGTAATTTTTTTGATTATGATAATACTG
su_gi_contig_5448           ------------------------------------------------
H06_Pf_Sau3A_T3_M_P28_d.ab1 ------------------------------------------------
H06_Pf_Sau3A_T3_M_P28.ab1   ------------------------------------------------

PF14_0084                   TAAAAAGAAGAGAAGAGAAAAAAAAAAGTAAATTAGGAAATTATGTAG
MAL14|PF14_0084             TAAAAAGAAGAGAAGAGAAAAAAAAAAGTAAATTAGGAAATTATGTAG
su_gi_contig_5448           ------------------------------------------------
H06_Pf_Sau3A_T3_M_P28_d.ab1 ------------------------------------------------
H06_Pf_Sau3A_T3_M_P28.ab1   ------------------------------------------------

PF14_0084                   ATAATATAGATAAAATAAATTTAAATGATAGTGAAACATTATATAATC
MAL14|PF14_0084             ATAATATAGATAAAATAAATTTAAATGATAGTGAAACATTATATAATC
su_gi_contig_5448           ------------------------------------------------
H06_Pf_Sau3A_T3_M_P28_d.ab1 ------------------------------------------------
H06_Pf_Sau3A_T3_M_P28.ab1   ------------------------------------------------

PF14_0084                   TATACAATTTGATAAAAATGAATCCATTATTAATTAGTTATTTCTTAT
MAL14|PF14_0084             TATACAATTTGATAAAAATGAATCCATTATTAATTAGTTATTTCTTAT
su_gi_contig_5448           ------------------------------------------------
H06_Pf_Sau3A_T3_M_P28_d.ab1 ------------------------------------------------
H06_Pf_Sau3A_T3_M_P28.ab1   ------------------------------------------------

PF14_0084                   TAGGAATTATATTAGAAAAATATATTAAACATACAGAAAAACAATTAT
MAL14|PF14_0084             TAGGAATTATATTAGAAAAATATATTAAACATACAGAAAAACAATTAT
su_gi_contig_5448           ------------------------------------------------
H06_Pf_Sau3A_T3_M_P28_d.ab1 ------------------------------------------------
H06_Pf_Sau3A_T3_M_P28.ab1   ------------------------------------------------

PF14_0084                   CATCAAATTCACAAGATTTTACAAATAATATTTTATTTAAATATGTAT
MAL14|PF14_0084             CATCAAATTCACAAGATTTTACAAATAATATTTTATTTAAATATGTAT
su_gi_contig_5448           ------------------------------------------------
H06_Pf_Sau3A_T3_M_P28_d.ab1 ------------------------------------------------
H06_Pf_Sau3A_T3_M_P28.ab1   ------------------------------------------------

PF14_0084                   TAGGATATAGTGGTACTAGTAATGATATTTTACCTGAAGAAATATGTA
MAL14|PF14_0084             TAGGATATAGTGGTACTAGTAATGATATTTTACCTGAAGAAATATGTA
su_gi_contig_5448           ------------------------------------------------
H06_Pf_Sau3A_T3_M_P28_d.ab1 ------------------------------------------------
H06_Pf_Sau3A_T3_M_P28.ab1   ------------------------------------------------

PF14_0084                   AATGTAAATATGAAAAGCGAACTATAGGATCCATATTGAATATTATTA
MAL14|PF14_0084             AATGTAAATATGAAAAGCGAACTATAGGATCCATATTGAATATTATTA
su_gi_contig_5448           ------------------------------------------------
H06_Pf_Sau3A_T3_M_P28_d.ab1 ------------------------------------------------
H06_Pf_Sau3A_T3_M_P28.ab1   ------------------------------------------------

PF14_0084                   ATGATACGAACATCGTTAATTTTATATTTTTACCATCTAAATTTTCAC
MAL14|PF14_0084             ATGATACGAACATCGTTAATTTTATATTTTTACCATCTAAATTTTCAC
su_gi_contig_5448           ------------------------------------------------
H06_Pf_Sau3A_T3_M_P28_d.ab1 ------------------------------------------------
H06_Pf_Sau3A_T3_M_P28.ab1   ------------------------------------------------

PF14_0084                   CTATTCAAATATTAAAAAGTTTAGGATATTCTAAAATAAAATTTAATA
MAL14|PF14_0084             CTATTCAAATATTAAAAAGTTTAGGATATTCTAAAATAAAATTTAATA
su_gi_contig_5448           ------------------------------------------------
H06_Pf_Sau3A_T3_M_P28_d.ab1 ------------------------------------------------
H06_Pf_Sau3A_T3_M_P28.ab1   ------------------------------------------------

PF14_0084                   GTTTAATAGACACAGGTTATTTAATTAATAATATATCTCCCAAAAAAG
MAL14|PF14_0084             GTTTAATAGACACAGGTTATTTAATTAATAATATATCTCCCAAAAAAG
su_gi_contig_5448           ------------------------------------------------
H06_Pf_Sau3A_T3_M_P28_d.ab1 ------------------------------------------------
H06_Pf_Sau3A_T3_M_P28.ab1   ------------------------------------------------

PF14_0084                   TGGCTTACTACATTTTACAGTTTCTTGATTATATTGATTGTTGTATAT
MAL14|PF14_0084             TGGCTTACTACATTTTACAGTTTCTTGATTATATTGATTGTTGTATAT
su_gi_contig_5448           ------------------------------------------------
H06_Pf_Sau3A_T3_M_P28_d.ab1 ------------------------------------------------
H06_Pf_Sau3A_T3_M_P28.ab1   ------------------------------------------------

PF14_0084                   ATATAGATAATGGTAAGCACATGTGTATGTTACCTATGGAAAAGCGAC
MAL14|PF14_0084             ATATAGATAATGGTAAGCACATGTGTATGTTACCTATGGAAAAGCGAC
su_gi_contig_5448           ------------------------------------------------
H06_Pf_Sau3A_T3_M_P28_d.ab1 ------------------------------------------------
H06_Pf_Sau3A_T3_M_P28.ab1   ------------------------------------------------

PF14_0084                   GTTTAAAAAAAAGAAGAAGGAAAATAAAAAGAAACAAGAACGGAAAGA
MAL14|PF14_0084             GTTTAAAAAAAAGAAGAAGGAAAATAAAAAGAAACAAGAACGGAAAGA
su_gi_contig_5448           ------------------------------------------------
H06_Pf_Sau3A_T3_M_P28_d.ab1 ------------------------------------------------
H06_Pf_Sau3A_T3_M_P28.ab1   ------------------------------------------------

PF14_0084                   ATATCCAAAAGATGGAATGTGATAATGAAGAGATGATTATCAATCCTG
MAL14|PF14_0084             ATATCCAAAAGATGGAATGTGATAATGAAGAGATGATTATCAATCCTG
su_gi_contig_5448           ------------------------------------------------
H06_Pf_Sau3A_T3_M_P28_d.ab1 ------------------------------------------------
H06_Pf_Sau3A_T3_M_P28.ab1   ------------------------------------------------

PF14_0084                   ATTTATTGATGAAAGGATATCAATCAAAAAATGAGCAGAATGAAACGA
MAL14|PF14_0084             ATTTATTGATGAAAGGATATCAATCAAAAAATGAGCAGAATGAAACGA
su_gi_contig_5448           ------------------------------------------------
H06_Pf_Sau3A_T3_M_P28_d.ab1 ------------------------------------------------
H06_Pf_Sau3A_T3_M_P28.ab1   ------------------------------------------------

PF14_0084                   AGACGAATATTGTTAAGGAAAATGATTTATATAAAAAGAAAGTAAAAA
MAL14|PF14_0084             AGACGAATATTGTTAAGGAAAATGATTTATATAAAAAGAAAGTAAAAA
su_gi_contig_5448           ------------------------------------------------
H06_Pf_Sau3A_T3_M_P28_d.ab1 ------------------------------------------------
H06_Pf_Sau3A_T3_M_P28.ab1   ------------------------------------------------

PF14_0084                   AATCAAAAAAAAGCAAAAAAGAAAGAAAATCTAAAAAGTGGAACTCAA
MAL14|PF14_0084             AATCAAAAAAAAGCAAAAAAGAAAGAAAATCTAAAAAGTGGAACTCAA
su_gi_contig_5448           ------------------------------------------------
H06_Pf_Sau3A_T3_M_P28_d.ab1 ------------------------------------------------
H06_Pf_Sau3A_T3_M_P28.ab1   ------------------------------------------------

PF14_0084                   AGATAGAGGATAATCTTAATTTTAGTGTTGAAATTATTCCTTTACAAG
MAL14|PF14_0084             AGATAGAGGATAATCTTAATTTTAGTGTTGAAATTATTCCTTTACAAG
su_gi_contig_5448           ------------------------------------------------
H06_Pf_Sau3A_T3_M_P28_d.ab1 ------------------------------------------------
H06_Pf_Sau3A_T3_M_P28.ab1   ------------------------------------------------

PF14_0084                   ATTGTTATGTGCCAATAAAACGACGATTTATATATTTTGATCATATAA
MAL14|PF14_0084             ATTGTTATGTGCCAATAAAACGACGATTTATATATTTTGATCATATAA
su_gi_contig_5448           ------------------------------------------------
H06_Pf_Sau3A_T3_M_P28_d.ab1 ------------------------------------------------
H06_Pf_Sau3A_T3_M_P28.ab1   ------------------------------------------------

PF14_0084                   ATACTTTTGGTCAGGATATAAAACAATACATTAATGCGAATAGTTTAG
MAL14|PF14_0084             ATACTTTTGGTCAGGATATAAAACAATACATTAATGCGAATAGTTTAG
su_gi_contig_5448           ------------------------------------------------
H06_Pf_Sau3A_T3_M_P28_d.ab1 ------------------------------------------------
H06_Pf_Sau3A_T3_M_P28.ab1   ------------------------------------------------

PF14_0084                   TAACTGTTAATATAGGTAATGATATCTCATCATTTAGTCAAGGTGTTT
MAL14|PF14_0084             TAACTGTTAATATAGGTAATGATATCTCATCATTTAGTCAAGGTGTTT
su_gi_contig_5448           ------------------------------------------------
H06_Pf_Sau3A_T3_M_P28_d.ab1 ------------------------------------------------
H06_Pf_Sau3A_T3_M_P28.ab1   ------------------------------------------------

PF14_0084                   TTAGATTGAGATCGATAGGTATGAACCAAAAGATTTTTTTCTTAATAC
MAL14|PF14_0084             TTAGATTGAGATCGATAGGTATGAACCAAAAGATTTTTTTCTTAATAC
su_gi_contig_5448           ------------------------------------------------
H06_Pf_Sau3A_T3_M_P28_d.ab1 ------------------------------------------------
H06_Pf_Sau3A_T3_M_P28.ab1   ------------------------------------------------

PF14_0084                   CTTTGTGTCTTGTGAAATTAATGAATATAAATACGAATTTGTTTAACG
MAL14|PF14_0084             CTTTGTGTCTTGTGAAATTAATGAATATAAATACGAATTTGTTTAACG
su_gi_contig_5448           ------------------------------------------------
H06_Pf_Sau3A_T3_M_P28_d.ab1 ------------------------------------------------
H06_Pf_Sau3A_T3_M_P28.ab1   ------------------------------------------------

PF14_0084                   AATTAATATATTCGTCTTTTATGAAAAAACACGATACAAACGATGACA
MAL14|PF14_0084             AATTAATATATTCGTCTTTTATGAAAAAACACGATACAAACGATGACA
su_gi_contig_5448           ------------------------------------------------
H06_Pf_Sau3A_T3_M_P28_d.ab1 ------------------------------------------------
H06_Pf_Sau3A_T3_M_P28.ab1   ------------------------------------------------

PF14_0084                   AAAATAATAATAACAGCAGCAATAATAATAATAATAATAAGACTAGTG
MAL14|PF14_0084             AAAATAATAATAACAGCAGCAATAATAATAATAATAATAAGACTAGTG
su_gi_contig_5448           ------------------------------------------------
H06_Pf_Sau3A_T3_M_P28_d.ab1 ------------------------------------------------
H06_Pf_Sau3A_T3_M_P28.ab1   ------------------------------------------------

PF14_0084                   TCATGGGGAAGAGGAACAAAATAAATATCATGAAAAAATTTCAGAGGT
MAL14|PF14_0084             TCATGGGGAAGAGGAACAAAATAAATATCATGAAAAAATTTCAGAGGT
su_gi_contig_5448           ------------------------------------------------
H06_Pf_Sau3A_T3_M_P28_d.ab1 ------------------------------------------------
H06_Pf_Sau3A_T3_M_P28.ab1   ------------------------------------------------

PF14_0084                   CTAAAAAGGTGATAATAAAAATGTGTAATAAAAATTATAGTGATGATA
MAL14|PF14_0084             CTAAAAAGGTGATAATAAAAATGTGTAATAAAAATTATAGTGATGATA
su_gi_contig_5448           ------------------------------------------------
H06_Pf_Sau3A_T3_M_P28_d.ab1 ------------------------------------------------
H06_Pf_Sau3A_T3_M_P28.ab1   ------------------------------------------------

PF14_0084                   GTAAATCAGGTTCTGATTCGGATCCCATTCTTTTTAGTAGTACAGATA
MAL14|PF14_0084             GTAAATCAGGTTCTGATTCGGATCCCATTCTTTTTAGTAGTACAGATA
su_gi_contig_5448           ------------------------------------------------
H06_Pf_Sau3A_T3_M_P28_d.ab1 ------------------------------------------------
H06_Pf_Sau3A_T3_M_P28.ab1   ------------------------------------------------

PF14_0084                   GTAGTGATAGTAATAATAGTAATAATAGTAATAATAGTAGTAATAGTA
MAL14|PF14_0084             GTAGTGATAGTAATAATAGTAATAATAGTAATAATAGTAGTAATAGTA
su_gi_contig_5448           ------------------------------------------------
H06_Pf_Sau3A_T3_M_P28_d.ab1 ------------------------------------------------
H06_Pf_Sau3A_T3_M_P28.ab1   ------------------------------------------------

PF14_0084                   GTTATGATAATAATAATAATATGGAGAATTATATGAAGGATGTGGAAT
MAL14|PF14_0084             GTTATGATAATAATAATAATATGGAGAATTATATGAAGGATGTGGAAT
su_gi_contig_5448           ------------------------------------------------
H06_Pf_Sau3A_T3_M_P28_d.ab1 ------------------------------------------------
H06_Pf_Sau3A_T3_M_P28.ab1   ------------------------------------------------

PF14_0084                   TATTTAGTACATATATAAATAATAATAACGAGAAATATATTTTAAATA
MAL14|PF14_0084             TATTTAGTACATATATAAATAATAATAACGAGAAATATATTTTAAATA
su_gi_contig_5448           ------------------------------------------------
H06_Pf_Sau3A_T3_M_P28_d.ab1 ------------------------------------------------
H06_Pf_Sau3A_T3_M_P28.ab1   ------------------------------------------------

PF14_0084                   ATGATTATATTGATGAAGAAAATATGCTTTATATGATGGATTGTTATA
MAL14|PF14_0084             ATGATTATATTGATGAAGAAAATATGCTTTATATGATGGATTGTTATA
su_gi_contig_5448           ------------------------------------------------
H06_Pf_Sau3A_T3_M_P28_d.ab1 ------------------------------------------------
H06_Pf_Sau3A_T3_M_P28.ab1   ------------------------------------------------

PF14_0084                   ATAGTATCTTTTTAGATAATGAGGTGAAAGAGAATGTATTAAAAGAAT
MAL14|PF14_0084             ATAGTATCTTTTTAGATAATGAGGTGAAAGAGAATGTATTAAAAGAAT
su_gi_contig_5448           ------------------------------------------------
H06_Pf_Sau3A_T3_M_P28_d.ab1 ------------------------------------------------
H06_Pf_Sau3A_T3_M_P28.ab1   ------------------------------------------------

PF14_0084                   TAACCCATTTTTTAATTTTAAATAATATTAATAATAATGTAAAACAAT
MAL14|PF14_0084             TAACCCATTTTTTAATTTTAAATAATATTAATAATAATGTAAAACAAT
su_gi_contig_5448           ------------------------------------------------
H06_Pf_Sau3A_T3_M_P28_d.ab1 ------------------------------------------------
H06_Pf_Sau3A_T3_M_P28.ab1   ------------------------------------------------

PF14_0084                   GTGAATTATTATGTGTACATGGTATTGTAAATTTAATTAAAAAGAAAA
MAL14|PF14_0084             GTGAATTATTATGTGTACATGGTATTGTAAATTTAATTAAAAAGAAAA
su_gi_contig_5448           ------------------------------------------------
H06_Pf_Sau3A_T3_M_P28_d.ab1 ------------------------------------------------
H06_Pf_Sau3A_T3_M_P28.ab1   ------------------------------------------------

PF14_0084                   GTATAAAAACATTAATTGATAATTATATAAATATTGGTGTCATAAGTT
MAL14|PF14_0084             GTATAAAAACATTAATTGATAATTATATAAATATTGGTGTCATAA---
su_gi_contig_5448           ------------------------------------------------
H06_Pf_Sau3A_T3_M_P28_d.ab1 ------------------------------------------------
H06_Pf_Sau3A_T3_M_P28.ab1   ------------------------------------------------

PF14_0084                   ATAAGGAATATTTAGATATATTTAATACTAGTATAGATTTCGATATAC
MAL14|PF14_0084             ------------------------------------ATTTCGATATAC
su_gi_contig_5448           ------------------------------------------------
H06_Pf_Sau3A_T3_M_P28_d.ab1 ------------------------------------------------
H06_Pf_Sau3A_T3_M_P28.ab1   ------------------------------------------------

PF14_0084                   AAACACAAGTACCATCTAAAAATAATTCATTATTATGTATGGTTCAAC
MAL14|PF14_0084             AAACACAAGTACCATCTAAAAATAATTCATTATTATGTATGGTTCAAC
su_gi_contig_5448           ------------------------------------------------
H06_Pf_Sau3A_T3_M_P28_d.ab1 ------------------------------------------------
H06_Pf_Sau3A_T3_M_P28.ab1   ------------------------------------------------

PF14_0084                   TTATAGAGAAATTTCATAAAATTTTTACTGCACAAGATGAATTATATA
MAL14|PF14_0084             TTATAGAGAAATTTCATAAAATTTTTACTGCACAAGATGAATTATATA
su_gi_contig_5448           ------------------------------------------------
H06_Pf_Sau3A_T3_M_P28_d.ab1 ------------------------------------------------
H06_Pf_Sau3A_T3_M_P28.ab1   ------------------------------------------------

PF14_0084                   TACAAGATATTATATATAAATATTTTTGTTTACATTATGATTTTTCTA
MAL14|PF14_0084             TACAAGATATTATATATAAATATTTTTGTTTACATTATGATTTTTCTA
su_gi_contig_5448           ------------------------------------------------
H06_Pf_Sau3A_T3_M_P28_d.ab1 ------------------------------------------------
H06_Pf_Sau3A_T3_M_P28.ab1   ------------------------------------------------

PF14_0084                   ATAAAACTATTTATATGTATTTTGATGCTTTTTTTCCGAAAAAATATT
MAL14|PF14_0084             ATAAAACTATTTATATGTATTTTGATGCTTTTTTTCCGAAAAAATATT
su_gi_contig_5448           ------------------------------------------------
H06_Pf_Sau3A_T3_M_P28_d.ab1 ------------------------------------------------
H06_Pf_Sau3A_T3_M_P28.ab1   ------------------------------------------------

PF14_0084                   TTTTAAAAATGAATGTGTCACAAGTAATATTAGATTTATTCAACAAAT
MAL14|PF14_0084             TTTTAAAAATGAATGTGTCACAAGTAATATTAGATTTATTCAACAAAT
su_gi_contig_5448           ------------------------------------------------
H06_Pf_Sau3A_T3_M_P28_d.ab1 ------------------------------------------------
H06_Pf_Sau3A_T3_M_P28.ab1   ------------------------------------------------

PF14_0084                   TGAAGAAAATTAAAAAAGATAACTTGATATTAAACAAGAAAAAAATAC
MAL14|PF14_0084             TGAAGAAAATTAAAAAAGATAACTTGATATTAAACAAGAAAAAAATAC
su_gi_contig_5448           ------------------------------------------------
H06_Pf_Sau3A_T3_M_P28_d.ab1 ------------------------------------------------
H06_Pf_Sau3A_T3_M_P28.ab1   ------------------------------------------------

PF14_0084                   TCATGAAAACATCTGACAATAATTGTGGTATATATAATAATTATAATA
MAL14|PF14_0084             TCATGAAAACATCTGACAATAATTGTGGTATATATAATAATTATAATA
su_gi_contig_5448           ------------------------------------------------
H06_Pf_Sau3A_T3_M_P28_d.ab1 ------------------------------------------------
H06_Pf_Sau3A_T3_M_P28.ab1   ------------------------------------------------

PF14_0084                   ATGATGATGATGATGATAATAATAGTAATATAGATAATCATTTGTTTA
MAL14|PF14_0084             ATGATGATGATGATGATAATAATAGTAATATAGATAATCATTTGTTTA
su_gi_contig_5448           ------------------------------------------------
H06_Pf_Sau3A_T3_M_P28_d.ab1 ------------------------------------------------
H06_Pf_Sau3A_T3_M_P28.ab1   ------------------------------------------------

PF14_0084                   GTATGGAAAATGAACAAGAAAAGGAAAAGGAAAAGGAGAAGGAAAAAG
MAL14|PF14_0084             GTATGGAAAATGAACAAGAAAAGGAAAAGGAAAAGGAGAAGGAAAAAG
su_gi_contig_5448           ------------------------------------------------
H06_Pf_Sau3A_T3_M_P28_d.ab1 ------------------------------------------------
H06_Pf_Sau3A_T3_M_P28.ab1   ------------------------------------------------

PF14_0084                   AAAAGGAAAAAGAAAAGGAGAAGGAAAAAGAAAAAGAAAAAGAAAAAG
MAL14|PF14_0084             AAAAGGAAAAAGAAAAGGAGAAGGAAAAAGAAAAAGAAAAAGAAAAAG
su_gi_contig_5448           ------------------------------------------------
H06_Pf_Sau3A_T3_M_P28_d.ab1 ------------------------------------------------
H06_Pf_Sau3A_T3_M_P28.ab1   ------------------------------------------------

PF14_0084                   AAGAAGAAAAAATCGTAGATGATCCAAAAAAGAAAAATATAAAATATA
MAL14|PF14_0084             AAGAAGAAAAAATCGTAGATGATCCAAAAAAGAAAAATATAAAATATA
su_gi_contig_5448           ------------------------------------------------
H06_Pf_Sau3A_T3_M_P28_d.ab1 ------------------------------------------------
H06_Pf_Sau3A_T3_M_P28.ab1   ------------------------------------------------

PF14_0084                   AAAAAGATGAATATAAATTATATCATTGGACTGTAGACGATATTAATA
MAL14|PF14_0084             AAAAAGATGAATATAAATTATATCATTGGACTGTAGACGATATTAATA
su_gi_contig_5448           ------------------------------------------------
H06_Pf_Sau3A_T3_M_P28_d.ab1 ------------------------------------------------
H06_Pf_Sau3A_T3_M_P28.ab1   ------------------------------------------------

PF14_0084                   TTGACTTATATGGCATGCCAAATAAAGATCATATTAATAATAAAAGTA
MAL14|PF14_0084             TTGACTTATATGGCATGCCAAATAAAGATCATATTAATAATAAAAGTA
su_gi_contig_5448           ------------------------------------------------
H06_Pf_Sau3A_T3_M_P28_d.ab1 ------------------------------------------------
H06_Pf_Sau3A_T3_M_P28.ab1   ------------------------------------------------

PF14_0084                   CAAAAAATTTTATGAATAATAAAATTAATGAAACGTTTAAAAAATTAA
MAL14|PF14_0084             CAAAAAATTTTATGAATAATAAAATTAATGAAACGTTTAAAAAATTAA
su_gi_contig_5448           ------------------------------------------------
H06_Pf_Sau3A_T3_M_P28_d.ab1 ------------------------------------------------
H06_Pf_Sau3A_T3_M_P28.ab1   ------------------------------------------------

PF14_0084                   GAGATGATGGGCCATTATTTATACCTTTGAACAAAATGTGTGTGAACG
MAL14|PF14_0084             GAGATGATGGGCCATTATTTATACCTTTGAACAAAATGTGTGTGAACG
su_gi_contig_5448           ------------------------------------------------
H06_Pf_Sau3A_T3_M_P28_d.ab1 ------------------------------------------------
H06_Pf_Sau3A_T3_M_P28.ab1   ------------------------------------------------

PF14_0084                   ATATATATTTGAACTTTCCTTCCTATATATATGTATCTAAAAATTTTA
MAL14|PF14_0084             ATATATATTTGAACTTTCCTTCCTATATATATGTATCTAAAAATTTTA
su_gi_contig_5448           ------------------------------------------------
H06_Pf_Sau3A_T3_M_P28_d.ab1 ------------------------------------------------
H06_Pf_Sau3A_T3_M_P28.ab1   ------------------------------------------------

PF14_0084                   TAAATAATGAGAATATAAATACGAAAAGGGTAAAAAAATTGAAGAATG
MAL14|PF14_0084             TAAATAATGAGAATATAAATACGAAAAGGGTAAAAAAATTGAAGAATG
su_gi_contig_5448           ------------------------------------------------
H06_Pf_Sau3A_T3_M_P28_d.ab1 ------------------------------------------------
H06_Pf_Sau3A_T3_M_P28.ab1   ------------------------------------------------

PF14_0084                   TGTTGGTAGTTATAGAGTGTGTTTATAATAACACGAAGGGGTATGATA
MAL14|PF14_0084             TGTTGGTAGTTATAGAGTGTGTTTATAATAACACGAAGGGGTATGATA
su_gi_contig_5448           ------------------------------------------------
H06_Pf_Sau3A_T3_M_P28_d.ab1 ------------------------------------------------
H06_Pf_Sau3A_T3_M_P28.ab1   ------------------------------------------------

PF14_0084                   TTAACATGGACGATAAGAACACCATTAATAATGTGAGCAATATGGATA
MAL14|PF14_0084             TTAACATGGACGATAAGAACACCATTAATAATGTGAGCAATATGGATA
su_gi_contig_5448           ------------------------------------------------
H06_Pf_Sau3A_T3_M_P28_d.ab1 ------------------------------------------------
H06_Pf_Sau3A_T3_M_P28.ab1   ------------------------------------------------

PF14_0084                   ATATGAACAGTATGAACAATACCTGTAGTATCAATTATATGAATAATA
MAL14|PF14_0084             ATATGAACAGTATGAACAATACCTGTAGTATCAATTATATGAATAATA
su_gi_contig_5448           ------------------------------------------------
H06_Pf_Sau3A_T3_M_P28_d.ab1 ------------------------------------------------
H06_Pf_Sau3A_T3_M_P28.ab1   ------------------------------------------------

PF14_0084                   ATAACTGTAGTATCAATTATATGAATAATAATTATGATGTATATGGAG
MAL14|PF14_0084             ATAACTGTAGTATCAATTATATGAATAATAATTATGATGTATATGGAG
su_gi_contig_5448           ------------------------------------------------
H06_Pf_Sau3A_T3_M_P28_d.ab1 ------------------------------------------------
H06_Pf_Sau3A_T3_M_P28.ab1   ------------------------------------------------

PF14_0084                   AAAGAGATATACTTAAAAATATTTGGAATATATTAAATGAAAGCGACA
MAL14|PF14_0084             AAAGAGATATACTTAAAAATATTTGGAATATATTAAATGAAAGCGACA
su_gi_contig_5448           ------------------------------------------------
H06_Pf_Sau3A_T3_M_P28_d.ab1 ------------------------------------------------
H06_Pf_Sau3A_T3_M_P28.ab1   ------------------------------------------------

PF14_0084                   ATATTGAAGAAATGTTAAATATATTAGATATTAACGCATTTAAATATT
MAL14|PF14_0084             ATATTGAAGAAATGTTAAATATATTAGATATTAACGCATTTAAATATT
su_gi_contig_5448           ------------------------------------------------
H06_Pf_Sau3A_T3_M_P28_d.ab1 ------------------------------------------------
H06_Pf_Sau3A_T3_M_P28.ab1   ------------------------------------------------

PF14_0084                   CTTATGATTTATCAAATGTTATAAGAAATTATTTAGATAAGAATAGAA
MAL14|PF14_0084             CTTATGATTTATCAAATGTTATAAGAAATTATTTAGATAAGAATAGAA
su_gi_contig_5448           ------------------------------------------------
H06_Pf_Sau3A_T3_M_P28_d.ab1 ------------------------------------------------
H06_Pf_Sau3A_T3_M_P28.ab1   ------------------------------------------------

PF14_0084                   ATGTAAATAATAATTCTTTTATAAATTTTACAAATATTTTGAATGAAT
MAL14|PF14_0084             ATGTAAATAATAATTCTTTTATAAATTTTACAAATATTTTGAATGAAT
su_gi_contig_5448           ------------------------------------------------
H06_Pf_Sau3A_T3_M_P28_d.ab1 ------------------------------------------------
H06_Pf_Sau3A_T3_M_P28.ab1   ------------------------------------------------

PF14_0084                   TGGAGTTATATTTTTGTAACGGTAACAAGAAATATATTATTGTAAGTT
MAL14|PF14_0084             TGGAGTTATATTTTTGTAACGGTAACAAGAAATATATTATTGTAAGTT
su_gi_contig_5448           ------------------------------------------------
H06_Pf_Sau3A_T3_M_P28_d.ab1 ------------------------------------------------
H06_Pf_Sau3A_T3_M_P28.ab1   ------------------------------------------------

PF14_0084                   TACAAGAAGCAGAGACGTTGAGATATCATGTACATAAAAGATCGAACA
MAL14|PF14_0084             TACAAGAAGCAGAGACGTTGAGATATCATGTACATAAAAGATCGAACA
su_gi_contig_5448           ------------------------------------------------
H06_Pf_Sau3A_T3_M_P28_d.ab1 ------------------------------------------------
H06_Pf_Sau3A_T3_M_P28.ab1   ------------------------------------------------

PF14_0084                   TTCAAAAAATTTATGAAGCCTTTTTTAGGAGTACAGTACATGTGAATA
MAL14|PF14_0084             TTCAAAAAATTTATGAAGCCTTTTTTAGGAGTACAGTACATGTGAATA
su_gi_contig_5448           ------------------------------------------------
H06_Pf_Sau3A_T3_M_P28_d.ab1 ------------------------------------------------
H06_Pf_Sau3A_T3_M_P28.ab1   ------------------------------------------------

PF14_0084                   ATAAGGAACAAATAAAATGTATGTATAATGATAAAGAGGAAGATCAAA
MAL14|PF14_0084             ATAAGGAACAAATAAAATGTATGTATAATGATAAAGAGGAAGATCAAA
su_gi_contig_5448           ------------------------------------------------
H06_Pf_Sau3A_T3_M_P28_d.ab1 ------------------------------------------------
H06_Pf_Sau3A_T3_M_P28.ab1   ------------------------------------------------

PF14_0084                   ATGTAGATCAATATGTAGATCAAAATGTAGATCAATATGTAGATCAAT
MAL14|PF14_0084             ATGTAGATCAATATGTAGATCAAAATGTAGATCAATATGTAGATCAAT
su_gi_contig_5448           ------------------------------------------------
H06_Pf_Sau3A_T3_M_P28_d.ab1 ------------------------------------------------
H06_Pf_Sau3A_T3_M_P28.ab1   ------------------------------------------------

PF14_0084                   ATGTAGATCAAAATGTAGATCAATATGTAGATCAATATGTAGATCAAA
MAL14|PF14_0084             ATGTAGATCAAAATGTAGATCAATATGTAGATCAATATGTAGATCAAA
su_gi_contig_5448           ------------------------------------------------
H06_Pf_Sau3A_T3_M_P28_d.ab1 ------------------------------------------------
H06_Pf_Sau3A_T3_M_P28.ab1   ------------------------------------------------

PF14_0084                   AGAATCATGAGCATTTTAAAACATCCAAACTTTGTGTTCAGGATAATA
MAL14|PF14_0084             AGAATCATGAGCATTTTAAAACATCCAAACTTTGTGTTCAGGATAATA
su_gi_contig_5448           ------------------------------------------------
H06_Pf_Sau3A_T3_M_P28_d.ab1 ------------------------------------------------
H06_Pf_Sau3A_T3_M_P28.ab1   ------------------------------------------------

PF14_0084                   TTAATAATAATTATAAAGAGAAGGAAAATATGAACATATTTGATATAA
MAL14|PF14_0084             TTAATAATAATTATAAAGAGAAGGAAAATATGAACATATTTGATATAA
su_gi_contig_5448           ------------------------------------------------
H06_Pf_Sau3A_T3_M_P28_d.ab1 ------------------------------------------------
H06_Pf_Sau3A_T3_M_P28.ab1   ------------------------------------------------

PF14_0084                   TAGAAGAAAAAAACAATAATAAAAAGAACCACATTAGTAATAATAATG
MAL14|PF14_0084             TAGAAGAAAAAAACAATAATAAAAAGAACCACATTAGTAATAATAATG
su_gi_contig_5448           ------------------------------------------------
H06_Pf_Sau3A_T3_M_P28_d.ab1 ------------------------------------------------
H06_Pf_Sau3A_T3_M_P28.ab1   ------------------------------------------------

PF14_0084                   TTGTTGATGTGGACATAGGTAAAAACATTTCAAACGATATAGATACAT
MAL14|PF14_0084             TTGTTGATGTGGACATAGGTAAAAACATTTCAAACGATATAGATACAT
su_gi_contig_5448           ------------------------------------------------
H06_Pf_Sau3A_T3_M_P28_d.ab1 ------------------------------------------------
H06_Pf_Sau3A_T3_M_P28.ab1   ------------------------------------------------

PF14_0084                   ATATTAAGGATAATATGAATGATGATAATTTGTTAAATGATCCTTGGG
MAL14|PF14_0084             ATATTAAGGATAATATGAATGATGATAATTTGTTAAATGATCCTTGGG
su_gi_contig_5448           ------------------------------------------------
H06_Pf_Sau3A_T3_M_P28_d.ab1 ------------------------------------------------
H06_Pf_Sau3A_T3_M_P28.ab1   ------------------------------------------------

PF14_0084                   GATTACAAGAAAATATTCCTAATATCAATTTGATTGGTGATAAATCAA
MAL14|PF14_0084             GATTACAAGAAAATATTCCTAATATCAATTTGATTGGTGATAAATCAA
su_gi_contig_5448           ------------------------------------------------
H06_Pf_Sau3A_T3_M_P28_d.ab1 ------------------------------------------------
H06_Pf_Sau3A_T3_M_P28.ab1   ------------------------------------------------

PF14_0084                   ATGATAGTATAGATAATTTTTTTTCAGGAAATATGGATAAAATAAATA
MAL14|PF14_0084             ATGATAGTATAGATAATTTTTTTTCAGGAAATATGGATAAAATAAATA
su_gi_contig_5448           ------------------------------------------------
H06_Pf_Sau3A_T3_M_P28_d.ab1 ------------------------------------------------
H06_Pf_Sau3A_T3_M_P28.ab1   ------------------------------------------------

PF14_0084                   ATAAAAATATTGTTGAACATAATAATATAGATAAGATAGATAATAAAA
MAL14|PF14_0084             ATAAAAATATTGTTGAACATAATAATATAGATAAGATAGATAATAAAA
su_gi_contig_5448           ------------------------------------------------
H06_Pf_Sau3A_T3_M_P28_d.ab1 ------------------------------------------------
H06_Pf_Sau3A_T3_M_P28.ab1   ------------------------------------------------

PF14_0084                   TAGAAAAGAAAGAGAATACATATAATAAGAATATTCTAGATATAATGA
MAL14|PF14_0084             TAGAAAAGAAAGAGAATACATATAATAAGAATATTCTAGATATAATGA
su_gi_contig_5448           ------------------------------------------------
H06_Pf_Sau3A_T3_M_P28_d.ab1 ------------------------------------------------
H06_Pf_Sau3A_T3_M_P28.ab1   ------------------------------------------------

PF14_0084                   ATATTAAAGATTGTGGTCAAAATATGTTAATTGCTTGTAATAATATTA
MAL14|PF14_0084             ATATTAAAGATTGTGGTCAAAATATGTTAATTGCTTGTAATAATATTA
su_gi_contig_5448           ------------------------------------------------
H06_Pf_Sau3A_T3_M_P28_d.ab1 ------------------------------------------------
H06_Pf_Sau3A_T3_M_P28.ab1   ------------------------------------------------

PF14_0084                   ATATAAATATTTATAATTATAATTTTTGGTTTACTCCTATAGAAATTA
MAL14|PF14_0084             ATATAAATATTTATAATTATAATTTTTGGTTTACTCCTATAGAAATTA
su_gi_contig_5448           ------------------------------------------------
H06_Pf_Sau3A_T3_M_P28_d.ab1 ------------------------------------------------
H06_Pf_Sau3A_T3_M_P28.ab1   ------------------------------------------------

PF14_0084                   GTGATAAGAATAATTTAAGAAAATATTTGTCAAGACAAATACAAATTG
MAL14|PF14_0084             GTGATAAGAATAATTTAAGAAAATATTTGTCAAGACAAATACAAATTG
su_gi_contig_5448           ------------------------------------------------
H06_Pf_Sau3A_T3_M_P28_d.ab1 ------------------------------------------------
H06_Pf_Sau3A_T3_M_P28.ab1   ------------------------------------------------

PF14_0084                   TTTATAGTGTTTGTAAATTTTTTAATTCTGATCGTAAATTTATTGATG
MAL14|PF14_0084             TTTATAGTGTTTGTAAATTTTTTAATTCTGATCGTAAATTTATTGATG
su_gi_contig_5448           ------------------------------------------------
H06_Pf_Sau3A_T3_M_P28_d.ab1 ------------------------------------------------
H06_Pf_Sau3A_T3_M_P28.ab1   ------------------------------------------------

PF14_0084                   CTCATGTAAATTTATTATTACAATATTTAAATTTTAATCCACCTAAAC
MAL14|PF14_0084             CTCATGTAAATTTATTATTACAATATTTAAATTTTAATCCACCTAAAC
su_gi_contig_5448           ------------------------------------------------
H06_Pf_Sau3A_T3_M_P28_d.ab1 ------------------------------------------------
H06_Pf_Sau3A_T3_M_P28.ab1   ------------------------------------------------

PF14_0084                   ATCGTTTTAATTATTTTAACGAATTATATTTAATAAGAAGACTTATGA
MAL14|PF14_0084             ATCGTTTTAATTATTTTAACGAATTATATTTAATAAGAAGACTTATGA
su_gi_contig_5448           ------------------------------------------------
H06_Pf_Sau3A_T3_M_P28_d.ab1 ------------------------------------------------
H06_Pf_Sau3A_T3_M_P28.ab1   ------------------------------------------------

PF14_0084                   AAGAAAACCAAAATAGTGGTCTTAAAAATATTGAAAAGAATTTTTATG
MAL14|PF14_0084             AAGAAAACCAAAATAGTGGTCTTAAAAATATTGAAAAGAATTTTTATG
su_gi_contig_5448           ------------------------------------------------
H06_Pf_Sau3A_T3_M_P28_d.ab1 ------------------------------------------------
H06_Pf_Sau3A_T3_M_P28.ab1   ------------------------------------------------

PF14_0084                   CACCTAAAAAATTACAACTTGAAATTTTAGAGAAAAAATTATTTGAAG
MAL14|PF14_0084             CACCTAAAAAATTACAACTTGAAATTTTAGAGAAAAAATTATTTGAAG
su_gi_contig_5448           ------------------------------------------------
H06_Pf_Sau3A_T3_M_P28_d.ab1 ------------------------------------------------
H06_Pf_Sau3A_T3_M_P28.ab1   ------------------------------------------------

PF14_0084                   GTAATGGTGATATATACGCTTTTAAAGTTATTCAGGAAAGGGTAAGGC
MAL14|PF14_0084             GTAATGGTGATATATACGCTTTTAAAGTTATTCAGGAAAGGGTAAGGC
su_gi_contig_5448           ------------------------------------------------
H06_Pf_Sau3A_T3_M_P28_d.ab1 ------------------------------------------------
H06_Pf_Sau3A_T3_M_P28.ab1   ------------------------------------------------

PF14_0084                   AAAGTTTAAAAGGGAAAAATTTAACATTACAAAAAATATTTGAAAAAG
MAL14|PF14_0084             AAAGTTTAAAAGGGAAAAATTTAACATTACAAAAAATATTTGAAAAAG
su_gi_contig_5448           ------------------------------------------------
H06_Pf_Sau3A_T3_M_P28_d.ab1 ------------------------------------------------
H06_Pf_Sau3A_T3_M_P28.ab1   ------------------------------------------------

PF14_0084                   ATTTAAATTATATATGTACTATGGAAGATATAAGAATAGTATTCGATT
MAL14|PF14_0084             ATTTAAATTATATATGTACTATGGAAGATATAAGAATAGTATTCGATT
su_gi_contig_5448           ------------------------------------------------
H06_Pf_Sau3A_T3_M_P28_d.ab1 ------------------------------------------------
H06_Pf_Sau3A_T3_M_P28.ab1   ------------------------------------------------

PF14_0084                   ATTTAAATATAAGGGATAAGAATTGTATTAACATATTATTTGATGTAT
MAL14|PF14_0084             ATTTAAATATAAGGGATAAGAATTGTATTAACATATTATTTGATGTAT
su_gi_contig_5448           ------------------------------------------------
H06_Pf_Sau3A_T3_M_P28_d.ab1 ------------------------------------------------
H06_Pf_Sau3A_T3_M_P28.ab1   ------------------------------------------------

PF14_0084                   TAGGAAGAAATATTACTCTGCATGAATTATGTTTATTTCTTAATCCCG
MAL14|PF14_0084             TAGGAAGAAATATTACTCTGCATGAATTATGTTTATTTCTTAATCCCG
su_gi_contig_5448           ------------------------------------------------
H06_Pf_Sau3A_T3_M_P28_d.ab1 ------------------------------------------------
H06_Pf_Sau3A_T3_M_P28.ab1   ------------------------------------------------

PF14_0084                   TAGAAAATAGAAGAGATAAAAAGTACAATCGTTTAGAAAAAAATAAAA
MAL14|PF14_0084             TAGAAAATAGAAGAGATAAAAAGTACAATCGTTTAGAAAAAAATAAAA
su_gi_contig_5448           ------------------------------------------------
H06_Pf_Sau3A_T3_M_P28_d.ab1 ------------------------------------------------
H06_Pf_Sau3A_T3_M_P28.ab1   ------------------------------------------------

PF14_0084                   GGATGAATGGAAATATGCTACAGAATGATATGAATTATATAAATAATA
MAL14|PF14_0084             GGATGAATGGAAATATGCTACAGAATGATATGAATTATATAAATAATA
su_gi_contig_5448           ------------------------------------------------
H06_Pf_Sau3A_T3_M_P28_d.ab1 ------------------------------------------------
H06_Pf_Sau3A_T3_M_P28.ab1   ------------------------------------------------

PF14_0084                   ATATATTACAAACACAAAATATAGGTATTCAAAATAAGGGGAACAATA
MAL14|PF14_0084             ATATATTACAAACACAAAATATAGGTATTCAAAATAAGGGGAACAATA
su_gi_contig_5448           ------------------------------------------------
H06_Pf_Sau3A_T3_M_P28_d.ab1 ------------------------------------------------
H06_Pf_Sau3A_T3_M_P28.ab1   ------------------------------------------------

PF14_0084                   ATAATAATAATAATAATTACATTGATCATCAACATAATAATCTTATAA
MAL14|PF14_0084             ATAATAATAATAATAATTACATTGATCATCAACATAATAATCTTATAA
su_gi_contig_5448           ------------------------------------------------
H06_Pf_Sau3A_T3_M_P28_d.ab1 ------------------------------------------------
H06_Pf_Sau3A_T3_M_P28.ab1   ------------------------------------------------

PF14_0084                   GAGATATCGAAAAACATTTAAAGAATTTTAGATTTAGTTTAACAGAAC
MAL14|PF14_0084             GAGATATCGAAAAACATTTAAAGAATTTTAGATTTAGTTTAACAGAAC
su_gi_contig_5448           ------------------------------------------------
H06_Pf_Sau3A_T3_M_P28_d.ab1 ------------------------------------------------
H06_Pf_Sau3A_T3_M_P28.ab1   ------------------------------------------------

PF14_0084                   ATACACATATGAAATTAGTATGGTCAGGAAAAATAGCACACCAGAGAA
MAL14|PF14_0084             ATACACATATGAAATTAGTATGGTCAGGAAAAATAGCACACCAGAGAA
su_gi_contig_5448           ------------------------------------------------
H06_Pf_Sau3A_T3_M_P28_d.ab1 ------------------------------------------------
H06_Pf_Sau3A_T3_M_P28.ab1   ------------------------------------------------

PF14_0084                   TACATCATGATATGACACATGAGAATAATAAAAACGAAATGTGTAGTA
MAL14|PF14_0084             TACATCATGATATGACACATGAGAATAATAAAAACGAAATGTGTAGTA
su_gi_contig_5448           ------------------------------------------------
H06_Pf_Sau3A_T3_M_P28_d.ab1 ------------------------------------------------
H06_Pf_Sau3A_T3_M_P28.ab1   ------------------------------------------------

PF14_0084                   TGAATAATATAAATCCTTCATCATATAATTTTGCTAAAAATGAATCAC
MAL14|PF14_0084             TGAATAATATAAATCCTTCATCATATAATTTTGCTAAAAATGAATCAC
su_gi_contig_5448           ------------------------------------------------
H06_Pf_Sau3A_T3_M_P28_d.ab1 ------------------------------------------------
H06_Pf_Sau3A_T3_M_P28.ab1   ------------------------------------------------

PF14_0084                   ACCACAACAATATGAATAATAACAAGAACAGCTTTAGTAATAATAATA
MAL14|PF14_0084             ACCACAACAATATGAATAATAACAAGAACAGCTTTAGTAATAATAATA
su_gi_contig_5448           ------------------------------------------------
H06_Pf_Sau3A_T3_M_P28_d.ab1 ------------------------------------------------
H06_Pf_Sau3A_T3_M_P28.ab1   ------------------------------------------------

PF14_0084                   ATAATAATAATAATCAATATGATTATGTGAAGAAATCATCAACAAATG
MAL14|PF14_0084             ATAATAATAATAATCAATATGATTATGTGAAGAAATCATCAACAAATG
su_gi_contig_5448           ------------------------------------------------
H06_Pf_Sau3A_T3_M_P28_d.ab1 ------------------------------------------------
H06_Pf_Sau3A_T3_M_P28.ab1   ------------------------------------------------

PF14_0084                   ATTTAATCAGTGATATATTTTATACATTCCAAAATAAAACCCATAATA
MAL14|PF14_0084             ATTTAATCAGTGATATATTTTATACATTCCAAAATAAAACCCATAATA
su_gi_contig_5448           ------------------------------------------------
H06_Pf_Sau3A_T3_M_P28_d.ab1 ------------------------------------------------
H06_Pf_Sau3A_T3_M_P28.ab1   ------------------------------------------------

PF14_0084                   GAGATGAAATAAATCTATTAAGTAATACAAATCAACAAAATAATATTA
MAL14|PF14_0084             GAGATGAAATAAATCTATTAAGTAATACAAATCAACAAAATAATATTA
su_gi_contig_5448           ------------------------------------------------
H06_Pf_Sau3A_T3_M_P28_d.ab1 ------------------------------------------------
H06_Pf_Sau3A_T3_M_P28.ab1   ------------------------------------------------

PF14_0084                   ATAAGATGTCATATAATGAGGATATGTTTTATATATATGAAGCTGAAA
MAL14|PF14_0084             ATAAGATGTCATATAATGAGGATATGTTTTATATATATGAAGCTGAAA
su_gi_contig_5448           ------------------------------------------------
H06_Pf_Sau3A_T3_M_P28_d.ab1 ------------------------------------------------
H06_Pf_Sau3A_T3_M_P28.ab1   ------------------------------------------------

PF14_0084                   ATGTTGATCCAAAGGATAGAGGAATTATGAGTAAAAATAAACATAAAA
MAL14|PF14_0084             ATGTTGATCCAAAGGATAGAGGAATTATGAGTAAAAATAAACATAAAA
su_gi_contig_5448           ------------------------------------------------
H06_Pf_Sau3A_T3_M_P28_d.ab1 ------------------------------------------------
H06_Pf_Sau3A_T3_M_P28.ab1   ------------------------------------------------

PF14_0084                   TTGTATGCGGTCATTACGCATCAAATAAAATGTATGATATTAATAATA
MAL14|PF14_0084             TTGTATGCGGTCATTACGCATCAAATAAAATGTATGATATTAATAATA
su_gi_contig_5448           ------------------------------------------------
H06_Pf_Sau3A_T3_M_P28_d.ab1 ------------------------------------------------
H06_Pf_Sau3A_T3_M_P28.ab1   ------------------------------------------------

PF14_0084                   ATAATAATAATATAAATAATAATTGTAGTAATAATATATATAACAGTA
MAL14|PF14_0084             ATAATAATAATATAAATAATAATTGTAGTAATAATATATATAACAGTA
su_gi_contig_5448           ------------------------------------------------
H06_Pf_Sau3A_T3_M_P28_d.ab1 ------------------------------------------------
H06_Pf_Sau3A_T3_M_P28.ab1   ------------------------------------------------

PF14_0084                   TTAATGCTTTTCCAATTATTGAAATGACGGATATTACTATTAATAGTA
MAL14|PF14_0084             TTAATGCTTTTCCAATTATTGAAATGACGGATATTACTATTAATAGTA
su_gi_contig_5448           ------------------------------------------------
H06_Pf_Sau3A_T3_M_P28_d.ab1 ------------------------------------------------
H06_Pf_Sau3A_T3_M_P28.ab1   ------------------------------------------------

PF14_0084                   TGTATACAAGTACATCAGGAAATGATATGCTAAATTTATTATTTCCAT
MAL14|PF14_0084             TGTATACAAGTACATCAGGAAATGATATGCTAAATTTATTATTTCCAT
su_gi_contig_5448           ------------------------------------------------
H06_Pf_Sau3A_T3_M_P28_d.ab1 ------------------------------------------------
H06_Pf_Sau3A_T3_M_P28.ab1   ------------------------------------------------

PF14_0084                   ATCCAAAAAAATATCTTTTATTATGGCATGAAGATTATTCTTTAAAAA
MAL14|PF14_0084             ATCCAAAAAAATATCTTTTATTATGGCATGAAGATTATTCTTTAAAAA
su_gi_contig_5448           ------------------------------------------------
H06_Pf_Sau3A_T3_M_P28_d.ab1 ------------------------------------------------
H06_Pf_Sau3A_T3_M_P28.ab1   ------------------------------------------------

PF14_0084                   ATGTAAATGAATGTTTACATATATGGAAACCTATCTTGTCTTCTTCAG
MAL14|PF14_0084             ATGTAAATGAATGTTTACATATATGGAAACCTATCTTGTCTTCTTCAG
su_gi_contig_5448           ------------------------------------------------
H06_Pf_Sau3A_T3_M_P28_d.ab1 ------------------------------------------------
H06_Pf_Sau3A_T3_M_P28.ab1   ------------------------------------------------

PF14_0084                   CTCATTTTTCCAATAATATTTTTGTTGGTCATGTAGCTACAGTAGGAC
MAL14|PF14_0084             CTCATTTTTCCAATAATATTTTTGTTGGTCATGTAGCTACAGTAGGAC
su_gi_contig_5448           ------------------------------------------------
H06_Pf_Sau3A_T3_M_P28_d.ab1 ------------------------------------------------
H06_Pf_Sau3A_T3_M_P28.ab1   ------------------------------------------------

PF14_0084                   CACAAAGCCCACCATTAAATAAAATTAGAGCTATTCCAAAGGTACTTG
MAL14|PF14_0084             CACAAAGCCCACCATTAAATAAAATTAGAGCTATTCCAAAGGTACTTG
su_gi_contig_5448           ------------------------------------------------
H06_Pf_Sau3A_T3_M_P28_d.ab1 ------------------------------------------------
H06_Pf_Sau3A_T3_M_P28.ab1   ------------------------------------------------

PF14_0084                   TAAAAAATGTTCAATCAAAAAAATATTCCACTTTTTTTGCGGACAATA
MAL14|PF14_0084             TAAAAAATGTTCAATCAAAAAAATATTCCACTTTTTTTGCGGACAATA
su_gi_contig_5448           ------------------------------------------------
H06_Pf_Sau3A_T3_M_P28_d.ab1 ------------------------------------------------
H06_Pf_Sau3A_T3_M_P28.ab1   ------------------------------------------------

PF14_0084                   GTTTTGCTATTGATAATTCTGGTGTTTTCAGAACATTAAACATACACT
MAL14|PF14_0084             GTTTTGCTATTGATAATTCTGGTGTTTTCAGAACATTAAACATACACT
su_gi_contig_5448           ------------------------------------------------
H06_Pf_Sau3A_T3_M_P28_d.ab1 ------------------------------------------------
H06_Pf_Sau3A_T3_M_P28.ab1   ------------------------------------------------

PF14_0084                   TTTTTAGTAAGTTCAAATGAAAAAAAAAAAAAAAAAAAAAAAAAAATA
MAL14|PF14_0084             TTTTTA------------------------------------------
su_gi_contig_5448           ------------------------------------------------
H06_Pf_Sau3A_T3_M_P28_d.ab1 ------------------------------------------------
H06_Pf_Sau3A_T3_M_P28.ab1   ------------------------------------------------

PF14_0084                   AAAAAAAAAAAAAAAATAAAAAAATTCAAATATGTGTATATGTATTAC
MAL14|PF14_0084             ------------------------------------------------
su_gi_contig_5448           ------------------------------------------------
H06_Pf_Sau3A_T3_M_P28_d.ab1 ------------------------------------------------
H06_Pf_Sau3A_T3_M_P28.ab1   ------------------------------------------------

PF14_0084                   ATATGATTATTTATTATTATTTTATGTGAACACTAATATTTTTTTTTC
MAL14|PF14_0084             ------------------------------------------------
su_gi_contig_5448           ------------------------------------------------
H06_Pf_Sau3A_T3_M_P28_d.ab1 ------------------------------------------------
H06_Pf_Sau3A_T3_M_P28.ab1   ------------------------------------------------

PF14_0084                   TTTTTTTTTTTCTTATTTTTTTTTTTAGATGGCTTGGAGTTCAAAAAT
MAL14|PF14_0084             ----------------------------ATGGCTTGGAGTTCAAAAAT
su_gi_contig_5448           ------------------------------------------------
H06_Pf_Sau3A_T3_M_P28_d.ab1 ------------------------------------------------
H06_Pf_Sau3A_T3_M_P28.ab1   ------------------------------------------------

PF14_0084                   TATGAAGAATTTTCCTTTAGGAACTTTTCCTTAAGTATTATTTCCAAG
MAL14|PF14_0084             TATGAAGAATTTTCCTTTAGGAACTTTTCCTTAAGTATTATTTCCAAG
su_gi_contig_5448           ------------------------------------------------
H06_Pf_Sau3A_T3_M_P28_d.ab1 ------------------------------------------------
H06_Pf_Sau3A_T3_M_P28.ab1   ------------------------------------------------

PF14_0084                   ATGAAAAAAATAAAATCTGTGAATGAAGATATATTTAATTTGTGGGGA
MAL14|PF14_0084             ATGAAAAAAATAAAATCTGTGAATGAAGATATATTTAATTTGTGGGGA
su_gi_contig_5448           ------------------------------------------------
H06_Pf_Sau3A_T3_M_P28_d.ab1 ------------------------------------------------
H06_Pf_Sau3A_T3_M_P28.ab1   ------------------------------------------------

PF14_0084                   GATGAAAATAATGAAATTGAACAAGACGAAGATGACGAATCTTCGTCA
MAL14|PF14_0084             GATGAAAATAATGAAATTGAACAAGACGAAGATGACGAATCTTCGTCA
su_gi_contig_5448           ------------------------------------------------
H06_Pf_Sau3A_T3_M_P28_d.ab1 ------------------------------------------------
H06_Pf_Sau3A_T3_M_P28.ab1   ------------------------------------------------

PF14_0084                   GAATGGGAAATTATTGCGCAACCTTTTTAAATAATATATTATATTATA
MAL14|PF14_0084             GAATGGGAAATTATTGCGCAACCTTTTTAA------------------
su_gi_contig_5448           ------------------------------------------------
H06_Pf_Sau3A_T3_M_P28_d.ab1 ------------------------------------------------
H06_Pf_Sau3A_T3_M_P28.ab1   ------------------------------------------------

PF14_0084                   TATATATATATATATATATATGATTATGTGTTATTATTTTATGTAAAT
MAL14|PF14_0084             ------------------------------------------------
su_gi_contig_5448           ------------------------------------------------
H06_Pf_Sau3A_T3_M_P28_d.ab1 ------------------------------------------------
H06_Pf_Sau3A_T3_M_P28.ab1   ------------------------------------------------

PF14_0084                   CTTAATATATTTTTTTTTTTTTTTCTAACAAATATATATTGTCATATA
MAL14|PF14_0084             ------------------------------------------------
su_gi_contig_5448           ------------------------------------------------
H06_Pf_Sau3A_T3_M_P28_d.ab1 ------------------------------------------------
H06_Pf_Sau3A_T3_M_P28.ab1   ------------------------------------------------

PF14_0084                   TACATGTATACATTTTATTTCTTTTGTAATAACCGTTTAGACTTTTTG
MAL14|PF14_0084             ------------------------------------------------
su_gi_contig_5448           ------------------------------------------------
H06_Pf_Sau3A_T3_M_P28_d.ab1 ------------------------------------------------
H06_Pf_Sau3A_T3_M_P28.ab1   ------------------------------------------------

PF14_0084                   TTCAAAAAAATAAATTTATAAAAAAAACATTCTTGTCTTTCCATAATA
MAL14|PF14_0084             ------------------------------------------------
su_gi_contig_5448           ------------------------------------------------
H06_Pf_Sau3A_T3_M_P28_d.ab1 ------------------------------------------------
H06_Pf_Sau3A_T3_M_P28.ab1   ------------------------------------------------

PF14_0084                   TCTTATTTGATATTCATTATATTTTATGTATTAATATGTTATAACAAA
MAL14|PF14_0084             ------------------------------------------------
su_gi_contig_5448           ------------------------------------------------
H06_Pf_Sau3A_T3_M_P28_d.ab1 ------------------------------------------------
H06_Pf_Sau3A_T3_M_P28.ab1   ------------------------------------------------

PF14_0084                   AATATAGAATACTTAATTATTTTAATATATATATATTTTAATATTAAA
MAL14|PF14_0084             ------------------------------------------------
su_gi_contig_5448           ------------------------------------------------
H06_Pf_Sau3A_T3_M_P28_d.ab1 ------------------------------------------------
H06_Pf_Sau3A_T3_M_P28.ab1   ------------------------------------------------

PF14_0084                   AATATTGTATATTCTTATATACAAAACGAAAGTTTAATTTATATATAT
MAL14|PF14_0084             ------------------------------------------------
su_gi_contig_5448           ------------------------------------------------
H06_Pf_Sau3A_T3_M_P28_d.ab1 ------------------------------------------------
H06_Pf_Sau3A_T3_M_P28.ab1   ------------------------------------------------

PF14_0084                   GTGTGTGTTTCTGTATGTGAATAACATACATGATATTATATCACATTA
MAL14|PF14_0084             ------------------------------------------------
su_gi_contig_5448           ------------------------------------------------
H06_Pf_Sau3A_T3_M_P28_d.ab1 ------------------------------------------------
H06_Pf_Sau3A_T3_M_P28.ab1   ------------------------------------------------

PF14_0084                   TTAATTAATAAAAAAAAAAAAAAAAAAAAAAAAAAAATAATAATAATA
MAL14|PF14_0084             ------------------------------------------------
su_gi_contig_5448           ------------------------------------------------
H06_Pf_Sau3A_T3_M_P28_d.ab1 ------------------------------------------------
H06_Pf_Sau3A_T3_M_P28.ab1   ------------------------------------------------

PF14_0084                   ATAAATAAAAATATAAATATAAACATATATTTATATATATATTTTTTT
MAL14|PF14_0084             ------------------------------------------------
su_gi_contig_5448           ------------------------------------------------
H06_Pf_Sau3A_T3_M_P28_d.ab1 ------------------------------------------------
H06_Pf_Sau3A_T3_M_P28.ab1   ------------------------------------------------

PF14_0084                   TTATTCGTCGCGCTTTTTTTTTTTTAAAGTAGAACACTTATATATATA
MAL14|PF14_0084             ------------------------------------------------
su_gi_contig_5448           ------------------------------------------------
H06_Pf_Sau3A_T3_M_P28_d.ab1 ------------------------------------------------
H06_Pf_Sau3A_T3_M_P28.ab1   ------------------------------------------------

PF14_0084                   TATATGCATAAAATATATAAAACTCTAAAATATATTTAGTTTCTCTTT
MAL14|PF14_0084             ------------------------------------------------
su_gi_contig_5448           ------------------------------------------------
H06_Pf_Sau3A_T3_M_P28_d.ab1 ------------------------------------------------
H06_Pf_Sau3A_T3_M_P28.ab1   ------------------------------------------------

PF14_0084                   TTTTTATCCATTTTACGTTTGTAAAATAATAATTCATCTCCTTCAATA
MAL14|PF14_0084             ------------------------------------------------
su_gi_contig_5448           ------------------------------------------------
H06_Pf_Sau3A_T3_M_P28_d.ab1 ------------------------------------------------
H06_Pf_Sau3A_T3_M_P28.ab1   ------------------------------------------------

PF14_0084                   ATATAACCATCTGCTTTACCACATTGACCTGGTCTGCTACTAATACAT
MAL14|PF14_0084             ------------------------------------------------
su_gi_contig_5448           ------------------------------------------------
H06_Pf_Sau3A_T3_M_P28_d.ab1 ------------------------------------------------
H06_Pf_Sau3A_T3_M_P28.ab1   ------------------------------------------------

PF14_0084                   GCCAAGACTCTTCCTTGTTTAAATTGTTCAAGTAATAAAGGATCTATA
MAL14|PF14_0084             ------------------------------------------------
su_gi_contig_5448           ------------------------------------------------
H06_Pf_Sau3A_T3_M_P28_d.ab1 ------------------------------------------------
H06_Pf_Sau3A_T3_M_P28.ab1   ------------------------------------------------

PF14_0084                   TTTTTGGATTTACCTATTTTTTTAATAACACCATATGTTTTTGTGGTT
MAL14|PF14_0084             ------------------------------------------------
su_gi_contig_5448           ------------------------------------------------
H06_Pf_Sau3A_T3_M_P28_d.ab1 ------------------------------------------------
H06_Pf_Sau3A_T3_M_P28.ab1   ------------------------------------------------

PF14_0084                   TCATCCTTTGCAGCTTCTTCGTTGTTTTCTACTTCTTGTTTATTTTCT
MAL14|PF14_0084             ------------------------------------------------
su_gi_contig_5448           ------------------------------------------------
H06_Pf_Sau3A_T3_M_P28_d.ab1 ------------------------------------------------
H06_Pf_Sau3A_T3_M_P28.ab1   ------------------------------------------------

PF14_0084                   TCCTTATTATCTTCTTCCTTCTTTTCTTTCTTCTTTTTTCCAAGGGTT
MAL14|PF14_0084             ------------------------------------------------
su_gi_contig_5448           ------------------------------------------------
H06_Pf_Sau3A_T3_M_P28_d.ab1 ------------------------------------------------
H06_Pf_Sau3A_T3_M_P28.ab1   ------------------------------------------------

PF14_0084                   GTTCCGAATGTGTTTTCATACCTATATATAATTTGTGAAAAATTAGAG
MAL14|PF14_0084             ------------------------------------------------
su_gi_contig_5448           ------------------------------------------------
H06_Pf_Sau3A_T3_M_P28_d.ab1 ------------------------------------------------
H06_Pf_Sau3A_T3_M_P28.ab1   ------------------------------------------------

PF14_0084                   AGATTTATGAAAAAAGGAGAAATAAAAGGTAAACGTAAATAAATATGT
MAL14|PF14_0084             ------------------------------------------------
su_gi_contig_5448           ------------------------------------------------
H06_Pf_Sau3A_T3_M_P28_d.ab1 ------------------------------------------------
H06_Pf_Sau3A_T3_M_P28.ab1   ------------------------------------------------

PF14_0084                   ATATAAATAAATAAATAAATACATATCCATGTACATACATATATATAA
MAL14|PF14_0084             ------------------------------------------------
su_gi_contig_5448           ------------------------------------------------
H06_Pf_Sau3A_T3_M_P28_d.ab1 ------------------------------------------------
H06_Pf_Sau3A_T3_M_P28.ab1   ------------------------------------------------

PF14_0084                   ATATATATTTATATATATATATATTTATATATATATATATATATGTGC
MAL14|PF14_0084             ------------------------------------------------
su_gi_contig_5448           ------------------------------------------------
H06_Pf_Sau3A_T3_M_P28_d.ab1 ------------------------------------------------
H06_Pf_Sau3A_T3_M_P28.ab1   ------------------------------------------------

PF14_0084                   ATAGGTTTATGTTTGTTCTTATTATTACCATGTGGTGAATGGGTGGGA
MAL14|PF14_0084             ------------------------------------------------
su_gi_contig_5448           ------------------------------------------------
H06_Pf_Sau3A_T3_M_P28_d.ab1 ------------------------------------------------
H06_Pf_Sau3A_T3_M_P28.ab1   ------------------------------------------------

PF14_0084                   ATCTATTACGACTATACAATTTTTGACGAGTGTTTTTGTTCTTACAAG
MAL14|PF14_0084             ------------------------------------------------
su_gi_contig_5448           ------------------------------------------------
H06_Pf_Sau3A_T3_M_P28_d.ab1 ------------------------------------------------
H06_Pf_Sau3A_T3_M_P28.ab1   ------------------------------------------------

PF14_0084                   TTCGTTGTTTGATGCATTATAAACAACATCAATAATTCTTGTATTCTT
MAL14|PF14_0084             ------------------------------------------------
su_gi_contig_5448           ------------------------------------------------
H06_Pf_Sau3A_T3_M_P28_d.ab1 ------------------------------------------------
H06_Pf_Sau3A_T3_M_P28.ab1   ------------------------------------------------

PF14_0084                   TGAAATACCAAAGGTAGGCCATGAAAAACTACCTGAATCTAATTTAAT
MAL14|PF14_0084             ------------------------------------------------
su_gi_contig_5448           ------------------------------------------------
H06_Pf_Sau3A_T3_M_P28_d.ab1 ------------------------------------------------
H06_Pf_Sau3A_T3_M_P28.ab1   ------------------------------------------------

PF14_0084                   GGCACGATATTTGTAATTTCTTCCTCTTCCTCTAACTACGTGTACTTG
MAL14|PF14_0084             ------------------------------------------------
su_gi_contig_5448           ------------------------------------------------
H06_Pf_Sau3A_T3_M_P28_d.ab1 ------------------------------------------------
H06_Pf_Sau3A_T3_M_P28.ab1   ------------------------------------------------

PF14_0084                   TCTGCTACCTAATTTGGTATTTGAAGGAGGCCTACCTAATTCATATTT
MAL14|PF14_0084             ------------------------------------------------
su_gi_contig_5448           ------------------------------------------------
H06_Pf_Sau3A_T3_M_P28_d.ab1 ------------------------------------------------
H06_Pf_Sau3A_T3_M_P28.ab1   ------------------------------------------------

PF14_0084                   TCTTTTTTTCTTGTGGATCTTTTTTTTTCCACCTGTCAAGCGAAGCTT
MAL14|PF14_0084             ------------------------------------------------
su_gi_contig_5448           ------------------------------------------------
H06_Pf_Sau3A_T3_M_P28_d.ab1 ------------------------------------------------
H06_Pf_Sau3A_T3_M_P28.ab1   ------------------------------------------------

PF14_0084                   GTGTCTTCCGTCACGGCTAATACCCATCTGGATATAAATAAAATGTAT
MAL14|PF14_0084             ------------------------------------------------
su_gi_contig_5448           ------------------------------------------------
H06_Pf_Sau3A_T3_M_P28_d.ab1 ------------------------------------------------
H06_Pf_Sau3A_T3_M_P28.ab1   ------------------------------------------------

PF14_0084                   ATTACAAATTAATAAAAGATAAAGTACAAATCGGAAAATGAA
MAL14|PF14_0084             ------------------------------------------
su_gi_contig_5448           ------------------------------------------
H06_Pf_Sau3A_T3_M_P28_d.ab1 ------------------------------------------
H06_Pf_Sau3A_T3_M_P28.ab1   ------------------------------------------

;

endblock;
