# Supplementary material for: cDNA sequences reveal considerable gene prediction inaccuracy in the Plasmodium falciparum genome
Source: BMC Genomics. 2007 Jul 27;8:255. doi: 10.1186/1471-2164-8-255 (PMC1978503; doi:10.1186/1471-2164-8-255)
Supplement: Additional file 3 — Genes with cDNA sequences not matching predicted CDS perfectly. Aligned cDNA and predicted CDS sequences can be viewed by double clicking the hyper-linked gene names in the Excel file. [file 1471-2164-8-255-S3.zip › PF14_0111.TXT]

#NEXUS

[!This data assembled using Sequencher, from Gene Codes Corporation.]
begin data;
   dimensions ntax=3 nchar=3656;
   format datatype=dna gap=- interleave=yes;
   matrix

PF14_0111g                ATATCAGCAAATCATTATATATATATATATATATATATATATACATGT
Pfa3D7|chr14|PF14_0111|Pf ------------------------------------------------
SU_CLEAN_contig_6458      ------------------------------------------------

PF14_0111g                TAGTCAATGATATTTAATTTTAATTATACTTCTTTTTGAAAACATATT
Pfa3D7|chr14|PF14_0111|Pf ------------------------------------------------
SU_CLEAN_contig_6458      ------------------------------------------------

PF14_0111g                GATCGTATTTAAAATGTATTTTAAAATTTTGAAAAATAAGCACATTTG
Pfa3D7|chr14|PF14_0111|Pf ------------------------------------------------
SU_CLEAN_contig_6458      ------------------------------------------------

PF14_0111g                ATATATAGTATTTCCACTTTATTCTTCAGAAAAATAAATAAATTAAAG
Pfa3D7|chr14|PF14_0111|Pf ------------------------------------------------
SU_CLEAN_contig_6458      ------------------------------------------------

PF14_0111g                ATATTATGAATATATTTTTATAAGATTATGTATACATGTATACCATTA
Pfa3D7|chr14|PF14_0111|Pf ------------------------------------------------
SU_CLEAN_contig_6458      ------------------------------------------------

PF14_0111g                ATATGTATGTATTATGTTTTTCCTTCTTACAATAAACATAAAATTAGT
Pfa3D7|chr14|PF14_0111|Pf ------------------------------------------------
SU_CLEAN_contig_6458      ------------------------------------------------

PF14_0111g                TTATTCCTTCATAATTTTTTAAAAGTATATAATCACCATTGTTCTTTG
Pfa3D7|chr14|PF14_0111|Pf ------------------------------------------------
SU_CLEAN_contig_6458      ------------------------------------------------

PF14_0111g                TTATTTTTTTATGTTTCTTAATAAATACATTTATAATGTGGAATATTT
Pfa3D7|chr14|PF14_0111|Pf ------------------------------------------------
SU_CLEAN_contig_6458      ------------------------------------------------

PF14_0111g                ATATTCTATGAATATATGGTTAAAAATGTATAATAAATATATATGCAT
Pfa3D7|chr14|PF14_0111|Pf ------------------------------------------------
SU_CLEAN_contig_6458      ------------------------------------------------

PF14_0111g                ATAAATATATATATAATATATATATATTATATATATATTTAATATATC
Pfa3D7|chr14|PF14_0111|Pf ------------------------------------------------
SU_CLEAN_contig_6458      ------------------------------------------------

PF14_0111g                AAATATATATTTTTTTTATAATTTTTTTTCATTATATATAATTTTATT
Pfa3D7|chr14|PF14_0111|Pf ------------------------------------------------
SU_CLEAN_contig_6458      ------------------------------------------------

PF14_0111g                TATGTTATTCTTTTTGTTTTTATTTTATTTTATTTTATTTATTTTTTA
Pfa3D7|chr14|PF14_0111|Pf ------------------------------------------------
SU_CLEAN_contig_6458      ------------------------------------------------

PF14_0111g                TAAAATGTATAATTTCTGTTGAATTAAAAATATTTTATTGTTTATGAA
Pfa3D7|chr14|PF14_0111|Pf ------------------------------------------------
SU_CLEAN_contig_6458      ------------------------------------------------

PF14_0111g                TTATTATTATTATTGTTATATATATAATATGTAAAATGCACGAATAGT
Pfa3D7|chr14|PF14_0111|Pf ------------------------------------------------
SU_CLEAN_contig_6458      ------------------------------------------------

PF14_0111g                TTATTAATATTTTAATTTTTTATTTTTTTATGAATAAAGAAATGTAGA
Pfa3D7|chr14|PF14_0111|Pf ------------------------------------------------
SU_CLEAN_contig_6458      ------------------------------------------------

PF14_0111g                ATATTGGTGAGTTTTTTTGTATAGTTAAAAAAACAGAAAGGTGTAAAA
Pfa3D7|chr14|PF14_0111|Pf ------------------------------------------------
SU_CLEAN_contig_6458      ------------------------------------------------

PF14_0111g                AATATGACAAGTACAAGAAAAGAAAAAAGTATATTATATGAAATATAA
Pfa3D7|chr14|PF14_0111|Pf ------------------------------------------------
SU_CLEAN_contig_6458      ------------------------------------------------

PF14_0111g                TATATATATGTAATAATAAATACATAAATATATATATTATATATATAT
Pfa3D7|chr14|PF14_0111|Pf ------------------------------------------------
SU_CLEAN_contig_6458      ------------------------------------------------

PF14_0111g                ATATTATATATATATATTATATATTTCTATTAAGGCGGAAGAATGAAA
Pfa3D7|chr14|PF14_0111|Pf ------------------------------------------------
SU_CLEAN_contig_6458      ------------------------------------------------

PF14_0111g                CATTTTAATATCAACCTAATATAAAGAAATATAATATATATATATATA
Pfa3D7|chr14|PF14_0111|Pf ------------------------------------------------
SU_CLEAN_contig_6458      ------------------------------------------------

PF14_0111g                TATATATATATTTGTAGTTATTTATATAATTGTTGTAGATATGGATAT
Pfa3D7|chr14|PF14_0111|Pf ----------------------------------------ATGGATAT
SU_CLEAN_contig_6458      ------------------------------------------------

PF14_0111g                ATTTTCTCTAGCTTCTAATTTACAACAGATTGCTATAGGAGGAGTTAA
Pfa3D7|chr14|PF14_0111|Pf ATTTTCTCTAGCTTCTAATTTACAACAGATTGCTATAGGAGGAGTTAA
SU_CLEAN_contig_6458      ------------------------------------------------

PF14_0111g                TTACGTAAATAATAAACTACTTAAGAAATCTTTAAACTATGAAACAAA
Pfa3D7|chr14|PF14_0111|Pf TTACGTAAATAATAAACTACTTAAGAAATCTTTAAACTATGAAACAAA
SU_CLEAN_contig_6458      ------------------------------------------------

PF14_0111g                TTATATTACTTATATTGTTATAGGAGAAAATGAAAAGACACCTTATGA
Pfa3D7|chr14|PF14_0111|Pf TTATATTACTTATATTGTTATAGGAGAAAATGAAAAGACACCTTATGA
SU_CLEAN_contig_6458      ------------------------------------------------

PF14_0111g                TATTAATATGTTTTTTTTGCCATTCGAATTAAGTACAAAATTAAGATT
Pfa3D7|chr14|PF14_0111|Pf TATTAATATGTTTTTTTTGCCATTCGAATTAAGTACAAAATTAAGATT
SU_CLEAN_contig_6458      ------------------------------------------------

PF14_0111g                TAAAGATTTTAAAAAATATTTTCCTTTTAAAGGAAATATTATATTTCG
Pfa3D7|chr14|PF14_0111|Pf TAAAGATTTTAAAAAATATTTTCCTTTTAAAGGAAATATTATATTTCG
SU_CLEAN_contig_6458      ------------------------------------------------

PF14_0111g                ATTTAAAATTGCTTTATGTGATATGATTAATGTAATAAATGAAGGGAT
Pfa3D7|chr14|PF14_0111|Pf ATTTAAAATTGCTTTATGTGATATGATTAATGTAATAAATGAAGGGAT
SU_CLEAN_contig_6458      ------------------------------------------------

PF14_0111g                AATAAATAATAGTCCATTATTATTAAGGGAGAAAAATATTCACCATAA
Pfa3D7|chr14|PF14_0111|Pf AATAAATAATAGTCCATTATTATTAAGGGAGAAAAATATTCACCATAA
SU_CLEAN_contig_6458      ------------------------------------------------

PF14_0111g                TATCCCTCATAATAATAATATTATATCAGATGAAAATGAAATAAAAAA
Pfa3D7|chr14|PF14_0111|Pf TATCCCTCATAATAATAATATTATATCAGATGAAAATGAAATAAAAAA
SU_CLEAN_contig_6458      ------------------------------------------------

PF14_0111g                TATATTAAAACAGGATAATTTTAACTACGTTTGGATAGATATAACTAA
Pfa3D7|chr14|PF14_0111|Pf TATATTAAAACAGGATAATTTTAACTACGTTTGGATAGATATAACTAA
SU_CLEAN_contig_6458      ------------------------------------------------

PF14_0111g                TGATGAAGCTTTTATTCCAACTTTTAACGGATCTGTAATAGTAAAGGT
Pfa3D7|chr14|PF14_0111|Pf TGATGAAGCTTTTATTCCAACTTTTAACGGATCTGTAATAGTAAAGGT
SU_CLEAN_contig_6458      ------------------------------------------------

PF14_0111g                TTTATTTGTTAATCATGAAAATTATAAAGAATATAATAATATATATTT
Pfa3D7|chr14|PF14_0111|Pf TTTATTTGTTAATCATGAAAATTATAAAGAATATAATAATATATATTT
SU_CLEAN_contig_6458      ------------------------------------------------

PF14_0111g                TAAAAATTATAATTATTCACATAAGACATACCACATAAATGAATCACA
Pfa3D7|chr14|PF14_0111|Pf TAAAAATTATAATTATTCACATAAGACATACCACATAAATGAATCACA
SU_CLEAN_contig_6458      ------------------------------------------------

PF14_0111g                TTTATGTTCATATATTCCTCTCAAATATGAGAACAAAATAAAAAAGAA
Pfa3D7|chr14|PF14_0111|Pf TTTATGTTCATATATTCCTCTCAAATATGAGAACAAAATAAAAAAGAA
SU_CLEAN_contig_6458      ------------------------------------------------

PF14_0111g                TAGTAGTACCGATGATAATATTTATAATGATGATATATTAATACATAA
Pfa3D7|chr14|PF14_0111|Pf TAGTAGTACCGATGATAATATTTATAATGATGATATATTAATACATAA
SU_CLEAN_contig_6458      ------------------------------------------------

PF14_0111g                TAAACGAAATCATTGTGAAACGATTAAAAGGTCATACGATCATGATAA
Pfa3D7|chr14|PF14_0111|Pf TAAACGAAATCATTGTGAAACGATTAAAAGGTCATACGATCATGATAA
SU_CLEAN_contig_6458      ------------------------------------------------

PF14_0111g                TTTAGTTAATTTTAGTTATACAAATAGTTCTGATGAGTTTCAGAGAGT
Pfa3D7|chr14|PF14_0111|Pf TTTAGTTAATTTTAGTTATACAAATAGTTCTGATGAGTTTCAGAGAGT
SU_CLEAN_contig_6458      ------------------------------------------------

PF14_0111g                AAACAGTGATGAACATTGCAAGAAGGGGAGTGATAAAAATTTAAATTT
Pfa3D7|chr14|PF14_0111|Pf AAACAGTGATGAACATTGCAAGAAGGGGAGTGATAAAAATTTAAATTT
SU_CLEAN_contig_6458      ------------------------------------------------

PF14_0111g                ACAACAAAATGATTTACATAAAAGTAATAATTATTATCAAAATGGTGT
Pfa3D7|chr14|PF14_0111|Pf ACAACAAAATGATTTACATAAAAGTAATAATTATTATCAAAATGGTGT
SU_CLEAN_contig_6458      ------------------------------------------------

PF14_0111g                CTACACATATAATAAATATGCATCGAATGAGCATATAAATATAAGTAA
Pfa3D7|chr14|PF14_0111|Pf CTACACATATAATAAATATGCATCGAATGAGCATATAAATATAAGTAA
SU_CLEAN_contig_6458      ------------------------------------------------

PF14_0111g                TAATGTCAACAACAATAATAATAATAATAATAATAATAAATTATACGA
Pfa3D7|chr14|PF14_0111|Pf TAATGTCAACAACAATAATAATAATAATAATAATAATAAATTATACGA
SU_CLEAN_contig_6458      ------------------------------------------------

PF14_0111g                CGAACAAAATACAAAACAAGAGGATAATTCAAAAGAATATAATTATCA
Pfa3D7|chr14|PF14_0111|Pf CGAACAAAATACAAAACAAGAGGATAATTCAAAAGAATATAATTATCA
SU_CLEAN_contig_6458      ------------------------------------------------

PF14_0111g                ATATAATTATAATAATTCAAATATATATAATTATCATGATAGTCATCA
Pfa3D7|chr14|PF14_0111|Pf ATATAATTATAATAATTCAAATATATATAATTATCATGATAGTCATCA
SU_CLEAN_contig_6458      ------------------------------------------------

PF14_0111g                AGTTTTAGAAAGAAGAAGTAATAGTGATAATTTAAATACATTACATGA
Pfa3D7|chr14|PF14_0111|Pf AGTTTTAGAAAGAAGAAGTAATAGTGATAATTTAAATACATTACATGA
SU_CLEAN_contig_6458      --------AAAGAAGAAGTAATAGTGATAATTTAAATACATTACATGA

PF14_0111g                AGAAAATAAAATAATAAATAATTCCCAAAGTAATTATATACCATCCAT
Pfa3D7|chr14|PF14_0111|Pf AGAAAATAAAATAATAAATAATTCCCAAAGTAATTATATACCATCCAT
SU_CLEAN_contig_6458      AGAAAATAAAATAATAAATAATTCCCAAAGTAATTATATACCATCCAT

PF14_0111g                ACATATCTCATCATTAAACTGTAATGAAATAGATCCACACAATAAATA
Pfa3D7|chr14|PF14_0111|Pf ACATATCTCATCATTAAACTGTAATGAAATAGATCCACACAATAAATA
SU_CLEAN_contig_6458      ACATATCTCATCATTAAACTGTAATGAAATAGATCCACACAATAAATA

PF14_0111g                TATATCAACAAAAGGAGCAATCCATAATTCAAGGTCTAATTTGTTAAC
Pfa3D7|chr14|PF14_0111|Pf TATATCAACAAAAGGAGCAATCCATAATTCAAGGTCTAATTTGTTAAC
SU_CLEAN_contig_6458      TATATCAACAAAAGGAGCAATCCATAATTCAAGGTCTAATTTGTTAAC

PF14_0111g                AAACCAAACAAAGAATATCCAAAATGATTTTAACAATAAAACACAAAT
Pfa3D7|chr14|PF14_0111|Pf AAACCAAACAAAGAATATCCAAAATGATTTTAACAATAAAACACAAAT
SU_CLEAN_contig_6458      AAACCAAACAAAGAATATCCAAAATGATTTTAACAATAAAACACAAAT

PF14_0111g                GTTTAAAGAAAACGAAAACATAACAAATAAAATTAACAACAGATTACA
Pfa3D7|chr14|PF14_0111|Pf GTTTAAAGAAAACGAAAACATAACAAATAAAATTAACAACAGATTACA
SU_CLEAN_contig_6458      GTTTAAAGAAAACGAAAACATAACAAATAAAATTAACAACAGATTACA

PF14_0111g                AGAATTAAAAGAATATAGAGATCACGAACAAGCCAAATTTAAAGAAAA
Pfa3D7|chr14|PF14_0111|Pf AGAATTAAAAGAATATAGAGATCACGAACAAGCCAAATTTAAAGAAAA
SU_CLEAN_contig_6458      AGAATTAAAAGAATATAGAGATCACGAACAAGCCAAATTTAAAGAAAA

PF14_0111g                AGTTGTCATAAATAATCAAATTAAAAAACAAATAAATAAGTGGTGTAA
Pfa3D7|chr14|PF14_0111|Pf AGTTGTCATAAATAATCAAATTAAAAAACAAATAAATAAGTGGTGTAA
SU_CLEAN_contig_6458      AGTTGTCATAAATAATCAAATTAAAAAACAAATAAATAAGTGGTGTAA

PF14_0111g                AAATTCAGATAACACATATAAAGATATTAAAGTGTTGTTAACAACATT
Pfa3D7|chr14|PF14_0111|Pf AAATTCAGATAACACATATAAAGATATTAAAGTGTTGTTAACAACATT
SU_CLEAN_contig_6458      AAATTCAGATAACACATATAAAGATATTAAAGTGTTGTTAACAACATT

PF14_0111g                AAATGAAGTATTATGGAAAAATGCACAATGGAAAAATGTATATATGGC
Pfa3D7|chr14|PF14_0111|Pf AAATGAAGTATTATGGAAAAATGCACAATGGAAAAATGTATATATGGC
SU_CLEAN_contig_6458      AAATGAAGTATTATGGAAAAATGCACAATGGAAAAATGTATATATGGC

PF14_0111g                TGATTTAATATCAAATCCAAATGTAGTTAAAAGTGCTTATAAAAATGC
Pfa3D7|chr14|PF14_0111|Pf TGATTTAATATCAAATCCAAATGTAGTTAAAAGTGCTTATAAAAATGC
SU_CLEAN_contig_6458      TGATTTAATATCAAATCCAAATGTAGTTAAAAGTGCTTATAAAAATGC

PF14_0111g                AATATTATTATGCCACCCTGATAAAAATAGAAATACAACTACCGAGCA
Pfa3D7|chr14|PF14_0111|Pf AATATTATTATGCCACCCTGATAAAAATAGAAATACAACTACCGAGCA
SU_CLEAN_contig_6458      AATATTATTATGCCACCCTGATAAAAATAGAAATACAACTACCGAGCA

PF14_0111g                GGAGGTAACAAAATGAACATATATATATATATATATATATATATATAT
Pfa3D7|chr14|PF14_0111|Pf GGAGGTAACAAAATGA--------------------------------
SU_CLEAN_contig_6458      GGAG--------------------------------------------

PF14_0111g                ATATGTGTTTGTTATTTATATAAATACGCATATAATGATTATAGATAA
Pfa3D7|chr14|PF14_0111|Pf ------------------------------------------------
SU_CLEAN_contig_6458      ------------------------------------------------

PF14_0111g                ATCATCACATTTATATATTTCATTTTTTTTTTGACATATATATTATAA
Pfa3D7|chr14|PF14_0111|Pf ------------------------------------------------
SU_CLEAN_contig_6458      ------------------------------------------------

PF14_0111g                ATTAATAAGAAGATATTTTAAATAATGAATTATAATATTGGAAAGAAA
Pfa3D7|chr14|PF14_0111|Pf ------------------------------------------------
SU_CLEAN_contig_6458      ------------------------------------------------

PF14_0111g                TTTTATATTCATAAAAAATAAAACTTAAAAAAAATCAAATATATATAT
Pfa3D7|chr14|PF14_0111|Pf ------------------------------------------------
SU_CLEAN_contig_6458      ------------------------------------------------

PF14_0111g                ATATATATATATATATATATATAGTTATATACACAAAATATTTATATG
Pfa3D7|chr14|PF14_0111|Pf ------------------------------------------------
SU_CLEAN_contig_6458      ------------------------------------------------

PF14_0111g                TGTATATATTTATGGATAATTAAAAAAAAATAAAATAACAAAAATTTG
Pfa3D7|chr14|PF14_0111|Pf ------------------------------------------------
SU_CLEAN_contig_6458      ------------------------------------------------

PF14_0111g                AAAAATTAAAAAAAATACAAAAACTAAAACACGTGCAAATGTAATGCA
Pfa3D7|chr14|PF14_0111|Pf ------------------------------------------------
SU_CLEAN_contig_6458      ------------------------------------------------

PF14_0111g                AATATATATATATATATATATATATATATATATATATATATATAAATA
Pfa3D7|chr14|PF14_0111|Pf ------------------------------------------------
SU_CLEAN_contig_6458      ------------------------------------------------

PF14_0111g                TATTTATATATATATTTTTTTTTTTTTTTTAGTTAAGAGCAGAAATGA
Pfa3D7|chr14|PF14_0111|Pf ------------------------------------------------
SU_CLEAN_contig_6458      --------------------------------TTAAGAGCAGAAATGA

PF14_0111g                TTTTCCAAGCCTTAAATAACTCCTATAAGGATAAAAGGAATTTATAAT
Pfa3D7|chr14|PF14_0111|Pf ------------------------------------------------
SU_CLEAN_contig_6458      TTTTCCAAGCCTTAAATAACTCCTATAAGGATAAAAGGAATTTGTAAT

PF14_0111g                AATTTCAATATTTAATATCATATATATATATTTTATTTTTTTGTATAA
Pfa3D7|chr14|PF14_0111|Pf ------------------------------------------------
SU_CLEAN_contig_6458      AATTTCAATATTTAATATCATATATATATATTTTATTTTTTTGCATAA

PF14_0111g                ATGTAATAATCTTCATTTCTTTTTTTTTTTTTTTTGTGTATAAATATT
Pfa3D7|chr14|PF14_0111|Pf ------------------------------------------------
SU_CLEAN_contig_6458      ATGTAATAATCTTCATTTCTTTTTTTTTTTTTTTTGG-----------

PF14_0111g                GTATCTGTCTATTATAAATTATTATCAATATAATATATATACATATAT
Pfa3D7|chr14|PF14_0111|Pf ------------------------------------------------
SU_CLEAN_contig_6458      ------------------------------------------------

PF14_0111g                ATATATATATATACATATTCGTAAATATTTATATCATTTTGTTTTTAA
Pfa3D7|chr14|PF14_0111|Pf ------------------------------------------------
SU_CLEAN_contig_6458      ------------------------------------------------

PF14_0111g                TTATGATCTAATTTTAAAAGACTTTTTTTTTTTTAATATTTTAAATTT
Pfa3D7|chr14|PF14_0111|Pf ------------------------------------------------
SU_CLEAN_contig_6458      ------------------------------------------------

PF14_0111g                TTTCTTTTTAAAAAATGTACTGAATATGACTTACTTATATGCATAGTG
Pfa3D7|chr14|PF14_0111|Pf ------------------------------------------------
SU_CLEAN_contig_6458      ------------------------------------------------

PF14_0111g                CAAATTTGGTAAATATCTATAAATTTGAAGAAAATATAATGAGGTGAT
Pfa3D7|chr14|PF14_0111|Pf ------------------------------------------------
SU_CLEAN_contig_6458      ------------------------------------------------

PF14_0111g                ATATATATATATATATATCATTCCATGGGAACATTTATTTTATTTTAT
Pfa3D7|chr14|PF14_0111|Pf ------------------------------------------------
SU_CLEAN_contig_6458      ------------------------------------------------

PF14_0111g                ATCATATATATGTTATATATATATATATATATTATTTTTTCGATATCT
Pfa3D7|chr14|PF14_0111|Pf ------------------------------------------------
SU_CLEAN_contig_6458      ------------------------------------------------

PF14_0111g                TCATGTTAATCCTTTGATCCCCAATTTTCAGCTATTTTTACAGAAACC
Pfa3D7|chr14|PF14_0111|Pf ------------------------------------------------
SU_CLEAN_contig_6458      ------------------------------------------------

PF14_0111g                TCACATTT
Pfa3D7|chr14|PF14_0111|Pf --------
SU_CLEAN_contig_6458      --------

;

endblock;
