# Supplementary material for: cDNA sequences reveal considerable gene prediction inaccuracy in the Plasmodium falciparum genome
Source: BMC Genomics. 2007 Jul 27;8:255. doi: 10.1186/1471-2164-8-255 (PMC1978503; doi:10.1186/1471-2164-8-255)
Supplement: Additional file 3 — Genes with cDNA sequences not matching predicted CDS perfectly. Aligned cDNA and predicted CDS sequences can be viewed by double clicking the hyper-linked gene names in the Excel file. [file 1471-2164-8-255-S3.zip › PF14_0118.TXT]

#NEXUS

[!This data assembled using Sequencher, from Gene Codes Corporation.]
begin data;
   dimensions ntax=3 nchar=382;
   format datatype=dna gap=- interleave=yes;
   matrix

SU_CLEAN_contig_4771      GAATCGTACATTTTTAACATATAATCATATTCATTAGCATTTATTTCT
Pfa3D7|chr14|PF14_0118|Pf ------------------------------------------------
PF14_0118g                ------------------------------------------------

SU_CLEAN_contig_4771      TTGTATTTTATAATTTTAATTTTTTTATTTTATTCCTTGATGTACAAT
Pfa3D7|chr14|PF14_0118|Pf ---------------------------------------ATGTATAAT
PF14_0118g                ---------------------------------------ATGTATAAT

SU_CLEAN_contig_4771      CAAATTAGACCATTACAACAACTAGAAATATTAATAAAAAATGTTAAG
Pfa3D7|chr14|PF14_0118|Pf CAAATTAGACCATTACAACAACTAGAAATATTAATAAAAAATGTTAAG
PF14_0118g                CAAATTAGACCATTACAACAACTAGAAATATTAATAAAAAATGTTAAG

SU_CLEAN_contig_4771      GTTAAAAATGTACAATTATATAAATATATATATATATATATTTTTATG
Pfa3D7|chr14|PF14_0118|Pf ------------------------------------------------
PF14_0118g                GTTAAAAATGTACAATTAT--ATATATATATATATATATATTTTTATG

SU_CLEAN_contig_4771      CACCATACTATAAATTTTTTTTTTTTTT--AATTTTTTTTCGAAAACG
Pfa3D7|chr14|PF14_0118|Pf ------------------------------------------------
PF14_0118g                CACCATACTATAAATTTTTTTTTTTTTTTTAATTTTTTTTCGAAAACG

SU_CLEAN_contig_4771      GGGATCAGTTTTTAAAATATATATATTTATATGGGAGAAGGTTTATGC
Pfa3D7|chr14|PF14_0118|Pf ------------------------------------------------
PF14_0118g                TGGATCAGTTTTTAAAATATATATATTTATATGGTAGAATGTTTATGC

SU_CLEAN_contig_4771      CCGTAAAGGCTTTTTCTTACATTCTTTTTTATGATAAATTTTTTTGGT
Pfa3D7|chr14|PF14_0118|Pf ------------------------------------------------
PF14_0118g                ACGTAAATGCTTTTTCTTACATTCTTTTTTATGATTAATTTTTTTTGT

SU_CLEAN_contig_4771      TCTTCTTCGT------------------------------------
Pfa3D7|chr14|PF14_0118|Pf -------------------ACATTAATTATTTGTTCGTTATCATAA
PF14_0118g                TCTTCTTCGTTTTAATTAGACATTAATTATTTGTTCGTTATCATAA

;

endblock;
