# Supplementary material for: cDNA sequences reveal considerable gene prediction inaccuracy in the Plasmodium falciparum genome
Source: BMC Genomics. 2007 Jul 27;8:255. doi: 10.1186/1471-2164-8-255 (PMC1978503; doi:10.1186/1471-2164-8-255)
Supplement: Additional file 3 — Genes with cDNA sequences not matching predicted CDS perfectly. Aligned cDNA and predicted CDS sequences can be viewed by double clicking the hyper-linked gene names in the Excel file. [file 1471-2164-8-255-S3.zip › PF14_0122.TXT]

#NEXUS

[!This data assembled using Sequencher, from Gene Codes Corporation.]
begin data;
   dimensions ntax=4 nchar=3743;
   format datatype=dna gap=- interleave=yes;
   matrix

PF14_0122                       GTTACAATTAATATTATGAATTTGTTTTATTAACATATGCAAGCAAAA
MAL14|PF14_0122                 ------------------------------------------------
su_gi_contig_283                ------------------------------------------------
gi|22794234|gb|BU498040.1|BU498 ------------------------------------------------

PF14_0122                       AAGGATAATAATTTAATTTAGGAATAATGATATGCTTGATAAAATATT
MAL14|PF14_0122                 ------------------------------------------------
su_gi_contig_283                ------------------------------------------------
gi|22794234|gb|BU498040.1|BU498 ------------------------------------------------

PF14_0122                       ATATTATTATATATATTTCATATTTAGAGATATTTTATTAATACAATA
MAL14|PF14_0122                 ------------------------------------------------
su_gi_contig_283                ------------------------------------------------
gi|22794234|gb|BU498040.1|BU498 ------------------------------------------------

PF14_0122                       TTTCAAAAGTGCAATTGCTTACCTATATTACAAATATTACAAATATTA
MAL14|PF14_0122                 ------------------------------------------------
su_gi_contig_283                ------------------------------------------------
gi|22794234|gb|BU498040.1|BU498 ------------------------------------------------

PF14_0122                       TATATATAATAAATATATATATATATATATATATAATATATATATAAT
MAL14|PF14_0122                 ------------------------------------------------
su_gi_contig_283                ------------------------------------------------
gi|22794234|gb|BU498040.1|BU498 ------------------------------------------------

PF14_0122                       ATATATGTATGTATAATATTTATTATAATATATGGAGTGAAGATAAAA
MAL14|PF14_0122                 ------------------------------------------------
su_gi_contig_283                ------------------------------------------------
gi|22794234|gb|BU498040.1|BU498 ------------------------------------------------

PF14_0122                       AAAAAGTATGTAATACACATTTTTTTTTTTTTTTTTTTTTTTTTTTTT
MAL14|PF14_0122                 ------------------------------------------------
su_gi_contig_283                ------------------------------------------------
gi|22794234|gb|BU498040.1|BU498 ------------------------------------------------

PF14_0122                       TTTTTTTAAACCTTTTGGTATTTATAAATATGTTATTAATTTTTTTTT
MAL14|PF14_0122                 ------------------------------------------------
su_gi_contig_283                ------------------------------------------------
gi|22794234|gb|BU498040.1|BU498 ------------------------------------------------

PF14_0122                       TAATAAAGGATTACTATATATTTATGGTATTAAAAATAAACCAAGATA
MAL14|PF14_0122                 ------------------------------------------------
su_gi_contig_283                ------------------------------------------------
gi|22794234|gb|BU498040.1|BU498 ------------------------------------------------

PF14_0122                       TAATTTTAAATCTAAATAATATTATATTTAATAAAAAAATATATATAT
MAL14|PF14_0122                 ------------------------------------------------
su_gi_contig_283                ------------------------------------------------
gi|22794234|gb|BU498040.1|BU498 ------------------------------------------------

PF14_0122                       ATGACATATATATAATAATATTATATCTTCAAATTCAAATTTTATATA
MAL14|PF14_0122                 ------------------------------------------------
su_gi_contig_283                ------------------------------------------------
gi|22794234|gb|BU498040.1|BU498 ------------------------------------------------

PF14_0122                       TACAATAAAGAACATTAATAGTAGGACCGTAAATAAAACAATTACATT
MAL14|PF14_0122                 ------------------------------------------------
su_gi_contig_283                ------------------------------------------------
gi|22794234|gb|BU498040.1|BU498 ------------------------------------------------

PF14_0122                       TATTTATGCCTCTTTTTTTAATTAAAAAAAAAAAAACTAAAAAAGAAG
MAL14|PF14_0122                 ------------------------------------------------
su_gi_contig_283                ------------------------------------------------
gi|22794234|gb|BU498040.1|BU498 ------------------------------------------------

PF14_0122                       AAATTATATTAAGAAATAATGTTATTAGTATAAAATTATATATACATA
MAL14|PF14_0122                 ------------------------------------------------
su_gi_contig_283                ------------------------------------------------
gi|22794234|gb|BU498040.1|BU498 ------------------------------------------------

PF14_0122                       TATTTATATGTATATATTATATATATATATATATATATATATATATAT
MAL14|PF14_0122                 ------------------------------------------------
su_gi_contig_283                ------------------------------------------------
gi|22794234|gb|BU498040.1|BU498 ------------------------------------------------

PF14_0122                       AATATATTATACATATATTTTTAATTTGCACTACAAAAAAAAAAAAAA
MAL14|PF14_0122                 ------------------------------------------------
su_gi_contig_283                ------------------------------------------------
gi|22794234|gb|BU498040.1|BU498 ------------------------------------------------

PF14_0122                       AATAATAATAATAAAAATAAAATATATTTATAAAAGTATACATTTTTA
MAL14|PF14_0122                 ------------------------------------------------
su_gi_contig_283                ------------------------------------------------
gi|22794234|gb|BU498040.1|BU498 ------------------------------------------------

PF14_0122                       TATTTATGTTCATTTTATTAATATGAAGTTACAAGAAAAAAGAATTTT
MAL14|PF14_0122                 ------------------------------------------------
su_gi_contig_283                ------------------------------------------------
gi|22794234|gb|BU498040.1|BU498 ------------------------------------------------

PF14_0122                       AAGATACATAATTATAAAAATATTACATATATATATATATATATATAT
MAL14|PF14_0122                 ------------------------------------------------
su_gi_contig_283                ------------------------------------------------
gi|22794234|gb|BU498040.1|BU498 ------------------------------------------------

PF14_0122                       ATATATTATAAGATATATAATTTTATATGTATATAAAAATATGAAATA
MAL14|PF14_0122                 ------------------------------------------------
su_gi_contig_283                ------------------------------------------------
gi|22794234|gb|BU498040.1|BU498 ------------------------------------------------

PF14_0122                       ATTCATCACATGTGCTTTTCTTGAATATTATTTTAATATTTGAATTAT
MAL14|PF14_0122                 ------------------------------------------------
su_gi_contig_283                ------------------------------------------------
gi|22794234|gb|BU498040.1|BU498 ------------------------------------------------

PF14_0122                       TATTATTATATATTATATGTATAAATAAATATACGTAGTAATATTATA
MAL14|PF14_0122                 ------------------------------------------------
su_gi_contig_283                ------------------------------------------------
gi|22794234|gb|BU498040.1|BU498 ------------------------------------------------

PF14_0122                       CCTCATACATATTATATTTATGTGCCTTTTAAATTATATATGCCTTGA
MAL14|PF14_0122                 ------------------------------------------------
su_gi_contig_283                ------------------------------------------------
gi|22794234|gb|BU498040.1|BU498 ------------------------------------------------

PF14_0122                       TTTTATTTCTTTCTTATTTTTTTTTATATTTATAATAAAAAAAATAAA
MAL14|PF14_0122                 ------------------------------------------------
su_gi_contig_283                -------------------------------ATAATAAAAAAAATAAA
gi|22794234|gb|BU498040.1|BU498 ------------------------------------------------

PF14_0122                       TATAAATTTAATTTGATATTATTCTTATAAAAAAATAAATAAAATAAA
MAL14|PF14_0122                 ------------------------------------------------
su_gi_contig_283                TATAAATTTAATTTGATATTATTCTTATAAAAAAATAAATAAAATAAA
gi|22794234|gb|BU498040.1|BU498 ------------------------------------------------

PF14_0122                       AAATGAACTTATAAAAACATTTTCATACAACTTTTGATATATTATAAA
MAL14|PF14_0122                 ------------------------------------------------
su_gi_contig_283                AAATGAACTTATAAAAACATTTTCATACAACTTTTGATATATTATAAA
gi|22794234|gb|BU498040.1|BU498 ------------------------------------------------

PF14_0122                       AAAAATATATTATTTTTTTTATATAATTTATATTTTATTTATCTTATA
MAL14|PF14_0122                 ------------------------------------------------
su_gi_contig_283                AAAAATATATTATTTTTTTTATATAATTTATATTTTATTTATCTTATA
gi|22794234|gb|BU498040.1|BU498 ------------------------------------------------

PF14_0122                       AAAAAAAAAAAAATATATATATATAAATATATGTTTTAATATAAGAAC
MAL14|PF14_0122                 ------------------------------------------------
su_gi_contig_283                AAAAAAAAAAAAATATATATATATAAATATATGTTTTAATATAAGAAC
gi|22794234|gb|BU498040.1|BU498 ------------------------------------------------

PF14_0122                       AAAATATTAAACTTTTTAAACGAATTATATTTTTTCAGGGTTTCATTT
MAL14|PF14_0122                 ------------------------------------------------
su_gi_contig_283                AAAATATTAAACTTTTTAAACGAATTATATTTTTTCAGGGTTTCATTT
gi|22794234|gb|BU498040.1|BU498 ------------------------------------------------

PF14_0122                       TATTTTTTATAATATTTGATATTTCTTTAATTATATATATAAATATAT
MAL14|PF14_0122                 ------------------------------------------------
su_gi_contig_283                TATTTTTTATAATATTTGATATTTCTTTAATTATATATATAAATATAT
gi|22794234|gb|BU498040.1|BU498 ------------------------------------------------

PF14_0122                       ATTTATATTTATATTTATACTTCTTAATAATTTTATTCTTTTATAAAA
MAL14|PF14_0122                 ------------------------------------------------
su_gi_contig_283                ATTTATATTTATATTTATACTTCTTAATAATTTTATTCTTTTATAAAA
gi|22794234|gb|BU498040.1|BU498 ------------------------------------------------

PF14_0122                       ATTTTTTCAAAATGGATATGCTCAATCCACAATTTGAAGAAATAGGCA
MAL14|PF14_0122                 -----------ATGGATATGCTCAATCCACAATTTGAAGAAATAGGCA
su_gi_contig_283                ATTTTTTCAAAATGGATATGCTCAATCCACAATTTGAAGAAATAGGCA
gi|22794234|gb|BU498040.1|BU498 ------------------------ATCCACAATTTGAAGAAATAGGCA

PF14_0122                       AGGAATTTGTTAATCACTACTTTCAGTTATTTAACAGTGGAAGGTTAG
MAL14|PF14_0122                 AGGAATTTGTTAATCACTACTTTCAGTTATTTAACAGTGGAAG-----
su_gi_contig_283                AGGAATTTGTTAATCACTACTTTCAGTTATTTAACAGTGGAAG-----
gi|22794234|gb|BU498040.1|BU498 AGGAATTTGTTAATCACTACTTTCAGTTATTTAACAGTGGAAG-----

PF14_0122                       AAAAAAAAATAAAAAAAATAATAATAATATGATATATATATATATATA
MAL14|PF14_0122                 ------------------------------------------------
su_gi_contig_283                ------------------------------------------------
gi|22794234|gb|BU498040.1|BU498 ------------------------------------------------

PF14_0122                       TATATATAATATATATTATTATATAGTGCTTTGGCTTATATGAATGAG
MAL14|PF14_0122                 ------------------------------------------------
su_gi_contig_283                ------------------------------------------------
gi|22794234|gb|BU498040.1|BU498 ------------------------------------------------

PF14_0122                       TAGTGATTTTATTATTCCTCTATTTATTGACATTCCTTCATTCATGTT
MAL14|PF14_0122                 ------------------------------------------------
su_gi_contig_283                ------------------------------------------------
gi|22794234|gb|BU498040.1|BU498 ------------------------------------------------

PF14_0122                       ATATATAATTTTATTTTATTTTATTTTATTTTATTTTTTTAGGAATGA
MAL14|PF14_0122                 ------------------------------------------GAATGA
su_gi_contig_283                ------------------------------------------GAATGA
gi|22794234|gb|BU498040.1|BU498 ------------------------------------------GAATGA

PF14_0122                       ATTGGCTGCATTATATAAAGATATAAGTATGATGAGTTTTGAAAATGA
MAL14|PF14_0122                 ATTGGCTGCATTATATAAAGATATAAGTATGATGAGTTTTGAAAATGA
su_gi_contig_283                ATTGGCTGCATTATATAAAGATATAAGTATGATGAGTTTTGAAAATGA
gi|22794234|gb|BU498040.1|BU498 ATTGGCTGCATTATATAAAGATATAAGTATGATGAGTTTTGAAAATGA

PF14_0122                       TCAATGTAGAGGAACAAGTCAAATAATAGAAAGATTAAATAAATTACC
MAL14|PF14_0122                 TCAATGTAGAGGAACAAGTCAAATAATAGAAAGATTAAATAAATTACC
su_gi_contig_283                TCAATGTAGAGGAACAAGTCAAATAATAGAAAGATTAAATAAATTACC
gi|22794234|gb|BU498040.1|BU498 TCAATGTAGAGGAACAAGTCAAATAATAGAAAGATTAAATAAATTACC

PF14_0122                       ACCTACGGTTGTCCATAAATGTTTAAGTTTAGATATACAACCAACTCC
MAL14|PF14_0122                 ACCTACGGTTGTCCATAAATGTTTAAGTTTAGATATACAACCAACTCC
su_gi_contig_283                ACCTACGGTTGTCCATAAATGTTTAAGTTTAGATATACAACCAACTCC
gi|22794234|gb|BU498040.1|BU498 ACCTACGGTTGTCCATAAATGTTTAAGTTTAGATATACAACCAACTCC

PF14_0122                       AAATAATGGAATCTTAATATTAGTATGTGGAGATATTATTATTGAAGA
MAL14|PF14_0122                 AAATAATGGAATCTTAATATTAGTATGTGGAGATATTATTATTGAAGA
su_gi_contig_283                AAATAATGGAATCTTAATATTAGTATGTGGAGATATTATTATTGAAGA
gi|22794234|gb|BU498040.1|BU498 AAATAATGGAATCTTAATATTAGTATGTGGAGATATTATTATTGAAGA

PF14_0122                       AAATAAACCATTAAAATTCTGTAGAAGTTTTCACCTTTTCCCATTACC
MAL14|PF14_0122                 AAATAAACCATTAAAATTCTGTAGAAGTTTTCACCTTTTCCCATTACC
su_gi_contig_283                AAATAAACCATTAAAATTCTGTAGAAGTTTTCACCTTTTCCCATTACC
gi|22794234|gb|BU498040.1|BU498 AAATAAACCATTAAAATTCTGTAGAAGTTTTCACCTTTTCCCATTACC

PF14_0122                       AAGTGGTGGATATTTTAGTAAGGACATAATGTTTATATATAATTCATA
MAL14|PF14_0122                 AAGTGGTGGATATTTTA-------------------------------
su_gi_contig_283                AAGTGGTGGATATTTTA-------------------------------
gi|22794234|gb|BU498040.1|BU498 AAGTGGTGGATATTTTA-------------------------------

PF14_0122                       AATTTTTTTTTTTTTATATATATTTTATATGTTATGAAATTTGTTTAA
MAL14|PF14_0122                 ------------------------------------------------
su_gi_contig_283                ------------------------------------------------
gi|22794234|gb|BU498040.1|BU498 ------------------------------------------------

PF14_0122                       TATGTGATACGCATATATACATATATACATATATATATATATTATATT
MAL14|PF14_0122                 ------------------------------------------------
su_gi_contig_283                ------------------------------------------------
gi|22794234|gb|BU498040.1|BU498 ------------------------------------------------

PF14_0122                       ATTTTTTTAATTTTTTTTTTTTTTCCCTTTAGTTTTCAATGACTTATT
MAL14|PF14_0122                 ------------------------------------------------
su_gi_contig_283                --------------------------------TTTTCAATGACTTATT
gi|22794234|gb|BU498040.1|BU498 --------------------------------TTTTCAATGACTTATT

PF14_0122                       CAGATTTTGCATCAGTTAAATTAACGAAAACATAATGGAAACACAATA
MAL14|PF14_0122                 ---ATTTTGCATCAGTTAAATTAACGAAAACATAA-------------
su_gi_contig_283                CAGATTTTGCATCAGTTAAATTAACGAAAACATAATGGAAAC------
gi|22794234|gb|BU498040.1|BU498 CAGATTTTGCATCAGTTAAATTAACCAAAACATAATGGAAACACAATA

PF14_0122                       AAAAAAAAAAAAAAAAAAAAAAAGTAAAATAAAATAAAATAAAATAAA
MAL14|PF14_0122                 ------------------------------------------------
su_gi_contig_283                ------------------------------------------------
gi|22794234|gb|BU498040.1|BU498 AAAAAAAAAAAAAAAAAAA-----------------------------

PF14_0122                       ATAAAAATGAAAATAAATAAAATACCAAATAAGGAACCAAGAAGAAAC
MAL14|PF14_0122                 ------------------------------------------------
su_gi_contig_283                ------------------------------------------------
gi|22794234|gb|BU498040.1|BU498 ------------------------------------------------

PF14_0122                       CCAATATAAAGTAAAATGACGATTGTATCATTAAACCTTCTGTAACTT
MAL14|PF14_0122                 ------------------------------------------------
su_gi_contig_283                ------------------------------------------------
gi|22794234|gb|BU498040.1|BU498 ------------------------------------------------

PF14_0122                       CAATATTGCACGTAATTTAATTTTTTTTTTTTTTTTTTTTTTTTTTTA
MAL14|PF14_0122                 ------------------------------------------------
su_gi_contig_283                ------------------------------------------------
gi|22794234|gb|BU498040.1|BU498 ------------------------------------------------

PF14_0122                       CTTTTATTATTATTTTTTTTTTTTATTTTTTATTTATTTTTTTTTTTT
MAL14|PF14_0122                 ------------------------------------------------
su_gi_contig_283                ------------------------------------------------
gi|22794234|gb|BU498040.1|BU498 ------------------------------------------------

PF14_0122                       TTTTTTGCAACTAAGAAGGAATATAATTTAAAAATTGTTGTTTATTTT
MAL14|PF14_0122                 ------------------------------------------------
su_gi_contig_283                ------------------------------------------------
gi|22794234|gb|BU498040.1|BU498 ------------------------------------------------

PF14_0122                       AATTCATTATATTATATATTTTCATTTTATGGCTATAATTTATATATA
MAL14|PF14_0122                 ------------------------------------------------
su_gi_contig_283                ------------------------------------------------
gi|22794234|gb|BU498040.1|BU498 ------------------------------------------------

PF14_0122                       TATATATATATATACACATATATATATATATGTGTTTATATTTATATG
MAL14|PF14_0122                 ------------------------------------------------
su_gi_contig_283                ------------------------------------------------
gi|22794234|gb|BU498040.1|BU498 ------------------------------------------------

PF14_0122                       TATTATATTGAATACCTTTTATATATAAAAAAAAAAAAAAAAAAAAAA
MAL14|PF14_0122                 ------------------------------------------------
su_gi_contig_283                ------------------------------------------------
gi|22794234|gb|BU498040.1|BU498 ------------------------------------------------

PF14_0122                       CACAAGACCTACAAGAAATTTGTATATGAAAATATGTAATGCTTAATA
MAL14|PF14_0122                 ------------------------------------------------
su_gi_contig_283                ------------------------------------------------
gi|22794234|gb|BU498040.1|BU498 ------------------------------------------------

PF14_0122                       TATAAATATATATTAATATTTAACTTTTTAATAATAAAAGTAAATAAT
MAL14|PF14_0122                 ------------------------------------------------
su_gi_contig_283                ------------------------------------------------
gi|22794234|gb|BU498040.1|BU498 ------------------------------------------------

PF14_0122                       AATAAAAAAAAAATATTAATCATTACCTATACGTGCAATGCTTATATG
MAL14|PF14_0122                 ------------------------------------------------
su_gi_contig_283                ------------------------------------------------
gi|22794234|gb|BU498040.1|BU498 ------------------------------------------------

PF14_0122                       TTTTTATACTTCATCTATTTTTTTATCATATAATATATTCAGAAATAA
MAL14|PF14_0122                 ------------------------------------------------
su_gi_contig_283                ------------------------------------------------
gi|22794234|gb|BU498040.1|BU498 ------------------------------------------------

PF14_0122                       ATAGTTAATGTTGTGTAATACATATTATATATAAATATTATGTCTTTA
MAL14|PF14_0122                 ------------------------------------------------
su_gi_contig_283                ------------------------------------------------
gi|22794234|gb|BU498040.1|BU498 ------------------------------------------------

PF14_0122                       TTTTTATCCTACATATATTTTTACTAATTATAAGAATATGATAAAAAA
MAL14|PF14_0122                 ------------------------------------------------
su_gi_contig_283                ------------------------------------------------
gi|22794234|gb|BU498040.1|BU498 ------------------------------------------------

PF14_0122                       AATAAATAAATAAAATAAGATAAAAATAAAATGAATTAATGTGTCCAA
MAL14|PF14_0122                 ------------------------------------------------
su_gi_contig_283                ------------------------------------------------
gi|22794234|gb|BU498040.1|BU498 ------------------------------------------------

PF14_0122                       TTATTTTAATATTAAATAAATTATATAGTGTGAAAGGGTTAACTATTG
MAL14|PF14_0122                 ------------------------------------------------
su_gi_contig_283                ------------------------------------------------
gi|22794234|gb|BU498040.1|BU498 ------------------------------------------------

PF14_0122                       AACAATTTTTAAAGGAATATTGATTTTGCTATTTTTTTCTTTTTTTAA
MAL14|PF14_0122                 ------------------------------------------------
su_gi_contig_283                ------------------------------------------------
gi|22794234|gb|BU498040.1|BU498 ------------------------------------------------

PF14_0122                       AAAATACACGTACATGAATAAATAAATAATTAAATAAATATATATATA
MAL14|PF14_0122                 ------------------------------------------------
su_gi_contig_283                ------------------------------------------------
gi|22794234|gb|BU498040.1|BU498 ------------------------------------------------

PF14_0122                       TATATATATATATATATATATATATAGTTATACATTTTAGACAAATAA
MAL14|PF14_0122                 ------------------------------------------------
su_gi_contig_283                ------------------------------------------------
gi|22794234|gb|BU498040.1|BU498 ------------------------------------------------

PF14_0122                       AATATTTGGTTTTTGAAGGGTGGAATTATATGATATGATTTGAGTTTT
MAL14|PF14_0122                 ------------------------------------------------
su_gi_contig_283                ------------------------------------------------
gi|22794234|gb|BU498040.1|BU498 ------------------------------------------------

PF14_0122                       AAACAAAATAATATAATTATATATATATATATATATATATATATATAT
MAL14|PF14_0122                 ------------------------------------------------
su_gi_contig_283                ------------------------------------------------
gi|22794234|gb|BU498040.1|BU498 ------------------------------------------------

PF14_0122                       ATTTTTAATGTTATAATTCACTTTCAATATGAACGAACAAAATATTTC
MAL14|PF14_0122                 ------------------------------------------------
su_gi_contig_283                ------------------------------------------------
gi|22794234|gb|BU498040.1|BU498 ------------------------------------------------

PF14_0122                       GGATATAAAGGAGAATCTCAATTTTATTGTTAACGAGGATGAGGAGTT
MAL14|PF14_0122                 ------------------------------------------------
su_gi_contig_283                ------------------------------------------------
gi|22794234|gb|BU498040.1|BU498 ------------------------------------------------

PF14_0122                       TTTAAACATATTTAATTATAAAAAAATTAAATGTTATAAGACTCCCAA
MAL14|PF14_0122                 ------------------------------------------------
su_gi_contig_283                ------------------------------------------------
gi|22794234|gb|BU498040.1|BU498 ------------------------------------------------

PF14_0122                       TTATATATATATAGGACAAGTTAAAGGTTATTAGAGAAAGAAAAAAAA
MAL14|PF14_0122                 ------------------------------------------------
su_gi_contig_283                ------------------------------------------------
gi|22794234|gb|BU498040.1|BU498 ------------------------------------------------

PF14_0122                       AAAAAAAAAAAAAAAAAAAAAAAGTAATTCATATATAAATGAATTTGT
MAL14|PF14_0122                 ------------------------------------------------
su_gi_contig_283                ------------------------------------------------
gi|22794234|gb|BU498040.1|BU498 ------------------------------------------------

PF14_0122                       GTTATAATTCATGTGTACTTCTATATGATACATTGATTATAATATATA
MAL14|PF14_0122                 ------------------------------------------------
su_gi_contig_283                ------------------------------------------------
gi|22794234|gb|BU498040.1|BU498 ------------------------------------------------

PF14_0122                       TATATATATATATATATGTTTAAGTATTTATTTATTTATTTATTTATT
MAL14|PF14_0122                 ------------------------------------------------
su_gi_contig_283                ------------------------------------------------
gi|22794234|gb|BU498040.1|BU498 ------------------------------------------------

PF14_0122                       TCCTCTTATTTTTACAGATAATGACGATATGGTTACACTTAAAAATAT
MAL14|PF14_0122                 ------------------------------------------------
su_gi_contig_283                ------------------------------------------------
gi|22794234|gb|BU498040.1|BU498 ------------------------------------------------

PF14_0122                       TAACAATGCAGGAAACAAAGATGTAATTAAAAAGTCCCAAACAAAAC
MAL14|PF14_0122                 -----------------------------------------------
su_gi_contig_283                -----------------------------------------------
gi|22794234|gb|BU498040.1|BU498 -----------------------------------------------

;

endblock;
