# Supplementary material for: cDNA sequences reveal considerable gene prediction inaccuracy in the Plasmodium falciparum genome
Source: BMC Genomics. 2007 Jul 27;8:255. doi: 10.1186/1471-2164-8-255 (PMC1978503; doi:10.1186/1471-2164-8-255)
Supplement: Additional file 3 — Genes with cDNA sequences not matching predicted CDS perfectly. Aligned cDNA and predicted CDS sequences can be viewed by double clicking the hyper-linked gene names in the Excel file. [file 1471-2164-8-255-S3.zip › PF14_0138.TXT]

#NEXUS

[!This data assembled using Sequencher, from Gene Codes Corporation.]
begin data;
   dimensions ntax=3 nchar=4134;
   format datatype=dna gap=- interleave=yes;
   matrix

PF14_0138g                AAGAAAAATAAACATAAACATAAATATTATATTATATATATATATATA
Pfa3D7|chr14|PF14_0138|Pf ------------------------------------------------
SU_CLEAN_contig_557       ------------------------------------------------

PF14_0138g                TTATTATATATTTTTAAAAGGTTAAATGCCCTTATTTCATATGTTTAT
Pfa3D7|chr14|PF14_0138|Pf ------------------------------------------------
SU_CLEAN_contig_557       ------------------------------------------------

PF14_0138g                AATTATTAAAGGAATATTTTTTTTTTTTTTTTTTTTAATAACTTTTTA
Pfa3D7|chr14|PF14_0138|Pf ------------------------------------------------
SU_CLEAN_contig_557       ------------------------------------------------

PF14_0138g                AGCATTTCCTACATTTCTTCTTATATAAAAATGTGTATTGTGTTTAAA
Pfa3D7|chr14|PF14_0138|Pf ------------------------------------------------
SU_CLEAN_contig_557       ------------------------------------------------

PF14_0138g                TATATATGATGACACATTATAATTAAGAAATATGTTTAACCATGTCTC
Pfa3D7|chr14|PF14_0138|Pf ------------------------------------------------
SU_CLEAN_contig_557       ------------------------------------------------

PF14_0138g                TTCTTAATTTCAATAAAACATATAGTACTTAAAATTATAATCAAAGGA
Pfa3D7|chr14|PF14_0138|Pf ------------------------------------------------
SU_CLEAN_contig_557       ------------------------------------------------

PF14_0138g                AATAATATAAGAAAAAATATATACATATATATATATATATATATATAT
Pfa3D7|chr14|PF14_0138|Pf ------------------------------------------------
SU_CLEAN_contig_557       ------------------------------------------------

PF14_0138g                ATATATATATATATATGTAATATATTTATATAATAATTGTGTGTACTA
Pfa3D7|chr14|PF14_0138|Pf ------------------------------------------------
SU_CLEAN_contig_557       ------------------------------------------------

PF14_0138g                TTAACATTCTTTCAAACAGTTTGTTATCCGTACATTCTGTATTAATAT
Pfa3D7|chr14|PF14_0138|Pf ------------------------------------------------
SU_CLEAN_contig_557       ------------------------------------------------

PF14_0138g                GTGAACCATTAAATTTTTTATTTAAAAAGTAAAATAAAGAAATTTACC
Pfa3D7|chr14|PF14_0138|Pf ------------------------------------------------
SU_CLEAN_contig_557       ------------------------------------------------

PF14_0138g                TTTTTGTAAATAATTAAAAGGTTAAAAATATTATTAAAAAATATTTTC
Pfa3D7|chr14|PF14_0138|Pf ------------------------------------------------
SU_CLEAN_contig_557       ------------------------------------------------

PF14_0138g                CTATTTTCTTATTTTCTTATATTATTATTTTATTGTATTATTATAATT
Pfa3D7|chr14|PF14_0138|Pf ------------------------------------------------
SU_CLEAN_contig_557       ------------------------------------------------

PF14_0138g                TTTTTTTTTTTTTTTTTATAATTCGCCATAATTTTGACTTTCTTTTCA
Pfa3D7|chr14|PF14_0138|Pf ------------------------------------------------
SU_CLEAN_contig_557       ------------------------------------------------

PF14_0138g                TATATATGTTAAAAATGTTATCACGATTGTTCATTTGAGTATTCTTTA
Pfa3D7|chr14|PF14_0138|Pf ------------------------------------------------
SU_CLEAN_contig_557       ------------------------------------------------

PF14_0138g                AAAAAAAAAAAAATAAAATAAAAAATAAATATGTATTTATGAAATACA
Pfa3D7|chr14|PF14_0138|Pf ------------------------------------------------
SU_CLEAN_contig_557       ------------------------------------------------

PF14_0138g                AAGACTGAAAAGATATAATAAAAACACGTTAAATAAATAAATAAATAT
Pfa3D7|chr14|PF14_0138|Pf ------------------------------------------------
SU_CLEAN_contig_557       ------------------------------------------------

PF14_0138g                ATATATATTATATGTATGTGTAAATTTTTTTTTTTTTTTTTTTTTTTT
Pfa3D7|chr14|PF14_0138|Pf ------------------------------------------------
SU_CLEAN_contig_557       ------------------------------------------------

PF14_0138g                TATTTAATTTATGATATATATGAATTATCTGTCATCGCTTGATATTCA
Pfa3D7|chr14|PF14_0138|Pf ------------------------------------------------
SU_CLEAN_contig_557       --------------TATATATGAATTATCTGTCATCGCTTGATATTCA

PF14_0138g                TATTTTCATATTATCATATTTTCATTTTATTAAAAAATATTTCATTTT
Pfa3D7|chr14|PF14_0138|Pf ------------------------------------------------
SU_CLEAN_contig_557       TATTTTCATATTATCATATTTTCATTTTATTAAAAAATATTTCATTTT

PF14_0138g                TTAGTTTTGTATCATATTGTAAATTATTTTTTCATTGTGTAACATATT
Pfa3D7|chr14|PF14_0138|Pf ------------------------------------------------
SU_CLEAN_contig_557       TTAGTTTTGTATCATATTGTAAATTATTTTTTCATTGTGTAACATATT

PF14_0138g                ACTTTGTTTTGTAATAAATAAGGAAATAATATCTGAAAAGATGGATTC
Pfa3D7|chr14|PF14_0138|Pf ------------------------------------------------
SU_CLEAN_contig_557       ACTTTGTTTTGTAATAAATAAGGAAATAATATCTGAAAAGATGGATTC

PF14_0138g                AGCAGTATGTATATATATATATATATATATATATATATATATATATAT
Pfa3D7|chr14|PF14_0138|Pf ------------------------------------------------
SU_CLEAN_contig_557       AGCA--------------------------------------------

PF14_0138g                ATATATATGTTTAATATGTTTAATATAAAGTTGTACATTTTCTTCTGT
Pfa3D7|chr14|PF14_0138|Pf ------------------------------------------------
SU_CLEAN_contig_557       ------------------------------------------------

PF14_0138g                TCATTTTATTGTTTTATTTTATTTTTTTAGAAGATACATTTACAAATT
Pfa3D7|chr14|PF14_0138|Pf ------------------ATGGATTCAGCAAAGATACATTTACAAATT
SU_CLEAN_contig_557       ------------------------------AAGATACATTTACAAATT

PF14_0138g                AATGCTGGGAAATGTATTTATGATGGGAAAATGGTCAAACCAGATAAA
Pfa3D7|chr14|PF14_0138|Pf AATGCTGGGAAATGTATTTATGATGGGAAAATGGTCAAACCAGATAAA
SU_CLEAN_contig_557       AATGCTGGGAAATGTATTTATGATGGGAAAATGGTCAAACCAGATAAA

PF14_0138g                CGAAAGGGGAAATTGGTCCTTTACAAAGTATGTAAAATAAAATAGAAT
Pfa3D7|chr14|PF14_0138|Pf CGAAAGGGGAAATTGGTCCTTTACAAA---------------------
SU_CLEAN_contig_557       CGAAAGGGGAAATTGGTCCTTTACAAA---------------------

PF14_0138g                ATATGATTTATAAGGAAAAACTATTTTTTTTTTTTTTTTTTTCTGTAT
Pfa3D7|chr14|PF14_0138|Pf ------------------------------------------------
SU_CLEAN_contig_557       ------------------------------------------------

PF14_0138g                ATGTGTTAAAATAAATATATAAAATACATACATATATATATATATATA
Pfa3D7|chr14|PF14_0138|Pf ------------------------------------------------
SU_CLEAN_contig_557       ------------------------------------------------

PF14_0138g                TATATATATATATAATTGTTTTGATAAATTTGAAACATTTCTTCAGAT
Pfa3D7|chr14|PF14_0138|Pf ----------------------------------------------AT
SU_CLEAN_contig_557       ----------------------------------------------AT

PF14_0138g                TTATGATAATCTTTACAACTTTCAATGGATTAATAGAGAAAATAACGA
Pfa3D7|chr14|PF14_0138|Pf TTATGATAATCTTTACAACTTTCAATGGATTAATAGAGAAAATAACGA
SU_CLEAN_contig_557       TTATGATAATCTTTACAACTTTCAATGGATTAATAGAGAAAATAACGA

PF14_0138g                AATTGAGGTAAACAAAGAAAAAAAAAAAAAAAAAAAAAAAAAATTTAC
Pfa3D7|chr14|PF14_0138|Pf AATTGAG-----------------------------------------
SU_CLEAN_contig_557       AATTGAG-----------------------------------------

PF14_0138g                ACATACATATATAATATATATTTATATATATCTATAAACCTGTGAAAG
Pfa3D7|chr14|PF14_0138|Pf ------------------------------------------------
SU_CLEAN_contig_557       ------------------------------------------------

PF14_0138g                GAAAAATGAGTTAACAATTTAAGGATATTTTTAAAATGAATAATATTA
Pfa3D7|chr14|PF14_0138|Pf ------------------------------------------------
SU_CLEAN_contig_557       ------------------------------------------------

PF14_0138g                TATGACTATTATATGTTTTATATTCTTTAGGATAATTTGATATTAACC
Pfa3D7|chr14|PF14_0138|Pf ------------------------------------------------
SU_CLEAN_contig_557       ------------------------------GATAATTTGATATTAACC

PF14_0138g                AAAAGCATTTCCTTAGAACGAGTTGAACAATGTAAAACGGGAAGGGTC
Pfa3D7|chr14|PF14_0138|Pf ------------------------------------------------
SU_CLEAN_contig_557       AAAAGCATTTCCTTAGAACGAGTTGAACAATGTAAAACGGGAAGGGTC

PF14_0138g                TATTTATTAAGAAATAAAACCAGAGGTAAAAAATAAATAAATATATAA
Pfa3D7|chr14|PF14_0138|Pf ------------------------------------------------
SU_CLEAN_contig_557       TATTTATTAAGAAATAAAACCAGAG-----------------------

PF14_0138g                AGATAAATAAATATATGAAAAAAAAAAGAAAAAAAAAAAAAAAAAAAA
Pfa3D7|chr14|PF14_0138|Pf ------------------------------------------------
SU_CLEAN_contig_557       ------------------------------------------------

PF14_0138g                AATCTATTTATAAAGGGGATATATCCATAAATAGAATTACACACACAT
Pfa3D7|chr14|PF14_0138|Pf ------------------------------------------------
SU_CLEAN_contig_557       ------------------------------------------------

PF14_0138g                GTTGTTATTTTACTATTTTATTTTTTTTGTAGGCGAAATTTCGTTTTA
Pfa3D7|chr14|PF14_0138|Pf ------------------------------------------------
SU_CLEAN_contig_557       --------------------------------GCGAAATTTCGTTTTA

PF14_0138g                TTGGATGCAGGATTATGATGATTCGAAGGACGAAGTAATAATCAAAAT
Pfa3D7|chr14|PF14_0138|Pf ------------------------------------------------
SU_CLEAN_contig_557       TTGGATGCAGGATTATGATGATTCGAAGGACGAA--------------

PF14_0138g                ATATGTATATATATATATATATATTTATTTATTTATAAAAAAACAATA
Pfa3D7|chr14|PF14_0138|Pf ------------------------------------------------
SU_CLEAN_contig_557       ------------------------------------------------

PF14_0138g                AATATTTTTATCTTGTAGATTTTCGTTAAGCAATTTAACTCCATTATA
Pfa3D7|chr14|PF14_0138|Pf ------------------ATTTTCGTTAAGCAATTTAACTCCATTATA
SU_CLEAN_contig_557       ------------------ATTTTCGTTAAGCAATTTAACTCCATTATA

PF14_0138g                ACAAATGAACTAGCAAACAGTAAGAAAAAAAATAAAAAAATAAAACAC
Pfa3D7|chr14|PF14_0138|Pf ACAAATGAACTAGCAAACA-----------------------------
SU_CLEAN_contig_557       ACAAATGAACTAGCAAACA-----------------------------

PF14_0138g                ATCGACATATATGTATATGAATATATATTAGACGAATGTACATATATA
Pfa3D7|chr14|PF14_0138|Pf ------------------------------------------------
SU_CLEAN_contig_557       ------------------------------------------------

PF14_0138g                TATATATATATATATATATATATATATATATATGTACATAAAATTTTA
Pfa3D7|chr14|PF14_0138|Pf ------------------------------------------------
SU_CLEAN_contig_557       ------------------------------------------------

PF14_0138g                TGTGTAATTTTTTTTTTTCTAGTCGACGCTGGAAGTAAACCATCTAAT
Pfa3D7|chr14|PF14_0138|Pf ----------------------TCGACGCTGGAAGTAAACCATCTAAT
SU_CLEAN_contig_557       ----------------------TCGACGCTGGAAGTAAACCATCTAAT

PF14_0138g                ACAAATGATTATCTCTCTGAGTTGTCAGGATTAATCATATCTCAAACG
Pfa3D7|chr14|PF14_0138|Pf ACAAATGATTATCTCTCTGAGTTGTCAGGATTAATCATATCTCAAACG
SU_CLEAN_contig_557       ACAAATGATTATCTCTCTGAGTTGTCAGGATTAATCATATCTCAAACG

PF14_0138g                AGAAATATGAATAAAGATAATACAAAAAAAGGTAAGATATGTAAAAAA
Pfa3D7|chr14|PF14_0138|Pf AGAAATATGAATAAAGATAATACAAAAAAAG-----------------
SU_CLEAN_contig_557       AGAAATATGAATAAAGATAATACAAAAAAAG-----------------

PF14_0138g                TAAAATATATAAATATAATATAAATATAATAATTAAGGATAGAACTTA
Pfa3D7|chr14|PF14_0138|Pf ------------------------------------------------
SU_CLEAN_contig_557       ------------------------------------------------

PF14_0138g                CATATTATATATATATATATATATATATATATATTACATAATATATGC
Pfa3D7|chr14|PF14_0138|Pf ------------------------------------------------
SU_CLEAN_contig_557       ------------------------------------------------

PF14_0138g                ATTTTTTTTTTTTTTCTTTTAGATATTTATTTTAAGGATATATTTAAA
Pfa3D7|chr14|PF14_0138|Pf ----------------------ATATTTATTTTAAGGATATATTTAAA
SU_CLEAN_contig_557       ----------------------ATATTTATTTTAAGGATATATTTAAA

PF14_0138g                GGTGAATATTTTTCAAAACTCTTGGAGATTCCAGAAGCATTAGAAGAA
Pfa3D7|chr14|PF14_0138|Pf GGTGAATATTTTTCAAAACTCTTGGAGATTCCAGAAGCATTAGAAGAA
SU_CLEAN_contig_557       GGTGAATATTTTTCAAAACTCTTGGAGATTCCAGAAGCATTAGAAGAA

PF14_0138g                TTAAAAATGTAATTTATAAAATAATAAAAATTTATATAAGTATATACT
Pfa3D7|chr14|PF14_0138|Pf TTAAAAAT----------------------------------------
SU_CLEAN_contig_557       TTAAAAAT----------------------------------------

PF14_0138g                GTATATTTTTATTTCTATGAATATATCCTTTTTGAAAAAAATTACACA
Pfa3D7|chr14|PF14_0138|Pf ------------------------------------------------
SU_CLEAN_contig_557       ------------------------------------------------

PF14_0138g                CATATATATATATATTTATATATATATTTTTTTTTTTTGTATACATAT
Pfa3D7|chr14|PF14_0138|Pf ------------------------------------------------
SU_CLEAN_contig_557       ------------------------------------------------

PF14_0138g                TTATGAATATTAATTATATACCCATTTAGACATATGCCCGAAGGATAT
Pfa3D7|chr14|PF14_0138|Pf -----------------------------ACATATGCCCGAAGGATAT
SU_CLEAN_contig_557       -----------------------------ACATATGCCCGAAGGATAT

PF14_0138g                AAAACCAAAGAAGATATTATAGATGTTATTAACAGCAGAGCATTAAAT
Pfa3D7|chr14|PF14_0138|Pf AAAACCAAAGAAGATATTATAGATGTTATTAACAGCAGAGCATTAAAT
SU_CLEAN_contig_557       AAAACCAAAGAAGATATTATAGATGTTATTAACAGCAGAGCATTAAAT

PF14_0138g                CCAAACTTAAAAGCTCTAGATATGTCGCTACCTACACATTTAAATTTT
Pfa3D7|chr14|PF14_0138|Pf CCAAACTTAAAAGCTCTAGATATGTCGCTACCTACACATTTAAATTTT
SU_CLEAN_contig_557       CCAAACTTAAAAGCTCTAGATATGTCGCTACCTACACATTTAAATTTT

PF14_0138g                GTTCTAATTTCATTAAGTAATACAATATATATATATATATATATATAT
Pfa3D7|chr14|PF14_0138|Pf GTTCTAATTTCATTAA--------------------------------
SU_CLEAN_contig_557       GTTCTAATTTCATTAA--------------------------------

PF14_0138g                ATATATTAATATAATTGTATTTTACATATATATAATGTATACACATTT
Pfa3D7|chr14|PF14_0138|Pf ------------------------------------------------
SU_CLEAN_contig_557       ------------------------------------------------

PF14_0138g                TATATTTATTTCCCTTTTTTTTTTTAATTAGATTTACCACCTCATGAA
Pfa3D7|chr14|PF14_0138|Pf -------------------------------ATTTACCACCTCATGAA
SU_CLEAN_contig_557       -------------------------------ATTTACCACCTCATGAA

PF14_0138g                GGAGAAGTAAATGATCGTATGTGTATTTTTTTTACAAATAAATAAAAA
Pfa3D7|chr14|PF14_0138|Pf GGAGAAGTAAATGATC--------------------------------
SU_CLEAN_contig_557       GGAGAAGTAAATGATC--------------------------------

PF14_0138g                AAAAAAAAAAAAAAAAAAAAAAAAATACACACATATATAATATGATAT
Pfa3D7|chr14|PF14_0138|Pf ------------------------------------------------
SU_CLEAN_contig_557       ------------------------------------------------

PF14_0138g                AATATATATATATATATATATATATATTTTTTTTTTTTTTTCATTTTA
Pfa3D7|chr14|PF14_0138|Pf ------------------------------------------------
SU_CLEAN_contig_557       ------------------------------------------------

PF14_0138g                TAGCTATGGAATATATTGTTGATGCTCTGGAAAAAAAATATACGAAGG
Pfa3D7|chr14|PF14_0138|Pf ---CTATGGAATATATTGTTGATGCTCTGGAAAAAAAATATACGAAGG
SU_CLEAN_contig_557       ---CTATGGAATATATTGTTGATGCTCTGGAAAAAAAATATACGAAGG

PF14_0138g                AAGAGAATAATTAAATATTTTGAGGAAACATTAAAAATTCTTCATATA
Pfa3D7|chr14|PF14_0138|Pf AAGAGAATAATTAA----------------------------------
SU_CLEAN_contig_557       AAGAGAATAATTAAATATTTTGAGGAAACATTAAAAATTCTTCATATA

PF14_0138g                TTATGAGGTTATAATTTTTTTATGTGAACATATATGTATATAATTAAT
Pfa3D7|chr14|PF14_0138|Pf ------------------------------------------------
SU_CLEAN_contig_557       TTATGAGGTTATAATTTTTTTATGTGAACATATATGTATATAATTAAT

PF14_0138g                GTTCAAATAAATAATAGTAAAAAGATAAAGTAAAATAAAATAAAATAA
Pfa3D7|chr14|PF14_0138|Pf ------------------------------------------------
SU_CLEAN_contig_557       GTTCAAATAAATAATAGTAAAAAGAT----------------------

PF14_0138g                AAAATAAAAATAAAAATAAAAATAAAAATAAAAACAAAAACATGAGTT
Pfa3D7|chr14|PF14_0138|Pf ------------------------------------------------
SU_CLEAN_contig_557       ------------------------------------------------

PF14_0138g                TTTTTTATAATTGTCAAAAAAAATTAAAAAATTAAAATATATATATAT
Pfa3D7|chr14|PF14_0138|Pf ------------------------------------------------
SU_CLEAN_contig_557       ------------------------------------------------

PF14_0138g                ATATATATATATATATATACATATTTTTGTGATAAAAAATTAAGAAAT
Pfa3D7|chr14|PF14_0138|Pf ------------------------------------------------
SU_CLEAN_contig_557       ------------------------------------------------

PF14_0138g                AAACAAAATTAAATTTAAAAAATTAAATGTTTAAAAAAAAAAAAAAAA
Pfa3D7|chr14|PF14_0138|Pf ------------------------------------------------
SU_CLEAN_contig_557       ------------------------------------------------

PF14_0138g                AAAAGACACAGCAAAAAGAATCATTATTAAAATAAAAACTTATAAACG
Pfa3D7|chr14|PF14_0138|Pf ------------------------------------------------
SU_CLEAN_contig_557       ------------------------------------------------

PF14_0138g                TCATATGATTATGTTTATAATTATTAATAATAATTATTTTGATACGAG
Pfa3D7|chr14|PF14_0138|Pf ------------------------------------------------
SU_CLEAN_contig_557       ------------------------------------------------

PF14_0138g                GTGAGAAACTAGTCCAATAAAATATAGAACCGAAGAAAAAATAATACC
Pfa3D7|chr14|PF14_0138|Pf ------------------------------------------------
SU_CLEAN_contig_557       ------------------------------------------------

PF14_0138g                CTTGGTTGCATTGCTTTCAACAAAATTTTTCTAAAGAAAAAGAAAAAA
Pfa3D7|chr14|PF14_0138|Pf ------------------------------------------------
SU_CLEAN_contig_557       ------------------------------------------------

PF14_0138g                AAAAAAAATTAAATAATATACATAATATAATTAATATACCAAATAATA
Pfa3D7|chr14|PF14_0138|Pf ------------------------------------------------
SU_CLEAN_contig_557       ------------------------------------------------

PF14_0138g                ATGAACATATACAAATATATGTACATATCCATATATATGTTATTTTTT
Pfa3D7|chr14|PF14_0138|Pf ------------------------------------------------
SU_CLEAN_contig_557       ------------------------------------------------

PF14_0138g                TTTTTTCTTACTTCCTCTGTGTTCTTCTCAAGAATAGCTGTTGTATAC
Pfa3D7|chr14|PF14_0138|Pf ------------------------------------------------
SU_CLEAN_contig_557       ------------------------------------------------

PF14_0138g                CATCTCGACCAATCGAACCTTCTACACAATTCTTTTTTTGGTATTTTT
Pfa3D7|chr14|PF14_0138|Pf ------------------------------------------------
SU_CLEAN_contig_557       ------------------------------------------------

PF14_0138g                AAATCAATTTGATTTTTATTATTTTCAATGATATTATATAATAAGGAA
Pfa3D7|chr14|PF14_0138|Pf ------------------------------------------------
SU_CLEAN_contig_557       ------------------------------------------------

PF14_0138g                TAAAAAATATCATCCTTATCATATTGTTTGTCAAATACTTTATCATCA
Pfa3D7|chr14|PF14_0138|Pf ------------------------------------------------
SU_CLEAN_contig_557       ------------------------------------------------

PF14_0138g                TCTAATTCGTACATATTTGTAATATCTAAAGAACTTTTCTCTTCTCTC
Pfa3D7|chr14|PF14_0138|Pf ------------------------------------------------
SU_CLEAN_contig_557       ------------------------------------------------

PF14_0138g                CAAGAAAAGTTGCTAGCATTGTTCATTTTCCCTGCATAAATAAAAAAA
Pfa3D7|chr14|PF14_0138|Pf ------------------------------------------------
SU_CLEAN_contig_557       ------------------------------------------------

PF14_0138g                ATATAAAATATAAAATAAATATTATACATATATATATATATATATATA
Pfa3D7|chr14|PF14_0138|Pf ------------------------------------------------
SU_CLEAN_contig_557       ------------------------------------------------

PF14_0138g                TACATATACATATATTTTTTTTTTTTTTTTTTTAATACCGTCAACTAG
Pfa3D7|chr14|PF14_0138|Pf ------------------------------------------------
SU_CLEAN_contig_557       ------------------------------------------------

PF14_0138g                TCGGGC
Pfa3D7|chr14|PF14_0138|Pf ------
SU_CLEAN_contig_557       ------

;

endblock;
