# Supplementary material for: cDNA sequences reveal considerable gene prediction inaccuracy in the Plasmodium falciparum genome
Source: BMC Genomics. 2007 Jul 27;8:255. doi: 10.1186/1471-2164-8-255 (PMC1978503; doi:10.1186/1471-2164-8-255)
Supplement: Additional file 3 — Genes with cDNA sequences not matching predicted CDS perfectly. Aligned cDNA and predicted CDS sequences can be viewed by double clicking the hyper-linked gene names in the Excel file. [file 1471-2164-8-255-S3.zip › PF14_0143.TXT]

#NEXUS

[!This data assembled using Sequencher, from Gene Codes Corporation.]
begin data;
   dimensions ntax=3 nchar=12141;
   format datatype=dna gap=- interleave=yes;
   matrix

PF14_0143         ATGTATATATTTTTACAATCTGAATGCCTTAAGTTTATTTGATACATA
MAL14|PF14_0143   ------------------------------------------------
su_gi_contig_6315 ------------------------------------------------

PF14_0143         TATTTCCATTTTTTTTTGGAAAATAAAAAAGATAAAAATATAAAAATT
MAL14|PF14_0143   ------------------------------------------------
su_gi_contig_6315 ------------------------------------------------

PF14_0143         TTTGATAACGTATAAATTGTTTTTTTTTTTTTTTTTAATATATATTAA
MAL14|PF14_0143   ------------------------------------------------
su_gi_contig_6315 ------------------------------------------------

PF14_0143         AGGATGCGGCTTTGATTATATATATATATATATAATATAATGTGAAAA
MAL14|PF14_0143   ------------------------------------------------
su_gi_contig_6315 ------------------------------------------------

PF14_0143         AGTCTAATAAAAGAAAAAAAAAAAAAAAAAAAAAAAAAGAAGTAAAAT
MAL14|PF14_0143   ------------------------------------------------
su_gi_contig_6315 ------------------------------------------------

PF14_0143         AATATATATATATTTATGAAAAAAATCTTCAGATATAAATATGTTTTA
MAL14|PF14_0143   ------------------------------------------------
su_gi_contig_6315 ------------------------------------------------

PF14_0143         TCTTATTTTATTAATTTATAGTGTACATATTAATAATATATTATATAA
MAL14|PF14_0143   ------------------------------------------------
su_gi_contig_6315 ------------------------------------------------

PF14_0143         TATATGATTATGTAGAAATTAAGAAAAAACAAAAAAAAATAAAACAAA
MAL14|PF14_0143   ------------------------------------------------
su_gi_contig_6315 ------------------------------------------------

PF14_0143         TACTTTTTTTATGTGATTTTATTTTATTCTATGTTAAAGAATGATATA
MAL14|PF14_0143   ------------------------------------------------
su_gi_contig_6315 ------------------------------------------------

PF14_0143         CAAATTTACATTATACTTCTGCTGAATTTGTAAAAATTTATAATTAAT
MAL14|PF14_0143   ------------------------------------------------
su_gi_contig_6315 ------------------------------------------------

PF14_0143         GTAATGATTTCTTTGATTTATTATTTCTTTCAAATTTTTATATTTTAC
MAL14|PF14_0143   ------------------------------------------------
su_gi_contig_6315 ------------------------------------------------

PF14_0143         TGTGCATATTTATAATATTATAATGTAAATGCAATAAATATATTTTAT
MAL14|PF14_0143   ------------------------------------------------
su_gi_contig_6315 ------------------------------------------------

PF14_0143         ATATATATATATATATATATATATATATATATATATACATTTATATTT
MAL14|PF14_0143   ------------------------------------------------
su_gi_contig_6315 ------------------------------------------------

PF14_0143         TTTTATATTCCTGTTACACATAATATATAAATAAATATTTTCACATTT
MAL14|PF14_0143   ------------------------------------------------
su_gi_contig_6315 ------------------------------------------------

PF14_0143         GTTATATTTTTTATTTTATTTTACTTCCATTTATTTATTTATATTCTT
MAL14|PF14_0143   ------------------------------------------------
su_gi_contig_6315 ------------------------------------------------

PF14_0143         TCTTTTTTTTCTTTTTTTTGTTTTTACATATTTTAAAAATAATATACC
MAL14|PF14_0143   ------------------------------------------------
su_gi_contig_6315 ------------------------------------------------

PF14_0143         GTTATGTAAAAAATGTGTTCATTCATATAAACGGTTTCTCATTATATA
MAL14|PF14_0143   ------------------------------------------------
su_gi_contig_6315 ------------------------------------------------

PF14_0143         TATAATAAATATATATAAATTTTTATAAATTTATATATTTATCATATA
MAL14|PF14_0143   ------------------------------------------------
su_gi_contig_6315 ------------------------------------------------

PF14_0143         AATGAATATACACATATATATATATATATATATATATATATATATATA
MAL14|PF14_0143   ------------------------------------------------
su_gi_contig_6315 ------------------------------------------------

PF14_0143         TATATATTTTTATTTATATATGATTAAAAAAAAAAAGAAAAAATTGTA
MAL14|PF14_0143   ------------------------------------------------
su_gi_contig_6315 ------------------------------------------------

PF14_0143         TGATATGGTATAATTACAATACTGAAGTAATTTTTTTTGTAAATTTTT
MAL14|PF14_0143   ------------------------------------------------
su_gi_contig_6315 ------------------------------------------------

PF14_0143         ATATCATTTATTGTTTTAATTTATTTATTTATTTATTTTTTTTTTTTT
MAL14|PF14_0143   ------------------------------------------------
su_gi_contig_6315 ------------------------------------------------

PF14_0143         GAAAAAAAATAATAATATGTTATAAAAGTAGACATAATATAAATTAGT
MAL14|PF14_0143   ------------------------------------------------
su_gi_contig_6315 ------------------------------------------------

PF14_0143         TGTTAATTTTTATATATAATATTACATCATATTGTTTATATTTGTTTT
MAL14|PF14_0143   ------------------------------------------------
su_gi_contig_6315 ------------------------------------------------

PF14_0143         GTTGGTTTTATTACCTTTTTTTTTTTTCTTTTTTTTTTTCTTTTTTTT
MAL14|PF14_0143   ------------------------------------------------
su_gi_contig_6315 ------------------------------------------------

PF14_0143         TCTATATAAAAATTTATAACAATATATTTGTTTACTTAAAAATAATAT
MAL14|PF14_0143   ------------------------------------------------
su_gi_contig_6315 ------------------------------------------------

PF14_0143         ATATATATATATATATATATATATGTATATATTTTTGAAGAGGGAAAA
MAL14|PF14_0143   ------------------------------------------------
su_gi_contig_6315 ------------------------------------------------

PF14_0143         ATATGGTGTTCTTACATTCTTTTCATTTTTATCCTTTTTAAAAATTTA
MAL14|PF14_0143   ------------------------------------------------
su_gi_contig_6315 ------------------------------------------------

PF14_0143         TTAAGTAAACCAATTGATAAATGTGATCACATATTTTGGTGTGTTTCA
MAL14|PF14_0143   ------------------------------------------------
su_gi_contig_6315 ------------------------------------------------

PF14_0143         CTTTTTTTTTTTATTTCTAAAAAAAAGAAAAGAAAAAAAGAACTTTTT
MAL14|PF14_0143   ------------------------------------------------
su_gi_contig_6315 -TTTTTTTTTTTATTTCTAAAAAAAAGAAAAGAAAAAAAGAACTTTTT

PF14_0143         ATATTTAATTGGTACTTGTTCTTTTAATAGAATAAGTTGTGTGCAAAT
MAL14|PF14_0143   ------------------------------------------------
su_gi_contig_6315 ATATTTAATTGGTACTTGTTCTTTTAATAGAATAAGTTGTGTGCAAAT

PF14_0143         CTTATAGAAAAATGAATCAATATGATCAATGGAATCGTAGAATTCGGG
MAL14|PF14_0143   -----------ATGAATCAATATGATCAATGGAATCGTAGAATTCG--
su_gi_contig_6315 CTTATAGAAAAATGAATCAATATGATCAATGGAATCGTAGAATTCG--

PF14_0143         TAGGAAAAAAAAAAAAAAATAAAGAAAAATAAAATTAAATATATATAC
MAL14|PF14_0143   ------------------------------------------------
su_gi_contig_6315 ------------------------------------------------

PF14_0143         TTTGTTGAATTAATTATATTATATTGTTTTATTTTATTTTAATTATTT
MAL14|PF14_0143   ------------------------------------------------
su_gi_contig_6315 ------------------------------------------------

PF14_0143         ATTTTATTTTTTTTTTTTTTTTTCCTTTTAGACAATATGGTACTGTAG
MAL14|PF14_0143   ------------------------------GACAATATGGTACTGTAG
su_gi_contig_6315 ------------------------------GACAATATGGTACTGTAG

PF14_0143         TAGTCTGTATGTAGAATATAAGAACGCTTTGAGGAAATCCAAAAAAAT
MAL14|PF14_0143   TAGTCTGTATGTAGAATATAAGAACGCTTTGAGGAAATCCAAAAAAAT
su_gi_contig_6315 TAGTCTGTATGTAGAATATAAGAACGCTTTGAGGAAATCCAAAAAAAT

PF14_0143         GCCGGTGGAGAAAAAAAATGAATACTGGGAAAAGAAGCATGAAGAATT
MAL14|PF14_0143   GCCGGTGGAGAAAAAAAATGAATACTGGGAAAAGAAGCATGAAGAATT
su_gi_contig_6315 GCCGGTGGAGAAAAAAAATGAATACTGGGAAAAGAAGCATGAAGAATT

PF14_0143         TGCTACAAAGATGTTAAATAATATATATGAATTAAGAGGTAAGGAATA
MAL14|PF14_0143   TGCTACAAAGATGTTAAATAATATATATGAATTAAGAGGTAAGGAATA
su_gi_contig_6315 TGCTACAAAGATGTTAAATAATATATATGAATTAAGAG----------

PF14_0143         TTATTATAAAAGTTAAAAAAAAAAAAAAAAAAAAAAAAAATAATATAT
MAL14|PF14_0143   TTATTATAAAA-------------------------------------
su_gi_contig_6315 ------------------------------------------------

PF14_0143         ATAAATATAAATATATAATACATGAATGCGTTGTCTATTTTTCATATT
MAL14|PF14_0143   ------------------------------------------------
su_gi_contig_6315 ------------------------------------------------

PF14_0143         TTATAAAAAAATACCACTACACGTTTATATTATCTTTATTTATTTATT
MAL14|PF14_0143   ------------------------------------------------
su_gi_contig_6315 ------------------------------------------------

PF14_0143         TGTTTGTTTGTTTATTATAAATAGGTTGGTGGGTTAAAGTAGGACAAT
MAL14|PF14_0143   ------------------------GTTGGTGGGTTAAAGTAGGACAAT
su_gi_contig_6315 ------------------------GTTGGTGGGTTAAAGTAGGACAAT

PF14_0143         TTTTAAGTACCCAGGAAAATATCATGCCTGTTGCTTATATAGAAAAAT
MAL14|PF14_0143   TTTTAAGTACCCAGGAAAATATCATGCCTGTTGCTTATATAGAAAAAT
su_gi_contig_6315 TTTTAAGTACCCAGGAAAATATCATGCCTGTTGCTTATATAGAAAAAT

PF14_0143         TTACGAAGCTGCAAGATATGATGCCTACGTCTTCATTTGATAAAATAG
MAL14|PF14_0143   TTACGAAGCTGCAAGATATGATGCCTACGTCTTCATTTGATAAAATAG
su_gi_contig_6315 TTACGAAGCTGCAAGATATGATGCCTACGTCTTCATTTGATAAAATAG

PF14_0143         AAAATATTTTAAAAAAGGAATTAGGTAATTTAAAAAAAAAAATAAAAA
MAL14|PF14_0143   AAAATATTTTAAAAAAGGAATTAG------------------------
su_gi_contig_6315 AAAATATTTTAAAAAAGGAATTAG------------------------

PF14_0143         ATAAATGTGTCTATGTATGCATAAAAGTATGAGTATATGTATGTATAA
MAL14|PF14_0143   ------------------------------------------------
su_gi_contig_6315 ------------------------------------------------

PF14_0143         ATTTATGTACAAATGTATGCGTATATGTATGTATAAATTTATGTACAA
MAL14|PF14_0143   ------------------------------------------------
su_gi_contig_6315 ------------------------------------------------

PF14_0143         ATGTATTCGTATATGTATGTATAAATTTATGTACAAAAGTATGCGTAT
MAL14|PF14_0143   ------------------------------------------------
su_gi_contig_6315 ------------------------------------------------

PF14_0143         ATGTATATATAAATATATGTATTTTTTTTTTTTTTTTGTTTGATTCCT
MAL14|PF14_0143   ------------------------------------------------
su_gi_contig_6315 ------------------------------------------------

PF14_0143         AGGTAACATTTATGAAATGTTTGAATACATCGATAAAGAACCACTAGC
MAL14|PF14_0143   --GTAACATTTATGAAATGTTTGAATACATCGATAAAGAACCACTAGC
su_gi_contig_6315 --GTAACATTTATGAAATGTTTGAATACATCGATAAAGAACCACTAGC

PF14_0143         TAGCGCTTCCATTGGACAAGTACATAAAGCGAAATTAAAAAAATATGA
MAL14|PF14_0143   TAGCGCTTCCATTGGACAAGTACATAAAGCGAAATTAAAAAAATATGA
su_gi_contig_6315 TAGCGCTTCCATTGGACAAGTACATAAAGCGAAATTAAAAAAATATGA

PF14_0143         TAAACATATATGCGATATAGACAGTAGAAAGCATAAGGATTATAATGT
MAL14|PF14_0143   TAAACATATATGCGATATAGACAGTAGAAAGCATAAGGATTATAATGT
su_gi_contig_6315 TAAACATATATGCGATATAGACAGTAGAAAGCATAAGGATTATAATGT

PF14_0143         AATAATAAAAATTCAACATGAAGGAATAGATCAGTTTTTGTCATCAGA
MAL14|PF14_0143   AATAATAAAAATTCAACATGAAGGAATAGATCAGTTTTTGTCATCAGA
su_gi_contig_6315 AATAATAAAAATTCAACATGAAGGAATAGATCAGTTTTTG--------

PF14_0143         TATAAGTACTTTAAAAAAAGTGTCTTGGGCATTTGGATTAATAGATAA
MAL14|PF14_0143   TATAAGTACTTTAAAAAAAGTGTCTTGGGCATTTGGATTAATAGATAA
su_gi_contig_6315 ------------------------------------------------

PF14_0143         GAATTTTTATTTTACAGATTTTATAGATGAATGGCAAGATTCTGCTTC
MAL14|PF14_0143   GAATTTTTATTTTACAGATTTTATAGATGAATGGCAAGATTCTGCTTC
su_gi_contig_6315 ------------------------------------------------

PF14_0143         TCGAGAATTAAATTATAAATATGAATTATATCATCAATTGTTAGCTTA
MAL14|PF14_0143   TCGAGAATTAAATTATAAATATGAATTATATCATCAATTGTTAGCTTA
su_gi_contig_6315 ------------------------------------------------

PF14_0143         TAACAGTTTTAAAAAATCAGGTATCCCTGTAAAAATACCTAAAATTTA
MAL14|PF14_0143   TAACAGTTTTAAAAAATCAGGTATCCCTGTAAAAATACCTAAAATTTA
su_gi_contig_6315 ------------------------------------------------

PF14_0143         TTGTGCTCATACAACTTCTAAGGTATTGGTTATGGAATATATTAAAGG
MAL14|PF14_0143   TTGTGCTCATACAACTTCTAAGGTATTGGTTATGGAATATATTAAAGG
su_gi_contig_6315 ------------------------------------------------

PF14_0143         CTTTAAAATAACTGATACTGAATTACTTAAAAAATATAATGTAGATAC
MAL14|PF14_0143   CTTTAAAATAACTGATACTGAATTACTTAAAAAATATAATGTAGATAC
su_gi_contig_6315 ------------------------------------------------

PF14_0143         ATATAAAATGGTCTATAAAATTATTGACTATTTTGCTTATCAAATACA
MAL14|PF14_0143   ATATAAAATGGTCTATAAAATTATTGACTATTTTGCTTATCAAATACA
su_gi_contig_6315 ------------------------------------------------

PF14_0143         TAATGATGGTTTTTTTCATGGGGACCCACATCCGGGAAATATATTAGT
MAL14|PF14_0143   TAATGATGGTTTTTTTCATGGGGACCCACATCCGGGAAATATATTAGT
su_gi_contig_6315 ------------------------------------------------

PF14_0143         CATGATGGAAGAAAAGAAAAAAAGAAAAAGGAAAAAAAAATATAATAA
MAL14|PF14_0143   CATGATGGAAGAAAAGAAAAAAAGAAAAAGGAAAAAAAAATATAATAA
su_gi_contig_6315 ------------------------------------------------

PF14_0143         AGATAAAATAAATAACTCGAAAATGAAAATGAAAAATGAAAATATATA
MAL14|PF14_0143   AGATAAAATAAATAACTCGAAAATGAAAATGAAAAATGAAAATATATA
su_gi_contig_6315 ------------------------------------------------

PF14_0143         TATGAACAAGAGAAAAAAAAATCATAAAAAAAGTAATAGGAATTCTAA
MAL14|PF14_0143   TATGAACAAGAGAAAAAAAAATCATAAAAAAAGTAATAGGAATTCTAA
su_gi_contig_6315 ------------------------------------------------

PF14_0143         GAAAAAGTTAAGAAGTTGTAAAAAAAAAAAACTAGAAATAAATAAAGA
MAL14|PF14_0143   GAAAAAGTTAAGAAGTTGTAAAAAAAAAAAACTAGAAATAAATAAAGA
su_gi_contig_6315 ------------------------------------------------

PF14_0143         AAGAGAAAAAGGAGAAGAAAAGAAAAAAAATATGTATAATAATAATGA
MAL14|PF14_0143   AAGAGAAAAAGGAGAAGAAAAGAAAAAAAATATGTATAATAATAATGA
su_gi_contig_6315 ------------------------------------------------

PF14_0143         TATAAATTATTGTGAAAATAAAAATGAAGATATTATAACAAACAATCC
MAL14|PF14_0143   TATAAATTATTGTGAAAATAAAAATGAAGATATTATAACAAACAATCC
su_gi_contig_6315 ------------------------------------------------

PF14_0143         CAAATTACAAAATAATAGTAGTGATATGAAAAATATAATAAAATTTAC
MAL14|PF14_0143   CAAATTACAAAATAATAGTAGTGATATGAAAAATATAATAAAATTTAC
su_gi_contig_6315 ------------------------------------------------

PF14_0143         AAGTTATTCCAAAAGTGTATCTTCATCTAATGCTTCATTGATGGATCA
MAL14|PF14_0143   AAGTTATTCCAAAAGTGTATCTTCATCTAATGCTTCATTGATGGATCA
su_gi_contig_6315 ------------------------------------------------

PF14_0143         TTTTGTGGATTCAAGATATAATATTGATAAAATGAGAGCTCCTAATAA
MAL14|PF14_0143   TTTTGTGGATTCAAGATATAATATTGATAAAATGAGAGCTCCTAATAA
su_gi_contig_6315 ------------------------------------------------

PF14_0143         TTTTTCGAATCCTTTTCATAAATCTTTTAGTTTTGTTGATTATTCACT
MAL14|PF14_0143   TTTTTCGAATCCTTTTCATAAATCTTTTAGTTTTGTTGATTATTCACT
su_gi_contig_6315 ------------------------------------------------

PF14_0143         TAATCAAGATGTAGATTCCGATAAAATGAATCAAGAAGATTATGAATA
MAL14|PF14_0143   TAATCAAGATGTAGATTCCGATAAAATGAATCAAGAAGATTATGAATA
su_gi_contig_6315 ------------------------------------------------

PF14_0143         TATTTTGAAGGAAAATATGAGTGATGGTTTAGATAATATGAAAAATTG
MAL14|PF14_0143   TATTTTGAAGGAAAATATGAGTGATGGTTTAGATAATATGAAAAATTG
su_gi_contig_6315 ------------------------------------------------

PF14_0143         TCTCTCAATATCCCATGAATATATTTCATGCGATCAATCAAGAAGTGG
MAL14|PF14_0143   TCTCTCAATATCCCATGAATATATTTCATGCGATCAATCAAGAAGTGG
su_gi_contig_6315 ------------------------------------------------

PF14_0143         AGTAACATCTATTGCGACAAGTAGGAAAACACAAAATAGGGATTCTAA
MAL14|PF14_0143   AGTAACATCTATTGCGACAAGTAGGAAAACACAAAATAGGGATTCTAA
su_gi_contig_6315 ------------------------------------------------

PF14_0143         CAAAGCTAGTGAAAATAGTATTATGGAATCTCGAGAAACAACGATGTT
MAL14|PF14_0143   CAAAGCTAGTGAAAATAGTATTATGGAATCTCGAGAAACAACGATGTT
su_gi_contig_6315 ------------------------------------------------

PF14_0143         TTCTTTTGTTAACAATATGGAGGAGTTAGTCAAGATGAAATCCGAGAC
MAL14|PF14_0143   TTCTTTTGTTAACAATATGGAGGAGTTAGTCAAGATGAAATCCGAGAC
su_gi_contig_6315 ------------------------------------------------

PF14_0143         TAAAACGGATCTACAAATTAAAGGTAATGATAAAAAAGTGGTTAAAGG
MAL14|PF14_0143   TAAAACGGATCTACAAATTAAAGGTAATGATAAAAAAGTGGTTAAAGG
su_gi_contig_6315 ------------------------------------------------

PF14_0143         TAGTAAGTGTGACAATAAAAATGATCAAAATGTTAATAATGATAATAT
MAL14|PF14_0143   TAGTAAGTGTGACAATAAAAATGATCAAAATGTTAATAATGATAATAT
su_gi_contig_6315 ------------------------------------------------

PF14_0143         TAATAATGATAATATTAATAATGATAAAATTAATAATGATAATATTAA
MAL14|PF14_0143   TAATAATGATAATATTAATAATGATAAAATTAATAATGATAATATTAA
su_gi_contig_6315 ------------------------------------------------

PF14_0143         TAATGATAATATTAATAATAATAATATTGTTAATAATAATAACAATAT
MAL14|PF14_0143   TAATGATAATATTAATAATAATAATATTGTTAATAATAATAACAATAT
su_gi_contig_6315 ------------------------------------------------

PF14_0143         TTCTAATGGTGAGAAAGAGAAAAACAAAAGTGGTCCGATATACAAATC
MAL14|PF14_0143   TTCTAATGGTGAGAAAGAGAAAAACAAAAGTGGTCCGATATACAAATC
su_gi_contig_6315 ------------------------------------------------

PF14_0143         CAAATTCAAACTATCAGATTTAAAAAAAAGAAAAAATGCAAAATATAA
MAL14|PF14_0143   CAAATTCAAACTATCAGATTTAAAAAAAAGAAAAAATGCAAAATATAA
su_gi_contig_6315 ------------------------------------------------

PF14_0143         TTTTGTACCTGTTATTATTGATTGGGGTTTAATTAAACAATTAGATAG
MAL14|PF14_0143   TTTTGTACCTGTTATTATTGATTGGGGTTTAATTAAACAATTAGATAG
su_gi_contig_6315 ------------------------------------------------

PF14_0143         CGTAATGAAATTCGCCTTTTGTAAATTAGTTTATAATATTAGTTGTAT
MAL14|PF14_0143   CGTAATGAAATTCGCCTTTTGTAAATTAGTTTATAATATTAGTTGTAT
su_gi_contig_6315 ------------------------------------------------

PF14_0143         GAATGTATTAAATATTATAGAAGCCTTTGAAGATATGGGTTTCTGCTT
MAL14|PF14_0143   GAATGTATTAAATATTATAGAAGCCTTTGAAGATATGGGTTTCTGCTT
su_gi_contig_6315 ------------------------------------------------

PF14_0143         TAAAGAAGATTTTACATACGATCCTGAAATATATATTGAGAATTTGAA
MAL14|PF14_0143   TAAAGAAGATTTTACATACGATCCTGAAATATATATTGAGAATTTGAA
su_gi_contig_6315 ------------------------------------------------

PF14_0143         AACATACTTTTTAAGCAAATTAGAAGAATCTAAAAGTAAAGGTAATGA
MAL14|PF14_0143   AACATACTTTTTAAGCAAATTAGAAGAATCTAAAAGTAAAGGTAATGA
su_gi_contig_6315 ------------------------------------------------

PF14_0143         AGGAGAAAAGGAATTTGGTAGTGCTAATACAATTGATGAAGCAAATAA
MAL14|PF14_0143   AGGAGAAAAGGAATTTGGTAGTGCTAATACAATTGATGAAGCAAATAA
su_gi_contig_6315 ------------------------------------------------

PF14_0143         GAGTAATAAGAATATGGAAATATTAAAAAATATTGAAAAAAAAGATGT
MAL14|PF14_0143   GAGTAATAAGAATATGGAAATATTAAAAAATATTGAAAAAAAAGATGT
su_gi_contig_6315 ------------------------------------------------

PF14_0143         TATGGATAAAAATCCGATAAGTGATGTACCTAAAGATATTATATTTTT
MAL14|PF14_0143   TATGGATAAAAATCCGATAAGTGATGTACCTAAAGATATTATATTTTT
su_gi_contig_6315 ------------------------------------------------

PF14_0143         TATGAGAGTAGCATCATTATTACATGGATTATGTACACAATTAAATGT
MAL14|PF14_0143   TATGAGAGTAGCATCATTATTACATGGATTATGTACACAATTAAATGT
su_gi_contig_6315 ------------------------------------------------

PF14_0143         AAAAATTAATTATTTAAATATTTTTTCCAGAAGAGCTAAAGAAGCTTT
MAL14|PF14_0143   AAAAATTAATTATTTAAATATTTTTTCCAGAAGAGCTAAAGAAGCTTT
su_gi_contig_6315 ------------------------------------------------

PF14_0143         AGAAAAAATATATATACCAATAAATAATAGTATACACACAATACCAAT
MAL14|PF14_0143   AGAAAAAATATATATACCAATAAATAATAGTATACACACAATACCAAT
su_gi_contig_6315 ------------------------------------------------

PF14_0143         AGATAAATGTCCAAATACATTTGTAGAAAAAAGAATTCATCAATTTAT
MAL14|PF14_0143   AGATAAATGTCCAAATACATTTGTAGAAAAAAGAATTCATCAATTTAT
su_gi_contig_6315 ------------------------------------------------

PF14_0143         AAAAACATTATATGAAAAAAAAAAAATATTAGGATGTCAAGTAGCCAT
MAL14|PF14_0143   AAAAACATTATATGAAAAAAAAAAAATATTAGGATGTCAAGTAGCCAT
su_gi_contig_6315 ------------------------------------------------

PF14_0143         TATACATAAAAAAAAGCTAGTTGTTAATACATGTGTAGGAATTACAAG
MAL14|PF14_0143   TATACATAAAAAAAAGCTAGTTGTTAATACATGTGTAGGAATTACAAG
su_gi_contig_6315 ------------------------------------------------

PF14_0143         TACAACAGATAAAAGGCCTATAACAAAACATTCTTTATTTAATGGATA
MAL14|PF14_0143   TACAACAGATAAAAGGCCTATAACAAAACATTCTTTATTTAATGGATA
su_gi_contig_6315 ------------------------------------------------

PF14_0143         TTCATTAAACAAAATTATTTTAAATATAGCTCTATATCATCTTATATG
MAL14|PF14_0143   TTCATTAAACAAAATTATTTTAAATATAGCTCTATATCATCTTATATG
su_gi_contig_6315 ------------------------------------------------

PF14_0143         TAACTCAGTAAATGAACAAACGTCAGGTGAAAGTATTCTGCTCGGTAT
MAL14|PF14_0143   TAACTCAGTAAATGAACAAACGTCAGGTGAAAGTATTCTGCTCGGTAT
su_gi_contig_6315 ------------------------------------------------

PF14_0143         GGATAAGAAAAAGGATAAGCTAGGGGAAAAGATAAGTCAAAAAATTCA
MAL14|PF14_0143   GGATAAGAAAAAGGATAAGCTAGGGGAAAAGATAAGTCAAAAAATTCA
su_gi_contig_6315 ------------------------------------------------

PF14_0143         AGAAAAAATAAATGAAAAGATAAAAATTAAATCAAGTGCGAAGGACAA
MAL14|PF14_0143   AGAAAAAATAAATGAAAAGATAAAAATTAAATCAAGTGCGAAGGACAA
su_gi_contig_6315 ------------------------------------------------

PF14_0143         AAATCAATCCGATGAAAAAATTAAAATGAAGATAAACGAAAAGGATAA
MAL14|PF14_0143   AAATCAATCCGATGAAAAAATTAAAATGAAGATAAACGAAAAGGATAA
su_gi_contig_6315 ------------------------------------------------

PF14_0143         GGATAAGGATAAGGGTAAAGGTAAGGAAAAGAATAAAAATAATAATAA
MAL14|PF14_0143   GGATAAGGATAAGGGTAAAGGTAAGGAAAAGAATAAAAATAATAATAA
su_gi_contig_6315 ------------------------------------------------

PF14_0143         GCAAAACAATGATAGGGATAAAAATAATAATGAGGAAAACAATAATAA
MAL14|PF14_0143   GCAAAACAATGATAGGGATAAAAATAATAATGAGGAAAACAATAATAA
su_gi_contig_6315 ------------------------------------------------

PF14_0143         TGAGGACAATAATAAGGATAACAATAATAATAATAATAATAATAATAA
MAL14|PF14_0143   TGAGGACAATAATAAGGATAACAATAATAATAATAATAATAATAATAA
su_gi_contig_6315 ------------------------------------------------

PF14_0143         TAATAATAATAATAATAATAATAATAATAAATTATTAAACGAAATGGA
MAL14|PF14_0143   TAATAATAATAATAATAATAATAATAATAAATTATTAAACGAAATGGA
su_gi_contig_6315 ------------------------------------------------

PF14_0143         TCAAAGTAAACACAATGCAAATGAAAAAACATCCAATATGAAAAATAA
MAL14|PF14_0143   TCAAAGTAAACACAATGCAAATGAAAAAACATCCAATATGAAAAATAA
su_gi_contig_6315 ------------------------------------------------

PF14_0143         CAATAAACTTTATGAAGAAGAAGATGTAGAGGATGAAGTTGCTGATGA
MAL14|PF14_0143   CAATAAACTTTATGAAGAAGAAGATGTAGAGGATGAAGTTGCTGATGA
su_gi_contig_6315 ------------------------------------------------

PF14_0143         TAATAAAACAGATAATGAAAATAATTATATTACCGAAAAATTAAATGA
MAL14|PF14_0143   TAATAAAACAGATAATGAAAATAATTATATTACCGAAAAATTAAATGA
su_gi_contig_6315 ------------------------------------------------

PF14_0143         ATTTAATAAAATAGAAAACGATTATTTTTCAGCAAATGTTAATGAAAA
MAL14|PF14_0143   ATTTAATAAAATAGAAAACGATTATTTTTCAGCAAATGTTAATGAAAA
su_gi_contig_6315 ------------------------------------------------

PF14_0143         TATAATTAAATGTGAAGAGTTTGGTGAGAGCAAGGATATTATAAGTCC
MAL14|PF14_0143   TATAATTAAATGTGAAGAGTTTGGTGAGAGCAAGGATATTATAAGTCC
su_gi_contig_6315 ------------------------------------------------

PF14_0143         TTTATCTGTCAATAGTTTCATAAGTTTTGATAGTTATAATAGTTATAA
MAL14|PF14_0143   TTTATCTGTCAATAGTTTCATAAGTTTTGATAGTTATAATAGTTATAA
su_gi_contig_6315 ------------------------------------------------

PF14_0143         TAATAATGTTAGTTGGATCAGTAGTATGAGTAGGAATAGTTACAAAAG
MAL14|PF14_0143   TAATAATGTTAGTTGGATCAGTAGTATGAGTAGGAATAGTTACAAAAG
su_gi_contig_6315 ------------------------------------------------

PF14_0143         TATGATTGAAAGGATAGAAGATGATGTGGAATATAAAGAAATTAATGA
MAL14|PF14_0143   TATGATTGAAAGGATAGAAGATGATGTGGAATATAAAGAAATTAATGA
su_gi_contig_6315 ------------------------------------------------

PF14_0143         TGATCTACCTAATGATAGTAAGGTTAGTTGTATGAGCGAATACAAAAA
MAL14|PF14_0143   TGATCTACCTAATGATAGTAAGGTTAGTTGTATGAGCGAATACAAAAA
su_gi_contig_6315 ------------------------------------------------

PF14_0143         GGATGATAAATATAAAGGGAGAAATTATATACATGATCACAATAATGA
MAL14|PF14_0143   GGATGATAAATATAAAGGGAGAAATTATATACATGATCACAATAATGA
su_gi_contig_6315 ------------------------------------------------

PF14_0143         TGATGTACATCATCATAATAATCATAATAATCATAATAATCACAATCA
MAL14|PF14_0143   TGATGTACATCATCATAATAATCATAATAATCATAATAATCACAATCA
su_gi_contig_6315 ------------------------------------------------

PF14_0143         TCACCATAATCATCACCATAATCATCACCATAATCATCACCATAATCA
MAL14|PF14_0143   TCACCATAATCATCACCATAATCATCACCATAATCATCACCATAATCA
su_gi_contig_6315 ------------------------------------------------

PF14_0143         TCACCATAATCATCACCATAATCATCACCATAATCATCACCACCATCA
MAL14|PF14_0143   TCACCATAATCATCACCATAATCATCACCATAATCATCACCACCATCA
su_gi_contig_6315 ------------------------------------------------

PF14_0143         CCATCATGATAATAATATAAATAAAAGTAATAAAGATACAGAGTCCAA
MAL14|PF14_0143   CCATCATGATAATAATATAAATAAAAGTAATAAAGATACAGAGTCCAA
su_gi_contig_6315 ------------------------------------------------

PF14_0143         TCCAAATAAATCCATAAATATATATCCAAATATATCATATAACAAAAT
MAL14|PF14_0143   TCCAAATAAATCCATAAATATATATCCAAATATATCATATAACAAAAT
su_gi_contig_6315 ------------------------------------------------

PF14_0143         GGATACCTTAATACAAAAAAAACAAAGTTATATTGATGAGAAAAACTT
MAL14|PF14_0143   GGATACCTTAATACAAAAAAAACAAAGTTATATTGATGAGAAAAACTT
su_gi_contig_6315 ------------------------------------------------

PF14_0143         TATAAAAAGTATAGAAAGCAAACAAATAAGAAATTTCAAAAATATTAT
MAL14|PF14_0143   TATAAAAAGTATAGAAAGCAAACAAATAAGAAATTTCAAAAATATTAT
su_gi_contig_6315 ------------------------------------------------

PF14_0143         TAACGATCATATTTGTAATTACTGGGATGGATTTATATGTAATAATAA
MAL14|PF14_0143   TAACGATCATATTTGTAATTACTGGGATGGATTTATATGTAATAATAA
su_gi_contig_6315 ------------------------------------------------

PF14_0143         AAAAAATATAACGATAAAAGATATATTAACTTTAAAGTGTTTTATTAA
MAL14|PF14_0143   AAAAAATATAACGATAAAAGATATATTAACTTTAAAGTGTTTTATTAA
su_gi_contig_6315 ------------------------------------------------

PF14_0143         GAAACCTTTTCATGATAAAATAACGTTAAGCAAATTTATAGATTACGA
MAL14|PF14_0143   GAAACCTTTTCATGATAAAATAACGTTAAGCAAATTTATAGATTACGA
su_gi_contig_6315 ------------------------------------------------

PF14_0143         TCAAATGATAAATATGATTGAGAACTCTAAGCATTATAAGAGTTCAGA
MAL14|PF14_0143   TCAAATGATAAATATGATTGAGAACTCTAAGCATTATAAGAGTTCAGA
su_gi_contig_6315 ------------------------------------------------

PF14_0143         TAAGACGTCGAAATATGGAGAGTATTTATATTTAATCGATACGTATAT
MAL14|PF14_0143   TAAGACGTCGAAATATGGAGAGTATTTATATTTAATCGATACGTATAT
su_gi_contig_6315 ------------------------------------------------

PF14_0143         TATATCTGAGTTAATACATAATATATCAGGATTACATTATTATGAGTA
MAL14|PF14_0143   TATATCTGAGTTAATACATAATATATCAGGATTACATTATTATGAGTA
su_gi_contig_6315 ------------------------------------------------

PF14_0143         TATATATAAATATATAGTGAAACCATTAAATTTGACTGAAGAAATGTT
MAL14|PF14_0143   TATATATAAATATATAGTGAAACCATTAAATTTGACTGAAGAAATGTT
su_gi_contig_6315 ------------------------------------------------

PF14_0143         TGTACCTATACCTTCAGAATTATTAAAAAATCAAAAATACGAAGATTC
MAL14|PF14_0143   TGTACCTATACCTTCAGAATTATTAAAAAATCAAAAATACGAAGATTC
su_gi_contig_6315 ------------------------------------------------

PF14_0143         AAAAAAGAAAAATGTCAACAATCAAAATAATGTAAATACCACTGGTGG
MAL14|PF14_0143   AAAAAAGAAAAATGTCAACAATCAAAATAATGTAAATACCACTGGTGG
su_gi_contig_6315 ------------------------------------------------

PF14_0143         TCTTAGTAATAATAATTTAGATAAAACAAAAAAATATATAAAGGATAA
MAL14|PF14_0143   TCTTAGTAATAATAATTTAGATAAAACAAAAAAATATATAAAGGATAA
su_gi_contig_6315 ------------------------------------------------

PF14_0143         AAAGACAAATGTTATAGATAAGAAATCTATTGTTATGGATAAATGGCC
MAL14|PF14_0143   AAAGACAAATGTTATAGATAAGAAATCTATTGTTATGGATAAATGGCC
su_gi_contig_6315 ------------------------------------------------

PF14_0143         TAACATGATGAAGGATTATACAACCGGTGCTTTAAAAAATAATGAATA
MAL14|PF14_0143   TAACATGATGAAGGATTATACAACCGGTGCTTTAAAAAATAATGAATA
su_gi_contig_6315 ------------------------------------------------

PF14_0143         CAAGTCAACTTCATTTATTGGTGGTAAGAAATTTAAAAAGTCTAGTAC
MAL14|PF14_0143   CAAGTCAACTTCATTTATTGGTGGTAAGAAATTTAAAAAGTCTAGTAC
su_gi_contig_6315 ------------------------------------------------

PF14_0143         TATTTCCAACTTTATAGACGATATAAATGATGATATGAATTTTTATAT
MAL14|PF14_0143   TATTTCCAACTTTATAGACGATATAAATGATGATATGAATTTTTATAT
su_gi_contig_6315 ------------------------------------------------

PF14_0143         TATGAACGCGGAACTTTTAAAGTTTGAAAATATTAATTTAAAGAATAC
MAL14|PF14_0143   TATGAACGCGGAACTTTTAAAGTTTGAAAATATTAATTTAAAGAATAC
su_gi_contig_6315 ------------------------------------------------

PF14_0143         CATATCTAACAAAAAAAAATTTGATAGTAATCAAAAAGTTTTATCCAA
MAL14|PF14_0143   CATATCTAACAAAAAAAAATTTGATAGTAATCAAAAAGTTTTATCCAA
su_gi_contig_6315 ------------------------------------------------

PF14_0143         AAAAAGAAGTATAAGTGTAGATGTGTATTATTCTAAGAAAAAAATTAA
MAL14|PF14_0143   AAAAAGAAGTATAAGTGTAGATGTGTATTATTCTAAGAAAAAAATTAA
su_gi_contig_6315 ------------------------------------------------

PF14_0143         AGGTAACACAATAAATAGAATAAAATAAGAACAAGTGAATAGATAAAA
MAL14|PF14_0143   ------------------------------------------------
su_gi_contig_6315 ------------------------------------------------

PF14_0143         AAAAAAAAATAAAAAAAAAAATAAACACATCAAAATTGATATATAAAG
MAL14|PF14_0143   ------------------------------------------------
su_gi_contig_6315 ------------------------------------------------

PF14_0143         AAAAAATATATTCATAAAGATGTAATATGTAATATGTAATATGTAATA
MAL14|PF14_0143   ------------------------------------------------
su_gi_contig_6315 ------------------------------------------------

PF14_0143         TATATATATATATATATATATATATATATATTTATTTATTTATTTATT
MAL14|PF14_0143   ------------------------------------------------
su_gi_contig_6315 ------------------------------------------------

PF14_0143         TTTTGTTTATTTATAGATGGTAGTAAGAAGGAGAAAAAAAAAAATAAG
MAL14|PF14_0143   --------------AGATGGTAGTAAGAAGGAGAAAAAAAAAAATAAG
su_gi_contig_6315 ------------------------------------------------

PF14_0143         GATAAGAAAGATCAAAAGGGAAGTAAAACCAAAATGGATTTTGAAAAA
MAL14|PF14_0143   GATAAGAAAGATCAAAAGGGAAGTAAAACCAAAATGGATTTTGAAAAA
su_gi_contig_6315 ------------------------------------------------

PF14_0143         AGAGACATTGCAGAAATGAAGAAAGTAGATAGGAATGAACAGAAAGAC
MAL14|PF14_0143   AGAGACATTGCAGAAATGAAGAAAGTAGATAGGAATGAACAGAAAGAC
su_gi_contig_6315 ------------------------------------------------

PF14_0143         CAAACGAATCAACAGAAAGATCAAACGAATGAACAGAAAAACCAACCG
MAL14|PF14_0143   CAAACGAATCAACAGAAAGATCAAACGAATGAACAGAAAAACCAACCG
su_gi_contig_6315 ------------------------------------------------

PF14_0143         AGTCAACAAAACGAACAAATGTATGATGACATAGTTGAAACGTATGAA
MAL14|PF14_0143   AGTCAACAAAACGAACAAATGTATGATGACATAGTTGAAACGTATGAA
su_gi_contig_6315 ------------------------------------------------

PF14_0143         GATATAATTGAAACATATGAAGACAAAATAGAACTAAACCATGATAAT
MAL14|PF14_0143   GATATAATTGAAACATATGAAGACAAAATAGAACTAAACCATGATAAT
su_gi_contig_6315 ------------------------------------------------

PF14_0143         GATGATAGTAACATAAAAACGAATGATGTTTATCATGACATTATAGAA
MAL14|PF14_0143   GATGATAGTAACATAAAAACGAATGATGTTTATCATGACATTATAGAA
su_gi_contig_6315 ------------------------------------------------

PF14_0143         GAGAAAGAAGACAATGAATATTATAATAATATTAAGAATGAATATGAG
MAL14|PF14_0143   GAGAAAGAAGACAATGAATATTATAATAATATTAAGAATGAATATGAG
su_gi_contig_6315 ------------------------------------------------

PF14_0143         AATAAAAGGAATAATAATAAAATTGAAATATCAAAGGATTCTTTAAAT
MAL14|PF14_0143   AATAAAAGGAATAATAATAAAATTGAAATATCAAAGGATTCTTTAAAT
su_gi_contig_6315 ------------------------------------------------

PF14_0143         AAGAATCCATCTAATATAGAATGTAAAATGAATATTTTAATAAATAAC
MAL14|PF14_0143   AAGAATCCATCTAATATAGAATGTAAAATGAATATTTTAATAAATAAC
su_gi_contig_6315 ------------------------------------------------

PF14_0143         GAACTTATAGATAATGAAAATGCAAGAAAATTAGATTCAAGTAATCTT
MAL14|PF14_0143   GAACTTATAGATAATGAAAATGCAAGAAAATTAGATTCAAGTAATCTT
su_gi_contig_6315 ------------------------------------------------

PF14_0143         CTTGAAAGTACCTTAAGGAATAAAGAATCCTTTAGTTTTAAAAATAAA
MAL14|PF14_0143   CTTGAAAGTACCTTAAGGAATAAAGAATCCTTTAGTTTTAAAAATAAA
su_gi_contig_6315 ------------------------------------------------

PF14_0143         TTTCTGAATCATGTAGATAATTTAAAATTAAAAACGAAGAAAATAAAT
MAL14|PF14_0143   TTTCTGAATCATGTAGATAATTTAAAATTAAAAACGAAGAAAATAAAT
su_gi_contig_6315 ------------------------------------------------

PF14_0143         GATTCTATAAAAAATATGTATGAAAATAATGAGAATATTTTTTTGAAA
MAL14|PF14_0143   GATTCTATAAAAAATATGTATGAAAATAATGAGAATATTTTTTTGAAA
su_gi_contig_6315 ------------------------------------------------

PF14_0143         AATTTCTTTCTATCATCTAAGAAATATGATAATATAGAAAATAACTTA
MAL14|PF14_0143   AATTTCTTTCTATCATCTAAGAAATATGATAATATAGAAAATAACTTA
su_gi_contig_6315 ------------------------------------------------

PF14_0143         GATCACAGAAATGTAGAGGCTAATTGTGTAGATAATAATATGTGTGAA
MAL14|PF14_0143   GATCACAGAAATGTAGAGGCTAATTGTGTAGATAATAATATGTGTGAA
su_gi_contig_6315 ------------------------------------------------

PF14_0143         AGTAATAGTCTGAATAATAGTTGTTATAATAATAGTTTTTATAATAGT
MAL14|PF14_0143   AGTAATAGTCTGAATAATAGTTGTTATAATAATAGTTTTTATAATAGT
su_gi_contig_6315 ------------------------------------------------

PF14_0143         TTTTATAATAGTCATAGTAATAGTAAAAATAGTAGTAAAATAAGAAAC
MAL14|PF14_0143   TTTTATAATAGTCATAGTAATAGTAAAAATAGTAGTAAAATAAGAAAC
su_gi_contig_6315 ------------------------------------------------

PF14_0143         TACAATAATATGGATAAGGAAAATAATAATGTTAATAGTGATAATATA
MAL14|PF14_0143   TACAATAATATGGATAAGGAAAATAATAATGTTAATAGTGATAATATA
su_gi_contig_6315 ------------------------------------------------

PF14_0143         AATTTCAATCCCAATGATAATAAAAAGAAAAATAGTTATAATAATAAT
MAL14|PF14_0143   AATTTCAATCCCAATGATAATAAAAAGAAAAATAGTTATAATAATAAT
su_gi_contig_6315 ------------------------------------------------

PF14_0143         AATAATAATAATAATAACAATATTATGGTGAGTTCTAGCCCTTATATT
MAL14|PF14_0143   AATAATAATAATAATAACAATATTATGGTGAGTTCTAGCCCTTATATT
su_gi_contig_6315 ------------------------------------------------

PF14_0143         TATAATTACAACAATAAATATATATTAAAAGAAAATTATGATAAAAAA
MAL14|PF14_0143   TATAATTACAACAATAAATATATATTAAAAGAAAATTATGATAAAAAA
su_gi_contig_6315 ------------------------------------------------

PF14_0143         TTTAATATGAACAAATTTAATAAAGTAATGTTATCTAATCAAAAAGAA
MAL14|PF14_0143   TTTAATATGAACAAATTTAATAAAGTAATGTTATCTAATCAAAAAGAA
su_gi_contig_6315 ------------------------------------------------

PF14_0143         CCAGTTCATAAAAATAATAAAAAAGATAATTTATTTTTATTTGAAGAA
MAL14|PF14_0143   CCAGTTCATAAAAATAATAAAAAAGATAATTTATTTTTATTTGAAGAA
su_gi_contig_6315 ------------------------------------------------

PF14_0143         AGAGGTAAGAGATCACATAGTTATAGTGACTGTAGAAATGAATCACAC
MAL14|PF14_0143   AGAGGTAAGAGATCACATAGTTATAGTGACTGTAGAAATGAATCACAC
su_gi_contig_6315 ------------------------------------------------

PF14_0143         CATGTAATGAAAAATTCTTATATGGAGAATATTAACAATATAAATAAT
MAL14|PF14_0143   CATGTAATGAAAAATTCTTATATGGAGAATATTAACAATATAAATAAT
su_gi_contig_6315 ------------------------------------------------

PF14_0143         TATAGTAATAGTAGTATGAATTACTTAAACTATTATATTAGTAATAAG
MAL14|PF14_0143   TATAGTAATAGTAGTATGAATTACTTAAACTATTATATTAGTAATAAG
su_gi_contig_6315 ------------------------------------------------

PF14_0143         AAAAGTGTAAATTATATGAATGCTAATGGGGTCGTCATAAATTATGAT
MAL14|PF14_0143   AAAAGTGTAAATTATATGAATGCTAATGGGGTCGTCATAAATTATGAT
su_gi_contig_6315 ------------------------------------------------

PF14_0143         GATAATAATAATAATGTAAATAATGTTAATAATGTAAATAATATGAAT
MAL14|PF14_0143   GATAATAATAATAATGTAAATAATGTTAATAATGTAAATAATATGAAT
su_gi_contig_6315 ------------------------------------------------

PF14_0143         AATATAAATAACAATGAAACTAATAATACTAACAAAATGAGCTTCTTT
MAL14|PF14_0143   AATATAAATAACAATGAAACTAATAATACTAACAAAATGAGCTTCTTT
su_gi_contig_6315 ------------------------------------------------

PF14_0143         ACAAACACTATCTTGAATACTTTTCAAGATAAAAATAATAAGACAAAA
MAL14|PF14_0143   ACAAACACTATCTTGAATACTTTTCAAGATAAAAATAATAAGACAAAA
su_gi_contig_6315 ------------------------------------------------

PF14_0143         AAGAAAAAAGAAGTGAAATGTTTAAGTAATGAAGATAAATATTTTTAT
MAL14|PF14_0143   AAGAAAAAAGAAGTGAAATGTTTAAGTAATGAAGATAAATATTTTTAT
su_gi_contig_6315 ------------------------------------------------

PF14_0143         AATTTAGAAGAAAGAAGAAAATATTATAAATATAATTTTGATAAAAAT
MAL14|PF14_0143   AATTTAGAAGAAAGAAGAAAATATTATAAATATAATTTTGATAAAAAT
su_gi_contig_6315 ------------------------------------------------

PF14_0143         ATCAGAAAGTTATTTAACAATGTGGATACAAAAACGAGTGGTGAAGAA
MAL14|PF14_0143   ATCAGAAAGTTATTTAACAATGTGGATACAAAAACGAGTGGTGAAGAA
su_gi_contig_6315 ------------------------------------------------

PF14_0143         TCAGCAAATAGTCTATTGAAAGAAAAATATAATAAATATCATAAGAGA
MAL14|PF14_0143   TCAGCAAATAGTCTATTGAAAGAAAAATATAATAAATATCATAAGAGA
su_gi_contig_6315 ------------------------------------------------

PF14_0143         AATAAAAAATATAAAAAATTGTTCGAATATATCAAACAATTAAAAGAT
MAL14|PF14_0143   AATAAAAAATATAAAAAATTGTTCGAATATATCAAACAATTAAAAGAT
su_gi_contig_6315 ------------------------------------------------

PF14_0143         CATATAAAAAAAAAAAGCGATCATATTAGAGAGGCAAATGAAGCATTT
MAL14|PF14_0143   CATATAAAAAAAAAAAGCGATCATATTAGAGAGGCAAATGAAGCATTT
su_gi_contig_6315 ------------------------------------------------

PF14_0143         ATAAGAAGTATAAAACAAAAGCAAGAGGACGAAAATAAAAAAAAAGAA
MAL14|PF14_0143   ATAAGAAGTATAAAACAAAAGCAAGAGGACGAAAATAAAAAAAAAGAA
su_gi_contig_6315 ------------------------------------------------

PF14_0143         GAGAATAAAAAAAAAGAAGAGAATAAAACAACTGATGGGGGTAAAACA
MAL14|PF14_0143   GAGAATAAAAAAAAAGAAGAGAATAAAACAACTGATGGGGGTAAAACA
su_gi_contig_6315 ------------------------------------------------

PF14_0143         ACTGATGGGGGTAAAACAACTGATGAGGGTAAAATAATTGAAGAGGGT
MAL14|PF14_0143   ACTGATGGGGGTAAAACAACTGATGAGGGTAAAATAATTGAAGAGGGT
su_gi_contig_6315 ------------------------------------------------

PF14_0143         AAAATAATTGAAGAGGGTAAAACAACTGATGAGGGTAAAACAACTGAT
MAL14|PF14_0143   AAAATAATTGAAGAGGGTAAAACAACTGATGAGGGTAAAACAACTGAT
su_gi_contig_6315 ------------------------------------------------

PF14_0143         GAGGGTAAAACAATTGATGAGTGTAAAACAACTGATGAGTGTAAAACA
MAL14|PF14_0143   GAGGGTAAAACAATTGATGAGTGTAAAACAACTGATGAGTGTAAAACA
su_gi_contig_6315 ------------------------------------------------

PF14_0143         ACTGATGAGTGTAAAACAACTGATGAGTGTAAAACAACTGATGAAGGT
MAL14|PF14_0143   ACTGATGAGTGTAAAACAACTGATGAGTGTAAAACAACTGATGAAGGT
su_gi_contig_6315 ------------------------------------------------

PF14_0143         AAAACAATTGAAGAGTGCAAAATCATTGAAGATAATAAAAAGGGTAGT
MAL14|PF14_0143   AAAACAATTGAAGAGTGCAAAATCATTGAAGATAATAAAAAGGGTAGT
su_gi_contig_6315 ------------------------------------------------

PF14_0143         GAAGATTACAATAAAAATGAAGAGAATAAATCGAAAGAGGAAAAAACA
MAL14|PF14_0143   GAAGATTACAATAAAAATGAAGAGAATAAATCGAAAGAGGAAAAAACA
su_gi_contig_6315 ------------------------------------------------

PF14_0143         CCAAACGATGACAAATACGAATTTGTTCAAGATACTGAAGAGCTCATA
MAL14|PF14_0143   CCAAACGATGACAAATACGAATTTGTTCAAGATACTGAAGAGCTCATA
su_gi_contig_6315 ------------------------------------------------

PF14_0143         AAAAAGGTTACGAAAAAAGATCAAGAGTTGTTGAAAAAATTAATAGAA
MAL14|PF14_0143   AAAAAGGTTACGAAAAAAGATCAAGAGTTGTTGAAAAAATTAATAGAA
su_gi_contig_6315 ------------------------------------------------

PF14_0143         TATAAATACCAAATATTAAAAAAACAAAATAATAACCTTATGAAAAAA
MAL14|PF14_0143   TATAAATACCAAATATTAAAAAAACAAAATAATAACCTTATGAAAAAA
su_gi_contig_6315 ------------------------------------------------

PF14_0143         AAAAATAAAGAAAATATATATATGAACGATTATTCAGATAATATAGAG
MAL14|PF14_0143   AAAAATAAAGAAAATATATATATGAACGATTATTCAGATAATATAGAG
su_gi_contig_6315 ------------------------------------------------

PF14_0143         ATGTTTAGTGATACTGAAACGGATTCTACTGATTATTATGATGAAGAT
MAL14|PF14_0143   ATGTTTAGTGATACTGAAACGGATTCTACTGATTATTATGATGAAGAT
su_gi_contig_6315 ------------------------------------------------

PF14_0143         GATGCAGATTATGATGAACATATGGTTGAATATAATAATTATCATGAT
MAL14|PF14_0143   GATGCAGATTATGATGAACATATGGTTGAATATAATAATTATCATGAT
su_gi_contig_6315 ------------------------------------------------

PF14_0143         GAAAGTAATCAGAATACAAAAGATTATATATTTTATGATAAGAAAAAA
MAL14|PF14_0143   GAAAGTAATCAGAATACAAAAGATTATATATTTTATGATAAGAAAAAA
su_gi_contig_6315 ------------------------------------------------

PF14_0143         ACGAGAAGAGAACTAAAAGAATTACGACGTTTTAATGAAAGGAAGAAA
MAL14|PF14_0143   ACGAGAAGAGAACTAAAAGAATTACGACGTTTTAATGAAAGGAAGAAA
su_gi_contig_6315 ------------------------------------------------

PF14_0143         AGGTTAGAAACATATTTAATTATGAATAAGTTATATAATCAAAATAAA
MAL14|PF14_0143   AGGTTAGAAACATATTTAATTATGAATAAGTTATATAATCAAAATAAA
su_gi_contig_6315 ------------------------------------------------

PF14_0143         AAAGGAGTGATATCAAAAGAATATCATACAATTAATAAAAAAACGGAT
MAL14|PF14_0143   AAAGGAGTGATATCAAAAGAATATCATACAATTAATAAAAAAACGGAT
su_gi_contig_6315 ------------------------------------------------

PF14_0143         GTATATTGGCGACTAGCATTTGCAAGAAGAAATATCAATGTATTAGAA
MAL14|PF14_0143   GTATATTGGCGACTAGCATTTGCAAGAAGAAATATCAATGTATTAGAA
su_gi_contig_6315 ------------------------------------------------

PF14_0143         AACGTAACACAAGAGGATGTGAATAATCAATTAGAAATGTTAAAGTCA
MAL14|PF14_0143   AACGTAACACAAGAGGATGTGAATAATCAATTAGAAATGTTAAAGTCA
su_gi_contig_6315 ------------------------------------------------

PF14_0143         AATGGGAAGGTACAAAAAAAGGGAGCAGCACATAATAAGGAAAATGAA
MAL14|PF14_0143   AATGGGAAGGTACAAAAAAAGGGAGCAGCACATAATAAGGAAAATGAA
su_gi_contig_6315 ------------------------------------------------

PF14_0143         AATGAGGAAAAAAATAAAAATAATAAAAATAATTATATTCATAATAGT
MAL14|PF14_0143   AATGAGGAAAAAAATAAAAATAATAAAAATAATTATATTCATAATAGT
su_gi_contig_6315 ------------------------------------------------

PF14_0143         AGTAATAATATAAAGAATGATCAAGAGAAATCATCACTAAATGATAAT
MAL14|PF14_0143   AGTAATAATATAAAGAATGATCAAGAGAAATCATCACTAAATGATAAT
su_gi_contig_6315 ------------------------------------------------

PF14_0143         AAAAATTTTGATAACAAACTTAAAATGTATGTAGATAATTTTAATATT
MAL14|PF14_0143   AAAAATTTTGATAACAAACTTAAAATGTATGTAGATAATTTTAATATT
su_gi_contig_6315 ------------------------------------------------

PF14_0143         AAACAATATAATAAATATATATCATTATTCCAATTAATGCAATCGAAA
MAL14|PF14_0143   AAACAATATAATAAATATATATCATTATTCCAATTAATGCAATCGAAA
su_gi_contig_6315 ------------------------------------------------

PF14_0143         CCATATATTTTAGATCCATTAATTTATGATTCAAAAAAAATTTTGGAT
MAL14|PF14_0143   CCATATATTTTAGATCCATTAATTTATGATTCAAAAAAAATTTTGGAT
su_gi_contig_6315 ------------------------------------------------

PF14_0143         AAATTTATACCAATCAATGGTAGATTTACAGCAAAAGCATTATGTAAA
MAL14|PF14_0143   AAATTTATACCAATCAATGGTAGATTTACAGCAAAAGCATTATGTAAA
su_gi_contig_6315 ------------------------------------------------

PF14_0143         TTATTTGCATTTGTGAATAACGAATTTTTTTTTCCATCTTATATTATT
MAL14|PF14_0143   TTATTTGCATTTGTGAATAACGAATTTTTTTTTCCATCTTATATTATT
su_gi_contig_6315 ------------------------------------------------

PF14_0143         AATAAAATAAGAAAGAAATATACTATTGATAAAAGTGTAGAGGCATTG
MAL14|PF14_0143   AATAAAATAAGAAAGAAATATACTATTGATAAAAGTGTAGAGGCATTG
su_gi_contig_6315 ------------------------------------------------

PF14_0143         ATTTTAACAGGAGCTATGAGTAGAACATGGGGTATGGGTTTTCAACTT
MAL14|PF14_0143   ATTTTAACAGGAGCTATGAGTAGAACATGGGGTATGGGTTTTCAACTT
su_gi_contig_6315 ------------------------------------------------

PF14_0143         TTTGAATGTGAATATAATGCTAATATTAATGATGAATTTAATTTATAT
MAL14|PF14_0143   TTTGAATGTGAATATAATGCTAATATTAATGATGAATTTAATTTATAT
su_gi_contig_6315 ------------------------------------------------

PF14_0143         AAAAAAAAAAATAAATATAAAAAAAAAAATGTAGAATCTAGAAAAAAA
MAL14|PF14_0143   AAAAAAAAAAATAAATATAAAAAAAAAAATGTAGAATCTAGAAAAAAA
su_gi_contig_6315 ------------------------------------------------

PF14_0143         AAAAAAATAAATAAAAAAAAAAAAAAAATTGTTGGATATGGACAATCC
MAL14|PF14_0143   AAAAAAATAAATAAAAAAAAAAAAAAAATTGTTGGATATGGACAATCC
su_gi_contig_6315 ------------------------------------------------

PF14_0143         GATTTTTCAGGATGTTTGGCTATATCATTTCCAGAAATTGATTTATCT
MAL14|PF14_0143   GATTTTTCAGGATGTTTGGCTATATCATTTCCAGAAATTGATTTATCT
su_gi_contig_6315 ------------------------------------------------

PF14_0143         ATCACAATACTTTTATCTGACGTTTTTAAAGGAGCAGACGTAATAGAA
MAL14|PF14_0143   ATCACAATACTTTTATCTGACGTTTTTAAAGGAGCAGACGTAATAGAA
su_gi_contig_6315 ------------------------------------------------

PF14_0143         AATGAAAATAATTCAACAATTATGTGTTATATATGATATATGTTAAGT
MAL14|PF14_0143   AATGAAAATAATTCAACAATTATGT-----------------------
su_gi_contig_6315 ------------------------------------------------

PF14_0143         CTCAATATTTATTTAATTTATTTAATTTATTTAATTTATTTAATTTAT
MAL14|PF14_0143   ------------------------------------------------
su_gi_contig_6315 ------------------------------------------------

PF14_0143         TCATTTTTTTTTTTTTTTTTTTTTTCTTTCTTTTCTATCGTTTTCTTA
MAL14|PF14_0143   ------------------------------------------------
su_gi_contig_6315 ------------------------------------------------

PF14_0143         GGTGTGTCATCTCTTATTAGAATTTATATTAAAACTATACGGATTGAA
MAL14|PF14_0143   -GTGTGTCATCTCTTATTAGAATTTATATTAAAACTATACGGATTGAA
su_gi_contig_6315 ------------------------------------------------

PF14_0143         ACCTCAATGGAAAGTGCCTGTCAAAATGTCTGAACTTGTCAAAGTTTT
MAL14|PF14_0143   ACCTCAATGGAAAGTGCCTGTCAAAATGTCTGA---------------
su_gi_contig_6315 ------------------------------------------------

PF14_0143         TTAAAATTAAAAAAAATGACAGAAAAAAGAAAGCATCTTTTTTGTCGT
MAL14|PF14_0143   ------------------------------------------------
su_gi_contig_6315 ------------------------------------------------

PF14_0143         CCTACAATTCGTAATACACACACATATATATATATATTATATATATGT
MAL14|PF14_0143   ------------------------------------------------
su_gi_contig_6315 ------------------------------------------------

PF14_0143         GTTTATTTCTTCCTAATTTTTTTAGTTGTACTTTTTTTTTTTTTTATT
MAL14|PF14_0143   ------------------------------------------------
su_gi_contig_6315 ------------------------------------------------

PF14_0143         ATTATATATATTTTTTTTTACCCAGTAGACACAGGAATATACTCTTAA
MAL14|PF14_0143   ------------------------------------------------
su_gi_contig_6315 ------------------------------------------------

PF14_0143         TAATTCCCCTTTATTTTTTAATTTGTCAAATTATACAAATTTATTTTT
MAL14|PF14_0143   ------------------------------------------------
su_gi_contig_6315 ------------------------------------------------

PF14_0143         AACATAGAATTTTATAAAATTATTATACTAGAAAGAGATTTATTTTAT
MAL14|PF14_0143   ------------------------------------------------
su_gi_contig_6315 ------------------------------------------------

PF14_0143         TTTATTTTATTTTTTTATTTATATTTATTTATTTATTTTTTATTTCCG
MAL14|PF14_0143   ------------------------------------------------
su_gi_contig_6315 ------------------------------------------------

PF14_0143         ACAAAAAGAAATATATGGCTAAATTAAATATAAATAGCGTAAATGTTA
MAL14|PF14_0143   ------------------------------------------------
su_gi_contig_6315 ------------------------------------------------

PF14_0143         TGTTGCATATATAAATCATTAAGATAATAATTTATTTGATTCATATAC
MAL14|PF14_0143   ------------------------------------------------
su_gi_contig_6315 ------------------------------------------------

PF14_0143         TATATATATGTGTTATTTAATATGAAACAGTTTTTTTTTTTTAATTTT
MAL14|PF14_0143   ------------------------------------------------
su_gi_contig_6315 ------------------------------------------------

PF14_0143         AATATTTTTCGTTGTTTTATTTTATTTGTTTTTATTTCCTATTTTCTG
MAL14|PF14_0143   ------------------------------------------------
su_gi_contig_6315 ------------------------------------------------

PF14_0143         TTTTTTTTTTTTTTTTTTTTTATTCCTTGCGTTTAAAATGTTTTTATA
MAL14|PF14_0143   ------------------------------------------------
su_gi_contig_6315 ------------------------------------------------

PF14_0143         ATAAATACATAAATAAAATTCATATTAATAATTTAAATAATAAATATA
MAL14|PF14_0143   ------------------------------------------------
su_gi_contig_6315 ------------------------------------------------

PF14_0143         TATATATATATATTTATATATATATGTATTTTTTAAAACATATAAAAC
MAL14|PF14_0143   ------------------------------------------------
su_gi_contig_6315 ------------------------------------------------

PF14_0143         ATTATATATATTATATATATATATATATATATTGATATATATATATAT
MAL14|PF14_0143   ------------------------------------------------
su_gi_contig_6315 ------------------------------------------------

PF14_0143         GTATATATTATATATATTTAACTAAATTTTAAACATATACATGTCTAT
MAL14|PF14_0143   ------------------------------------------------
su_gi_contig_6315 ------------------------------------------------

PF14_0143         TTTATATAAAACTATATAAAAATATGTATAATATATATATATATATAT
MAL14|PF14_0143   ------------------------------------------------
su_gi_contig_6315 ------------------------------------------------

PF14_0143         ATATATAATGGAAAAAAAAAAAAAAAAAAATAGAAAAAAGAACAGATA
MAL14|PF14_0143   ------------------------------------------------
su_gi_contig_6315 ------------------------------------------------

PF14_0143         AGAAAAGAAAAATACTACTTTTATAGATAATATTTGTTTTGTTCAAAA
MAL14|PF14_0143   ------------------------------------------------
su_gi_contig_6315 ------------------------------------------------

PF14_0143         AAAAAAAAAAATATATATATATATATATAAATAAATAAATAAATAAAA
MAL14|PF14_0143   ------------------------------------------------
su_gi_contig_6315 ------------------------------------------------

PF14_0143         AAAAAAAAAATATATATATATATATATAAATAAATAAATAAATAAAAA
MAL14|PF14_0143   ------------------------------------------------
su_gi_contig_6315 ------------------------------------------------

PF14_0143         AAAAAAAAATATATATATATATATTTGAGTAAACAATTATGAAAAAAT
MAL14|PF14_0143   ------------------------------------------------
su_gi_contig_6315 ------------------------------------------------

PF14_0143         ATATACATTAATATATATATATATATATATATATATATATTATGTATA
MAL14|PF14_0143   ------------------------------------------------
su_gi_contig_6315 ------------------------------------------------

PF14_0143         TACATAAACATGCAAAAACAATATCTTATAACAAATATAAATTAAAAA
MAL14|PF14_0143   ------------------------------------------------
su_gi_contig_6315 ------------------------------------------------

PF14_0143         AAAAAAAAAAAGAGAAAAAAAAAAGAAAAAAAAAAAAAAAAAAAAAAA
MAL14|PF14_0143   ------------------------------------------------
su_gi_contig_6315 ------------------------------------------------

PF14_0143         AGAAATATATGATAATATATTAAAACATATATATCAAAATTTTTATTA
MAL14|PF14_0143   ------------------------------------------------
su_gi_contig_6315 ------------------------------------------------

PF14_0143         TGTATATTAATAATGTTATTATTTTACAATTAATATATTAGGATCCTA
MAL14|PF14_0143   ------------------------------------------------
su_gi_contig_6315 ------------------------------------------------

PF14_0143         AGTTTTGTAATATATTTTTTTTTAATTTGCTGCTTTCTTTTTTTCCAC
MAL14|PF14_0143   ------------------------------------------------
su_gi_contig_6315 ------------------------------------------------

PF14_0143         TGGTTTTAAAATCTAAAGAAAGAAATAAATGTAAACGTGAAAATATAA
MAL14|PF14_0143   ------------------------------------------------
su_gi_contig_6315 ------------------------------------------------

PF14_0143         AAATATATAAAATATGTAAATATTAAAATACATTCTTGTCTATATATA
MAL14|PF14_0143   ------------------------------------------------
su_gi_contig_6315 ------------------------------------------------

PF14_0143         TATATATATATTTATTTATTTATTTATTTAATATTCATTTTCTTA
MAL14|PF14_0143   ---------------------------------------------
su_gi_contig_6315 ---------------------------------------------

;

endblock;
