# Supplementary material for: cDNA sequences reveal considerable gene prediction inaccuracy in the Plasmodium falciparum genome
Source: BMC Genomics. 2007 Jul 27;8:255. doi: 10.1186/1471-2164-8-255 (PMC1978503; doi:10.1186/1471-2164-8-255)
Supplement: Additional file 3 — Genes with cDNA sequences not matching predicted CDS perfectly. Aligned cDNA and predicted CDS sequences can be viewed by double clicking the hyper-linked gene names in the Excel file. [file 1471-2164-8-255-S3.zip › PF14_0178.TXT]

#NEXUS

[!This data assembled using Sequencher, from Gene Codes Corporation.]
begin data;
   dimensions ntax=3 nchar=4912;
   format datatype=dna gap=- interleave=yes;
   matrix

PF14_0178        TAATCGTTTTACTAGTAAATTTCATAAAATGAATTCTAATGTTTTAAG
MAL14|PF14_0178  ------------------------------------------------
su_gi_contig_903 ------------------------------------------------

PF14_0178        TAATTTAACTATCTCTAACTTTTATAGTACTTATATTCATGGTGGGTT
MAL14|PF14_0178  ------------------------------------------------
su_gi_contig_903 ------------------------------------------------

PF14_0178        ATTTCTAAATATCGATAAAATTAAAATTGATATACCAAATCTATTGAA
MAL14|PF14_0178  ------------------------------------------------
su_gi_contig_903 ------------------------------------------------

PF14_0178        TGATTTTATTGATCATTTCTCAAAGGTCGTAATAGACTTTTCTCATCA
MAL14|PF14_0178  ------------------------------------------------
su_gi_contig_903 ------------------------------------------------

PF14_0178        CAACATAGTCAAACAGTAAAACGTAAAAAATTTATACACCACATTAAA
MAL14|PF14_0178  ------------------------------------------------
su_gi_contig_903 ------------------------------------------------

PF14_0178        ATTACGCATACATAATGTATATATATATATATATATATATATATGTAT
MAL14|PF14_0178  ------------------------------------------------
su_gi_contig_903 ------------------------------------------------

PF14_0178        GTATAAATATGATTAATATTTTCTCATATTTTACTTTTATTATAATTT
MAL14|PF14_0178  ------------------------------------------------
su_gi_contig_903 ------------------------------------------------

PF14_0178        TTTTTTTTTCTTTTCTTTTTCCTATGATTTTAAAATAAAAATTATTCT
MAL14|PF14_0178  ------------------------------------------------
su_gi_contig_903 ------------------------------------------------

PF14_0178        ATACATATATATATATATTTGTATATTATTTTAAATATTTTTAAACAT
MAL14|PF14_0178  ------------------------------------------------
su_gi_contig_903 ------------------------------------------------

PF14_0178        GATTATATAACGGCATTTTTATTTGTCACTATTGTTATTTTAATCTAT
MAL14|PF14_0178  ------------------------------------------------
su_gi_contig_903 ------------------------------------------------

PF14_0178        ATGATATTATATATATATATATATATATATATATATATATATTAATAA
MAL14|PF14_0178  ------------------------------------------------
su_gi_contig_903 ------------------------------------------------

PF14_0178        ATGAAAATCATTATTTTGTATTTATAATTTATTTTTACTTTACAATAT
MAL14|PF14_0178  ------------------------------------------------
su_gi_contig_903 ------------------------------------------------

PF14_0178        CCCATATTTTAATATATAAATGAAATAAATTAGATTACTCATTTTTAA
MAL14|PF14_0178  ------------------------------------------------
su_gi_contig_903 ------------------------------------------------

PF14_0178        GCTCACAAACGGGAATAGTGTTTTATGCAAACATTATGAAAATATAAT
MAL14|PF14_0178  ------------------------------------------------
su_gi_contig_903 ------------------------------------------------

PF14_0178        TTATAATACATTTGTTATAATAATAATTATTATTATTATTATTCTTTT
MAL14|PF14_0178  ------------------------------------------------
su_gi_contig_903 ------------------------------------------------

PF14_0178        TATAATATTAAAGTTTATTATATATTTATATTATATGATAAAAAATAT
MAL14|PF14_0178  ------------------------------------------------
su_gi_contig_903 ------------------------------------------------

PF14_0178        TATTTTATATTCCATATTATATAAATTTATCAGATAATATTTTCTTTT
MAL14|PF14_0178  ------------------------------------------------
su_gi_contig_903 ------------------------------------------------

PF14_0178        TTCTATATATATAAATATTCATAATATATAATGTATAAAATTTCCTTC
MAL14|PF14_0178  ------------------------------------------------
su_gi_contig_903 ------------------------------------------------

PF14_0178        TTTCTGTTATTTTATTTCCACATTCCATTTAAATAATATATATTCATG
MAL14|PF14_0178  ------------------------------------------------
su_gi_contig_903 ------------------------------------------------

PF14_0178        TTTTTTTTCTTTTTTTTTTTATGAACTAATGAATACCTTTTTTTTAAT
MAL14|PF14_0178  ------------------------------------------------
su_gi_contig_903 ------------------------------------------------

PF14_0178        ATAAAAATAACAAAAGTAAATATATATATATATATATATATATAATTA
MAL14|PF14_0178  ------------------------------------------------
su_gi_contig_903 ------------------------------------------------

PF14_0178        AATCTATAAATATATGAAATGTAAGAAGAATTATAACATGTATTTTTA
MAL14|PF14_0178  ------------------------------------------------
su_gi_contig_903 ------------------------------------------------

PF14_0178        TTAAAAAAAAAAAAATATAACATAATTAAAATTGCATTATATAAATAA
MAL14|PF14_0178  ------------------------------------------------
su_gi_contig_903 ------------------------------------------------

PF14_0178        GAATTAAAAATGTACAAAAAAATGTATTTATTATATACATAATGAAAT
MAL14|PF14_0178  ------------------------------------------------
su_gi_contig_903 ------------------------------------------------

PF14_0178        AATATATACATTAAAATATAAATATAATAATTCTTTTCCACATTTATT
MAL14|PF14_0178  ------------------------------------------------
su_gi_contig_903 ------------------------------------------------

PF14_0178        TAATATTCAAAAGAATTATCGGAATCAAATCTTTATTTTATTTATTAT
MAL14|PF14_0178  ------------------------------------------------
su_gi_contig_903 GAATATTCAAAAGAATTATCGGAATCAAATCTTTATTTTATTTATTA-

PF14_0178        ATATATATATATATATATTTATACATATATTTGTTATAATTATTAAAA
MAL14|PF14_0178  ------------------------------------------------
su_gi_contig_903 -TATATATATATATATATTTATACATATATTTGTTATAATTATTAAAA

PF14_0178        GGCAAATATATATATATATATATTTTTTTTTATATATATTATCCGAAT
MAL14|PF14_0178  ------------------------------------------------
su_gi_contig_903 GGCAAATATATATATATATATATTTTTTTTTATATATATTATCCGAAT

PF14_0178        AATATATTTGAAATTTATGAAAAAAAAAAGTATTTCTTTTTTTACACT
MAL14|PF14_0178  ------------------------------------------------
su_gi_contig_903 AATATATTTGAAATTTATGAAAAAAAAAAGTATTTCTTTTTTTACACT

PF14_0178        TCCATAAAGAATGGTACTAATAAAAATTTGTTTTTGTTTTCTTTTGTT
MAL14|PF14_0178  ------------------------------------------------
su_gi_contig_903 TCCATAAAGAATG-----------------------------------

PF14_0178        TTATTATGTTATGTTTTGTTTTGTTTTGTTTGTTTTTTTTTCCATGTT
MAL14|PF14_0178  ------------------------------------------------
su_gi_contig_903 ------------------------------------------------

PF14_0178        ATTAAACATACATGAATATCATTGTCTTAATTACTTATTTATATATAT
MAL14|PF14_0178  -----------ATGAATATCATTGTCTTAATTACTTATTTATATATAT
su_gi_contig_903 ------------------------------------------------

PF14_0178        GTTTTTTCGTTTCAGTGGGGATTTAGTAATTTTAATAATTTATGGCCA
MAL14|PF14_0178  GTTTTTTC----------------------------------------
su_gi_contig_903 ---------------TGGGGATTTAGTAATTTTAATAATTTATGGCCA

PF14_0178        AGGGATTTTTTGAATGTATCTGAACCATTCCAAGAAGAATATACATGT
MAL14|PF14_0178  ------------------------------------------------
su_gi_contig_903 AGGGATTTTTTGAATGTATCTGAACCATTCCAAGAAGAATATACATGT

PF14_0178        TATCCTGTATCATTTATAGGGAAAGATGATATGGAAAATGGAAATAAA
MAL14|PF14_0178  ------------------------------------------------
su_gi_contig_903 TATCCTGTATCATTTATAGGGAAAGATGATATGGAAAATGGAAATAAA

PF14_0178        AGTAATTAACATTATATAAATATATGTACCTTTTACATAAATAAATTG
MAL14|PF14_0178  ------------------------------------------------
su_gi_contig_903 A-----------------------------------------------

PF14_0178        AAAGATAAAATAATTTAGGAGTGTTTTTCAGTATATATATATATATAT
MAL14|PF14_0178  ------------------------------------------------
su_gi_contig_903 ------------------------------------------------

PF14_0178        ATATATATATATATATATATATATATATTTATATTTATATTTATATTT
MAL14|PF14_0178  ------------------------------------------------
su_gi_contig_903 ------------------------------------------------

PF14_0178        ATATATTTTATTTTTATGTAGTTATACTTCCGCAGACGGCCTTAAATG
MAL14|PF14_0178  -----------------------------------ACGGCCTTAAATG
su_gi_contig_903 ---------------------TTATACTTCCGCAGACGGCCTTAAATG

PF14_0178        CTTTGGCAAGAAGACACATATCCTGGCCCATGTTATTTGAAGTGTCGA
MAL14|PF14_0178  CTTTGGCAAGAAGACACATATCCTGGCCCATGTTATTTGAA-------
su_gi_contig_903 CTTTGGCAAGAAGACACATATCCTGGCCCATGTTATTTGAAGTGTCGA

PF14_0178        ATCCATACACGGTACAAATGAATTTGTTAAAATATTTACATATATATA
MAL14|PF14_0178  ------------------------------------------------
su_gi_contig_903 ATCCATACACG-------------------------------------

PF14_0178        TATATATATATGTATATTTATACATACATGTATATTTCCTTATTTTAT
MAL14|PF14_0178  ------------------------------------------------
su_gi_contig_903 ------------------------------------------------

PF14_0178        TTTCTTCTTCTTTATAGGATAAAAGAACACATAGTGGGGTTTTGGAAT
MAL14|PF14_0178  -----------------GATAAAAGAACACATAGTGGGGTTTTGGAAT
su_gi_contig_903 -----------------GATAAAAGAACACATAGTGGGGTTTTGGAAT

PF14_0178        TTATTTCTGATGAAGGTACCTGCCACATGCCATATTGGGTAACAAAAA
MAL14|PF14_0178  TTATTTCTGATGAAGGTACCTGCCACATGCCATATTGG----------
su_gi_contig_903 TTATTTCTGATGAAGGTACCTGCCACATGCCATATTGG----------

PF14_0178        AGAATACGTATAATATATGTATGTATATTTTAAATATATATATCTTCT
MAL14|PF14_0178  ------------------------------------------------
su_gi_contig_903 ------------------------------------------------

PF14_0178        TTTTTATTTCTCAATTAAATAAATGATTTCTTTTTATTTTATTATTAT
MAL14|PF14_0178  ------------------------------------------------
su_gi_contig_903 ------------------------------------------------

PF14_0178        TATTTTTTTTTAACATATTATATTACAGATGATGCAACAATTAAATTT
MAL14|PF14_0178  ----------------------------ATGATGCAACAATTAAATTT
su_gi_contig_903 ----------------------------ATGATGCAACAATTAAATTT

PF14_0178        AAAGGAAGGTGATATTGTAAGGGTTACAAGTGTTAGTTTACCTAAAGG
MAL14|PF14_0178  AAAGGAAGGTGATATTGTAAGGGTTACAAGTGTTAGTTTACCTAAAGG
su_gi_contig_903 AAAGGAAGGTGATATTGTAAGGGTTACAAGTGTTAGTTTACCTAAAGG

PF14_0178        GACATTTGTAAAGCTCAAGCCATGTTCTAAAGATTTTATGGAATTATC
MAL14|PF14_0178  GACATTTGTAAAGCTCAAGCCATGTTCTAAAGATTTTATGGAATTATC
su_gi_contig_903 GACATTTGTAAAGCTCAAGCCATGTTCTAAAGATTTTATGGAATTATC

PF14_0178        TAATCATAGGGCTGTGTATGTTATTAATAATAAATATATAAAATATAT
MAL14|PF14_0178  TAATCATAGGGCTGT---------------------------------
su_gi_contig_903 TAATCATAGGGCTGT---------------------------------

PF14_0178        AACTTATAAGTATGTCTAATTATTTTATATAATATTATGATTTGTATT
MAL14|PF14_0178  ------------------------------------------------
su_gi_contig_903 ------------------------------------------------

PF14_0178        TTTATTTATTTTATTTTGTAGTCTTGAAACCGCTTTAAGAAATTATGC
MAL14|PF14_0178  ---------------------TCTTGAAACCGCTTTAAGAAATTATGC
su_gi_contig_903 ---------------------TCTTGAAACCGCTTTAAGAAATTATGC

PF14_0178        TACATTAACTATTGGAGATAATATTGTAATTCATTATTTGGGAAAAAC
MAL14|PF14_0178  TACATTAACTATTGGAGATAATATTGTAATTCATTATTTGGGAAAAAC
su_gi_contig_903 TACATTAACTATTGGAGATAATATTGTAATTCATTATTTGGGAAAAAC

PF14_0178        TTATGAAATTAAAATAGTGGTATGTTCAACATAAAACACTTGAATAAA
MAL14|PF14_0178  TTATGAAATTAAAATAGTG-----------------------------
su_gi_contig_903 TTATGAAATTAAAATAGTG-----------------------------

PF14_0178        TATATATCTAGAGAAGTTGTAATATATATATATATATATATATTGATT
MAL14|PF14_0178  ------------------------------------------------
su_gi_contig_903 ------------------------------------------------

PF14_0178        AACAAGTATTAACCATATGAATGTAAAATAATGTATATTTTATTTTTC
MAL14|PF14_0178  ------------------------------------------------
su_gi_contig_903 ------------------------------------------------

PF14_0178        TTATTAGGATTTAAAACCTGCATTCGCTTGTACAATTATTGAAACAGA
MAL14|PF14_0178  -------GATTTAAAACCTGCATTCGCTTGTACAATTATTGAAACAGA
su_gi_contig_903 -------GATTTAAAACCTGCATTCGCTTGTACAATTATTGAAACAGA

PF14_0178        TGTGGAGGTGGAGTTCGAAGAACCAATAGATCACAGTGAACGTAAGAA
MAL14|PF14_0178  TGTGGAGGTGGAGTTCGAAGAACCAATAGATCACAGTGAAC-------
su_gi_contig_903 TGTGGAGGTGGAGTTCGAAGAACCAATAGATCACAGTGAAC-------

PF14_0178        AAAAAAAATATATATATATATTATGTATTTATGTATTTATTTATTTAT
MAL14|PF14_0178  ------------------------------------------------
su_gi_contig_903 ------------------------------------------------

PF14_0178        TTATTTATTTATTTATTTTCATTTAATATACCCTTTTAGCTGTACAAT
MAL14|PF14_0178  ---------------------------------------CTGTACAAT
su_gi_contig_903 ---------------------------------------CTGTACAAT

PF14_0178        ATGTTACCGAAATTGTTCCAGAGGAAGAAAACGTAAGACAAAAAAAAT
MAL14|PF14_0178  ATGTTACCGAAATTGTTCCAGAGGAAGAAAAC----------------
su_gi_contig_903 ATGTTACCGAAATTGTTCCAGAGGAAGAAAAC----------------

PF14_0178        AAAATAAATAAATAAATAAATAATAAACAAAAGGAAGATATAATAAAA
MAL14|PF14_0178  ------------------------------------------------
su_gi_contig_903 ------------------------------------------------

PF14_0178        ACATAACATATAATGATTCAAACACTGATAATTCATTAAATATTTTCA
MAL14|PF14_0178  ------------------------------------------------
su_gi_contig_903 ------------------------------------------------

PF14_0178        GTGTCATTAAAAATGTACTTATATTACTTAATATATATCCATATAAAT
MAL14|PF14_0178  ------------------------------------------------
su_gi_contig_903 ------------------------------------------------

PF14_0178        ATTTCTTTGTCATATATAAATATATATTATTATAATCTGTACATATAT
MAL14|PF14_0178  ------------------------------------------------
su_gi_contig_903 ------------------------------------------------

PF14_0178        ATACTTTAATATTTATGTATATTAATAGAAATTTAAAGGCAAAGGTCA
MAL14|PF14_0178  ----------------------------AAATTTAAAGGCAAAGGTCA
su_gi_contig_903 ----------------------------AAATTTAAAGGCAAAGGTCA

PF14_0178        AAGAACTGATGGAAAAAGTTGTCATAAAGCTTTGAAAAAAGAAATAAT
MAL14|PF14_0178  AAGAACTGATGGAAAAAGTTGTCATAAAGCTTTGAAAAAAGAAATAAT
su_gi_contig_903 AAGAACTGATGGAAAAAGTTGTCATAAAGCTTTGAAAAAAGAAATAAT

PF14_0178        AAAACCTAAAGTTGTTGAAAATCTTGAACCTTGGAAAGATAAATTAGC
MAL14|PF14_0178  AAAACCTAAAGTTGTTGAAAATCTTGAACCTTGGAAAGATAAATTAGC
su_gi_contig_903 AAAACCTAAAGTTGTTGAAAATCTTGAACCTTGGAAAGATAAATTAGC

PF14_0178        TCAGGGAATTAGAGTAATTCGAATGATCAATATATATATATATATATA
MAL14|PF14_0178  TCAGGGAATTAGAGTAATTCGAATGATCAATATATATATATATATATA
su_gi_contig_903 TCAGGGAATTAGA-----------------------------------

PF14_0178        TATATATATATTTATTTATTTATTTATTTATGTATGTATGTATGTATT
MAL14|PF14_0178  TATATATATATTTATTTATTTATTTATTTATGTATGTATGTATGTATT
su_gi_contig_903 ------------------------------------------------

PF14_0178        TATTTTATTTTTATTTTTTAGACGAAATGTACTGAATATGAAGATTTG
MAL14|PF14_0178  TATTTTATTTTTATTTTTTAGACGAAATGTACTGAATATGAAGATTTG
su_gi_contig_903 ---------------------ACGAAATGTACTGAATATGAAGATTTG

PF14_0178        TTGAAAAAAGGTCGTATTCCTGGTATTGTTGGAAAATTCACAGAACGA
MAL14|PF14_0178  TTGA--------------------------------------------
su_gi_contig_903 TTGAAAAAAGGTCGTATTCCTGGTATTGTTGGAAAATTCACAGAACGA

PF14_0178        AAAAATTAAATAAGTATGTTAGCCCTATATGTAACATATTTTTTCTTT
MAL14|PF14_0178  ------------------------------------------------
su_gi_contig_903 AAAAATTAAATAAGTATGTTAGCCCTATATGTAACATATTTTTTCTTT

PF14_0178        ATATGATGAAATTTTTTTTTGTGGTTTTTTTAATTTTTTTTTTTTCTT
MAL14|PF14_0178  ------------------------------------------------
su_gi_contig_903 ATATGATGAAATTTTTTTTTGTGGTTTTTTTAATTTTTTTTTTTTCTT

PF14_0178        TTTGATCGTTTAACTTTGATATAAAAGGAATATCTAATATATAATATA
MAL14|PF14_0178  ------------------------------------------------
su_gi_contig_903 TTTGATCGTTTAACTTTGATATAAAAGGAATATCTAATATATAATATA

PF14_0178        TGTATTTTTTTCTTTTTTGTTTTTCCTCTTTTCCTTTATATATATTTT
MAL14|PF14_0178  ------------------------------------------------
su_gi_contig_903 TGTATTTTTTTCTTTTTTGTTTTTCCTCTTTTCCTTTATATATATTTT

PF14_0178        TTTATTTTTTTTTATTATCTTTTTATGTAACATATAAAATATTATATA
MAL14|PF14_0178  ------------------------------------------------
su_gi_contig_903 TTTATTTTTTTTTATTATCTTTTTATGTAACATATAAAATATTATATA

PF14_0178        TATTTATAATATATATAAATGAAAAAAAAACAATATTAAATAAATAAT
MAL14|PF14_0178  ------------------------------------------------
su_gi_contig_903 TATTTATAATATATATAAATGAAAAAAAAACAAT--------------

PF14_0178        TCTTTTTAAAGATTTTTATTAAATACTTTTAAAATAAACATATGTATT
MAL14|PF14_0178  ------------------------------------------------
su_gi_contig_903 ------------------------------------------------

PF14_0178        ATTAGTATGTGTATATTTTAAATGTAATAGTAGTAATTACCACATATA
MAL14|PF14_0178  ------------------------------------------------
su_gi_contig_903 ------------------------------------------------

PF14_0178        TATATATATATATATAAGGATATGTGGAATAAAATAACATATATATGA
MAL14|PF14_0178  ------------------------------------------------
su_gi_contig_903 ------------------------------------------------

PF14_0178        TATATCCAAAATATTAATGTAATATAAAAATTACACAGGAAAATAAAT
MAL14|PF14_0178  ------------------------------------------------
su_gi_contig_903 ------------------------------------------------

PF14_0178        TATATATGGTACATATATAAGTATATATATATATATATATAGATATAT
MAL14|PF14_0178  ------------------------------------------------
su_gi_contig_903 ------------------------------------------------

PF14_0178        ATATATGTTAGAAAAAGAGTAATGAAATTATATTTTATTACGAGATTA
MAL14|PF14_0178  ------------------------------------------------
su_gi_contig_903 ------------------------------------------------

PF14_0178        TTTTTATGATTCAATATATATATATATATATATATATATATATATAAG
MAL14|PF14_0178  ------------------------------------------------
su_gi_contig_903 ------------------------------------------------

PF14_0178        ATAATACAAGAGCTACACCTACAAAAATAAATAAAATATATTAATTAT
MAL14|PF14_0178  ------------------------------------------------
su_gi_contig_903 ------------------------------------------------

PF14_0178        ATGACTGTATTTATAAAAAAAGAAAAAAAAAAGAAGGAAAGGAAATTC
MAL14|PF14_0178  ------------------------------------------------
su_gi_contig_903 ------------------------------------------------

PF14_0178        ATTGTTTTATTATTTTAAAAAATTAGCATATAATTATATATAATATAT
MAL14|PF14_0178  ------------------------------------------------
su_gi_contig_903 ------------------------------------------------

PF14_0178        ATTAACAATTTGTATTAAAAGAATATATAATATTACTTATAAATAATG
MAL14|PF14_0178  ------------------------------------------------
su_gi_contig_903 ------------------------------------------------

PF14_0178        AAGGAGAAATGTAATGAAGCAAAATCAAAATATTATAAATGTTTAAAT
MAL14|PF14_0178  ------------------------------------------------
su_gi_contig_903 ------------------------------------------------

PF14_0178        AAAAGTAATAGGAACCCTGGAAAATGTAAATCTTTTGAAAGTGAATTA
MAL14|PF14_0178  ------------------------------------------------
su_gi_contig_903 ------------------------------------------------

PF14_0178        AGGCAGTGTTCTAAAATGTAATAATTTTTATAATATAAATTAAAATAT
MAL14|PF14_0178  ------------------------------------------------
su_gi_contig_903 ------------------------------------------------

PF14_0178        ATATATATAATGAAGAACAATAAATAGTAGATTTTAGTAGTTAAATAT
MAL14|PF14_0178  ------------------------------------------------
su_gi_contig_903 ------------------------------------------------

PF14_0178        ATATAATATATATGTGTACATTTTTATATATCCTTCCTTTATATATAT
MAL14|PF14_0178  ------------------------------------------------
su_gi_contig_903 ------------------------------------------------

PF14_0178        ATATATATATATATATATATATATTTTTAAATATATTAGTACAGGGGA
MAL14|PF14_0178  ------------------------------------------------
su_gi_contig_903 ------------------------------------------------

PF14_0178        ATCTTATTGTATAAATGAAATTAATAACCTCATGGAATGTTCAAGGTA
MAL14|PF14_0178  ------------------------------------------------
su_gi_contig_903 ------------------------------------------------

PF14_0178        TATTTATTTAAAAACACCATATTTGATAAAAAAAGAAAAAATAATAAT
MAL14|PF14_0178  ------------------------------------------------
su_gi_contig_903 ------------------------------------------------

PF14_0178        AAAGTATATGTTATGTATTGATATATTATATTATCTTATGTTACTATT
MAL14|PF14_0178  ------------------------------------------------
su_gi_contig_903 ------------------------------------------------

PF14_0178        TCTTATATATATATATATACATATGAACATCTCATGTTTATAAATATA
MAL14|PF14_0178  ------------------------------------------------
su_gi_contig_903 ------------------------------------------------

PF14_0178        ATATTTCTAGATCACCAGATCCTTCCATGTGTTCTAAAGAATTTGTTC
MAL14|PF14_0178  ------------------------------------------------
su_gi_contig_903 ------------------------------------------------

PF14_0178        TTTTCCGTGAATGTAATAGGCCAGATGGACCCCATATTTTGATTGAGG
MAL14|PF14_0178  ------------------------------------------------
su_gi_contig_903 ------------------------------------------------

PF14_0178        TTTTTTTGAAATAAAAAAAAAAAAAGGATAAATTATATATGTAGATAT
MAL14|PF14_0178  ------------------------------------------------
su_gi_contig_903 ------------------------------------------------

PF14_0178        AAATACACAAATATAT
MAL14|PF14_0178  ----------------
su_gi_contig_903 ----------------

;

endblock;
