# Supplementary material for: cDNA sequences reveal considerable gene prediction inaccuracy in the Plasmodium falciparum genome
Source: BMC Genomics. 2007 Jul 27;8:255. doi: 10.1186/1471-2164-8-255 (PMC1978503; doi:10.1186/1471-2164-8-255)
Supplement: Additional file 3 — Genes with cDNA sequences not matching predicted CDS perfectly. Aligned cDNA and predicted CDS sequences can be viewed by double clicking the hyper-linked gene names in the Excel file. [file 1471-2164-8-255-S3.zip › PF14_0227.TXT]

#NEXUS

[!This data assembled using Sequencher, from Gene Codes Corporation.]
begin data;
   dimensions ntax=3 nchar=5230;
   format datatype=dna gap=- interleave=yes;
   matrix

PF14_0227        ATATATAATATTTTTTTAATAATAAATTATTTTTATTATTTAAAAAAA
su_gi_contig_641 ------------------------------------------------
MAL14|PF14_0227  ------------------------------------------------

PF14_0227        TGAAAATAATAAAATTAGAAATATATATTTTTTAAAAGAAAAGAAATT
su_gi_contig_641 ------------------------------------------------
MAL14|PF14_0227  ------------------------------------------------

PF14_0227        AAATGTACACAACTATAACCAAATATATATAAATATGTTACATATATA
su_gi_contig_641 ------------------------------------------------
MAL14|PF14_0227  ------------------------------------------------

PF14_0227        TATATATATATATATATATATTGTAAATGTTGTAAAATACTGTGTGTT
su_gi_contig_641 ------------------------------------------------
MAL14|PF14_0227  ------------------------------------------------

PF14_0227        TCACTTTTATTTTACAAAAAGTTTTCTTTATATATATGTATAATATAT
su_gi_contig_641 ------------------------------------------------
MAL14|PF14_0227  ------------------------------------------------

PF14_0227        TTATTTGTTTATTATATATGTAGATGTGTAATATAATATATATGTGGC
su_gi_contig_641 ------------------------------------------------
MAL14|PF14_0227  ------------------------------------------------

PF14_0227        TCTCTATACATTAATTTAATAAATGTACATAAAATATATATTATATAT
su_gi_contig_641 ------------------------------------------------
MAL14|PF14_0227  ------------------------------------------------

PF14_0227        ATATATATTGTGGTTGTTAAGAAAAAAATACATTCTTATACATAAATG
su_gi_contig_641 ------------------------------------------------
MAL14|PF14_0227  ------------------------------------------------

PF14_0227        TATATATATATATATATATATATATATATATATATATATGTATATATA
su_gi_contig_641 ------------------------------------------------
MAL14|PF14_0227  ------------------------------------------------

PF14_0227        TGTACATTTATATGTTCGTTTTAAAAAAAATATATTTTTTTTTTAATG
su_gi_contig_641 ------------------------------------------------
MAL14|PF14_0227  ------------------------------------------------

PF14_0227        AAAAATAAATAAATCTGAAATGTGGTGAAATATATCTTTTAAATATTT
su_gi_contig_641 ------------------------------------------------
MAL14|PF14_0227  ------------------------------------------------

PF14_0227        TATATATTTATAAAAATATTATACCACATATTTTATTATTATTCTTGT
su_gi_contig_641 ------------------------------------------------
MAL14|PF14_0227  ------------------------------------------------

PF14_0227        TTCATAAAAAA-----------------------------GAAAAAAA
su_gi_contig_641 ------------------------------------------------
MAL14|PF14_0227  ------------------------------------------------

PF14_0227        AAAAAAAAAAAAAAAAAAAACATACATATATATATATATATATATTTC
su_gi_contig_641 ------------------------------------------------
MAL14|PF14_0227  ------------------------------------------------

PF14_0227        ACAACATAACCTTATAACTGTGTATTACAACAGATTATTTATAAAAAA
su_gi_contig_641 ------------------------------------------------
MAL14|PF14_0227  ------------------------------------------------

PF14_0227        TATATATTTCTTATTTTATTTTATTTATTCCTTCTTTTTTTTTTTTTT
su_gi_contig_641 ------------------------------------------------
MAL14|PF14_0227  ------------------------------------------------

PF14_0227        AAATGAGAAGAAGAAGAAGAAAAAAAAAAAAAAAAAAAAAAAAAAAAA
su_gi_contig_641 ------------------------------------------------
MAL14|PF14_0227  ------------------------------------------------

PF14_0227        AGATAATATATTTGTTTTATTTTTATATAAAAAGTTTTGTTAATTTTT
su_gi_contig_641 ------------------------------------------------
MAL14|PF14_0227  ------------------------------------------------

PF14_0227        TGTATAAATTTTTGTCAATTTTTTGTATAAATTTTTGTCAATTTTTTG
su_gi_contig_641 ------------------------------------------------
MAL14|PF14_0227  ------------------------------------------------

PF14_0227        TATAAAAAAGTTTATGTCAGTTTTTTGTATAAAAGAGTTTATGTCAGT
su_gi_contig_641 ------------------------------------------------
MAL14|PF14_0227  ------------------------------------------------

PF14_0227        TTTTTGTATAAAAGAGTTTATGTCAGTTTTTTGTATAAAAGAGTTTAT
su_gi_contig_641 ------------------------------------------------
MAL14|PF14_0227  ------------------------------------------------

PF14_0227        GACAATTTTTTGTATATAAAATTTGTTTCAATATTATAATTGTTTATT
su_gi_contig_641 ------------------------------------------------
MAL14|PF14_0227  ------------------------------------------------

PF14_0227        TTATTCTACTTTATTTTCCTTCTTTTTGAAAAAGAAAAAAAAAGAGAG
su_gi_contig_641 ------------------------------------------------
MAL14|PF14_0227  ------------------------------------------------

PF14_0227        AATAATACTTACTATCTTGTTATCATATTATGATATAACCAAATAAAA
su_gi_contig_641 ------------------------------------------------
MAL14|PF14_0227  ------------------------------------------------

PF14_0227        AAAGAGAAACATAAAGATCCCCAGAATATATTTAAAATGTTTGTTTAT
su_gi_contig_641 ------------------------------------------------
MAL14|PF14_0227  ------------------------------------------------

PF14_0227        TCTTATAAAAAAAAAATTTGTTCTTGACAAAACTTTTTTTTTAAATAT
su_gi_contig_641 ------------------------------------------------
MAL14|PF14_0227  ------------------------------------------------

PF14_0227        GTCTGAAATGATCTTGTCGATTTAAATGTTTTACTGGACAGGGGAAAT
su_gi_contig_641 ------------------------------------------------
MAL14|PF14_0227  ------------------------------------------------

PF14_0227        ATATATATATATATATATATATATATATATATATACACATATACATAT
su_gi_contig_641 ------------------------------------------------
MAL14|PF14_0227  ------------------------------------------------

PF14_0227        ATACATATTTATAAATTATTAATTATTATTAATTCTTTTTAATATATA
su_gi_contig_641 ------------------------------------------------
MAL14|PF14_0227  ------------------------------------------------

PF14_0227        TGTATATGATAAATATATAAATATATAAATACATACACATATATATAT
su_gi_contig_641 ------------------------------------------------
MAL14|PF14_0227  ------------------------------------------------

PF14_0227        ATATATACATATTTTTGTGGATAATTTTTTTTTTTTTTTAATTTGTAA
su_gi_contig_641 ------------------------------------------------
MAL14|PF14_0227  ------------------------------------------------

PF14_0227        AAGAAGAAAAAAAAAATTAATGAAAAAGATTATGATGAAAAATGGGTA
su_gi_contig_641 -------------------------------------AGAAATGGGTA
MAL14|PF14_0227  -----------------------------------------ATGGGTA

PF14_0227        ACGCTTTAAATAAATTACTAAAACATTATAGAAACGTCGAAAAAAAAA
su_gi_contig_641 ACGCTTTAAATAAATTACTAAAACATTATAGAAACGTCGAAAAAAAAA
MAL14|PF14_0227  ACGCTTTAAATAAATTACTAAAACATTATAGAAACGTCGAAAAAAAAA

PF14_0227        AAAATGAATATAAATTTGGTAAGATACTTGGATGTGGATCCTTTGGGT
su_gi_contig_641 AAAATGAATATAAATTTGGTAAGATACTTGGATGTGGATCCTTTGG--
MAL14|PF14_0227  AAAATGAATATAAATTTGGTAAGATACTTGGATGTGGATCCTTTGG--

PF14_0227        ATGTTTACAAATACATATAAGAAAAAAAAAAAAAAGAATGTACATGTA
su_gi_contig_641 ------------------------------------------------
MAL14|PF14_0227  ------------------------------------------------

PF14_0227        TATATATGTATGTATTATTACATGGTGTAGTAATATCCTAATATTTTT
su_gi_contig_641 ------------------------------------------------
MAL14|PF14_0227  ------------------------------------------------

PF14_0227        TTTTTTTTTTTTTTCTTTTTTTTGCTTTATGTATTCACTATATCGGTT
su_gi_contig_641 ------------------------------------------------
MAL14|PF14_0227  ------------------------------------------------

PF14_0227        TAATTCTGTATTATATAAGAACATATTACTTTTTTTTTTTTTTTTTTT
su_gi_contig_641 ------------------------------------------------
MAL14|PF14_0227  ------------------------------------------------

PF14_0227        TTTTTTTTCCCCTTTTTTTCTTTTTTCTTCTTCTTTTTTTACTTTTTC
su_gi_contig_641 ------------------------------------------------
MAL14|PF14_0227  ------------------------------------------------

PF14_0227        TTTTTTTTTTTTTTCTTTTTATTTTGTTCTTTTACTTCTGTAGGGTTG
su_gi_contig_641 -------------------------------------------GGTTG
MAL14|PF14_0227  -------------------------------------------GGTTG

PF14_0227        TGAGGGAATGTATTAACAAAATGACAAAAGAAGTGTATGCAGTGAAAA
su_gi_contig_641 TGAGGGAATGTATTAACAAAATGACAAAAGAAGTGTATGCAGTGAAAA
MAL14|PF14_0227  TGAGGGAATGTATTAACAAAATGACAAAAGAAGTGTATGCAGTGAAAA

PF14_0227        TAATTAAGAAAAAGAAAAAGCACAAAAAGAGTTACAATTTTGAGAAAA
su_gi_contig_641 TAATTAAGAAAAAGAAAAAGCACAAAAAGAGTTACAATTTTGAGAAAA
MAL14|PF14_0227  TAATTAAGAAAAAGAAAAAGCACAAAAAGAGTTACAATTTTGAGAAAA

PF14_0227        TGGTAAAAAATGAGATTAAGTATTTATCTATAATGAGTCATGAAAATA
su_gi_contig_641 TGGTAAAAAATGAGATTAAGTATTTATCTATAATGAGTCATGAAAATA
MAL14|PF14_0227  TGGTAAAAAATGAGATTAAGTATTTATCTATAATGAGTCATGAAAATA

PF14_0227        TTATTAAGTTCAAAGACTTTTTTGAAGATAAAAATAAGTTCTATATAG
su_gi_contig_641 TTATTAAGTTCAAAGACTTTTTTGAAGATAAAAATAAGTTCTATATAG
MAL14|PF14_0227  TTATTAAGTTCAAAGACTTTTTTGAAGATAAAAATAAGTTCTATATAG

PF14_0227        TTTTAGAAAAATGTGAAGGGGGAGAATTATTTTATAAAGTTGTTAAAA
su_gi_contig_641 TTTTAGAAAAATGTGAAGGGGGAGAATTATTTTATAAAGTTGTTAAAA
MAL14|PF14_0227  TTTTAGAAAAATGTGAAGGGGGAGAATTATTTTATAAAGTTGTTAAAA

PF14_0227        ATAAATGTTTGATGGAGAGTGAATCAGCTTTAATTGTCAGACAGGTGG
su_gi_contig_641 ATAAATGTTTGATGGAGAGTGAATCAGCTTTAATTGTCAGACAG----
MAL14|PF14_0227  ATAAATGTTTGATGGAGAGTGAATCAGCTTTAATTGTCAGACAGGTGG

PF14_0227        GTTATATTGGATTGAAGATAAAATATGTAAACGAAAATATACATAAGT
su_gi_contig_641 ------------------------------------------------
MAL14|PF14_0227  GTTATATTGGATTGAAGATAAAATAT----------------------

PF14_0227        ATAAATATATATATATATATATATATATATATATATACCCGGACATAT
su_gi_contig_641 ------------------------------------------------
MAL14|PF14_0227  ------------------------------------------------

PF14_0227        ATGTGTATTTTATTTTATTTTATTTCTTATAGATTTGTTGTGCATTGC
su_gi_contig_641 --------------------------------ATTTGTTGTGCATTGC
MAL14|PF14_0227  --------------------------------ATTTGTTGTGCATTGC

PF14_0227        AATACTTGCACTCAAATAATATTATCCACAGGGACATAAAAGTAACAA
su_gi_contig_641 AATACTTGCACTCAAATAATATTATCCACAGGGACATAAAA-------
MAL14|PF14_0227  AATACTTGCACTCAAATAATATTATCCACAGGGACATAAAA-------

PF14_0227        AATAAAAATAGGATATGTATATATATATATATATATGTATATATATTA
su_gi_contig_641 ------------------------------------------------
MAL14|PF14_0227  ------------------------------------------------

PF14_0227        GGACAATGTGTATATTTATTTAATGTATTATATTTTATATCATATCAT
su_gi_contig_641 ------------------------------------------------
MAL14|PF14_0227  ------------------------------------------------

PF14_0227        TTTTTATATTTATTTTTTTAAAGGCCGAAAATTTCCTCTTCAAAAATA
su_gi_contig_641 -----------------------GCCGAAAATTTCCTCTTCAAAAATA
MAL14|PF14_0227  -----------------------GCCGAAAATTTCCTCTTCAAAAATA

PF14_0227        AAAATACAAAAAATATAAAACTTATAGATTTCGGAATGGCAAAGAGGG
su_gi_contig_641 AAAATACAAAAAATATAAAACTTATAGATTTCGGAATGGCAAAGAGG-
MAL14|PF14_0227  AAAATACAAAAAATATAAAACTTATAGATTTCGGAATGGCAAAGAGG-

PF14_0227        TAAATAATAAAAAGAAAAATATTTACAATATATATATATATATATATA
su_gi_contig_641 ------------------------------------------------
MAL14|PF14_0227  ------------------------------------------------

PF14_0227        TATATGTATGTATTTTTTTATTTGTTTGTTTATTTTATGTATTTATAT
su_gi_contig_641 ------------------------------------------------
MAL14|PF14_0227  ------------------------------------------------

PF14_0227        AATTTATGTATTTTTTTTTTTTTTTTTTTTTTTTTTTGTTCAGGTTAA
su_gi_contig_641 -------------------------------------------GTTAA
MAL14|PF14_0227  -------------------------------------------GTTAA

PF14_0227        TTGTGAATATCTAACCGAATTGTGTGGTTCGCCACATTACATTTCACC
su_gi_contig_641 TTGTGAATATCTAACCGAATTGTGTGGTTCGCCACATTACATTTCACC
MAL14|PF14_0227  TTGTGAATATCTAACCGAATTGTGTGGTTCGCCACATTACATTTCACC

PF14_0227        TGAACTGATCAGGTAAAAAAAAAAAAAAAAAAAAAAAAAAAAATATGC
su_gi_contig_641 TGAACTGATCAG------------------------------------
MAL14|PF14_0227  TGAACTGATCAG------------------------------------

PF14_0227        ACACACAAAAATAAAAGAACTACACATATATATATATATATATATATA
su_gi_contig_641 ------------------------------------------------
MAL14|PF14_0227  ------------------------------------------------

PF14_0227        TATATATATATGTATGTATAATATTTTTCTTTTAATTTTTATTTTTAA
su_gi_contig_641 ------------------------------------------------
MAL14|PF14_0227  ------------------------------------------------

PF14_0227        TATAGAAAAAAGTATACAATGTCTTCTGATATATGGGCCCTGGGTGTT
su_gi_contig_641 -----AAAAAAGTATACAATGTCTTCTGATATATGGGCCCTGGGTGTT
MAL14|PF14_0227  -----AAAAAAGTATACAATGTCTTCTGATATATGGGCCCTGGGTGTT

PF14_0227        ATGGTTTTTTTCATGTTAACTGGGAAGTATCCATTTGAAGGGAAAAAT
su_gi_contig_641 ATGGTTTTTTTCATGTTAACTGGGAAGTATCCATTTGAAGGGAAAAAT
MAL14|PF14_0227  ATGGTTTTTTTCATGTTAACTGGGAAGTATCCATTTGAAGGGAAAAAT

PF14_0227        ACTCCAAAAGTTGTGGTATTACAATTAAAACATACAAAATTAGTAGAA
su_gi_contig_641 ACTCCAAAAGTTGTG---------------------------------
MAL14|PF14_0227  ACTCCAAAAGTTGTGGTATTACAATTAAAACATACAAAATTA------

PF14_0227        ATATATATATATATATATATATATATATTAATATAATTCGTAGACTCT
su_gi_contig_641 ------------------------------------------------
MAL14|PF14_0227  ------------------------------------------------

PF14_0227        TTTATAATTATACATGCATAAACAATACACATATACATACATACATAT
su_gi_contig_641 ------------------------------------------------
MAL14|PF14_0227  ------------------------------------------------

PF14_0227        ATATAAATATATTGTATATATTTTCTTTTAAGGATGAAATATTAAACA
su_gi_contig_641 --------------------------------GATGAAATATTAAACA
MAL14|PF14_0227  --------------------------------GATGAAATATTAAACA

PF14_0227        AAAATATAAATTGGAAAGGCAAAGAATTTTCTTCCTTATCAATAGAGG
su_gi_contig_641 AAAATATAAATTGGAAAGGCAAAGAATTTTCTTCCTTATCAATAGAG-
MAL14|PF14_0227  AAAATATAAATTGGAAAGGCAAAGAATTTTCTTCCTTATCAATAGAG-

PF14_0227        TTATTATATATATATATATATATATATATAAAAGGAAGCAATAATCTT
su_gi_contig_641 ------------------------------------------------
MAL14|PF14_0227  ------------------------------------------------

PF14_0227        TTATTTTAAAAACATACTTGATTTAAAGTGTATTCATTTTTATAATAC
su_gi_contig_641 ------------------------------------------------
MAL14|PF14_0227  ------------------------------------------------

PF14_0227        TTTCTAATATATTATATTATATATATATATATATATATGATCGATCAA
su_gi_contig_641 ------------------------------------------------
MAL14|PF14_0227  ------------------------------------------------

PF14_0227        ACCTTTTAATTATGTACATATATATATATATATATATATATGTGTGTT
su_gi_contig_641 ------------------------------------------------
MAL14|PF14_0227  ------------------------------------------------

PF14_0227        TTTTTTTTTTTTTTTTTTTTGTAGGCGGTGGATTTTTTAAAAAGACTT
su_gi_contig_641 ------------------------GCGGTGGATTTTTTAAAAAGACTT
MAL14|PF14_0227  ------------------------GCGGTGGATTTTTTAAAAAGACTT

PF14_0227        TTAGAAAGAAATGAAAAGAAAAGATTAACGGCTTATCAGGGTAAGTAA
su_gi_contig_641 TTAGAAAGAAATGAAAAGAAAAGATTAACGGCTTATCAGG--------
MAL14|PF14_0227  TTAGAAAGAAATGAAAAGAAAAGATTAACGGCTTATCAGG--------

PF14_0227        ATTACAAAGAAAAAAAAAAAAAAGAAAGAAAATTTCATCTTCATTTGA
su_gi_contig_641 ------------------------------------------------
MAL14|PF14_0227  ------------------------------------------------

PF14_0227        AAGAAGATATAGATCTAACAAAATATCTTTATTTTAAATATTTTTTCA
su_gi_contig_641 ------------------------------------------------
MAL14|PF14_0227  ------------------------------------------------

PF14_0227        TATAGTTTCATTTTTATTCATGTTAATTTTTTTTTTTTTTTTCAGCAC
su_gi_contig_641 ---------------------------------------------CAC
MAL14|PF14_0227  ---------------------------------------------CAC

PF14_0227        TTCATCATCCATGGATTACATCACAAGTAGGATAATTATTTAACTTGG
su_gi_contig_641 TTCATCATCCATGGATTACATCACAAGTAGGATAATTATTTAACTTGG
MAL14|PF14_0227  TTCATCATCCATGGATTACATCACAAGTAGGATAA-------------

PF14_0227        GAAAAATATTTTTCTTTCTTCGTTATTATTTTATTCATTTGTTTATTA
su_gi_contig_641 GAAAAATATTTTTCTTTCTTCGTTATTATTTTATTCATTTGTTTATTA
MAL14|PF14_0227  ------------------------------------------------

PF14_0227        TTTTTATTATTTTTTTTAAATCTTAATGGATTTTCTATATATACAATA
su_gi_contig_641 TTTTTATTATTTTTTTTAAATCTTAATGGATTTTCTATATATACAATA
MAL14|PF14_0227  ------------------------------------------------

PF14_0227        ATTAAAGGTTTAAAATCATGGTTAAGAATATTTTATTATAAATGCATA
su_gi_contig_641 ATTAAAGGTTTAAAATCATGGTTAAGAATATTTTATTATAAATGCATA
MAL14|PF14_0227  ------------------------------------------------

PF14_0227        CAATAATACACAAATATATTTGCGTTATGAATCCCCTATTCATTCTTT
su_gi_contig_641 CAATAATACACAAATATATTTGCGTTATGAATCCCCTATTCATTCTTT
MAL14|PF14_0227  ------------------------------------------------

PF14_0227        TATTTTATTAATTTATTTATATTTATTTATTTATTTTTTTTTTGTTTG
su_gi_contig_641 TATTTTATTAATTTATTTATATTTATTTATTTATTTTTTTTTTGTTTG
MAL14|PF14_0227  ------------------------------------------------

PF14_0227        TTTTTCTTCATTTTGTTTGTAATATTGTTGTTTACTAATTATCACATT
su_gi_contig_641 TTTTTCTTCATTTTG---------------------------------
MAL14|PF14_0227  ------------------------------------------------

PF14_0227        TGTAATGTATCATCAATATGTTACCTTGTCTTATAATGATGTCATATT
su_gi_contig_641 ------------------------------------------------
MAL14|PF14_0227  ------------------------------------------------

PF14_0227        TATATAATTAAAAAAGACCAATTTTTTGTCACAATATATATATATATA
su_gi_contig_641 ------------------------------------------------
MAL14|PF14_0227  ------------------------------------------------

PF14_0227        TATATTATATTTCATGTGTATGTATATATTTCTATTTATTATATATTT
su_gi_contig_641 ------------------------------------------------
MAL14|PF14_0227  ------------------------------------------------

PF14_0227        TTATATATATATATATATATAAAAGATTAATACTTGAAAACCCCACCC
su_gi_contig_641 ------------------------------------------------
MAL14|PF14_0227  ------------------------------------------------

PF14_0227        CCCAAAAAAAAAAAAAAAAAATTATAAATTGTCAATATTTTTCTTCTT
su_gi_contig_641 ------------------------------------------------
MAL14|PF14_0227  ------------------------------------------------

PF14_0227        AATTTATTAACATTAAATTTGGAAAAATGATATATAGTTATATGAGTT
su_gi_contig_641 ------------------------------------------------
MAL14|PF14_0227  ------------------------------------------------

PF14_0227        GTTTTTTTATATATCCCATGAATTGGGATTATGAAAATAAAAAAAAAA
su_gi_contig_641 ------------------------------------------------
MAL14|PF14_0227  ------------------------------------------------

PF14_0227        AAAAAAAAAAATTAAAATAAAATAAAATAAAATAAAATAAATTACAAT
su_gi_contig_641 ------------------------------------------------
MAL14|PF14_0227  ------------------------------------------------

PF14_0227        AAAAAAATATAAACATAATTATATATATATAATATATATATAATATAT
su_gi_contig_641 ------------------------------------------------
MAL14|PF14_0227  ------------------------------------------------

PF14_0227        ATAATATATATATGTCTCTTTTGTTATTAAATGAAAACATAGTAAAAT
su_gi_contig_641 ------------------------------------------------
MAL14|PF14_0227  ------------------------------------------------

PF14_0227        ATATAAAATAATTGGTAACGGTATATATTAATATATATATATATATTA
su_gi_contig_641 ------------------------------------------------
MAL14|PF14_0227  ------------------------------------------------

PF14_0227        ATATATATAAGAAAAAGATAATATTATTATACATTCTTCTTGATATGA
su_gi_contig_641 ------------------------------------------------
MAL14|PF14_0227  ------------------------------------------------

PF14_0227        TAAAAATTAAAGGATGTTTTTTTAAAGTCTTCCATTGGATGACAAAAA
su_gi_contig_641 ------------------------------------------------
MAL14|PF14_0227  ------------------------------------------------

PF14_0227        GTTAAAATGAAGACATAATTCTTATTAATTTCAAATAATATATATTTA
su_gi_contig_641 ------------------------------------------------
MAL14|PF14_0227  ------------------------------------------------

PF14_0227        TATATATATATATATGAGGAGCATGTAAATATATTCATTTTACAAATA
su_gi_contig_641 ------------------------------------------------
MAL14|PF14_0227  ------------------------------------------------

PF14_0227        CATTATTTTTTTTGTTTTTAAATGAGGAGGATGTATTATTATTTCCCC
su_gi_contig_641 ------------------------------------------------
MAL14|PF14_0227  ------------------------------------------------

PF14_0227        CTGATGATACGACAGTTGCTGAATGGATAGAAGTAGAAGGTCTATTAT
su_gi_contig_641 ------------------------------------------------
MAL14|PF14_0227  ------------------------------------------------

PF14_0227        TGTAAGAATTTTTATATTTATCATCCTTAGTTTTAAAACTTACAGATC
su_gi_contig_641 ------------------------------------------------
MAL14|PF14_0227  ------------------------------------------------

PF14_0227        CATTGTTATTATTATTATTATTATTATTATTATTGTTGTTGTTGTTGT
su_gi_contig_641 ------------------------------------------------
MAL14|PF14_0227  ------------------------------------------------

PF14_0227        TGTTGTTACTATATGTGCTAAATTTTTTGGTAAATTTTTTGTTATCTA
su_gi_contig_641 ------------------------------------------------
MAL14|PF14_0227  ------------------------------------------------

PF14_0227        TGAATTTTTTCTTTTCTTTAAAGTGTTCAATATTTAATTTTATACCAT
su_gi_contig_641 ------------------------------------------------
MAL14|PF14_0227  ------------------------------------------------

PF14_0227        TACAATATAAGCCTAAATCTAATAATAACTGTTGACTTTGACGACAAT
su_gi_contig_641 ------------------------------------------------
MAL14|PF14_0227  ------------------------------------------------

PF14_0227        CTAATTCTGCTATAGCATAAGAATAATCATTTGTTTGATTTTTATTAT
su_gi_contig_641 ------------------------------------------------
MAL14|PF14_0227  ------------------------------------------------

PF14_0227        TATCATATGTATTTTTATAATTAAAATTAGTTTGATATGCTTTTTTAA
su_gi_contig_641 ------------------------------------------------
MAL14|PF14_0227  ------------------------------------------------

PF14_0227        AGGATCTTTGATATATATCAACCTGAACTGCATGTCCATCATTATA
su_gi_contig_641 ----------------------------------------------
MAL14|PF14_0227  ----------------------------------------------

;

endblock;
