# Supplementary material for: cDNA sequences reveal considerable gene prediction inaccuracy in the Plasmodium falciparum genome
Source: BMC Genomics. 2007 Jul 27;8:255. doi: 10.1186/1471-2164-8-255 (PMC1978503; doi:10.1186/1471-2164-8-255)
Supplement: Additional file 3 — Genes with cDNA sequences not matching predicted CDS perfectly. Aligned cDNA and predicted CDS sequences can be viewed by double clicking the hyper-linked gene names in the Excel file. [file 1471-2164-8-255-S3.zip › PF14_0239.TXT]

#NEXUS

[!This data assembled using Sequencher, from Gene Codes Corporation.]
begin data;
   dimensions ntax=3 nchar=4569;
   format datatype=dna gap=- interleave=yes;
   matrix

PF14_0239         ATATATATATATGTGTATATTTTTTTTTTTTTTTTTTTTTTTTTTAAA
MAL14|PF14_0239   ------------------------------------------------
su_gi_contig_8826 ------------------------------------------------

PF14_0239         ACATATGGAGAGATATATGTTCCTAAAAAAAAAATTTATATTTTTGAG
MAL14|PF14_0239   ------------------------------------------------
su_gi_contig_8826 ------------------------------------------------

PF14_0239         AATTAATCCTGTTATATAAAAATAATATTAAAGAAAAAGGGCACACCT
MAL14|PF14_0239   ------------------------------------------------
su_gi_contig_8826 ------------------------------------------------

PF14_0239         TAAAAGAAGGATATATATATATATATATATAAAGAATAAAAAATAGAA
MAL14|PF14_0239   ------------------------------------------------
su_gi_contig_8826 ------------------------------------------------

PF14_0239         AAAGTGGAAAATAATTACTTGTTTCCATAAAATAGGAAAAAATATAAA
MAL14|PF14_0239   ------------------------------------------------
su_gi_contig_8826 ------------------------------------------------

PF14_0239         AGTGTCGTTACTAATTTTTTCTTCTTATAGTCAAAATGTTAAATACAT
MAL14|PF14_0239   ------------------------------------------------
su_gi_contig_8826 ------------------------------------------------

PF14_0239         GAGTTCAGAGGTCCATTTTAATAAGATTAGAAAAAAAAGGAAATACAT
MAL14|PF14_0239   ------------------------------------------------
su_gi_contig_8826 ------------------------------------------------

PF14_0239         TTCTTTTATATTTTTATTTTCGCATTCTTTTTTCTTATTTCATAGAAT
MAL14|PF14_0239   ------------------------------------------------
su_gi_contig_8826 ------------------------------------------------

PF14_0239         AAATAAATATATATTAAATAATATGCATCTATAAATATATACATACAT
MAL14|PF14_0239   ------------------------------------------------
su_gi_contig_8826 ------------------------------------------------

PF14_0239         ATATATATATATATATATTATGCATATATTTTCTTTTTTTTGGTGTTA
MAL14|PF14_0239   ------------------------------------------------
su_gi_contig_8826 ------------------------------------------------

PF14_0239         ATAATTTTGAGGAAATATTTTTATAGACGTTAAAAGGAAACAAAAAAA
MAL14|PF14_0239   ------------------------------------------------
su_gi_contig_8826 ------------------------------------------------

PF14_0239         AAAAAAAAAAAAAAAATAATAAATGAAATAATAAGATTAAATAAAATA
MAL14|PF14_0239   ------------------------------------------------
su_gi_contig_8826 ------------------------------------------------

PF14_0239         ATATGTTAAAAGAGCCTTTTTTTAACTAATAATAAGGATATTATATAT
MAL14|PF14_0239   ------------------------------------------------
su_gi_contig_8826 ------------------------------------------------

PF14_0239         TCATTTTATAATTAAAAAATTTTTTTTTTTTTTTTTTTTCGATATAAA
MAL14|PF14_0239   ------------------------------------------------
su_gi_contig_8826 ------------------------------------------------

PF14_0239         TAAAATATAATATATATATATATAATATTATTTATTTATTTATATGTA
MAL14|PF14_0239   ------------------------------------------------
su_gi_contig_8826 ------------------------------------------------

PF14_0239         TATTAATTATATAATTTTGAATTCTTCTGCCGTTCACTTTCTTACCTA
MAL14|PF14_0239   ------------------------------------------------
su_gi_contig_8826 ------------------------------------------------

PF14_0239         TAAGAAAATTATGAAAAAATAAAAAAAATTATATACATATATATATTA
MAL14|PF14_0239   ------------------------------------------------
su_gi_contig_8826 ------------------------------------------------

PF14_0239         TATTATATATATATATATAATATATATTATATAATATTTATATATTTA
MAL14|PF14_0239   ------------------------------------------------
su_gi_contig_8826 ------------------------------------------------

PF14_0239         TATATTTTTTTTAAACGAAGTACAATTTGTGCATTGGRACAAATAAAA
MAL14|PF14_0239   ------------------------------------------------
su_gi_contig_8826 ------------------------------------------------

PF14_0239         ATATATATATTTATTTATATATATTTCAAATATGTAGAATTTAAAAAA
MAL14|PF14_0239   ------------------------------------------------
su_gi_contig_8826 ------------------------------------------------

PF14_0239         TATTACATATATATATTATATATATATATATATATATATATATATTAT
MAL14|PF14_0239   ------------------------------------------------
su_gi_contig_8826 ------------------------------------------------

PF14_0239         ATAAATATTTATTATATCCCCTACAACATTTAAAAAAAACAACGTGTT
MAL14|PF14_0239   ------------------------------------------------
su_gi_contig_8826 ------------------------------------------------

PF14_0239         CTTTATTTTTTTTAATTAATCTATTGCATATATATATTTATTATTATT
MAL14|PF14_0239   ------------------------------------------------
su_gi_contig_8826 ------------------------------------------------

PF14_0239         CATTTTCTTTTTCTTTTTCTTTTTCTTTTTCTTTTTCTTTTTCTTTTT
MAL14|PF14_0239   ------------------------------------------------
su_gi_contig_8826 ------------------------------------------------

PF14_0239         TTTTTTTTTTTTTTTTGAAGAGTATTTATATTTATCACATTTTTCAAT
MAL14|PF14_0239   ------------------------------------------------
su_gi_contig_8826 ------------------------------------------------

PF14_0239         GAAAAAATAATATATATAAATATATATATATTATACATATAATTGAAT
MAL14|PF14_0239   ------------------------------------------------
su_gi_contig_8826 ------------------------------------------------

PF14_0239         ATTTGTAAATATATGACATTAATACAATAATATACCTTCAAAAGATAA
MAL14|PF14_0239   ------------------------------------------------
su_gi_contig_8826 ------------------------------------------------

PF14_0239         TTTCCCATTAGCATATTTTTAATTATATAAATATATTTAAATAAATAT
MAL14|PF14_0239   ------------------------------------------------
su_gi_contig_8826 ------------------------------------------------

PF14_0239         ATATATATATATATATATATATATTTGTTTATATATTTATTTATTTAT
MAL14|PF14_0239   ------------------------------------------------
su_gi_contig_8826 ------------------------------------------------

PF14_0239         ATGTTTATTTATTTTTGATTATTTATTTTTTTCCATTTAATTCTTTTT
MAL14|PF14_0239   ------------------------------------------------
su_gi_contig_8826 ------------------------------------------------

PF14_0239         TTTTTTTTTTTTTTTTTATTTTCTTTTTGTTTTTTTTTTTAAAAGACC
MAL14|PF14_0239   ------------------------------------------------
su_gi_contig_8826 ------------------------------------------------

PF14_0239         CTTTTGAAAATATGGAAGAACAAAATGAAGAAATCGAAAAAACCGTTG
MAL14|PF14_0239   -----------ATGGAAGAACAAAATGAAGAAATCGAAAAAACCGTTG
su_gi_contig_8826 ------------------------------------------------

PF14_0239         AAGAAAGTGAAGAAATAAATGAAGAAGTTTATGAGGAATTATTTTTAT
MAL14|PF14_0239   AAGAAAGTGAAGAAATAAATGAAGAAGTTTATGAGGAATTATTTTTAT
su_gi_contig_8826 ------------------------------------------------

PF14_0239         TTGCGAGTAGTGACAATGATCTTGTAAAAAAAGAGAGCTTAAGAATAA
MAL14|PF14_0239   TTGCGAGTAGTGACAATGATCTTGTAAAAAAAGAGAGCTTAAGAATAA
su_gi_contig_8826 ------------------------------------------------

PF14_0239         TATTAAGTTTATTAGAAGAAAAAGAATTTATTGATCATATAATAAAAA
MAL14|PF14_0239   TATTAAGTTTATTAGAAGAAAAAGAATTTATTGATCATATAATAAAAA
su_gi_contig_8826 ------------------------------------------------

PF14_0239         ATAATAAAAAATATTTAAAAACTTTAATATCAAGTTTGAATTCAAGAT
MAL14|PF14_0239   ATAATAAAAAATATTTAAAAACTTTAATATCAAGTTTGAATTCAAGAT
su_gi_contig_8826 ------------------------------------------------

PF14_0239         GTAAATTATTGACCCTCGAATGCTTGTTAAATTTGTCAGCTCAATTAC
MAL14|PF14_0239   GTAAATTATTGACCCTCGAATGCTTGTTAAATTTGTCAGCTCAATTAC
su_gi_contig_8826 ------------------------------------------------

PF14_0239         CAAAGGGTAACAAATGGCACATATATATAAATATATTATATGTAAATA
MAL14|PF14_0239   CAAAG-------------------------------------------
su_gi_contig_8826 ------------------------------------------------

PF14_0239         TATATATATATATATATATTGTTATGCTTTTTATTTTTTTAAATATGT
MAL14|PF14_0239   ------------------------------------------------
su_gi_contig_8826 ------------------------------------------------

PF14_0239         ATTTATATATTTTCCATTTAATTATCTTTGCCTCTACCTTTTTTTTGT
MAL14|PF14_0239   ------------------------------------------------
su_gi_contig_8826 ------------------------------------------------

PF14_0239         TCATATATATTTTAAAAATATCATACATATAATAATATATATATATAT
MAL14|PF14_0239   ------------------------------------------------
su_gi_contig_8826 ------------------------------------------------

PF14_0239         ATATTTATATTTATATATATTTATTTATTTATTTATTTTATTGTAGAA
MAL14|PF14_0239   ---------------------------------------------GAA
su_gi_contig_8826 ------------------------------------------------

PF14_0239         CTTACGGAGCGAAATTTGATCGAGATATTATTCGACATGATGAAAGAA
MAL14|PF14_0239   CTTACGGAGCGAAATTTGATCGAGATATTATTCGACATGATGAAAGAA
su_gi_contig_8826 ------------------------------------------------

PF14_0239         GAAGAAAAAATCGAAGATAATTGTATTGATTTATACATTATGATAATA
MAL14|PF14_0239   GAAGAAAAAATCGAAGATAATTGTATTGATTTATACATTATGATAATA
su_gi_contig_8826 ------------------------------------------------

PF14_0239         TCGAATTTGACGAGATGTAAAGAAGGTGTATATAAAGTATTGGATATA
MAL14|PF14_0239   TCGAATTTGACGAGATGTAAAGAAGGTGTATATAAAGTATTGGATATA
su_gi_contig_8826 ------------------------------------------------

PF14_0239         AATAATGATAGTAATATAAACATTAAAGAAGATAATTTTAAGGTGAGT
MAL14|PF14_0239   AATAATGATAGTAATATAAACATTAAAGAAGATAATTTTAAGGTGAGT
su_gi_contig_8826 ------------------------------------------------

PF14_0239         TTTTTTCTTAATAAGTTATTATATTTTTTTTTCTTACCAATAAAACCA
MAL14|PF14_0239   TTTTTTCTTAATAAGTTATTATATTTTTTTTTCTTACCAATAAAACCA
su_gi_contig_8826 ------------------------------------------------

PF14_0239         TCCATAAATAAAAATTTAAGTGATAAATATATATATGTTTCTCATGTA
MAL14|PF14_0239   TCCATAAATAAAAATTTAAGTGATAAATATATATATGTTTCTCATGTA
su_gi_contig_8826 ------------------------------------------------

PF14_0239         TTAATAAATATAAGTTCCATAAAAGAGAGCATTGTATTTTTTAAAAAT
MAL14|PF14_0239   TTAATAAATATAAGTTCCATAAAAGAGAGCATTGTATTTTTTAAAAAT
su_gi_contig_8826 ------------------------------------------------

PF14_0239         GTTGCTTTTTTAAATAAAATAAGTGATCAAATTTTAAATGTAGAAAGA
MAL14|PF14_0239   GTTGCTTTTTTAAATAAAATAAGTGATCAAATTTTAAATGTAGAAAGA
su_gi_contig_8826 ----------------------------AAATTTTAAATGTAGAAAGA

PF14_0239         TTTAGAGCTATATTACCTTTTATTATAAACTTATGCTTAAATGAAGTT
MAL14|PF14_0239   TTTAGAGCTATATTACCTTTTATTATAAACTTATGCTTAAATGAAGTT
su_gi_contig_8826 TTTAGAGCTATATTACCTTTTATTATAAACTTATGCTTAAATGAAGTT

PF14_0239         ATACATCCATATATTTTTCATGACGATTGTTATTTATTTCCTTATGTA
MAL14|PF14_0239   ATACATCCATATATTTTTCATGACGATTGTTATTTATTTCCTTATGTA
su_gi_contig_8826 ATACATCCATATATTTTTCATGACGATTGTTATTTATTTCCTTATGTA

PF14_0239         CTTTCTTATCTATATACTAATGATTATAATATAACAAAAAGTGGATCA
MAL14|PF14_0239   CTTTCTTATCTATATACTAATGATTATAATATAACAAAAAGTGGATCA
su_gi_contig_8826 CTTTCTTATCTATATACTAATGATTATAATATAACAAAAAGTGGATCA

PF14_0239         TACAATAATTCAAATAATAATGAAGAAATAAATACACAAAATATACAC
MAL14|PF14_0239   TACAATAATTCAAATAATAATGAAGAAATAAATACACAAAATATACAC
su_gi_contig_8826 TACAATAATTCAAATAATAATGAAGAAATAAATACACAAAATATACAC

PF14_0239         CACATTATTATGAACAAGTCATCTATATTAGTATCTTGTTCGGTTATT
MAL14|PF14_0239   CACATTATTATGAACAAGTCATCTATATTAGTATCTTGTTCGGTTATT
su_gi_contig_8826 CACATTATTATGAACAAGTCATCTATATTAGTATCTTGTTCGGTTATT

PF14_0239         AAAAGTAGGATTTTAATTATCTTGTTTTATCTTTGTAACAGGGATTAT
MAL14|PF14_0239   AAAAGTAGGATTTTAATTATCTTGTTTTATCTTTGTAACAGGGATTAT
su_gi_contig_8826 AAAAGTAGGATTTTAATTATCTTGTTTTATCTTTGTAACAGGGATTAT

PF14_0239         TCACGGTATCTATAAATCAAGCTTAATATATATGTACACACACATAAA
MAL14|PF14_0239   TCACG-------------------------------------------
su_gi_contig_8826 TCACG-------------------------------------------

PF14_0239         TATATATATATATATATTTAAATATATTTATTTATATTTTTTTTTTTT
MAL14|PF14_0239   ------------------------------------------------
su_gi_contig_8826 ------------------------------------------------

PF14_0239         TTTTTTTATAGAGAGAAACTTCTTAGTTATGGAATTTCCGACATACTA
MAL14|PF14_0239   ------------------------------------------------
su_gi_contig_8826 -----------AGAGAAACTTCTTAGTTATGGAATTTCCGACATACTA

PF14_0239         AAAAATTGGAAATCATGCGAAAAAAATGCAGAGTTCATGTAATATTAT
MAL14|PF14_0239   ------------------------------------------------
su_gi_contig_8826 AAAAATTGGAAATCATGCGAAAAAAATGCAGAGTTCAT----------

PF14_0239         ATATATATATATATATATAATATATATATATGTATTTGTGTAATGTAA
MAL14|PF14_0239   ------------------------------------------------
su_gi_contig_8826 ------------------------------------------------

PF14_0239         AATATTTGTGATATGATAATATTACAACCATACATACTTCACTACATA
MAL14|PF14_0239   ------------------------------------------------
su_gi_contig_8826 ------------------------------------------------

PF14_0239         TATATGTACATTTTATTTTGTAGAAATGATATAGAAAATGTAACGAAC
MAL14|PF14_0239   -----------------------AAATGATATAGAAAATGTAACGAAC
su_gi_contig_8826 -----------------------AAATGATATAGAAAATGTAACGAAC

PF14_0239         AAACTAATCGAGGGATCAAACTCTAGAGAAGCAATAGCTACATGAACC
MAL14|PF14_0239   AAACTAATCGAGGGATCAAACTCTAGAGAAGCAATAGCTACATGA---
su_gi_contig_8826 AAACTAATCGAGGGATCAAACTCTAGAGAAGCAATAGCTACATGAACC

PF14_0239         TTATCCCCTAACGTGTTTTTCCGACAGTTTTGTAATCTGCCAATATAT
MAL14|PF14_0239   ------------------------------------------------
su_gi_contig_8826 TTATCCCCTAACGTGTTTTTCCGACAGTTTTGTAATCTGCCAATATAT

PF14_0239         AAAATGTTTACACTGTTACAATAAATAAATATAAACATATAAATATAT
MAL14|PF14_0239   ------------------------------------------------
su_gi_contig_8826 AAAATGTTTACACTGTTACAATAAATAAATATAAACATATAAATATAT

PF14_0239         AAACATATAAACATATAATTATATATATATTTAATATGTTTAAAATTT
MAL14|PF14_0239   ------------------------------------------------
su_gi_contig_8826 AAACATATAAACATATAATTATATATATAT------------------

PF14_0239         TTCTTTTTTTTCCGTTTAACACAATTTTTTTTTTTTTTTGAATGTTTT
MAL14|PF14_0239   ------------------------------------------------
su_gi_contig_8826 ------------------------------------------------

PF14_0239         TTTATACCATGGGTAAATACTAAAATGTTAAAATACTACCTATAAAAT
MAL14|PF14_0239   ------------------------------------------------
su_gi_contig_8826 ------------------------------------------------

PF14_0239         TACTACCTATTAAATATTATATATTATAAATATATTTTTAATCTTATT
MAL14|PF14_0239   ------------------------------------------------
su_gi_contig_8826 ------------------------------------------------

PF14_0239         ATTTGTATAATTATTTTATTTTATTTTATTTATTATAATTATGTACTT
MAL14|PF14_0239   ------------------------------------------------
su_gi_contig_8826 ------------------------------------------------

PF14_0239         TTTAACTTATTTTAAATTCAAAGACATGATGTTCTTTGTTTTCGTAAT
MAL14|PF14_0239   ------------------------------------------------
su_gi_contig_8826 ------------------------------------------------

PF14_0239         TAATACTATTAAAATAAATAAATAAATAAAAGCGTACATATATATAAA
MAL14|PF14_0239   ------------------------------------------------
su_gi_contig_8826 ------------------------------------------------

PF14_0239         ATATATATATATAAAATATATATATATATATATATATATATATATTTA
MAL14|PF14_0239   ------------------------------------------------
su_gi_contig_8826 ------------------------------------------------

PF14_0239         TTTATTTATTTATTACAATATAATGACAAAGAAGTTATTATAAGCCAA
MAL14|PF14_0239   ------------------------------------------------
su_gi_contig_8826 ------------------------------------------------

PF14_0239         TAGTTAAGATACAAAAAAGTGCATATTTTTTAACAAAAAAATAATAAA
MAL14|PF14_0239   ------------------------------------------------
su_gi_contig_8826 ------------------------------------------------

PF14_0239         ATATATAATATATATATATATATATTACAAATATAATGTACAAAATAT
MAL14|PF14_0239   ------------------------------------------------
su_gi_contig_8826 ------------------------------------------------

PF14_0239         AAATATGCAATAAAAAAAAAAAAAAAAAATTATGTATTTATAAGGTAT
MAL14|PF14_0239   ------------------------------------------------
su_gi_contig_8826 ------------------------------------------------

PF14_0239         TAAATATATATATTACAAACAAGACACAAAAAAAAAAAAAATAAATAA
MAL14|PF14_0239   ------------------------------------------------
su_gi_contig_8826 ------------------------------------------------

PF14_0239         AATAAATAAATAAATAAATATATATATATATATATATATATTTTTATA
MAL14|PF14_0239   ------------------------------------------------
su_gi_contig_8826 ------------------------------------------------

PF14_0239         TTTATGTGTTATGACTAAGAAAAAATTTGAGATATTAGATTATCCAAA
MAL14|PF14_0239   ------------------------------------------------
su_gi_contig_8826 ------------------------------------------------

PF14_0239         TATTTAATTTGATTATTAAAAATAGATTGCATATAATTATCAATATTA
MAL14|PF14_0239   ------------------------------------------------
su_gi_contig_8826 ------------------------------------------------

PF14_0239         CTAGAAACATTTTCTACATTTATATTTGTATCATCAAAAATATTTTCG
MAL14|PF14_0239   ------------------------------------------------
su_gi_contig_8826 ------------------------------------------------

PF14_0239         TTATTACCTTCTATGTTATTACTACATATAAATTTATACAATTCATAA
MAL14|PF14_0239   ------------------------------------------------
su_gi_contig_8826 ------------------------------------------------

PF14_0239         AAACAGACATCATCTTCTGAATATGAATTATTAGAATTTTCGACGTCA
MAL14|PF14_0239   ------------------------------------------------
su_gi_contig_8826 ------------------------------------------------

PF14_0239         TTTTTTTTTTTTTTTTTTTTAATTTCATCAATTAAATTCTTCATATCA
MAL14|PF14_0239   ------------------------------------------------
su_gi_contig_8826 ------------------------------------------------

PF14_0239         TACTTATCAATATATTTACAAATACATATATTTGATTTTTCTTTTTTG
MAL14|PF14_0239   ------------------------------------------------
su_gi_contig_8826 ------------------------------------------------

PF14_0239         TCTATTTCTTCTTTTTTCATTACGTTCTTTAAGAGCTTATCATTTTCT
MAL14|PF14_0239   ------------------------------------------------
su_gi_contig_8826 ------------------------------------------------

PF14_0239         TTTATATTTTTTATATATTTTGTATTCTCTGGTGACATTGAATTTATT
MAL14|PF14_0239   ------------------------------------------------
su_gi_contig_8826 ------------------------------------------------

PF14_0239         AACATATCATTTTCGTTATCATTATAAATATCTTGTTTTATTTTTTGA
MAL14|PF14_0239   ------------------------------------------------
su_gi_contig_8826 ------------------------------------------------

PF14_0239         TCATTTTTATATAGTTTATCATTTTCGTTATCATTATAAATATCTTGT
MAL14|PF14_0239   ------------------------------------------------
su_gi_contig_8826 ------------------------------------------------

PF14_0239         TTTATTTTTTGATCATTTTTATATAGTTTATCATTTTCGTTATCATTA
MAL14|PF14_0239   ------------------------------------------------
su_gi_contig_8826 ------------------------------------------------

PF14_0239         TAAATATCTTGTTTTATTTTTTGCTCATTTTTATATAGTTTATCATTT
MAL14|PF14_0239   ------------------------------------------------
su_gi_contig_8826 ------------------------------------------------

PF14_0239         TCGTTATCATTATAAATATCTTGTTTTATTTTTTGCTCATTTTTATAT
MAL14|PF14_0239   ------------------------------------------------
su_gi_contig_8826 ------------------------------------------------

PF14_0239         AGTTTATCATTCTCATCTTGTACATTTATGTTATATGATAAGATGTTT
MAL14|PF14_0239   ------------------------------------------------
su_gi_contig_8826 ------------------------------------------------

PF14_0239         TTATTATTA
MAL14|PF14_0239   ---------
su_gi_contig_8826 ---------

;

endblock;
