# Supplementary material for: cDNA sequences reveal considerable gene prediction inaccuracy in the Plasmodium falciparum genome
Source: BMC Genomics. 2007 Jul 27;8:255. doi: 10.1186/1471-2164-8-255 (PMC1978503; doi:10.1186/1471-2164-8-255)
Supplement: Additional file 3 — Genes with cDNA sequences not matching predicted CDS perfectly. Aligned cDNA and predicted CDS sequences can be viewed by double clicking the hyper-linked gene names in the Excel file. [file 1471-2164-8-255-S3.zip › PF14_0256.TXT]

#NEXUS

[!This data assembled using Sequencher, from Gene Codes Corporation.]
begin data;
   dimensions ntax=3 nchar=3740;
   format datatype=dna gap=- interleave=yes;
   matrix

PF14_0256         AATAAGTATTTTGCACGTATTTGTGTATATTATGAAAAAGGAGGATTT
MAL14|PF14_0256   ------------------------------------------------
su_gi_contig_8083 ------------------------------------------------

PF14_0256         ATAATAAATAAGTCATATGATTCCTTCTTTCATTATTTTTTCCATATT
MAL14|PF14_0256   ------------------------------------------------
su_gi_contig_8083 ------------------------------------------------

PF14_0256         CCCATAATGTTATGGTAGATATAATATAATAACATATGTGTCTCCATG
MAL14|PF14_0256   ------------------------------------------------
su_gi_contig_8083 ------------------------------------------------

PF14_0256         TAATATAATACTGTATATTTTTCGCTTTTATGCATATACATTAATTTT
MAL14|PF14_0256   ------------------------------------------------
su_gi_contig_8083 ------------------------------------------------

PF14_0256         TCTTTTTTGGATATTTTGTATTTTTCTATAAATATACATGGTAAAATT
MAL14|PF14_0256   ------------------------------------------------
su_gi_contig_8083 ------------------------------------------------

PF14_0256         ACAAGGGAAAAAAATATGTACAAATATGGAAAATTATATTTTACATAA
MAL14|PF14_0256   ------------------------------------------------
su_gi_contig_8083 ------------------------------------------------

PF14_0256         ATAACTTGTATAAGCAATAATAATAAATGTTATTTTGCTTCGTACGTA
MAL14|PF14_0256   ------------------------------------------------
su_gi_contig_8083 ------------------------------------------------

PF14_0256         AAGAAAAATATATTATGAAATAATAATAACTTTTTTTTTATCACTTAG
MAL14|PF14_0256   ------------------------------------------------
su_gi_contig_8083 ------------------------------------------------

PF14_0256         AATAATATAATATAAACATTATATATATATATATATATATATATGTAG
MAL14|PF14_0256   ------------------------------------------------
su_gi_contig_8083 ------------------------------------------------

PF14_0256         TATAATTTTATCTTTATTTTTTCCATACACTTTTGTAATAAACATCTA
MAL14|PF14_0256   ------------------------------------------------
su_gi_contig_8083 ------------------------------------------------

PF14_0256         TAAAGTACTTTCTTTTTATATCAAGTCCTAAATTATATATTATATATA
MAL14|PF14_0256   ------------------------------------------------
su_gi_contig_8083 ------------------------------------------------

PF14_0256         TATATTATATATATATATATAACACTATACAGATTTTAAATATTTTTC
MAL14|PF14_0256   ------------------------------------------------
su_gi_contig_8083 ------------------------------------------------

PF14_0256         TTTTTTTATTTCTAAACATCTTAAAAAAATCAGAATTTTTGAACAAAA
MAL14|PF14_0256   ------------------------------------------------
su_gi_contig_8083 ------------------------------------------------

PF14_0256         TAATTCATCCAATTAATATGACAACAATTTATAATTTGTAAATTAATT
MAL14|PF14_0256   ------------------------------------------------
su_gi_contig_8083 ------------------------------------------------

PF14_0256         CAATGTCATATTTTATTTGTCGTTTTATATTTTCTACATTTTATATAT
MAL14|PF14_0256   ------------------------------------------------
su_gi_contig_8083 ------------------------------------------------

PF14_0256         GTATTTTTAATATCTTATTTATAAAATAAACATATTTTTAATATATGT
MAL14|PF14_0256   ------------------------------------------------
su_gi_contig_8083 ------------------------------------------------

PF14_0256         AAGTAATAGTATAAAAAAAATGTATATATATATATATATATATATATT
MAL14|PF14_0256   ------------------------------------------------
su_gi_contig_8083 ------------------------------------------------

PF14_0256         TATAAAATAATACATTTTTTTTTTTTTTCTTCTTTTTATTATTTATTT
MAL14|PF14_0256   ------------------------------------------------
su_gi_contig_8083 ------------------------------------------------

PF14_0256         TTTTTTTTTATTTGTTATACATAATAAATTTTTTCTCAACTATAAAAA
MAL14|PF14_0256   ------------------------------------------------
su_gi_contig_8083 ------------------------------------------------

PF14_0256         CAATTTATAATAATGGAATATTAATATATTATATATTTATATTATTAT
MAL14|PF14_0256   ------------------------------------------------
su_gi_contig_8083 ------------------------------------------------

PF14_0256         CTATATTAATGAACTGATGGAATGCATAAATTCCGTTCTTTAATAAAA
MAL14|PF14_0256   ------------------------------------------------
su_gi_contig_8083 ------------------------------------------------

PF14_0256         AAAAAAAGAAAAAAAAAAAACTAAAGAATAAAATATAAAACCAATATT
MAL14|PF14_0256   ------------------------------------------------
su_gi_contig_8083 ------------------------------------------------

PF14_0256         AGAAAGTTTTAAAAAAATATTTTATACTTTTAATATGATTATTTTATT
MAL14|PF14_0256   ------------------------------------------------
su_gi_contig_8083 ------------------------------------------------

PF14_0256         TCATTTTTGTAATAATTTGATAATAATAATACATCATACTTAAATTTT
MAL14|PF14_0256   ------------------------------------------------
su_gi_contig_8083 ------------------------------------------------

PF14_0256         TTTTGTATAATCAAATGGAACTTTTGTTCTGTTTTATAGAATATATAT
MAL14|PF14_0256   ------------------------------------------------
su_gi_contig_8083 ------------------------------------------------

PF14_0256         TGAGCTCATTACTTATTCTTTAATATATATATATAAATACATATATAT
MAL14|PF14_0256   ------------------------------------------------
su_gi_contig_8083 ------------------------------------------------

PF14_0256         ATATATATAATATGCATATAATATAATGATGCAGTGCATATGTTAAAA
MAL14|PF14_0256   ------------------------------------------------
su_gi_contig_8083 ------------------------------------------------

PF14_0256         TGAAAAAAAAAAAAAAAAAAAAAAAAAAAAATCATAATATATATATAT
MAL14|PF14_0256   ------------------------------------------------
su_gi_contig_8083 ------------------------------------------------

PF14_0256         ATATATATATATATATATATGTTTAATTATTTTATAACTAGATTTTTT
MAL14|PF14_0256   ------------------------------------------------
su_gi_contig_8083 -----------------------TTTTTTTTTTTTTTTTAGATTTTTT

PF14_0256         TATCATTTCGTACTCTTATTCAAAATAAGTATATAGAAGCAAAGACCA
MAL14|PF14_0256   ------------------------------------------------
su_gi_contig_8083 TATCATTTCGTACTCTTATTCAAAATAAGTATATAGAAGCAAAGACCA

PF14_0256         TTAAAAATAAAATAATATATAGCTATATATATATATTTTTTTTTTTTT
MAL14|PF14_0256   ------------------------------------------------
su_gi_contig_8083 TTAAAAATAAAATAATATATAGCTATATATATATATTTTTTTTTTTTT

PF14_0256         TTTTTGTAATTATGTCAATTGTACAATATATAAATGACGAAGGTTACC
MAL14|PF14_0256   -----------ATGTCAATTGTACAATATATAAATGACGAAGGTTACC
su_gi_contig_8083 TTTTTGGAATTATGTCAATTGTACAATATATAAATGACGAAGGTTACC

PF14_0256         GAATTGACGGAAGAAAAAATGATGAATGCAGATTAATAAAAATAAGTT
MAL14|PF14_0256   GAATTGACGGAAGAAAAAATGATGAATGCAGATTAATAAAAATAAGTT
su_gi_contig_8083 GAATTGACGGAAGAAAAAATGATGAATGCAGATTAATAAAAATAAGTT

PF14_0256         TAGGAAATGGAAATGAGTTAATAGATGTAGATGGATTTTCTTTTTTTG
MAL14|PF14_0256   TAGGAAATGGAAATGAGTTAATAGATGTAGATGGATTTTCTTTTTTTG
su_gi_contig_8083 TAGGAAATGGAAATGAGTTAATAGATGTAGATGGATTTTCTTTTTTTG

PF14_0256         AAATAGGAAATACAAAATTATTTGCATATATACAAGGACCAAATGAAT
MAL14|PF14_0256   AAATAGGAAATACAAAATTATTTGCATATATACAAGGACCAAATGAAT
su_gi_contig_8083 AAATAGGAAATACAAAATTATTTGCATATATACAAGGACCAAATGAAT

PF14_0256         ATAGAAGACCTGATGAAAAATGTTTAGTAAAGTGTAACGTATTTTTAT
MAL14|PF14_0256   ATAGAAGACCTGATGAAAAATGTTTAGTAAAGTGTAACGTATTTTTAT
su_gi_contig_8083 ATAGAAGACCTGATGAAAAATGTTTAGTAAAGTGTAACGTATTTTTAT

PF14_0256         CACCTTTTAATATATTAGAGAAGAAAAGGAAAAAAAGTAAAGATAATG
MAL14|PF14_0256   CACCTTTTAATATATTAGAGAAGAAAAGGAAAAAAAGTAAAGATAATG
su_gi_contig_8083 CACCTTTTAATATATTAGAGAAGAAAAGGAAAAAAA------------

PF14_0256         TAACAAGAGAAATAAGTTCATATATAAGAAATATATGTAATCATATAA
MAL14|PF14_0256   TAACAAGAGAAATAAGTTCATATATAAGAAATATATGTAATCATATAA
su_gi_contig_8083 ------------------------------------------------

PF14_0256         TATTATTAGATTTATATAAAAATTCTGAAATAAATATATTTCTATATA
MAL14|PF14_0256   TATTATTAGATTTATATAAAAATTCTGAAATAAATATATTTCTATATA
su_gi_contig_8083 ------------------------------------------------

PF14_0256         TTATAGAAAGAGATGGAGGATTAAAAGCAGCAGCTGTCAATACATGTA
MAL14|PF14_0256   TTATAGAAAGAGATGGAGGATTAAAAGCAGCAGCTGTCAATACATGTA
su_gi_contig_8083 -------AAGAGATGGAGGATTAAAAGCAGCAGCTGTCAATACATGTA

PF14_0256         TATTAGCTTTAATAGATGCAGGAATTGCTATCAAATATTTTATATCTG
MAL14|PF14_0256   TATTAGCTTTAATAGATGCAGGAATTGCTATCAAATATTTTATATCTG
su_gi_contig_8083 TATTAGCTTTAATAGATGCAGGAATTGCTATCAAATATTTTATATCTG

PF14_0256         CATCGTCAGTATTATATTTACAAAACAATATAATAGTAGATGGAAATC
MAL14|PF14_0256   CATCGTCAGTATTATATTTACAAAACAATATAATAGTAGATGGAAATC
su_gi_contig_8083 CATCGTCAGTATTATATTTACAAAACAATATAATAGTAGATGGAAATC

PF14_0256         AATTTGAAGTGAATTCGGGATCACCTGAATTAACCCTGGCCATTGATA
MAL14|PF14_0256   AATTTGAAGTGAATTCGGGATCACCTGAATTAACCCTGGCCATTGATA
su_gi_contig_8083 AATTTGA-----------------------------------------

PF14_0256         TGAGCTCAAATAATATTGTTCTATTAGAATTTGATGCTGAAGTTCCCA
MAL14|PF14_0256   TGAGCTCAAATAATATTGTTCTATTAGAATTTGATGCTGAAGTTCCCA
su_gi_contig_8083 ------------------------------------------------

PF14_0256         TTGATATTTTTCAATCCATGTTAAAAACATGTGCTCAGGCATGTATAC
MAL14|PF14_0256   TTGATATTTTTCAATCCATGTTAAAAACATGTGCTCAGGCATGTATAC
su_gi_contig_8083 ------------------------------------------------

PF14_0256         ATGTTGGGAATATTATGAAATTAAGCATAAAGGAAAATGCTATAAAAT
MAL14|PF14_0256   ATGTTGGGAATATTATGAAATTAAGCATAAAGGAAAATGCTATAAAAT
su_gi_contig_8083 ------------------------------------------------

PF14_0256         TGTTGAGTTTAAATAGCATTTTAAACACATGACAATATATATATATAT
MAL14|PF14_0256   TGTTGAGTTTAAATAGCATTTTAAACACATGA----------------
su_gi_contig_8083 ------------------------------------------------

PF14_0256         ATATATATATATATTTATTTATTTATTTATATTTTATTTTTTTTTATG
MAL14|PF14_0256   ------------------------------------------------
su_gi_contig_8083 ------------------------------------------------

PF14_0256         TAATTGTTTTATATACACATTTTACCATAATATATATTTTTTTAATAT
MAL14|PF14_0256   ------------------------------------------------
su_gi_contig_8083 ------------------------------------------------

PF14_0256         ATACATTTATTTAAAAAAAAAAAAAAAAATTATTTTTTGTTTGTTTCT
MAL14|PF14_0256   ------------------------------------------------
su_gi_contig_8083 ------------------------------------------------

PF14_0256         TATTTCATTTTTTCCAAACTAAATATAAAACTTATAAGTTATTACACA
MAL14|PF14_0256   ------------------------------------------------
su_gi_contig_8083 ------------------------------------------------

PF14_0256         AAAATGTAATTAGCTAACAAATAAATGATAATATCACATAATTTTAAT
MAL14|PF14_0256   ------------------------------------------------
su_gi_contig_8083 ------------------------------------------------

PF14_0256         TTTTAAAAAAAAAAATAAACATATAAATATATATATATATATATATAT
MAL14|PF14_0256   ------------------------------------------------
su_gi_contig_8083 ------------------------------------------------

PF14_0256         ATATTTATGTTAATTAAGCACTTGATAATATTACCTTAATTTTTCATA
MAL14|PF14_0256   ------------------------------------------------
su_gi_contig_8083 ------------------------------------------------

PF14_0256         AAAAAGGAAATTATGATATGGAATTATATAATGCCATTCTTGTGATAT
MAL14|PF14_0256   ------------------------------------------------
su_gi_contig_8083 ------------------------------------------------

PF14_0256         TTTCATATTGAATACAAAATGCACTCTTATTAATATTCCTATTTATTA
MAL14|PF14_0256   ------------------------------------------------
su_gi_contig_8083 ------------------------------------------------

PF14_0256         CATATTGAAATGATATAATAAATATATATATTAAATAATATATTTAAA
MAL14|PF14_0256   ------------------------------------------------
su_gi_contig_8083 ------------------------------------------------

PF14_0256         TATTATATATATATATATATTTATTTATATTTATATTTTGCCATTTTA
MAL14|PF14_0256   ------------------------------------------------
su_gi_contig_8083 ------------------------------------------------

PF14_0256         ATTATTTATTCATTTATTTTGTGTATAAACAGGTTTTTCATTATTTGA
MAL14|PF14_0256   ------------------------------------------------
su_gi_contig_8083 ------------------------------------------------

PF14_0256         CACATTTTTTTTTTTTTATTACACATCTTCCAGTTTCATTTTATTTGA
MAL14|PF14_0256   ------------------------------------------------
su_gi_contig_8083 ------------------------------------------------

PF14_0256         TATTATTTCATATATCTTTTCTTATTTTGCTTTTTATGTATATATATT
MAL14|PF14_0256   ------------------------------------------------
su_gi_contig_8083 ------------------------------------------------

PF14_0256         ATATATATATTATATATATGCCTAATGTCAAAACGTTATAATCATAAT
MAL14|PF14_0256   ------------------------------------------------
su_gi_contig_8083 ------------------------------------------------

PF14_0256         GAATGATGACTATGCATCGAAACCTCCTACATACATATGGAATATAAA
MAL14|PF14_0256   ------------------------------------------------
su_gi_contig_8083 ------------------------------------------------

PF14_0256         CATTGGTTTAAATGCATTATCAGAAAATATTCTAGATTCTCTTTTATT
MAL14|PF14_0256   ------------------------------------------------
su_gi_contig_8083 ------------------------------------------------

PF14_0256         TTTTGGTTTTATTATAAGTATTTTAGGATCCTTTTATTTTCTGTACTG
MAL14|PF14_0256   ------------------------------------------------
su_gi_contig_8083 ------------------------------------------------

PF14_0256         GTTACAAAGTGGAGAAATGAGAAACATGTGCAATAAAAGTAGTTAAGA
MAL14|PF14_0256   ------------------------------------------------
su_gi_contig_8083 ------------------------------------------------

PF14_0256         ATGAGAATACGGGGAATGCCATTATCCATATTTATTTTATTTTATTAT
MAL14|PF14_0256   ------------------------------------------------
su_gi_contig_8083 ------------------------------------------------

PF14_0256         TTATTATTATTATTTTTTTTTTCTATTGAATTATGAAACAATTTGATA
MAL14|PF14_0256   ------------------------------------------------
su_gi_contig_8083 ------------------------------------------------

PF14_0256         AAGTGTTATTAAATAAATTGAAAAAATAGGGACATATAAAAATGGAAC
MAL14|PF14_0256   ------------------------------------------------
su_gi_contig_8083 ------------------------------------------------

PF14_0256         GTTTATCTAATACAATTTAAACGTGAAAAAGTTAAATTAAAACAAATG
MAL14|PF14_0256   ------------------------------------------------
su_gi_contig_8083 ------------------------------------------------

PF14_0256         TACAAAGTGCATATTTTTTTCAAAAGGTGAAAAATTTTCAAATTGAAA
MAL14|PF14_0256   ------------------------------------------------
su_gi_contig_8083 ------------------------------------------------

PF14_0256         ATGACACATGAAAATGCATATAAATAAATAAATAAATATATATATATA
MAL14|PF14_0256   ------------------------------------------------
su_gi_contig_8083 ------------------------------------------------

PF14_0256         TATGTTTGTGTTTATTATTTCATTTTTTATTTTTATTTTTATTTTTTA
MAL14|PF14_0256   ------------------------------------------------
su_gi_contig_8083 ------------------------------------------------

PF14_0256         TTTTTTTTTTTTGTGAACACATACAACCACCAATTATATACATTTTTT
MAL14|PF14_0256   ------------------------------------------------
su_gi_contig_8083 ------------------------------------------------

PF14_0256         TTTTTTTTTTTCAAATTTTAACTTTTTTAAAAGATACCATGACATAGA
MAL14|PF14_0256   ------------------------------------------------
su_gi_contig_8083 ------------------------------------------------

PF14_0256         TTAAACACATTATGGTTATAAACATTAAAGAAAAAGCTAGTGACCAAA
MAL14|PF14_0256   ------------------------------------------------
su_gi_contig_8083 ------------------------------------------------

PF14_0256         AAACATACTGATCACTTTCAAAACCATTTTTTAAATTCATTCCAAAAA
MAL14|PF14_0256   ------------------------------------------------
su_gi_contig_8083 ------------------------------------------------

PF14_0256         TAGCAGCTATTGTACCAACTACAGTTATTATAATTCCATATATT
MAL14|PF14_0256   --------------------------------------------
su_gi_contig_8083 --------------------------------------------

;

endblock;
