# Supplementary material for: cDNA sequences reveal considerable gene prediction inaccuracy in the Plasmodium falciparum genome
Source: BMC Genomics. 2007 Jul 27;8:255. doi: 10.1186/1471-2164-8-255 (PMC1978503; doi:10.1186/1471-2164-8-255)
Supplement: Additional file 3 — Genes with cDNA sequences not matching predicted CDS perfectly. Aligned cDNA and predicted CDS sequences can be viewed by double clicking the hyper-linked gene names in the Excel file. [file 1471-2164-8-255-S3.zip › PF14_0262.TXT]

#NEXUS

[!This data assembled using Sequencher, from Gene Codes Corporation.]
begin data;
   dimensions ntax=3 nchar=3460;
   format datatype=dna gap=- interleave=yes;
   matrix

PF14_0262         ATTATTAGTAGACAATAATTATAAAATTAATAATAATATGTTAGCTTC
MAL14|PF14_0262   ------------------------------------------------
su_gi_contig_6915 ------------------------------------------------

PF14_0262         CTGTTATGGAACTTCTATTAGAAGTAACAATACATCTAATTTAGGAAT
MAL14|PF14_0262   ------------------------------------------------
su_gi_contig_6915 ------------------------------------------------

PF14_0262         AAATATGAATCAAAATACACCATATGATGATAGTTCTATTATAGTGGA
MAL14|PF14_0262   ------------------------------------------------
su_gi_contig_6915 ------------------------------------------------

PF14_0262         TAGTCCAATCACTAAAAATTATTATCTATACATTAATAATTTTTATGA
MAL14|PF14_0262   ------------------------------------------------
su_gi_contig_6915 ------------------------------------------------

PF14_0262         TTTTGTTTATAATTATAATAATAATAATATCATTAGAAAGAATATTAA
MAL14|PF14_0262   ------------------------------------------------
su_gi_contig_6915 ------------------------------------------------

PF14_0262         CCATTCCAATAATAATAATAATAATAATATGTACAGATTACAAATGAA
MAL14|PF14_0262   ------------------------------------------------
su_gi_contig_6915 ------------------------------------------------

PF14_0262         CACAACAACTTACCACAATTCATCAAGCTACTATAGTGATATATCTGA
MAL14|PF14_0262   ------------------------------------------------
su_gi_contig_6915 ------------------------------------------------

PF14_0262         TTGGAATAATAATCAGATACCTAAAAATAAACTACACAAAAAGGGGTA
MAL14|PF14_0262   ------------------------------------------------
su_gi_contig_6915 ------------------------------------------------

PF14_0262         TAAATATTATTCTAATGACTGCAAGGTATGCAGTAAAAAATATAATAA
MAL14|PF14_0262   ------------------------------------------------
su_gi_contig_6915 ------------------------------------------------

PF14_0262         AGTGAAAGAACAAAAAGAAAATAAAAGAAAAAAAAAAAAAGTAAAAAA
MAL14|PF14_0262   ------------------------------------------------
su_gi_contig_6915 ------------------------------------------------

PF14_0262         AGAAGAAGAAAGAAAATTTAGTGATAATGAAAAAAAAAATTTTAGTGA
MAL14|PF14_0262   ------------------------------------------------
su_gi_contig_6915 ------------------------------------------------

PF14_0262         TGAAGAAAAACAATGGAATGATGTAAAAAAAAAAATGTCTTCGTATTA
MAL14|PF14_0262   ------------------------------------------------
su_gi_contig_6915 ------------------------------------------------

PF14_0262         TAAAAATGAAAATGATATGAGATATTATGAAAAGTATAGGACGGGAAA
MAL14|PF14_0262   ------------------------------------------------
su_gi_contig_6915 ------------------------------------------------

PF14_0262         AAAAAAGAAACAACAAAATAAAGACTGTTTTTATAAAAAGGATAAAAC
MAL14|PF14_0262   ------------------------------------------------
su_gi_contig_6915 ------------------------------------------------

PF14_0262         TAATAGTGATGGTGATAATAGTAGTAATGATAAAATAGGGGATGATGT
MAL14|PF14_0262   ------------------------------------------------
su_gi_contig_6915 ------------------------------------------------

PF14_0262         AAATCATAATATTATGGGATTCTTTGAAAAATCCTCTGGTAGGAATGA
MAL14|PF14_0262   ------------------------------------------------
su_gi_contig_6915 ------------------------------------------------

PF14_0262         AGACATTTTAAATATAAAGAAGAAGAAGAAGAAGGAAAAAAAAAAAAA
MAL14|PF14_0262   ------------------------------------------------
su_gi_contig_6915 ------------------------------------------------

PF14_0262         GGATTCAAATAAAAAATCAGATACTCTAGAATATTCTAAAATGAATAT
MAL14|PF14_0262   ------------------------------------------------
su_gi_contig_6915 ------------------------------------------------

PF14_0262         AGAAAATTATAATTTAAAAAGAAATATAAAGAAGAAAGAAGAAGAAAG
MAL14|PF14_0262   ------------------------------------------------
su_gi_contig_6915 ------------------------------------------------

PF14_0262         TCATGATATGTCAGGTATATATAAAAGATATTTTGACAAATCTACTAA
MAL14|PF14_0262   ------------------------------------------------
su_gi_contig_6915 ------------------------------------------------

PF14_0262         TAATATTTCTCAACATAAAGAATATATAATACATGATTCAGATAATCT
MAL14|PF14_0262   ------------------------------------------------
su_gi_contig_6915 ------------------------------------------------

PF14_0262         AGTATATAAAATCAATGTAGAAGATATAGATAAAAATAATATGAATAA
MAL14|PF14_0262   ------------------------------------------------
su_gi_contig_6915 ------------------------------------------------

PF14_0262         AATAATAGCTTCTAATGAAAAATATTTATTAAATAATGGAGAAATTGC
MAL14|PF14_0262   ------------------------------------------------
su_gi_contig_6915 ------------------------------------------------

PF14_0262         AAATTTTAAATTTGACCCTTATTCAAATATTATGGAGACTGATGAATC
MAL14|PF14_0262   ------------------------------------------------
su_gi_contig_6915 ------------------------------------------------

PF14_0262         AAATAGTAGTAACTTATCTAACGTAAGCTATAAATCGAGTTCATCTTA
MAL14|PF14_0262   ------------------------------------------------
su_gi_contig_6915 ------------------------------------------------

PF14_0262         TGAACACCAGTTTTATGATAGTTTTTATAATAATATTCAATACGAGGA
MAL14|PF14_0262   ------------------------------------------------
su_gi_contig_6915 ------------------------------------------------

PF14_0262         CAGAAAAAAACACTCAAACATTTATGTATTTAAAGAAAGAAAAAAAAT
MAL14|PF14_0262   ------------------------------------------------
su_gi_contig_6915 -------------TCAAACATTTATGTATTTAAAGAAAGAAAAAAAAT

PF14_0262         AAAAAATTATGTAGAAAAAATTCAAGATCCTTTATGGGTTCCCAAAGG
MAL14|PF14_0262   ------------------------------------------------
su_gi_contig_6915 AAAAAATTATGTAGAAAAAATTCAAGATCCTTTATGGGTTCCCAAAGG

PF14_0262         AACGTGCAAGAGGTAAAAGTGTATATCCGTGAAGGAAAAAAAAAAAAA
MAL14|PF14_0262   ------------------------------------------------
su_gi_contig_6915 AACGTGCAAGAG------------------------------------

PF14_0262         AAATAATAATAATAATAAAATAAATTGATAAAAAATGTTCATTTGATA
MAL14|PF14_0262   ------------------------------------------------
su_gi_contig_6915 ------------------------------------------------

PF14_0262         TATGTTCAACTATGTAAATATATATATAAACATATACACACACATATA
MAL14|PF14_0262   ------------------------------------------------
su_gi_contig_6915 ------------------------------------------------

PF14_0262         TATATATATATATGTGTAACTTTTTCTTAAGGTTTTTGGGACATTCCA
MAL14|PF14_0262   -----------ATGTGTAACTTTTTCTTAAGGTTTTTGGGACATTCCA
su_gi_contig_6915 -------------------------------GTTTTTGGGACATTCCA

PF14_0262         ATACTGCATGGGAAATGAAGGAATTAGCATTTTGGAATGATGACGTTA
MAL14|PF14_0262   ATACTGCATGGGAAATGAAGGAATTAGCATTTTGGAATGATGACGTTA
su_gi_contig_6915 ATACTGCATGGGAAATGAAGGAATTAGCATTTTGGAATGATGACGTTA

PF14_0262         TATTGGCTGCTTCTGATAATGGCGAGGTTTATTTTTGGAGTATAAAAG
MAL14|PF14_0262   TATTGGCTGCTTCTGATAATGGCGAGGTTTATTTTTGGAGTATAAAAG
su_gi_contig_6915 TATTGGCTGCTTCTGATAATGGCGAGGTTTATTTTTGGATTATAAAAG

PF14_0262         ATGGTACATTGAAAGAAATATATAATTATGAAGAATCTTCCATATTAT
MAL14|PF14_0262   ATG---------------------------------------------
su_gi_contig_6915 ATG---------------------------------------------

PF14_0262         TTTTATCTAATAAAATTGTACATATATATATATATATATATATATATA
MAL14|PF14_0262   ------------------------------------------------
su_gi_contig_6915 ------------------------------------------------

PF14_0262         TTTATAAATTTATATTTATATATTTTTTTTTTAAGGAAAATTATTAAA
MAL14|PF14_0262   -----------------------------------GAAAATTATTAAA
su_gi_contig_6915 -----------------------------------GAAAATTATTAAA

PF14_0262         TGTTATAAGGAGTCAAGCGCGTCACGTAAATTGTGTTCAAGTACACCT
MAL14|PF14_0262   TGTTATAAGGAGTCAAGCGCGTCACGTAAATTGTGTTCAAGTACACCT
su_gi_contig_6915 TGTTATAAGGAGTCAAGCGCGTCACGTAAATTGTGTTCAA--------

PF14_0262         GAAACAATATAATATAAATAAATACTCATATATATCTATTTATGTTAA
MAL14|PF14_0262   GAAACAATATAATATAAATAAATACTCATATATATCTATTTATGTTAA
su_gi_contig_6915 ------------------------------------------------

PF14_0262         TAACTCAATCGTGTTATATATATATATATATATATATATATATATAGG
MAL14|PF14_0262   TAACTCAATCGTGTTATATATATATATATATATATATATATATATAGG
su_gi_contig_6915 -----------------------------------------------G

PF14_0262         TACATCCACAAGGAACATGTTTAGCCACAAGTGGTCTTGAAAATTATA
MAL14|PF14_0262   TACATCCACAAGGAACATGTTTAGCCACAAGTGGTCTTGA--------
su_gi_contig_6915 TACATCCACAAGGAACATGTTTAGCCACAAGTGGTCTTGAAAATTATA

PF14_0262         TAAAAATATGGAAACCCCATGACACTGTTGAATTTGTTTTTGTAATAA
MAL14|PF14_0262   ------------------------------------------------
su_gi_contig_6915 TAAAAATATGGAAACCCCATGACACTGTTGAATTTGTTTTTGTAATAA

PF14_0262         AAAATGAACAAAATATATATATTAAAATGAATACCTTAGTAAAAGAGT
MAL14|PF14_0262   ------------------------------------------------
su_gi_contig_6915 AAAATGAACAAAATATATATATTAAAATGAATACCTTAGTAAAAGAGT

PF14_0262         TTAATATATAAAAAAAAAAAAAAAAAAAAAAAAAAAAAAAAAAAAGTT
MAL14|PF14_0262   ------------------------------------------------
su_gi_contig_6915 TTAATATATAAAAAAAA-------------------------------

PF14_0262         ACATGTATTTATTTATTTATTTGTTTATTATTTTTTTTTTATTAAAGG
MAL14|PF14_0262   ------------------------------------------------
su_gi_contig_6915 ------------------------------------------------

PF14_0262         ACAAAAGTGTTGAACAAAGGTTGTCTGAAAACCAAAAACATATAGAAT
MAL14|PF14_0262   ------------------------------------------------
su_gi_contig_6915 ------------------------------------------------

PF14_0262         CGTCATACATGGGTTATTATAATTTTATTAATTTTTCACCCGTTCTTC
MAL14|PF14_0262   ------------------------------------------------
su_gi_contig_6915 ------------------------------------------------

PF14_0262         AAAAGTTAGAATAAATATTATATTATAATATATTATTTAATATTACTT
MAL14|PF14_0262   ------------------------------------------------
su_gi_contig_6915 ------------------------------------------------

PF14_0262         TTTCATTTGTGACACTATACATATATATATATATATATATATATTTTT
MAL14|PF14_0262   ------------------------------------------------
su_gi_contig_6915 ------------------------------------------------

PF14_0262         TTTTTTAGAGCAAACGACTATATGAATTATTTTGACAGCATTTCTGAC
MAL14|PF14_0262   ------------------------------------------------
su_gi_contig_6915 ------------------------------------------------

PF14_0262         AACTCTGTTCAATAAGTGCATTGTTAAGGAGTATCCCCTTTTTTTTCC
MAL14|PF14_0262   ------------------------------------------------
su_gi_contig_6915 ------------------------------------------------

PF14_0262         ATAATAATATTTTAACATATATATATATATATATATATATATGCACAT
MAL14|PF14_0262   ------------------------------------------------
su_gi_contig_6915 ------------------------------------------------

PF14_0262         TTATATAAACTTTCATATAATTGTTTATGCATGAATATATTTACATTT
MAL14|PF14_0262   ------------------------------------------------
su_gi_contig_6915 ------------------------------------------------

PF14_0262         TTTTACTTATATTCATAAAAATATCTATTTCTTTTTTTTTTTTTTTTT
MAL14|PF14_0262   ------------------------------------------------
su_gi_contig_6915 ------------------------------------------------

PF14_0262         TTTTTTTTTCTTTCATATATAAAAGTATATAACCGTTTAAAGTTTTTT
MAL14|PF14_0262   ------------------------------------------------
su_gi_contig_6915 ------------------------------------------------

PF14_0262         ATTAATTCCAGCGGGAATGCATTTATTTTTCATATTACGTACACAAAC
MAL14|PF14_0262   ------------------------------------------------
su_gi_contig_6915 ------------------------------------------------

PF14_0262         ATGTTTATATACATTTGTATTTCCTTTTTTTAATAATAAGATAAAAGG
MAL14|PF14_0262   ------------------------------------------------
su_gi_contig_6915 ------------------------------------------------

PF14_0262         TAATTCAAAATGTATACAACATATACTTACTTACTGTATAGGAACGTA
MAL14|PF14_0262   ------------------------------------------------
su_gi_contig_6915 ------------------------------------------------

PF14_0262         TTTATACAAATATATATATAAAATATATATATATTTATATATATTCAA
MAL14|PF14_0262   ------------------------------------------------
su_gi_contig_6915 ------------------------------------------------

PF14_0262         ATTTATATATTTATACTTATTTATATTTTTTCTTTAAATGATATAGTT
MAL14|PF14_0262   ------------------------------------------------
su_gi_contig_6915 ------------------------------------------------

PF14_0262         GAATTAAATATGATAAGTTTCAAAATAAAAAAAATATATAAATTATTG
MAL14|PF14_0262   ------------------------------------------------
su_gi_contig_6915 ------------------------------------------------

PF14_0262         TATTTTATTATTATTATGTATACGTAGATATTTTTCTTATTTTACATA
MAL14|PF14_0262   ------------------------------------------------
su_gi_contig_6915 ------------------------------------------------

PF14_0262         AATATTTATATATATATATATATATATATATATATATTTTCCCCCTTT
MAL14|PF14_0262   ------------------------------------------------
su_gi_contig_6915 ------------------------------------------------

PF14_0262         AACAAGAAATATGAATTTTTAATATTTTGACTCCTGTGGTTTTTGGAA
MAL14|PF14_0262   ------------------------------------------------
su_gi_contig_6915 ------------------------------------------------

PF14_0262         AGTTTAATAGCTAATCCTTAAAACAAAGAAACAGGTTTAAAAATTATA
MAL14|PF14_0262   ------------------------------------------------
su_gi_contig_6915 ------------------------------------------------

PF14_0262         CGCATTTTTAGAATTTATTTTAAAGTACAATTCATGTATGCACTTTAT
MAL14|PF14_0262   ------------------------------------------------
su_gi_contig_6915 ------------------------------------------------

PF14_0262         TATATTTTATATATATATATATAAATTATCAATACTATTTAAAATGAA
MAL14|PF14_0262   ------------------------------------------------
su_gi_contig_6915 ------------------------------------------------

PF14_0262         TATAAAAAAATATATGCATTTAATAATAAATAGGAGAAAAAGTTGGAT
MAL14|PF14_0262   ------------------------------------------------
su_gi_contig_6915 ------------------------------------------------

PF14_0262         ACGAAAAATAATAGGGGAAAAAAAAAATATTGTTATATATATATAATA
MAL14|PF14_0262   ------------------------------------------------
su_gi_contig_6915 ------------------------------------------------

PF14_0262         TATATATATAATATTAATTTATGCATATATTATTTATTATATATATTC
MAL14|PF14_0262   ------------------------------------------------
su_gi_contig_6915 ------------------------------------------------

PF14_0262         CGATATTTATTACCAATTGTAAGCCCAAAATATTAATGTTAAAAAATA
MAL14|PF14_0262   ------------------------------------------------
su_gi_contig_6915 ------------------------------------------------

PF14_0262         CTTATTTTAAATATTATTAATTTATTATATTTTGTACGTAAAATTATT
MAL14|PF14_0262   ------------------------------------------------
su_gi_contig_6915 ------------------------------------------------

PF14_0262         ATTG
MAL14|PF14_0262   ----
su_gi_contig_6915 ----

;

endblock;
