# Supplementary material for: cDNA sequences reveal considerable gene prediction inaccuracy in the Plasmodium falciparum genome
Source: BMC Genomics. 2007 Jul 27;8:255. doi: 10.1186/1471-2164-8-255 (PMC1978503; doi:10.1186/1471-2164-8-255)
Supplement: Additional file 3 — Genes with cDNA sequences not matching predicted CDS perfectly. Aligned cDNA and predicted CDS sequences can be viewed by double clicking the hyper-linked gene names in the Excel file. [file 1471-2164-8-255-S3.zip › PF14_0272.TXT]

#NEXUS

[!This data assembled using Sequencher, from Gene Codes Corporation.]
begin data;
   dimensions ntax=3 nchar=4772;
   format datatype=dna gap=- interleave=yes;
   matrix

PF14_0272        GTGTATTATATATATATATATATATATATATATATATATCCATTTTTA
MAL14|PF14_0272  ------------------------------------------------
su_gi_contig_628 ------------------------------------------------

PF14_0272        TGATAAATAAAATGTAGTTACCTTCTTATAAACTTCAAATTATCGAAG
MAL14|PF14_0272  ------------------------------------------------
su_gi_contig_628 ------------------------------------------------

PF14_0272        AAATATTTATTTTCCTATATGGTACTTTTATAGTAAACCTATTTATAA
MAL14|PF14_0272  ------------------------------------------------
su_gi_contig_628 ------------------------------------------------

PF14_0272        TAGTGTACGTACAAATTTGTTTACGTACATTTAATCATATACATATAT
MAL14|PF14_0272  ------------------------------------------------
su_gi_contig_628 ------------------------------------------------

PF14_0272        ATATATATTTTTTTTTATATGATCTTAAAAAAATATATTTTAAAAGTT
MAL14|PF14_0272  ------------------------------------------------
su_gi_contig_628 ------------------------------------------------

PF14_0272        TAATATTTAATTATTATAATTATATATCCATAATTTAATAATTTATTA
MAL14|PF14_0272  ------------------------------------------------
su_gi_contig_628 ------------------------------------------------

PF14_0272        TTTTAATTTTGTATTATCGAAATAAAAAATAAAAATTGCAGGTCTTCA
MAL14|PF14_0272  ------------------------------------------------
su_gi_contig_628 ------------------------------------------------

PF14_0272        ATATTTAAATATATATTATTAAATAAAAAAATATCTTTTCAGGTATAT
MAL14|PF14_0272  ------------------------------------------------
su_gi_contig_628 -----------------ATTAAATAAAAAAATATCTTTTCAG------

PF14_0272        AATTTATAAATAAATCTAAATTGTTTGCATAAAAAAAAAAAAAATATA
MAL14|PF14_0272  ------------------------------------------------
su_gi_contig_628 ------------------------------------------------

PF14_0272        TATATATATATATATATATATGTAATAATAAATACTTCAATTATTTTA
MAL14|PF14_0272  ------------------------------------------------
su_gi_contig_628 ------------------------------------------------

PF14_0272        TCCTTTCAATATCTTTTCTAGATCTTGTAAAAATTGTCTTCTTTCCAA
MAL14|PF14_0272  ------------------------------------------------
su_gi_contig_628 ---------------------ATCTTGTAAAAATTGTCTTCTTTCCAA

PF14_0272        ATATGTTTTCTCCTAA-TTTTTTTTTTTTTTGTTTTGTTTTCTCACAA
MAL14|PF14_0272  ------------------------------------------------
su_gi_contig_628 ATATGTTTTCTCCTAATTTTTTTTTTTTTTTGTTTTGTTTTCTCACAA

PF14_0272        ATTAAAAGCGGTTGTTTTTTCTTATAGATAAAAAAAAAAAAAAAAAAA
MAL14|PF14_0272  ------------------------------------------------
su_gi_contig_628 ATTAAAAGCG--------------------------------------

PF14_0272        ATATAAATGAATAAATATAAGCCTATATAAATAAATAAATAAATATAT
MAL14|PF14_0272  ------------------------------------------------
su_gi_contig_628 ------------------------------------------------

PF14_0272        ATATATATATATATATATATATATTATGATTGTAAAATAATCCCATTC
MAL14|PF14_0272  ------------------------------------------------
su_gi_contig_628 ------------------------------------------------

PF14_0272        TTTTCTTCCTTACAGTTATATCTCAAAAATCTACGTTTTGTCAAAAAG
MAL14|PF14_0272  ------------------------------------------------
su_gi_contig_628 ---------------TTATATCTCAAAAATCTACGTTTTGTCAAAAAG

PF14_0272        ATTACTCGTATATAAAATGAAAATATATATATATATATTATTTGACTA
MAL14|PF14_0272  ------------------------------------------------
su_gi_contig_628 ATTACTC-----------------------------------------

PF14_0272        ATATAATATATATATATGTATGTAAATAATTAATACTACCAGAAATAT
MAL14|PF14_0272  ------------------------------------------------
su_gi_contig_628 ------------------------------------------------

PF14_0272        TTCTTAATATACACGTAAAAATAATTTGTTTTTTGTCCAAGTAAAAAT
MAL14|PF14_0272  ------------------------------------------------
su_gi_contig_628 -----------------------------------------TAAAAAT

PF14_0272        TGTGCAGAAGGTATAAAGCAAAAAAAAAAAAAAAAAAAAAAAAAAAAA
MAL14|PF14_0272  ------------------------------------------------
su_gi_contig_628 TGTGCAG-----------------------------------------

PF14_0272        AAAAAAAAACTTATACATATTATATATATATATATATATATATATATA
MAL14|PF14_0272  ------------------------------------------------
su_gi_contig_628 ------------------------------------------------

PF14_0272        TATATATATATATTTTTTTTTTTTTCCTTTTTTTAAGAATGGACCAAA
MAL14|PF14_0272  ------------------------------------------------
su_gi_contig_628 ----------------------------------AAGAATGGACCAAA

PF14_0272        TTAAGTACTTCTGAAGAATGTGTGTCCCCTTTATCATATAGGGGACCA
MAL14|PF14_0272  ------------------------------------------------
su_gi_contig_628 TTAAGTACTTCTGAAGAATGTGTGTCCCCTTTATCATATAGGGGACCA

PF14_0272        TGTCCTAGATATTTACAAGCAGAGCATGAAACCAAAAAGAAAAAATTA
MAL14|PF14_0272  ------------------------------------------------
su_gi_contig_628 TGTCCTAGATATTTACAAGCAGAGCATGAAACCAAAAAGAAAAAATTA

PF14_0272        CTAGAAAGAGAATGTAACATTTTTTGGTTATACATACATATATATATA
MAL14|PF14_0272  ------------------------------------------------
su_gi_contig_628 CTAGAAAGAGAATGTAACATTTTTTG----------------------

PF14_0272        TATATATATATATATATATTGTTGTGTTATTATTCAATTTCCTACTTC
MAL14|PF14_0272  ------------------------------------------------
su_gi_contig_628 ------------------------------------------------

PF14_0272        ATTTTATTCCCTTCATTAAAATCCCTTTTATTTTTTATTTTAAATAGG
MAL14|PF14_0272  ------------------------------------------------
su_gi_contig_628 -----------------------------------------------G

PF14_0272        CCTTGCTTAGATAATTGTGAAAAAGATTATTCTTCTCAGTGCCCTACA
MAL14|PF14_0272  ------------------------------------------------
su_gi_contig_628 CCTTGCTTAGATAATTGTGAAAAAGATTATTCTTCTCAGTGCCCTACA

PF14_0272        AATTGGGTACCAGAAGATGAAAAATATTGTCGCCCATTGTCCATTTAT
MAL14|PF14_0272  ------------------------------------------------
su_gi_contig_628 AATTGGGTACCAGAAGATGAAAAATATTGTCGCCCATTGTCCATTTAT

PF14_0272        GAAGGTTAAAAAAAAAAAAAAAAAATTCTGAATTTTATAAAATCATTC
MAL14|PF14_0272  ------------------------------------------------
su_gi_contig_628 GAAG--------------------------------------------

PF14_0272        ATTTGTATACACCTTTGGAAAATATTAGGCACTTGCTTATTACCTTAT
MAL14|PF14_0272  ------------------------------------------------
su_gi_contig_628 ----------------------------GCACTTGCTTATTACCTTAT

PF14_0272        GATTTTTCAAATATGACTAATGAGCAAAAAGAAATATGGAGTAACAAA
MAL14|PF14_0272  ------------ATGACTAATGAGCAAAAAGAAATATGGAGTAACAAA
su_gi_contig_628 GATTTTTCAAATATGACTAATGAGCAAAAAGAAATATGGAGTAACAAA

PF14_0272        TGTTCATCTTCATGGCCATGCAAAGTTAAAAAAAAAAATACATAAATA
MAL14|PF14_0272  TGTTCATCTTCATGGCCATGCAAA------------------------
su_gi_contig_628 TGTTCATCTTCATGGCCATGCAAA------------------------

PF14_0272        TGTATACACACATAAATATATATATATATATATATATATATATAGATA
MAL14|PF14_0272  ------------------------------------------------
su_gi_contig_628 ------------------------------------------------

PF14_0272        ATTGTACAGATAGCTAAAGGCTACATATAAATCATCATATATATAATT
MAL14|PF14_0272  ------------------------------------------------
su_gi_contig_628 ------------------------------------------------

PF14_0272        TACCTTATTCATATAAATTAACCTATATCCTCTTTGTAGGAAAAATGT
MAL14|PF14_0272  ---------------------------------------G--------
su_gi_contig_628 ---------------------------------------GAAAAATGT

PF14_0272        AAAAAAGATTATTCCAAAATTTGCCCAAAGGTATATTATTTGGAAAAA
MAL14|PF14_0272  ------------------------------------------------
su_gi_contig_628 AAAAAAGATTATTCCAAAATTTGCCCAAAG------------------

PF14_0272        CCAAACTAAAAAATACCTGAAAAGGATTTATTATATTAATATTGAATT
MAL14|PF14_0272  ------------------------------------------------
su_gi_contig_628 ------------------------------------------------

PF14_0272        CATATATTCATTACAGTTTTGTTTATTTTATTTTATTTTGTAGGGATG
MAL14|PF14_0272  ------------------------------------------------
su_gi_contig_628 -------------------------------------------GGATG

PF14_0272        GATTAAAGAGAGTAACATTTAGTATTATTTTATTTGTCTATATATAGA
MAL14|PF14_0272  ------------------------------------------------
su_gi_contig_628 GATTAAAGAGA-------------------------------------

PF14_0272        TACAATATATAGTATGTATACATCTCTTTACTGTCCTAAAAAATAGGT
MAL14|PF14_0272  ------------------------------------------------
su_gi_contig_628 ----------------------------------------------GT

PF14_0272        GATGGTGTGTGCTCGGCTCCAAAAAATTATAATGGCCCTTGTTTGTCT
MAL14|PF14_0272  ------------------------------------------------
su_gi_contig_628 GATGGTGTGTGCTCGGCTCCAAAAAATTATAATGGCCCTTGTTTGTCT

PF14_0272        AGGGCATCTCTCATTACTCTTGATAAAGATATGAAAGTAATATTTTTA
MAL14|PF14_0272  ------------------------------------------------
su_gi_contig_628 AGGGCATCTCTCATTACTCTTGATAAAGATATGAAAGT----------

PF14_0272        TATGAAAAAAAATATGCACATGAAGCTACAAATTGATGTATAATCATA
MAL14|PF14_0272  ------------------------------------------------
su_gi_contig_628 ------------------------------------------------

PF14_0272        TGGTATATTTATTTAATTCAACGAGTACATATATATATATATATATAT
MAL14|PF14_0272  ------------------------------------------------
su_gi_contig_628 ------------------------------------------------

PF14_0272        ATATATATATATATTTTGTTAATATGATATTTTAAATATTAAGGTGGC
MAL14|PF14_0272  -------------------------------------------GTGGC
su_gi_contig_628 -------------------------------------------GTGGC

PF14_0272        TTTTGAAAAATTATGTAAATTAAATTTCCCATGTTTGAAAGAGTGTAA
MAL14|PF14_0272  TTTTGAAAAATTATGTAAATTAAATTTCCCATGTTTGAAAGAGTGTAA
su_gi_contig_628 TTTTGAAAAATTATGTAAATTAAATTTCCCATGTTTGAAAGAGTGTAA

PF14_0272        AATGGATGATAATGACGTAATTAAAAATAAAATAAGAGAAAAATATAT
MAL14|PF14_0272  AATGGATGATAATGAC--------------------------------
su_gi_contig_628 AATGGATGATAATGAC--------------------------------

PF14_0272        GGAATTTTATTTTTTCTAATACAACAAAAAAATAAAAATATATATATA
MAL14|PF14_0272  ------------------------------------------------
su_gi_contig_628 ------------------------------------------------

PF14_0272        TATATATATGTATTAATTTATTTTTCATAGCCTTGTCCAAAAGATTGG
MAL14|PF14_0272  ------------------------------CCTTGTCCAAAAGATTGG
su_gi_contig_628 ------------------------------CCTTGTCCAAAAGATTGG

PF14_0272        ATTTTGAAGTCAGACGAATTTGGAACTCCTCAGAATTGCTTGCCCCCA
MAL14|PF14_0272  ATTTTGAAGTCAGACGAATTTGGAACTCCTCAGAATTGCTTGCCCCCA
su_gi_contig_628 ATTTTGAAGTCAGACGAATTTGGAACTCCTCAGAATTGCTTGCCCCCA

PF14_0272        GATTATTATAATGGATCATGTGACGAACATACCAAATTTATTGGTAAT
MAL14|PF14_0272  GATTATTATAATGGATCATGTGACGAACATACCAAATTTATTGGT---
su_gi_contig_628 GATTATTATAATGGATCATGTGACGAACATACCAAATTTATTGGT---

PF14_0272        TTAATTAAAAAACCAATGGAAACACATATTATTATATATATGTGCATA
MAL14|PF14_0272  ------------------------------------------------
su_gi_contig_628 ------------------------------------------------

PF14_0272        TATATTAATGTCATATATTTTTTTATTTATTAAGGTTTAAATTCAACA
MAL14|PF14_0272  ------------------------------------TTAAATTCAACA
su_gi_contig_628 ------------------------------------TTAAATTCAACA

PF14_0272        TTAAAAGAAAGTTTAGCATATGAATGTGATATAAAATGGCCATGTGAA
MAL14|PF14_0272  TTAAAAGAAAGTTTAGCATATGAATGTGATATAAAATGGCCATGTGAA
su_gi_contig_628 TTAAAAGAAAGTTTAGCATATGAATGTGATATAAAATGGCCATGTGAA

PF14_0272        ATTGGTAATTTGAAATAGCTATTAAAAAGAAAACATATTAAAAATGAG
MAL14|PF14_0272  ATTG--------------------------------------------
su_gi_contig_628 ATTG--------------------------------------------

PF14_0272        ACAAATAAATTTGTTATTTGTATTCATTATTATTATTATTATTATTCC
MAL14|PF14_0272  ------------------------------------------------
su_gi_contig_628 ------------------------------------------------

PF14_0272        TTTTTTTTTTTTTTTTTTTTTTTTTTTTTATTCCTTTAATATATTTCA
MAL14|PF14_0272  ------------------------------------------------
su_gi_contig_628 ------------------------------------------------

PF14_0272        TTCGTTATGTAATTTTATAGACACTACTAAATTAATTAATTATGAAGA
MAL14|PF14_0272  --------------------ACACTACTAAATTAATTAATTATGAAGA
su_gi_contig_628 --------------------ACACTACTAAATTAATTAATTATGAAGA

PF14_0272        ATATTGTCCAGAATATTGGACTCAAAGTGAAAAGGTAACATGAAAAAG
MAL14|PF14_0272  ATATTGTCCAGAATATTGGACTCAAAGTGAAAAG--------------
su_gi_contig_628 ATATTGTCCAGAATATTGGACTCAAAGTGAAAAG--------------

PF14_0272        ATTGTTATACGAATGAATTAAGTTATATATTAATTGTTATATATAATA
MAL14|PF14_0272  ------------------------------------------------
su_gi_contig_628 ------------------------------------------------

PF14_0272        TTTATTTGTATATTTTTTTTTTTTTTTTTTTTTTTTTTTCTTGATGTA
MAL14|PF14_0272  ------------------------------------------------
su_gi_contig_628 ------------------------------------------------

PF14_0272        GTATTGTATTGCTCCTCAAAGTTATATGGGGCCATGTTCAAAAAAGAA
MAL14|PF14_0272  -TATTGTATTGCTCCTCAAAGTTATATGGGGCCATGTTCAAAAAAGAA
su_gi_contig_628 -TATTGTATTGCTCCTCAAAGTTATATGGGGCCATGTTCAAAAAAGAA

PF14_0272        ATCATTTCAATCGTTTAAAAAAGAAATTAAAAAAGCTTATGCAGAAGA
MAL14|PF14_0272  ATCATTTCAATCGTTTAAAAAAGAAATTAAAAAAGCTTATGCAGAAGA
su_gi_contig_628 ATCATTTCAATCGTTTAAAAAACAAATTAAAAAAGCTTATGCAGAAGA

PF14_0272        ATGCGACAGTTAACTTTAATATAATATATTCATTCGAAATATTTGTCA
MAL14|PF14_0272  ATGCGACA----------------------------------------
su_gi_contig_628 ATGCGACA----------------------------------------

PF14_0272        TATAAAAATATAATATATATATATATAGACATTTATATTTATATTTTA
MAL14|PF14_0272  ------------------------------------------------
su_gi_contig_628 ------------------------------------------------

PF14_0272        ATAATTCACATTTTTATTCATTTCCTTCAGTTGAATGGCCCCTCTACA
MAL14|PF14_0272  ------------------------------TTGAATGGCCCCTCTACA
su_gi_contig_628 ------------------------------TTGAATGGCCCCTCTACA

PF14_0272        AAAACAGTAGAGAAGAATATTTACCAAAAATATCGAGTAAAATACACA
MAL14|PF14_0272  AAAACAGTAGAGAAGAATATTTACCAAAAATATCGAGTAAAATACACA
su_gi_contig_628 AAAACAGTAGAGAAGAATATTTACCAAAAATATCGA------------

PF14_0272        CATTTTAAAAAATTCATATTTAAGTGTTAAAACGTGACAATTAAAAAT
MAL14|PF14_0272  CATTTTAA----------------------------------------
su_gi_contig_628 ------------------------------------------------

PF14_0272        AAGATATCCATATATATATATATATATATATATAATGTTTAATTTGTC
MAL14|PF14_0272  ------------------------------------------------
su_gi_contig_628 ------------------------------------------------

PF14_0272        AATTTATCAGCTTTAAGAAAAGGGAAATATAGTTATGGATCAGTTGAA
MAL14|PF14_0272  ------------------------------------------------
su_gi_contig_628 ----------CTTTAAGAAAAGGGAAATATAGTTATGGATCAGTTGAA

PF14_0272        CCAATTACAGGAAATATTATTTCAACTATGAAATAAAAAAATAAAATA
MAL14|PF14_0272  ------------------------------------------------
su_gi_contig_628 CCAATTACAGGAAATATTATTTCAACTATGAAATAAAAAAATAAAATA

PF14_0272        ACATATTTATAAATCTTAAATTTTTCTGTATATATAAATATATACATA
MAL14|PF14_0272  ------------------------------------------------
su_gi_contig_628 ACATATTTATAAATCTTAAATTTTTCTGTATATATAAATATATACATA

PF14_0272        AATGTGTATTATTACATATCTCAAATTTTATTTTCAACCTGTTTTTTT
MAL14|PF14_0272  ------------------------------------------------
su_gi_contig_628 AATGTGTATTATTACATATCTCAAATTTTATTTTCAACCTGTTTTTTT

PF14_0272        TTTTTTTTTATTTGAAGTATTTAAATATAAATATAGCATACTTAAATA
MAL14|PF14_0272  ------------------------------------------------
su_gi_contig_628 TTTTTTTTTATTTGAAGTATTTAAATATAAATATAGCATACTTAAATA

PF14_0272        GAAATATTTGTATATTCAAATGCTTTTACGAAATGATAATTAATGAAT
MAL14|PF14_0272  ------------------------------------------------
su_gi_contig_628 ------------------------------------------------

PF14_0272        ATTTAACTTAAGAATATATAACAGATCATATATATATATAATATTTGT
MAL14|PF14_0272  ------------------------------------------------
su_gi_contig_628 ------------------------------------------------

PF14_0272        ATTTCTTAAAATGTGGAAAGTAATATCTTTTTTTTATGTGTGCAAATA
MAL14|PF14_0272  ------------------------------------------------
su_gi_contig_628 ------------------------------------------------

PF14_0272        CAACTTTTTTTTTTTTTTTTTTTTTTATGAACATGTAAGGTAAAATTA
MAL14|PF14_0272  ------------------------------------------------
su_gi_contig_628 ------------------------------------------------

PF14_0272        TAAAAAAATAGCTAGAATGATCATATTTAAAAAAAAAAAAAAAAAAAA
MAL14|PF14_0272  ------------------------------------------------
su_gi_contig_628 ------------------------------------------------

PF14_0272        AAAAAAGCATATATATATATGTAATATTCTAAGTGCTCTATTTTTATT
MAL14|PF14_0272  ------------------------------------------------
su_gi_contig_628 ------------------------------------------------

PF14_0272        TTTATACTAATTAAAATATTAAAAACAATCGAAATTATATAGAATATA
MAL14|PF14_0272  ------------------------------------------------
su_gi_contig_628 ------------------------------------------------

PF14_0272        TTTCATAGAAACATTTAAAAAGATAAAAAAAAAGAAGTCCTTTTAATT
MAL14|PF14_0272  ------------------------------------------------
su_gi_contig_628 ------------------------------------------------

PF14_0272        TATTTTTATTGAATGAAAAGAGATATATATTATTCTTTGAGTTTTTAT
MAL14|PF14_0272  ------------------------------------------------
su_gi_contig_628 ------------------------------------------------

PF14_0272        AAAAGTATTCGATTTTTTAAAAAAATACACCATTTATATATATATATA
MAL14|PF14_0272  ------------------------------------------------
su_gi_contig_628 ------------------------------------------------

PF14_0272        TATATATATATATATATATATGTATATATTTGTCTTGTACACTTTATA
MAL14|PF14_0272  ------------------------------------------------
su_gi_contig_628 ------------------------------------------------

PF14_0272        TAATATCCATATTTCCTTATATGTCTTTCCTTATTTATATCGATTAAA
MAL14|PF14_0272  ------------------------------------------------
su_gi_contig_628 ------------------------------------------------

PF14_0272        AAATATTAAATTATATATTATTTAACAAGAACAAATATATATATATAT
MAL14|PF14_0272  ------------------------------------------------
su_gi_contig_628 ------------------------------------------------

PF14_0272        ATATATATATAGGATACGTTTTAAAATTAAAAAATATATACGTTTATT
MAL14|PF14_0272  ------------------------------------------------
su_gi_contig_628 ------------------------------------------------

PF14_0272        TAATACATAAATATAACTTATTTCCCTTCTTTAAATCAAATTTTTTAT
MAL14|PF14_0272  ------------------------------------------------
su_gi_contig_628 ------------------------------------------------

PF14_0272        TTCATTATCAATGTAGAATTCATCATAAAAATGAATGAATATATTTAT
MAL14|PF14_0272  ------------------------------------------------
su_gi_contig_628 ------------------------------------------------

PF14_0272        TCGAAAATACAAATGACGGATAAAATATAAATACATATAAAAGAAAGA
MAL14|PF14_0272  ------------------------------------------------
su_gi_contig_628 ------------------------------------------------

PF14_0272        AAAAATTATATTTTTCTTTATTATATTATATATAGAATTAATGATGTA
MAL14|PF14_0272  ------------------------------------------------
su_gi_contig_628 ------------------------------------------------

PF14_0272        GAATTCAAATAGTTTAATACGACAAAAAAAAAAAAAAAAAAAAAAAAA
MAL14|PF14_0272  ------------------------------------------------
su_gi_contig_628 ------------------------------------------------

PF14_0272        AAAATTTCATTATATAATAATGTTAAATATATTTTTATTTCTAACAGA
MAL14|PF14_0272  ------------------------------------------------
su_gi_contig_628 ------------------------------------------------

PF14_0272        ATATTTTATCTTGTCTAAGATTAAATATAAATTTATTATAAGTCCTTT
MAL14|PF14_0272  ------------------------------------------------
su_gi_contig_628 ------------------------------------------------

PF14_0272        ACATATACAAAAATTTTAATTATCTATTTCTTTTTATTTTTTTCATGC
MAL14|PF14_0272  ------------------------------------------------
su_gi_contig_628 ------------------------------------------------

PF14_0272        GTCTGAAATTTATAATATATATATATATTTCATTATTATATAATAATT
MAL14|PF14_0272  ------------------------------------------------
su_gi_contig_628 ------------------------------------------------

PF14_0272        TTACTCATTTGTTATTTGATTTTTTTCTTTGTTTTTTTCATAGAATTT
MAL14|PF14_0272  ------------------------------------------------
su_gi_contig_628 ------------------------------------------------

PF14_0272        TACATGATAATAAAAAAAAA
MAL14|PF14_0272  --------------------
su_gi_contig_628 --------------------

;

endblock;
