# Supplementary material for: cDNA sequences reveal considerable gene prediction inaccuracy in the Plasmodium falciparum genome
Source: BMC Genomics. 2007 Jul 27;8:255. doi: 10.1186/1471-2164-8-255 (PMC1978503; doi:10.1186/1471-2164-8-255)
Supplement: Additional file 3 — Genes with cDNA sequences not matching predicted CDS perfectly. Aligned cDNA and predicted CDS sequences can be viewed by double clicking the hyper-linked gene names in the Excel file. [file 1471-2164-8-255-S3.zip › PF14_0277.TXT]

#NEXUS

[!This data assembled using Sequencher, from Gene Codes Corporation.]
begin data;
   dimensions ntax=4 nchar=7464;
   format datatype=dna gap=- interleave=yes;
   matrix

PF14_0277                       TTTATCATATTAAAAGAAAAAAAAAAAAAAATTAATACATATATATAA
MAL14|PF14_0277                 ------------------------------------------------
su_gi_contig_3116               ------------------------------------------------
gi|21884490|gb|BQ739477.1|BQ739 ------------------------------------------------

PF14_0277                       AATATATATTATAATTTTTTTAAAAATGTGTGTATAATATGGCAGCCT
MAL14|PF14_0277                 ------------------------------------------------
su_gi_contig_3116               ------------------------------------------------
gi|21884490|gb|BQ739477.1|BQ739 ------------------------------------------------

PF14_0277                       ATAAATATATATACATTTTTATATATATGAAGCAAAGGCCACGTCAAC
MAL14|PF14_0277                 ------------------------------------------------
su_gi_contig_3116               ------------------------------------------------
gi|21884490|gb|BQ739477.1|BQ739 ------------------------------------------------

PF14_0277                       ACATAAATATAAATATATATATATATATATATATATATACAAAACAAA
MAL14|PF14_0277                 ------------------------------------------------
su_gi_contig_3116               ------------------------------------------------
gi|21884490|gb|BQ739477.1|BQ739 ------------------------------------------------

PF14_0277                       ACAAAAAAAAATTTAAGTACACATAAATATATACATATGATATATATA
MAL14|PF14_0277                 ------------------------------------------------
su_gi_contig_3116               ------------------------------------------------
gi|21884490|gb|BQ739477.1|BQ739 ------------------------------------------------

PF14_0277                       TATATATATATATTTATTTATTTATTTATATATGTAAAATAAAATATG
MAL14|PF14_0277                 ------------------------------------------------
su_gi_contig_3116               ------------------------------------------------
gi|21884490|gb|BQ739477.1|BQ739 ------------------------------------------------

PF14_0277                       TTAGTTATTCATTCTTTTATCTTATATATATATATATATATATATTTA
MAL14|PF14_0277                 ------------------------------------------------
su_gi_contig_3116               ------------------------------------------------
gi|21884490|gb|BQ739477.1|BQ739 ------------------------------------------------

PF14_0277                       TTTATATATATTTATATATATTTTTTTTTTTTTTTTTTTTTGGGTGAA
MAL14|PF14_0277                 ------------------------------------------------
su_gi_contig_3116               ------------------------------------------------
gi|21884490|gb|BQ739477.1|BQ739 ------------------------------------------------

PF14_0277                       GAATAATTGAAATTTTGTATTCGTATAAATATTAAGGATTTTGTGCTT
MAL14|PF14_0277                 ------------------------------------------------
su_gi_contig_3116               ------------------------------------------------
gi|21884490|gb|BQ739477.1|BQ739 ------------------------------------------------

PF14_0277                       ACAAAAAAAAAAAAAAAAAAAAAAAATATAATATATATATATATATAT
MAL14|PF14_0277                 ------------------------------------------------
su_gi_contig_3116               ------------------------------------------------
gi|21884490|gb|BQ739477.1|BQ739 ------------------------------------------------

PF14_0277                       ATATAAAATAAAGAATACATAAAAATGTATTTTATATATCATAATTAT
MAL14|PF14_0277                 ------------------------------------------------
su_gi_contig_3116               ------------------------------------------------
gi|21884490|gb|BQ739477.1|BQ739 ------------------------------------------------

PF14_0277                       CTTATTATTATTTTATTTTATTTTATTTTTGTGATAAAATTACATGTT
MAL14|PF14_0277                 ------------------------------------------------
su_gi_contig_3116               ------------------------------------------------
gi|21884490|gb|BQ739477.1|BQ739 ------------------------------------------------

PF14_0277                       GTTATTTGTACCTTCTTTTTTTCACAAAAAAATATTACATATATATAA
MAL14|PF14_0277                 ------------------------------------------------
su_gi_contig_3116               ------------------------------------------------
gi|21884490|gb|BQ739477.1|BQ739 ------------------------------------------------

PF14_0277                       TATATATAATATATTGTATGTATAATATATTTAATTATAATATATTTT
MAL14|PF14_0277                 ------------------------------------------------
su_gi_contig_3116               ------------------------------------------------
gi|21884490|gb|BQ739477.1|BQ739 ------------------------------------------------

PF14_0277                       TAACATGCACTGTATTTTAATATATATTATATATTTCTTTTCAATACA
MAL14|PF14_0277                 ------------------------------------------------
su_gi_contig_3116               ------------------------------------------------
gi|21884490|gb|BQ739477.1|BQ739 ------------------------------------------------

PF14_0277                       TATATTATATATATATATATATATAATAATAATATAATTAATATGTAA
MAL14|PF14_0277                 ------------------------------------------------
su_gi_contig_3116               ------------------------------------------------
gi|21884490|gb|BQ739477.1|BQ739 ------------------------------------------------

PF14_0277                       TATAAATATATTATATATATAATTTAAATAAATATTTTATTTATATAT
MAL14|PF14_0277                 ------------------------------------------------
su_gi_contig_3116               ------------------------------------------------
gi|21884490|gb|BQ739477.1|BQ739 ------------------------------------------------

PF14_0277                       GTTTAAAATGATTAAGTATTCAATAATTAAAATATTTATATATAAAAA
MAL14|PF14_0277                 ------------------------------------------------
su_gi_contig_3116               ------------------------------------------------
gi|21884490|gb|BQ739477.1|BQ739 ------------------------------------------------

PF14_0277                       TATTTTATATTTACTTATATATAATAATAATAATAATATTTTATTACT
MAL14|PF14_0277                 ------------------------------------------------
su_gi_contig_3116               ------------------------------------------------
gi|21884490|gb|BQ739477.1|BQ739 ------------------------------------------------

PF14_0277                       ACAATAATTATATTTATATATATATATATATATTTTATTTTTTTTTTA
MAL14|PF14_0277                 ------------------------------------------------
su_gi_contig_3116               ------------------------------------------------
gi|21884490|gb|BQ739477.1|BQ739 ------------------------------------------------

PF14_0277                       AAAGAATTATATATGAATTTTTATTTTTTATTGCAGTATTTTTAAAAT
MAL14|PF14_0277                 ------------------------------------------------
su_gi_contig_3116               ------------------------------------------------
gi|21884490|gb|BQ739477.1|BQ739 ------------------------------------------------

PF14_0277                       ATAATAAAAAAGAAGATATATATATATATATATATATATATATATATA
MAL14|PF14_0277                 ------------------------------------------------
su_gi_contig_3116               ------------------------------------------------
gi|21884490|gb|BQ739477.1|BQ739 ------------------------------------------------

PF14_0277                       TATATATATATTTATATTTATTTATTTATATATTTATGTTGTATAATA
MAL14|PF14_0277                 ------------------------------------------------
su_gi_contig_3116               ------------------------------------------------
gi|21884490|gb|BQ739477.1|BQ739 ------------------------------------------------

PF14_0277                       CAATTTATATGTTATAATTTTTTTTTTTTATTTTCAAGTTGATGTTTA
MAL14|PF14_0277                 ------------------------------------------------
su_gi_contig_3116               ------------------------------------------------
gi|21884490|gb|BQ739477.1|BQ739 ------------------------------------------------

PF14_0277                       GTAGTAAAAGTTCGTTCATAAAGTTTTCTTTGAATTGTAGCAACTTTT
MAL14|PF14_0277                 ------------------------------------------------
su_gi_contig_3116               ------------------------------------------------
gi|21884490|gb|BQ739477.1|BQ739 ------------------------------------------------

PF14_0277                       TTTTTTTTTTAGTACTATAATAAAGATTACATAATAATAATAATATAT
MAL14|PF14_0277                 ------------------------------------------------
su_gi_contig_3116               ------------------------------------------------
gi|21884490|gb|BQ739477.1|BQ739 ------------------------------------------------

PF14_0277                       ATATGTATAATATATATTATATAATTTATTTTATGGGGTATAAAAATT
MAL14|PF14_0277                 ------------------------------------------------
su_gi_contig_3116               ------------------------------------------------
gi|21884490|gb|BQ739477.1|BQ739 ------------------------------------------------

PF14_0277                       AAGGATATATAAAAAAAAAAAAAAAAAAAAAAAAAAAAAAAAAAAAAA
MAL14|PF14_0277                 ------------------------------------------------
su_gi_contig_3116               ------------------------------------------------
gi|21884490|gb|BQ739477.1|BQ739 ------------------------------------------------

PF14_0277                       AACATAGGACATATAAATGTATATATGTATTATTGTTCAATTGTATTT
MAL14|PF14_0277                 ------------------------------------------------
su_gi_contig_3116               ------------------------------------------------
gi|21884490|gb|BQ739477.1|BQ739 ------------------------------------------------

PF14_0277                       TGGCATATGCTAATAATAATAAAATAAAGGGGATACGTATATATAAAA
MAL14|PF14_0277                 ------------------------------------------------
su_gi_contig_3116               ------------------------------------------------
gi|21884490|gb|BQ739477.1|BQ739 ------------------------------------------------

PF14_0277                       ACATATCTAATATATATATATATATATATATATATTTTTTTTTTTTTA
MAL14|PF14_0277                 ------------------------------------------------
su_gi_contig_3116               ------------------------------------------------
gi|21884490|gb|BQ739477.1|BQ739 ------------------------------------------------

PF14_0277                       TATAATAAAAAGATGAGCAACTTTGAAATTGATAATAATTGCACTCTT
MAL14|PF14_0277                 ------------ATGAGCAACTTTGAAATTGATAATAATTGCACTCTT
su_gi_contig_3116               ------------------------------------------------
gi|21884490|gb|BQ739477.1|BQ739 ------------------------------------------------

PF14_0277                       TATATATGTACGGATAATTGTGAGGTCCCAACGAATAATGAGATTCAG
MAL14|PF14_0277                 TATATATGTACGGATAATTGTGAGGTCCCAACGAATAATGAGATTCAG
su_gi_contig_3116               ------------------------------------------------
gi|21884490|gb|BQ739477.1|BQ739 ------------------------------------------------

PF14_0277                       AAAAAGTTAGAGAGTCAAAATGTGGATAAGAAAATTGAAGGAATGGAG
MAL14|PF14_0277                 AAAAAGTTAGAGAGTCAAAATGTGGATAAGAAAATTGAAGGAATGGAG
su_gi_contig_3116               ------------------------------------------------
gi|21884490|gb|BQ739477.1|BQ739 ------------------------------------------------

PF14_0277                       AATTTGATATTTAATATAATTCAAGGAGTATCATATGAGAATTTATTA
MAL14|PF14_0277                 AATTTGATATTTAATATAATTCAAGGAGTATCATATGAGAATTTATTA
su_gi_contig_3116               ------------------------------------------------
gi|21884490|gb|BQ739477.1|BQ739 ------------------------------------------------

PF14_0277                       ATGTGTGTTATTAGATATATAGTTCCTCATAAAGATCATAGATTAAAA
MAL14|PF14_0277                 ATGTGTGTTATTAGATATATAGTTCCTCATAAAGATCATAGATTAAAA
su_gi_contig_3116               ------------------------------------------------
gi|21884490|gb|BQ739477.1|BQ739 ------------------------------------------------

PF14_0277                       AAGATGTGTCATATATTTTTTGAAATTGTTGATAAATGTAATTCAGAT
MAL14|PF14_0277                 AAGATGTGTCATATATTTTTTGAAATTGTTGATAAATGTAATTCAGAT
su_gi_contig_3116               ------------------------------------------------
gi|21884490|gb|BQ739477.1|BQ739 ------------------------------------------------

PF14_0277                       GGTAGTTTAAAAGAAGAAATGATACTAGTATGTAATGCCTTAAGAAAT
MAL14|PF14_0277                 GGTAGTTTAAAAGAAGAAATGATACTAGTATGTAATGCCTTAAGAAAT
su_gi_contig_3116               ------------------------------------------------
gi|21884490|gb|BQ739477.1|BQ739 ------------------------------------------------

PF14_0277                       GATATAATATCTCCGAATGAATATGTAAGAGGTTCTACTTTAAGGTTA
MAL14|PF14_0277                 GATATAATATCTCCGAATGAATATGTAAGAGGTTCTACTTTAAGGTTA
su_gi_contig_3116               ------------------------------------------------
gi|21884490|gb|BQ739477.1|BQ739 ------------------------------------------------

PF14_0277                       TTAAGTAAAATAAAATATTTAAAAATTTTAGATCCATTAATGGAAACG
MAL14|PF14_0277                 TTAAGTAAAATAAAATATTTAAAAATTTTAGATCCATTAATGGAAACG
su_gi_contig_3116               ------------------------------------------------
gi|21884490|gb|BQ739477.1|BQ739 ------------------------------------------------

PF14_0277                       ATTACAAAAAATTTAGGCCATAGACATAGTTATGTTAGAAAAAATGCA
MAL14|PF14_0277                 ATTACAAAAAATTTAGGCCATAGACATAGTTATGTTAGAAAAAATGCA
su_gi_contig_3116               ------------------------------------------------
gi|21884490|gb|BQ739477.1|BQ739 ------------------------------------------------

PF14_0277                       ATAACATGTATACATACAATTATAAAACATCATGGAGTAGATATTATT
MAL14|PF14_0277                 ATAACATGTATACATACAATTATAAAACATCATGGAGTAGATATTATT
su_gi_contig_3116               ------------------------------------------------
gi|21884490|gb|BQ739477.1|BQ739 ------------------------------------------------

PF14_0277                       CCAAACGCTGTTAAAGAGGTTGAAAAAATATTATTCTTAGAAGGTGAT
MAL14|PF14_0277                 CCAAACGCTGTTAAAGAGGTTGAAAAAATATTATTCTTAGAAGGTGAT
su_gi_contig_3116               ------------------------------------------------
gi|21884490|gb|BQ739477.1|BQ739 ------------------------------------------------

PF14_0277                       ATATCCACAAAACGTAGTGCATTGGCCATGTTAACAGATATCGATCCT
MAL14|PF14_0277                 ATATCCACAAAACGTAGTGCATTGGCCATGTTAACAGATATCGATCCT
su_gi_contig_3116               ------------------------------------------------
gi|21884490|gb|BQ739477.1|BQ739 ------------------------------------------------

PF14_0277                       TTAACAACACTAAAATATATCCTATCCTTGAATGATCAGTTATATGAT
MAL14|PF14_0277                 TTAACAACACTAAAATATATCCTATCCTTGAATGATCAGTTATATGAT
su_gi_contig_3116               ------------------------------------------------
gi|21884490|gb|BQ739477.1|BQ739 ------------------------------------------------

PF14_0277                       ACAGCAGATGTTATTTTATTAGAAGTTATTCATTTGTTTAAAAAGTTA
MAL14|PF14_0277                 ACAGCAGATGTTATTTTATTAGAAGTTATTCATTTGTTTAAAAAGTTA
su_gi_contig_3116               ------------------------------------------------
gi|21884490|gb|BQ739477.1|BQ739 ------------------------------------------------

PF14_0277                       TATATTCCTCATGTTTTTGATGATTCCTATTTGTTAATAAATGATGAA
MAL14|PF14_0277                 TATATTCCTCATGTTTTTGATGATTCCTATTTGTTAATAAATGATGAA
su_gi_contig_3116               ------------------------------------------------
gi|21884490|gb|BQ739477.1|BQ739 ------------------------------------------------

PF14_0277                       GATAAAGACGACGACGATGAAAACAACGATGAAAACAATGACAAAGAA
MAL14|PF14_0277                 GATAAAGACGACGACGATGAAAACAACGATGAAAACAATGACAAAGAA
su_gi_contig_3116               ------------------------------------------------
gi|21884490|gb|BQ739477.1|BQ739 ------------------------------------------------

PF14_0277                       AGTGATGAGGAGGATGATCATGGTGATGATCACAATGATTATAATATC
MAL14|PF14_0277                 AGTGATGAGGAGGATGATCATGGTGATGATCACAATGATTATAATATC
su_gi_contig_3116               ------------------------------------------------
gi|21884490|gb|BQ739477.1|BQ739 ------------------------------------------------

PF14_0277                       AATTCAAATTTGAAGGAGGAGGAAAAGTACAAGTACAACTATAATGAT
MAL14|PF14_0277                 AATTCAAATTTGAAGGAGGAGGAAAAGTACAAGTACAACTATAATGAT
su_gi_contig_3116               ------------------------------------------------
gi|21884490|gb|BQ739477.1|BQ739 ------------------------------------------------

PF14_0277                       CCTATATATGATGAGAATAAAAATAATAAAGAAAATAACCTTTTAGAT
MAL14|PF14_0277                 CCTATATATGATGAGAATAAAAATAATAAAGAAAATAACCTTTTAGAT
su_gi_contig_3116               ------------------------------------------------
gi|21884490|gb|BQ739477.1|BQ739 ------------------------------------------------

PF14_0277                       TATAAAAAGATAAATAATATACATAATATTACCTCGAATGAAAGGTAT
MAL14|PF14_0277                 TATAAAAAGATAAATAATATACATAATATTACCTCGAATGAAAGGTAT
su_gi_contig_3116               ------------------------------------------------
gi|21884490|gb|BQ739477.1|BQ739 ------------------------------------------------

PF14_0277                       TCACAAAGTACAAATCATATATATACACAGAATAATAAAATAGGTGAT
MAL14|PF14_0277                 TCACAAAGTACAAATCATATATATACACAGAATAATAAAATAGGTGAT
su_gi_contig_3116               ------------------------------------------------
gi|21884490|gb|BQ739477.1|BQ739 ------------------------------------------------

PF14_0277                       ACATATAAATATATATCAAATAAAAGTAATAATGTAATACATCATAAG
MAL14|PF14_0277                 ACATATAAATATATATCAAATAAAAGTAATAATGTAATACATCATAAG
su_gi_contig_3116               ------------------------------------------------
gi|21884490|gb|BQ739477.1|BQ739 ------------------------------------------------

PF14_0277                       AATGAATATAAAGAATTAGGAGAAGAATTAAATTTATTAAGTGAAGAT
MAL14|PF14_0277                 AATGAATATAAAGAATTAGGAGAAGAATTAAATTTATTAAGTGAAGAT
su_gi_contig_3116               ------------------------------------------------
gi|21884490|gb|BQ739477.1|BQ739 ------------------------------------------------

PF14_0277                       ATAAATTTTAAACAGAAAAAATTAAACGAAAATAATTATAATCAATAT
MAL14|PF14_0277                 ATAAATTTTAAACAGAAAAAATTAAACGAAAATAATTATAATCAATAT
su_gi_contig_3116               ------------------------------------------------
gi|21884490|gb|BQ739477.1|BQ739 ------------------------------------------------

PF14_0277                       AAAAATCATGTAATTAAAATATTGTTAAATATGCTTAGTAAAAACGTA
MAL14|PF14_0277                 AAAAATCATGTAATTAAAATATTGTTAAATATGCTTAGTAAAAACGTA
su_gi_contig_3116               ------------------------------------------------
gi|21884490|gb|BQ739477.1|BQ739 ------------------------------------------------

PF14_0277                       AGTTATAGTGTATTATATGAAGGTGCATGCTGTTTATTATATATGAGT
MAL14|PF14_0277                 AGTTATAGTGTATTATATGAAGGTGCATGCTGTTTATTATATATGAGT
su_gi_contig_3116               ------------------------------------------------
gi|21884490|gb|BQ739477.1|BQ739 ------------------------------------------------

PF14_0277                       ACATCTGCCTTAAGTATAAAAACAGCTTGTGAATGTTTTATTAAATTA
MAL14|PF14_0277                 ACATCTGCCTTAAGTATAAAAACAGCTTGTGAATGTTTTATTAAATTA
su_gi_contig_3116               ------------------------------------------------
gi|21884490|gb|BQ739477.1|BQ739 ------------------------------------------------

PF14_0277                       TTAATAAATCAACATGATAATAATATTAAATTAATTGTTATCGATAAG
MAL14|PF14_0277                 TTAATAAATCAACATGATAATAATATTAAATTAATTGTTATCGATAAG
su_gi_contig_3116               ------------------------------------------------
gi|21884490|gb|BQ739477.1|BQ739 ------------------------------------------------

PF14_0277                       TTGTATTATATTATGTGTAAATGGAAAAACATATTGGAAAATTATGCA
MAL14|PF14_0277                 TTGTATTATATTATGTGTAAATGGAAAAACATATTGGAAAATTATGCA
su_gi_contig_3116               ------------------------------------------------
gi|21884490|gb|BQ739477.1|BQ739 ------------------------------------------------

PF14_0277                       ATGGATTTATTGAGAGCTTTAAATTTCCCTTCACGTGACATAAAAGTT
MAL14|PF14_0277                 ATGGATTTATTGAGAGCTTTAAATTTCCCTTCACGTGACATAAAAGTT
su_gi_contig_3116               ------------------------------------------------
gi|21884490|gb|BQ739477.1|BQ739 ------------------------------------------------

PF14_0277                       AAAATATTAAATTTGGTATTGCATGTGTTGACTAAGAGAAATGTACAC
MAL14|PF14_0277                 AAAATATTAAATTTGGTATTGCATGTGTTGACTAAGAGAAATGTACAC
su_gi_contig_3116               ------------------------------------------------
gi|21884490|gb|BQ739477.1|BQ739 ------------------------------------------------

PF14_0277                       CTAGTATTAAACGTATTAAAAAAGGAATTATTAAAATTGAATGATCAA
MAL14|PF14_0277                 CTAGTATTAAACGTATTAAAAAAGGAATTATTAAAATTGAATGATCAA
su_gi_contig_3116               ------------------------------------------------
gi|21884490|gb|BQ739477.1|BQ739 ------------------------------------------------

PF14_0277                       GTGGTATATACCAAACATATTATTACAACAACAAATAATAATAATAAT
MAL14|PF14_0277                 GTGGTATATACCAAACATATTATTACAACAACAAATAATAATAATAAT
su_gi_contig_3116               ------------------------------------------------
gi|21884490|gb|BQ739477.1|BQ739 ------------------------------------------------

PF14_0277                       AATACAAACATGAATATGAGCAACAATAATAATGATAATAATGATAAT
MAL14|PF14_0277                 AATACAAACATGAATATGAGCAACAATAATAATGATAATAATGATAAT
su_gi_contig_3116               ------------------------------------------------
gi|21884490|gb|BQ739477.1|BQ739 ------------------------------------------------

PF14_0277                       AATAACAACAACAATAATAACAACAACAACAACAACAATAATAATAAT
MAL14|PF14_0277                 AATAACAACAACAATAATAACAACAACAACAACAACAATAATAATAAT
su_gi_contig_3116               ------------------------------------------------
gi|21884490|gb|BQ739477.1|BQ739 ------------------------------------------------

PF14_0277                       AGCAATAATAATAGTAGCAATAATAATAATAACAATTTGTCAACAAAC
MAL14|PF14_0277                 AGCAATAATAATAGTAGCAATAATAATAATAACAATTTGTCAACAAAC
su_gi_contig_3116               ------------------------------------------------
gi|21884490|gb|BQ739477.1|BQ739 ------------------------------------------------

PF14_0277                       TATCAAGAAGTTACAAGCTATAAAAAAATTCTTATAAAATCACTTCAA
MAL14|PF14_0277                 TATCAAGAAGTTACAAGCTATAAAAAAATTCTTATAAAATCACTTCAA
su_gi_contig_3116               ------------------------------------------------
gi|21884490|gb|BQ739477.1|BQ739 ------------------------------------------------

PF14_0277                       CATATTTGTAATTTATATTCTAGTGAATGTTTACATATCGTAGACCTT
MAL14|PF14_0277                 CATATTTGTAATTTATATTCTAGTGAATGTTTACATATCGTAGACCTT
su_gi_contig_3116               ------------------------------------------------
gi|21884490|gb|BQ739477.1|BQ739 ------------------------------------------------

PF14_0277                       CTTCTTATATATGTAAATCATAATGAACAAGATATAAATTATGAAGCT
MAL14|PF14_0277                 CTTCTTATATATGTAAATCATAATGAACAAGATATAAATTATGAAGCT
su_gi_contig_3116               ------------------------------------------------
gi|21884490|gb|BQ739477.1|BQ739 ------------------------------------------------

PF14_0277                       GCTGTTTGTATACGTAAACTAGTCAAAAATAATAACTTTCAAAATAAC
MAL14|PF14_0277                 GCTGTTTGTATACGTAAACTAGTCAAAAATAATAACTTTCAAAATAAC
su_gi_contig_3116               ------------------------------------------------
gi|21884490|gb|BQ739477.1|BQ739 ------------------------------------------------

PF14_0277                       ATACTTGAAAAAATGATAGATTCCATATTCGATATTAAAAAAGCTACA
MAL14|PF14_0277                 ATACTTGAAAAAATGATAGATTCCATATTCGATATTAAAAAAGCTACA
su_gi_contig_3116               ------------------------------------------------
gi|21884490|gb|BQ739477.1|BQ739 ------------------------------------------------

PF14_0277                       ATCCTAAGAATTTTTTTTTGGGTTATAGGACAATATATGTTTAACGAA
MAL14|PF14_0277                 ATCCTAAGAATTTTTTTTTGGGTTATAGGACAATATATGTTTAACGAA
su_gi_contig_3116               ------------------------------------------------
gi|21884490|gb|BQ739477.1|BQ739 ------------------------------------------------

PF14_0277                       CATATGATCATAAATTTTCTGAATAATTTATATGATAATTTATCTCCT
MAL14|PF14_0277                 CATATGATCATAAATTTTCTGAATAATTTATATGATAATTTATCTCCT
su_gi_contig_3116               ------------------------------------------------
gi|21884490|gb|BQ739477.1|BQ739 ------------------------------------------------

PF14_0277                       CTATTAAATAATAGTTTAGAAAATGATATGATAAATAAAATACAAAAT
MAL14|PF14_0277                 CTATTAAATAATAGTTTAGAAAATGATATGATAAATAAAATACAAAAT
su_gi_contig_3116               ------------------------------------------------
gi|21884490|gb|BQ739477.1|BQ739 ------------------------------------------------

PF14_0277                       GAAAGATTTAAAAAAAATGGAAATATTAATTTTAATTTATCAAATTCA
MAL14|PF14_0277                 GAAAGATTTAAAAAAAATGGAAATATTAATTTTAATTTATCAAATTCA
su_gi_contig_3116               ------------------------------------------------
gi|21884490|gb|BQ739477.1|BQ739 ------------------------------------------------

PF14_0277                       AATATACAAACCAAAACAGTCATATTAGAAGATGGCACATATGCTACT
MAL14|PF14_0277                 AATATACAAACCAAAACAGTCATATTAGAAGATGGCACATATGCTACT
su_gi_contig_3116               ------------------------------------------------
gi|21884490|gb|BQ739477.1|BQ739 ------------------------------------------------

PF14_0277                       GAAGCATTTTTAAAAAATCAAAATATATGTAATAAAAATAATGATAAA
MAL14|PF14_0277                 GAAGCATTTTTAAAAAATCAAAATATATGTAATAAAAATAATGATAAA
su_gi_contig_3116               ------------------------------------------------
gi|21884490|gb|BQ739477.1|BQ739 ------------------------------------------------

PF14_0277                       AATAAGGAAAATACATTTGTATATAATATTTTATATGAAAATGATGAT
MAL14|PF14_0277                 AATAAGGAAAATACATTTGTATATAATATTTTATATGAAAATGATGAT
su_gi_contig_3116               ------------------------------------------------
gi|21884490|gb|BQ739477.1|BQ739 ------------------------------------------------

PF14_0277                       ATACTTTTATCTGTTATTTGTGTATCTTTAACAAAATTATATTTAAAA
MAL14|PF14_0277                 ATACTTTTATCTGTTATTTGTGTATCTTTAACAAAATTATATTTAAAA
su_gi_contig_3116               ------------------------------------------------
gi|21884490|gb|BQ739477.1|BQ739 ------------------------------------------------

PF14_0277                       TTATTATCAAAGATGAATAATTCATTTGATTTCATTTTAAATCAAAAT
MAL14|PF14_0277                 TTATTATCAAAGATGAATAATTCATTTGATTTCATTTTAAATCAAAAT
su_gi_contig_3116               ------------------------------------------------
gi|21884490|gb|BQ739477.1|BQ739 ------------------------------------------------

PF14_0277                       GAAATTATTTGTTCAAAAGAAAAAAAAGAAATGAAACATTCCTTAATA
MAL14|PF14_0277                 GAAATTATTTGTTCAAAAGAAAAAAAAGAAATGAAACATTCCTTAATA
su_gi_contig_3116               ------------------------------------------------
gi|21884490|gb|BQ739477.1|BQ739 ------------------------------------------------

PF14_0277                       AAGCATGAACATTTTCTTAATCATGTTACAAATAATAATACATTAGAC
MAL14|PF14_0277                 AAGCATGAACATTTTCTTAATCATGTTACAAATAATAATACATTAGAC
su_gi_contig_3116               ------------------------------------------------
gi|21884490|gb|BQ739477.1|BQ739 ------------------------------------------------

PF14_0277                       ACGGAAGAGTGTGTTATATCAAAGGATCCAAATAGGATTTCAACAAAT
MAL14|PF14_0277                 ACGGAAGAGTGTGTTATATCAAAGGATCCAAATAGGATTTCAACAAAT
su_gi_contig_3116               ------------------------------------------------
gi|21884490|gb|BQ739477.1|BQ739 ------------------------------------------------

PF14_0277                       TCAGAGAACAAGATAACAGAACATGATATTAATGAGTATAGAAATAAG
MAL14|PF14_0277                 TCAGAGAACAAGATAACAGAACATGATATTAATGAGTATAGAAATAAG
su_gi_contig_3116               ------------------------------------------------
gi|21884490|gb|BQ739477.1|BQ739 ------------------------------------------------

PF14_0277                       TGTATTTATATTTTGGCTAGTATTATTAAATATATAGGAGAAAAAAAT
MAL14|PF14_0277                 TGTATTTATATTTTGGCTAGTATTATTAAATATATAGGAGAAAAAAAT
su_gi_contig_3116               ------------------------------------------------
gi|21884490|gb|BQ739477.1|BQ739 ------------------------------------------------

PF14_0277                       TCGAAACCTGATAGTAATAATATATATGAATATGATAGTAACGTTATA
MAL14|PF14_0277                 TCGAAACCTGATAGTAATAATATATATGAATATGATAGTAACGTTATA
su_gi_contig_3116               ------------------------------------------------
gi|21884490|gb|BQ739477.1|BQ739 ------------------------------------------------

PF14_0277                       AGGATAAATCAATGCTTGAAGATTTTTTTCTATTTGACAGCTAACAAA
MAL14|PF14_0277                 AGGATAAATCAATGCTTGAAGATTTTTTTCTATTTGACAGCTAACAAA
su_gi_contig_3116               ------------------------------------------------
gi|21884490|gb|BQ739477.1|BQ739 ------------------------------------------------

PF14_0277                       AAAGAATTAGATGAACAAAGTAAAAAGTTGATAAAAATATTTATAGAT
MAL14|PF14_0277                 AAAGAATTAGATGAACAAAGTAAAAAGTTGATAAAAATATTTATAGAT
su_gi_contig_3116               ------------------------------------------------
gi|21884490|gb|BQ739477.1|BQ739 ------------------------------------------------

PF14_0277                       GGAGATTATTATTATAACAAATTTTTAGAAAAGGAAGAAGAGAAGTAT
MAL14|PF14_0277                 GGAGATTATTATTATAACAAATTTTTAGAAAAGGAAGAAGAGAAGTAT
su_gi_contig_3116               ------------------------------------------------
gi|21884490|gb|BQ739477.1|BQ739 ------------------------------------------------

PF14_0277                       TGTAGTATATATGGTTCGAATTATAAATATATGAAAAGAAATAACATG
MAL14|PF14_0277                 TGTAGTATATATGGTTCGAATTATAAATATATGAAAAGAAATAACATG
su_gi_contig_3116               ------------------------------------------------
gi|21884490|gb|BQ739477.1|BQ739 ------------------------------------------------

PF14_0277                       TATGCAAATAAGACAAATGGTGGTAATAAAACATTTGATGGTAATAAC
MAL14|PF14_0277                 TATGCAAATAAGACAAATGGTGGTAATAAAACATTTGATGGTAATAAC
su_gi_contig_3116               ------------------------------------------------
gi|21884490|gb|BQ739477.1|BQ739 ------------------------------------------------

PF14_0277                       ACATTTGATGGTAATAACACATTTGATGGTAACAACACATTTGATGGT
MAL14|PF14_0277                 ACATTTGATGGTAATAACACATTTGATGGTAACAACACATTTGATGGT
su_gi_contig_3116               ------------------------------------------------
gi|21884490|gb|BQ739477.1|BQ739 ------------------------------------------------

PF14_0277                       AACAACATATTGGAGAAGAGCACATATTCAAGGAATAAATTATTTTTA
MAL14|PF14_0277                 AACAACATATTGGAGAAGAGCACATATTCAAGGAATAAATTATTTTTA
su_gi_contig_3116               ------------------------------------------------
gi|21884490|gb|BQ739477.1|BQ739 ------------------------------------------------

PF14_0277                       AATGATCAAGGAGAAAAGGAAAATGTCGATGATGATATATATTTCAGA
MAL14|PF14_0277                 AATGATCAAGGAGAAAAGGAAAATGTCGATGATGATATATATTTCAGA
su_gi_contig_3116               ------------------------------------------------
gi|21884490|gb|BQ739477.1|BQ739 ------------------------------------------------

PF14_0277                       GTATTAAAAGAAAAGAAAAATATATTAAATATGTTAGATGAAGAGACA
MAL14|PF14_0277                 GTATTAAAAGAAAAGAAAAATATATTAAATATGTTAGATGAAGAGACA
su_gi_contig_3116               ------------------------------------------------
gi|21884490|gb|BQ739477.1|BQ739 ------------------------------------------------

PF14_0277                       TCATCTGTATGTATTAATGAGAATTTAGAAAAATTAAAATTAAAATAT
MAL14|PF14_0277                 TCATCTGTATGTATTAATGAGAATTTAGAAAAATTAAAATTAAAATAT
su_gi_contig_3116               ------------------------------------------------
gi|21884490|gb|BQ739477.1|BQ739 ------------------------------------------------

PF14_0277                       ACATTAAATAATGATATGTTGTTTGAAGAAAATGAATTTCAATATCCA
MAL14|PF14_0277                 ACATTAAATAATGATATGTTGTTTGAAGAAAATGAATTTCAATATCCA
su_gi_contig_3116               ------------------------------------------------
gi|21884490|gb|BQ739477.1|BQ739 ------------------------------------------------

PF14_0277                       TCTATAAAATATAATTATTCTTCCTTATTTCTAGCCAAGTTATATAAT
MAL14|PF14_0277                 TCTATAAAATATAATTATTCTTCCTTATTTCTAGCCAAGTTATATAAT
su_gi_contig_3116               ------------------------------------------------
gi|21884490|gb|BQ739477.1|BQ739 ------------------------------------------------

PF14_0277                       TCACAAATTTTAACAGGAACAGATGATGATATTTTTATAGAAGCATTA
MAL14|PF14_0277                 TCACAAATTTTAACAGGAACAGATGATGATATTTTTATAGAAGCATTA
su_gi_contig_3116               ------------------------------------------------
gi|21884490|gb|BQ739477.1|BQ739 ------------------------------------------------

PF14_0277                       CCAATAATATCAAATGTTAATTTAATAATTGAAATTTATGTATATAAT
MAL14|PF14_0277                 CCAATAATATCAAATGTTAATTTAATAATTGAAATTTATGTATATAAT
su_gi_contig_3116               --------------TGTTAATTTAATAATTGAAATTTATGTATATAAT
gi|21884490|gb|BQ739477.1|BQ739 ------------------------------------------------

PF14_0277                       CAATCCAATGTATATTTACAAAATATCTATATTAATTTATCAACACAT
MAL14|PF14_0277                 CAATCCAATGTATATTTACAAAATATCTATATTAATTTATCAACACAT
su_gi_contig_3116               CAATCCAATGTATATTTACAAAATATCTATATTAATTTATCAACACAT
gi|21884490|gb|BQ739477.1|BQ739 ------------------------------------------------

PF14_0277                       GGAAATTTAAAACCTATCGATAAAATACCAGAATTTAATTTAGCGCCG
MAL14|PF14_0277                 GGAAATTTAAAACCTATCGATAAAATACCAGAATTTAATTTAGCGCCG
su_gi_contig_3116               GGAAATTTAAAACCTATCGATAAAATACCAGAATTTAATTTAGCGCCG
gi|21884490|gb|BQ739477.1|BQ739 ------------------------------------------------

PF14_0277                       AATGAAAAAAAAAAATTTAAAATAAGTGTAAAAGTACATACCACAGAA
MAL14|PF14_0277                 AATGAAAAAAAAAAATTTAAAATAAGTGTAAAAGTACATACCACAGAA
su_gi_contig_3116               AATGAAAAAGAAAAATTTAAAATAAGTGTAAAAGTACATACCACAGAA
gi|21884490|gb|BQ739477.1|BQ739 ------------------------------------------------

PF14_0277                       GCTGGAATTATATTCGGATATGTATTTTATGAAAGAAAAAATGACAAT
MAL14|PF14_0277                 GCTGGAATTATATTCGGATATGTATTTTATGAAAGAAAAAATGACAAT
su_gi_contig_3116               GCTGGAATTATATTCGGATATGTATTTTATGAAAGAAAAAATGACAAT
gi|21884490|gb|BQ739477.1|BQ739 ------------------------------------------------

PF14_0277                       CATAAAAATTATATTGTTTTAAATGAATTACATATTAATATGACTGAT
MAL14|PF14_0277                 CATAAAAATTATATTGTTTTAAATGAATTACATATTAATATGACTGAT
su_gi_contig_3116               CATAAAAATTATATTGTTTTAAATGAATTACATATTAATATGACTGAT
gi|21884490|gb|BQ739477.1|BQ739 ------------------------------------------------

PF14_0277                       TATATAAACGCCTCCTTTATATCTTCTCATTTGTTTCGTATTATGTGG
MAL14|PF14_0277                 TATATAAACGCCTCCTTTATATCTTCTCATTTGTTTCGTATTATGTGG
su_gi_contig_3116               TATATAAACGCCTCCTTTATATCTTCTCATTTGTTTCGTATTATGTGG
gi|21884490|gb|BQ739477.1|BQ739 ------------------------------------------------

PF14_0277                       TCTGAGTTTGAATGGGAAAATAAAATTAATATCCATACATCCATAAGG
MAL14|PF14_0277                 TCTGAGTTTGAATGGGAAAATAAAATTAATATCCATACATCCATAAG-
su_gi_contig_3116               TCTGAGTTTGAATGGGAAAATAAAATTAATATCCATACATCCATAAG-
gi|21884490|gb|BQ739477.1|BQ739 ------------------------------------------------

PF14_0277                       TAATAACAAAAAAAAATATATATAAATAAATATATAAATATATAAATA
MAL14|PF14_0277                 ------------------------------------------------
su_gi_contig_3116               ------------------------------------------------
gi|21884490|gb|BQ739477.1|BQ739 ------------------------------------------------

PF14_0277                       TATAAATATATAAATATATGTATGTATGTATGTATATATTATTTTTGT
MAL14|PF14_0277                 ------------------------------------------------
su_gi_contig_3116               ------------------------------------------------
gi|21884490|gb|BQ739477.1|BQ739 ------------------------------------------------

PF14_0277                       TCATATTAAACAAACTGTTTATTTTTTATTTTGTTTTATTTTGTTTTA
MAL14|PF14_0277                 ------------------------------------------------
su_gi_contig_3116               ------------------------------------------------
gi|21884490|gb|BQ739477.1|BQ739 ------------------------------------------------

PF14_0277                       TTTTGTTTTATTTTGTTTTATTTTGTTTTATTTTGTTGTGTTTTGTAG
MAL14|PF14_0277                 ------------------------------------------------
su_gi_contig_3116               ------------------------------------------------
gi|21884490|gb|BQ739477.1|BQ739 ------------------------------------------------

PF14_0277                       GGATGCATTTGAATTACTCAAACTAATTATAAAAAATACCAATATGAC
MAL14|PF14_0277                 GGATGCATTTGAATTACTCAAACTAATTATAAAAAATACCAATATGAC
su_gi_contig_3116               GGATGCATTTGAATTACTCAAACTAATTATAAAAAATACCAATATGAC
gi|21884490|gb|BQ739477.1|BQ739 ------------------------------------------------

PF14_0277                       GATTGTTGAGAGATTTATGCCTCTTGAATATTACGATATGGAAATAAA
MAL14|PF14_0277                 GATTGTTGAGAGATTTATGCCTCTTGAATATTACGATATGGAAATAAA
su_gi_contig_3116               GATTGTTGAGAGATTTATGCCTCTTGAATATTACGATATGGAAATAAA
gi|21884490|gb|BQ739477.1|BQ739 ------------------------------------------------

PF14_0277                       AAATAACGTAAACCAAGTAAACATAAGCCCTATAGATATATACATTTC
MAL14|PF14_0277                 AAATAACGTAAACCAAGTAAACATAAGCCCTATAGATATATACATTTC
su_gi_contig_3116               AAATAACGTAAACCAAGTAAACATAAGCCCTATAGATATATACATTTC
gi|21884490|gb|BQ739477.1|BQ739 ------------------------------------------------

PF14_0277                       TTATATTTCGACCTTGGAAGATTTAAAATGCTTAGTTAATAATTCGGC
MAL14|PF14_0277                 TTATATTTCGACCTTGGAAGATTTAAAATGCTTAGTTAATAATTCGGC
su_gi_contig_3116               TTATATTTCGACCTTGGAAGATTTAAAATGCTTAGTTAATAATTCGGC
gi|21884490|gb|BQ739477.1|BQ739 ------------------------------------------------

PF14_0277                       ATTTTTCTCGGTTAATTTGTTTTCAAGAAGTATATTTGGAGAAGATTC
MAL14|PF14_0277                 ATTTTTCTCGGTTAATTTGTTTTCAAGAAGTATATTTGGAGAAGATTC
su_gi_contig_3116               ATTTTTCTCGGTTAATTTGTTTTCAAGAAGTATATTTGGAGAAGATTC
gi|21884490|gb|BQ739477.1|BQ739 ------------------------------------------------

PF14_0277                       GCTAGCTAACCTGTCTGTTCAGAAAAGTGCCGACGGAAAATTGTCTGG
MAL14|PF14_0277                 GCTAGCTAACCTGTCTGTTCAGAAAAGTGCCGACGGAAAATTGTCTGG
su_gi_contig_3116               GCTAGCTAACCTGTCTGTTCAGAAAAGTGCCGACGGAAAATTGTCTGG
gi|21884490|gb|BQ739477.1|BQ739 ------------------------------------------------

PF14_0277                       TAGCATAAGAGTTCGTAGCAGAACACAAGTAAGAAAAAATAAAACAAA
MAL14|PF14_0277                 TAGCATAAGAGTTCGTAGCAGAACACAAGTAAGAAAAAATAAAACAAA
su_gi_contig_3116               TAGCATAAGAGTTCGTAGCAGAACACAA--------------------
gi|21884490|gb|BQ739477.1|BQ739 ------------------------------------------------

PF14_0277                       ACAAAACAAAACAAAACAAAACAAACCAGATGGTTATATAACATTATT
MAL14|PF14_0277                 ACAAAACAAAACAAAACAAAACAAACCAGATGGTTATATAACATTATT
su_gi_contig_3116               ------------------------------------------------
gi|21884490|gb|BQ739477.1|BQ739 --------------------------CAGATGGTTATATAACATTATT

PF14_0277                       ATATGTATATATATATATATATATATATATATATATATATATATATAT
MAL14|PF14_0277                 ATAT--------------------------------------------
su_gi_contig_3116               ------------------------------------------------
gi|21884490|gb|BQ739477.1|BQ739 ATATGTATATATATATATATATATATATATATATATATATATATATAT

PF14_0277                       ATTTATTTATTTATATATTTATTTTTATTTATTTATTTTATAGGGTAT
MAL14|PF14_0277                 -------------------------------------------GGTAT
su_gi_contig_3116               -------------------------------------------GGTAT
gi|21884490|gb|BQ739477.1|BQ739 ATTTATTTATTTATATATTTATTTTTATTTATTTATTTTATAGGGTAT

PF14_0277                       CGCTCTTAGTTTAGGAGATAAATTAACACTCCTTCAAACGGGAATAAA
MAL14|PF14_0277                 CGCTCTTAGTTTAGGAGATAAATTAACACTCCTTCAAACGGGAATAAA
su_gi_contig_3116               CGCTCTTAGTTTAGGAGATAAATTAACACTCCTTCAAACGGGAATAAA
gi|21884490|gb|BQ739477.1|BQ739 CGCTCTTAGTTTAGGAGATAAATTAACACTCCTTCAAACGGGAATAAA

PF14_0277                       TGCAGACATGTAATATATAATATTTTTATTTTTATTTTTTTTTTATGA
MAL14|PF14_0277                 TGCAGACATGTAA-----------------------------------
su_gi_contig_3116               TGCAGACATGTAATATATAATATTTTTATTTTTATTTTTTTTTTATGA
gi|21884490|gb|BQ739477.1|BQ739 TGCAGACATGTAATATATAATATTTTTATTTTTATTTTTTTTTTATGA

PF14_0277                       TTATTATTATTTTATACATATAACGATAATAAATGTATTATTTTATTT
MAL14|PF14_0277                 ------------------------------------------------
su_gi_contig_3116               TTATTATTATTTTATACATATAACGATAATAAATGTATTATTTTATTT
gi|21884490|gb|BQ739477.1|BQ739 TTATTATTATTTTATACATATAACGATAATAAATGTATTATTTTATTT

PF14_0277                       TTTCAAGTTCCAAAAAATTTTATATATATATGTACATATTTATATGCT
MAL14|PF14_0277                 ------------------------------------------------
su_gi_contig_3116               TTTCAAGTTCCAAAAAATTTTATATATATATGTACATATTTATATGCT
gi|21884490|gb|BQ739477.1|BQ739 TTTCAAGTTCCAAAAAATTTTATATATATATGTACATATTTATATGCT

PF14_0277                       TATTATTATTATTATTCTTTTTCCTTTTTTTTTTTTTTTTTGAATATA
MAL14|PF14_0277                 ------------------------------------------------
su_gi_contig_3116               TATTATTATTATTATTCTTTTTCCTTTTTTTTTTTTTTTTTGAATATA
gi|21884490|gb|BQ739477.1|BQ739 TATTATTATTATTATTCTTTTTCCTTTTTTTTTTTTTTTTTGAATATA

PF14_0277                       CTTTTAAAAGAATGATTTATAAAAAAAAACAAAAAAAAAAAAAACCTG
MAL14|PF14_0277                 ------------------------------------------------
su_gi_contig_3116               CTTTTAAAAGAATGATTTATAAAAAAAAACAAAAAAAAAAAAAACCTG
gi|21884490|gb|BQ739477.1|BQ739 CTTTTAAAAGAATGATTTATAAAAAAAAACAAAAAAAAAAAAAACCTG

PF14_0277                       TCTCATTAATATATATATATATATATATAAATTATAATAATTCCATGA
MAL14|PF14_0277                 ------------------------------------------------
su_gi_contig_3116               TCTCATTAATATATATATATAAAAAANNAAAAAANAAAAAAAAAAAA-
gi|21884490|gb|BQ739477.1|BQ739 TCTCATTAATATATATATATAAAAAANNAAAAAANAAAAAAAAAAAA-

PF14_0277                       ACCATTTTTATGTAACATAAAAATTTAATGTTTATATAAATATGGAGA
MAL14|PF14_0277                 ------------------------------------------------
su_gi_contig_3116               ------------------------------------------------
gi|21884490|gb|BQ739477.1|BQ739 ------------------------------------------------

PF14_0277                       GGGAACATAATCAACATAATCAACATAATCAACATAATCGAATGAAAA
MAL14|PF14_0277                 ------------------------------------------------
su_gi_contig_3116               ------------------------------------------------
gi|21884490|gb|BQ739477.1|BQ739 ------------------------------------------------

PF14_0277                       AAATTTAATATTGTAAATATAATAATATTGTTTAATTATTATAATATA
MAL14|PF14_0277                 ------------------------------------------------
su_gi_contig_3116               ------------------------------------------------
gi|21884490|gb|BQ739477.1|BQ739 ------------------------------------------------

PF14_0277                       TATATATATATATATATATCATAATAATTATAATAAAATAAATTTTCG
MAL14|PF14_0277                 ------------------------------------------------
su_gi_contig_3116               ------------------------------------------------
gi|21884490|gb|BQ739477.1|BQ739 ------------------------------------------------

PF14_0277                       TTTCATTTTATTTTTTTGTATATTCATAAAAATATGCTTCAAAAGGTA
MAL14|PF14_0277                 ------------------------------------------------
su_gi_contig_3116               ------------------------------------------------
gi|21884490|gb|BQ739477.1|BQ739 ------------------------------------------------

PF14_0277                       TAATTTACAAAATATTTTTATATATTTTATATATATATAATTTAAAAT
MAL14|PF14_0277                 ------------------------------------------------
su_gi_contig_3116               ------------------------------------------------
gi|21884490|gb|BQ739477.1|BQ739 ------------------------------------------------

PF14_0277                       ATACATTCGAAGACATAAAAATATTGTATAATATATTATATATAATAT
MAL14|PF14_0277                 ------------------------------------------------
su_gi_contig_3116               ------------------------------------------------
gi|21884490|gb|BQ739477.1|BQ739 ------------------------------------------------

PF14_0277                       ACCACATAAAAAAAAAAAAAAAAAAAATATACATGATAATATATTTTA
MAL14|PF14_0277                 ------------------------------------------------
su_gi_contig_3116               ------------------------------------------------
gi|21884490|gb|BQ739477.1|BQ739 ------------------------------------------------

PF14_0277                       CATATATATTATATATATATATAATATAATATATATATATATATATAT
MAL14|PF14_0277                 ------------------------------------------------
su_gi_contig_3116               ------------------------------------------------
gi|21884490|gb|BQ739477.1|BQ739 ------------------------------------------------

PF14_0277                       ATGTAGTGCATTTTATATATAATATTTTTAAACATCTTATTCATTCCA
MAL14|PF14_0277                 ------------------------------------------------
su_gi_contig_3116               ------------------------------------------------
gi|21884490|gb|BQ739477.1|BQ739 ------------------------------------------------

PF14_0277                       TTCATATAATTTATATATTCCTATACAATACATGAATTATATAATACT
MAL14|PF14_0277                 ------------------------------------------------
su_gi_contig_3116               ------------------------------------------------
gi|21884490|gb|BQ739477.1|BQ739 ------------------------------------------------

PF14_0277                       AAAAAATTTGACATATCATTTTTATATCATCTCTTTTATTTTTATTTT
MAL14|PF14_0277                 ------------------------------------------------
su_gi_contig_3116               ------------------------------------------------
gi|21884490|gb|BQ739477.1|BQ739 ------------------------------------------------

PF14_0277                       ATTTTATTTTTTTTTTTCTTTTTTTTTTCGGAGAGTTTGTTTTATGAA
MAL14|PF14_0277                 ------------------------------------------------
su_gi_contig_3116               ------------------------------------------------
gi|21884490|gb|BQ739477.1|BQ739 ------------------------------------------------

PF14_0277                       TATAATTATATACATATACAATATATATAAGAAAAATGAACAAAGTTT
MAL14|PF14_0277                 ------------------------------------------------
su_gi_contig_3116               ------------------------------------------------
gi|21884490|gb|BQ739477.1|BQ739 ------------------------------------------------

PF14_0277                       TTTTTTTTTTTTTCCCCCCCCCTAGTTTCTTTGTATATATATATATAT
MAL14|PF14_0277                 ------------------------------------------------
su_gi_contig_3116               ------------------------------------------------
gi|21884490|gb|BQ739477.1|BQ739 ------------------------------------------------

PF14_0277                       ATATATATATATATATATATAAATATTAGCATGTGTCAATATTAATTT
MAL14|PF14_0277                 ------------------------------------------------
su_gi_contig_3116               ------------------------------------------------
gi|21884490|gb|BQ739477.1|BQ739 ------------------------------------------------

PF14_0277                       GTAAGTTATATAATTCTTTATAATTATGAAATATATGGAAGAAAACAA
MAL14|PF14_0277                 ------------------------------------------------
su_gi_contig_3116               ------------------------------------------------
gi|21884490|gb|BQ739477.1|BQ739 ------------------------------------------------

PF14_0277                       AAATAGGAAAAATATAATATACATTTTTTTTGTGCATATATAATTTTG
MAL14|PF14_0277                 ------------------------------------------------
su_gi_contig_3116               ------------------------------------------------
gi|21884490|gb|BQ739477.1|BQ739 ------------------------------------------------

PF14_0277                       TTTATATTATTTATATGCGTTTAATACATTGAACATTTTCGCCATGTA
MAL14|PF14_0277                 ------------------------------------------------
su_gi_contig_3116               ------------------------------------------------
gi|21884490|gb|BQ739477.1|BQ739 ------------------------------------------------

PF14_0277                       TACTGTGTAGAAATATTTTTCTGTTTCCTCACCCCCCACAAGAAAAAA
MAL14|PF14_0277                 ------------------------------------------------
su_gi_contig_3116               ------------------------------------------------
gi|21884490|gb|BQ739477.1|BQ739 ------------------------------------------------

PF14_0277                       AATAAAAATAAAAATAAATTAACATATATATATTATATATATATATAT
MAL14|PF14_0277                 ------------------------------------------------
su_gi_contig_3116               ------------------------------------------------
gi|21884490|gb|BQ739477.1|BQ739 ------------------------------------------------

PF14_0277                       ATATATATATATATATATTTTTATTTATTTATTTACTTATACCTGTTG
MAL14|PF14_0277                 ------------------------------------------------
su_gi_contig_3116               ------------------------------------------------
gi|21884490|gb|BQ739477.1|BQ739 ------------------------------------------------

PF14_0277                       TGTTACGTACATAATTTTAATGTTTGTATATATTTGCGTTATATAGAA
MAL14|PF14_0277                 ------------------------------------------------
su_gi_contig_3116               ------------------------------------------------
gi|21884490|gb|BQ739477.1|BQ739 ------------------------------------------------

PF14_0277                       TCCTATTATATGAAAATATAAGTTTATATATATATATATGTGTGTGTT
MAL14|PF14_0277                 ------------------------------------------------
su_gi_contig_3116               ------------------------------------------------
gi|21884490|gb|BQ739477.1|BQ739 ------------------------------------------------

PF14_0277                       CCCCATTTTGTATCTTTTGGTAAGCGTTTTTTTTTTTTTTTTGTAAGA
MAL14|PF14_0277                 ------------------------------------------------
su_gi_contig_3116               ------------------------------------------------
gi|21884490|gb|BQ739477.1|BQ739 ------------------------------------------------

PF14_0277                       TATGCTTAAATTTTTAAATGTTAA
MAL14|PF14_0277                 ------------------------
su_gi_contig_3116               ------------------------
gi|21884490|gb|BQ739477.1|BQ739 ------------------------

;

endblock;
