# Supplementary material for: cDNA sequences reveal considerable gene prediction inaccuracy in the Plasmodium falciparum genome
Source: BMC Genomics. 2007 Jul 27;8:255. doi: 10.1186/1471-2164-8-255 (PMC1978503; doi:10.1186/1471-2164-8-255)
Supplement: Additional file 3 — Genes with cDNA sequences not matching predicted CDS perfectly. Aligned cDNA and predicted CDS sequences can be viewed by double clicking the hyper-linked gene names in the Excel file. [file 1471-2164-8-255-S3.zip › PF14_0279.TXT]

#NEXUS

[!This data assembled using Sequencher, from Gene Codes Corporation.]
begin data;
   dimensions ntax=3 nchar=3200;
   format datatype=dna gap=- interleave=yes;
   matrix

PF14_0279g                TTTATTTTCATAAGGTAAATTTATAAACAATATTGTCATTTGATCAAT
Pfa3D7|chr14|PF14_0279|Pf ------------------------------------------------
SU_CLEAN_contig_1887      ------------------------------------------------

PF14_0279g                GGATTTAACACACAAAAAAAAAAAAAAAAAAAAAAAAAAACTACTGTG
Pfa3D7|chr14|PF14_0279|Pf ------------------------------------------------
SU_CLEAN_contig_1887      ------------------------------------------------

PF14_0279g                GAAACATTATTTTGTCGTTTAAATAATAAGAAAAAAAAAATTAATTAA
Pfa3D7|chr14|PF14_0279|Pf ------------------------------------------------
SU_CLEAN_contig_1887      ------------------------------------------------

PF14_0279g                AAACAATATAAAATACCATATTGTGTATGTTATAATTGGGCGGAAATA
Pfa3D7|chr14|PF14_0279|Pf ------------------------------------------------
SU_CLEAN_contig_1887      ------------------------------------------------

PF14_0279g                TTTAACAACTAATGTTTACAAATTAAAAAAATAAAAAAATAATAAGGT
Pfa3D7|chr14|PF14_0279|Pf ------------------------------------------------
SU_CLEAN_contig_1887      ------------------------------------------------

PF14_0279g                CATTTAAATGTTGGATTTGTTTTATTTTATTATTATTTATATGGTTTA
Pfa3D7|chr14|PF14_0279|Pf ------------------------------------------------
SU_CLEAN_contig_1887      ------------------------------------------------

PF14_0279g                TTAAATTTTTTTGATATTTTCGATTGACTCTATTATATCTATATATAT
Pfa3D7|chr14|PF14_0279|Pf ------------------------------------------------
SU_CLEAN_contig_1887      ------------------------------------------------

PF14_0279g                ATTATTATACTTATAGATATATAATTACAACAAACTTGAAAAAAAAAA
Pfa3D7|chr14|PF14_0279|Pf ------------------------------------------------
SU_CLEAN_contig_1887      ------------------------------------------------

PF14_0279g                AAAAAAAAAAAAAAAAATATATATATATATATATATATATATAAAACA
Pfa3D7|chr14|PF14_0279|Pf ------------------------------------------------
SU_CLEAN_contig_1887      ------------------------------------------------

PF14_0279g                TGGTGTATTTATACATATAAATTATATTAATATTTTCTAAAACGAGAT
Pfa3D7|chr14|PF14_0279|Pf ------------------------------------------------
SU_CLEAN_contig_1887      ------------------------------------------------

PF14_0279g                TACGAAAAAAAAAAAATTATTACCCGTGGAATGAAAATATTTTTTTAA
Pfa3D7|chr14|PF14_0279|Pf ------------------------------------------------
SU_CLEAN_contig_1887      ------------------------------------------------

PF14_0279g                AATATAAGCAACATATATATAATGTAACATATATATATTTATGTAGTA
Pfa3D7|chr14|PF14_0279|Pf ------------------------------------------------
SU_CLEAN_contig_1887      ------------------------------------------------

PF14_0279g                TGTGCTTTTTTTTTTTCTTTTTTTCTTTTTTTCTTTTTTCTTTTTTCT
Pfa3D7|chr14|PF14_0279|Pf ------------------------------------------------
SU_CLEAN_contig_1887      ------------------------------------------------

PF14_0279g                TTTTTTTGATTTATTTAAAAAAATATATTTATTAACATTATAGGAATA
Pfa3D7|chr14|PF14_0279|Pf ------------------------------------------------
SU_CLEAN_contig_1887      ------------------------------------------------

PF14_0279g                AATAACACTAATGATGTACTCAACTATTTATAATTTAGTGATTTATAT
Pfa3D7|chr14|PF14_0279|Pf ------------------------------------------------
SU_CLEAN_contig_1887      ------------------------------------------------

PF14_0279g                TTTATTATCATTTTTTAAATAATTAATAATTATTACGTAAGGCCTTAT
Pfa3D7|chr14|PF14_0279|Pf ------------------------------------------------
SU_CLEAN_contig_1887      ------------------------------------------------

PF14_0279g                TTTATATATATAGTTATATAATATTGTTTGTCATATAATAACAAAGTA
Pfa3D7|chr14|PF14_0279|Pf ------------------------------------------------
SU_CLEAN_contig_1887      ------------------------------------------------

PF14_0279g                ATTATGTTTGCTTAGAAGTTTTTAAAAGAAATAAAAGATTTATAATAT
Pfa3D7|chr14|PF14_0279|Pf ------------------------------------------------
SU_CLEAN_contig_1887      ------------------------------------------------

PF14_0279g                GTTATATATGTGCCGTTTTGACATGTGAATAATATATTATTTTACATA
Pfa3D7|chr14|PF14_0279|Pf ------------------------------------------------
SU_CLEAN_contig_1887      ------------------------------------------------

PF14_0279g                TATATGTTTTTTTTTTTTTTTTTAATTTTTTTTTTTTTATATATATAA
Pfa3D7|chr14|PF14_0279|Pf ------------------------------------------------
SU_CLEAN_contig_1887      ------------------------------------------------

PF14_0279g                TTAAGAATAAAAAAAAAAAAAAAAAAAAAAAAAAAAGTGAATGGATAG
Pfa3D7|chr14|PF14_0279|Pf ----------------------------------------ATGGATAG
SU_CLEAN_contig_1887      ------------------------------------------------

PF14_0279g                TTTTATAGATGATGAAATAAATTTAATAGACGAGAATGAACCAATATT
Pfa3D7|chr14|PF14_0279|Pf TTTTATAGATGATGAAATAAATTTAATAGACGAGAATGAACCAATATT
SU_CLEAN_contig_1887      ------------------------------------------------

PF14_0279g                AATAGATATACAAGATTTAATAAATGTGGGAAAGGTTCCAAAAAAGAA
Pfa3D7|chr14|PF14_0279|Pf AATAGATATACAAGATTTAATAAATGTGGGAAAGGTTCCAAAAAAGAA
SU_CLEAN_contig_1887      ------------------------------------------------

PF14_0279g                AGGAAATGGACACGTGGTTAAAAATTATGAAAAGAATAATGAAAAACT
Pfa3D7|chr14|PF14_0279|Pf AGGAAATGGACACGTGGTTAAAAATTATGAAAAGAATAATGAAAAACT
SU_CLEAN_contig_1887      ------------------------------------------------

PF14_0279g                AAATAAGAATAAAATAAATGAGTATAGCAATATAAATAATAAAATAAA
Pfa3D7|chr14|PF14_0279|Pf AAATAAGAATAAAATAAATGAGTATAGCAATATAAATAATAAAATAAA
SU_CLEAN_contig_1887      ------------------------------------------------

PF14_0279g                TAATTATAAAATGAATCATGAATATGGAAATAATTATAATACATATGA
Pfa3D7|chr14|PF14_0279|Pf TAATTATAAAATGAATCATGAATATGGAAATAATTATAATACATATGA
SU_CLEAN_contig_1887      ------------------------------------------------

PF14_0279g                TAGTGAGATAGAAGATTATAACGATAAAGATTTTTTAATTTATAAAGA
Pfa3D7|chr14|PF14_0279|Pf TAGTGAGATAGAAGATTATAACGATAAAGATTTTTTAATTTATAAAGA
SU_CLEAN_contig_1887      ------------------------------------------------

PF14_0279g                AGGGAATTTAAAAAAGGGAAAGGATAAAAAATTGAAAGAATACTCAGA
Pfa3D7|chr14|PF14_0279|Pf AGGGAATTTAAAAAAGGGAAAGGATAAAAAATTGAAAGAATACTCAGA
SU_CLEAN_contig_1887      ------------------------------------------------

PF14_0279g                ATATTCTATATCTCATATAAGTAACAATATATATAATAGTTTTAAAAA
Pfa3D7|chr14|PF14_0279|Pf ATATTCTATATCTCATATAAGTAACAATATATATAATAGTTTTAAAAA
SU_CLEAN_contig_1887      ------------------------------------------------

PF14_0279g                TAATTATGAGAAAATCTTTGATAAATTAAAAAATATATATATATTAAG
Pfa3D7|chr14|PF14_0279|Pf TAATTATGAGAAAATCTTTGATAAATTAAAAAATATATATATATTAAG
SU_CLEAN_contig_1887      ------------------------------------------------

PF14_0279g                AAAAAAAAAAAAAAAAAAACCAGATGATAAATTTATGTATTATTCAGA
Pfa3D7|chr14|PF14_0279|Pf AAAAAAAAAAAAAAAAAAACCAGATGATAAATTTATGTATTATTCAGA
SU_CLEAN_contig_1887      ------------------------------------------------

PF14_0279g                TGATATATCTGATGATTTTTTTCATATTTTAGCTAGTCGTTTATATTA
Pfa3D7|chr14|PF14_0279|Pf TGATATATCTGATGATTTTTTTCATATTTTAGCTAGTCGTTTATATTA
SU_CLEAN_contig_1887      ------------------------------------------------

PF14_0279g                TTCCAAAATTACTACTTATATATATTTTTTAGTGATCATATTAAATCT
Pfa3D7|chr14|PF14_0279|Pf TTCCAAAATTACTACTTATATATATTTTTTAGTGATCATATTAAATCT
SU_CLEAN_contig_1887      ------------------------------------------------

PF14_0279g                TATTATTTTAATATATACAATTTTCACGAATGTTTTAAATAAATATGT
Pfa3D7|chr14|PF14_0279|Pf TATTATTTTAATATATACAATTTTCACGAATGTTTTAAATAAATATGT
SU_CLEAN_contig_1887      ------------------------------------------------

PF14_0279g                TGTTTGTGCAGAAATATTTGTTATCTTTATGTTATTTTTTGAAATATT
Pfa3D7|chr14|PF14_0279|Pf TGTTTGTGCAGAAATATTTGTTATCTTTATGTTATTTTTTGAAATATT
SU_CLEAN_contig_1887      ------------AATATTTGTTATCTTTATGTTATTTTTTGAAATATT

PF14_0279g                TTTAAGATTATTAACCGAGGTGCTTTAAAAAAATGATAAACAAATAAA
Pfa3D7|chr14|PF14_0279|Pf TTTAAGATTATTAACCGAG-----------------------------
SU_CLEAN_contig_1887      TTTAAGATTATTAACCGAG-----------------------------

PF14_0279g                TAAACATATACATATATATATATATATATATATATATATATATATATA
Pfa3D7|chr14|PF14_0279|Pf ------------------------------------------------
SU_CLEAN_contig_1887      ------------------------------------------------

PF14_0279g                TATATATAATTATGTCTTTGTGTGTGCTTATTTAAAATATTTTCTTTT
Pfa3D7|chr14|PF14_0279|Pf ------------------------------------------------
SU_CLEAN_contig_1887      ------------------------------------------------

PF14_0279g                GAGAACTTCCATTTATACTTAATCACAATAAAGTATATATAATTATGT
Pfa3D7|chr14|PF14_0279|Pf ------------------------------------------------
SU_CLEAN_contig_1887      ------------------------------------------------

PF14_0279g                TTATATATATATACATATTTATTTATTTATTTATATTTATTTTATTTT
Pfa3D7|chr14|PF14_0279|Pf ------------------------------------------------
SU_CLEAN_contig_1887      ------------------------------------------------

PF14_0279g                ATTTTTTTAGGGTACTTCATACTTTTATCATTTTGATGGTCTCTTTGA
Pfa3D7|chr14|PF14_0279|Pf ----------GGTACTTCATACTTTTATCATTTTGATGGTCTCTTTGA
SU_CLEAN_contig_1887      ----------GGTACTTCATACTTTTATCATTTTGATGGTCTCTTTGA

PF14_0279g                TGTTACAGTGTCATTCATTTGTCTTTTGCTTTTATTAAATAGTGGAGA
Pfa3D7|chr14|PF14_0279|Pf TGTTACAGTGTCATTCATTTGTCTTTTGCTTTTATTAAATAGTGGAGA
SU_CLEAN_contig_1887      TGTTACAGTGTCATTCATTTGTCTTTTGCTTTTATTAAATAGTGGAGA

PF14_0279g                TTTTAAAATATTTTTTTTAGAAAATAAAATTGTTAAAACAAATAAAAA
Pfa3D7|chr14|PF14_0279|Pf TTTTAAAATATTTTTTTTAGAAAATAAAATTGTTAAAACAAATAAAAA
SU_CLEAN_contig_1887      TTTTAAAATATTTTTTTTAGAAAATAAAATTGTTAAAACAAATAAAAA

PF14_0279g                AGAAATAGAAGAAATAATATCACAAAGTCTAACAGTCTTAAGATTTTC
Pfa3D7|chr14|PF14_0279|Pf AGAAATAGAAGAAATAATATCACAAAGTCTAACAGTCTTAAGATTTTC
SU_CLEAN_contig_1887      AGAAATAGAAGAAATAATATCACAAAGTCTAACAGTCTTAAGATTTTC

PF14_0279g                GTTTCAATTATTTCGCACAATAACATTTTTTATGCATTATAAAAGAAC
Pfa3D7|chr14|PF14_0279|Pf GTTTCAATTATTTCGCACAATAACATTTTTTATGCATTATAAAAGAAC
SU_CLEAN_contig_1887      GTTTCAATTATTTCGCACAATAACATTTTTTATGCATTATAAAAGAAC

PF14_0279g                AAAGGTATGTAAATGTATAACCATTCATATCCAAGATTAATAATATGG
Pfa3D7|chr14|PF14_0279|Pf AAAGGTATGTAAATGTATAACCATTCATATCCAAGATTAA--------
SU_CLEAN_contig_1887      AAAG--------------------------------------------

PF14_0279g                ATAAATAAATAAATAAATATATAAATATATATATGTATATATTTTTTT
Pfa3D7|chr14|PF14_0279|Pf ------------------------------------------------
SU_CLEAN_contig_1887      ------------------------------------------------

PF14_0279g                TTTTAGTTACCGACGGACAACATTGATTTTTCCTTGTTAAATTTACCC
Pfa3D7|chr14|PF14_0279|Pf ------------------------------------------------
SU_CLEAN_contig_1887      ------TTACCGACGGACAACATTGATTTTTCCTTGTTAAATTTACCC

PF14_0279g                AGGGATGATATTTGAAAATAGTGATGACGAATTTTTTTTTTTTTTAAA
Pfa3D7|chr14|PF14_0279|Pf ------------------------------------------------
SU_CLEAN_contig_1887      AGGGATGATATTTGAAAATAGTGATGACGAATTTTTTTTTTTTTTAAA

PF14_0279g                AGGTATGCAAAACAAAAAAAAATAAAATAAAAAATAAAAAAATAAAAA
Pfa3D7|chr14|PF14_0279|Pf ------------------------------------------------
SU_CLEAN_contig_1887      GGGTTTGCAAACCAAAAAAAAATAAAATAAAAATTAAAAAAATAAAAA

PF14_0279g                AATAATAAAAATAAAAAAAATAAAAAATATAAAGGATGAATTTATGAA
Pfa3D7|chr14|PF14_0279|Pf ------------------------------------------------
SU_CLEAN_contig_1887      A-----------------------------------------------

PF14_0279g                TAAAAACAATAAAAATTAAGAACTTGTACAAATAAAAAAAATGTAGAC
Pfa3D7|chr14|PF14_0279|Pf ------------------------------------------------
SU_CLEAN_contig_1887      ------------------------------------------------

PF14_0279g                AAGTATTAAGTAAATATAAATAAATAAATATATATATATATATATGTG
Pfa3D7|chr14|PF14_0279|Pf ------------------------------------------------
SU_CLEAN_contig_1887      ------------------------------------------------

PF14_0279g                TACAATATTATATGCCAGAGAAATAAGTTATATTTTTGGAATAATCAT
Pfa3D7|chr14|PF14_0279|Pf ------------------------------------------------
SU_CLEAN_contig_1887      ------------------------------------------------

PF14_0279g                AAAAATTAAAAAAAAGAAAATGAAAGAAAATGAAAGAAAATAAAACAA
Pfa3D7|chr14|PF14_0279|Pf ------------------------------------------------
SU_CLEAN_contig_1887      ------------------------------------------------

PF14_0279g                AATAAAACAAATAAAACAAATAAAAATAATAAAACAAATAAAAAAAAT
Pfa3D7|chr14|PF14_0279|Pf ------------------------------------------------
SU_CLEAN_contig_1887      ------------------------------------------------

PF14_0279g                AAAAAAAATAAAAAAAATAAAACAAATAAAAAAAATAAAACAAATAAA
Pfa3D7|chr14|PF14_0279|Pf ------------------------------------------------
SU_CLEAN_contig_1887      ------------------------------------------------

PF14_0279g                ACAAATAAAATAAATAACGAATTAAATATATACATTATTGGGAAATGA
Pfa3D7|chr14|PF14_0279|Pf ------------------------------------------------
SU_CLEAN_contig_1887      ------------------------------------------------

PF14_0279g                AAAGGATAAACGTATATACAATTTTGATATATGTTTAGTTTTTTTTGT
Pfa3D7|chr14|PF14_0279|Pf ------------------------------------------------
SU_CLEAN_contig_1887      ------------------------------------------------

PF14_0279g                TGTTGTTTTGTTTTTTATTGTATTGTCTTTTTTTTCTTTTTCTTTTTT
Pfa3D7|chr14|PF14_0279|Pf ------------------------------------------------
SU_CLEAN_contig_1887      ------------------------------------------------

PF14_0279g                TTTTTCTTTTTCATGTTTTTCTTTTTTTTACGTCTCTATAAACGAACT
Pfa3D7|chr14|PF14_0279|Pf ------------------------------------------------
SU_CLEAN_contig_1887      ------------------------------------------------

PF14_0279g                GATCTAATATATCCAAATTGTTTACACGCTTTTTATCTTCTTGATTAT
Pfa3D7|chr14|PF14_0279|Pf ------------------------------------------------
SU_CLEAN_contig_1887      ------------------------------------------------

PF14_0279g                TATTATATGAAAAGGATTCTATAAAATTGAATTTTTTTTTTTTTTCTT
Pfa3D7|chr14|PF14_0279|Pf ------------------------------------------------
SU_CLEAN_contig_1887      ------------------------------------------------

PF14_0279g                CATAAAAATCATTTTTTTTTTGATTACTTTCATGCACATTTTGATTTG
Pfa3D7|chr14|PF14_0279|Pf ------------------------------------------------
SU_CLEAN_contig_1887      ------------------------------------------------

PF14_0279g                TATAATCATACTTAGGAATATTATTTTCTTTTAAATGTATATTATGCA
Pfa3D7|chr14|PF14_0279|Pf ------------------------------------------------
SU_CLEAN_contig_1887      ------------------------------------------------

PF14_0279g                TATTATTAACACTATGTTCATTTGGATTAGTTAAATATTGATGTCTTT
Pfa3D7|chr14|PF14_0279|Pf ------------------------------------------------
SU_CLEAN_contig_1887      ------------------------------------------------

PF14_0279g                TAGTATATATGTTTTGGTCTTCTTGTTTTAAA
Pfa3D7|chr14|PF14_0279|Pf --------------------------------
SU_CLEAN_contig_1887      --------------------------------

;

endblock;
