# Supplementary material for: cDNA sequences reveal considerable gene prediction inaccuracy in the Plasmodium falciparum genome
Source: BMC Genomics. 2007 Jul 27;8:255. doi: 10.1186/1471-2164-8-255 (PMC1978503; doi:10.1186/1471-2164-8-255)
Supplement: Additional file 3 — Genes with cDNA sequences not matching predicted CDS perfectly. Aligned cDNA and predicted CDS sequences can be viewed by double clicking the hyper-linked gene names in the Excel file. [file 1471-2164-8-255-S3.zip › PF14_0338.TXT]

#NEXUS

[!This data assembled using Sequencher, from Gene Codes Corporation.]
begin data;
   dimensions ntax=4 nchar=7406;
   format datatype=dna gap=- interleave=yes;
   matrix

PF14_0338                     GTAAGATACTATAATCAATTGAAAAATAAAATACAAAATAATCTTTTT
MAL14|PF14_0338               ------------------------------------------------
su_gi_contig_275              ------------------------------------------------
gi|1674625|gb|N97607.1|N97607 ------------------------------------------------

PF14_0338                     AAATATTTTTCCTTTCCTTTCCTTTCTTTTATTTTATTTTATTTTATT
MAL14|PF14_0338               ------------------------------------------------
su_gi_contig_275              ------------------------------------------------
gi|1674625|gb|N97607.1|N97607 ------------------------------------------------

PF14_0338                     TTTATTTTTATTTTTTTATTTTTTTTTAATTTTATTTTTTTTTGTTTT
MAL14|PF14_0338               ------------------------------------------------
su_gi_contig_275              ------------------------------------------------
gi|1674625|gb|N97607.1|N97607 ------------------------------------------------

PF14_0338                     ATGAATTGAAGAAAATATCCTATATATTCATACACATAAAGAAAATGT
MAL14|PF14_0338               ------------------------------------------------
su_gi_contig_275              ------------------------------------------------
gi|1674625|gb|N97607.1|N97607 ------------------------------------------------

PF14_0338                     TTTAAAATTCTGTATACCTATCATTAAAGTTAAATATAAAAAAAAAAA
MAL14|PF14_0338               ------------------------------------------------
su_gi_contig_275              ------------------------------------------------
gi|1674625|gb|N97607.1|N97607 ------------------------------------------------

PF14_0338                     AAAAAAAAAAAAAAAATACGTATATTATAAATATATATATATATACAT
MAL14|PF14_0338               ------------------------------------------------
su_gi_contig_275              ------------------------------------------------
gi|1674625|gb|N97607.1|N97607 ------------------------------------------------

PF14_0338                     ATATATATATAACTTTCTTTTTTATGTACAAATAAAATATTTGAAGAA
MAL14|PF14_0338               ------------------------------------------------
su_gi_contig_275              ------------------------------------------------
gi|1674625|gb|N97607.1|N97607 ------------------------------------------------

PF14_0338                     ATATCTTTTTCAAATTAACATATAAAATACGAATAAAAAGAACCATTT
MAL14|PF14_0338               ------------------------------------------------
su_gi_contig_275              ------------------------------------------------
gi|1674625|gb|N97607.1|N97607 ------------------------------------------------

PF14_0338                     CATATTTTTTATTTTATTTTATTTTTCATTTAATTTATATATACATTA
MAL14|PF14_0338               ------------------------------------------------
su_gi_contig_275              ------------------------------------------------
gi|1674625|gb|N97607.1|N97607 ------------------------------------------------

PF14_0338                     TAACTTCTCCATATTGAAAAAAAAAAAAAAAAAAAAGTTCTTTTATTA
MAL14|PF14_0338               ------------------------------------------------
su_gi_contig_275              ------------------------------------------------
gi|1674625|gb|N97607.1|N97607 ------------------------------------------------

PF14_0338                     TTATATTGTGTAACTTATAATTTTTTACATTTTTAAGCATATTATGTA
MAL14|PF14_0338               ------------------------------------------------
su_gi_contig_275              ------------------------------------------------
gi|1674625|gb|N97607.1|N97607 ------------------------------------------------

PF14_0338                     TATAAAAATAATTTTTCTTTTTTATTTATTATATATTAATAATCTACA
MAL14|PF14_0338               ------------------------------------------------
su_gi_contig_275              ------------------------------------------------
gi|1674625|gb|N97607.1|N97607 ------------------------------------------------

PF14_0338                     TTTTCGTTTTTTTTTTTTTTTTTTTAATATGTTTGTATATTTTTTATA
MAL14|PF14_0338               ------------------------------------------------
su_gi_contig_275              ------------------------------------------------
gi|1674625|gb|N97607.1|N97607 ------------------------------------------------

PF14_0338                     ATTACATTCTATTAAAGGTCCTTGTTGATCTATATTATATAATTGAAA
MAL14|PF14_0338               ------------------------------------------------
su_gi_contig_275              ------------------------------------------------
gi|1674625|gb|N97607.1|N97607 ------------------------------------------------

PF14_0338                     AAAAAAAAAAAAAACAAATAAAATAAAAATGAAAATAAAAATAAAAAT
MAL14|PF14_0338               ------------------------------------------------
su_gi_contig_275              ------------------------------------------------
gi|1674625|gb|N97607.1|N97607 ------------------------------------------------

PF14_0338                     AACATGTATAAAATTAAATAAAATGAGAACAGTAAATCATACATAGAT
MAL14|PF14_0338               ------------------------------------------------
su_gi_contig_275              ------------------------------------------------
gi|1674625|gb|N97607.1|N97607 ------------------------------------------------

PF14_0338                     ATGTATACATATATATATTATATGTATATAGTTTTTTATGTATGTAAA
MAL14|PF14_0338               ------------------------------------------------
su_gi_contig_275              ------------------------------------------------
gi|1674625|gb|N97607.1|N97607 ------------------------------------------------

PF14_0338                     TTGTACAATTATTTTCTTATGCATTAGTAAATTAAATTAAAATATAAT
MAL14|PF14_0338               ------------------------------------------------
su_gi_contig_275              ------------------------------------------------
gi|1674625|gb|N97607.1|N97607 ------------------------------------------------

PF14_0338                     ACATATAACATTTTGAACGAACATATAATATGATACCATCATTACATA
MAL14|PF14_0338               ------------------------------------------------
su_gi_contig_275              ------------------------------------------------
gi|1674625|gb|N97607.1|N97607 ------------------------------------------------

PF14_0338                     TAAGCATTCTTTATAACTTTGTTAAAATTTTATAGGGAATATTTGTAA
MAL14|PF14_0338               ------------------------------------------------
su_gi_contig_275              ------------------------------------------------
gi|1674625|gb|N97607.1|N97607 ------------------------------------------------

PF14_0338                     ATATATAAATGAATGCATTTATATTATATTTTTTACACATTAATTAAC
MAL14|PF14_0338               ------------------------------------------------
su_gi_contig_275              ------------------------------------------------
gi|1674625|gb|N97607.1|N97607 ------------------------------------------------

PF14_0338                     ATATATATAAATATATATATTATACATACACATATATTATATATATAG
MAL14|PF14_0338               ------------------------------------------------
su_gi_contig_275              ------------------------------------------------
gi|1674625|gb|N97607.1|N97607 ------------------------------------------------

PF14_0338                     TATATGATTTATAACATATAATTTTATGTAGATTTAATTTGTACAGAA
MAL14|PF14_0338               ------------------------------------------------
su_gi_contig_275              ------------------------------------------------
gi|1674625|gb|N97607.1|N97607 ------------------------------------------------

PF14_0338                     AAAAAAAAAAAAAAAAAAAAAAAAAAAAAATATATACTTAATTGTATA
MAL14|PF14_0338               ------------------------------------------------
su_gi_contig_275              ------------------------------------------------
gi|1674625|gb|N97607.1|N97607 ------------------------------------------------

PF14_0338                     TATATATATATATATATATATATATATATATATATATATGTATATTTA
MAL14|PF14_0338               ------------------------------------------------
su_gi_contig_275              ------------------------------------------------
gi|1674625|gb|N97607.1|N97607 ------------------------------------------------

PF14_0338                     TTTATACCTACACATAGTTTATCATTTCATTTTTATATTTGATTTTAC
MAL14|PF14_0338               ------------------------------------------------
su_gi_contig_275              ------------------------------------------------
gi|1674625|gb|N97607.1|N97607 ------------------------------------------------

PF14_0338                     CGTTTCGTATTTGTATATATTCTCATAAACGTTTAAACACAAATTTTA
MAL14|PF14_0338               ------------------------------------------------
su_gi_contig_275              ------------------------------------------------
gi|1674625|gb|N97607.1|N97607 ------------------------------------------------

PF14_0338                     TATTTCACGGTATACACATACATATGTGCATATATATATATATATATA
MAL14|PF14_0338               ------------------------------------------------
su_gi_contig_275              ------------------------------------------------
gi|1674625|gb|N97607.1|N97607 ------------------------------------------------

PF14_0338                     TATATAATTTTTTTTTTTTTTTTTATTTATTACATTATTTCTATGCCT
MAL14|PF14_0338               ------------------------------------------------
su_gi_contig_275              ------------------------------------------------
gi|1674625|gb|N97607.1|N97607 ------------------------------------------------

PF14_0338                     ATATTTTTAAGATATAAGTATATACATTTTTTTATTTTTTTATTTTTT
MAL14|PF14_0338               ------------------------------------------------
su_gi_contig_275              ------------------------------------------------
gi|1674625|gb|N97607.1|N97607 ------------------------------------------------

PF14_0338                     TATAATATATGACATATATGCATTATATGTTTATTGGTTAAAATTTAT
MAL14|PF14_0338               ------------------------------------------------
su_gi_contig_275              ------------------------------------------------
gi|1674625|gb|N97607.1|N97607 ------------------------------------------------

PF14_0338                     GTATTGTTTAAATGAATAAAATGAAGAAAACGGAAAATATAAATTCAT
MAL14|PF14_0338               -----------ATGAATAAAATGAAGAAAACGGAAAATATAAATTCAT
su_gi_contig_275              ------------------------------------------------
gi|1674625|gb|N97607.1|N97607 ------------------------------------------------

PF14_0338                     CAGGTGCACATAAAAATATTAATGAAGATCGTCTATCTTATGTTATGA
MAL14|PF14_0338               CAGGTGCACATAAAAATATTAATGAAGATCGTCTATCTTATGTTATGA
su_gi_contig_275              ------------------------------------------------
gi|1674625|gb|N97607.1|N97607 ------------------------------------------------

PF14_0338                     CGTGCTTACTAGGAAATGAAGTGAATGTTTATATGAAGGATGGTAAAG
MAL14|PF14_0338               CGTGCTTACTAGGAAATGAAGTGAATGTTTATATGAAGGATGGTAAAG
su_gi_contig_275              ------------------------------------------------
gi|1674625|gb|N97607.1|N97607 ------------------------------------------------

PF14_0338                     AGATTAGAGGTTTATTTCATGCATATAATTTAACAGCAAAAAATGATA
MAL14|PF14_0338               AGATTAGAGGTTTATTTCATGCATATAATTTAACAGCAAAAAATGATA
su_gi_contig_275              ------------------------------------------------
gi|1674625|gb|N97607.1|N97607 ------------------------------------------------

PF14_0338                     AGAAAGAGATAGATATATCCTTAAATCATACTCGTATGATACCAAAAA
MAL14|PF14_0338               AGAAAGAGATAGATATATCCTTAAATCATACTCGTATGATACCAAAAA
su_gi_contig_275              ------------------------------------------------
gi|1674625|gb|N97607.1|N97607 ------------------------------------------------

PF14_0338                     ATGAAAATACAAATGGTCCAATAAATAAATCAATGATTATTACAGATA
MAL14|PF14_0338               ATGAAAATACAAATGGTCCAATAAATAAATCAATGATTATTACAGATA
su_gi_contig_275              ------------------------------------------------
gi|1674625|gb|N97607.1|N97607 ------------------------------------------------

PF14_0338                     ACTTATATACTACGATTATAGGTGAAAACATTAATATGAATCTAAAAG
MAL14|PF14_0338               ACTTATATACTACGATTATAGGTGAAAACATTAATATGAATCTAAAAG
su_gi_contig_275              ------------------------------------------------
gi|1674625|gb|N97607.1|N97607 ------------------------------------------------

PF14_0338                     ATCCAGATAATTCTATTTATTCAAAGGATATATTTAGAATAGATGCAG
MAL14|PF14_0338               ATCCAGATAATTCTATTTATTCAAAGGATATATTTAGAATAGATGCAG
su_gi_contig_275              ------------------------------------------------
gi|1674625|gb|N97607.1|N97607 ------------------------------------------------

PF14_0338                     ATATATCTGAAAATAAAAAAGGAAAATTAAATGGGCATACTAATAATC
MAL14|PF14_0338               ATATATCTGAAAATAAAAAAGGAAAATTAAATGGGCATACTAATAATC
su_gi_contig_275              ------------------------------------------------
gi|1674625|gb|N97607.1|N97607 ------------------------------------------------

PF14_0338                     GTGAATTAAAAAGATGGGTAGGTGATAATGATATTGTTGATGAAACAA
MAL14|PF14_0338               GTGAATTAAAAAGATGGGTAGGTGATAATGATATTGTTGATGAAACAA
su_gi_contig_275              ------------------------------------------------
gi|1674625|gb|N97607.1|N97607 ------------------------------------------------

PF14_0338                     AATTAAAATTGGATGATAAATTAAATGAGCCTTGGGACCAATTTGAAC
MAL14|PF14_0338               AATTAAAATTGGATGATAAATTAAATGAGCCTTGGGACCAATTTGAAC
su_gi_contig_275              ------------------------------------------------
gi|1674625|gb|N97607.1|N97607 ------------------------------------------------

PF14_0338                     ATAATAGAAAATTATATGGAGTTACAAGTACTTATAAAGAAGAAATTT
MAL14|PF14_0338               ATAATAGAAAATTATATGGAGTTACAAGTACTTATAAAGAAGAAATTT
su_gi_contig_275              ------------------------------------------------
gi|1674625|gb|N97607.1|N97607 ------------------------------------------------

PF14_0338                     ATACAACCAATTTAGATATAAATAAAATTCCACATCATGTAAAAATAC
MAL14|PF14_0338               ATACAACCAATTTAGATATAAATAAAATTCCACATCATGTAAAAATAC
su_gi_contig_275              ------------------------------------------------
gi|1674625|gb|N97607.1|N97607 ------------------------------------------------

PF14_0338                     AAGCAGATAAAATAGCTAAAGAATTAGAAAAAAGAGGTATGCATTTAG
MAL14|PF14_0338               AAGCAGATAAAATAGCTAAAGAATTAGAAAAAAGAGGTATGCATTTAG
su_gi_contig_275              ------------------------------------------------
gi|1674625|gb|N97607.1|N97607 ------------------------------------------------

PF14_0338                     ACCCAGAAGATCAAGAAAAGAATAATAATGAAATAGATGAAGAAGATT
MAL14|PF14_0338               ACCCAGAAGATCAAGAAAAGAATAATAATGAAATAGATGAAGAAGATT
su_gi_contig_275              ------------------------------------------------
gi|1674625|gb|N97607.1|N97607 ------------------------------------------------

PF14_0338                     TATTTGGAGCCGTTAGACAAAATAAAGATAAATTTTTTAAAAACAATA
MAL14|PF14_0338               TATTTGGAGCCGTTAGACAAAATAAAGATAAATTTTTTAAAAACAATA
su_gi_contig_275              ------------------------------------------------
gi|1674625|gb|N97607.1|N97607 ------------------------------------------------

PF14_0338                     AATTTAAAAAAGAAGACAATAAATATAAAAATTATCAGGGAAAATATC
MAL14|PF14_0338               AATTTAAAAAAGAAGACAATAAATATAAAAATTATCAGGGAAAATATC
su_gi_contig_275              ------------------------------------------------
gi|1674625|gb|N97607.1|N97607 ------------------------------------------------

PF14_0338                     ATCATGTTAATGTAAAAGATTTGAAAGAAAAATTGCAACTAGTCAAAA
MAL14|PF14_0338               ATCATGTTAATGTAAAAGATTTGAAAGAAAAATTGCAACTAGTCAAAA
su_gi_contig_275              ------------------------------------------------
gi|1674625|gb|N97607.1|N97607 ------------------------------------------------

PF14_0338                     GGGAAAACGAAAAAAAATATCCAAGTAATAATTATAGTAAGAAATAAT
MAL14|PF14_0338               GGGAAAACGAAAAAAAATATCCAAGTAATAATTATAGTA---------
su_gi_contig_275              ------------------------------------------------
gi|1674625|gb|N97607.1|N97607 ------------------------------------------------

PF14_0338                     TTTTTTACGGAACAAAAATGTATAGTTTGTAGAATATTCTATATGTTC
MAL14|PF14_0338               ------------------------------------------------
su_gi_contig_275              ------------------------------------------------
gi|1674625|gb|N97607.1|N97607 ------------------------------------------------

PF14_0338                     AACAATTTAAATCATATTCATAAATTAGCATAAATATATAAATATAAA
MAL14|PF14_0338               ------------------------------------------------
su_gi_contig_275              ------------------------------------------------
gi|1674625|gb|N97607.1|N97607 ------------------------------------------------

PF14_0338                     TATATATATATATATATATATATATATATTTTTTTTTTTTTTTTTGTA
MAL14|PF14_0338               ------------------------------------------------
su_gi_contig_275              ------------------------------------------------
gi|1674625|gb|N97607.1|N97607 ------------------------------------------------

PF14_0338                     GGTACTGCAAATAAGCAGAAGCAAATAAATTTTACAGTATCTTCATCC
MAL14|PF14_0338               ----CTGCAAATAAGCAGAAGCAAATAAATTTTACAGTATCTTCATCC
su_gi_contig_275              ------------------------------------------------
gi|1674625|gb|N97607.1|N97607 ------------------------------------------------

PF14_0338                     ATTGAAGAAAATATTTGCGCAAATAAAAAAAATAAAATTCCTTCAAAA
MAL14|PF14_0338               ATTGAAGAAAATATTTGCGCAAATAAAAAAAATAAAATTCCTTCAAAA
su_gi_contig_275              ------------------------------------------------
gi|1674625|gb|N97607.1|N97607 ------------------------------------------------

PF14_0338                     AAATCAGTGAGCAAAAATTCGGAATTTATCGTAATAAAATTTAAAAGA
MAL14|PF14_0338               AAATCAGTGAGCAAAAATTCGGAATTTATC------------------
su_gi_contig_275              ------GTGAGCAAAAATTCGGAATTTATC------------------
gi|1674625|gb|N97607.1|N97607 ------------------------------------------------

PF14_0338                     TTTAAATATTTTATAAATATAATACTAAAGGAATAAAGTTCTATAATT
MAL14|PF14_0338               ------------------------------------------------
su_gi_contig_275              ------------------------------------------------
gi|1674625|gb|N97607.1|N97607 ------------------------------------------------

PF14_0338                     TTGTTTATACTTTATACTTTATTTATTATTTATTATTTTTTTTATTTT
MAL14|PF14_0338               ------------------------------------------------
su_gi_contig_275              ------------------------------------------------
gi|1674625|gb|N97607.1|N97607 ------------------------------------------------

PF14_0338                     ATATTATATATATATATATATATATATATATATTTTTTTTTTTTTTTT
MAL14|PF14_0338               ------------------------------------------------
su_gi_contig_275              ------------------------------------------------
gi|1674625|gb|N97607.1|N97607 ------------------------------------------------

PF14_0338                     TTTCGTATAGGGTATTAACGCGTTAAATTTGGAACCGGCCTTGCCAAA
MAL14|PF14_0338               ----------GGTATTAACGCGTTAAATTTGGAACCGGCCTTGCCAAA
su_gi_contig_275              ----------GGTATTAACGCGTTAAATTTGGAACCGGCCTTGCCAAA
gi|1674625|gb|N97607.1|N97607 ------------------------------------------------

PF14_0338                     ACTTGATGAAAAAACACGAACGGAATGGATAATGTTTAAAAATCAGAC
MAL14|PF14_0338               ACTTGATGAAAAAACACGAACGGAATGGATAATGTTTAAAAATCAGAC
su_gi_contig_275              ACTTGATGAAAAAACACGAACGGAATGGATAATGTTTAAAAATCAGAC
gi|1674625|gb|N97607.1|N97607 ------------------------------------------------

PF14_0338                     AAAAAATAAGGAATTACATAAAAAAGACAAAACAACAGAAAAACAAGA
MAL14|PF14_0338               AAAAAATAAGGAATTACATAAAAAAGACAAAACAACAGAAAAACAAGA
su_gi_contig_275              AAAAAATAAGGAATTACATAAAAAAGACAAAACAACAGAAAAACAAGA
gi|1674625|gb|N97607.1|N97607 ------------------------------------------------

PF14_0338                     ATTTATCACGGCATCGAAAGAATTCAATGAGAAATTAACGTAGTAATA
MAL14|PF14_0338               ATTTATCACGGCATCGAAAGAATTCAATGAGAAATTAACGTA------
su_gi_contig_275              ATTTATCACGGCATCGAAAGAATTCAATGAGAAATTAACGTA------
gi|1674625|gb|N97607.1|N97607 ------------------------------------------------

PF14_0338                     ATAAAAATAAAATAAAAAAATAAATGAATTATAAATATATAAATAAAT
MAL14|PF14_0338               ------------------------------------------------
su_gi_contig_275              ------------------------------------------------
gi|1674625|gb|N97607.1|N97607 ------------------------------------------------

PF14_0338                     AATAAAATAAATAAAATATCGAAATAAAACGAAATAAAATATTTTGAT
MAL14|PF14_0338               ------------------------------------------------
su_gi_contig_275              ------------------------------------------------
gi|1674625|gb|N97607.1|N97607 ------------------------------------------------

PF14_0338                     AATGATCATATTACAATTACATTCATTTGTCATGTTCACTCTCCAAAT
MAL14|PF14_0338               ------------------------------------------------
su_gi_contig_275              ------------------------------------------------
gi|1674625|gb|N97607.1|N97607 ------------------------------------------------

PF14_0338                     ACGCATATTAATAAACGCACACATAAAAATCATATAATCATATAAGCA
MAL14|PF14_0338               ------------------------------------------------
su_gi_contig_275              ------------------------------------------------
gi|1674625|gb|N97607.1|N97607 ------------------------------------------------

PF14_0338                     CATAAACATTACAAGCATATATATATAATCTCACATACATACAAAAAA
MAL14|PF14_0338               ------------------------------------------------
su_gi_contig_275              ------------------------------------------------
gi|1674625|gb|N97607.1|N97607 ------------------------------------------------

PF14_0338                     ATAAAAAAAAAAATATAAAAAAATAATAAATAAAAGATAAAAAAAACA
MAL14|PF14_0338               ------------------------------------------------
su_gi_contig_275              ------------------------------------------------
gi|1674625|gb|N97607.1|N97607 ------------------------------------------------

PF14_0338                     AATATACAAAAACACATACTTGCAAACACAAACATATACATATATATA
MAL14|PF14_0338               ------------------------------------------------
su_gi_contig_275              ------------------------------------------------
gi|1674625|gb|N97607.1|N97607 ------------------------------------------------

PF14_0338                     TATATATATATATATATATATATATATATATATATATATATATGAAAT
MAL14|PF14_0338               ------------------------------------------------
su_gi_contig_275              ------------------------------------------------
gi|1674625|gb|N97607.1|N97607 ------------------------------------------------

PF14_0338                     ATTATACATATGAAATATTTGTTTATAAGTATATATAATATTGTAGTA
MAL14|PF14_0338               ------------------------------------------------
su_gi_contig_275              ------------------------------------------------
gi|1674625|gb|N97607.1|N97607 ------------------------------------------------

PF14_0338                     TTTATATGAATATATGTAGGGCGTTTTTATATATATATATAATCAATA
MAL14|PF14_0338               ------------------------------------------------
su_gi_contig_275              ------------------------------------------------
gi|1674625|gb|N97607.1|N97607 ------------------------------------------------

PF14_0338                     TGACAAAAAAAAAAAAAAAAAATACAACAAAATAACAAATAATAGTAA
MAL14|PF14_0338               ------------------------------------------------
su_gi_contig_275              ------------------------------------------------
gi|1674625|gb|N97607.1|N97607 ------------------------------------------------

PF14_0338                     ATGTAAATAATCTCTTCATATATACATATAAATATATATTATGTATAC
MAL14|PF14_0338               ------------------------------------------------
su_gi_contig_275              ------------------------------------------------
gi|1674625|gb|N97607.1|N97607 -----AATAATCTCTTCATATATACATATAAATATATATTATGTATAC

PF14_0338                     ACAACTATATTATTGTATACCTTTCTTAGTAAAATGAATTTAAATAAA
MAL14|PF14_0338               -----------------------------TAAAATGAATTTAAATAAA
su_gi_contig_275              -----------------------------TAAAATGAATTTAAATAAA
gi|1674625|gb|N97607.1|N97607 ACAACTATATTATTGTATACCTTTCTTAGTAAAATGAATTTAAATAAA

PF14_0338                     AAAGATGCTAACATAAGAACAATTAAAGACCATTCAGGAATGAATCAG
MAL14|PF14_0338               AAAGATGCTAACATAAGAACAATTAAAGACCATTCAGGAATGAATCAG
su_gi_contig_275              AAAGATGCTAACATAAGAACAATTAAAGACCATTCAGGAATGAATCAG
gi|1674625|gb|N97607.1|N97607 AAAGATGCTAACATAAGAACAATTAAAGACCATTCAGGAATGAATCAG

PF14_0338                     CCATATATTGATAGTCAAAAAAATATATCCCATATAGCAGGTTATATA
MAL14|PF14_0338               CCATATATTGATAGTCAAAAAAATATATCCCATATAGCAG--------
su_gi_contig_275              CCATATATTGATAGTCAAAAAAATATATCCCATATAGCAG--------
gi|1674625|gb|N97607.1|N97607 NCATATATTGATAGTCAAAAAAATATATCCCATATAGCAG--------

PF14_0338                     AATATTATAACAATAATGAATATATATTATATTTTGAACACATACAAG
MAL14|PF14_0338               ------------------------------------------------
su_gi_contig_275              ------------------------------------------------
gi|1674625|gb|N97607.1|N97607 ------------------------------------------------

PF14_0338                     TATATACATATATATATTATGTAAACATTTTTTGTGTATAATTAATAT
MAL14|PF14_0338               ------------------------------------------------
su_gi_contig_275              ------------------------------------------------
gi|1674625|gb|N97607.1|N97607 ------------------------------------------------

PF14_0338                     ATCACCCATTTTGTTATTGAATATCTTATGTTGTTTTATTATTTTTTT
MAL14|PF14_0338               ------------------------------------------------
su_gi_contig_275              ------------------------------------------------
gi|1674625|gb|N97607.1|N97607 ------------------------------------------------

PF14_0338                     TTTTTTTATGCAGAAAAGACAAAACATAACAACGCAAATGATCCAGGT
MAL14|PF14_0338               -------------AAAAGACAAAACATAACAACGCAAATGATCCAGGT
su_gi_contig_275              -------------AAAAGACAAAACATAACAACGCAAATGATCCAG--
gi|1674625|gb|N97607.1|N97607 -------------AAAAGACAAAACATAACAACGCAACTGATCCAG--

PF14_0338                     AAAAGAACAACTTCCTTTGAACGTTATCTATGAATATATATATATATA
MAL14|PF14_0338               AAAAGAACAACTTCCTTTGAAC--------------------------
su_gi_contig_275              ------------------------------------------------
gi|1674625|gb|N97607.1|N97607 ------------------------------------------------

PF14_0338                     TATGTATGTATATGTTTATATTTATTTATTTATTTATTTATTATTTTA
MAL14|PF14_0338               ------------------------------------------------
su_gi_contig_275              ------------------------------------------------
gi|1674625|gb|N97607.1|N97607 ------------------------------------------------

PF14_0338                     TTCTTCATTTGTTTGAAGATGAAAATAAAATTCAAGCAAAAGAAAATG
MAL14|PF14_0338               ------------------ATGAAAATAAAATTCAAGCAAAAGAAAATG
su_gi_contig_275              ------------------------------------------------
gi|1674625|gb|N97607.1|N97607 ------------------------------------------------

PF14_0338                     TACTAAATAATAATATGAATATAAATAATAACAATTATAATATTATGT
MAL14|PF14_0338               TACTAAATAATAATATGAATATAAATAATAACAATTATAATATTATGT
su_gi_contig_275              ------------------------------------------------
gi|1674625|gb|N97607.1|N97607 ------------------------------------------------

PF14_0338                     TAAATAATAGTAATATACGTCCATATGATGGATATATTATGAATATGA
MAL14|PF14_0338               TAAATAATAGTAATATACGTCCATATGATGGATATATTATGAATATGA
su_gi_contig_275              ------------------------------------------------
gi|1674625|gb|N97607.1|N97607 ------------------------------------------------

PF14_0338                     ATAATTATATTAACGCGAAAAATAATATGATAGGCCCTAATATTGGTT
MAL14|PF14_0338               ATAATTATATTAACGCGAAAAATAATATGATAGGCCCTAATATTG---
su_gi_contig_275              ------------------------------------------------
gi|1674625|gb|N97607.1|N97607 ------------------------------------------------

PF14_0338                     AGGATAATACATATATATATATATATATATATATATATATATTTATGC
MAL14|PF14_0338               ------------------------------------------------
su_gi_contig_275              ------------------------------------------------
gi|1674625|gb|N97607.1|N97607 ------------------------------------------------

PF14_0338                     ATGTATATATTTATATTTAATATTCTTGTTTTAGAGTACTATCCAAAT
MAL14|PF14_0338               ----------------------------------AGTACTATCCAAAT
su_gi_contig_275              ----------------------------------AGTACTATCCAAAT
gi|1674625|gb|N97607.1|N97607 ----------------------------------AGTACTATCCAAAT

PF14_0338                     GTACCCATATTCCCTGAGTCACAAAATCAAATGTTCCCATACGCAGAC
MAL14|PF14_0338               GTACCCATATTCCCTGAGTCACAAAATCAAATGTTCCCATACGCAGAC
su_gi_contig_275              GTACCCATATTCCCTGAGTCACAAAATCAAATGTTCCCATACGCAGAC
gi|1674625|gb|N97607.1|N97607 GTACCCATATTCCCTGAGTCACAAAATCAAATGTTCCCATACGCAGAC

PF14_0338                     CCGAACTTTTGTAAAAATGGAAGAATGAGACCAATATATGTAAGTTTT
MAL14|PF14_0338               CCGAACTTTTGTAAAAATGGAAGAATGAGACCAATATATGTAAGTTTT
su_gi_contig_275              CCGAACTTTTGTAAAAATGGAAGAATGAGACCAATATAT---------
gi|1674625|gb|N97607.1|N97607 CCGAACTTTTGT--NAATGGAAGAATGAGACCAATATAT---------

PF14_0338                     ATAAAAGTAAAGATAAAACACGTGCATACATACATATATATATATATA
MAL14|PF14_0338               ATAAAAGTAAAGATAAAACAC---------------------------
su_gi_contig_275              ------------------------------------------------
gi|1674625|gb|N97607.1|N97607 ------------------------------------------------

PF14_0338                     TATATATATATATATATATTTTATTTTATTTTTTTAATTAAGCCACAC
MAL14|PF14_0338               ------------------------------------------------
su_gi_contig_275              ------------------------------------------CCACAC
gi|1674625|gb|N97607.1|N97607 ------------------------------------------------

PF14_0338                     AACCATATGGAAAATTTTAAATCCTGTTATCGAATAAATCCTCCATTT
MAL14|PF14_0338               ------------------------------------------------
su_gi_contig_275              AACCATATGGAAAATTTTAAATCCTGTTATCGAATAAATCCTCCATTT
gi|1674625|gb|N97607.1|N97607 ------------------------------------------------

PF14_0338                     TTTCCTGTACATATAATATTTATAAATATGTATATGTTTGTATACCTT
MAL14|PF14_0338               ------------------------------------------------
su_gi_contig_275              TTTCCT------------------------------------------
gi|1674625|gb|N97607.1|N97607 ------------------------------------------------

PF14_0338                     TGAACTCATAAAAAAATACAACAATATAACAATAATAACTATATATAT
MAL14|PF14_0338               ------------------------------------------------
su_gi_contig_275              ------------------------------------------------
gi|1674625|gb|N97607.1|N97607 ------------------------------------------------

PF14_0338                     ATATATATATATATATGTGTGAATGCACATATGTGTTTATATTTATTT
MAL14|PF14_0338               ------------------------------------------------
su_gi_contig_275              ------------------------------------------------
gi|1674625|gb|N97607.1|N97607 ------------------------------------------------

PF14_0338                     ATGTTATTTTATTTTTAGCAAAACATAAATATAGATATGATGTTATAT
MAL14|PF14_0338               ------------------CAAAACATAAATATAGATATGATGTTATAT
su_gi_contig_275              ------------------CAAAACATAAATATAGATATGATGTTAAAT
gi|1674625|gb|N97607.1|N97607 ------------------CAAAACATAAATATAGATATGATGTTATAT

PF14_0338                     AAATTCCAGAATTCAGTGAACCAGACAACGAAAGATCCGAATTTTTTA
MAL14|PF14_0338               AAATTCCAGAATTCAGTGAACCAGACAACGAAAGATCCGAATTTTTTA
su_gi_contig_275              AAATTCCAGAATTCAGTGAACCAGACAACGAAAGATCCGAATTTTTTA
gi|1674625|gb|N97607.1|N97607 AAATTCCAGAATTCAGTGAACCAGACAACGAAAGATCCGAATTTTTTA

PF14_0338                     AAATTATCCAACGAGTTGTGTCAATTTAATGTGGTACAATATGATAAA
MAL14|PF14_0338               AAATTATCCAACGAGTTGTGTCAATTTAATGTG---------------
su_gi_contig_275              AAATTATCCAACGAGTTGTGTCAATTTAATGTG---------------
gi|1674625|gb|N97607.1|N97607 AA----------------------------------------------

PF14_0338                     GCATAAAAAAAATTATATATCCATATATATATATATATATATATATTT
MAL14|PF14_0338               ------------------------------------------------
su_gi_contig_275              ------------------------------------------------
gi|1674625|gb|N97607.1|N97607 ------------------------------------------------

PF14_0338                     ATATATTTATATTTATATATTATGTTTGTACCCTTTTTTTATAGAGAA
MAL14|PF14_0338               --------------------------------------------AGAA
su_gi_contig_275              --------------------------------------------AGAA
gi|1674625|gb|N97607.1|N97607 ------------------------------------------------

PF14_0338                     AAGAAGAGGCTAATCCGGTTGGCCTTAATACCTTCATGGGTAATATAC
MAL14|PF14_0338               AAGAAGAGGCTAATCCGGTTGGCCTTAATACCTTCATGGGTAATATAC
su_gi_contig_275              AAGAAGAGGCTAATCCGGTTGGCCTTAATACCTTCATGGGTAATATAC
gi|1674625|gb|N97607.1|N97607 ------------------------------------------------

PF14_0338                     TTAGATGTTCAACGACAGAGGATTGTACACTTAGTCCATTTAAATTTG
MAL14|PF14_0338               TTAGATGTTCAACGACAGAGGATTGTACACTTAGTCCATTTAAATTTG
su_gi_contig_275              TTAGATGTTCAACGACAGAGGATTGTACACTTAGTCCATTTAAATTTG
gi|1674625|gb|N97607.1|N97607 ------------------------------------------------

PF14_0338                     ATTGTTATCAAAATTTAAGTTATAAAAACATATTAGGAGAATTACGAG
MAL14|PF14_0338               ATTGTTATCAAAATTTAAGTTATAAAAACATATTAGGAGAATTACGAG
su_gi_contig_275              ATTGTTATCAAAATTTAAGTTATAAAAACATATTAGGAGAATTA----
gi|1674625|gb|N97607.1|N97607 ------------------------------------------------

PF14_0338                     CAAATAATGTATCAAATAATTATCAATCATCTAATAATATTTCAAAAA
MAL14|PF14_0338               CAAATAATGTATCAAATAATTATCAATCATCTAATAATATTTCAAAAA
su_gi_contig_275              ------------------------------------------------
gi|1674625|gb|N97607.1|N97607 ------------------------------------------------

PF14_0338                     ACATGCCTGCACAAAACATTTCAAACACTTTAGTAAATTTACCTTATA
MAL14|PF14_0338               ACATGCCTGCACAAAACATTTCAAACACTTTAGTAAATTTACCTTATA
su_gi_contig_275              ------------------------------------------------
gi|1674625|gb|N97607.1|N97607 ------------------------------------------------

PF14_0338                     TACCTATGATACCCCCTAATATTACAACTGTTACAAATCATAATAATA
MAL14|PF14_0338               TACCTATGATACCCCCTAATATTACAACTGTTACAAATCATAATAATA
su_gi_contig_275              ------------------------------------------------
gi|1674625|gb|N97607.1|N97607 ------------------------------------------------

PF14_0338                     ATATGAATAACAACAACAATGTTAATAATAACAACAATATTAATAATA
MAL14|PF14_0338               ATATGAATAACAACAACAATGTTAATAATAACAACAATATTAATAATA
su_gi_contig_275              ------------------------------------------------
gi|1674625|gb|N97607.1|N97607 ------------------------------------------------

PF14_0338                     ACAACAATATTAATAATAGCAACAATATTAATAATAACAATAATATTA
MAL14|PF14_0338               ACAACAATATTAATAATAGCAACAATATTAATAATAACAATAATATTA
su_gi_contig_275              ------------------------------------------------
gi|1674625|gb|N97607.1|N97607 ------------------------------------------------

PF14_0338                     ATAATAACAACATTATTAGTAGTAACAACAATATTAGTAGTAACAACA
MAL14|PF14_0338               ATAATAACAACATTATTAGTAGTAACAACAATATTAGTAGTAACAACA
su_gi_contig_275              ------------------------------------------------
gi|1674625|gb|N97607.1|N97607 ------------------------------------------------

PF14_0338                     TTATTAGTAGTAACAACAATATTAGTAGTAACAACAATATTAGTAGTA
MAL14|PF14_0338               TTATTAGTAGTAACAACAATATTAGTAGTAACAACAATATTAGTAGTA
su_gi_contig_275              ------------------------------------------------
gi|1674625|gb|N97607.1|N97607 ------------------------------------------------

PF14_0338                     ACAATAATAATAATATTACTAATTCAGGATATATAGAAAATCCCATAT
MAL14|PF14_0338               ACAATAATAATAATATTACTAATTCAGGATATATAGAAAATCCCATAT
su_gi_contig_275              ------------------------------------------------
gi|1674625|gb|N97607.1|N97607 ------------------------------------------------

PF14_0338                     ATTATAATCCATATATGCGTAATTACTTCTCCCCTCATAATAATAACA
MAL14|PF14_0338               ATTATAATCCATATATGCGTAATTACTTCTCCCCTCATAATAATAACA
su_gi_contig_275              ------------------------------------------------
gi|1674625|gb|N97607.1|N97607 ------------------------------------------------

PF14_0338                     GTTCTCTTCATATAAGTTCAAATAACCCATACTTTTTTAATTTGCCCT
MAL14|PF14_0338               GTTCTCTTCATATAAGTTCAAATAACCCATACTTTTTTAATTTGCCCT
su_gi_contig_275              ------------------------------------------------
gi|1674625|gb|N97607.1|N97607 ------------------------------------------------

PF14_0338                     CAACAAATATGGACACAAATTTTACCTCAAATAAAAACATGAATATAT
MAL14|PF14_0338               CAACAAATATGGACACAAATTTTACCTCAAATAAAAACATGAATATAT
su_gi_contig_275              ------------------------------------------------
gi|1674625|gb|N97607.1|N97607 ------------------------------------------------

PF14_0338                     ATCCTATGAGAAATCCACATGTTGTACAGAATAATCATATGAACTTTC
MAL14|PF14_0338               ATCCTATGAGAAATCCACATGTTGTACAGAATAATCATATGAACTTTC
su_gi_contig_275              ------------------------------------------------
gi|1674625|gb|N97607.1|N97607 ------------------------------------------------

PF14_0338                     CTCATATGCATTCTTATATGCATTCCAATATTAATTATGCAATTAATA
MAL14|PF14_0338               CTCATATGCATTCTTATATGCATTCCAATATTAATTATGCAATTAATA
su_gi_contig_275              ------------------------------------------------
gi|1674625|gb|N97607.1|N97607 ------------------------------------------------

PF14_0338                     ATAATTCGATTAACCTTATGGCTAACCCAAATATCGCAAATACAAATA
MAL14|PF14_0338               ATAATTCGATTAACCTTATGGCTAACCCAAATATCGCAAATACAAATA
su_gi_contig_275              ------------------------------------------------
gi|1674625|gb|N97607.1|N97607 ------------------------------------------------

PF14_0338                     TGAATGTTCCTGGAACTTTCCCACCTGATTTTCTTTTAATGAATGCAC
MAL14|PF14_0338               TGAATGTTCCTGGAACTTTCCCACCTGATTTTCTTTTAATGAATGCAC
su_gi_contig_275              ------------------------------------------------
gi|1674625|gb|N97607.1|N97607 ------------------------------------------------

PF14_0338                     ACAAATATGTAAATTCACAACCAGTCCCTATGCCTTTTTTCCCACAAG
MAL14|PF14_0338               ACAAATATGTAAATTCACAACCAGTCCCTATGCCTTTTTTCCCACAAG
su_gi_contig_275              ------------------------------------------------
gi|1674625|gb|N97607.1|N97607 ------------------------------------------------

PF14_0338                     TACCATATCCTAATTATTATGCTTCTTCTCATGGTATGAGCCCCACAT
MAL14|PF14_0338               TACCATATCCTAATTATTATGCTTCTTCTCATGGTATGAGCCCCACAT
su_gi_contig_275              ------------------------------------------------
gi|1674625|gb|N97607.1|N97607 ------------------------------------------------

PF14_0338                     GAAAAAAAAATATAAAATAAAAATGAAATAATATGAATTATATTATAT
MAL14|PF14_0338               GA----------------------------------------------
su_gi_contig_275              ------------------------------------------------
gi|1674625|gb|N97607.1|N97607 ------------------------------------------------

PF14_0338                     AATATAATGAGACATATACTAAATTGGGGGAAAATAGGAAATAAAAAT
MAL14|PF14_0338               ------------------------------------------------
su_gi_contig_275              ------------------------------------------------
gi|1674625|gb|N97607.1|N97607 ------------------------------------------------

PF14_0338                     TATAAAAAAAAATTTTTTTTTTTTTTTTTCCCATTTTAAAATTATATA
MAL14|PF14_0338               ------------------------------------------------
su_gi_contig_275              ------------------------------------------------
gi|1674625|gb|N97607.1|N97607 ------------------------------------------------

PF14_0338                     CAATTAAAGCTTCCTTAAATAAAAAGAAATTTCTTTATTTTATTTTAT
MAL14|PF14_0338               ------------------------------------------------
su_gi_contig_275              ------------------------------------------------
gi|1674625|gb|N97607.1|N97607 ------------------------------------------------

PF14_0338                     TTTATTTTTTTTTTATAATAGGGACATTTATTTTATGTGTTTGAAAAA
MAL14|PF14_0338               ------------------------------------------------
su_gi_contig_275              ------------------------------------------------
gi|1674625|gb|N97607.1|N97607 ------------------------------------------------

PF14_0338                     TGAATTCATTTATATATATATATATATATATATATATATATATATATA
MAL14|PF14_0338               ------------------------------------------------
su_gi_contig_275              ------------------------------------------------
gi|1674625|gb|N97607.1|N97607 ------------------------------------------------

PF14_0338                     TGTATATAATTAAATATAAATTTATTTTAATTTTCCTTTTATTTGTGT
MAL14|PF14_0338               ------------------------------------------------
su_gi_contig_275              ------------------------------------------------
gi|1674625|gb|N97607.1|N97607 ------------------------------------------------

PF14_0338                     ATTTCATAGTGTTTGTTCAAATATTTTATTATAGACAATAAATTATTA
MAL14|PF14_0338               ------------------------------------------------
su_gi_contig_275              ------------------------------------------------
gi|1674625|gb|N97607.1|N97607 ------------------------------------------------

PF14_0338                     TATGAAACTTTATAATCATTATATAGATTAAAAAAAAAAAAAAAATTC
MAL14|PF14_0338               ------------------------------------------------
su_gi_contig_275              ------------------------------------------------
gi|1674625|gb|N97607.1|N97607 ------------------------------------------------

PF14_0338                     AAAATTAAGTAAATAGAAAAACATAGCTATATATTGTTATCCTTTTAA
MAL14|PF14_0338               ------------------------------------------------
su_gi_contig_275              ------------------------------------------------
gi|1674625|gb|N97607.1|N97607 ------------------------------------------------

PF14_0338                     AAATGTTACAAATTAATACATTATTGTACTTTTCATGTGCAGAAAAGT
MAL14|PF14_0338               ------------------------------------------------
su_gi_contig_275              ------------------------------------------------
gi|1674625|gb|N97607.1|N97607 ------------------------------------------------

PF14_0338                     AAAAGTTTTTTTTTTTTTTTTTTCACATATACAAAAATATGTATAATA
MAL14|PF14_0338               ------------------------------------------------
su_gi_contig_275              ------------------------------------------------
gi|1674625|gb|N97607.1|N97607 ------------------------------------------------

PF14_0338                     TACCATTAAACAACATATAAAAATATAGAACACGCCTGAATTGTGAAA
MAL14|PF14_0338               ------------------------------------------------
su_gi_contig_275              ------------------------------------------------
gi|1674625|gb|N97607.1|N97607 ------------------------------------------------

PF14_0338                     TATCAATAAAATAATTATATATTAATATTATACATACATATATATATG
MAL14|PF14_0338               ------------------------------------------------
su_gi_contig_275              ------------------------------------------------
gi|1674625|gb|N97607.1|N97607 ------------------------------------------------

PF14_0338                     TATATATATATATATATATATTTATATATTTTATATTGATAAATTGTT
MAL14|PF14_0338               ------------------------------------------------
su_gi_contig_275              ------------------------------------------------
gi|1674625|gb|N97607.1|N97607 ------------------------------------------------

PF14_0338                     TTTATAATTATACATACATATATTATTGCACACATATAAAATACCCCC
MAL14|PF14_0338               ------------------------------------------------
su_gi_contig_275              ------------------------------------------------
gi|1674625|gb|N97607.1|N97607 ------------------------------------------------

PF14_0338                     AAATAAATACAATACCAAAAATATGATCAATATTGAAAATATATATAA
MAL14|PF14_0338               ------------------------------------------------
su_gi_contig_275              ------------------------------------------------
gi|1674625|gb|N97607.1|N97607 ------------------------------------------------

PF14_0338                     ATATATATATTTTAAATTATTTGTTGAATTTTTTTTTTTTTTTTAAAG
MAL14|PF14_0338               ------------------------------------------------
su_gi_contig_275              ------------------------------------------------
gi|1674625|gb|N97607.1|N97607 ------------------------------------------------

PF14_0338                     TATAATTCATAAAAAGAGGTGTACATTAATATAATATATATTATATTT
MAL14|PF14_0338               ------------------------------------------------
su_gi_contig_275              ------------------------------------------------
gi|1674625|gb|N97607.1|N97607 ------------------------------------------------

PF14_0338                     ATATATTTTTATGATAACATTCCATCATATAAATGAAGACACTATTAT
MAL14|PF14_0338               ------------------------------------------------
su_gi_contig_275              ------------------------------------------------
gi|1674625|gb|N97607.1|N97607 ------------------------------------------------

PF14_0338                     GCATAATTATAGCATTGTTGTTGTATTAAATAATGTTGTAAATGTGTG
MAL14|PF14_0338               ------------------------------------------------
su_gi_contig_275              ------------------------------------------------
gi|1674625|gb|N97607.1|N97607 ------------------------------------------------

PF14_0338                     TTTTTTATTCTATTCTATTCTTTTTTTTTCTTTTTTTTTTTCTTTTTT
MAL14|PF14_0338               ------------------------------------------------
su_gi_contig_275              ------------------------------------------------
gi|1674625|gb|N97607.1|N97607 ------------------------------------------------

PF14_0338                     GTTGTTGTAAGCATTATTATTTTTATTCTATATGATATATAACGTCAA
MAL14|PF14_0338               ------------------------------------------------
su_gi_contig_275              ------------------------------------------------
gi|1674625|gb|N97607.1|N97607 ------------------------------------------------

PF14_0338                     ATATTAAAAAAAAAAAAAAAAAAAAAAAAAAAAAAGTATACATATATA
MAL14|PF14_0338               ------------------------------------------------
su_gi_contig_275              ------------------------------------------------
gi|1674625|gb|N97607.1|N97607 ------------------------------------------------

PF14_0338                     TATATATATATATATATATATAATACAATTGTCCATATTACTAAATAC
MAL14|PF14_0338               ------------------------------------------------
su_gi_contig_275              ------------------------------------------------
gi|1674625|gb|N97607.1|N97607 ------------------------------------------------

PF14_0338                     AGGATATATATATATATATTGATATTGATATTTATATTTATATTTATT
MAL14|PF14_0338               ------------------------------------------------
su_gi_contig_275              ------------------------------------------------
gi|1674625|gb|N97607.1|N97607 ------------------------------------------------

PF14_0338                     TATTTATCTAATTATTTTATATATTTTTTTTCCTTTATTTTTTTTGAG
MAL14|PF14_0338               ------------------------------------------------
su_gi_contig_275              ------------------------------------------------
gi|1674625|gb|N97607.1|N97607 ------------------------------------------------

PF14_0338                     ATTTCATATTTTCATTTTCCAATTTATATATGTTTTGAACTAAAATGT
MAL14|PF14_0338               ------------------------------------------------
su_gi_contig_275              ------------------------------------------------
gi|1674625|gb|N97607.1|N97607 ------------------------------------------------

PF14_0338                     ATATATATATATATATATATATATATATATATATAATATATATAAATT
MAL14|PF14_0338               ------------------------------------------------
su_gi_contig_275              ------------------------------------------------
gi|1674625|gb|N97607.1|N97607 ------------------------------------------------

PF14_0338                     TTTTTTTTTTTTTTTTTTTTTTGTAATTTTTAATGGTTTTAAATTTTT
MAL14|PF14_0338               ------------------------------------------------
su_gi_contig_275              ------------------------------------------------
gi|1674625|gb|N97607.1|N97607 ------------------------------------------------

PF14_0338                     ATTATATTTTTTTGTAAAGGCGTTACGTATATTAGGTTTTATTATTTT
MAL14|PF14_0338               ------------------------------------------------
su_gi_contig_275              ------------------------------------------------
gi|1674625|gb|N97607.1|N97607 ------------------------------------------------

PF14_0338                     TTTTGTTTTGATTT
MAL14|PF14_0338               --------------
su_gi_contig_275              --------------
gi|1674625|gb|N97607.1|N97607 --------------

;

endblock;
