# Supplementary material for: cDNA sequences reveal considerable gene prediction inaccuracy in the Plasmodium falciparum genome
Source: BMC Genomics. 2007 Jul 27;8:255. doi: 10.1186/1471-2164-8-255 (PMC1978503; doi:10.1186/1471-2164-8-255)
Supplement: Additional file 3 — Genes with cDNA sequences not matching predicted CDS perfectly. Aligned cDNA and predicted CDS sequences can be viewed by double clicking the hyper-linked gene names in the Excel file. [file 1471-2164-8-255-S3.zip › PF14_0342.TXT]

#NEXUS

[!This data assembled using Sequencher, from Gene Codes Corporation.]
begin data;
   dimensions ntax=4 nchar=9122;
   format datatype=dna gap=- interleave=yes;
   matrix

PF14_0342            GTGTGAAAGTGCAAATATGGGTTTTCTTTTTCTTTCTTTTTACTATAT
MAL14|PF14_0342      ------------------------------------------------
su_gi_contig_10553   ------------------------------------------------
031_PfLab1_S_P3b.ab1 ------------------------------------------------

PF14_0342            AATGCTATTTCTTATATTTTTAAAAGATATACCTTTTTTTTGATTTTA
MAL14|PF14_0342      ------------------------------------------------
su_gi_contig_10553   ------------------------------------------------
031_PfLab1_S_P3b.ab1 ------------------------------------------------

PF14_0342            TATATGAGGAAAAAATATATCTCTAGCAAAGAAAAATATGTATATAAT
MAL14|PF14_0342      ------------------------------------------------
su_gi_contig_10553   ------------------------------------------------
031_PfLab1_S_P3b.ab1 ------------------------------------------------

PF14_0342            ATATACATATATATATATATATAAATATATATATGCTTTTTGTGTATA
MAL14|PF14_0342      ------------------------------------------------
su_gi_contig_10553   ------------------------------------------------
031_PfLab1_S_P3b.ab1 ------------------------------------------------

PF14_0342            TATTTCCATTTATATATTATTTTTCTACTTAAAAAAAAAAAAAATTTT
MAL14|PF14_0342      ------------------------------------------------
su_gi_contig_10553   ------------------------------------------------
031_PfLab1_S_P3b.ab1 ------------------------------------------------

PF14_0342            TTTTTTTTTTTTTTATATTTATAATATTTGATTTATCAATACCAATTT
MAL14|PF14_0342      ------------------------------------------------
su_gi_contig_10553   ------------------------------------------------
031_PfLab1_S_P3b.ab1 ------------------------------------------------

PF14_0342            TATTATATTCAAAAAAGAATTATATCATATATAATAATACATATGTTA
MAL14|PF14_0342      ------------------------------------------------
su_gi_contig_10553   ------------------------------------------------
031_PfLab1_S_P3b.ab1 ------------------------------------------------

PF14_0342            CTTCTATATATTTTAATGTACATATATGATTATTCTTTTTCTTTTTCT
MAL14|PF14_0342      ------------------------------------------------
su_gi_contig_10553   ------------------------------------------------
031_PfLab1_S_P3b.ab1 ------------------------------------------------

PF14_0342            TTTACTTTTTTTTTTTTTTTTTAATATTTTCGTCAACAATAATTAAAA
MAL14|PF14_0342      ------------------------------------------------
su_gi_contig_10553   ------------------------------------------------
031_PfLab1_S_P3b.ab1 ------------------------------------------------

PF14_0342            TATAATAATTAAAAACTTCCAAAATAAAGTAAAAATTGGATATAACTT
MAL14|PF14_0342      ------------------------------------------------
su_gi_contig_10553   ------------------------------------------------
031_PfLab1_S_P3b.ab1 ------------------------------------------------

PF14_0342            GAAAACTGTCAATTGGTACATATATATATATTATATATATATATATAT
MAL14|PF14_0342      ------------------------------------------------
su_gi_contig_10553   ------------------------------------------------
031_PfLab1_S_P3b.ab1 ------------------------------------------------

PF14_0342            AGAAATAATAATTTAATTATACAAATAAAATATACTTAAAGGAATATG
MAL14|PF14_0342      ------------------------------------------------
su_gi_contig_10553   ------------------------------------------------
031_PfLab1_S_P3b.ab1 ------------------------------------------------

PF14_0342            AAAAAAGAGAAATGGAAAATATTATCAATCGAATATATACATATATAT
MAL14|PF14_0342      ------------------------------------------------
su_gi_contig_10553   ------------------------------------------------
031_PfLab1_S_P3b.ab1 ------------------------------------------------

PF14_0342            AATATATATTAAACATATATGTTATTTTTATATATAAAAAAAAAAATA
MAL14|PF14_0342      ------------------------------------------------
su_gi_contig_10553   ------------------------------------------------
031_PfLab1_S_P3b.ab1 ------------------------------------------------

PF14_0342            ATAAAATAAAATAAAATAAAATATGGAAAAAAAAAAAATACCTATGTA
MAL14|PF14_0342      ------------------------------------------------
su_gi_contig_10553   ------------------------------------------------
031_PfLab1_S_P3b.ab1 ------------------------------------------------

PF14_0342            TATTAGAATAGTTATAAAATACATTTTTTTTTTTTTTTATATCATACA
MAL14|PF14_0342      ------------------------------------------------
su_gi_contig_10553   ------------------------------------------------
031_PfLab1_S_P3b.ab1 ------------------------------------------------

PF14_0342            AGATACATGTTCTCACATAATTATATAAAAATAAATATTATTTATATA
MAL14|PF14_0342      ------------------------------------------------
su_gi_contig_10553   ------------------------------------------------
031_PfLab1_S_P3b.ab1 ------------------------------------------------

PF14_0342            ATTACATTTTGAATTATTAAAGGTCA-ATATTTTTTTTTTTTTTTTTT
MAL14|PF14_0342      ------------------------------------------------
su_gi_contig_10553   ------------------------------------------------
031_PfLab1_S_P3b.ab1 ------------------------------------------------

PF14_0342            TTTTTTAATGAGAATTAAAATACATATATATAATATATATATTTGAAT
MAL14|PF14_0342      ------------------------------------------------
su_gi_contig_10553   ------------------------------------------------
031_PfLab1_S_P3b.ab1 ------------------------------------------------

PF14_0342            TACATCAAAATAATATTCATTATTATAATTTAAATATGTGATAAATAA
MAL14|PF14_0342      ------------------------------------------------
su_gi_contig_10553   ------------------------------------------------
031_PfLab1_S_P3b.ab1 ------------------------------------------------

PF14_0342            AATATTTCTTATTCTGTGATTAACTTTTTTTTTTTTTTTTTTTTTTTT
MAL14|PF14_0342      ------------------------------------------------
su_gi_contig_10553   ------------------------------------------------
031_PfLab1_S_P3b.ab1 ------------------------------------------------

PF14_0342            TTTTTTTTTTTTTTTTATTTCTTTATTTTTTACGTGTTTCATTGTAAT
MAL14|PF14_0342      ------------------------------------------------
su_gi_contig_10553   ------------------------------------------------
031_PfLab1_S_P3b.ab1 ------------------------------------------------

PF14_0342            ATGTTCTAAGATATGCTGTATCTTATTTTGAGTTAAAAATGAAAATTG
MAL14|PF14_0342      ------------------------------------------------
su_gi_contig_10553   ------------------------------------------------
031_PfLab1_S_P3b.ab1 ------------------------------------------------

PF14_0342            ATATTTACTGAATACGTTTAATCATTTGATATCGAATATAAAAAGAAA
MAL14|PF14_0342      ------------------------------------------------
su_gi_contig_10553   ------------------------------------------------
031_PfLab1_S_P3b.ab1 ------------------------------------------------

PF14_0342            TAGAAGATAAAAGGAGAAGAAGAATACTTTTATTTTATTTATCTTTAT
MAL14|PF14_0342      ------------------------------------------------
su_gi_contig_10553   ------------------------------------------------
031_PfLab1_S_P3b.ab1 ------------------------------------------------

PF14_0342            ATGTTGACATTTTCTATGATGTAAAAATAGTTTCAATTGAATTCTTGG
MAL14|PF14_0342      ------------------------------------------------
su_gi_contig_10553   ------------------------------------------------
031_PfLab1_S_P3b.ab1 ------------------------------------------------

PF14_0342            AGAATAGCCATAAATGGTAAAAGGAAAAAGAGTTTTTTGTTATATGTA
MAL14|PF14_0342      ------------------------------------------------
su_gi_contig_10553   ------------------------------------------------
031_PfLab1_S_P3b.ab1 ------------------------------------------------

PF14_0342            AATATGTATATATTAATGGGATAATATATATATATATATATATATATA
MAL14|PF14_0342      ------------------------------------------------
su_gi_contig_10553   ------------------------------------------------
031_PfLab1_S_P3b.ab1 ------------------------------------------------

PF14_0342            TATATATATATATATTTATTTATTTATTTATTTATATTTATTTATTTG
MAL14|PF14_0342      ------------------------------------------------
su_gi_contig_10553   ------------------------------------------------
031_PfLab1_S_P3b.ab1 ------------------------------------------------

PF14_0342            TTTCCCCATTCAGATTATATATTAAAATATGATAAGAACACGCATAGT
MAL14|PF14_0342      ------------------------------------------------
su_gi_contig_10553   ------------------------------------------------
031_PfLab1_S_P3b.ab1 ------------------------------------------------

PF14_0342            CTTTGAGAGGATCTTTTTTCTTATAATATTTTCAGGAATTGTTTACTT
MAL14|PF14_0342      ------------------------------------------------
su_gi_contig_10553   ------------------------------------------------
031_PfLab1_S_P3b.ab1 ------------------------------------------------

PF14_0342            TTTCCTTGATTTTATGACCGTATATGAAAGCTCGATAAGATATTTAAG
MAL14|PF14_0342      -------------ATGACCGTATATGAAAGCTCGATAAGATATTTAAG
su_gi_contig_10553   ------------------------------------------------
031_PfLab1_S_P3b.ab1 ------------------------------------------------

PF14_0342            TTTTCTTTTACTTCTTTTTATTTATGGCGTTTCCTATATCCTAGCTAT
MAL14|PF14_0342      TTTTCTTTTACTTCTTTTTATTTATGGCGTTTCCTATATCCTAGCTAT
su_gi_contig_10553   ------------------------------------------------
031_PfLab1_S_P3b.ab1 ------------------------------------------------

PF14_0342            AATTCCCGATATTGCAAATTCTATAAATTATATTTCATTTTACAAAAC
MAL14|PF14_0342      AATTCCCGATATTGCAAATTCTATAAATTATATTTCATTTTACAAAAC
su_gi_contig_10553   ------------------------------------------------
031_PfLab1_S_P3b.ab1 ------------------------------------------------

PF14_0342            TAGGAAAAAGAAGGTTCTTTCCTATTCTTTTAAAAAGGATATATTTTG
MAL14|PF14_0342      TAGGAAAAAGAAGGTTCTTTCCTATTCTTTTAAAAAGGATATATTTTG
su_gi_contig_10553   ------------------------------------------------
031_PfLab1_S_P3b.ab1 ------------------------------------------------

PF14_0342            TGAAAAGAAAAAGAAAAAAAAGATAAGTAATAAAGACCTAGAAATTCA
MAL14|PF14_0342      TGAAAAGAAAAAGAAAAAAAAGATAAGTAATAAAGACCTAGAAATTCA
su_gi_contig_10553   ------------------------------------------------
031_PfLab1_S_P3b.ab1 ------------------------------------------------

PF14_0342            TAATTTAATAGACACGAATTTTTTTTATATCAATCCTGGAGTTATTGA
MAL14|PF14_0342      TAATTTAATAGACACGAATTTTTTTTATATCAATCCTGGAGTTATTGA
su_gi_contig_10553   ------------------------------------------------
031_PfLab1_S_P3b.ab1 ------------------------------------------------

PF14_0342            AAAAGAATATTATGAGAAAAAAAATGAATTTAACGATGCTTATATGTA
MAL14|PF14_0342      AAAAGAATATTATGAGAAAAAAAATGAATTTAACGATGCTTATATGTA
su_gi_contig_10553   ------------------------------------------------
031_PfLab1_S_P3b.ab1 ------------------------------------------------

PF14_0342            TTACTTGAAGCATATTAAATATATGCAAAAAAGGGATAGGAAACATGG
MAL14|PF14_0342      TTACTTGAAGCATATTAAATATATGCAAAAAAGGGATAGGAAACATGG
su_gi_contig_10553   ------------------------------------------------
031_PfLab1_S_P3b.ab1 ------------------------------------------------

PF14_0342            TGATCAAACCAATACAAATAATTATATAAATTCAAAGGAAGGTATGAA
MAL14|PF14_0342      TGATCAAACCAATACAAATAATTATATAAATTCAAAGGAAGGTATGAA
su_gi_contig_10553   ------------------------------------------------
031_PfLab1_S_P3b.ab1 ------------------------------------------------

PF14_0342            TGACGAAGATTTTAATAGTAATATAAATAATAGAGTTCATGATAATAT
MAL14|PF14_0342      TGACGAAGATTTTAATAGTAATATAAATAATAGAGTTCATGATAATAT
su_gi_contig_10553   ------------------------------------------------
031_PfLab1_S_P3b.ab1 ------------------------------------------------

PF14_0342            AAATTATAAAAAGGACAGGAAGGAAGATATTTATAAAAATGATGATAA
MAL14|PF14_0342      AAATTATAAAAAGGACAGGAAGGAAGATATTTATAAAAATGATGATAA
su_gi_contig_10553   ------------------------------------------------
031_PfLab1_S_P3b.ab1 ------------------------------------------------

PF14_0342            TTATAGTGATAATAATATGTATGGAATGAATAAAAAAGAGAACAAAGA
MAL14|PF14_0342      TTATAGTGATAATAATATGTATGGAATGAATAAAAAAGAGAACAAAGA
su_gi_contig_10553   ------------------------------------------------
031_PfLab1_S_P3b.ab1 ------------------------------------------------

PF14_0342            GCATAAAAAGTATATTATAGATAATTGTGAAGAGTTTGAAAAAATATG
MAL14|PF14_0342      GCATAAAAAGTATATTATAGATAATTGTGAAGAGTTTGAAAAAATATG
su_gi_contig_10553   ------------------------------------------------
031_PfLab1_S_P3b.ab1 ------------------------------------------------

PF14_0342            TTTTAATGATCAAGGGAAAAAAATAAAAATAAAAGATAAAATTATTAG
MAL14|PF14_0342      TTTTAATGATCAAGGGAAAAAAATAAAAATAAAAGATAAAATTATTAG
su_gi_contig_10553   ------------------------------------------------
031_PfLab1_S_P3b.ab1 ------------------------------------------------

PF14_0342            ATATATTGAATTGAGTAATAATAATAATAAAAATAACAATAGTAATAA
MAL14|PF14_0342      ATATATTGAATTGAGTAATAATAATAATAAAAATAACAATAGTAATAA
su_gi_contig_10553   ------------------------------------------------
031_PfLab1_S_P3b.ab1 ------------------------------------------------

PF14_0342            TAATAATAATAATAATAATAATAATAACAATAACAATAACAATAACAA
MAL14|PF14_0342      TAATAATAATAATAATAATAATAATAACAATAACAATAACAATAACAA
su_gi_contig_10553   ------------------------------------------------
031_PfLab1_S_P3b.ab1 ------------------------------------------------

PF14_0342            TAACAATAACAATAACAATAGTAATAGTGTGAATGTGAAAAAAATTGA
MAL14|PF14_0342      TAACAATAACAATAACAATAGTAATAGTGTGAATGTGAAAAAAATTGA
su_gi_contig_10553   ------------------------------------------------
031_PfLab1_S_P3b.ab1 ------------------------------------------------

PF14_0342            TGAAAAAGAAAATAGCCATGTTAATCAAAATAATTATGTTCTTGAAGA
MAL14|PF14_0342      TGAAAAAGAAAATAGCCATGTTAATCAAAATAATTATGTTCTTGAAGA
su_gi_contig_10553   ------------------------------------------------
031_PfLab1_S_P3b.ab1 ------------------------------------------------

PF14_0342            AGGGAATAAAAAAACAAAAAAAAATGTTTCATATAAATCCTATGCTTA
MAL14|PF14_0342      AGGGAATAAAAAAACAAAAAAAAATGTTTCATATAAATCCTATGCTTA
su_gi_contig_10553   ------------------------------------------------
031_PfLab1_S_P3b.ab1 ------------------------------------------------

PF14_0342            TGATGAGAAAACAAGAAAAGTTCAAAATATTTATGAAATACATAATGA
MAL14|PF14_0342      TGATGAGAAAACAAGAAAAGTTCAAAATATTTATGAAATACATAATGA
su_gi_contig_10553   ------------------------------------------------
031_PfLab1_S_P3b.ab1 ------------------------------------------------

PF14_0342            AGGTTTAAGTATATATAATGAAATGATTGGAAAACATGATAATTCCTT
MAL14|PF14_0342      AGGTTTAAGTATATATAATGAAATGATTGGAAAACATGATAATTCCTT
su_gi_contig_10553   ------------------------------------------------
031_PfLab1_S_P3b.ab1 ------------------------------------------------

PF14_0342            AATGCATTATAAAAAGAAAGATACGAAAAAGATGATTGGATCATTTCT
MAL14|PF14_0342      AATGCATTATAAAAAGAAAGATACGAAAAAGATGATTGGATCATTTCT
su_gi_contig_10553   ------------------------------------------------
031_PfLab1_S_P3b.ab1 ------------------------------------------------

PF14_0342            ACATGAGAAAATATATTTAGATGATGAAAATGATTTAAGTAGTGATGA
MAL14|PF14_0342      ACATGAGAAAATATATTTAGATGATGAAAATGATTTAAGTAGTGATGA
su_gi_contig_10553   ------------------------------------------------
031_PfLab1_S_P3b.ab1 ------------------------------------------------

PF14_0342            GGATATAGAATATATAAATAAGAAACAGAAATATGTTTATTTATTATT
MAL14|PF14_0342      GGATATAGAATATATAAATAAGAAACAGAAATATGTTTATTTATTATT
su_gi_contig_10553   ------------------------------------------------
031_PfLab1_S_P3b.ab1 ------------------------------------------------

PF14_0342            AAATAAGATATTATGTAAAAATAAGAATAAAAGAAATAATAGTTATTT
MAL14|PF14_0342      AAATAAGATATTATGTAAAAATAAGAATAAAAGAAATAATAGTTATTT
su_gi_contig_10553   ------------------------------------------------
031_PfLab1_S_P3b.ab1 ------------------------------------------------

PF14_0342            ATTATCTGGATATGGTTCGAATATTAATAGTTATACTTTAGATAGTTT
MAL14|PF14_0342      ATTATCTGGATATGGTTCGAATATTAATAGTTATACTTTAGATAGTTT
su_gi_contig_10553   ------------------------------------------------
031_PfLab1_S_P3b.ab1 ------------------------------------------------

PF14_0342            TTATGATAGAAATAAACGAATAAATAAGAATACGAATTTTAATAAATG
MAL14|PF14_0342      TTATGATAGAAATAAACGAATAAATAAGAATACGAATTTTAATAAATG
su_gi_contig_10553   ------------------------------------------------
031_PfLab1_S_P3b.ab1 ------------------------------------------------

PF14_0342            GCATAATTTATATTTAAAATGTATAATAAATATAAAAATAAATTTTAT
MAL14|PF14_0342      GCATAATTTATATTTAAAATGTATAATAAATATAAAAATAAATTTTAT
su_gi_contig_10553   ------------------------------------------------
031_PfLab1_S_P3b.ab1 ------------------------------------------------

PF14_0342            GGAATTTTGTAAAAATAGTGCTTTTATTATTGCTGATATAATTATAAC
MAL14|PF14_0342      GGAATTTTGTAAAAATAGTGCTTTTATTATTGCTGATATAATTATAAC
su_gi_contig_10553   ------------------------------------------------
031_PfLab1_S_P3b.ab1 ------------------------------------------------

PF14_0342            TTTGTTATTAAATATATTATGGTTAAATGTACATAAATATATATATCG
MAL14|PF14_0342      TTTGTTATTAAATATATTATGGTTAAATGTACATAAATATATATATCG
su_gi_contig_10553   ------------------------------------------------
031_PfLab1_S_P3b.ab1 ------------------------------------------------

PF14_0342            TAATAATGATGATTTAGATAGGGGTATGTTTAATTGGAATACAAGTGA
MAL14|PF14_0342      TAATAATGATGATTTAGATAGGGGTATGTTTAATTGGAATACAAGTGA
su_gi_contig_10553   ------------------------------------------------
031_PfLab1_S_P3b.ab1 ------------------------------------------------

PF14_0342            AATACCAAAAATCTATAATAGTATAGAAGGATATTTACAATATTTTAT
MAL14|PF14_0342      AATACCAAAAATCTATAATAGTATAGAAGGATATTTACAATATTTTAT
su_gi_contig_10553   ------------------------------------------------
031_PfLab1_S_P3b.ab1 ------------------------------------------------

PF14_0342            TTTATATGATATGTGTATAAAATTATTTTTATTTTTCTCATCTAATTA
MAL14|PF14_0342      TTTATATGATATGTGTATAAAATTATTTTTATTTTTCTCATCTAATTA
su_gi_contig_10553   ------------------------------------------------
031_PfLab1_S_P3b.ab1 ------------------------------------------------

PF14_0342            TATATTAAGTTTTTGGTTTCTATTAAATTTATTAAATACCCCATTTTT
MAL14|PF14_0342      TATATTAAGTTTTTGGTTTCTATTAAATTTATTAAATACCCCATTTTT
su_gi_contig_10553   ------------------------------------------------
031_PfLab1_S_P3b.ab1 ------------------------------------------------

PF14_0342            TTATATTTTAGTATCTTATTTTAATAATATAAAATATAAGAAGATGCA
MAL14|PF14_0342      TTATATTTTAGTATCTTATTTTAATAATATAAAATATAAGAAGATGCA
su_gi_contig_10553   ------------------------------------------------
031_PfLab1_S_P3b.ab1 ------------------------------------------------

PF14_0342            CTGGTTATATTTATCATGTCCTTTAAGATTTTTGAATTTCTTACGTAT
MAL14|PF14_0342      CTGGTTATATTTATCATGTCCTTTAAGATTTTTGAATTTCTTACGTAT
su_gi_contig_10553   ------------------------------------------------
031_PfLab1_S_P3b.ab1 ------------------------------------------------

PF14_0342            AGAAGATTTATTCGGAAAGAATAATAATTACAATAAATTAAATATCCT
MAL14|PF14_0342      AGAAGATTTATTCGGAAAGAATAATAATTACAATAAATTAAATATCCT
su_gi_contig_10553   ------------------------------------------------
031_PfLab1_S_P3b.ab1 ------------------------------------------------

PF14_0342            CTTGATTAAATTGTCCGTACAAATATTTGTAATGATATATACATATGC
MAL14|PF14_0342      CTTGATTAAATTGTCCGTACAAATATTTGTAATGATATATACATATGC
su_gi_contig_10553   ------------------------------------------------
031_PfLab1_S_P3b.ab1 ------------------------------------------------

PF14_0342            CTGTTTAAATTATTTAATAGAACAACCTTGTCGAGGAGAGTATGAATT
MAL14|PF14_0342      CTGTTTAAATTATTTAATAGAACAACCTTGTCGAGGAGAGTATGAATT
su_gi_contig_10553   ------------------------------------------------
031_PfLab1_S_P3b.ab1 ------------------------------------------------

PF14_0342            ATATGATTATGTTTTTTCAGGAATGCAAACGGTTACTACCGCGGCATT
MAL14|PF14_0342      ATATGATTATGTTTTTTCAGGAATGCAAACGGTTACTACCGCGGCATT
su_gi_contig_10553   ------------------------------------------------
031_PfLab1_S_P3b.ab1 ------------------------------------------------

PF14_0342            AGGAAAAGGTACATGTTTCCCTTTTTCTTTTAAAGGTAGATTTGCTCA
MAL14|PF14_0342      AGGAAAAGGTACATGTTTCCCTTTTTCTTTTAAAGGTAGATTTGCTCA
su_gi_contig_10553   ------------------------------------------------
031_PfLab1_S_P3b.ab1 ------------------------------------------------

PF14_0342            TATTTTATATATATTTATGACATTTACCTATATACATTATAAAATAAG
MAL14|PF14_0342      TATTTTATATATATTTATGACATTTACCTATATACATTATAAAATAAG
su_gi_contig_10553   ------------------------------------------------
031_PfLab1_S_P3b.ab1 ------------------------------------------------

PF14_0342            ATCATTAAAAAATTATATAATTGAAGAGAAAAAAATATATGGTAAAAT
MAL14|PF14_0342      ATCATTAAAAAATTATATAATTGAAGAGAAAAAAATATATGGTAAAAT
su_gi_contig_10553   ------------------------------------------------
031_PfLab1_S_P3b.ab1 ------------------------------------------------

PF14_0342            ACCAAATATAGGATCATGTTATTTTGTAATTATAGGACATATGAAACC
MAL14|PF14_0342      ACCAAATATAGGATCATGTTATTTTGTAATTATAGGACATATGAAACC
su_gi_contig_10553   ------------------------------------------------
031_PfLab1_S_P3b.ab1 ------------------------------------------------

PF14_0342            AATACAATTATATGTTATAATAAATGAACTACAATCAACATATAATAA
MAL14|PF14_0342      AATACAATTATATGTTATAATAAATGAACTACAATCAACATATAATAA
su_gi_contig_10553   ------------------------------------------------
031_PfLab1_S_P3b.ab1 ------------------------------------------------

PF14_0342            TTTAGATGAAATAATTATTTTAACAAGTTTACCTATAAAATTTTATTG
MAL14|PF14_0342      TTTAGATGAAATAATTATTTTAACAAGTTTACCTATAAAATTTTATTG
su_gi_contig_10553   ------------------------------------------------
031_PfLab1_S_P3b.ab1 ------------------------------------------------

PF14_0342            GAATGTTATTCGTTTATTAAATAAGAAAAATATGTGTCAAATAAGTGT
MAL14|PF14_0342      GAATGTTATTCGTTTATTAAATAAGAAAAATATGTGTCAAATAAGTGT
su_gi_contig_10553   ------------------------------------------------
031_PfLab1_S_P3b.ab1 ------------------------------------------------

PF14_0342            TTGTTTATATGATTTAAATAAACCTATGCCATTAAAAATTAAAAAAAT
MAL14|PF14_0342      TTGTTTATATGATTTAAATAAACCTATGCCATTAAAAATTAAAAAAAT
su_gi_contig_10553   ------------------------------------------------
031_PfLab1_S_P3b.ab1 ------------------------------------------------

PF14_0342            CATATCTTATAGTAGTGGGATATTTATATGTAATAATATTATTAATAC
MAL14|PF14_0342      CATATCTTATAGTAGTGGGATATTTATATGTAATAATATTATTAATAC
su_gi_contig_10553   ------------------------------------------------
031_PfLab1_S_P3b.ab1 ------------------------------------------------

PF14_0342            ACATTATAATATTAATAATGACATGGAGACATTAAAACGATATAATGA
MAL14|PF14_0342      ACATTATAATATTAATAATGACATGGAGACATTAAAACGATATAATGA
su_gi_contig_10553   ------------------------------------------------
031_PfLab1_S_P3b.ab1 ------------------------------------------------

PF14_0342            AATCAATACTTTTGGACCATATGATAAACATATATCTATCTTTTTAAA
MAL14|PF14_0342      AATCAATACTTTTGGACCATATGATAAACATATATCTATCTTTTTAAA
su_gi_contig_10553   ------------------------------------------------
031_PfLab1_S_P3b.ab1 ------------------------------------------------

PF14_0342            TAATATGTGTAATCGAAATATATTACTTCAAAGATATAATAGACATGT
MAL14|PF14_0342      TAATATGTGTAATCGAAATATATTACTTCAAAGATATAATAGACATGT
su_gi_contig_10553   ------------------------------------------------
031_PfLab1_S_P3b.ab1 ------------------------------------------------

PF14_0342            TATATGTCTTAATGATTTGAAGATGAAATTATTTGCAAAAACGGTAGA
MAL14|PF14_0342      TATATGTCTTAATGATTTGAAGATGAAATTATTTGCAAAAACGGTAGA
su_gi_contig_10553   ------------------------------------------------
031_PfLab1_S_P3b.ab1 ------------------------------------------------

PF14_0342            TGATTGTCATGGTATGTTTTTATTAATATTATTATTTTTTATGAATAC
MAL14|PF14_0342      TGATTGTCATGGTATGTTTTTATTAATATTATTATTTTTTATGAATAC
su_gi_contig_10553   ------------------------------------------------
031_PfLab1_S_P3b.ab1 ------------------------------------------------

PF14_0342            ACCTCAAAAAATTAAATGTAAGCATACATATATATTAACAAAATATTT
MAL14|PF14_0342      ACCTCAAAAAATTAAATGTAAGCATACATATATATTAACAAAATATTT
su_gi_contig_10553   ------------------------------------------------
031_PfLab1_S_P3b.ab1 ------------------------------------------------

PF14_0342            TGATAAACAGATAAAACGTCATAATAAAAAAAAAAAAAAATATAAAAA
MAL14|PF14_0342      TGATAAACAGATAAAACGTCATAATAAAAAAAAAAAAAAATATAAAAA
su_gi_contig_10553   ------------------------------------------------
031_PfLab1_S_P3b.ab1 ------------------------------------------------

PF14_0342            ATTAAGAAAATATAATAAACTAAAAAAATATACTCATCATAATAATAA
MAL14|PF14_0342      ATTAAGAAAATATAATAAACTAAAAAAATATACTCATCATAATAATAA
su_gi_contig_10553   ------------------------------------------------
031_PfLab1_S_P3b.ab1 ------------------------------------------------

PF14_0342            TGTTAATATTTTTTTTAAAATCAATATGAAATTAAAAAGTCTCTTTTA
MAL14|PF14_0342      TGTTAATATTTTTTTTAAAATCAATATGAAATTAAAAAGTCTCTTTTA
su_gi_contig_10553   ------------------------------------------------
031_PfLab1_S_P3b.ab1 ------------------------------------------------

PF14_0342            TCCAACTAAAACGAAACGTATAAAAACCAATATACAAAATCAAACAAA
MAL14|PF14_0342      TCCAACTAAAACGAAACGTATAAAAACCAATATACAAAATCAAACAAA
su_gi_contig_10553   ------------------------------------------------
031_PfLab1_S_P3b.ab1 ------------------------------------------------

PF14_0342            TAATAAGCCACGTTATCATTTTCTAAAAAATATGTTTTTTATTTTTTA
MAL14|PF14_0342      TAATAAGCCACGTTATCATTTTCTAAAAAATATGTTTTTTATTTTTTA
su_gi_contig_10553   ------------------------------------------------
031_PfLab1_S_P3b.ab1 ------------------------------------------------

PF14_0342            TACAAAACGTTTTATACGTAATGGAAATAATAAGAATATGTATATAAA
MAL14|PF14_0342      TACAAAACGTTTTATACGTAATGGAAATAATAAGAATATGTATATAAA
su_gi_contig_10553   ------------------------------------------------
031_PfLab1_S_P3b.ab1 ------------------------------------------------

PF14_0342            TCAGAAAAAACATATATTAAATGAAAAGCAGAAGAATAAGACACATAT
MAL14|PF14_0342      TCAGAAAAAACATATATTAAATGAAAAGCAGAAGAATAAGACACATAT
su_gi_contig_10553   ------------------------------------------------
031_PfLab1_S_P3b.ab1 ------------------------------------------------

PF14_0342            GGATGATCAAGAAAATTATTACAAAATAAATATAGGGAATCAAAATAT
MAL14|PF14_0342      GGATGATCAAGAAAATTATTACAAAATAAATATAGGGAATCAAAATAT
su_gi_contig_10553   ------------------------------------------------
031_PfLab1_S_P3b.ab1 ------------------------------------------------

PF14_0342            TGAAAATAATGATTCTTCGTCTTATAATATAAACCATAAAAATGTTAA
MAL14|PF14_0342      TGAAAATAATGATTCTTCGTCTTATAATATAAACCATAAAAATGTTAA
su_gi_contig_10553   ------------------------------------------------
031_PfLab1_S_P3b.ab1 ------------------------------------------------

PF14_0342            AGAAACAAATTCAGATGATCGTTGGTTATATAAAAATCAGATTTATGG
MAL14|PF14_0342      AGAAACAAATTCAGATGATCGTTGGTTATATAAAAATCAGATTTATGG
su_gi_contig_10553   ------------------------------------------------
031_PfLab1_S_P3b.ab1 ------------------------------------------------

PF14_0342            AAAGAAAAAAAAAAACAAAAAAAAAAGAAAAAGGGTGTTTTTTGTAAA
MAL14|PF14_0342      AAAGAAAAAAAAAAACAAAAAAAAAAGAAAAAGGGTGTTTTTTGTAAA
su_gi_contig_10553   ------------------------------------------------
031_PfLab1_S_P3b.ab1 ------------------------------------------------

PF14_0342            TGAAAATATAAAAAACAATGATGAAAAAAAAAATAAAAATAAAAATAA
MAL14|PF14_0342      TGAAAATATAAAAAACAATGATGAAAAAAAAAATAAAAATAAAAATAA
su_gi_contig_10553   ------------------------------------------------
031_PfLab1_S_P3b.ab1 ------------------------------------------------

PF14_0342            TATATATAACAATATAAAAAGTAATAAAACTATAAGAAACCAATATTA
MAL14|PF14_0342      TATATATAACAATATAAAAAGTAATAAAACTATAAGAAACCAATATTA
su_gi_contig_10553   ------------------------------------------------
031_PfLab1_S_P3b.ab1 ------------------------------------------------

PF14_0342            TGAAAAGAATTTTAAGAAATCATTATGTAAAACATTCTTATCATATAA
MAL14|PF14_0342      TGAAAAGAATTTTAAGAAATCATTATGTAAAACATTCTTATCATATAA
su_gi_contig_10553   ------------------------------------------------
031_PfLab1_S_P3b.ab1 ------------------------------------------------

PF14_0342            ATTTGATGAAGATACCATATTTAATTCCTTTACAAATTATTTAAATTA
MAL14|PF14_0342      ATTTGATGAAGATACCATATTTAATTCCTTTACAAATTATTTAAATTA
su_gi_contig_10553   ------------------------------------------------
031_PfLab1_S_P3b.ab1 ------------------------------------------------

PF14_0342            TATGAAAGGAATTAAATATAATATTTATAAAATTAAGTTCCCAGCCGC
MAL14|PF14_0342      TATGAAAGGAATTAAATATAATATTTATAAAATTAAGTTCCCAGCCGC
su_gi_contig_10553   ------------------------------------------------
031_PfLab1_S_P3b.ab1 ------------------------------------------------

PF14_0342            TTTCTTAAATATTCATTTTGTTACGATTGTTCAATATATGTATATGAA
MAL14|PF14_0342      TTTCTTAAATATTCATTTTGTTACGATTGTTCAATATATGTATATGAA
su_gi_contig_10553   ------------------------------------------------
031_PfLab1_S_P3b.ab1 ------------------------------------------------

PF14_0342            TTATAACACATTTGTTATAGGTATAATGGATGAAGATAATGAAGTCAA
MAL14|PF14_0342      TTATAACACATTTGTTATAGGTATAATGGATGAAGATAATGAAGTCAA
su_gi_contig_10553   ------------------------------------------------
031_PfLab1_S_P3b.ab1 ------------------------------------------------

PF14_0342            ATTAAATCCAGTCGATTATATATATAACAATCCTGATATATATTTTAT
MAL14|PF14_0342      ATTAAATCCAGTCGATTATATATATAACAATCCTGATATATATTTTAT
su_gi_contig_10553   ------------------------------------------------
031_PfLab1_S_P3b.ab1 ------------------------------------------------

PF14_0342            TATATTAACGGACAGTTTTAATTTATTACACAAAATAACACATATAAA
MAL14|PF14_0342      TATATTAACGGACAGTTTTAATTTATTACACAAAATAACACATATAAA
su_gi_contig_10553   ------------------------------------------------
031_PfLab1_S_P3b.ab1 ------------------------------------------------

PF14_0342            AAAAATTGAATTGGATTGGTTGGATAAAATAGATCAAATAAAAATAAA
MAL14|PF14_0342      AAAAATTGAATTGGATTGGTTGGATAAAATAGATCAAATAAAAATAAA
su_gi_contig_10553   ------------------------------------------------
031_PfLab1_S_P3b.ab1 ------------------------------------------------

PF14_0342            GAGGACACAAAAATTTGTAAGGAATGAAAAAAAAGACAACTTACCTTC
MAL14|PF14_0342      GAGGACACAAAAATTTGTAAGGAATGAAAAAAAAGACAACTTACCTTC
su_gi_contig_10553   ------------------------------------------------
031_PfLab1_S_P3b.ab1 ------------------------------------------------

PF14_0342            ACAAGGGACTGTTGAAGGATATAGCACATACGGAAGAAAGAATCATCA
MAL14|PF14_0342      ACAAGGGACTGTTGAAGGATATAGCACATACGGAAGAAAGAATCATCA
su_gi_contig_10553   ------------------------------------------------
031_PfLab1_S_P3b.ab1 ------------------------------------------------

PF14_0342            AATTAGGAATGATAATAATGAAAAAAAAAAAAAAATAAATAATAATAA
MAL14|PF14_0342      AATTAGGAATGATAATAATGAAAAAAAAAAAAAAATAAATAATAATAA
su_gi_contig_10553   ------------------------------------------------
031_PfLab1_S_P3b.ab1 ------------------------------------------------

PF14_0342            TAATAATAATAATAGTGATTATAATAATAATAATAATAATAATAATAG
MAL14|PF14_0342      TAATAATAATAATAGTGATTATAATAATAATAATAATAATAATAATAG
su_gi_contig_10553   ------------------------------------------------
031_PfLab1_S_P3b.ab1 ------------------------------------------------

PF14_0342            TGATAATAATAATGATTATAATAATGATGATAATAATGATGATGATAA
MAL14|PF14_0342      TGATAATAATAATGATTATAATAATGATGATAATAATGATGATGATAA
su_gi_contig_10553   ------------------------------------------------
031_PfLab1_S_P3b.ab1 ------------------------------------------------

PF14_0342            TAATAATTATTGTTCTTATATTAAATGGAATAATTACTTTGAATATTA
MAL14|PF14_0342      TAATAATTATTGTTCTTATATTAAATGGAATAATTACTTTGAATATTA
su_gi_contig_10553   ------------------------------------------------
031_PfLab1_S_P3b.ab1 ------------------------------------------------

PF14_0342            TAATAAGGAACTTTCCCAAAAACATCGAGAAATAAGTAAATTAAGACA
MAL14|PF14_0342      TAATAAGGAACTTTCCCAAAAACATCGAGAAATAAGTAAATTAAGACA
su_gi_contig_10553   ------------------------------------------------
031_PfLab1_S_P3b.ab1 ------------------------------------------------

PF14_0342            AGAAGATAATATATATTTTAATCCCGTCTTAAATATTTTTAAAGTGGA
MAL14|PF14_0342      AGAAGATAATATATATTTTAATCCCGTCTTAAATATTTTTAAAGTGGA
su_gi_contig_10553   ------------------------------------------------
031_PfLab1_S_P3b.ab1 ------------------------------------------------

PF14_0342            AAATTATTTAGAAGCTTATAAAATTTTCAAACTCAAAAATAAAAATAA
MAL14|PF14_0342      AAATTATTTAGAAGCTTATAAAATTTTCAAACTCAAAAATAAAAATAA
su_gi_contig_10553   ------------------------------------------------
031_PfLab1_S_P3b.ab1 ------------------------------------------------

PF14_0342            AAATGAAAGTATAAGTCAAAATAAAAAACAAAGTATAAATCAAAATAA
MAL14|PF14_0342      AAATGAAAGTATAAGTCAAAATAAAAAACAAAGTATAAATCAAAATAA
su_gi_contig_10553   ------------------------------------------------
031_PfLab1_S_P3b.ab1 ------------------------------------------------

PF14_0342            AAAACAAAGTATAAATCAAAATAAAAAACAAAGTATAAGTCAAAATAA
MAL14|PF14_0342      AAAACAAAGTATAAATCAAAATAAAAAACAAAGTATAAGTCAAAATAA
su_gi_contig_10553   ------------------------------------------------
031_PfLab1_S_P3b.ab1 ------------------------------------------------

PF14_0342            AAAACAAAGTATAAGTCAAAATAAAAAACAAAGTATAAGTCAAAATAA
MAL14|PF14_0342      AAAACAAAGTATAAGTCAAAATAAAAAACAAAGTATAAGTCAAAATAA
su_gi_contig_10553   ------------------------------------------------
031_PfLab1_S_P3b.ab1 ------------------------------------------------

PF14_0342            AAAACAAAGTATAAGTCAAAATAAAAATCAAAGTATAAGTCAAAATAA
MAL14|PF14_0342      AAAACAAAGTATAAGTCAAAATAAAAATCAAAGTATAAGTCAAAATAA
su_gi_contig_10553   ------------------------------------------------
031_PfLab1_S_P3b.ab1 ------------------------------------------------

PF14_0342            AAAACAAAGTATAAGTCAAAATAAAAAGTTAAATTTAAATGTAGGAAG
MAL14|PF14_0342      AAAACAAAGTATAAGTCAAAATAAAAAGTTAAATTTAAATGTAGGAAG
su_gi_contig_10553   ------------------------------------------------
031_PfLab1_S_P3b.ab1 ------------------------------------------------

PF14_0342            GAACCATTCCATAAGTGACCATAAAAATTGTACCCCATATAACGAACA
MAL14|PF14_0342      GAACCATTCCATAAGTGACCATAAAAATTGTACCCCATATAACGAACA
su_gi_contig_10553   ------------------------------------------------
031_PfLab1_S_P3b.ab1 ------------------------------------------------

PF14_0342            AAATATATATAATAAGAATGAAGAAATTTTGTTAACAAATGATAAAGA
MAL14|PF14_0342      AAATATATATAATAAGAATGAAGAAATTTTGTTAACAAATGATAAAGA
su_gi_contig_10553   ------------------------------------------------
031_PfLab1_S_P3b.ab1 ------------------------------------------------

PF14_0342            GAATAAAAAAAAAAAAAAATTAAAACAAAAGAAAGAACATTTATCAAA
MAL14|PF14_0342      GAATAAAAAAAAAAAAAAATTAAAACAAAAGAAAGAACATTTATCAAA
su_gi_contig_10553   ------------------------------------------------
031_PfLab1_S_P3b.ab1 ------------------------------------------------

PF14_0342            TGATAGTATGAATAATCATAATGTCGATGATAATTATAATAATTGTAA
MAL14|PF14_0342      TGATAGTATGAATAATCATAATGTCGATGATAATTATAATAATTGTAA
su_gi_contig_10553   ------------------------------------------------
031_PfLab1_S_P3b.ab1 ------------------------------------------------

PF14_0342            TTTTATTATATTAATATATTGGCCACAATCTCTAAATACATTTTTAAA
MAL14|PF14_0342      TTTTATTATATTAATATATTGGCCACAATCTCTAAATACATTTTTAAA
su_gi_contig_10553   ------------------------------------------------
031_PfLab1_S_P3b.ab1 ------------------------------------------------

PF14_0342            AATATTATTTCAAAAACGAGAACATAATATAATTATATTAAGTGATCA
MAL14|PF14_0342      AATATTATTTCAAAAACGAGAACATAATATAATTATATTAAGTGATCA
su_gi_contig_10553   ------------------------------------------------
031_PfLab1_S_P3b.ab1 ------------------------------------------------

PF14_0342            AATTCCTTCATATATATACAATAATAATTTATTTCCTTATCGATATAA
MAL14|PF14_0342      AATTCCTTCATATATATACAATAATAATTTATTTCCTTATCGATATAA
su_gi_contig_10553   ------------------------------------------------
031_PfLab1_S_P3b.ab1 ------------------------------------------------

PF14_0342            TATTTGTTATATTCAAAAATCACCACTTGTTCTATTTAATTTAATTTT
MAL14|PF14_0342      TATTTGTTATATTCAAAAATCACCACTTGTTCTATTTAATTTAATTTT
su_gi_contig_10553   ------------------------------------------------
031_PfLab1_S_P3b.ab1 ------------------------------------------------

PF14_0342            GTCTGGTATATTAGTATGCGAGAAATGTATTATTTTTAAAAATTATTT
MAL14|PF14_0342      GTCTGGTATATTAGTATGCGAGAAATGTATTATTTTTAAAAATTATTT
su_gi_contig_10553   ------------------------------------------------
031_PfLab1_S_P3b.ab1 ------------------------------------------------

PF14_0342            AAAATTAGACTCCTATCAAAATATTGTGTCATATAACGAAAAAACAAA
MAL14|PF14_0342      AAAATTAGACTCCTATCAAAATATTGTGTCATATAACGAAAAAACAAA
su_gi_contig_10553   ------------------------------------------------
031_PfLab1_S_P3b.ab1 ------------------------------------------------

PF14_0342            AAATATAAACTTCTTGGAATATATGTGTGAATATAATGATAGTGATTT
MAL14|PF14_0342      AAATATAAACTTCTTGGAATATATGTGTGAATATAATGATAGTGATTT
su_gi_contig_10553   ------------------------------------------------
031_PfLab1_S_P3b.ab1 ------------------------------------------------

PF14_0342            AATTATTATATATAATAATATAGAAAATATATTTAGAAGAAAAGATAT
MAL14|PF14_0342      AATTATTATATATAATAATATAGAAAATATATTTAGAAGAAAAGATAT
su_gi_contig_10553   ------------------------------------------------
031_PfLab1_S_P3b.ab1 ------------------------------------------------

PF14_0342            AAATACAAACTTTATTAATTATTATATTAAAAATTATAATGAAAAATA
MAL14|PF14_0342      AAATACAAACTTTATTAATTATTATATTAAAAATTATAATGAAAAATA
su_gi_contig_10553   ------------------------------------------------
031_PfLab1_S_P3b.ab1 ------------------------------------------------

PF14_0342            TAAATATCATGATTATTTAAAAAATAAATTATCTATTCATTATAGAGA
MAL14|PF14_0342      TAAATATCATGATTATTTAAAAAATAAATTATCTATTCATTATAGAGA
su_gi_contig_10553   ------------------------------------------------
031_PfLab1_S_P3b.ab1 ------------------------------------------------

PF14_0342            TAATCCATCTGTTATCAACAATTTTTATACACATCATGATAATATAAA
MAL14|PF14_0342      TAATCCATCTGTTATCAACAATTTTTATACACATCATGATAATATAAA
su_gi_contig_10553   ------------------------------------------------
031_PfLab1_S_P3b.ab1 ------------------------------------------------

PF14_0342            TAACGACAAAAAAAAAAAAAACACAAAAAAAACTTCTCAAAATCAATA
MAL14|PF14_0342      TAACGACAAAAAAAAAAAAAACACAAAAAAAACTTCTCAAAATCAATA
su_gi_contig_10553   ------------------------------------------------
031_PfLab1_S_P3b.ab1 ------------------------------------------------

PF14_0342            TTATACTAATAATATTAAACCTATAAATGAATCAAATATAAAGGAAAA
MAL14|PF14_0342      TTATACTAATAATATTAAACCTATAAATGAATCAAATATAAAGGAAAA
su_gi_contig_10553   ------------------------------------------------
031_PfLab1_S_P3b.ab1 ------------------------------------------------

PF14_0342            AAAAAAATATAAAAATAATAAAAAAAAAAAATTATATCTATTAATAGA
MAL14|PF14_0342      AAAAAAATATAAAAATAATAAAAAAAAAAAATTATATCTATTAATAGA
su_gi_contig_10553   ------------------------------------------------
031_PfLab1_S_P3b.ab1 ------------------------------------------------

PF14_0342            ATTAAATAACGCTTTATCAATTCAATATTTAAATAATGATGTTTTAAC
MAL14|PF14_0342      ATTAAATAACGCTTTATCAATTCAATATTTAAATAATGATGTTTTAAC
su_gi_contig_10553   ---------------------------GGTAAATAATGATGTTTTAAC
031_PfLab1_S_P3b.ab1 ---------------------------GGTAAATAATGATGTTTTAAC

PF14_0342            TAACGTAAATATTTTAAAAGAAGAAATAGATAATATTAATAAAAATAA
MAL14|PF14_0342      TAACGTAAATATTTTAAAAGAAGAAATAGATAATATTAATAAAAATAA
su_gi_contig_10553   TAACGTAAATATTTTAAAAGAAGAAATAGATAATATTAATAAAAATAA
031_PfLab1_S_P3b.ab1 TAACGTAAATATTTTAAAAGAAGAAATAGATAATATTAATAAAAATAA

PF14_0342            ATCACATAATTTGTTATTTGTTGAGAATTATAAAAAACAAATACAATT
MAL14|PF14_0342      ATCACATAATTTGTTATTTGTTGAGAATTATAAAAAACAAATACAATT
su_gi_contig_10553   ATCACATAATTTGTTATTTGTTGAGAATTATAAAAAACAAATACAATT
031_PfLab1_S_P3b.ab1 ATCACATAATTTGTTATTTGTTGAGAATTATAAAAAACAAATACAATT

PF14_0342            TTTTAATTATGGAAATCTACTTGTAGAAAATATATACAAAAAAATAGA
MAL14|PF14_0342      TTTTAATTATGGAAATCTACTT--------------------------
su_gi_contig_10553   TTTTAATTATGGAAATCTACTTGTAGAAAATATATACAAAAAAATAGA
031_PfLab1_S_P3b.ab1 TTTTAATTATGGAAATCTACTTGTAGAAAATATATACAAAAAAATAGA

PF14_0342            ACATATTTTTATAGATAATTATTTTTTCTATCTATATTTTCTACAGTT
MAL14|PF14_0342      ----------------------------------------------TT
su_gi_contig_10553   ACATATTTTTATAGATAATTATTTTTTCTATCTATATTTTCTACAGTT
031_PfLab1_S_P3b.ab1 ACATATTTTTATAGATAATTATTTTTTCTATCTATATTTTCTACAGTT

PF14_0342            TACTTCAGCTAGTATATTTATAGATGAATTAATGTATCATCTAATAGG
MAL14|PF14_0342      TACTTCAGCTAGTATATTTATAGATGAATTAATGTATCATCTAATAGG
su_gi_contig_10553   TACTTCAGCTAGTATATTTATAGATGAATTAATGTATCATCTAATAGG
031_PfLab1_S_P3b.ab1 TACTTCAGCTAGTATATTTATAGATGAATTAATGTATCATCTAATAGG

PF14_0342            ATACACGTTTCCTATTAAAAAAAATTCATTAGATATATCGACCATAAA
MAL14|PF14_0342      ATACACGTTTCCTATTAAAAAAAATTCATTAGATATATCGACCATAAA
su_gi_contig_10553   ATACACGTTTCCTATTAAAAAAAATTCATTAGATATATCGACCATAAA
031_PfLab1_S_P3b.ab1 ATACACGTTTCCTATTAAAAAAAATTCATTAGATATATCGACCATAAA

PF14_0342            CTCGTTTATTCATGGAACATATGTAGACAAAAAAAAAAAAATAAAAAC
MAL14|PF14_0342      CTCGTTTATTCATGGAACATATGTAGACAAAAAAAAAAAAATAAAAAC
su_gi_contig_10553   CTCGTTTATTCATGGAACATATGTAGAC--------------------
031_PfLab1_S_P3b.ab1 CTCGTTTATTCATGGAACATATGTAGAC--------------------

PF14_0342            GGACTTGATATTAAAAAATATTCATCCCAAATATCATTGTAGAAATTT
MAL14|PF14_0342      GGACTTGATATTAAAAAATATTCATCCCAAATATCATTGTAGAAATTT
su_gi_contig_10553   ------------------------------------------------
031_PfLab1_S_P3b.ab1 ------------------------------------------------

PF14_0342            CTTTTTCCTCTTTCAAGTAAGAACATGCACCAAAAAAAAAAAAAAAAA
MAL14|PF14_0342      CTTTTTCCTCTTTCAA--------------------------------
su_gi_contig_10553   ------------------------------------------------
031_PfLab1_S_P3b.ab1 ------------------------------------------------

PF14_0342            AAAAAAAAAAAAAAAAATATATATATATATATATATATATATATATAT
MAL14|PF14_0342      ------------------------------------------------
su_gi_contig_10553   ------------------------------------------------
031_PfLab1_S_P3b.ab1 ------------------------------------------------

PF14_0342            ATAATATATTTTTGTATTTATTTTTATCTCTTCATTTTAGAAATATTT
MAL14|PF14_0342      ----------------------------------------AAATATTT
su_gi_contig_10553   ------------------------------------------------
031_PfLab1_S_P3b.ab1 ------------------------------------------------

PF14_0342            AAAGAAAGGAAGAATTATAATAGGAATTTATCGTTGCGATGAAGATAA
MAL14|PF14_0342      AAAGAAAGGAAGAATTATAATAGGAATTTATCGTTGCGATGAAGATAA
su_gi_contig_10553   ------------------------------------------------
031_PfLab1_S_P3b.ab1 ------------------------------------------------

PF14_0342            TCATATGACTATAGTTATCCCATGTCCACAGAAAAATCTTTTGATGCA
MAL14|PF14_0342      TCATATGACTATAGTTATCCCATGTCCACAGAAAAATCTTTTGATGCA
su_gi_contig_10553   ------------------------------------------------
031_PfLab1_S_P3b.ab1 ------------------------------------------------

PF14_0342            TAAAAACGACAAGGTATGTTTTTTTTTTTTTTTTTTAATAATTAAATA
MAL14|PF14_0342      TAAAAACGACAAGGT---------------------------------
su_gi_contig_10553   ------------------------------------------------
031_PfLab1_S_P3b.ab1 ------------------------------------------------

PF14_0342            GAAAAAAAAAAATACAATATATATGTATATTATATATATATATATATA
MAL14|PF14_0342      ------------------------------------------------
su_gi_contig_10553   ------------------------------------------------
031_PfLab1_S_P3b.ab1 ------------------------------------------------

PF14_0342            TATATATATATATATATAATAAATGAAAAAAAAAAAAATGATTAAAGC
MAL14|PF14_0342      ------------------------------------------------
su_gi_contig_10553   ------------------------------------------------
031_PfLab1_S_P3b.ab1 ------------------------------------------------

PF14_0342            AAATAAAAAAAAAAAAAAAAAAATTACATATTTTATTCATAAAATTAT
MAL14|PF14_0342      ------------------------------------------------
su_gi_contig_10553   ------------------------------------------------
031_PfLab1_S_P3b.ab1 ------------------------------------------------

PF14_0342            TATTTAATCATATCATACAATAAACATTTGAAATGTATATTATTATAT
MAL14|PF14_0342      ------------------------------------------------
su_gi_contig_10553   ------------------------------------------------
031_PfLab1_S_P3b.ab1 ------------------------------------------------

PF14_0342            TTACAGGTTTATGTATTACAAAGTGAATATGAAAGTTAATAAATTGAA
MAL14|PF14_0342      --------TTATGTATTACAAAGTGAATATGAAAGTTAA---------
su_gi_contig_10553   ------------------------------------------------
031_PfLab1_S_P3b.ab1 ------------------------------------------------

PF14_0342            GTAAATTTGACCTTTTTTTTTTTTTTTTTTTAAAAGTCTTTAAAAATA
MAL14|PF14_0342      ------------------------------------------------
su_gi_contig_10553   ------------------------------------------------
031_PfLab1_S_P3b.ab1 ------------------------------------------------

PF14_0342            CAAATATTTTCAACATTGTGCTTGTAGTTTGTATTTGTGGCTTTGTGA
MAL14|PF14_0342      ------------------------------------------------
su_gi_contig_10553   ------------------------------------------------
031_PfLab1_S_P3b.ab1 ------------------------------------------------

PF14_0342            TTTATTGGAGAATTAATAGAACATATTTGAAAGCTTTCAATATTATTA
MAL14|PF14_0342      ------------------------------------------------
su_gi_contig_10553   ------------------------------------------------
031_PfLab1_S_P3b.ab1 ------------------------------------------------

PF14_0342            TTTTTTAATTTAATTGAGCTTTCTAAATTGCAATTTTTATTATAATAA
MAL14|PF14_0342      ------------------------------------------------
su_gi_contig_10553   ------------------------------------------------
031_PfLab1_S_P3b.ab1 ------------------------------------------------

PF14_0342            AAATAATCATAATTTTTATTATTATATAAATCCAAATTATTAAAAATT
MAL14|PF14_0342      ------------------------------------------------
su_gi_contig_10553   ------------------------------------------------
031_PfLab1_S_P3b.ab1 ------------------------------------------------

PF14_0342            GTATTATTTATTTGTTTACTTTGATTTTTACTATTAAAAGTAATTTTT
MAL14|PF14_0342      ------------------------------------------------
su_gi_contig_10553   ------------------------------------------------
031_PfLab1_S_P3b.ab1 ------------------------------------------------

PF14_0342            TTTACTTTTAGTTGATATTTAGTTACATTTGGTTTATCATATTCTTTT
MAL14|PF14_0342      ------------------------------------------------
su_gi_contig_10553   ------------------------------------------------
031_PfLab1_S_P3b.ab1 ------------------------------------------------

PF14_0342            TGATATACTTGATTGACATATTTATTATGCATCATATGTGTTTTATTT
MAL14|PF14_0342      ------------------------------------------------
su_gi_contig_10553   ------------------------------------------------
031_PfLab1_S_P3b.ab1 ------------------------------------------------

PF14_0342            GTATATATGTTTTTTTTTTTTTGGTATATTTTATTCATATATATATTA
MAL14|PF14_0342      ------------------------------------------------
su_gi_contig_10553   ------------------------------------------------
031_PfLab1_S_P3b.ab1 ------------------------------------------------

PF14_0342            TTCATACACGTATATTTTATATTACTATTTTTAAAATATTCACTACCG
MAL14|PF14_0342      ------------------------------------------------
su_gi_contig_10553   ------------------------------------------------
031_PfLab1_S_P3b.ab1 ------------------------------------------------

PF14_0342            TTGTATATATTTTTCAGTATACATTTTCCAACATCATTTTTATATTTT
MAL14|PF14_0342      ------------------------------------------------
su_gi_contig_10553   ------------------------------------------------
031_PfLab1_S_P3b.ab1 ------------------------------------------------

PF14_0342            TTTACTAAATTTGTGTAGTAAGATGGTATAACCTTTTCATTAGTAAAT
MAL14|PF14_0342      ------------------------------------------------
su_gi_contig_10553   ------------------------------------------------
031_PfLab1_S_P3b.ab1 ------------------------------------------------

PF14_0342            GATAAATTATATATTTCTTTGTTATCATTTTGTTTTTGTTTTTTCTGA
MAL14|PF14_0342      ------------------------------------------------
su_gi_contig_10553   ------------------------------------------------
031_PfLab1_S_P3b.ab1 ------------------------------------------------

PF14_0342            GTTTCAACATTTATTACATTATTTTTAACTTGTACCACACTATTACAT
MAL14|PF14_0342      ------------------------------------------------
su_gi_contig_10553   ------------------------------------------------
031_PfLab1_S_P3b.ab1 ------------------------------------------------

PF14_0342            GCATAATTAATATTTCTATTACTACTATTATTCGTTTTGTTAATATTA
MAL14|PF14_0342      ------------------------------------------------
su_gi_contig_10553   ------------------------------------------------
031_PfLab1_S_P3b.ab1 ------------------------------------------------

PF14_0342            TTTATTATATCTTTTTTAATGTTGTTACTTTTTTTTAAGGTTGTTTTT
MAL14|PF14_0342      ------------------------------------------------
su_gi_contig_10553   ------------------------------------------------
031_PfLab1_S_P3b.ab1 ------------------------------------------------

PF14_0342            TTTGTTCCTTTTGATAAGGAGTCATCATTTATATAATGATCATCACTT
MAL14|PF14_0342      ------------------------------------------------
su_gi_contig_10553   ------------------------------------------------
031_PfLab1_S_P3b.ab1 ------------------------------------------------

PF14_0342            TTTACGACCTTATTATTTTGTATATTATAATTTTGACTTTTCTCCCCT
MAL14|PF14_0342      ------------------------------------------------
su_gi_contig_10553   ------------------------------------------------
031_PfLab1_S_P3b.ab1 ------------------------------------------------

PF14_0342            TTATTCTGATGTGCATTTTCGGAAATCATATTATTATTATTATTATTA
MAL14|PF14_0342      ------------------------------------------------
su_gi_contig_10553   ------------------------------------------------
031_PfLab1_S_P3b.ab1 ------------------------------------------------

PF14_0342            TATATTAAAGGGTGACATTTTTTCCCATTTTCTTTATCACAAAGAGTA
MAL14|PF14_0342      ------------------------------------------------
su_gi_contig_10553   ------------------------------------------------
031_PfLab1_S_P3b.ab1 ------------------------------------------------

PF14_0342            CACTTATTCAGATTGTAATAATATTGTCTTATGGCATAACTAAATATC
MAL14|PF14_0342      ------------------------------------------------
su_gi_contig_10553   ------------------------------------------------
031_PfLab1_S_P3b.ab1 ------------------------------------------------

PF14_0342            TTATCATCATTTAATTTTTTATCTGTAGATAGTATTGTTTGAAGGTTA
MAL14|PF14_0342      ------------------------------------------------
su_gi_contig_10553   ------------------------------------------------
031_PfLab1_S_P3b.ab1 ------------------------------------------------

PF14_0342            CTATCGTAGTTATCCATTTTTACTAATTCATTATTTTCATTAACTATA
MAL14|PF14_0342      ------------------------------------------------
su_gi_contig_10553   ------------------------------------------------
031_PfLab1_S_P3b.ab1 ------------------------------------------------

PF14_0342            TAGGTATCTTTTATATTATCATCTACACATACCATTTTTTCATTCATA
MAL14|PF14_0342      ------------------------------------------------
su_gi_contig_10553   ------------------------------------------------
031_PfLab1_S_P3b.ab1 ------------------------------------------------

PF14_0342            ATTTCATTCTTATGATCTACATATACAATATTACTTACTACTTTATTA
MAL14|PF14_0342      ------------------------------------------------
su_gi_contig_10553   ------------------------------------------------
031_PfLab1_S_P3b.ab1 ------------------------------------------------

PF14_0342            TCATTTATTTTTTCTTTAAGGTCAACATCTATATGAATTTCCTTATTT
MAL14|PF14_0342      ------------------------------------------------
su_gi_contig_10553   ------------------------------------------------
031_PfLab1_S_P3b.ab1 ------------------------------------------------

PF14_0342            AAAGATACTTTATGGTCATCTTCCTTTTCAGTTATATTTTTTTGCTGG
MAL14|PF14_0342      ------------------------------------------------
su_gi_contig_10553   ------------------------------------------------
031_PfLab1_S_P3b.ab1 ------------------------------------------------

PF14_0342            ATATCATTTAATATAGGCTTATGATTATCAAAATTGTCATTTGTTTTT
MAL14|PF14_0342      ------------------------------------------------
su_gi_contig_10553   ------------------------------------------------
031_PfLab1_S_P3b.ab1 ------------------------------------------------

PF14_0342            TTTTCCATGCTTAATGAACATTTATATTCACTACATTTATCCATAATA
MAL14|PF14_0342      ------------------------------------------------
su_gi_contig_10553   ------------------------------------------------
031_PfLab1_S_P3b.ab1 ------------------------------------------------

PF14_0342            TATTTTGTATGAATATCTTCATTACTTATATAATCTTTGGAATAATAA
MAL14|PF14_0342      ------------------------------------------------
su_gi_contig_10553   ------------------------------------------------
031_PfLab1_S_P3b.ab1 ------------------------------------------------

PF14_0342            TACATACATGTCTTATTACCATCAAAAAAAATGTTCTTCCCATCGACA
MAL14|PF14_0342      ------------------------------------------------
su_gi_contig_10553   ------------------------------------------------
031_PfLab1_S_P3b.ab1 ------------------------------------------------

PF14_0342            TT
MAL14|PF14_0342      --
su_gi_contig_10553   --
031_PfLab1_S_P3b.ab1 --

;

endblock;
