# Supplementary material for: cDNA sequences reveal considerable gene prediction inaccuracy in the Plasmodium falciparum genome
Source: BMC Genomics. 2007 Jul 27;8:255. doi: 10.1186/1471-2164-8-255 (PMC1978503; doi:10.1186/1471-2164-8-255)
Supplement: Additional file 3 — Genes with cDNA sequences not matching predicted CDS perfectly. Aligned cDNA and predicted CDS sequences can be viewed by double clicking the hyper-linked gene names in the Excel file. [file 1471-2164-8-255-S3.zip › PF14_0366.TXT]

#NEXUS

[!This data assembled using Sequencher, from Gene Codes Corporation.]
begin data;
   dimensions ntax=7 nchar=6814;
   format datatype=dna gap=- interleave=yes;
   matrix

PF14_0366                       ATGTAAAAAAAGAAAAATTGTTAGGTTTATATATCAAATAATGTGTTA
MAL14|PF14_0366                 ------------------------------------------------
su_gi_contig_2242               ------------------------------------------------
gi|21254966|gb|BQ451854.1|BQ451 ------------------------------------------------
gi|22793833|gb|BU497639.1|BU497 ------------------------------------------------
gi|22794437|gb|BU498243.1|BU498 ------------------------------------------------
gi|21254531|gb|BQ451419.1|BQ451 ------------------------------------------------

PF14_0366                       ATATTTGCATATAAATATATGTATATATATATATATATATATATATAT
MAL14|PF14_0366                 ------------------------------------------------
su_gi_contig_2242               ------------------------------------------------
gi|21254966|gb|BQ451854.1|BQ451 ------------------------------------------------
gi|22793833|gb|BU497639.1|BU497 ------------------------------------------------
gi|22794437|gb|BU498243.1|BU498 ------------------------------------------------
gi|21254531|gb|BQ451419.1|BQ451 ------------------------------------------------

PF14_0366                       ATATATTTTTTTTTTTTTTTTTTCTTTTTGACCTTAAAGGGAAAAGTA
MAL14|PF14_0366                 ------------------------------------------------
su_gi_contig_2242               ------------------------------------------------
gi|21254966|gb|BQ451854.1|BQ451 ------------------------------------------------
gi|22793833|gb|BU497639.1|BU497 ------------------------------------------------
gi|22794437|gb|BU498243.1|BU498 ------------------------------------------------
gi|21254531|gb|BQ451419.1|BQ451 ------------------------------------------------

PF14_0366                       TAAATAGATGAAAAAAATAAAAAAAAAAAAAAAGAAAGAAGGATCATC
MAL14|PF14_0366                 ------------------------------------------------
su_gi_contig_2242               ------------------------------------------------
gi|21254966|gb|BQ451854.1|BQ451 ------------------------------------------------
gi|22793833|gb|BU497639.1|BU497 ------------------------------------------------
gi|22794437|gb|BU498243.1|BU498 ------------------------------------------------
gi|21254531|gb|BQ451419.1|BQ451 ------------------------------------------------

PF14_0366                       AAAAATATATGAATTCTTTTTGGTTATATAATCTGACAAAATAGATAT
MAL14|PF14_0366                 ------------------------------------------------
su_gi_contig_2242               ------------------------------------------------
gi|21254966|gb|BQ451854.1|BQ451 ------------------------------------------------
gi|22793833|gb|BU497639.1|BU497 ------------------------------------------------
gi|22794437|gb|BU498243.1|BU498 ------------------------------------------------
gi|21254531|gb|BQ451419.1|BQ451 ------------------------------------------------

PF14_0366                       ATATATATATATATATATATGTACAATGAATTTTTTTTTTTTTTCTTC
MAL14|PF14_0366                 ------------------------------------------------
su_gi_contig_2242               ------------------------------------------------
gi|21254966|gb|BQ451854.1|BQ451 ------------------------------------------------
gi|22793833|gb|BU497639.1|BU497 ------------------------------------------------
gi|22794437|gb|BU498243.1|BU498 ------------------------------------------------
gi|21254531|gb|BQ451419.1|BQ451 ------------------------------------------------

PF14_0366                       CTTTTTTTTAGTATTTCCACAGTGGGATATAATATATATTTTTTTAGC
MAL14|PF14_0366                 ------------------------------------------------
su_gi_contig_2242               ------------------------------------------------
gi|21254966|gb|BQ451854.1|BQ451 ------------------------------------------------
gi|22793833|gb|BU497639.1|BU497 ------------------------------------------------
gi|22794437|gb|BU498243.1|BU498 ------------------------------------------------
gi|21254531|gb|BQ451419.1|BQ451 ------------------------------------------------

PF14_0366                       TATGTTTCCCTACTTTTATGAAATATTTTAAAGCCCACATAAATATAT
MAL14|PF14_0366                 ------------------------------------------------
su_gi_contig_2242               ------------------------------------------------
gi|21254966|gb|BQ451854.1|BQ451 ------------------------------------------------
gi|22793833|gb|BU497639.1|BU497 ------------------------------------------------
gi|22794437|gb|BU498243.1|BU498 ------------------------------------------------
gi|21254531|gb|BQ451419.1|BQ451 ------------------------------------------------

PF14_0366                       ATATATATATATATATTCATGTTGATATGTACTTATTCTATATTGAAT
MAL14|PF14_0366                 ------------------------------------------------
su_gi_contig_2242               ------------------------------------------------
gi|21254966|gb|BQ451854.1|BQ451 ------------------------------------------------
gi|22793833|gb|BU497639.1|BU497 ------------------------------------------------
gi|22794437|gb|BU498243.1|BU498 ------------------------------------------------
gi|21254531|gb|BQ451419.1|BQ451 ------------------------------------------------

PF14_0366                       ATGACTAAATTGGTAATATAATAATTTATTTATATTATATATATATAT
MAL14|PF14_0366                 ------------------------------------------------
su_gi_contig_2242               ------------------------------------------------
gi|21254966|gb|BQ451854.1|BQ451 ------------------------------------------------
gi|22793833|gb|BU497639.1|BU497 ------------------------------------------------
gi|22794437|gb|BU498243.1|BU498 ------------------------------------------------
gi|21254531|gb|BQ451419.1|BQ451 ------------------------------------------------

PF14_0366                       ATATATATATATATATATATATATATACATATTATTCGTATATATTTT
MAL14|PF14_0366                 ------------------------------------------------
su_gi_contig_2242               ------------------------------------------------
gi|21254966|gb|BQ451854.1|BQ451 ------------------------------------------------
gi|22793833|gb|BU497639.1|BU497 ------------------------------------------------
gi|22794437|gb|BU498243.1|BU498 ------------------------------------------------
gi|21254531|gb|BQ451419.1|BQ451 ------------------------------------------------

PF14_0366                       TTACTTTTTTTTTATATTTTATAAAAACCCCTTTTTTAATATATATAT
MAL14|PF14_0366                 ------------------------------------------------
su_gi_contig_2242               ------------------------------------------------
gi|21254966|gb|BQ451854.1|BQ451 ------------------------------------------------
gi|22793833|gb|BU497639.1|BU497 ------------------------------------------------
gi|22794437|gb|BU498243.1|BU498 ------------------------------------------------
gi|21254531|gb|BQ451419.1|BQ451 ------------------------------------------------

PF14_0366                       ATATATATATATATATTTGTTAATTTATTCATTTTACTGAATTATTAT
MAL14|PF14_0366                 ------------------------------------------------
su_gi_contig_2242               ------------------------------------------------
gi|21254966|gb|BQ451854.1|BQ451 ------------------------------------------------
gi|22793833|gb|BU497639.1|BU497 ------------------------------------------------
gi|22794437|gb|BU498243.1|BU498 ------------------------------------------------
gi|21254531|gb|BQ451419.1|BQ451 ------------------------------------------------

PF14_0366                       AACTTTTTGTTGTATTAATAAAATTTTATGATGATGTGATGTAATCAA
MAL14|PF14_0366                 ------------------------------------------------
su_gi_contig_2242               ------------------------------------------------
gi|21254966|gb|BQ451854.1|BQ451 ------------------------------------------------
gi|22793833|gb|BU497639.1|BU497 ------------------------------------------------
gi|22794437|gb|BU498243.1|BU498 ------------------------------------------------
gi|21254531|gb|BQ451419.1|BQ451 ------------------------------------------------

PF14_0366                       TCATATCTTTTTTCAACTAATGAAAACTTTTTTATTTATTTCAATTTT
MAL14|PF14_0366                 ------------------------------------------------
su_gi_contig_2242               ------------------------------------------------
gi|21254966|gb|BQ451854.1|BQ451 ------------------------------------------------
gi|22793833|gb|BU497639.1|BU497 ------------------------------------------------
gi|22794437|gb|BU498243.1|BU498 ------------------------------------------------
gi|21254531|gb|BQ451419.1|BQ451 ------------------------------------------------

PF14_0366                       GTTTATTTTTAAAAAATAAGAATATAGGCTAGCATTTTTATAAGTGTA
MAL14|PF14_0366                 ------------------------------------------------
su_gi_contig_2242               ------------------------------------------------
gi|21254966|gb|BQ451854.1|BQ451 ------------------------------------------------
gi|22793833|gb|BU497639.1|BU497 ------------------------------------------------
gi|22794437|gb|BU498243.1|BU498 ------------------------------------------------
gi|21254531|gb|BQ451419.1|BQ451 ------------------------------------------------

PF14_0366                       AACACAAATATAATAAAATATATATATATATATATATATATATATATA
MAL14|PF14_0366                 ------------------------------------------------
su_gi_contig_2242               ------------------------------------------------
gi|21254966|gb|BQ451854.1|BQ451 ------------------------------------------------
gi|22793833|gb|BU497639.1|BU497 ------------------------------------------------
gi|22794437|gb|BU498243.1|BU498 ------------------------------------------------
gi|21254531|gb|BQ451419.1|BQ451 ------------------------------------------------

PF14_0366                       TATATATATATATATTTTTATTACACTATATTAATTTATAAATTAATT
MAL14|PF14_0366                 ------------------------------------------------
su_gi_contig_2242               ------------------------------------------------
gi|21254966|gb|BQ451854.1|BQ451 ------------------------------------------------
gi|22793833|gb|BU497639.1|BU497 ------------------------------------------------
gi|22794437|gb|BU498243.1|BU498 ------------------------------------------------
gi|21254531|gb|BQ451419.1|BQ451 ------------------------------------------------

PF14_0366                       TTTTTTTTTAATATGTGCTGTGTTCACATTTTTCTCTGTATGAGTTAT
MAL14|PF14_0366                 ------------------------------------------------
su_gi_contig_2242               ------------------------------------------------
gi|21254966|gb|BQ451854.1|BQ451 ------------------------------------------------
gi|22793833|gb|BU497639.1|BU497 ------------------------------------------------
gi|22794437|gb|BU498243.1|BU498 ------------------------------------------------
gi|21254531|gb|BQ451419.1|BQ451 ------------------------------------------------

PF14_0366                       ATAAATTAAATCATATAAATGTAAATATACATACAAAATATATGTATT
MAL14|PF14_0366                 ------------------------------------------------
su_gi_contig_2242               ------------------------------------------------
gi|21254966|gb|BQ451854.1|BQ451 ------------------------------------------------
gi|22793833|gb|BU497639.1|BU497 ------------------------------------------------
gi|22794437|gb|BU498243.1|BU498 ------------------------------------------------
gi|21254531|gb|BQ451419.1|BQ451 ------------------------------------------------

PF14_0366                       TTTAAGATATACTTTTTTTTTTTTTTTTTCCTTTTTTATAACCTTCAC
MAL14|PF14_0366                 ------------------------------------------------
su_gi_contig_2242               ------------------------------------------------
gi|21254966|gb|BQ451854.1|BQ451 ------------------------------------------------
gi|22793833|gb|BU497639.1|BU497 ------------------------------------------------
gi|22794437|gb|BU498243.1|BU498 ------------------------------------------------
gi|21254531|gb|BQ451419.1|BQ451 ------------------------------------------------

PF14_0366                       AAATAATGCATATGCTTAAAATATAAAAAGAGAAAAAATTCTCTTCAA
MAL14|PF14_0366                 ------------------------------------------------
su_gi_contig_2242               ------------------------------------------------
gi|21254966|gb|BQ451854.1|BQ451 ------------------------------------------------
gi|22793833|gb|BU497639.1|BU497 ------------------------------------------------
gi|22794437|gb|BU498243.1|BU498 ------------------------------------------------
gi|21254531|gb|BQ451419.1|BQ451 ------------------------------------------------

PF14_0366                       ATAGTTTGAATGTGTATATTAATTATAATACATGTATATATAATATAT
MAL14|PF14_0366                 ------------------------------------------------
su_gi_contig_2242               ------------------------------------------------
gi|21254966|gb|BQ451854.1|BQ451 ------------------------------------------------
gi|22793833|gb|BU497639.1|BU497 ------------------------------------------------
gi|22794437|gb|BU498243.1|BU498 ------------------------------------------------
gi|21254531|gb|BQ451419.1|BQ451 ------------------------------------------------

PF14_0366                       ATATATATATAATACATTTAAGAAATAATTAGAGATTCAAATAGAAGA
MAL14|PF14_0366                 ------------------------------------------------
su_gi_contig_2242               ------------------------------------------------
gi|21254966|gb|BQ451854.1|BQ451 ------------------------------------------------
gi|22793833|gb|BU497639.1|BU497 ------------------------------------------------
gi|22794437|gb|BU498243.1|BU498 ------------------------------------------------
gi|21254531|gb|BQ451419.1|BQ451 ------------------------------------------------

PF14_0366                       ATTATACATAATATTATAAAAGGAAAAAATAAAATTTATAATATATAT
MAL14|PF14_0366                 ------------------------------------------------
su_gi_contig_2242               ------------------------------------------------
gi|21254966|gb|BQ451854.1|BQ451 ------------------------------------------------
gi|22793833|gb|BU497639.1|BU497 ------------------------------------------------
gi|22794437|gb|BU498243.1|BU498 ------------------------------------------------
gi|21254531|gb|BQ451419.1|BQ451 ------------------------------------------------

PF14_0366                       CTACTATTATATGTATATATAATTTATTTTTATTTTATAAATGTCTAT
MAL14|PF14_0366                 ------------------------------------------------
su_gi_contig_2242               ------------------------------------------------
gi|21254966|gb|BQ451854.1|BQ451 ------------------------------------------------
gi|22793833|gb|BU497639.1|BU497 ------------------------------------------------
gi|22794437|gb|BU498243.1|BU498 ------------------------------------------------
gi|21254531|gb|BQ451419.1|BQ451 ------------------------------------------------

PF14_0366                       TTTTTATATGGAATCATTAATTATAAACGTTAAAATATTGAATCATTA
MAL14|PF14_0366                 ------------------------------------------------
su_gi_contig_2242               ------------------------------------------------
gi|21254966|gb|BQ451854.1|BQ451 ------------------------------------------------
gi|22793833|gb|BU497639.1|BU497 ------------------------------------------------
gi|22794437|gb|BU498243.1|BU498 ------------------------------------------------
gi|21254531|gb|BQ451419.1|BQ451 ------------------------------------------------

PF14_0366                       AATTTTTTTTTATTTTATTTTTATGTGAATAAATATACTCTCTTCACA
MAL14|PF14_0366                 ------------------------------------------------
su_gi_contig_2242               ------------------------------------------------
gi|21254966|gb|BQ451854.1|BQ451 ------------------------------------------------
gi|22793833|gb|BU497639.1|BU497 ------------------------------------------------
gi|22794437|gb|BU498243.1|BU498 ------------------------------------------------
gi|21254531|gb|BQ451419.1|BQ451 ------------------------------------------------

PF14_0366                       TTTTACAAAGAAGAAAATATGACAAGCATTTCTCATCTATTGTATTTG
MAL14|PF14_0366                 ------------------------------------------------
su_gi_contig_2242               ------------------------------------------------
gi|21254966|gb|BQ451854.1|BQ451 ------------------------------------------------
gi|22793833|gb|BU497639.1|BU497 ------------------------------------------------
gi|22794437|gb|BU498243.1|BU498 ------------------------------------------------
gi|21254531|gb|BQ451419.1|BQ451 ------------------------------------------------

PF14_0366                       ATATAATTCTTATTTTTGTTATAAAATTATATAAAGAATATATATAAC
MAL14|PF14_0366                 ------------------------------------------------
su_gi_contig_2242               ------------------------------------------------
gi|21254966|gb|BQ451854.1|BQ451 ------------------------------------------------
gi|22793833|gb|BU497639.1|BU497 ------------------------------------------------
gi|22794437|gb|BU498243.1|BU498 ------------------------------------------------
gi|21254531|gb|BQ451419.1|BQ451 ------------------------------------------------

PF14_0366                       TCAGCTATTTTTTTTTTTTTTTTTTTTTTTTTTTATTTACATTTCTTT
MAL14|PF14_0366                 ------------------------------------------------
su_gi_contig_2242               ------------------------------------------------
gi|21254966|gb|BQ451854.1|BQ451 ------------------------------------------------
gi|22793833|gb|BU497639.1|BU497 ------------------------------------------------
gi|22794437|gb|BU498243.1|BU498 ------------------------------------------------
gi|21254531|gb|BQ451419.1|BQ451 ------------------------------------------------

PF14_0366                       TGATAATACTTTATGAAAATGGAAATAGTTGGAGATATAAAAGATTCG
MAL14|PF14_0366                 ------------ATGAAAATGGAAATAGTTGGAGATATAAAAGATTCG
su_gi_contig_2242               ------------------------------------------------
gi|21254966|gb|BQ451854.1|BQ451 ------------------------------------------------
gi|22793833|gb|BU497639.1|BU497 ------------------------------------------------
gi|22794437|gb|BU498243.1|BU498 ------------------------------------------------
gi|21254531|gb|BQ451419.1|BQ451 ------------------------------------------------

PF14_0366                       ATCGTTAACGAAAATGATTTAATATTTTATTACAGTAAATAAATATTA
MAL14|PF14_0366                 ATCGTTAACGAAAATGATTTAATATTTTATTACAG-------------
su_gi_contig_2242               ------------------------------------------------
gi|21254966|gb|BQ451854.1|BQ451 ------------------------------------------------
gi|22793833|gb|BU497639.1|BU497 ------------------------------------------------
gi|22794437|gb|BU498243.1|BU498 ------------------------------------------------
gi|21254531|gb|BQ451419.1|BQ451 ------------------------------------------------

PF14_0366                       AAAAAAAGAAATATATATATATATATTTATTTATTTATTTATTTATTT
MAL14|PF14_0366                 ------------------------------------------------
su_gi_contig_2242               ------------------------------------------------
gi|21254966|gb|BQ451854.1|BQ451 ------------------------------------------------
gi|22793833|gb|BU497639.1|BU497 ------------------------------------------------
gi|22794437|gb|BU498243.1|BU498 ------------------------------------------------
gi|21254531|gb|BQ451419.1|BQ451 ------------------------------------------------

PF14_0366                       ATTGATATTATATGAATTTTTTTCTTTTCTTTTTTTTTTTGTCTGATA
MAL14|PF14_0366                 ------------------------------------------------
su_gi_contig_2242               ------------------------------------------------
gi|21254966|gb|BQ451854.1|BQ451 ------------------------------------------------
gi|22793833|gb|BU497639.1|BU497 ------------------------------------------------
gi|22794437|gb|BU498243.1|BU498 ------------------------------------------------
gi|21254531|gb|BQ451419.1|BQ451 ------------------------------------------------

PF14_0366                       AAAACAAATTATCCTTTTTTTACAGGGAGCTTGTGTCCAATAAATGAT
MAL14|PF14_0366                 --------------------------GAGCTTGTGTCCAATAAATGAT
su_gi_contig_2242               ------------------------------------------------
gi|21254966|gb|BQ451854.1|BQ451 ------------------------------------------------
gi|22793833|gb|BU497639.1|BU497 ------------------------------------------------
gi|22794437|gb|BU498243.1|BU498 ------------------------------------------------
gi|21254531|gb|BQ451419.1|BQ451 ------------------------------------------------

PF14_0366                       TTATATAACTGGTTAAATTATAAAAATGGTATAAGAACAATATTAACA
MAL14|PF14_0366                 TTATATAACTGGTTAAATTATAAAAATG--------------------
su_gi_contig_2242               ------------------------------------------------
gi|21254966|gb|BQ451854.1|BQ451 ------------------------------------------------
gi|22793833|gb|BU497639.1|BU497 ------------------------------------------------
gi|22794437|gb|BU498243.1|BU498 ------------------------------------------------
gi|21254531|gb|BQ451419.1|BQ451 ------------------------------------------------

PF14_0366                       ATAAAAATTTTAATATATATATGGAAATGTATGAATATCATTGTGTGT
MAL14|PF14_0366                 ------------------------------------------------
su_gi_contig_2242               ------------------------------------------------
gi|21254966|gb|BQ451854.1|BQ451 ------------------------------------------------
gi|22793833|gb|BU497639.1|BU497 ------------------------------------------------
gi|22794437|gb|BU498243.1|BU498 ------------------------------------------------
gi|21254531|gb|BQ451419.1|BQ451 ------------------------------------------------

PF14_0366                       TTTACTTAATGTATTATAAAGCACCGTGAATTGTTCATAATTTATTGA
MAL14|PF14_0366                 ------------------------------------------------
su_gi_contig_2242               ------------------------------------------------
gi|21254966|gb|BQ451854.1|BQ451 ------------------------------------------------
gi|22793833|gb|BU497639.1|BU497 ------------------------------------------------
gi|22794437|gb|BU498243.1|BU498 ------------------------------------------------
gi|21254531|gb|BQ451419.1|BQ451 ------------------------------------------------

PF14_0366                       TGTAATAATAATATTTATATAATATATATATATATATATATATTTATG
MAL14|PF14_0366                 ------------------------------------------------
su_gi_contig_2242               ------------------------------------------------
gi|21254966|gb|BQ451854.1|BQ451 ------------------------------------------------
gi|22793833|gb|BU497639.1|BU497 ------------------------------------------------
gi|22794437|gb|BU498243.1|BU498 ------------------------------------------------
gi|21254531|gb|BQ451419.1|BQ451 ------------------------------------------------

PF14_0366                       TATATAATTTTTTATATAATCTTTAATATAGATATTAAGGGTAAATAT
MAL14|PF14_0366                 -------------------------------ATATTAAGGGTAAATAT
su_gi_contig_2242               ------------------------------------------------
gi|21254966|gb|BQ451854.1|BQ451 ------------------------------------------------
gi|22793833|gb|BU497639.1|BU497 ------------------------------------------------
gi|22794437|gb|BU498243.1|BU498 ------------------------------------------------
gi|21254531|gb|BQ451419.1|BQ451 ------------------------------------------------

PF14_0366                       ACCAAATTAAATGATCCTCATTTTTTTTCGAAAAGAGAATTTTCATTC
MAL14|PF14_0366                 ACCAAATTAAATGATCCTCATTTTTTTTCGAAAAGAGAATTTTCATTC
su_gi_contig_2242               ------------------------------------------------
gi|21254966|gb|BQ451854.1|BQ451 ------------------------------------------------
gi|22793833|gb|BU497639.1|BU497 ------------------------------------------------
gi|22794437|gb|BU498243.1|BU498 ------------------------------------------------
gi|21254531|gb|BQ451419.1|BQ451 ------------------------------------------------

PF14_0366                       ACATGTAAAAAAAGTGATCAAGGAAAAGAAGAGATTTATATAAGATGG
MAL14|PF14_0366                 ACATGTAAAAAAAGTGATCAAGGAAAAGAAGAGATTTATATAAGATGG
su_gi_contig_2242               ------------------------------------------------
gi|21254966|gb|BQ451854.1|BQ451 ------------------------------------------------
gi|22793833|gb|BU497639.1|BU497 ------------------------------------------------
gi|22794437|gb|BU498243.1|BU498 ------------------------------------------------
gi|21254531|gb|BQ451419.1|BQ451 ------------------------------------------------

PF14_0366                       CTGGTAATAAAGACAAAATATGAAAGTTAAAATATAAAATAAAATAAA
MAL14|PF14_0366                 CTG---------------------------------------------
su_gi_contig_2242               ------------------------------------------------
gi|21254966|gb|BQ451854.1|BQ451 ------------------------------------------------
gi|22793833|gb|BU497639.1|BU497 ------------------------------------------------
gi|22794437|gb|BU498243.1|BU498 ------------------------------------------------
gi|21254531|gb|BQ451419.1|BQ451 ------------------------------------------------

PF14_0366                       ATAAAATAAAATGTCTGCATTTTAAAAAATTATTCTATACATATACAT
MAL14|PF14_0366                 ------------------------------------------------
su_gi_contig_2242               ------------------------------------------------
gi|21254966|gb|BQ451854.1|BQ451 ------------------------------------------------
gi|22793833|gb|BU497639.1|BU497 ------------------------------------------------
gi|22794437|gb|BU498243.1|BU498 ------------------------------------------------
gi|21254531|gb|BQ451419.1|BQ451 ------------------------------------------------

PF14_0366                       ATATATATATATATATATATATATATATTTATTTATTTATTTATTTAT
MAL14|PF14_0366                 ------------------------------------------------
su_gi_contig_2242               ------------------------------------------------
gi|21254966|gb|BQ451854.1|BQ451 ------------------------------------------------
gi|22793833|gb|BU497639.1|BU497 ------------------------------------------------
gi|22794437|gb|BU498243.1|BU498 ------------------------------------------------
gi|21254531|gb|BQ451419.1|BQ451 ------------------------------------------------

PF14_0366                       TTATATTATATCTCTCTTTCTGTACTTCATTTATTTAGTCCTTTAGTA
MAL14|PF14_0366                 --------------------------------------TCCTTTAGTA
su_gi_contig_2242               ------------------------------------------------
gi|21254966|gb|BQ451854.1|BQ451 ------------------------------------------------
gi|22793833|gb|BU497639.1|BU497 ------------------------------------------------
gi|22794437|gb|BU498243.1|BU498 ------------------------------------------------
gi|21254531|gb|BQ451419.1|BQ451 ------------------------------------------------

PF14_0366                       ACCCTGAAGAATTTAAGAATAAACTATTATCCGATCTAGTACCTATAA
MAL14|PF14_0366                 ACCCTGAAGAATTTAAGAATAAACTATTATCCGATCTAGTACCTATAA
su_gi_contig_2242               ------------------------------------------------
gi|21254966|gb|BQ451854.1|BQ451 ------------------------------------------------
gi|22793833|gb|BU497639.1|BU497 ------------------------------------------------
gi|22794437|gb|BU498243.1|BU498 ------------------------------------------------
gi|21254531|gb|BQ451419.1|BQ451 ------------------------------------------------

PF14_0366                       AATTTGATATTGGAGCTATTTATAATTTTCCTGTTTCTCAAAAAGATC
MAL14|PF14_0366                 AATTTGATATTGGAGCTATTTATAATTTTCCTGTTTCTCAAAAAGATC
su_gi_contig_2242               ------------------------------------------------
gi|21254966|gb|BQ451854.1|BQ451 ------------------------------------------------
gi|22793833|gb|BU497639.1|BU497 ------------------------------------------------
gi|22794437|gb|BU498243.1|BU498 ------------------------------------------------
gi|21254531|gb|BQ451419.1|BQ451 ------------------------------------------------

PF14_0366                       AAAAAGGAGATATTTTTCTACCAGTCCAAAAAGTACTTATCAAAAAAA
MAL14|PF14_0366                 AAAAAGGAGATATTTTTCTACCAGTCCAAAAAG---------------
su_gi_contig_2242               ------------------------------------------------
gi|21254966|gb|BQ451854.1|BQ451 ------------------------------------------------
gi|22793833|gb|BU497639.1|BU497 ------------------------------------------------
gi|22794437|gb|BU498243.1|BU498 ------------------------------------------------
gi|21254531|gb|BQ451419.1|BQ451 ------------------------------------------------

PF14_0366                       AAAAAAAAAAATGAATGATTGAATTATTGAATGAATGAAATTATTTAT
MAL14|PF14_0366                 ------------------------------------------------
su_gi_contig_2242               ------------------------------------------------
gi|21254966|gb|BQ451854.1|BQ451 ------------------------------------------------
gi|22793833|gb|BU497639.1|BU497 ------------------------------------------------
gi|22794437|gb|BU498243.1|BU498 ------------------------------------------------
gi|21254531|gb|BQ451419.1|BQ451 ------------------------------------------------

PF14_0366                       TTTTTATTATAACTTATATATTTTAATATTTTATTTTAATTTAGGAAT
MAL14|PF14_0366                 ---------------------------------------------AAT
su_gi_contig_2242               ------------------------------------------------
gi|21254966|gb|BQ451854.1|BQ451 ------------------------------------------------
gi|22793833|gb|BU497639.1|BU497 ------------------------------------------------
gi|22794437|gb|BU498243.1|BU498 ------------------------------------------------
gi|21254531|gb|BQ451419.1|BQ451 ------------------------------------------------

PF14_0366                       TAATATTTGATATTGATATGAACGATTATGATGATATTCGAACATGTT
MAL14|PF14_0366                 TAATATTTGATATTGATATGAACGATTATGATGATATTCGAACATGTT
su_gi_contig_2242               ------------------------------------------------
gi|21254966|gb|BQ451854.1|BQ451 ------------------------------------------------
gi|22793833|gb|BU497639.1|BU497 ------------------------------------------------
gi|22794437|gb|BU498243.1|BU498 ------------------------------------------------
gi|21254531|gb|BQ451419.1|BQ451 ------------------------------------------------

PF14_0366                       GTACAGATAAAAAGGTTTGCAAATTGTGTTGGTATGACTACAAAAGAA
MAL14|PF14_0366                 GTACAGATAAAAAGGTTTGCAAATTGTGTTGG----------------
su_gi_contig_2242               ------------------------------------------------
gi|21254966|gb|BQ451854.1|BQ451 ------------------------------------------------
gi|22793833|gb|BU497639.1|BU497 ------------------------------------------------
gi|22794437|gb|BU498243.1|BU498 ------------------------------------------------
gi|21254531|gb|BQ451419.1|BQ451 ------------------------------------------------

PF14_0366                       ACAAAATGATATAGAAAAATACATTCATGACATTTTATATTTCATTAT
MAL14|PF14_0366                 ------------------------------------------------
su_gi_contig_2242               ------------------------------------------------
gi|21254966|gb|BQ451854.1|BQ451 ------------------------------------------------
gi|22793833|gb|BU497639.1|BU497 ------------------------------------------------
gi|22794437|gb|BU498243.1|BU498 ------------------------------------------------
gi|21254531|gb|BQ451419.1|BQ451 ------------------------------------------------

PF14_0366                       ATTTTTTTTATTTATTTATTTGTGTATGTCATCCAGGAAATTTTTAAC
MAL14|PF14_0366                 -------------------------------------AAATTTTTAAC
su_gi_contig_2242               ------------------------------------------------
gi|21254966|gb|BQ451854.1|BQ451 ------------------------------------------------
gi|22793833|gb|BU497639.1|BU497 ------------------------------------------------
gi|22794437|gb|BU498243.1|BU498 ------------------------------------------------
gi|21254531|gb|BQ451419.1|BQ451 ------------------------------------------------

PF14_0366                       TGTAGCAATAGTTTTATTAGACACCGCCTTAAGAGAAGATTTTTCTTT
MAL14|PF14_0366                 TGTAGCAATAGTTTTATTAGACACCGCCTTAAGAGAAGATTTTTCTTT
su_gi_contig_2242               ------------------------------------------------
gi|21254966|gb|BQ451854.1|BQ451 ------------------------------------------------
gi|22793833|gb|BU497639.1|BU497 ------------------------------------------------
gi|22794437|gb|BU498243.1|BU498 ------------------------------------------------
gi|21254531|gb|BQ451419.1|BQ451 ------------------------------------------------

PF14_0366                       TGAACACATTTTGTGGGTTTATTCCGGAAGAAGAGGAATTCATTGTTG
MAL14|PF14_0366                 TGAACACATTTTGTGGGTTTATTCCGGAAGAAGAGGAATTCATTGTTG
su_gi_contig_2242               ------------------------------------------------
gi|21254966|gb|BQ451854.1|BQ451 ------------------------------------------------
gi|22793833|gb|BU497639.1|BU497 ------------------------------------------------
gi|22794437|gb|BU498243.1|BU498 ------------------------------------------------
gi|21254531|gb|BQ451419.1|BQ451 ------------------------------------------------

PF14_0366                       GGTATGTTAAAACAATATCTCATTATAATGAACATATATAAATAAATA
MAL14|PF14_0366                 GGT---------------------------------------------
su_gi_contig_2242               ------------------------------------------------
gi|21254966|gb|BQ451854.1|BQ451 ------------------------------------------------
gi|22793833|gb|BU497639.1|BU497 ------------------------------------------------
gi|22794437|gb|BU498243.1|BU498 ------------------------------------------------
gi|21254531|gb|BQ451419.1|BQ451 ------------------------------------------------

PF14_0366                       TATATATATATATATATATATATTTTATTACCGTATTGATTGTAAATT
MAL14|PF14_0366                 ------------------------------------------------
su_gi_contig_2242               ------------------------------------------------
gi|21254966|gb|BQ451854.1|BQ451 ------------------------------------------------
gi|22793833|gb|BU497639.1|BU497 ------------------------------------------------
gi|22794437|gb|BU498243.1|BU498 ------------------------------------------------
gi|21254531|gb|BQ451419.1|BQ451 ------------------------------------------------

PF14_0366                       TTAAATATATGTGAGATTTGTAATATATTAATATATCATATATTAATT
MAL14|PF14_0366                 ------------------------------------------------
su_gi_contig_2242               ------------------------------------------------
gi|21254966|gb|BQ451854.1|BQ451 ------------------------------------------------
gi|22793833|gb|BU497639.1|BU497 ------------------------------------------------
gi|22794437|gb|BU498243.1|BU498 ------------------------------------------------
gi|21254531|gb|BQ451419.1|BQ451 ------------------------------------------------

PF14_0366                       ATATTTATATATTTTTTCATTAAGGTGGCTGATGAATCGTGTCGATAT
MAL14|PF14_0366                 --------------------------GGCTGATGAATCGTGTCGATAT
su_gi_contig_2242               ------------------------------------------------
gi|21254966|gb|BQ451854.1|BQ451 ------------------------------------------------
gi|22793833|gb|BU497639.1|BU497 ------------------------------------------------
gi|22794437|gb|BU498243.1|BU498 ------------------------------------------------
gi|21254531|gb|BQ451419.1|BQ451 ------------------------------------------------

PF14_0366                       TACACTACTGACGCTAGAGCTGCATTAGCAGATTATCTAAACATATTA
MAL14|PF14_0366                 TACACTACTGACGCTAGAGCTGCATTAGCAGATTATCTAAACATATTA
su_gi_contig_2242               ------------------------------------------------
gi|21254966|gb|BQ451854.1|BQ451 ------------------------------------------------
gi|22793833|gb|BU497639.1|BU497 ------------------------------------------------
gi|22794437|gb|BU498243.1|BU498 ------------------------------------------------
gi|21254531|gb|BQ451419.1|BQ451 ------------------------------------------------

PF14_0366                       TCAGTAATAAGAAAAATAATAAAATGAAAATGCTATATATATATATAT
MAL14|PF14_0366                 TCAG--------------------------------------------
su_gi_contig_2242               ------------------------------------------------
gi|21254966|gb|BQ451854.1|BQ451 ------------------------------------------------
gi|22793833|gb|BU497639.1|BU497 ------------------------------------------------
gi|22794437|gb|BU498243.1|BU498 ------------------------------------------------
gi|21254531|gb|BQ451419.1|BQ451 ------------------------------------------------

PF14_0366                       ATATATATTATAACTAATATTGTTGTAAATAGTGTTTGTATGAAGTGT
MAL14|PF14_0366                 ------------------------------------------------
su_gi_contig_2242               ------------------------------------------------
gi|21254966|gb|BQ451854.1|BQ451 ------------------------------------------------
gi|22793833|gb|BU497639.1|BU497 ------------------------------------------------
gi|22794437|gb|BU498243.1|BU498 ------------------------------------------------
gi|21254531|gb|BQ451419.1|BQ451 ------------------------------------------------

PF14_0366                       TCTTTATCATCGTTATATGAAGATAAAAAAAGATATTTATTTTCTTAT
MAL14|PF14_0366                 ------------------------------------------------
su_gi_contig_2242               ------------------------------------------------
gi|21254966|gb|BQ451854.1|BQ451 ------------------------------------------------
gi|22793833|gb|BU497639.1|BU497 ------------------------------------------------
gi|22794437|gb|BU498243.1|BU498 ------------------------------------------------
gi|21254531|gb|BQ451419.1|BQ451 ------------------------------------------------

PF14_0366                       CCTTTTTGTGTTTCTAGGGTTCAGATACCAAGAAAAAAAAAGTGTCCA
MAL14|PF14_0366                 ------------------GTTCAGATACCAAGAAAAAAAAAGTGTCCA
su_gi_contig_2242               ------------------------------------------------
gi|21254966|gb|BQ451854.1|BQ451 ------------------------------------------------
gi|22793833|gb|BU497639.1|BU497 ------------------------------------------------
gi|22794437|gb|BU498243.1|BU498 ------------------------------------------------
gi|21254531|gb|BQ451419.1|BQ451 ------------------------------------------------

PF14_0366                       TTTGGGGGAAAGATAAATATCCAATGTTTGAGTAAACAAAAAAAATAA
MAL14|PF14_0366                 TTTGGGGGAAAGATAAATATCCAATGTTTGAG----------------
su_gi_contig_2242               ------------------------------------------------
gi|21254966|gb|BQ451854.1|BQ451 ------------------------------------------------
gi|22793833|gb|BU497639.1|BU497 ------------------------------------------------
gi|22794437|gb|BU498243.1|BU498 ------------------------------------------------
gi|21254531|gb|BQ451419.1|BQ451 ------------------------------------------------

PF14_0366                       TAAATAATAATAATAATTACATATACATAAATATATATATATATATAT
MAL14|PF14_0366                 ------------------------------------------------
su_gi_contig_2242               ------------------------------------------------
gi|21254966|gb|BQ451854.1|BQ451 ------------------------------------------------
gi|22793833|gb|BU497639.1|BU497 ------------------------------------------------
gi|22794437|gb|BU498243.1|BU498 ------------------------------------------------
gi|21254531|gb|BQ451419.1|BQ451 ------------------------------------------------

PF14_0366                       ATATTTATTTATTCATTTATCCATGTTTTTAGGAGGGCATTTGATATA
MAL14|PF14_0366                 ---------------------------------AGGGCATTTGATATA
su_gi_contig_2242               ------------------------------------------------
gi|21254966|gb|BQ451854.1|BQ451 ------------------------------------------------
gi|22793833|gb|BU497639.1|BU497 ------------------------------------------------
gi|22794437|gb|BU498243.1|BU498 ------------------------------------------------
gi|21254531|gb|BQ451419.1|BQ451 ------------------------------------------------

PF14_0366                       TGCTACAAATATTTTGATGTATTAATGGAAGAACAGGACTTTTTTAAA
MAL14|PF14_0366                 TGCTACAAATATTTTGATGTATTAATGGAAGAACAGGACTTTTTTAAA
su_gi_contig_2242               ------------------------------------------------
gi|21254966|gb|BQ451854.1|BQ451 ------------------------------------------------
gi|22793833|gb|BU497639.1|BU497 ------------------------------------------------
gi|22794437|gb|BU498243.1|BU498 ------------------------------------------------
gi|21254531|gb|BQ451419.1|BQ451 ------------------------------------------------

PF14_0366                       AAAGGCTCCCCACATGTTCAAAAATTAATTGACTATTTACCTTATGGT
MAL14|PF14_0366                 AAAGGCTCCCCACATGTTCAAAAATTAATTGACTATTTACCTTATG--
su_gi_contig_2242               ------------------------------------------------
gi|21254966|gb|BQ451854.1|BQ451 ------------------------------------------------
gi|22793833|gb|BU497639.1|BU497 ------------------------------------------------
gi|22794437|gb|BU498243.1|BU498 ------------------------------------------------
gi|21254531|gb|BQ451419.1|BQ451 ------------------------------------------------

PF14_0366                       ATGAATTAAAGATATATATAAAAGATAAGTATTATTATTTCTTTATTG
MAL14|PF14_0366                 ------------------------------------------------
su_gi_contig_2242               ------------------------------------------------
gi|21254966|gb|BQ451854.1|BQ451 ------------------------------------------------
gi|22793833|gb|BU497639.1|BU497 ------------------------------------------------
gi|22794437|gb|BU498243.1|BU498 ------------------------------------------------
gi|21254531|gb|BQ451419.1|BQ451 ------------------------------------------------

PF14_0366                       TTTAACATGTTATACCTTATTTTATATCTATAATAAATTAATAATATT
MAL14|PF14_0366                 ------------------------------------------------
su_gi_contig_2242               ------------------------------------------------
gi|21254966|gb|BQ451854.1|BQ451 ------------------------------------------------
gi|22793833|gb|BU497639.1|BU497 ------------------------------------------------
gi|22794437|gb|BU498243.1|BU498 ------------------------------------------------
gi|21254531|gb|BQ451419.1|BQ451 ------------------------------------------------

PF14_0366                       AAAATAATATGTGCATATATCTTTTTAGCTTCTGGAAAAGTGACAGAC
MAL14|PF14_0366                 ----------------------------CTTCTGGAAAAGTGACAGAC
su_gi_contig_2242               ------------------------------------------------
gi|21254966|gb|BQ451854.1|BQ451 ------------------------------------------------
gi|22793833|gb|BU497639.1|BU497 ------------------------------------------------
gi|22794437|gb|BU498243.1|BU498 ------------------------------------------------
gi|21254531|gb|BQ451419.1|BQ451 ------------------------------------------------

PF14_0366                       CCCTTAAAGGCAATGAAACTTAATGAACTAAAAGAATATATAAACAAC
MAL14|PF14_0366                 CCCTTAAAGGCAATGAAACTTAATGAACTAAAAGAATATATAAACAAC
su_gi_contig_2242               ------------------------------------------------
gi|21254966|gb|BQ451854.1|BQ451 ------------------------------------------------
gi|22793833|gb|BU497639.1|BU497 ------------------------------------------------
gi|22794437|gb|BU498243.1|BU498 ------------------------------------------------
gi|21254531|gb|BQ451419.1|BQ451 ------------------------------------------------

PF14_0366                       AATAATTTTAATTCTAGAGAAATATTTGAGAAAGTAATAAATTTTAAT
MAL14|PF14_0366                 AATAATTTTAATTCTAGAGAAATATTTGAGAAA---------------
su_gi_contig_2242               ---AATTTTAATTCTAGAGAAATATTTGGAGAA---------------
gi|21254966|gb|BQ451854.1|BQ451 ------------------------------------------------
gi|22793833|gb|BU497639.1|BU497 ------------------------------------------------
gi|22794437|gb|BU498243.1|BU498 ------------------------------------------------
gi|21254531|gb|BQ451419.1|BQ451 ------------------------------------------------

PF14_0366                       TAAAATTAAAAAATGGAAAATTAATACATACAAAATGTATATATATAT
MAL14|PF14_0366                 ------------------------------------------------
su_gi_contig_2242               ------------------------------------------------
gi|21254966|gb|BQ451854.1|BQ451 ------------------------------------------------
gi|22793833|gb|BU497639.1|BU497 ------------------------------------------------
gi|22794437|gb|BU498243.1|BU498 ------------------------------------------------
gi|21254531|gb|BQ451419.1|BQ451 ------------------------------------------------

PF14_0366                       ATATATATTTATTTATTTATTTATTTTTAATAATTATAGTTCAGTTCT
MAL14|PF14_0366                 ---------------------------------------TTCAGTTCT
su_gi_contig_2242               ---------------------------------------TTCAGTTCT
gi|21254966|gb|BQ451854.1|BQ451 ------------------------------------------------
gi|22793833|gb|BU497639.1|BU497 ------------------------------------------------
gi|22794437|gb|BU498243.1|BU498 ------------------------------------------------
gi|21254531|gb|BQ451419.1|BQ451 ------------------------------------------------

PF14_0366                       ATTTATAACTTCTTAACACCAAGCAATTATTTTAAAAGAAAAAATGTG
MAL14|PF14_0366                 ATTTATAACTTCTTAACACCAAGCAATTATTTTAAAAGAAAAAATGTG
su_gi_contig_2242               ATTTATAACTTCTTAACACCAAGCAATTATTTTAAAAGAAAAAATGTG
gi|21254966|gb|BQ451854.1|BQ451 ------------------------------------------------
gi|22793833|gb|BU497639.1|BU497 ------------------------------------------------
gi|22794437|gb|BU498243.1|BU498 ------------------------------------------------
gi|21254531|gb|BQ451419.1|BQ451 ------------------------------------------------

PF14_0366                       TCGGGTAATATCAATATGCCCTCTTTTGTTAAAGAAATAGTTTTCCAT
MAL14|PF14_0366                 TCGGGTAATATCAATATGCCCTCTTTTGTTAAAGAAATAGTTTTCCAT
su_gi_contig_2242               TCGGGTAATATCAATATGCCCTCTTTTGTTAAAGAAATAGTTTTCCAT
gi|21254966|gb|BQ451854.1|BQ451 ----------------------------------------TTTTCCAT
gi|22793833|gb|BU497639.1|BU497 ------------------------------------------------
gi|22794437|gb|BU498243.1|BU498 ------------------------------------------------
gi|21254531|gb|BQ451419.1|BQ451 ------------------------------------------------

PF14_0366                       TTTACATATCCAAGACTCGATATAAATGTCAGGTAATGTATTTAAGTG
MAL14|PF14_0366                 TTTACATATCCAAGACTCGATATAAATGTCAG----------------
su_gi_contig_2242               TTTACATATCCAAGACTCGATATAAATGTCAG----------------
gi|21254966|gb|BQ451854.1|BQ451 TTTACATATCCAAGACTCGATATAAATGTCAG----------------
gi|22793833|gb|BU497639.1|BU497 -----------AAGACTCGATATAAATGTCAG----------------
gi|22794437|gb|BU498243.1|BU498 ------------------------------------------------
gi|21254531|gb|BQ451419.1|BQ451 ------------------------------------------------

PF14_0366                       GATACATATATATATATATATATATATATATATATATATATATACATA
MAL14|PF14_0366                 ------------------------------------------------
su_gi_contig_2242               ------------------------------------------------
gi|21254966|gb|BQ451854.1|BQ451 ------------------------------------------------
gi|22793833|gb|BU497639.1|BU497 ------------------------------------------------
gi|22794437|gb|BU498243.1|BU498 ------------------------------------------------
gi|21254531|gb|BQ451419.1|BQ451 ------------------------------------------------

PF14_0366                       TATATTTTTTTTTTTTATATTTTCTTTTTAATTTTTTTATAGTAAAGA
MAL14|PF14_0366                 ------------------------------------------TAAAGA
su_gi_contig_2242               ------------------------------------------TAAAGA
gi|21254966|gb|BQ451854.1|BQ451 ------------------------------------------TAAAGA
gi|22793833|gb|BU497639.1|BU497 ------------------------------------------TAAAGA
gi|22794437|gb|BU498243.1|BU498 ------------------------------------------------
gi|21254531|gb|BQ451419.1|BQ451 ------------------------------------------------

PF14_0366                       AATTAATCACTTGTTGAAAAGTCCATTCTGCATACATAACAGTACAGG
MAL14|PF14_0366                 AATTAATCACTTGTTGAAAAGTCCATTCTGCATACATAACAGTACAGG
su_gi_contig_2242               AATTAATCACTTGTTGAAAAGTCCATTCTGCATACATAACAGTACAGG
gi|21254966|gb|BQ451854.1|BQ451 AATTAATCACTTGTTGAAAAGTCCATTCTGCATACATAACAGTACAGG
gi|22793833|gb|BU497639.1|BU497 AATTAATCACTTGTTGAAAAGTCCATTCTGCATACATAACAGTACAGG
gi|22794437|gb|BU498243.1|BU498 ------------------------------------------------
gi|21254531|gb|BQ451419.1|BQ451 ------------------------------------------------

PF14_0366                       TACGGATTTATTTTTAAATGTGTATTTATTTATTTATTTATATTTATT
MAL14|PF14_0366                 ------------------------------------------------
su_gi_contig_2242               ------------------------------------------------
gi|21254966|gb|BQ451854.1|BQ451 ------------------------------------------------
gi|22793833|gb|BU497639.1|BU497 ------------------------------------------------
gi|22794437|gb|BU498243.1|BU498 ------------------------------------------------
gi|21254531|gb|BQ451419.1|BQ451 ------------------------------------------------

PF14_0366                       ATAAAAATATATATATATATATATATATATATATTATTTCTCAAAATA
MAL14|PF14_0366                 ------------------------------------------------
su_gi_contig_2242               ------------------------------------------------
gi|21254966|gb|BQ451854.1|BQ451 ------------------------------------------------
gi|22793833|gb|BU497639.1|BU497 ------------------------------------------------
gi|22794437|gb|BU498243.1|BU498 ------------------------------------------------
gi|21254531|gb|BQ451419.1|BQ451 ------------------------------------------------

PF14_0366                       GGAAGAGTATGTGTTCCGTTGGATATAAAAAATATTAATAATTTCAAT
MAL14|PF14_0366                 --AAGAGTATGTGTTCCGTTGGATATAAAAAATATTAATAATTTCAAT
su_gi_contig_2242               --AAGAGTATGTGTTCCGTTGGATATAAAAAATATTAATAATTTCAAT
gi|21254966|gb|BQ451854.1|BQ451 --AAGAGTATGTGTTCCGTTGGATATAAAAAATATTAATAATTTCAAT
gi|22793833|gb|BU497639.1|BU497 --AAGAGTATGTGTTCCGTTGGATATAAAAAATATTAATAATTTCAAT
gi|22794437|gb|BU498243.1|BU498 ------------------------------------------------
gi|21254531|gb|BQ451419.1|BQ451 ------------------------------------------------

PF14_0366                       CCACAATCAGTTCCAACATTAAGTAATAATTTAAAATGTTTGTGTGAA
MAL14|PF14_0366                 CCACAATCAGTTCCAACATTAA--------------------------
su_gi_contig_2242               CCACAATCAGTTCCAACATTAAGTAATAATTTAAAATGTTTGTGTGAA
gi|21254966|gb|BQ451854.1|BQ451 CCACAATCAGTTCCAACATTAA--------------------------
gi|22793833|gb|BU497639.1|BU497 CCACAATCAGTTCCAACATTAA--------------------------
gi|22794437|gb|BU498243.1|BU498 ------------------------------------------------
gi|21254531|gb|BQ451419.1|BQ451 ------------------------------------------------

PF14_0366                       ACATGATAGTGTACATTTATATATATATATATATTATTCCTTTACAGA
MAL14|PF14_0366                 -----------------------------------------------A
su_gi_contig_2242               ACATGATAGTGTACATTTATATATATATATATATTATTCCTTTACAGA
gi|21254966|gb|BQ451854.1|BQ451 -----------------------------------------------A
gi|22793833|gb|BU497639.1|BU497 -----------------------------------------------A
gi|22794437|gb|BU498243.1|BU498 ------------------------------------------------
gi|21254531|gb|BQ451419.1|BQ451 ------------------------------------------------

PF14_0366                       ATTATTAAGAGAACAATTTGATGACCCTAAAAATTCTCATAGTATTAA
MAL14|PF14_0366                 ATTATTAAGAGAACAATTTGATGACCCTAAAAATTCTCATA-------
su_gi_contig_2242               ATTATTAAGAGAACAATTTGATGACCCTAAAAATTCTCATA-------
gi|21254966|gb|BQ451854.1|BQ451 ATTATTAAGAGAACAATTTGATGACCCTAAAAATTCTCATA-------
gi|22793833|gb|BU497639.1|BU497 ATTATTAAGAGAACAATTTGATGACCCTAAAAATTCTCATA-------
gi|22794437|gb|BU498243.1|BU498 ------------------------------------------------
gi|21254531|gb|BQ451419.1|BQ451 ------------------------------------------------

PF14_0366                       TAAAGAAACATAGATAATATTGAACATACATGACATAATATATATAGT
MAL14|PF14_0366                 ------------------------------------------------
su_gi_contig_2242               ------------------------------------------------
gi|21254966|gb|BQ451854.1|BQ451 ------------------------------------------------
gi|22793833|gb|BU497639.1|BU497 ------------------------------------------------
gi|22794437|gb|BU498243.1|BU498 ------------------------------------------------
gi|21254531|gb|BQ451419.1|BQ451 ------------------------------------------------

PF14_0366                       ATGATCATTTAAACCATTTTATTATTATATCTTAATATTTTTTTTTTT
MAL14|PF14_0366                 ------------------------------------------------
su_gi_contig_2242               ------------------------------------------------
gi|21254966|gb|BQ451854.1|BQ451 ------------------------------------------------
gi|22793833|gb|BU497639.1|BU497 ------------------------------------------------
gi|22794437|gb|BU498243.1|BU498 ------------------------------------------------
gi|21254531|gb|BQ451419.1|BQ451 ------------------------------------------------

PF14_0366                       TTTTTTTTTTCCACCTTAGTTGAAGCGGAAAATAGGACATCCTTAAAA
MAL14|PF14_0366                 -------------------TTGAAGCGGAAAATAGGACATCCTTAAAA
su_gi_contig_2242               -------------------TTGAAGCGGAAAATAGGACATCCTTAAAA
gi|21254966|gb|BQ451854.1|BQ451 -------------------TTGAAGCGGAAAATAGGACATCCTTAAAA
gi|22793833|gb|BU497639.1|BU497 -------------------TTGAAGCGGAAAATAGGACATCCTTAAAA
gi|22794437|gb|BU498243.1|BU498 ------------------------------------------------
gi|21254531|gb|BQ451419.1|BQ451 ------------------------------------------------

PF14_0366                       CCTTATATAGATTACTTTCGTCGACATTTTATAGAGAATATTTTATTA
MAL14|PF14_0366                 CCTTATATAGATTACTTTCGTCGACATTTTATAGAGAATATTTTATTA
su_gi_contig_2242               CCTTATATAGATTACTTTCGTCGACATTTTATAGAGAATATTTTATTA
gi|21254966|gb|BQ451854.1|BQ451 CCTTATATAGATTACTTTCGTCGACATTTTATAGAGAATATTTTATTA
gi|22793833|gb|BU497639.1|BU497 CCTTATATAGATTACTTTCGTCGACATTTTATAGAGAATATTTTATTA
gi|22794437|gb|BU498243.1|BU498 ------------------------------------AATATTTTATTA
gi|21254531|gb|BQ451419.1|BQ451 ------------------------------------------------

PF14_0366                       TCATGTGTTGAAAAAAAGAAACGTAATATATATACATAAAACAAATAG
MAL14|PF14_0366                 TCATGTGTTGAAAAAAAGAAAC--------------------------
su_gi_contig_2242               TCATGTGTTGAAAAAAAGAAAC--------------------------
gi|21254966|gb|BQ451854.1|BQ451 TCATGTGTTGAAAAAAAGAAAC--------------------------
gi|22793833|gb|BU497639.1|BU497 TCATGTGTTGAAAAAAAGAAAC--------------------------
gi|22794437|gb|BU498243.1|BU498 TCATGTGTTGAAAAAAAGAAACGTAATATATATACATAAAACAAATAG
gi|21254531|gb|BQ451419.1|BQ451 ------------------------------------------------

PF14_0366                       TAATATATATAAGTGTGTGAATTCCCTTATTTTTCTCAAAAAAATAAA
MAL14|PF14_0366                 ------------------------------------------------
su_gi_contig_2242               ------------------------------------------------
gi|21254966|gb|BQ451854.1|BQ451 ------------------------------------------------
gi|22793833|gb|BU497639.1|BU497 ------------------------------------------------
gi|22794437|gb|BU498243.1|BU498 TAATATATATAAGTGTGTGAATTCCCTTATTTTTCTCAAAAAAATAAA
gi|21254531|gb|BQ451419.1|BQ451 ------------------------------------------------

PF14_0366                       ATGATATATATTTTTTCTTTCTCTATACAAAATTTTCTTCTTTACTTT
MAL14|PF14_0366                 ------------------------------------------------
su_gi_contig_2242               ------------------------------------------------
gi|21254966|gb|BQ451854.1|BQ451 ------------------------------------------------
gi|22793833|gb|BU497639.1|BU497 ------------------------------------------------
gi|22794437|gb|BU498243.1|BU498 ATGATATATATTTTTTCTTTCTCTATACAAAATTTTCTTCTTTACTTT
gi|21254531|gb|BQ451419.1|BQ451 ------------------------------------------------

PF14_0366                       TTTTTTTTTTTTTATAGGATTGAATGAAAATTCAAAATATGTTGATTA
MAL14|PF14_0366                 -----------------GATTGAATGAAAATTCAAAATATGTTGATTA
su_gi_contig_2242               -----------------GATTGAATGAAAATTCAAAATATGTTGATTA
gi|21254966|gb|BQ451854.1|BQ451 -----------------GATTGAATGAAAATTCAAAATATGTTGATTA
gi|22793833|gb|BU497639.1|BU497 -----------------GATTGAATGAAAATTCAAAATATGTTGATTA
gi|22794437|gb|BU498243.1|BU498 TTTTTTTTTTTTTATAGGATTGAATGAAAATTCAAAATATGTTGATTA
gi|21254531|gb|BQ451419.1|BQ451 ------------------------------------------------

PF14_0366                       CAATAATATATAAAACATTTTACTATATATATATTTATATTTATATTT
MAL14|PF14_0366                 CAATAATATATAA-----------------------------------
su_gi_contig_2242               CAATAATATATAAAACATTTTACTATATATATATTTATATTTATATTT
gi|21254966|gb|BQ451854.1|BQ451 CAATAATATATAAAACATTTTACTATATATATATTTATATTTATATTT
gi|22793833|gb|BU497639.1|BU497 CAATAATATATAAAACATTTTACTATATATATATTTATATTTATATTT
gi|22794437|gb|BU498243.1|BU498 CAATAATATATAAAACATTTTACTATATATATATTTATATTTATATTT
gi|21254531|gb|BQ451419.1|BQ451 ------------------------------------------------

PF14_0366                       ATATTCATGTATTTATTTTTTTTATGTTTTGAATTTAATATGCATAAT
MAL14|PF14_0366                 ------------------------------------------------
su_gi_contig_2242               ATATTCATGTATTTATTTTTTTTATGTTTTGAATTTAATATGCATAAT
gi|21254966|gb|BQ451854.1|BQ451 ATATTCATGTATTTATTTTTTTTATGTTTTGAATTTAATATGCATAAT
gi|22793833|gb|BU497639.1|BU497 ATATTCATGTATTTATTTTTTTTATGTTTTGAATTTAATATGCATAAT
gi|22794437|gb|BU498243.1|BU498 ATATTCATGTATTTATTTTTTTTATGTTTTGAATTTAATATGCATAAT
gi|21254531|gb|BQ451419.1|BQ451 ------------------------------------------------

PF14_0366                       TTTACTCTAAATATGTACCAGCATTTTTACTAATTTATTTGAAACTTA
MAL14|PF14_0366                 ------------------------------------------------
su_gi_contig_2242               TTTACTCTAAATATGTACCAGCATTTTTACTAATTTATTTGAAACTTA
gi|21254966|gb|BQ451854.1|BQ451 TTTACTCTAAATATGTACCAGCATTTTTACTAATTTATTTGAAACTTA
gi|22793833|gb|BU497639.1|BU497 TTTACTCTA---------------------------------------
gi|22794437|gb|BU498243.1|BU498 TTTACTCTAAATATGTACCAGCATTTTTACTAATTTATTTGAAACTTA
gi|21254531|gb|BQ451419.1|BQ451 ------------------------------------------------

PF14_0366                       CACTTAAAAAAAATTGTTAAACTTACAATATTCCTTATAAAAAATGAA
MAL14|PF14_0366                 ------------------------------------------------
su_gi_contig_2242               CACTTAAAAAAAATTGTTAAACTTACAATATTCCTTATAAAAAATGAA
gi|21254966|gb|BQ451854.1|BQ451 CACTTAAAAAAAATTGTTAAACTTAC----------------------
gi|22793833|gb|BU497639.1|BU497 ------------------------------------------------
gi|22794437|gb|BU498243.1|BU498 CACTTAAAAAAAATTGTTAAACTTACAATATTCCTTATAAAAAATGAA
gi|21254531|gb|BQ451419.1|BQ451 ------------------------------------------------

PF14_0366                       TAAAATTAAATTGAAATATGAACGAATTAAAATACTGTTTTGGAAAAA
MAL14|PF14_0366                 ------------------------------------------------
su_gi_contig_2242               TAAAAAAAAAAAAAAAAAAA----------------------------
gi|21254966|gb|BQ451854.1|BQ451 ------------------------------------------------
gi|22793833|gb|BU497639.1|BU497 ------------------------------------------------
gi|22794437|gb|BU498243.1|BU498 TAAAAAAAAAAAAAAAAAAA----------------------------
gi|21254531|gb|BQ451419.1|BQ451 ------------------------------------------------

PF14_0366                       AAAATATATATAATTTTTATATAGAAGCCTCGTATAAAAATTAGAAAT
MAL14|PF14_0366                 ------------------------------------------------
su_gi_contig_2242               ------------------------------------------------
gi|21254966|gb|BQ451854.1|BQ451 ------------------------------------------------
gi|22793833|gb|BU497639.1|BU497 ------------------------------------------------
gi|22794437|gb|BU498243.1|BU498 ------------------------------------------------
gi|21254531|gb|BQ451419.1|BQ451 ------------------------------------------------

PF14_0366                       GTATATAATATTACATATATATATATATATTTTAATATAGTTAAAATA
MAL14|PF14_0366                 ------------------------------------------------
su_gi_contig_2242               ------------------------------------------------
gi|21254966|gb|BQ451854.1|BQ451 ------------------------------------------------
gi|22793833|gb|BU497639.1|BU497 ------------------------------------------------
gi|22794437|gb|BU498243.1|BU498 ------------------------------------------------
gi|21254531|gb|BQ451419.1|BQ451 ------------------------------------------------

PF14_0366                       TATTTACTATATTTATTTTTTCGTATGAATTATAATATATAATTTTAT
MAL14|PF14_0366                 ------------------------------------------------
su_gi_contig_2242               ------------------------------------------------
gi|21254966|gb|BQ451854.1|BQ451 ------------------------------------------------
gi|22793833|gb|BU497639.1|BU497 ------------------------------------------------
gi|22794437|gb|BU498243.1|BU498 ------------------------------------------------
gi|21254531|gb|BQ451419.1|BQ451 ------------------------------------------------

PF14_0366                       AATTCATCTATTAAAAGGAAGCCTATTATGTTAATGTGTTTTTTTATT
MAL14|PF14_0366                 ------------------------------------------------
su_gi_contig_2242               ------------------------------------------------
gi|21254966|gb|BQ451854.1|BQ451 ------------------------------------------------
gi|22793833|gb|BU497639.1|BU497 ------------------------------------------------
gi|22794437|gb|BU498243.1|BU498 ------------------------------------------------
gi|21254531|gb|BQ451419.1|BQ451 ------------------------------------------------

PF14_0366                       TATATTCTATAAATATGAGGTTCAAAAATATATTTTTTTAAGTATCTA
MAL14|PF14_0366                 ------------------------------------------------
su_gi_contig_2242               ------------------------------------------------
gi|21254966|gb|BQ451854.1|BQ451 ------------------------------------------------
gi|22793833|gb|BU497639.1|BU497 ------------------------------------------------
gi|22794437|gb|BU498243.1|BU498 ------------------------------------------------
gi|21254531|gb|BQ451419.1|BQ451 ------------------------------------------------

PF14_0366                       TTATCTATACATTTTTGTATAAATATATATAATATTTCTTTTGATGAT
MAL14|PF14_0366                 ------------------------------------------------
su_gi_contig_2242               ------------------------------------------------
gi|21254966|gb|BQ451854.1|BQ451 ------------------------------------------------
gi|22793833|gb|BU497639.1|BU497 ------------------------------------------------
gi|22794437|gb|BU498243.1|BU498 ------------------------------------------------
gi|21254531|gb|BQ451419.1|BQ451 ------------------------------------------------

PF14_0366                       TATTTATTATATGGACATAAATATTTGTTATATATGTCTGTTAAATAT
MAL14|PF14_0366                 ------------------------------------------------
su_gi_contig_2242               ------------------------------------------------
gi|21254966|gb|BQ451854.1|BQ451 ------------------------------------------------
gi|22793833|gb|BU497639.1|BU497 ------------------------------------------------
gi|22794437|gb|BU498243.1|BU498 ------------------------------------------------
gi|21254531|gb|BQ451419.1|BQ451 ------------------------------------------------

PF14_0366                       AATAGTATATTTGCTTAATATTGTTTTAAGTTTTTTTTTTTTTTTTTT
MAL14|PF14_0366                 ------------------------------------------------
su_gi_contig_2242               ------------------------------------------------
gi|21254966|gb|BQ451854.1|BQ451 ------------------------------------------------
gi|22793833|gb|BU497639.1|BU497 ------------------------------------------------
gi|22794437|gb|BU498243.1|BU498 ------------------------------------------------
gi|21254531|gb|BQ451419.1|BQ451 ------------------------------------------------

PF14_0366                       TATTTACAAAAATATGATTTCACAAGACACACACATACAAATTTATAT
MAL14|PF14_0366                 ------------------------------------------------
su_gi_contig_2242               ------------------------------------------------
gi|21254966|gb|BQ451854.1|BQ451 ------------------------------------------------
gi|22793833|gb|BU497639.1|BU497 ------------------------------------------------
gi|22794437|gb|BU498243.1|BU498 ------------------------------------------------
gi|21254531|gb|BQ451419.1|BQ451 ------------------------------------------------

PF14_0366                       ATATATATATAATATATATATATATTATTAAATAACTCTATTATTTTT
MAL14|PF14_0366                 ------------------------------------------------
su_gi_contig_2242               ------------------------------------------------
gi|21254966|gb|BQ451854.1|BQ451 ------------------------------------------------
gi|22793833|gb|BU497639.1|BU497 ------------------------------------------------
gi|22794437|gb|BU498243.1|BU498 ------------------------------------------------
gi|21254531|gb|BQ451419.1|BQ451 ------------------------------------------------

PF14_0366                       CAAGAATGATTTTTTATATCAAACTTTAAATTATTTATTAGCTGTGTA
MAL14|PF14_0366                 ------------------------------------------------
su_gi_contig_2242               ------------------------------------------------
gi|21254966|gb|BQ451854.1|BQ451 ------------------------------------------------
gi|22793833|gb|BU497639.1|BU497 ------------------------------------------------
gi|22794437|gb|BU498243.1|BU498 ------------------------------------------------
gi|21254531|gb|BQ451419.1|BQ451 ------------------------------------------------

PF14_0366                       TCTTATATATATATATATATATATATTAAAGATTCAATATAAATATTC
MAL14|PF14_0366                 ------------------------------------------------
su_gi_contig_2242               ------------------------------------------------
gi|21254966|gb|BQ451854.1|BQ451 ------------------------------------------------
gi|22793833|gb|BU497639.1|BU497 ------------------------------------------------
gi|22794437|gb|BU498243.1|BU498 ------------------------------------------------
gi|21254531|gb|BQ451419.1|BQ451 ------------------------------------------------

PF14_0366                       CTAGGAAAAAAAAAGGAAATTATAAAAGACAAAAGATAATGTATGTAA
MAL14|PF14_0366                 ------------------------------------------------
su_gi_contig_2242               ------------------------------------------------
gi|21254966|gb|BQ451854.1|BQ451 ------------------------------------------------
gi|22793833|gb|BU497639.1|BU497 ------------------------------------------------
gi|22794437|gb|BU498243.1|BU498 ------------------------------------------------
gi|21254531|gb|BQ451419.1|BQ451 ------------------------------------------------

PF14_0366                       AATGAATTCATGAACACGTGAATGATGTATATCCTTCTATAGACATGA
MAL14|PF14_0366                 ------------------------------------------------
su_gi_contig_2242               ------------------------------------------------
gi|21254966|gb|BQ451854.1|BQ451 ------------------------------------------------
gi|22793833|gb|BU497639.1|BU497 ------------------------------------------------
gi|22794437|gb|BU498243.1|BU498 ------------------------------------------------
gi|21254531|gb|BQ451419.1|BQ451 ------------------------------------------------

PF14_0366                       ACAAAATATATTAATATAACGAAATTATTGAGTTAGACACATATAATT
MAL14|PF14_0366                 ------------------------------------------------
su_gi_contig_2242               ------------------------------------------------
gi|21254966|gb|BQ451854.1|BQ451 ------------------------------------------------
gi|22793833|gb|BU497639.1|BU497 ------------------------------------------------
gi|22794437|gb|BU498243.1|BU498 ------------------------------------------------
gi|21254531|gb|BQ451419.1|BQ451 ------------------------------------------------

PF14_0366                       TGTAATGTATATATATATATATATATATAATATCATTATTTACATATT
MAL14|PF14_0366                 ------------------------------------------------
su_gi_contig_2242               ------------------------------------------------
gi|21254966|gb|BQ451854.1|BQ451 ------------------------------------------------
gi|22793833|gb|BU497639.1|BU497 ------------------------------------------------
gi|22794437|gb|BU498243.1|BU498 ------------------------------------------------
gi|21254531|gb|BQ451419.1|BQ451 ------------------------------------------------

PF14_0366                       ATAGATTCTTTTAATGTACATGTCTTTTCATTTCCTGTCTTCTTTTTA
MAL14|PF14_0366                 ------------------------------------------------
su_gi_contig_2242               ------------------------------------------------
gi|21254966|gb|BQ451854.1|BQ451 ------------------------------------------------
gi|22793833|gb|BU497639.1|BU497 ------------------------------------------------
gi|22794437|gb|BU498243.1|BU498 ------------------------------------------------
gi|21254531|gb|BQ451419.1|BQ451 ------------------------------------------------

PF14_0366                       TTATTAATTTATAAATTAATTTCTTAAGAATTTAATTTTTCTTTTTTT
MAL14|PF14_0366                 ------------------------------------------------
su_gi_contig_2242               ------------------------------------------------
gi|21254966|gb|BQ451854.1|BQ451 ------------------------------------------------
gi|22793833|gb|BU497639.1|BU497 ------------------------------------------------
gi|22794437|gb|BU498243.1|BU498 ------------------------------------------------
gi|21254531|gb|BQ451419.1|BQ451 ------------------------------------------------

PF14_0366                       TTTTTTTTTCCTTAATTCATTTTAATTTTTTTTTTTTTACACAATGAA
MAL14|PF14_0366                 ------------------------------------------------
su_gi_contig_2242               ------------------------------------------------
gi|21254966|gb|BQ451854.1|BQ451 ------------------------------------------------
gi|22793833|gb|BU497639.1|BU497 ------------------------------------------------
gi|22794437|gb|BU498243.1|BU498 ------------------------------------------------
gi|21254531|gb|BQ451419.1|BQ451 ------------------------------------------------

PF14_0366                       AAATTATTTATTTATTATATAAAGGAAAAAATATATAAAATTTTTTTT
MAL14|PF14_0366                 ------------------------------------------------
su_gi_contig_2242               ------------------------------------------------
gi|21254966|gb|BQ451854.1|BQ451 ------------------------------------------------
gi|22793833|gb|BU497639.1|BU497 ------------------------------------------------
gi|22794437|gb|BU498243.1|BU498 ------------------------------------------------
gi|21254531|gb|BQ451419.1|BQ451 ------------------------------------------------

PF14_0366                       TTTCAAAGTTTCTATAATAAAAACTTTTTTCATATTATCATAAATTGA
MAL14|PF14_0366                 ------------------------------------------------
su_gi_contig_2242               ------------------------------------------------
gi|21254966|gb|BQ451854.1|BQ451 ------------------------------------------------
gi|22793833|gb|BU497639.1|BU497 ------------------------------------------------
gi|22794437|gb|BU498243.1|BU498 ------------------------------------------------
gi|21254531|gb|BQ451419.1|BQ451 ------------------------------------------------

PF14_0366                       AATAAATATTTTTATCATTATTATTATTTTAATATATAATTACATATT
MAL14|PF14_0366                 ------------------------------------------------
su_gi_contig_2242               ------------------------------------------------
gi|21254966|gb|BQ451854.1|BQ451 ------------------------------------------------
gi|22793833|gb|BU497639.1|BU497 ------------------------------------------------
gi|22794437|gb|BU498243.1|BU498 ------------------------------------------------
gi|21254531|gb|BQ451419.1|BQ451 ------------------------------------------------

PF14_0366                       TAATAACTTTATATTCATAACATCGTAAATATAATAGAAAAAACACAA
MAL14|PF14_0366                 ------------------------------------------------
su_gi_contig_2242               ------------------------------------------------
gi|21254966|gb|BQ451854.1|BQ451 ------------------------------------------------
gi|22793833|gb|BU497639.1|BU497 ------------------------------------------------
gi|22794437|gb|BU498243.1|BU498 ------------------------------------------------
gi|21254531|gb|BQ451419.1|BQ451 ------------------------------------------------

PF14_0366                       AAATAAATATAATATATATAATATATTAAAAGATATATAATACGTTCT
MAL14|PF14_0366                 ------------------------------------------------
su_gi_contig_2242               ------------------------------------------------
gi|21254966|gb|BQ451854.1|BQ451 ------------------------------------------------
gi|22793833|gb|BU497639.1|BU497 ------------------------------------------------
gi|22794437|gb|BU498243.1|BU498 ------------------------------------------------
gi|21254531|gb|BQ451419.1|BQ451 ------------------------------------------------

PF14_0366                       TATGATATTACATAGAAATAACATTTTTATGCCTGTTATTAATTCCAC
MAL14|PF14_0366                 ------------------------------------------------
su_gi_contig_2242               ------------------------------------------------
gi|21254966|gb|BQ451854.1|BQ451 ------------------------------------------------
gi|22793833|gb|BU497639.1|BU497 ------------------------------------------------
gi|22794437|gb|BU498243.1|BU498 ------------------------------------------------
gi|21254531|gb|BQ451419.1|BQ451 ------------------------------------------------

PF14_0366                       ACATACGTAGACATTATAATCATATTATATTATATATAAATATAAGGT
MAL14|PF14_0366                 ------------------------------------------------
su_gi_contig_2242               ------------------------------------------------
gi|21254966|gb|BQ451854.1|BQ451 ------------------------------------------------
gi|22793833|gb|BU497639.1|BU497 ------------------------------------------------
gi|22794437|gb|BU498243.1|BU498 ------------------------------------------------
gi|21254531|gb|BQ451419.1|BQ451 ---------------------------------TATAAATATAA-ATA

PF14_0366                       ATGAAAAATATAGTAAAAAAAAAA------------------------
MAL14|PF14_0366                 ------------------------------------------------
su_gi_contig_2242               ------------------------------------------------
gi|21254966|gb|BQ451854.1|BQ451 ------------------------------------------------
gi|22793833|gb|BU497639.1|BU497 ------------------------------------------------
gi|22794437|gb|BU498243.1|BU498 ------------------------------------------------
gi|21254531|gb|BQ451419.1|BQ451 T-AAATATATA-TATAGTAAAATGTTTTATATATTATTGTAATCAACA

PF14_0366                       ------------------------------------------------
MAL14|PF14_0366                 ------------------------------------------------
su_gi_contig_2242               ------------------------------------------------
gi|21254966|gb|BQ451854.1|BQ451 ------------------------------------------------
gi|22793833|gb|BU497639.1|BU497 ------------------------------------------------
gi|22794437|gb|BU498243.1|BU498 ------------------------------------------------
gi|21254531|gb|BQ451419.1|BQ451 TATTTTGAATTTTCATTCAATCGTTTCTTTTTTTCAACACATGATAAT

PF14_0366                       ------------------------------------------------
MAL14|PF14_0366                 ------------------------------------------------
su_gi_contig_2242               ------------------------------------------------
gi|21254966|gb|BQ451854.1|BQ451 ------------------------------------------------
gi|22793833|gb|BU497639.1|BU497 ------------------------------------------------
gi|22794437|gb|BU498243.1|BU498 ------------------------------------------------
gi|21254531|gb|BQ451419.1|BQ451 AAAATATTCTCTATAAAATGTCGACGAAAGTAATCTATATAAGGTTTT

PF14_0366                       ------------------------------------------------
MAL14|PF14_0366                 ------------------------------------------------
su_gi_contig_2242               ------------------------------------------------
gi|21254966|gb|BQ451854.1|BQ451 ------------------------------------------------
gi|22793833|gb|BU497639.1|BU497 ------------------------------------------------
gi|22794437|gb|BU498243.1|BU498 ------------------------------------------------
gi|21254531|gb|BQ451419.1|BQ451 AAGGATGTCCTATTTTCCGCTTCAATATGAGAATTTTTAGGGTCATCA

PF14_0366                       ------------------------------------------------
MAL14|PF14_0366                 ------------------------------------------------
su_gi_contig_2242               ------------------------------------------------
gi|21254966|gb|BQ451854.1|BQ451 ------------------------------------------------
gi|22793833|gb|BU497639.1|BU497 ------------------------------------------------
gi|22794437|gb|BU498243.1|BU498 ------------------------------------------------
gi|21254531|gb|BQ451419.1|BQ451 AATTGTTCTCTTAATAATTCTGTAAAGGAATAATATATATATATATAT

PF14_0366                       ------------------------------------------------
MAL14|PF14_0366                 ------------------------------------------------
su_gi_contig_2242               ------------------------------------------------
gi|21254966|gb|BQ451854.1|BQ451 ------------------------------------------------
gi|22793833|gb|BU497639.1|BU497 ------------------------------------------------
gi|22794437|gb|BU498243.1|BU498 ------------------------------------------------
gi|21254531|gb|BQ451419.1|BQ451 AAATGTACACTATCATGTTTCACACAAACATTTTAAATTATTACTTAA

PF14_0366                       ------------------------------------------------
MAL14|PF14_0366                 ------------------------------------------------
su_gi_contig_2242               ------------------------------------------------
gi|21254966|gb|BQ451854.1|BQ451 ------------------------------------------------
gi|22793833|gb|BU497639.1|BU497 ------------------------------------------------
gi|22794437|gb|BU498243.1|BU498 ------------------------------------------------
gi|21254531|gb|BQ451419.1|BQ451 TGTTGGAACTGATTGTGGATTGAAATTATTAATATTTTTTATATCCAA

PF14_0366                       ------------------------------------------------
MAL14|PF14_0366                 ------------------------------------------------
su_gi_contig_2242               ------------------------------------------------
gi|21254966|gb|BQ451854.1|BQ451 ------------------------------------------------
gi|22793833|gb|BU497639.1|BU497 ------------------------------------------------
gi|22794437|gb|BU498243.1|BU498 ------------------------------------------------
gi|21254531|gb|BQ451419.1|BQ451 CGGAACACATACTCTTCCTGTACTGTTATGTATGCAGAATGGACTTTT

PF14_0366                       ------------------------------------------------
MAL14|PF14_0366                 ------------------------------------------------
su_gi_contig_2242               ------------------------------------------------
gi|21254966|gb|BQ451854.1|BQ451 ------------------------------------------------
gi|22793833|gb|BU497639.1|BU497 ------------------------------------------------
gi|22794437|gb|BU498243.1|BU498 ------------------------------------------------
gi|21254531|gb|BQ451419.1|BQ451 CAACAAGTGATTAATTTCTTTACTGACATTTATATCGAGTCTTGGATA

PF14_0366                       ------------------------------------------------
MAL14|PF14_0366                 ------------------------------------------------
su_gi_contig_2242               ------------------------------------------------
gi|21254966|gb|BQ451854.1|BQ451 ------------------------------------------------
gi|22793833|gb|BU497639.1|BU497 ------------------------------------------------
gi|22794437|gb|BU498243.1|BU498 ------------------------------------------------
gi|21254531|gb|BQ451419.1|BQ451 TGTAAAATGGAAAACTATTTCTTTAACAAAAGAGGGCATATTGATATT

PF14_0366                       ------------------------------------------------
MAL14|PF14_0366                 ------------------------------------------------
su_gi_contig_2242               ------------------------------------------------
gi|21254966|gb|BQ451854.1|BQ451 ------------------------------------------------
gi|22793833|gb|BU497639.1|BU497 ------------------------------------------------
gi|22794437|gb|BU498243.1|BU498 ------------------------------------------------
gi|21254531|gb|BQ451419.1|BQ451 ACCCGACACATTTTTTCTTTTAAAATAATTGCTTGGTGTTAAGAAGTT

PF14_0366                       ----------------------------------------------
MAL14|PF14_0366                 ----------------------------------------------
su_gi_contig_2242               ----------------------------------------------
gi|21254966|gb|BQ451854.1|BQ451 ----------------------------------------------
gi|22793833|gb|BU497639.1|BU497 ----------------------------------------------
gi|22794437|gb|BU498243.1|BU498 ----------------------------------------------
gi|21254531|gb|BQ451419.1|BQ451 ATAAATAGAACTGAATTTCTCCAAATATTTCTCTAGAATTAAAATT

;

endblock;
