# Supplementary material for: cDNA sequences reveal considerable gene prediction inaccuracy in the Plasmodium falciparum genome
Source: BMC Genomics. 2007 Jul 27;8:255. doi: 10.1186/1471-2164-8-255 (PMC1978503; doi:10.1186/1471-2164-8-255)
Supplement: Additional file 3 — Genes with cDNA sequences not matching predicted CDS perfectly. Aligned cDNA and predicted CDS sequences can be viewed by double clicking the hyper-linked gene names in the Excel file. [file 1471-2164-8-255-S3.zip › PF14_0371.TXT]

#NEXUS

[!This data assembled using Sequencher, from Gene Codes Corporation.]
begin data;
   dimensions ntax=5 nchar=6181;
   format datatype=dna gap=- interleave=yes;
   matrix

PF14_0371g                ATGAAAAAGAAAAAGAAAAAGAAAATAAAAATGAAGAGAAAAATAGAA
Pfa3D7|chr14|PF14_0371|Pf ------------------------------------------------
SU_CLEAN_contig_6086      ------------------------------------------------
SU_CLEAN_contig_3701      ------------------------------------------------
SU_CLEAN_contig_8839      ------------------------------------------------

PF14_0371g                ACACAACAAATTCGTATGTAAATATACCATACGCTCAACATTTTAGGA
Pfa3D7|chr14|PF14_0371|Pf ------------------------------------------------
SU_CLEAN_contig_6086      ------------------------------------------------
SU_CLEAN_contig_3701      ------------------------------------------------
SU_CLEAN_contig_8839      ------------------------------------------------

PF14_0371g                ATCAACATAAATATTCTTTTAAAATTAATTCTTATTACTCAAAAGAAA
Pfa3D7|chr14|PF14_0371|Pf ------------------------------------------------
SU_CLEAN_contig_6086      ------------------------------------------------
SU_CLEAN_contig_3701      ------------------------------------------------
SU_CLEAN_contig_8839      ------------------------------------------------

PF14_0371g                TAGTTATTAAGCTTTTTTTTAATTTCATGAACAGAACGGGAAAGGAAG
Pfa3D7|chr14|PF14_0371|Pf ------------------------------------------------
SU_CLEAN_contig_6086      ------------------------------------------------
SU_CLEAN_contig_3701      ------------------------------------------------
SU_CLEAN_contig_8839      ------------------------------------------------

PF14_0371g                CATCATCTCAGAATGTACAATGGTAAGGAAAAAAAAAAAAAACTAACT
Pfa3D7|chr14|PF14_0371|Pf ------------------------------------------------
SU_CLEAN_contig_6086      ------------------------------------------------
SU_CLEAN_contig_3701      ------------------------------------------------
SU_CLEAN_contig_8839      ------------------------------------------------

PF14_0371g                AAATAGTAAAAATAAATAAATAAAAATATATATATATATATATGTATA
Pfa3D7|chr14|PF14_0371|Pf ------------------------------------------------
SU_CLEAN_contig_6086      ------------------------------------------------
SU_CLEAN_contig_3701      ------------------------------------------------
SU_CLEAN_contig_8839      ------------------------------------------------

PF14_0371g                TATGTTTGTGTGTGTGTGCGTATTCTAATTTTTAAATATACATTCATT
Pfa3D7|chr14|PF14_0371|Pf ------------------------------------------------
SU_CLEAN_contig_6086      ------------------------------------------------
SU_CLEAN_contig_3701      ------------------------------------------------
SU_CLEAN_contig_8839      ------------------------------------------------

PF14_0371g                CTTCATATAATTCATATATTATATTTTTTGTAGGTTTGCTATTCTTCA
Pfa3D7|chr14|PF14_0371|Pf ------------------------------------------------
SU_CLEAN_contig_6086      ------------------------------------------------
SU_CLEAN_contig_3701      ------------------------------------------------
SU_CLEAN_contig_8839      ------------------------------------------------

PF14_0371g                TGATACAGAACAAGATGAATCTATATCAATTAAACGATTTAATAATAA
Pfa3D7|chr14|PF14_0371|Pf ------------------------------------------------
SU_CLEAN_contig_6086      ------------------------------------------------
SU_CLEAN_contig_3701      ------------------------------------------------
SU_CLEAN_contig_8839      ------------------------------------------------

PF14_0371g                CAACTTAAAAAAAGTATCAGTCATTTCATTCACGTAAGTTAATTATAT
Pfa3D7|chr14|PF14_0371|Pf ------------------------------------------------
SU_CLEAN_contig_6086      ------------------------------------------------
SU_CLEAN_contig_3701      ------------------------------------------------
SU_CLEAN_contig_8839      ------------------------------------------------

PF14_0371g                ATATTTATATATTTAATTATATTTTTTCTAGTTCTACATTTTATAGGG
Pfa3D7|chr14|PF14_0371|Pf ------------------------------------------------
SU_CLEAN_contig_6086      ------------------------------------------------
SU_CLEAN_contig_3701      ------------------------------------------------
SU_CLEAN_contig_8839      ------------------------------------------------

PF14_0371g                ACAAATTATATATATAATTATTTTCCACATAATAATAAATATTTCTTT
Pfa3D7|chr14|PF14_0371|Pf ------------------------------------------------
SU_CLEAN_contig_6086      ------------------------------------------------
SU_CLEAN_contig_3701      ------------------------------------------------
SU_CLEAN_contig_8839      ------------------------------------------------

PF14_0371g                TATGCATATTAATTTTTTTTTTTTTTTTTTTTTTTTATTATTATATTA
Pfa3D7|chr14|PF14_0371|Pf ------------------------------------------------
SU_CLEAN_contig_6086      ------------------------------------------------
SU_CLEAN_contig_3701      ------------------------------------------------
SU_CLEAN_contig_8839      ------------------------------------------------

PF14_0371g                AATAGACTAGAGGATATGGAAAAGGGGAAATATAATTTCGTAATATAT
Pfa3D7|chr14|PF14_0371|Pf ------------------------------------------------
SU_CLEAN_contig_6086      ------------------------------------------------
SU_CLEAN_contig_3701      ------------------------------------------------
SU_CLEAN_contig_8839      ------------------------------------------------

PF14_0371g                ATTCATAATGATACTTATTATGGAATAGAGCATGAAGTGAGAAAAAAA
Pfa3D7|chr14|PF14_0371|Pf ------------------------------------------------
SU_CLEAN_contig_6086      ------------------------------------------------
SU_CLEAN_contig_3701      ------------------------------------------------
SU_CLEAN_contig_8839      ------------------------------------------------

PF14_0371g                AAAAAAAAAAAAAAAAATATATAAAATAAAATTATAAGATACACACAA
Pfa3D7|chr14|PF14_0371|Pf ------------------------------------------------
SU_CLEAN_contig_6086      ------------------------------------------------
SU_CLEAN_contig_3701      ------------------------------------------------
SU_CLEAN_contig_8839      ------------------------------------------------

PF14_0371g                ATACATACACACACACAGAGAACAAAATATTAAATAAAAACATATTTT
Pfa3D7|chr14|PF14_0371|Pf ------------------------------------------------
SU_CLEAN_contig_6086      ------------------------------------------------
SU_CLEAN_contig_3701      ------------------------------------------------
SU_CLEAN_contig_8839      ------------------------------------------------

PF14_0371g                TATATATAATATATTATTATACTTAAAAAAAAATTTATTTTCTTTAAC
Pfa3D7|chr14|PF14_0371|Pf ------------------------------------------------
SU_CLEAN_contig_6086      ------------------------------------------------
SU_CLEAN_contig_3701      ------------------------------------------------
SU_CLEAN_contig_8839      ------------------------------------------------

PF14_0371g                TTTTCTCATTTTCAGGTACATATAGATCTTTGTATTGAATAATAAAAA
Pfa3D7|chr14|PF14_0371|Pf ------------------------------------------------
SU_CLEAN_contig_6086      ------------------------------------------------
SU_CLEAN_contig_3701      ------------------------------------------------
SU_CLEAN_contig_8839      ------------------------------------------------

PF14_0371g                GAAAAGCAAATCGAAAAAAAAACTTAAAAGAATTCCTCCATATAATTT
Pfa3D7|chr14|PF14_0371|Pf ------------------------------------------------
SU_CLEAN_contig_6086      ------------------------------------------------
SU_CLEAN_contig_3701      ------------------------------------------------
SU_CLEAN_contig_8839      ------------------------------------------------

PF14_0371g                TTTTTTTTTTTTTTTTTTTTTTTTTTTTTATTTCAATAAGATGGAATT
Pfa3D7|chr14|PF14_0371|Pf ----------------------------------------ATGGAATT
SU_CLEAN_contig_6086      ------------------------------------------------
SU_CLEAN_contig_3701      ------------------------------------------------
SU_CLEAN_contig_8839      ------------------------------------------------

PF14_0371g                AAATTGGAAGGAAGATTTTGAAGAAATAGAAATAACAATAAATAAAGA
Pfa3D7|chr14|PF14_0371|Pf AAATTGGAAGGAAGATTTTGAAGAAATAGAAATAACAATAAATAAAGA
SU_CLEAN_contig_6086      ------------------------------------------------
SU_CLEAN_contig_3701      ------------------------------------------------
SU_CLEAN_contig_8839      ------------------------------------------------

PF14_0371g                AAAGGAAGAAGGAAAAAAATTATTTTATAATTTTTTTGCTTCTGGTGA
Pfa3D7|chr14|PF14_0371|Pf AAAGGAAGAAGGAAAAAAATTATTTTATAATTTTTTTGCTTCTGGTGA
SU_CLEAN_contig_6086      ------------------------------------------------
SU_CLEAN_contig_3701      ------------------------------------------------
SU_CLEAN_contig_8839      ------------------------------------------------

PF14_0371g                TTTTTTTTTTGTTGAGAATTATGATTATTTTGAATTAGGTAATACCCA
Pfa3D7|chr14|PF14_0371|Pf TTTTTTTTTTGTTGAGAATTATGATTATTTTGAATTAGGTAATACCCA
SU_CLEAN_contig_6086      ------------------------------------------------
SU_CLEAN_contig_3701      ------------------------------------------------
SU_CLEAN_contig_8839      ------------------------------------------------

PF14_0371g                AGACATATTAATAACAGAAGCTTATATAAAAATAGTTGATAAAAATGA
Pfa3D7|chr14|PF14_0371|Pf AGACATATTAATAACAGAAGCTTATATAAAAATAGTTGATAAAAATGA
SU_CLEAN_contig_6086      ------------------------------------------------
SU_CLEAN_contig_3701      ------------------------------------------------
SU_CLEAN_contig_8839      ------------------------------------------------

PF14_0371g                TGCTATAAATATAGATTTATATGATAGGATAAGTATAAAAAAAGGGGA
Pfa3D7|chr14|PF14_0371|Pf TGCTATAAATATAGATTTATATGATAGGATAAGTATAAAAAAAGGGGA
SU_CLEAN_contig_6086      ------------------------------------------------
SU_CLEAN_contig_3701      ------------------------------------------------
SU_CLEAN_contig_8839      ------------------------------------------------

PF14_0371g                TATAAAAATACGAAAGAACAAAAAAATCATAATTTTAAATCTAAAAAA
Pfa3D7|chr14|PF14_0371|Pf TATAAAAATACGAAAGAACAAAAAAATCATAATTTTAAATCTAAAAAA
SU_CLEAN_contig_6086      ------------------------------------------------
SU_CLEAN_contig_3701      ------------------------------------------------
SU_CLEAN_contig_8839      ------------------------------------------------

PF14_0371g                AAAAGAAAAGAAATTGTGGGGTTATTTACATTTTTTCTCTATATTTGT
Pfa3D7|chr14|PF14_0371|Pf AAAAGAAAAGAAATTGTGGGGTTATTTACATTTTTTCTCTATATTTGT
SU_CLEAN_contig_6086      ------------------------------------------------
SU_CLEAN_contig_3701      ------------------------------------------------
SU_CLEAN_contig_8839      ------------------------------------------------

PF14_0371g                TATTTATAAAAACGAAATTTGTCCGAATTTATTAAAATGTACAAAAGA
Pfa3D7|chr14|PF14_0371|Pf TATTTATAAAAACGAAATTTGTCCGAATTTATTAAAATGTACAAAAGA
SU_CLEAN_contig_6086      ------------------------------------------------
SU_CLEAN_contig_3701      ------------------------------------------------
SU_CLEAN_contig_8839      ------------------------------------------------

PF14_0371g                AGAAAAAAATAATATCATGTCAAAAGAACATATATTTAAAGCATTTAT
Pfa3D7|chr14|PF14_0371|Pf AGAAAAAAATAATATCATGTCAAAAGAACATATATTTAAAGCATTTAT
SU_CLEAN_contig_6086      ------------------------------------------------
SU_CLEAN_contig_3701      ------------------------------------------------
SU_CLEAN_contig_8839      ------------------------------------------------

PF14_0371g                GAATAAAAGAAGGATGGAGAGTTTAGAACATTTGAAAAAAATGATGAA
Pfa3D7|chr14|PF14_0371|Pf GAATAAAAGAAGGATGGAGAGTTTAGAACATTTGAAAAAAATGATGAA
SU_CLEAN_contig_6086      ------------------------------------------------
SU_CLEAN_contig_3701      ------------------------------------------------
SU_CLEAN_contig_8839      ------------------------------------------------

PF14_0371g                AAAAGAGAAAAGTTTGAATAGAGAATTTTTAAACAAGTTAGAAGATGA
Pfa3D7|chr14|PF14_0371|Pf AAAAGAGAAAAGTTTGAATAGAGAATTTTTAAACAAGTTAGAAGATGA
SU_CLEAN_contig_6086      ------------------------------------------------
SU_CLEAN_contig_3701      ------------------------------------------------
SU_CLEAN_contig_8839      ------------------------------------------------

PF14_0371g                AGCACAAAAAATACAATGTAAATTGGAAGAAGTAAAATATGAACAATT
Pfa3D7|chr14|PF14_0371|Pf AGCACAAAAAATACAATGTAAATTGGAAGAAGTAAAATATGAACAATT
SU_CLEAN_contig_6086      ------------------------------------------------
SU_CLEAN_contig_3701      ------------------------------------------------
SU_CLEAN_contig_8839      ------------------------------------------------

PF14_0371g                TAAAATGCAAAAGGAGAATATTAAAAAGAGGGCCATCGATTTTATATA
Pfa3D7|chr14|PF14_0371|Pf TAAAATGCAAAAGGAGAATATTAAAAAGAGGGCCATCGATTTTATATA
SU_CLEAN_contig_6086      ------------------------------------------------
SU_CLEAN_contig_3701      ------------------------------------------------
SU_CLEAN_contig_8839      ------------------------------------------------

PF14_0371g                TGATGATAAAACAGAAGGTTGGAAAGATGAAAAAGATATATCTAATAA
Pfa3D7|chr14|PF14_0371|Pf TGATGATAAAACAGAAGGTTGGAAAGATGAAAAAGATATATCTAATAA
SU_CLEAN_contig_6086      ------------------------------------------------
SU_CLEAN_contig_3701      ------------------------------------------------
SU_CLEAN_contig_8839      ------------------------------------------------

PF14_0371g                TAAGGAAAATTGTAAACATAAGGAATACAATAAGGATGATATAAATAA
Pfa3D7|chr14|PF14_0371|Pf TAAGGAAAATTGTAAACATAAGGAATACAATAAGGATGATATAAATAA
SU_CLEAN_contig_6086      ------------------------------------------------
SU_CLEAN_contig_3701      ------------------------------------------------
SU_CLEAN_contig_8839      ------------------------------------------------

PF14_0371g                TAAAAATAATGTACCTTTAAATAATAATAATAATCAACATGTTGAATA
Pfa3D7|chr14|PF14_0371|Pf TAAAAATAATGTACCTTTAAATAATAATAATAATCAACATGTTGAATA
SU_CLEAN_contig_6086      ------------------------------------------------
SU_CLEAN_contig_3701      ------------------------------------------------
SU_CLEAN_contig_8839      ------------------------------------------------

PF14_0371g                TAATTTACATAATAATAATGAATGTGATGTAAATAAAAATAACTTAAT
Pfa3D7|chr14|PF14_0371|Pf TAATTTACATAATAATAATGAATGTGATGTAAATAAAAATAACTTAAT
SU_CLEAN_contig_6086      ------------------------------------------------
SU_CLEAN_contig_3701      ------------------------------------------------
SU_CLEAN_contig_8839      ------------------------------------------------

PF14_0371g                ATTTTGTAAGAATAATATAAAAACTGAAAAGGCAGTTATTGGAAATTA
Pfa3D7|chr14|PF14_0371|Pf ATTTTGTAAGAATAATATAAAAACTGAAAAGGCAGTTATTGGAAATTA
SU_CLEAN_contig_6086      ------------------------------------------------
SU_CLEAN_contig_3701      ------------------------------------------------
SU_CLEAN_contig_8839      ------------------------------------------------

PF14_0371g                TCATAATGAAAAGAAAGTTATAGAATTGAAATTTACACAATTAAAAAA
Pfa3D7|chr14|PF14_0371|Pf TCATAATGAAAAGAAAGTTATAGAATTGAAATTTACACAATTAAAAAA
SU_CLEAN_contig_6086      ------------------------------------------------
SU_CLEAN_contig_3701      ------------------------------------------------
SU_CLEAN_contig_8839      ------------------------------------------------

PF14_0371g                AAACGAACTTCCTGCAAGAGAATCAAGGAATTTAAAAAAATCCTTATC
Pfa3D7|chr14|PF14_0371|Pf AAACGAACTTCCTGCAAGAGAATCAAGGAATTTAAAAAAATCCTTATC
SU_CLEAN_contig_6086      ------------------------------------------------
SU_CLEAN_contig_3701      ------------------------------------------------
SU_CLEAN_contig_8839      ------------------------------------------------

PF14_0371g                TAATTATTCATCGACGAAAAACTTTTTTTTAATTATACTAATTGAAAA
Pfa3D7|chr14|PF14_0371|Pf TAATTATTCATCGACGAAAAACTTTTTTTTAATTATACTAATTGAAAA
SU_CLEAN_contig_6086      ------------------------------------------------
SU_CLEAN_contig_3701      ------------------------------------------------
SU_CLEAN_contig_8839      ------------------------------------------------

PF14_0371g                GGCAAAAAAAATGTTTTTTAGAAATTTGGATTTTAATAGTTCCTTAGA
Pfa3D7|chr14|PF14_0371|Pf GGCAAAAAAAATGTTTTTTAGAAATTTGGATTTTAATAGTTCCTTAGA
SU_CLEAN_contig_6086      ------------------------------------------------
SU_CLEAN_contig_3701      ------------------------------------------------
SU_CLEAN_contig_8839      ------------------------------------------------

PF14_0371g                AGTACTAAAATCGATAACAGAATGTATTTCGAAAGGTAGGGATATAAA
Pfa3D7|chr14|PF14_0371|Pf AGTACTAAAATCGATAACAGAATGTATTTCGAA---------------
SU_CLEAN_contig_6086      ------------------------------------------------
SU_CLEAN_contig_3701      ------------------------------------------------
SU_CLEAN_contig_8839      ------------------------------------------------

PF14_0371g                TATTATAAGACATGTATATGTACATTTATAAAATATTAATATATATAT
Pfa3D7|chr14|PF14_0371|Pf ------------------------------------------------
SU_CLEAN_contig_6086      ------------------------------------------------
SU_CLEAN_contig_3701      ------------------------------------------------
SU_CLEAN_contig_8839      ------------------------------------------------

PF14_0371g                ATATATATATATATATATATATATATATATATATATATATATATTTAT
Pfa3D7|chr14|PF14_0371|Pf ------------------------------------------------
SU_CLEAN_contig_6086      ------------------------------------------------
SU_CLEAN_contig_3701      ------------------------------------------------
SU_CLEAN_contig_8839      ------------------------------------------------

PF14_0371g                ATTTATATTTATTTATTTGTATTATTTCATTAATATTACAGGAAACAA
Pfa3D7|chr14|PF14_0371|Pf ---------------------------------------AGGAAACAA
SU_CLEAN_contig_6086      ------------------------------------------------
SU_CLEAN_contig_3701      ------------------------------------------------
SU_CLEAN_contig_8839      ------------------------------------------------

PF14_0371g                ATTAATTAAAGAGGAGCATATTAAAGTATCAGCTAACATTTCCTTATT
Pfa3D7|chr14|PF14_0371|Pf ATTAATTAAAGAGGAGCATATTAAAGTATCAGCTAACATTTCCTTATT
SU_CLEAN_contig_6086      ------------------------------------------------
SU_CLEAN_contig_3701      ------------------------------------------------
SU_CLEAN_contig_8839      ------------------------------------------------

PF14_0371g                ATACCTATTAACAAACAACCTAGATAAATGTATTGAAGAATGTGACAA
Pfa3D7|chr14|PF14_0371|Pf ATACCTATTAACAAACAACCTAGATAAATGTATTGAAGAATGTGACAA
SU_CLEAN_contig_6086      ------------------------------------------------
SU_CLEAN_contig_3701      ------------------------------------------------
SU_CLEAN_contig_8839      ------------------------------------------------

PF14_0371g                ATGTGTAGACTTAATAAATGAAGAAATTAAAACATATAATGTTCAACA
Pfa3D7|chr14|PF14_0371|Pf ATGTGTAGACTTAATAAATGAAGAAATTAAAACATATAATGTTCAACA
SU_CLEAN_contig_6086      ------------------------------------------------
SU_CLEAN_contig_3701      ------------------------------------------------
SU_CLEAN_contig_8839      ------------------------------------------------

PF14_0371g                TAAACATTGTGAAATTATACATAAAGAAGAAGATGTATTAAAAATTTT
Pfa3D7|chr14|PF14_0371|Pf TAAACATTGTGAAATTATACATAAAGAAGAAGATGTATTAAAAATTTT
SU_CLEAN_contig_6086      ------------------------------------------------
SU_CLEAN_contig_3701      ------------------------------------------------
SU_CLEAN_contig_8839      ------------------------------------------------

PF14_0371g                TTATTCATTAGAAGAAATAAAATCTGAAAATTATATCAAATATCTTTA
Pfa3D7|chr14|PF14_0371|Pf TTATTCATTAGAAGAAATAAAATCTGAAAATTATATCAAATATCTTTA
SU_CLEAN_contig_6086      ------------------------------------------------
SU_CLEAN_contig_3701      ------------------------------------------------
SU_CLEAN_contig_8839      ------------------------------------------------

PF14_0371g                TATTATATATGTAATGGTTATATTAAGAAAAATATATGCTAAAATTAA
Pfa3D7|chr14|PF14_0371|Pf TATTATATATGTAATGGTTATATTAAGAAAAATATATGCTAAAATTAA
SU_CLEAN_contig_6086      ------------------------------------------------
SU_CLEAN_contig_3701      ------------------------------------------------
SU_CLEAN_contig_8839      ------------------------------------------------

PF14_0371g                GAAGGAAAAGTGGATAGATGTTGAAAGCCTTTTTATTTCTATTGAGAA
Pfa3D7|chr14|PF14_0371|Pf GAAGGAAAAGTGGATAGATGTTGAAAGCCTTTTTATTTCTATTGAGAA
SU_CLEAN_contig_6086      ------------------------------------------------
SU_CLEAN_contig_3701      ------------------------------------------------
SU_CLEAN_contig_8839      ------------------------------------------------

PF14_0371g                GGTTCAAGAATATTTACCAACTTCTATTTATAAAAGTATAAAAATGGA
Pfa3D7|chr14|PF14_0371|Pf GGTTCAAGAATATTTACCAACTTCTATTTATAAAAGTATAAAAATGGA
SU_CLEAN_contig_6086      ------------------------------------------------
SU_CLEAN_contig_3701      ------------------------------------------------
SU_CLEAN_contig_8839      ------------------------------------------------

PF14_0371g                TATGAACAATATTCACTTTTTTGAAGTAATAAAGGAACATCTTCTTCA
Pfa3D7|chr14|PF14_0371|Pf TATGAACAATATTCACTTTTTTGAAGTAATAAAGGAACATCTTCTTCA
SU_CLEAN_contig_6086      ------------------------------------------------
SU_CLEAN_contig_3701      ------------------------------------------------
SU_CLEAN_contig_8839      ------------------------------------------------

PF14_0371g                TACAAATGTTTTAAGTAATAAAAAATATATATATATATATATATATAT
Pfa3D7|chr14|PF14_0371|Pf TACAAATGTTTTAA----------------------------------
SU_CLEAN_contig_6086      ------------------------------------------------
SU_CLEAN_contig_3701      ------------------------------------------------
SU_CLEAN_contig_8839      ------------------------------------------------

PF14_0371g                ATATATATAATATGTATATATATTTTTTTTTTTTTTTTTTTTTTTTTT
Pfa3D7|chr14|PF14_0371|Pf ------------------------------------------------
SU_CLEAN_contig_6086      ----------------------------------------TTTTTTTT
SU_CLEAN_contig_3701      ----------------------------------------TTTTTTTT
SU_CLEAN_contig_8839      ------------------------------------------------

PF14_0371g                TTTTTTTTTTTTGTAAATATATACATAATATTCATATCTATATTATTT
Pfa3D7|chr14|PF14_0371|Pf ------------------------------------------------
SU_CLEAN_contig_6086      TTTTTTTTTTTTGGAAATATATACATAATATTCATATCTATATTATTT
SU_CLEAN_contig_3701      TTTTTTTTTTTTGGAAATATATACATAATATTCATATCTATATTATTT
SU_CLEAN_contig_8839      ------------------------------------------------

PF14_0371g                TTCACTAACCATTTAGATATCAAAGATATAAAAAATAATTTATACACC
Pfa3D7|chr14|PF14_0371|Pf ----------------ATATCAAAGATATAAAAAATAATTTATACACC
SU_CLEAN_contig_6086      TTCACTAACCATTTAGATATCAAAGATATAAAAAATAATTTATACACC
SU_CLEAN_contig_3701      TTCACTAACCATTTAGATATCAAAGATATAAAAAATAATTTATACACC
SU_CLEAN_contig_8839      ------------------------------------------------

PF14_0371g                TTAAATTTGGAAATATTAAAGAATAAAGAAATTAATGATAATTTCCCC
Pfa3D7|chr14|PF14_0371|Pf TTAAATTTGGAAATATTAAAGAATAAAGAAATTAATGATAATTTCCCC
SU_CLEAN_contig_6086      TTAAATTTGGAAATATTAAAGAATAAAGAAATTAATGATAATTTCCCC
SU_CLEAN_contig_3701      TTAAATTTGGAAATATTAAAGAATAAAGAAATTAATGATAATTTCCCC
SU_CLEAN_contig_8839      ------------------------------------------------

PF14_0371g                CTTAATATATATATAACATTGAAAAGAT-CTTATTATTTAAAAAATTT
Pfa3D7|chr14|PF14_0371|Pf CTTAATATATATATAACATTGAAAAGAT-CTTATTATTTAAAAAATTT
SU_CLEAN_contig_6086      CTTAATATATATATAACATGCAAAAGATGCTTATTATTTAAAAAATTT
SU_CLEAN_contig_3701      CTTAATATATATATAACATTGAAAAGAT-CTTATTATTTAAAAAATTT
SU_CLEAN_contig_8839      ------------------------------------------------

PF14_0371g                AAATTTATTTTATAAAAATGTTATAAACATATTTTTGTGCTTATATAA
Pfa3D7|chr14|PF14_0371|Pf AAATTTATTTTATAAAAATGTTATAAACATATTTTTGTGCTTATATAA
SU_CLEAN_contig_6086      AAATTTATTTT-------------------------------------
SU_CLEAN_contig_3701      AAATTTATTTTATAAAAATGTTATAAACATATTTTTGTGCTTATATAA
SU_CLEAN_contig_8839      ------------------------------------------------

PF14_0371g                TATTTTATATAGACAAAATAAAATATATAGTTTTTTAAATAATATAGA
Pfa3D7|chr14|PF14_0371|Pf TATTTTATATAGACAAAATAAAATATATAGTTTTTTAAATAATATAGA
SU_CLEAN_contig_6086      ------------------------------------------------
SU_CLEAN_contig_3701      TATTTTATATAGACAAAATAAAATATATAGTTTTTTAAATAATATAGA
SU_CLEAN_contig_8839      ------------------------------------------------

PF14_0371g                ATCTTTGAATTTGTCCAAATTTTTATTGGATATATATATTTTAATTAT
Pfa3D7|chr14|PF14_0371|Pf ATCTTTGAATTTGTCCAAATTTTTATTGGATATATATATTTTAATTAT
SU_CLEAN_contig_6086      ------------------------------------------------
SU_CLEAN_contig_3701      ATCTTTGAATTTGTCCAAATTTTTATTGGATATATATATTTTAATTAT
SU_CLEAN_contig_8839      ------------------------------------------------

PF14_0371g                GTTGTTAAAACATGAAAGTGTCTTTTACGAAAAAATTATGGAAATAGA
Pfa3D7|chr14|PF14_0371|Pf GTTGTTAAAACATGAAAGTGTCTTTTACGAAAAAATTATGGAAATAGA
SU_CLEAN_contig_6086      ------------------------------------------------
SU_CLEAN_contig_3701      GTTGTTAAAACATGAAAGTGTCTTTTACGAAAAAATTATGGAAATAGA
SU_CLEAN_contig_8839      ------------------------------------------------

PF14_0371g                AAAATGTAAAAATTGTATAGAAAATAAAAATATTAGCCAAGAAATATT
Pfa3D7|chr14|PF14_0371|Pf AAAATGTAAAAATTGTATAGAAAATAAAAATATTAGCCAAGAAATATT
SU_CLEAN_contig_6086      ------------------------------------------------
SU_CLEAN_contig_3701      AAAATGTAAAAATTGTATAGAAAATAAAAATATTAGCCAAGAAATATT
SU_CLEAN_contig_8839      ------------------------------------------------

PF14_0371g                AAATATATTATTAAGTTATATAATGGATGATTCACAAAATGAATTTAA
Pfa3D7|chr14|PF14_0371|Pf AAATATATTATTAAGTTATATAATGGATGATTCACAAAATGAATTTAA
SU_CLEAN_contig_6086      ------------------------------------------------
SU_CLEAN_contig_3701      AAATATATTATTAAGTTATATAATGGATGATTCACAAAATGAATTTAA
SU_CLEAN_contig_8839      ------------------------------------------------

PF14_0371g                TTTTGTAGTACAAAATATTGATCTTTTAAAACGTATTATATATAATGC
Pfa3D7|chr14|PF14_0371|Pf TTTTGTAGTACAAAATATTGATCTTTTAAAACGTATTATATATAATGC
SU_CLEAN_contig_6086      ------------------------------------------------
SU_CLEAN_contig_3701      TTTTGTAGTACAAAATATTGATCTTTTAAAACGTATTATATATAATGC
SU_CLEAN_contig_8839      ------------------------------------------------

PF14_0371g                TAATATTAATATGAATGATAAGAATGTAAATGAAAAACTATTAGATGA
Pfa3D7|chr14|PF14_0371|Pf TAATATTAATATGAATGATAAGAATGTAAATGAAAAACTATTAGATGA
SU_CLEAN_contig_6086      ------------------------------------------------
SU_CLEAN_contig_3701      TAATATTAATA-GAA-GATAAGA-------------------------
SU_CLEAN_contig_8839      ------------------------------------------------

PF14_0371g                TATTTCAGAAAAAAGAAAATATGTGTATATAGTTAATTTATGTTTTTC
Pfa3D7|chr14|PF14_0371|Pf TATTTCAGAAAAAAGAAAATATGTGTATATAGTTAATTTATGTTTTTC
SU_CLEAN_contig_6086      ------------------------------------------------
SU_CLEAN_contig_3701      ------------------------------------------------
SU_CLEAN_contig_8839      ------------------------------------------------

PF14_0371g                AGATATTTTATTAAAATATATGGATGTATTAAGAAAAAAAAATAAAAA
Pfa3D7|chr14|PF14_0371|Pf AGATATTTTATTAAAATATATGGATGTATTAAGAAAAAAAAATAAAAA
SU_CLEAN_contig_6086      ------------------------------------------------
SU_CLEAN_contig_3701      ------------------------------------------------
SU_CLEAN_contig_8839      ------------------------------------------------

PF14_0371g                TGGAATTCAAAAAAAAAAATTTGTAAGAGAAATTATTTGCTCAGAACA
Pfa3D7|chr14|PF14_0371|Pf TGGAATTCAAAAAAAAAAATTTGTAAGAGAAATTATTTGCTCAGAACA
SU_CLEAN_contig_6086      ------------------------------------------------
SU_CLEAN_contig_3701      ------------------------------------------------
SU_CLEAN_contig_8839      ------------------------------------------------

PF14_0371g                AAATAAAATAATTAATGATATGAGTATAAAATTCTTTTCAAATAATGA
Pfa3D7|chr14|PF14_0371|Pf AAATAAAATAATTAATGATATGAGTATAAAATTCTTTTCAAATAATGA
SU_CLEAN_contig_6086      ------------------------------------------------
SU_CLEAN_contig_3701      ------------------------------------------------
SU_CLEAN_contig_8839      ------------------------------------------------

PF14_0371g                ATACTATAAAAATATAAAAGAAAATTGTGATCTTTTAAAATTAAAAAT
Pfa3D7|chr14|PF14_0371|Pf ATACTATAAAAATATAAAAGAAAATTGTGATCTTTTAAAATTAAAAAT
SU_CLEAN_contig_6086      ------------------------------------------------
SU_CLEAN_contig_3701      ------------------------------------------------
SU_CLEAN_contig_8839      --------------------------------TTTTAAAATTAAAAAT

PF14_0371g                TACATTCCAAATAATAAAAACAATGATTTATGTTTTTAATTTAATACA
Pfa3D7|chr14|PF14_0371|Pf TACATTCCAAATAATAAAAACAATGATTTATGTTTTTAATTTAATACA
SU_CLEAN_contig_6086      ------------------------------------------------
SU_CLEAN_contig_3701      ------------------------------------------------
SU_CLEAN_contig_8839      TACATTCCAAATAATAAAAACAATGATTTATGTTTTTAATTTAATACA

PF14_0371g                AAAGATATATAAGAATAAAGACAAGGAAAAAATATATTTAAGAAATAT
Pfa3D7|chr14|PF14_0371|Pf AAAGATATATAAGAATAAAGACAAGGAAAAAATATATTTAAGAAATAT
SU_CLEAN_contig_6086      ------------------------------------------------
SU_CLEAN_contig_3701      ------------------------------------------------
SU_CLEAN_contig_8839      AAAGATATATAAGAATAAAGACAAGGAAAAAATATATTTAAGAAATAT

PF14_0371g                AATAAGCATTTTGTTATTAGATCTTTCATATTCTATTAGTAATTTAAA
Pfa3D7|chr14|PF14_0371|Pf AATAAGCATTTTGTTATTAGATCTTTCATATTCTATTAGTAATTTAAA
SU_CLEAN_contig_6086      ------------------------------------------------
SU_CLEAN_contig_3701      ------------------------------------------------
SU_CLEAN_contig_8839      AATAAGCATTTTGTTATTA-----------------------------

PF14_0371g                TCATACTTCTTATATGTTAAATTATGAAAATTTAATAATTTCTCATTT
Pfa3D7|chr14|PF14_0371|Pf TCATACTTCTTATATGTTAAATTATGAAAATTTAATAATTTCTCATTT
SU_CLEAN_contig_6086      ------------------------------------------------
SU_CLEAN_contig_3701      ------------------------------------------------
SU_CLEAN_contig_8839      ------------------------------------------------

PF14_0371g                ATTTTTATATTTCTGTTTTTCATTTCTATATAACTTTAAATATAATGA
Pfa3D7|chr14|PF14_0371|Pf ATTTTTATATTTCTGTTTTTCATTTCTATATAACTTTAAATATAATGA
SU_CLEAN_contig_6086      ------------------------------------------------
SU_CLEAN_contig_3701      ------------------------------------------------
SU_CLEAN_contig_8839      ------------------------------------------------

PF14_0371g                ATTTATTATTGATATATATAAGAAAACCCATACTTCACAAACTTGTAA
Pfa3D7|chr14|PF14_0371|Pf ATTTATTATTGATATATATAAGAAAACCCATACTTCACAAACTTGTAA
SU_CLEAN_contig_6086      ------------------------------------------------
SU_CLEAN_contig_3701      ------------------------------------------------
SU_CLEAN_contig_8839      ------------------------------------------------

PF14_0371g                CAATTTTATGTCTATAGAAAATATTAAAAGTGAAATAACAAAAAAGAA
Pfa3D7|chr14|PF14_0371|Pf CAATTTTATGTCTATAGAAAATATTAAAAGTGAAATAACAAAAAAGAA
SU_CLEAN_contig_6086      ------------------------------------------------
SU_CLEAN_contig_3701      ------------------------------------------------
SU_CLEAN_contig_8839      ------------------------------------------------

PF14_0371g                AAAAAAATCTATAATTAAGGATATGTTGAATGAGGATATTCTTTTGAA
Pfa3D7|chr14|PF14_0371|Pf AAAAAAATCTATAATTAAGGATATGTTGAATGAGGATATTCTTTTGAA
SU_CLEAN_contig_6086      ------------------------------------------------
SU_CLEAN_contig_3701      ------------------------------------------------
SU_CLEAN_contig_8839      ------------------------------------------------

PF14_0371g                TAATTTTTATGCTGATTATAAAAATTATATGCAAAAGAAAAAAAGGGA
Pfa3D7|chr14|PF14_0371|Pf TAATTTTTATGCTGATTATAAAAATTATATGCAAAAGAAAAAAAGGGA
SU_CLEAN_contig_6086      ------------------------------------------------
SU_CLEAN_contig_3701      ------------------------------------------------
SU_CLEAN_contig_8839      ------------------------------------------------

PF14_0371g                GAAACAAATGAATGGTCACCATTCTATGTTAAGAAATAACTATATCAA
Pfa3D7|chr14|PF14_0371|Pf GAAACAAATGAATGGTCACCATTCTATGTTAAGAAATAACTATATCAA
SU_CLEAN_contig_6086      ------------------------------------------------
SU_CLEAN_contig_3701      ------------------------------------------------
SU_CLEAN_contig_8839      ------------------------------------------------

PF14_0371g                TTTAATGATAGCCAAGATATGTTATTTAATTAAGAAAATAAAACATAT
Pfa3D7|chr14|PF14_0371|Pf TTTAATGATAGCCAAGATATGTTATTTAATTAAGAAAATAAAACATAT
SU_CLEAN_contig_6086      ------------------------------------------------
SU_CLEAN_contig_3701      ------------------------------------------------
SU_CLEAN_contig_8839      ------------------------------------------------

PF14_0371g                GAAACATAATAATAAAAAGAATCATATATGTAGTAATAATAATGATAA
Pfa3D7|chr14|PF14_0371|Pf GAAACATAATAATAAAAAGAATCATATATGTAGTAATAATAATGATAA
SU_CLEAN_contig_6086      ------------------------------------------------
SU_CLEAN_contig_3701      ------------------------------------------------
SU_CLEAN_contig_8839      ------------------------------------------------

PF14_0371g                TAATATTAGTAATAGTTTGATGCTGTTTTCTCTTATTAATGATATATA
Pfa3D7|chr14|PF14_0371|Pf TAATATTAGTAATAGTTTGATGCTGTTTTCTCTTATTAATGATATATA
SU_CLEAN_contig_6086      ------------------------------------------------
SU_CLEAN_contig_3701      ------------------------------------------------
SU_CLEAN_contig_8839      ------------------------------------------------

PF14_0371g                TTCAAATCAGATTTCTTTTAATAGTCCTTATTTTTTAAAAGATAAAAT
Pfa3D7|chr14|PF14_0371|Pf TTCAAATCAGATTTCTTTTAATAGTCCTTATTTTTTAAAAGATAAAAT
SU_CLEAN_contig_6086      ------------------------------------------------
SU_CLEAN_contig_3701      ------------------------------------------------
SU_CLEAN_contig_8839      ------------------------------------------------

PF14_0371g                TTATTACTTGTTATGTATTCAATACAATTTGATATTATTAAATAAAAA
Pfa3D7|chr14|PF14_0371|Pf TTATTACTTGTTATGTATTCAATACAATTTGATATTATTAAATAAAAA
SU_CLEAN_contig_6086      ------------------------------------------------
SU_CLEAN_contig_3701      ------------------------------------------------
SU_CLEAN_contig_8839      ------------------------------------------------

PF14_0371g                ATATAAGTCATCAGAAATTATTAATTTTAGCTATGTAACATTAATAAA
Pfa3D7|chr14|PF14_0371|Pf ATATAAGTCATCAGAAATTATTAATTTTAGCTATGTAACATTAATAAA
SU_CLEAN_contig_6086      ------------------------------------------------
SU_CLEAN_contig_3701      ------------------------------------------------
SU_CLEAN_contig_8839      ------------------------------------------------

PF14_0371g                ACAAAATTTTAATTACTCTTTTTTTCTTAACAATGATAAACAAAAAAA
Pfa3D7|chr14|PF14_0371|Pf ACAAAATTTTAATTACTCTTTTTTTCTTAACAATGATAAACAAAAAAA
SU_CLEAN_contig_6086      ------------------------------------------------
SU_CLEAN_contig_3701      ------------------------------------------------
SU_CLEAN_contig_8839      ------------------------------------------------

PF14_0371g                TATGGAACACTTATATTATAGAACTAATAATATGACTATAATAAATAA
Pfa3D7|chr14|PF14_0371|Pf TATGGAACACTTATATTATAGAACTAATAATATGACTATAATAAATAA
SU_CLEAN_contig_6086      ------------------------------------------------
SU_CLEAN_contig_3701      ------------------------------------------------
SU_CLEAN_contig_8839      ------------------------------------------------

PF14_0371g                TGAATACATCAACAAATATTTTAATTATTTTACTAATGATATAATCAC
Pfa3D7|chr14|PF14_0371|Pf TGAATACATCAACAAATATTTTAATTATTTTACTAATGATATAATCAC
SU_CLEAN_contig_6086      ------------------------------------------------
SU_CLEAN_contig_3701      ------------------------------------------------
SU_CLEAN_contig_8839      ------------------------------------------------

PF14_0371g                ATTTCATAATATCGAGAGAAATCATTTTTTAAAACATGTGTCCAATAA
Pfa3D7|chr14|PF14_0371|Pf ATTTCATAATATCGAGAGAAATCATTTTTTAAAACATGTGTCCAATAA
SU_CLEAN_contig_6086      ------------------------------------------------
SU_CLEAN_contig_3701      ------------------------------------------------
SU_CLEAN_contig_8839      ------------------------------------------------

PF14_0371g                TAATATTGAAACGTTGTTATACCCATATATTCAATGTGTTGTATGGAA
Pfa3D7|chr14|PF14_0371|Pf TAATATTGAAACGTTGTTATACCCATATATTCAATGTGTTGTATGGAA
SU_CLEAN_contig_6086      ------------------------------------------------
SU_CLEAN_contig_3701      ------------------------------------------------
SU_CLEAN_contig_8839      ------------------------------------------------

PF14_0371g                ACATAAAAGGATAAAAATATTTAGCAATATAAATATTTGTTTATTAAA
Pfa3D7|chr14|PF14_0371|Pf ACATAAAAGGATAAAAATATTTAGCAATATAAATATTTGTTTATTAAA
SU_CLEAN_contig_6086      ------------------------------------------------
SU_CLEAN_contig_3701      ------------------------------------------------
SU_CLEAN_contig_8839      ------------------------------------------------

PF14_0371g                ACTTAAAGTTAACCAAGGCATTTTGATAAAATTTCGTAATATGGTTAG
Pfa3D7|chr14|PF14_0371|Pf ACTTAAAGTTAACCAAGGCATTTTGATAAAATTTCGTAATATG-----
SU_CLEAN_contig_6086      ------------------------------------------------
SU_CLEAN_contig_3701      ------------------------------------------------
SU_CLEAN_contig_8839      ------------------------------------------------

PF14_0371g                TTTAAATGTATTATTGATAAAATGAATTTTTTTTTTTTTTTTGTGTGT
Pfa3D7|chr14|PF14_0371|Pf ------------------------------------------------
SU_CLEAN_contig_6086      ------------------------------------------------
SU_CLEAN_contig_3701      ------------------------------------------------
SU_CLEAN_contig_8839      ------------------------------------------------

PF14_0371g                CTTTAAAATAAAACCATAATTAATATATATATATATATATATATATAT
Pfa3D7|chr14|PF14_0371|Pf ------------------------------------------------
SU_CLEAN_contig_6086      ------------------------------------------------
SU_CLEAN_contig_3701      ------------------------------------------------
SU_CLEAN_contig_8839      ------------------------------------------------

PF14_0371g                ATATTATTTTTCATTTTTTAGATAATAAAATATATGGAAAACCTCTTA
Pfa3D7|chr14|PF14_0371|Pf ---------------------ATAATAAAATATATGGAAAACCTCTTA
SU_CLEAN_contig_6086      ------------------------------------------------
SU_CLEAN_contig_3701      ------------------------------------------------
SU_CLEAN_contig_8839      ------------------------------------------------

PF14_0371g                ATCGATTTTCACATTTTATACTTTGTTTTTCATTTGAAGAAGCTAAAT
Pfa3D7|chr14|PF14_0371|Pf ATCGATTTTCACATTTTATACTTTGTTTTTCATTTGAAGAAGCTAAAT
SU_CLEAN_contig_6086      ------------------------------------------------
SU_CLEAN_contig_3701      ------------------------------------------------
SU_CLEAN_contig_8839      ------------------------------------------------

PF14_0371g                TTATCTTTACATTTTTTTGATCCTAATAGTGGTATACCAACAGGTACA
Pfa3D7|chr14|PF14_0371|Pf TTATCTTTACATTTTTTTGATCCTAATAGTGGTATACCAACAG-----
SU_CLEAN_contig_6086      ------------------------------------------------
SU_CLEAN_contig_3701      ------------------------------------------------
SU_CLEAN_contig_8839      ------------------------------------------------

PF14_0371g                TTATTTAAAATATTATATAAATATATAAATAAAAATATATATATATTG
Pfa3D7|chr14|PF14_0371|Pf ------------------------------------------------
SU_CLEAN_contig_6086      ------------------------------------------------
SU_CLEAN_contig_3701      ------------------------------------------------
SU_CLEAN_contig_8839      ------------------------------------------------

PF14_0371g                TTTTTTTTTTTTTTTTTTTTTTGGAAAGACCTTGATCACATCCTCTTA
Pfa3D7|chr14|PF14_0371|Pf ----------------------------ACCTTGATCACATCCTCTTA
SU_CLEAN_contig_6086      ------------------------------------------------
SU_CLEAN_contig_3701      ------------------------------------------------
SU_CLEAN_contig_8839      ------------------------------------------------

PF14_0371g                CCTATTAAAGAATTGAATAAAAAGTTTTTTAAGAACAAATTGGAATAT
Pfa3D7|chr14|PF14_0371|Pf CCTATTAAAGAATTGAATAAAAAGTTTTTTAAGAACAAATTGGAATAT
SU_CLEAN_contig_6086      ------------------------------------------------
SU_CLEAN_contig_3701      ------------------------------------------------
SU_CLEAN_contig_8839      ------------------------------------------------

PF14_0371g                CAAAATATTTTTAAATATTATTTCAATAAGTTCTTAAAAATTAAAATA
Pfa3D7|chr14|PF14_0371|Pf CAAAATATTTTTAAATATTATTTCAATAAGTTCTTAAAAATTAAAATA
SU_CLEAN_contig_6086      ------------------------------------------------
SU_CLEAN_contig_3701      ------------------------------------------------
SU_CLEAN_contig_8839      ------------------------------------------------

PF14_0371g                GAGTTATTAAGTAATTTATACGGTTCAATGTTATATATATATTAATGA
Pfa3D7|chr14|PF14_0371|Pf GAGTTATTAAGTAATTTATACGGTTCAATGTTATATATATATTAA---
SU_CLEAN_contig_6086      ------------------------------------------------
SU_CLEAN_contig_3701      ------------------------------------------------
SU_CLEAN_contig_8839      ------------------------------------------------

PF14_0371g                AAAAAGTGTTGTTATATATATTATTAAAACTATATATATTTTTTTATA
Pfa3D7|chr14|PF14_0371|Pf ------------------------------------------------
SU_CLEAN_contig_6086      ------------------------------------------------
SU_CLEAN_contig_3701      ------------------------------------------------
SU_CLEAN_contig_8839      ------------------------------------------------

PF14_0371g                ATTTTTGTGAAATATTAAGAAAATTAAGAAATGTTATAAATATATATT
Pfa3D7|chr14|PF14_0371|Pf ------------------------------------------------
SU_CLEAN_contig_6086      ------------------------------------------------
SU_CLEAN_contig_3701      ------------------------------------------------
SU_CLEAN_contig_8839      ------------------------------------------------

PF14_0371g                ATATATATGTATATAATAAATCAAATGGTTAAAAATAAATAAATATAT
Pfa3D7|chr14|PF14_0371|Pf ------------------------------------------------
SU_CLEAN_contig_6086      ------------------------------------------------
SU_CLEAN_contig_3701      ------------------------------------------------
SU_CLEAN_contig_8839      ------------------------------------------------

PF14_0371g                GAAACATTTATATATTTATAACATATAATAATATTATATATAATTTTA
Pfa3D7|chr14|PF14_0371|Pf ------------------------------------------------
SU_CLEAN_contig_6086      ------------------------------------------------
SU_CLEAN_contig_3701      ------------------------------------------------
SU_CLEAN_contig_8839      ------------------------------------------------

PF14_0371g                AAAAAATAAAAATTAATACATATATATATATTATTATATATTATATAT
Pfa3D7|chr14|PF14_0371|Pf ------------------------------------------------
SU_CLEAN_contig_6086      ------------------------------------------------
SU_CLEAN_contig_3701      ------------------------------------------------
SU_CLEAN_contig_8839      ------------------------------------------------

PF14_0371g                ATATATATATATATATATATATATAATATATATATTTTATATATTATA
Pfa3D7|chr14|PF14_0371|Pf ------------------------------------------------
SU_CLEAN_contig_6086      ------------------------------------------------
SU_CLEAN_contig_3701      ------------------------------------------------
SU_CLEAN_contig_8839      ------------------------------------------------

PF14_0371g                TAGGTTGAACAAAACCATATAAAATTCTTATTATTTTTATGATATATA
Pfa3D7|chr14|PF14_0371|Pf ------------------------------------------------
SU_CLEAN_contig_6086      ------------------------------------------------
SU_CLEAN_contig_3701      ------------------------------------------------
SU_CLEAN_contig_8839      ------------------------------------------------

PF14_0371g                ATTTTTATTTAATTTATATTTTATTTTATTTTTTTTTTTGTTTTTCTT
Pfa3D7|chr14|PF14_0371|Pf ------------------------------------------------
SU_CLEAN_contig_6086      ------------------------------------------------
SU_CLEAN_contig_3701      ------------------------------------------------
SU_CLEAN_contig_8839      ------------------------------------------------

PF14_0371g                TATTTTAATATACCTTTGCAACAAAAAAAATAAAATAAAATAATCGGA
Pfa3D7|chr14|PF14_0371|Pf ------------------------------------------------
SU_CLEAN_contig_6086      ------------------------------------------------
SU_CLEAN_contig_3701      ------------------------------------------------
SU_CLEAN_contig_8839      ------------------------------------------------

PF14_0371g                ATTTTTTTCCTTATAAAAAAAAAAAAAAGAGTACTTTTTTCTCATTAC
Pfa3D7|chr14|PF14_0371|Pf ------------------------------------------------
SU_CLEAN_contig_6086      ------------------------------------------------
SU_CLEAN_contig_3701      ------------------------------------------------
SU_CLEAN_contig_8839      ------------------------------------------------

PF14_0371g                TATTATTATATTATATTATATACATATATATAAAATATATATAATTTC
Pfa3D7|chr14|PF14_0371|Pf ------------------------------------------------
SU_CLEAN_contig_6086      ------------------------------------------------
SU_CLEAN_contig_3701      ------------------------------------------------
SU_CLEAN_contig_8839      ------------------------------------------------

PF14_0371g                ATGTTTTTTTTTTTTTTCTTTTTTTATTTATTTAAATATATATGAATT
Pfa3D7|chr14|PF14_0371|Pf ------------------------------------------------
SU_CLEAN_contig_6086      ------------------------------------------------
SU_CLEAN_contig_3701      ------------------------------------------------
SU_CLEAN_contig_8839      ------------------------------------------------

PF14_0371g                TTTGTTTATATTTTTTTTAACGTTAAAAAGAATACATTATATATAAAT
Pfa3D7|chr14|PF14_0371|Pf ------------------------------------------------
SU_CLEAN_contig_6086      ------------------------------------------------
SU_CLEAN_contig_3701      ------------------------------------------------
SU_CLEAN_contig_8839      ------------------------------------------------

PF14_0371g                TTATTATATATATATGTATTATTATTTTTTTTTTTTTTTTTTTTTTTG
Pfa3D7|chr14|PF14_0371|Pf ------------------------------------------------
SU_CLEAN_contig_6086      ------------------------------------------------
SU_CLEAN_contig_3701      ------------------------------------------------
SU_CLEAN_contig_8839      ------------------------------------------------

PF14_0371g                TTTGAATTAAAATTAATATAATATAAAAAGAAAATATGTGAAATCCAT
Pfa3D7|chr14|PF14_0371|Pf ------------------------------------------------
SU_CLEAN_contig_6086      ------------------------------------------------
SU_CLEAN_contig_3701      ------------------------------------------------
SU_CLEAN_contig_8839      ------------------------------------------------

PF14_0371g                ATATTTTTTATATTTATATTTTTTGCAACATTATAATTAAATGTGACA
Pfa3D7|chr14|PF14_0371|Pf ------------------------------------------------
SU_CLEAN_contig_6086      ------------------------------------------------
SU_CLEAN_contig_3701      ------------------------------------------------
SU_CLEAN_contig_8839      ------------------------------------------------

PF14_0371g                AGGAAATTAAGATTATAAAAAAATATTAGACTAATTAATTATATGTTT
Pfa3D7|chr14|PF14_0371|Pf ------------------------------------------------
SU_CLEAN_contig_6086      ------------------------------------------------
SU_CLEAN_contig_3701      ------------------------------------------------
SU_CLEAN_contig_8839      ------------------------------------------------

PF14_0371g                ATGTAAAATATAATTTTTATATATATATGAAAAAGTATATGTATATAT
Pfa3D7|chr14|PF14_0371|Pf ------------------------------------------------
SU_CLEAN_contig_6086      ------------------------------------------------
SU_CLEAN_contig_3701      ------------------------------------------------
SU_CLEAN_contig_8839      ------------------------------------------------

PF14_0371g                AATCTCATATATATGTATATTTAATATATATATGAAACATTTTGGAAT
Pfa3D7|chr14|PF14_0371|Pf ------------------------------------------------
SU_CLEAN_contig_6086      ------------------------------------------------
SU_CLEAN_contig_3701      ------------------------------------------------
SU_CLEAN_contig_8839      ------------------------------------------------

PF14_0371g                TATAGATATTATATATATATATATATATATATGAATCACACACAAAAA
Pfa3D7|chr14|PF14_0371|Pf ------------------------------------------------
SU_CLEAN_contig_6086      ------------------------------------------------
SU_CLEAN_contig_3701      ------------------------------------------------
SU_CLEAN_contig_8839      ------------------------------------------------

PF14_0371g                ATATAGAGATAATATAAGAATTATAAATTTCAATGAA
Pfa3D7|chr14|PF14_0371|Pf -------------------------------------
SU_CLEAN_contig_6086      -------------------------------------
SU_CLEAN_contig_3701      -------------------------------------
SU_CLEAN_contig_8839      -------------------------------------

;

endblock;
