# Supplementary material for: cDNA sequences reveal considerable gene prediction inaccuracy in the Plasmodium falciparum genome
Source: BMC Genomics. 2007 Jul 27;8:255. doi: 10.1186/1471-2164-8-255 (PMC1978503; doi:10.1186/1471-2164-8-255)
Supplement: Additional file 3 — Genes with cDNA sequences not matching predicted CDS perfectly. Aligned cDNA and predicted CDS sequences can be viewed by double clicking the hyper-linked gene names in the Excel file. [file 1471-2164-8-255-S3.zip › PF14_0388.TXT]

#NEXUS

[!This data assembled using Sequencher, from Gene Codes Corporation.]
begin data;
   dimensions ntax=3 nchar=4898;
   format datatype=dna gap=- interleave=yes;
   matrix

PF14_0388         TTTATTTATATTTATTTGTTTTTTATTTATTTTTTATTTATTTTTTTA
MAL14|PF14_0388   ------------------------------------------------
su_gi_contig_6860 ------------------------------------------------

PF14_0388         TTTATTTTTTATTTTATTTCCGTTTTAGGAACAGCCATTATTGGATTA
MAL14|PF14_0388   ------------------------------------------------
su_gi_contig_6860 ------------------------------------------------

PF14_0388         CTCATACAGAGCACAGGAATATTACTAACATACTACACCATAAAATAT
MAL14|PF14_0388   ------------------------------------------------
su_gi_contig_6860 ------------------------------------------------

PF14_0388         TATTCCTTAATTTTTCAATATATTAGTATTTGCTTCATACATTCTTGT
MAL14|PF14_0388   ------------------------------------------------
su_gi_contig_6860 ------------------------------------------------

PF14_0388         TCTTATGCCTATATAGAACCAATAATTCCTACCATCATATCCTTATTC
MAL14|PF14_0388   ------------------------------------------------
su_gi_contig_6860 ------------------------------------------------

PF14_0388         TTTGATAAGAAAGACCAATTATTTTCTCAAAGTTTTGTATCCTTTTTC
MAL14|PF14_0388   ------------------------------------------------
su_gi_contig_6860 ------------------------------------------------

PF14_0388         AGATATTTATCTTTAACTATATCACCTATTGTCTACAGTTATTACTAT
MAL14|PF14_0388   ------------------------------------------------
su_gi_contig_6860 ------------------------------------------------

PF14_0388         ATAGAAAATCAGCTGTATCCTTTCTCCATATCTTCAAGTATGTCTCTT
MAL14|PF14_0388   ------------------------------------------------
su_gi_contig_6860 ------------------------------------------------

PF14_0388         TTATCTATTTTTTTTGTTATTATGTCTTTTAAATTTCATAACAAGATG
MAL14|PF14_0388   ------------------------------------------------
su_gi_contig_6860 ------------------------------------------------

PF14_0388         AAAAATTCTATTACTAATTAAATTAATTTATATTATGAAATATATCGA
MAL14|PF14_0388   ------------------------------------------------
su_gi_contig_6860 ------------------------------------------------

PF14_0388         CACTTACAAATTATATAACATATATATATATATATATTATT-------
MAL14|PF14_0388   ------------------------------------------------
su_gi_contig_6860 ------------------------------------------------

PF14_0388         ------------------------------------------------
MAL14|PF14_0388   ------------------------------------------------
su_gi_contig_6860 ------------------------------------------------

PF14_0388         ------------------------------------------------
MAL14|PF14_0388   ------------------------------------------------
su_gi_contig_6860 ------------------------------------------------

PF14_0388         ------------------------------------------------
MAL14|PF14_0388   ------------------------------------------------
su_gi_contig_6860 ------------------------------------------------

PF14_0388         ------------------------------------------------
MAL14|PF14_0388   ------------------------------------------------
su_gi_contig_6860 ------------------------------------------------

PF14_0388         ------------------------------------------------
MAL14|PF14_0388   ------------------------------------------------
su_gi_contig_6860 ------------------------------------------------

PF14_0388         ------------------------------------------------
MAL14|PF14_0388   ------------------------------------------------
su_gi_contig_6860 ------------------------------------------------

PF14_0388         ------------------------------------------------
MAL14|PF14_0388   ------------------------------------------------
su_gi_contig_6860 ------------------------------------------------

PF14_0388         ------------------------------------------------
MAL14|PF14_0388   ------------------------------------------------
su_gi_contig_6860 ------------------------------------------------

PF14_0388         ------------------------------------------------
MAL14|PF14_0388   ------------------------------------------------
su_gi_contig_6860 ------------------------------------------------

PF14_0388         ------------------------------------------------
MAL14|PF14_0388   ------------------------------------------------
su_gi_contig_6860 ------------------------------------------------

PF14_0388         --------------------------------------TATATATTTT
MAL14|PF14_0388   ------------------------------------------------
su_gi_contig_6860 ------------------------------------------------

PF14_0388         TTTTATTT-TTATATATGTTTTAATTTTTATCCTTATTTATTTATTTA
MAL14|PF14_0388   ------------------------------------------------
su_gi_contig_6860 ------------------------------------------------

PF14_0388         ATTGTTTTTTTTTTTTATTTATTCATATATATATATATATATATATAT
MAL14|PF14_0388   ------------------------------------------------
su_gi_contig_6860 ------------------------------------------------

PF14_0388         ATATATATATATATATATATATATTTATATTTATAAATAATATATTTA
MAL14|PF14_0388   ------------------------------------------------
su_gi_contig_6860 ------------------------------------------------

PF14_0388         CACTTTGGTAAATATATATTATATTTTTGTCTTTTTTTTTTTTTTTTT
MAL14|PF14_0388   ------------------------------------------------
su_gi_contig_6860 ------------------------------------------------

PF14_0388         TTTTATATACATATTTTTTTGTTGACTTTTTTTTCTTCATATTTTTTA
MAL14|PF14_0388   ------------------------------------------------
su_gi_contig_6860 ------------------------------------------------

PF14_0388         TTATTATTTTTTTTAATTCTCTTCATTTTTTCTTTAATTTCTATAAAT
MAL14|PF14_0388   ------------------------------------------------
su_gi_contig_6860 ------------------------------------------------

PF14_0388         TAATAAATATAAATAATATATATTTATATTTACATTCCTTTGTAAATT
MAL14|PF14_0388   ------------------------------------------------
su_gi_contig_6860 ------------------------------------------------

PF14_0388         TTTATTTAATATTTGTTATATTTTTAATGTATATATAATATGTCCTAT
MAL14|PF14_0388   ------------------------------------------------
su_gi_contig_6860 ------------------------------------------------

PF14_0388         TTATGGAATATTATAAAAAATAAGAAAGAAAATGAAAAAAAAAAAACT
MAL14|PF14_0388   ------------------------------------------------
su_gi_contig_6860 ------------------------------------------------

PF14_0388         AATTTTTATTAATTATTTAAAGTATTATTAATATTTATAAATATCCAG
MAL14|PF14_0388   ------------------------------------------------
su_gi_contig_6860 ------------------------------------------------

PF14_0388         AACCAACATTTTGGCTAGTCAAGTTGTACAAAAAAAAAAAAAAAAAAA
MAL14|PF14_0388   ------------------------------------------------
su_gi_contig_6860 ------------------------------------------------

PF14_0388         AAAAAAAAGCACGTAATATTTATATATATATATATATATATATATATA
MAL14|PF14_0388   ------------------------------------------------
su_gi_contig_6860 ------------------------------------------------

PF14_0388         TATTTATAATTTTCTTGTATATTAATTATTTTTTGTATGCACATATAG
MAL14|PF14_0388   ------------------------------------------------
su_gi_contig_6860 ------------------------------------------------

PF14_0388         GCATAAACATTTATACCGAAAAAAAAGACATTATCTTTTTTATGAATT
MAL14|PF14_0388   ------------------------------------------------
su_gi_contig_6860 ------------------------------------------------

PF14_0388         GTTCTGATTCAAAAATATATTTCTTTTCTTTTTAACATTTTTCAAAAT
MAL14|PF14_0388   ------------------------------------------------
su_gi_contig_6860 ------------------------------------------------

PF14_0388         ATTGACATTACCAAAAGTAAAGAGAAAAAAGAAAGAGTATACACAAAA
MAL14|PF14_0388   ------------------------------------------------
su_gi_contig_6860 ------------------------------------------------

PF14_0388         GTATTTTTTTTTAAATATAAAAAGGACGTGATGTAAAATTTTATAAAT
MAL14|PF14_0388   ------------------------------------------------
su_gi_contig_6860 ------------------------------------------------

PF14_0388         TATTTGAAAGACCAACATAAAAATGACATAACAGTATTGTCTATAAAT
MAL14|PF14_0388   ------------------------------------------------
su_gi_contig_6860 ------------------------------------------------

PF14_0388         AATATATATATATATATATATATATATATATATTTATATTTATATTTA
MAL14|PF14_0388   ------------------------------------------------
su_gi_contig_6860 ------------------------------------------------

PF14_0388         TCTATTTATGTTTGTTCATTTTATTTTTATTACATATAAATAAAAAAA
MAL14|PF14_0388   ------------------------------------------------
su_gi_contig_6860 ------------------------------------------------

PF14_0388         TAAGTATATAATGAATATTGGTATTAAAAATATAAATAAGAGTGATGA
MAL14|PF14_0388   ----------ATGAATATTGGTATTAAAAATATAAATAAGAGTGATGA
su_gi_contig_6860 ------------------------------------------------

PF14_0388         AAAGAACTATTCTAACATGACCAATGAAGAAAAAATTAATTTTAAAAG
MAL14|PF14_0388   AAAGAACTATTCTAACATGACCAATGAAGAAAAAATTAATTTTAAAAG
su_gi_contig_6860 ------------------------------------------------

PF14_0388         GAGAATAATACTAGATGGAATAAATTTCTCACAAAATTTTTCATACTC
MAL14|PF14_0388   GAGAATAATACTAGATGGAATAAATTTCTCACAAAATTTTTCATACTC
su_gi_contig_6860 ------------------------------------------------

PF14_0388         AAACTTTGCATATTATGAAAATTTATCATCTGTCTATGCAGGATGTTT
MAL14|PF14_0388   AAACTTTGCATATTATGAAAATTTATCATCTGTCTATGCAGGATGTTT
su_gi_contig_6860 ------------------------------------------------

PF14_0388         GGTAAAACACTGAAAAAATGAACATCACAAACCGTTATTTTTGTATTA
MAL14|PF14_0388   G-----------------------------------------------
su_gi_contig_6860 ------------------------------------------------

PF14_0388         AACATTGTATAATATATAATAACATTGTATATATACGCATACATATAT
MAL14|PF14_0388   ------------------------------------------------
su_gi_contig_6860 ------------------------------------------------

PF14_0388         ATGTATATATATATATATTTTTTTTTTTTCGTTAAAGGAAGAATTAAA
MAL14|PF14_0388   -------------------------------------GAAGAATTAAA
su_gi_contig_6860 ------------------------------------------------

PF14_0388         TAATATTGAAGTGATGGTGAAAGATATAAATCTGGATATAAAAAAAAA
MAL14|PF14_0388   TAATATTGAAGTGATGGTGAAAGATATAAATCTGGATATAAAAAAAAA
su_gi_contig_6860 ------------------------------------------------

PF14_0388         AAAAGAATTATTAGAATTAGCAAGACAAGAAATTCCTTTATTTTACTT
MAL14|PF14_0388   AAAAGAATTATTAGAATTAGCAAGACAAGAAATTCCTTTATTTTACTT
su_gi_contig_6860 ------------------------------------------------

PF14_0388         TCCCCTCAATAATAGTTAGGACAAATATTACATTAACGTAGATGAAAT
MAL14|PF14_0388   TCCCCTCAATAATA----------------------------------
su_gi_contig_6860 ------------------------------------------------

PF14_0388         GTTTTTATTTCTTTCTTTTACTTTTTTTTTTTTTGTTTTTTTTAATAC
MAL14|PF14_0388   ------------------------------------------------
su_gi_contig_6860 ------------------------------------------------

PF14_0388         ATTTATTTATATTATAAAATATGTGTTTTAAATGAAATATATATTTTT
MAL14|PF14_0388   ------------------------------------------------
su_gi_contig_6860 ------------------------------------------------

PF14_0388         TTTCAATATCTAATTTTTATTTTATTTTCCTTTTTTAGTGTATAGTGA
MAL14|PF14_0388   --------------------------------------TGTATAGTGA
su_gi_contig_6860 ------------------------------------------------

PF14_0388         ATCAGAATTGAGATATTTTGAGAATTGCATTTTACCATATGTTAATAA
MAL14|PF14_0388   ATCAGAATTGAGATATTTTGAGAATTGCATTTTACCATATGTTAATAA
su_gi_contig_6860 ------------------------------------------------

PF14_0388         GCAAAAAGAAATTAATGAAATAAAAAAACTCCTATTTAATTCGTATCA
MAL14|PF14_0388   GCAAAAAGAAATTAATGAAATAAAAAAACTCCTATTTAATTCGTATCA
su_gi_contig_6860 -----------------------------TCCTATTTAATTCGTATCA

PF14_0388         AAATTATGTTATATACAATGTAATATAAGAAAGATATGTAAAATATAT
MAL14|PF14_0388   AAATTATGTTATATACAAT-----------------------------
su_gi_contig_6860 AAATTATGTTATATACAATGTAATATAAGAAAGATATGTAAAATATAT

PF14_0388         TAACTGAAGGAACATTCTAATACTTCTTAGCTCACAATATAAAGAATA
MAL14|PF14_0388   ------------------------------------------------
su_gi_contig_6860 TAACTGAAGGAACATTCTAATACTTCTTAGCTCACAATATAAAGAATA

PF14_0388         AAAAAAATATATATACATATATATATTTTTTTTATTTAGGATATATAT
MAL14|PF14_0388   ---------------------------------------GATATATAT
su_gi_contig_6860 AAAAAAATATATATACATATATATATTTTTTTTATTTAGGATATATAT

PF14_0388         GAACTATGGACAGAAGAATTAGACACTCTACATAAGTTTATTATTTTT
MAL14|PF14_0388   GAACTATGGACAGAAGAATTAGACACTCTACATAAGTTTATTATTTTT
su_gi_contig_6860 GAACTATGGACAGAAGAATTAGACACTCTACATAAGTTTATTATTTTT

PF14_0388         GAAACTTTTCGAAATAAAAATAAGGTAACAAAAACTACATGCGTTTTT
MAL14|PF14_0388   GAAACTTTTCGAAATAAAAATAAG------------------------
su_gi_contig_6860 GAAACTTTTCGAAATAAAAATAAG------------------------

PF14_0388         GTTTTGATATGTGAAAAAAAATAAAAAATATTAAAAAATAAGTAAATG
MAL14|PF14_0388   ------------------------------------------------
su_gi_contig_6860 ------------------------------------------------

PF14_0388         ATAAAAATTATATATATCTAATTTGTAATATTTTTTTCTAGCATCTAA
MAL14|PF14_0388   -----------------------------------------CATCTAA
su_gi_contig_6860 -----------------------------------------CATCTAA

PF14_0388         CTAATAAAACACAAAGTGACAAAAAAGAGCAAGTTCATTTAAACAAAA
MAL14|PF14_0388   CTAATAAAACACAAAGTGACAAAAAAGAGCAAGTTCATTTAAACAAAA
su_gi_contig_6860 CTAATAAAACACAAAGTGACAAAAAAGAGCAAGTTCATTTAAACAAAA

PF14_0388         TTGAAAAGATAAAAAGGAGGATCAAAATGCATATATCTAAGGATAACA
MAL14|PF14_0388   TTGAAAAGATAAAAAGGAGGATCAAAATGCATATATCTAAGGATAACA
su_gi_contig_6860 TTGAAAAGATAAAAAGGAGGATCAAAATGCATATATCTAAGGATAACA

PF14_0388         ATGTTGTTGTATGAACAAAAAAAAAAAAAAAAAAAAAAAAAAAAAAAA
MAL14|PF14_0388   ATGTTGTT----------------------------------------
su_gi_contig_6860 ATGTTGTT----------------------------------------

PF14_0388         AAAAAACATATATATAGTAAACATGCACATATATATATATATATATAT
MAL14|PF14_0388   ------------------------------------------------
su_gi_contig_6860 ------------------------------------------------

PF14_0388         ATATATATATATATATATTTATTTATTTATTCATTTATTCAATTTTTA
MAL14|PF14_0388   ------------------------------------------------
su_gi_contig_6860 ------------------------------------------------

PF14_0388         TAGCTTAATGAGGAAAACACAAATGTAAATATGAATAGAAATGAAAAA
MAL14|PF14_0388   ---CTTAATGAGGAAAACACAAATGTAAATATGAATAGAAATGAAAAA
su_gi_contig_6860 ---CTTAATGAGGAAAACACAAATGTAAATATGAATAGAAATGAAAAA

PF14_0388         ATTAAATGTCCCCCCATAAACTTTGACGACTGGATATAATATATACAT
MAL14|PF14_0388   ATTAAATGTCCCCCCATAAACTTTGACGACTGGATATAA---------
su_gi_contig_6860 ATTAAATGTCCCCCCATAAACTTTGACGACTGGATATAATATATACAT

PF14_0388         TTATAAATTAAAAAAAACAGTTATATAGTTTTACAAAATGGTTATTTG
MAL14|PF14_0388   ------------------------------------------------
su_gi_contig_6860 TTATAAATTAAAAAAAACAGTTATATAGTTTTACAAAATGGTTATTTG

PF14_0388         ATGAAAAGATACATAAACACGTGGAACATATAAAGTCTTTACATTTCA
MAL14|PF14_0388   ------------------------------------------------
su_gi_contig_6860 ATGAAAAGATACATAAACACGTGGAACATATAAAGTCTTTACATTTCA

PF14_0388         TACTTTTAATATTATCTAATTGTACTTTATTCAATTTTATAATTAATT
MAL14|PF14_0388   ------------------------------------------------
su_gi_contig_6860 TACTTTTAATATTATCTAATTGTACTTTATTCAATTTTATAATTAA--

PF14_0388         TTTTTTGTTCCATATTTTCCTTATTACCGTAACAAATTAAGCACATAT
MAL14|PF14_0388   ------------------------------------------------
su_gi_contig_6860 ------------------------------------------------

PF14_0388         TTTTTGTTATATTACAAGAGGTATTTGAATTATTATAATTTTTGTTTG
MAL14|PF14_0388   ------------------------------------------------
su_gi_contig_6860 ------------------------------------------------

PF14_0388         AATATTCATCTGATGATAACAATTGTGTAACTTGATTATAATCTTGCT
MAL14|PF14_0388   ------------------------------------------------
su_gi_contig_6860 ------------------------------------------------

PF14_0388         TTTTATTATTAGTATTATTTATATTATACTGGCATGTATTAAATATAT
MAL14|PF14_0388   ------------------------------------------------
su_gi_contig_6860 ------------------------------------------------

PF14_0388         GCATTATATTAATTAAATTATTTGTAGTATTATTAATTATAGAAGTAA
MAL14|PF14_0388   ------------------------------------------------
su_gi_contig_6860 ------------------------------------------------

PF14_0388         CATTATAATTATTGTTATCCAGATTTAATAACATATCATTTACTGTTT
MAL14|PF14_0388   ------------------------------------------------
su_gi_contig_6860 ------------------------------------------------

PF14_0388         TATATAATATGTTATTATTAGAAATATTCTTATTTAAATATTCTATAT
MAL14|PF14_0388   ------------------------------------------------
su_gi_contig_6860 ------------------------------------------------

PF14_0388         TTTTATAATAAGAATATATATATATTTCTTTACTTAATAAATCTTTTA
MAL14|PF14_0388   ------------------------------------------------
su_gi_contig_6860 ------------------------------------------------

PF14_0388         AAGGTCTAATAAATAATATATCATTATGTCTGGAATCTATATAGGATG
MAL14|PF14_0388   ------------------------------------------------
su_gi_contig_6860 ------------------------------------------------

PF14_0388         TATGTGTAGGTATGTTAATACCATATCCATAGATTGTATATAAGAAAG
MAL14|PF14_0388   ------------------------------------------------
su_gi_contig_6860 ------------------------------------------------

PF14_0388         TTTTATTTGCTATATTATTTGCATTATCACCAATAATAACATAATGAA
MAL14|PF14_0388   ------------------------------------------------
su_gi_contig_6860 ------------------------------------------------

PF14_0388         TATTTTCATTATGACAATATGTAAATATATTATTATATATAATTAATT
MAL14|PF14_0388   ------------------------------------------------
su_gi_contig_6860 ------------------------------------------------

PF14_0388         CATTTATATATTGCATATAATAATTATTTTGTTTTGTTTTTATATTAT
MAL14|PF14_0388   ------------------------------------------------
su_gi_contig_6860 ------------------------------------------------

PF14_0388         GATAATTTAATATAAAAGCATCTTTATATATATCATTAATAAAATAGT
MAL14|PF14_0388   ------------------------------------------------
su_gi_contig_6860 ------------------------------------------------

PF14_0388         TATTTTTTATTACTACAAAATGTATTTTGTTTATTTGTTTTTTGTATA
MAL14|PF14_0388   ------------------------------------------------
su_gi_contig_6860 ------------------------------------------------

PF14_0388         CACCATTAACAAAACATATTTTTTCTTTAGGCTTTATTATTCTGTTTT
MAL14|PF14_0388   ------------------------------------------------
su_gi_contig_6860 ------------------------------------------------

PF14_0388         CATTTTCATTCTTTATATCAATTTTATTAATATTTATGTTTGATTTAT
MAL14|PF14_0388   ------------------------------------------------
su_gi_contig_6860 ------------------------------------------------

PF14_0388         TTTGTTCCACATCTAACATATTAAATATATTCGTAATAATATTTATTA
MAL14|PF14_0388   ------------------------------------------------
su_gi_contig_6860 ------------------------------------------------

PF14_0388         ATTTATAAATATAATTGATATCATCGTATATATCTACGAAAATTATTT
MAL14|PF14_0388   ------------------------------------------------
su_gi_contig_6860 ------------------------------------------------

PF14_0388         CATTAAAAATCGCATGTTCATTGCTTATATATAAATCACTTTGTCTAT
MAL14|PF14_0388   ------------------------------------------------
su_gi_contig_6860 ------------------------------------------------

PF14_0388         TTTTGACATTTTTTAAATATTTTACAAATGCATACAAAAGGAATGATG
MAL14|PF14_0388   ------------------------------------------------
su_gi_contig_6860 ------------------------------------------------

PF14_0388         AATATATACCTCCAGAAAAAGCAATGGATGTTCTTTTTTTCTTTTCTT
MAL14|PF14_0388   ------------------------------------------------
su_gi_contig_6860 ------------------------------------------------

PF14_0388         TGCAGATATTAAAATCATTGAATATTTTTTCACCTACGGAATTCTTTT
MAL14|PF14_0388   ------------------------------------------------
su_gi_contig_6860 ------------------------------------------------

PF14_0388         CCATATTATTAGGAATACACTTTTTTGAGTCTGCACTATTTTTTCCTA
MAL14|PF14_0388   ------------------------------------------------
su_gi_contig_6860 ------------------------------------------------

PF14_0388         GGGTATCTAAATGACTACTTACAATATCAGAGTTATTATTTATAACAA
MAL14|PF14_0388   ------------------------------------------------
su_gi_contig_6860 ------------------------------------------------

PF14_0388         CAGGTCTTTTATTTTTATTATCCCCTTGTTCATTTATAAACCTTTTTT
MAL14|PF14_0388   ------------------------------------------------
su_gi_contig_6860 ------------------------------------------------

PF14_0388         CATTTTGTGTATTCAATTCCTCATTCTGTTTTACATTATTTTGTATTA
MAL14|PF14_0388   ------------------------------------------------
su_gi_contig_6860 ------------------------------------------------

PF14_0388         CATGTCGTTTATTAGATTGATTAAATTTTGTTTTACTTTTAAATAAAC
MAL14|PF14_0388   ------------------------------------------------
su_gi_contig_6860 ------------------------------------------------

PF14_0388         AT
MAL14|PF14_0388   --
su_gi_contig_6860 --

;

endblock;
