# Supplementary material for: cDNA sequences reveal considerable gene prediction inaccuracy in the Plasmodium falciparum genome
Source: BMC Genomics. 2007 Jul 27;8:255. doi: 10.1186/1471-2164-8-255 (PMC1978503; doi:10.1186/1471-2164-8-255)
Supplement: Additional file 3 — Genes with cDNA sequences not matching predicted CDS perfectly. Aligned cDNA and predicted CDS sequences can be viewed by double clicking the hyper-linked gene names in the Excel file. [file 1471-2164-8-255-S3.zip › PF14_0419.TXT]

#NEXUS

[!This data assembled using Sequencher, from Gene Codes Corporation.]
begin data;
   dimensions ntax=3 nchar=26654;
   format datatype=dna gap=- interleave=yes;
   matrix

PF14_0419          AACATAAAAAATTGAATAATATTGTAGAGGTCACTAGGTACTTGCTTT
MAL14|PF14_0419    ------------------------------------------------
su_gi_contig_10413 ------------------------------------------------

PF14_0419          TTCTTATCATTCACACATCTCAAATATAAAAAGTATATTTCATCATAA
MAL14|PF14_0419    ------------------------------------------------
su_gi_contig_10413 ------------------------------------------------

PF14_0419          TCTAAACAATTATCCATATTATCGTCAAATTCCCATATCATTCTTTCT
MAL14|PF14_0419    ------------------------------------------------
su_gi_contig_10413 ------------------------------------------------

PF14_0419          ACTTCACTCTACAAAAAAAAAAAATAAATAATAAAATAATAAAATAAT
MAL14|PF14_0419    ------------------------------------------------
su_gi_contig_10413 ------------------------------------------------

PF14_0419          AATAATAATAATAATTAAATACAAGAAATATATAAATACACATAACAT
MAL14|PF14_0419    ------------------------------------------------
su_gi_contig_10413 ------------------------------------------------

PF14_0419          TAAATGATGAAAAAAAAGCTAAAATGGGAAAGAATAATTAAAATATTT
MAL14|PF14_0419    ------------------------------------------------
su_gi_contig_10413 ------------------------------------------------

PF14_0419          TTTAAAAAATATTACTGATTCCAAAATAAATTATAATATATACATACA
MAL14|PF14_0419    ------------------------------------------------
su_gi_contig_10413 ------------------------------------------------

PF14_0419          TTCATAATAACTATATATATATATATATATATATATATATATTTATGT
MAL14|PF14_0419    ------------------------------------------------
su_gi_contig_10413 ------------------------------------------------

PF14_0419          ATATATATATTCCCCATTAAAATATATACTATTTAGGTAAAATATTAT
MAL14|PF14_0419    ------------------------------------------------
su_gi_contig_10413 ------------------------------------------------

PF14_0419          TAAGATTAACATAAAAATAATAACCTTTGAAATTTTGTAATTATATCT
MAL14|PF14_0419    ------------------------------------------------
su_gi_contig_10413 ------------------------------------------------

PF14_0419          ATGTAGAATATCATGAAGGTTACAAACAGATATTTTCCCAGTATTATC
MAL14|PF14_0419    ------------------------------------------------
su_gi_contig_10413 ------------------------------------------------

PF14_0419          TTTATCCATCATACTAAAAACTCGCTGTAAGTTTTTCTTCTCTGTGTT
MAL14|PF14_0419    ------------------------------------------------
su_gi_contig_10413 ------------------------------------------------

PF14_0419          GGAAATTTTCTTTAAATTCTTGATGTCTAATGGAGCTATATATCCATT
MAL14|PF14_0419    ------------------------------------------------
su_gi_contig_10413 ------------------------------------------------

PF14_0419          TCCACAAATATAAAAATTAGGATTCTTTTCATTATTTAATTTTTCAAT
MAL14|PF14_0419    ------------------------------------------------
su_gi_contig_10413 ------------------------------------------------

PF14_0419          TATTGGTATATAAGGTTTTTCATTCATTTTGTTATTTTCTTATGTATA
MAL14|PF14_0419    ------------------------------------------------
su_gi_contig_10413 ------------------------------------------------

PF14_0419          TTATTTTATATTATTCTTTTCTAAAAATCCTTTTCATAGTAATTGGAC
MAL14|PF14_0419    ------------------------------------------------
su_gi_contig_10413 ------------------------------------------------

PF14_0419          ATATATATTTAACACAAAATAAATATAAATATATATAAATATATTTAT
MAL14|PF14_0419    ------------------------------------------------
su_gi_contig_10413 ------------------------------------------------

PF14_0419          ATATATATGTATATGTATACAGCAAATGAAAGATAGAGATAAAAAAAA
MAL14|PF14_0419    ------------------------------------------------
su_gi_contig_10413 ------------------------------------------------

PF14_0419          AAAAAAAAGGAAATTTATTGTTTAGTGTGCAAAAATATTAGAAATACT
MAL14|PF14_0419    ------------------------------------------------
su_gi_contig_10413 ------------------------------------------------

PF14_0419          TTCAAATAGAAAAAAAAAATTAATTATTTTAAAATATGTTAATGTAAA
MAL14|PF14_0419    ------------------------------------------------
su_gi_contig_10413 ------------------------------------------------

PF14_0419          ACTATAATTATATACAAAACAGAGATATTTTATTTATGTAGTAGAAAT
MAL14|PF14_0419    ------------------------------------------------
su_gi_contig_10413 ------------------------------------------------

PF14_0419          ATATATATATATATATATAACATATAAAAATCAAATATTTACTAAAAT
MAL14|PF14_0419    ------------------------------------------------
su_gi_contig_10413 ------------------------------------------------

PF14_0419          TATATAATATTAGAAAAAGTTCATATCATGCCACATTGCATATGAATA
MAL14|PF14_0419    ------------------------------------------------
su_gi_contig_10413 ------------------------------------------------

PF14_0419          AATATATCGAAAAATGCAATATTCATTTTTTTTTTTTTTTTTTTTCTT
MAL14|PF14_0419    ------------------------------------------------
su_gi_contig_10413 ------------------------------------------------

PF14_0419          CTTTCTTTTCTTTTTATTATTCATCCTTCCTATTCTTATTTTCACATA
MAL14|PF14_0419    ------------------------------------------------
su_gi_contig_10413 ------------------------------------------------

PF14_0419          TTTATTCTTTCTAGAATATTGTACATATATTGTTATTATAGTAATATA
MAL14|PF14_0419    ------------------------------------------------
su_gi_contig_10413 ------------------------------------------------

PF14_0419          GAATTATAATTTGTGTGTATTTATTATAATTTACACATTTTTCCAATT
MAL14|PF14_0419    ------------------------------------------------
su_gi_contig_10413 ------------------------------------------------

PF14_0419          TCCCCTTTTTTTTTTTTTTTTTCCTATAAAATATGAATTGTATTTAAA
MAL14|PF14_0419    ------------------------------------------------
su_gi_contig_10413 ------------------------------------------------

PF14_0419          GTGTAATAAGATGCGTTGAGAAAAAATGAAATGAATAAATTCTTTTTT
MAL14|PF14_0419    ------------------------------------------------
su_gi_contig_10413 ------------------------------------------------

PF14_0419          CTTTATTCTTTTTTTATTTTCTTTTTATTCATAATATATACGTATATA
MAL14|PF14_0419    ------------------------------------------------
su_gi_contig_10413 ------------------------------------------------

PF14_0419          TATATATATATATTTATTTATTTATTTATTAATTTATTTATTAATTTA
MAL14|PF14_0419    ------------------------------------------------
su_gi_contig_10413 ------------------------------------------------

PF14_0419          TATATTTAAAAATGGAAGATAATAATAATAATGAAACTCATTTGGAAA
MAL14|PF14_0419    ------------------------------------------------
su_gi_contig_10413 ------------------------------------------------

PF14_0419          ATGTAAAAAATGGGGAACCGTTTTATATTTTGAATCCTTCAGAGTTTA
MAL14|PF14_0419    ------------------------------------------------
su_gi_contig_10413 ------------------------------------------------

PF14_0419          TTCGAAATAAAGAAAAAGTTCTAAAAGAATTTATTACAAAAAAATATG
MAL14|PF14_0419    ------------------------------------------------
su_gi_contig_10413 ------------------------------------------------

PF14_0419          ATGATATTATAAAACAAAATAAATTAAGTGCTGATATTAGATGCACTT
MAL14|PF14_0419    ------------------------------------------------
su_gi_contig_10413 ------------------------------------------------

PF14_0419          ATTTTCAATGCAATCCAAAAATAGTAATATTTACTACCTATACTCCCT
MAL14|PF14_0419    ------------------------------------------------
su_gi_contig_10413 ------------------------------------------------

PF14_0419          TTCAAAAATATGAAAGTGTTGTTTCTTTAAAGTAATGTTATTTCTAAT
MAL14|PF14_0419    ------------------------------------------------
su_gi_contig_10413 ------------------------------------------------

PF14_0419          ATGAAATATATTTTAATGTATTATGTATATAAGACTTTTTTTTTTTTA
MAL14|PF14_0419    ------------------------------------------------
su_gi_contig_10413 ------------------------------------------------

PF14_0419          TCTCTTTTGGTGTATTCTTTCTTATATCTTTAGAAATGTGGACACGGC
MAL14|PF14_0419    ------------------------------------------------
su_gi_contig_10413 ------------------------------------------------

PF14_0419          TGCTAGACGCCTCAACATTCAAATGCATGAAGATAATACTTTTAAAGT
MAL14|PF14_0419    ------------------------------------------------
su_gi_contig_10413 ------------------------------------------------

PF14_0419          TATTTATATATCAGATATAAAAAAGAAGGTACATCCTTTTTCTTCATA
MAL14|PF14_0419    ------------------------------------------------
su_gi_contig_10413 ------------------------------------------------

PF14_0419          TATATATATATATATATATATATATATATATAATTTAATGGAAAAAAT
MAL14|PF14_0419    ------------------------------------------------
su_gi_contig_10413 ------------------------------------------------

PF14_0419          GTCATTACCTCTTTTTATAACCTACAAAAATATATTATACCATCTATT
MAL14|PF14_0419    ------------------------------------------------
su_gi_contig_10413 ------------------------------------------------

PF14_0419          TTATAAAAATTTGTAGATTGCACCTGGGATGTTATTTAACTTTAAAGT
MAL14|PF14_0419    ------------------------------------------------
su_gi_contig_10413 ------------------------------------------------

PF14_0419          TGGAGAAATAAAAAAATACATTAAATAAAAATATATAAATATATATAT
MAL14|PF14_0419    ------------------------------------------------
su_gi_contig_10413 ------------------------------------------------

PF14_0419          ATATATATATATATATATATATATATATATATATATATTGAAGACGAA
MAL14|PF14_0419    ------------------------------------------------
su_gi_contig_10413 ------------------------------------------------

PF14_0419          ACTTTTATATTTATAAAAGACTTAATATATATAGTAACATATCATGTT
MAL14|PF14_0419    ------------------------------------------------
su_gi_contig_10413 ------------------------------------------------

PF14_0419          AAAAATATTAATCTAAAAGAATATTTTCTATAATTCAAAATATGTTCT
MAL14|PF14_0419    ------------------------------------------------
su_gi_contig_10413 ------------------------------------------------

PF14_0419          TTATATTTATAGATAGAATTTTACCCTAAATCACATGCAAACTATGAA
MAL14|PF14_0419    ------------------------------------------------
su_gi_contig_10413 ------------------------------------------------

PF14_0419          TATGATCTTGAAGTTCACTCAGAGGTATACATACACACACTTATATAT
MAL14|PF14_0419    ------------------------------------------------
su_gi_contig_10413 ------------------------------------------------

PF14_0419          ATATATATATTATATGTTATGCTAGTTTTTATATGTATAATATTCGCA
MAL14|PF14_0419    ------------------------------------------------
su_gi_contig_10413 ------------------------------------------------

PF14_0419          CCTTCATCTTGTTAATAGGGAAAATATTTTCTATTACCAATTCGATGT
MAL14|PF14_0419    ------------------------------------------------
su_gi_contig_10413 ------------------------------------------------

PF14_0419          ATGAACGATCAAATAATTTTGAATGTACAAGACGAAGTAATTATAGAT
MAL14|PF14_0419    ------------------------------------------------
su_gi_contig_10413 ------------------------------------------------

PF14_0419          GATACACCTATATACATGAAGAGTGAGAAAAATATATCAATTAAAAAT
MAL14|PF14_0419    ------------------------------------------------
su_gi_contig_10413 ------------------------------------------------

PF14_0419          ATAGGTCAATATGAAAATAAATTTGAAGTTATAATAAATCCTCCCTTT
MAL14|PF14_0419    ------------------------------------------------
su_gi_contig_10413 ------------------------------------------------

PF14_0419          TATTTGAGCGTTTCATCGTCTATTCATTCTCTCAAAATAGGGGAAATG
MAL14|PF14_0419    ------------------------------------------------
su_gi_contig_10413 ------------------------------------------------

PF14_0419          GAACATGTAAAATTGATTATTAAAAAGAAAATTTATATGATAACATTA
MAL14|PF14_0419    --------------------------------------------ATGG
su_gi_contig_10413 ------------------------------------------------

PF14_0419          TAT-TAAACACCATATTGTGTCAAAATTGAAATAA-TAATTATAATAT
MAL14|PF14_0419    AAGATAATAATAATAATGAAACTCATTTGGAAAATGTAAAAAATGGGG
su_gi_contig_10413 ------------------------------------------------

PF14_0419          ATATGTATGTATGTTTTTTTTT-TTTTTTTTTTTTTCTTTTTAGTTTA
MAL14|PF14_0419    AACCGTTT-TATATTTTGAATCCTTCAGAGTTTATTCGAAATAAAGAA
su_gi_contig_10413 ------------------------------------------------

PF14_0419          AGA-TAATGTTTGTACCAGTT-CATAATAAGTGTTATGAAGATTATAT
MAL14|PF14_0419    AAAGTTCTAAAAGAATTTATTACAAAAAAA-TATGATGAT-ATTATAA
su_gi_contig_10413 ------------------------------------------------

PF14_0419          GATAATTAATTATGAAAATGTAATTACTACAATGAGATATATTATATA
MAL14|PF14_0419    AACAA--AATAAATTAAGTGCTGATATTAGATGCACTTATTTTCAATG
su_gi_contig_10413 ------------------------------------------------

PF14_0419          TAAATATATATATATATATATATATATATATATA-TCTATTATATATA
MAL14|PF14_0419    CAA-TCCAAAAATAGTAATATTTAC-TACCTATACTCCCTTTCAAAAA
su_gi_contig_10413 ------------------------------------------------

PF14_0419          TATTATAAATATGGTTATA-ATTTATTAGGGATTAAGCACTTATACAA
MAL14|PF14_0419    TATGAAAGTGTTGTTTCTTTAAAAAATGTGGAC-ACGG-CTGCTAGAC
su_gi_contig_10413 ------------------------------------------------

PF14_0419          AAATAAAAAGTAAAGGTATTATAGCCGATGTTTTTATAAAAGATAAAG
MAL14|PF14_0419    GCCTCAACATTCAAA-TGC-AT-GAAGATAATACTTTTAAAGTTATTT
su_gi_contig_10413 ------------------------------------------------

PF14_0419          AAATTATAGCTCATGACATATACATAAACAAATCTAAAGAAATCAATA
MAL14|PF14_0419    ATATATCAGAT-ATAAAAAAGAAGGGAAAATATTTTC-TATTACCA-A
su_gi_contig_10413 ------------------------------------------------

PF14_0419          TTTTCCTTAAAAACTTATCATTCTTCTTATTGTCGTACAAGGTCATAA
MAL14|PF14_0419    TTCGATGTATGAACG-ATCAAA-TAATTTTGAATGTACAAGACGAAGT
su_gi_contig_10413 ------------------------------------------------

PF14_0419          AATACCAAGTCTATGAATATAAATATGTGAGTAGAAAAAATCAATGTA
MAL14|PF14_0419    AATTATAGATG-ATACACCTATATACATGAAGAGTGAGAAA-AATATA
su_gi_contig_10413 ------------------------------------------------

PF14_0419          TAAACAGTACA-ATAAGTAAATTTCATACAATCCTT-A--TTATATAT
MAL14|PF14_0419    TCAATTAAAAATATAGGTCAATATGAAAATAAATTTGAAGTTATA-AT
su_gi_contig_10413 ------------------------------------------------

PF14_0419          ATATATATATATATATATATATATATATGTATATATGTATATTCTTTT
MAL14|PF14_0419    AAATCCTCCCTTTTATTTGAGCGTTTCATCGTCTAT-TC-ATTCTCTC
su_gi_contig_10413 ------------------------------------------------

PF14_0419          AAAGGATAATGATTCTGAAGATATAAAAAATACAAACTTTAATGTAAA
MAL14|PF14_0419    AAAATAGGGGAAATG-GAACATTTTAAGA-TA-ATGTTTGTACC-AGT
su_gi_contig_10413 ------------------------------------------------

PF14_0419          CCATAA-A-GTAATACAAAAAAGCTTTATTAATAAACAA-GAAT-TAT
MAL14|PF14_0419    TCATAATAAGTGTTATGAAGATTATATGATAATTAATTATGAAAATGG
su_gi_contig_10413 ------------------------------------------------

PF14_0419          CTGATGAAAATATCGTTAAAAATGAATTATACGGAAATGAAGATTTGT
MAL14|PF14_0419    ATTAAGCACTTATACAAAAATAAAAAGTAAA-GGTATTATAGCCGA-T
su_gi_contig_10413 ------------------------------------------------

PF14_0419          ATGATTATGAAAC-TGACGAATATTAT-GTTAATGAAAATAATGATAA
MAL14|PF14_0419    GTTTTTATAAAAGATAAAGAA-ATTATAGCTCATGACA-TATACATAA
su_gi_contig_10413 ------------------------------------------------

PF14_0419          TAACGATTTGAGTGATAATCAATCTAGTCAA-AGTGATTTTT-ATGAG
MAL14|PF14_0419    -A-CAAATCTAAAGA-AATCAATATTTTCCTTAAAAACTTATCATTCT
su_gi_contig_10413 ------------------------------------------------

PF14_0419          GAAAAGTTTCC-AGAAGATATGGTAAATATAAA-TG-ATGAA-A-AAA
MAL14|PF14_0419    TCTTATTGTCGTACAAGGTCATA-AAATACCAAGTCTATGAATATAAA
su_gi_contig_10413 ------------------------------------------------

PF14_0419          TAAAA-AATGAGCTATGTACATATAGTTTAAACAAT-TCAAATAAATT
MAL14|PF14_0419    TATGATAATGAT-TCTGAAGATATAAAAAATACAAACTTTAATGTAAA
su_gi_contig_10413 ------------------------------------------------

PF14_0419          CCTTCATTCCAATTCTAATTA-CGTAAGTAGAAAA-AAGGAGGAT--G
MAL14|PF14_0419    CCATAAAGT-AATACAAAAAAGCTTTATTAATAAACAAGAATTATCTG
su_gi_contig_10413 ------------------------------------------------

PF14_0419          ATTTACAAATTAAAAAAAATAAAATTATAAAAATATATCCGAAATATC
MAL14|PF14_0419    ATGAAAATATCGTTAAAAATGAA-TTATACGGAAATGAA-GATTTGT-
su_gi_contig_10413 ------------------------------------------------

PF14_0419          AAAAGTTATATAATGATACGGATACACCTATTTCT-ATATTAATAA-A
MAL14|PF14_0419    ATGA-TTATGAAACTG-ACGAATATTA-TGTTAATGAAAATAATGATA
su_gi_contig_10413 ------------------------------------------------

PF14_0419          TCCGCAGTTTGCATCATTTTT--TAAAATTGAATT-ATTTTTATTTAT
MAL14|PF14_0419    ATAACGATTTGAGTGATAATCAATCTAGTCAAAGTGATTTTTATGAGG
su_gi_contig_10413 ------------------------------------------------

PF14_0419          AAAAGGATATTCAA-A-A-GA-AGAAAAGGTTGTTATATATTTGAAAA
MAL14|PF14_0419    AAAAGTTTCCAGAAGATATGGTAAATATAAATGATGAAAAAATAAAAA
su_gi_contig_10413 ------------------------------------------------

PF14_0419          GTATAACACCAGAAATATA-TATAT-CAAACAGCATACATGATATAGA
MAL14|PF14_0419    ATG-AGCTATGTACATATAGTTTAAACAATTCAAATAAATTCCTTCAT
su_gi_contig_10413 ------------------------------------------------

PF14_0419          TACAATTCTTATAAATACTTGTAAAACCTTACATTTTGATCTTAGCAA
MAL14|PF14_0419    TCCAATTCTAATTACGTAA-GTAGAAAAAAGGAGGATGAT-TTACAAA
su_gi_contig_10413 ------------------------------------------------

PF14_0419          TAATCATCCAATTGATGCCTCTATTACCATAGAAAAT-TCAGATGATT
MAL14|PF14_0419    TTAAAAAAAATAAAATTATAAAAATAT-ATCCGAAATATCAAAAG-TT
su_gi_contig_10413 ------------------------------------------------

PF14_0419          ACTATAAGGAATATAAGATAGAAACTAAAAAATTTATTATACCTGCAA
MAL14|PF14_0419    A-TATAATGATACGGATACACCTATTTCTATATT-AATAAATCCGCAG
su_gi_contig_10413 ------------------------------------------------

PF14_0419          ATT-C-TAAGTATTTAC--TT-A-TTATTGTATATTTACCTACAAGAC
MAL14|PF14_0419    TTTGCATCATTTTTTAAAATTGAATTATTTT-TATTTATAAA-AGGAT
su_gi_contig_10413 ------------------------------------------------

PF14_0419          ATGGTCCTTTTGAAAAGACATTTATAATTCATCAAAAATATACAAATG
MAL14|PF14_0419    ATTCAAAAGAAGAAAAGGTTGTTATATATT-TGAAAAGTATAACACCA
su_gi_contig_10413 ------------------------------------------------

PF14_0419          TTAAAAAAAATATAAAACTTTTAGGTACTTGTATACTTCCAGATCTTA
MAL14|PF14_0419    GAAATATATATATCAAACAGC-A--TACATG-ATA-T---AGATACAA
su_gi_contig_10413 ------------------------------------------------

PF14_0419          AATTTG-ATATAGATGAAATAAATTTTAATGAAGTATCACATAGTTTT
MAL14|PF14_0419    TTCTTATAAATACTTGTAA-AACCTTACATTTTG-ATCTTAGCAATAA
su_gi_contig_10413 ------------------------------------------------

PF14_0419          TTATATGAAAAAAGTTTTCAT-ATTATTAATAATTCTCACT-TAACTT
MAL14|PF14_0419    TCATCCAATTGATGCCTCTATTACCATAGAAAATTCAGATGATTACTA
su_gi_contig_10413 ------------------------------------------------

PF14_0419          TAAATTAT-TCATTTAAATATTCTAA--TGAATTAAATGAAGAAATTC
MAL14|PF14_0419    TAAGGAATATAAGATAGAAACTAAAAAATTTATTATACCTGCAAATTC
su_gi_contig_10413 ------------------------------------------------

PF14_0419          AAATTATAAAACCATT-TGGTGAATTACAAAAATATGAAAAAGAACAA
MAL14|PF14_0419    TAAGTATTTACTTATTATTGTATATTT-ACCTACAAGACATGGTCCT-
su_gi_contig_10413 ------------------------------------------------

PF14_0419          GTTGTTATAAAAT-TTTGTCCTAAATATATAAAA-ACATATTTTTATA
MAL14|PF14_0419    -TT-TGAAAAGACATTTATAATTCATCAAAAATATACAAATGTTAAAA
su_gi_contig_10413 ------------------------------------------------

PF14_0419          ATA-TAGAATTTTTTATAGAGGAAATTAAAACATATAAAATTAAGTTA
MAL14|PF14_0419    AAAATATAAAACTTT-TAG-GTACTTGTATACTTCCAGA-TC---TTA
su_gi_contig_10413 ------------------------------------------------

PF14_0419          CCATTCCATGCTATTTGTTCTAAACCTTTAGTTTTGTGTGAACCTCTT
MAL14|PF14_0419    A-ATTTGATA-TAGATGAAATAAAT-TTTAATGAAGTATCA-CATAGT
su_gi_contig_10413 ------------------------------------------------

PF14_0419          TTTTTAAACCTTGAACATATTATTATTGATCAAATATATACAGAAAAA
MAL14|PF14_0419    TTTTTATATGAAAAAAGTTTTCATATT-ATTAA-TA-ATTCTCACTTA
su_gi_contig_10413 ------------------------------------------------

PF14_0419          ATAAAAATAATTAATGAATCACAAGAAACTGATATAAAATATGAATTC
MAL14|PF14_0419    ACTTTAA-A-TTATTCATTTA-AATATTCT-A-ATGAATTA--AATGA
su_gi_contig_10413 ------------------------------------------------

PF14_0419          ATAATAGAAGAAAAAATAAAAGATATTTGTTCTTTCCAAGTTTGTGAG
MAL14|PF14_0419    AGAA-ATTC-AAATTATAAAACCATTTGGTGAATTACAAAAATATGAA
su_gi_contig_10413 ------------------------------------------------

PF14_0419          AATGA---A---G---GAATAATACAAAGAAATTCTTTTAAATC-TAT
MAL14|PF14_0419    AAAGAACAAGTTGTTATAAAATTTTGTCCTAAATATATAAAAACATAT
su_gi_contig_10413 ------------------------------------------------

PF14_0419          TGGTATATCTTTAAAAAGTAATAGTATAGGAAATATATTAATTGTTAT
MAL14|PF14_0419    TTTTATAA-TATAGAAT-TTTTTATAGAGGAAAT-TAAAACATATAAA
su_gi_contig_10413 ------------------------------------------------

PF14_0419          AAAAA-TTAAAATTCC-TGGT-TTGGATGATTTCTTATTTTTTAATAT
MAL14|PF14_0419    ATTAAGTTACCATTCCATGCTATTTGTTCTAAACCTTTAGTTTTGTGT
su_gi_contig_10413 ------------------------------------------------

PF14_0419          AAAAG-CTTTTTGTA--C-TTGTCCATATATAAAAATAATTCCAAACA
MAL14|PF14_0419    GAACCTCTTTTTTTAAACCTTGAACATAT-TATTATTGAT-C-AAATA
su_gi_contig_10413 ------------------------------------------------

PF14_0419          TTATCGATTTTGAAAAATGCAACTGTTTAGATGTTAAACAAAAGATT-
MAL14|PF14_0419    T-ATACAGA---AAAAATAAAAATAATTA-ATGAATCACAAGAAACTG
su_gi_contig_10413 ------------------------------------------------

PF14_0419          AT-TGAAATAAAAAATGAAAGTCCTATTAGTACATTTATTAC-TTTGT
MAL14|PF14_0419    ATATAAAATATGAATTCATAATAGAAG-AAAAAATAAAAGATATTTGT
su_gi_contig_10413 ------------------------------------------------

PF14_0419          CTAATGAAAATTCG-GTGTTTACAT-ATTC-TGATAATAATTTCTACG
MAL14|PF14_0419    TCTTTCCAAGTTTGTGAGAATGAAGGAATAATACAAAGAAATTCTTT-
su_gi_contig_10413 ------------------------------------------------

PF14_0419          TACAGCCAAATAAGTCTATTTTTATA--AAT-GTATATGCACAATGCT
MAL14|PF14_0419    TAAATCTATTGGTATATCTTTAAAAAGTAATAGTATAGGAAATATA-T
su_gi_contig_10413 ------------------------------------------------

PF14_0419          TAGAAACAATAACATATAATGATATATTAATTGTGACTGTTCATCGAA
MAL14|PF14_0419    TAATTGTTATAAAAATTAAA-AT-TCCTGGTT-TGGATGATT-TCTTA
su_gi_contig_10413 ------------------------------------------------

PF14_0419          AGGATGACATACATATACCAATAAGGGCTCAGGTGAATTAGAAAAATA
MAL14|PF14_0419    TTTTTTA-ATATAAA-AGCTTTTTGTACTT-GTCCATATATAAAAATA
su_gi_contig_10413 ------------------------------------------------

PF14_0419          AAATTTATAATAATC-A-T---AATAATG-AACTAGTAAACAAATATA
MAL14|PF14_0419    ATTCCAAACATTATCGATTTTGAAAAATGCAACT-GTTTAGATGT-TA
su_gi_contig_10413 ------------------------------------------------

PF14_0419          AATATAAATATAAATATATATAAATATATATAAATA-TATT-GTATAT
MAL14|PF14_0419    AACA-AAAGATTATTGAA-ATAAAAA-ATGAAAGTCCTATTAGTACAT
su_gi_contig_10413 ------------------------------------------------

PF14_0419          ATATATATATATATAGTCATATTGTTGTAGTTGATTCCTTTCATATAT
MAL14|PF14_0419    TTATTACTTTGTCTAATGAAAATTCGGT-GTTTACATATT-CTGATA-
su_gi_contig_10413 ------------------------------------------------

PF14_0419          ATCCCTAATTTGTATGGTTTACTTTTTCATATATTTTGTAGGGTATAG
MAL14|PF14_0419    ATAATTTCTACGTACAGCCAAATAAGTC-TATTTTTATAAATGTATAT
su_gi_contig_10413 ------------------------------------------------

PF14_0419          GATCACCAATATTTATCCATGAGGAAGTCATTAATTTTGATATAGTTA
MAL14|PF14_0419    G--CAC-AATGCTTAGAAACAAT-AA--CAT-A-TAATGATATA-TTA
su_gi_contig_10413 ------------------------------------------------

PF14_0419          ACACGAGCAAAAAATATTTCCACGAACTAAT-CATTTTTAATAAAGGT
MAL14|PF14_0419    ATT-GTG-ACTGTTCATCGAAAGGATGACATACATATACCAATAAGGG
su_gi_contig_10413 ------------------------------------------------

PF14_0419          ATGAACGAA-AGAAATATATATTTTGTATTTGAATCAGAAAAAAATAG
MAL14|PF14_0419    CTCAGGGTATAGGATCACCAATATT-TATCC-A-TGAGGAAGTCATTA
su_gi_contig_10413 ------------------------------------------------

PF14_0419          AAAGAGAAAAAGTGAACAAGTACAAATATTTAACATCACACCAAAAAA
MAL14|PF14_0419    ATTTTGATATAGTTAACACGAGCAAAAAAT-ATT-TC-CACGAACTAA
su_gi_contig_10413 ------------------------------------------------

PF14_0419          TTTGTCAATTAAAGGAGGAAGTAATATTGTGTGTATTTTAAATTGTTT
MAL14|PF14_0419    -T---CATTTTTAATAA-AGGTATGAACGAAAGAAATATATATTTTGT
su_gi_contig_10413 ------------------------------------------------

PF14_0419          TAAT-ATTAAGGAAGAAAAATGTGAAGATATACTTTATATATATGATG
MAL14|PF14_0419    ATTTGAATCAG-AA-AAAAATAGAAAGAGAAAAAGTGAACAAGTACAA
su_gi_contig_10413 ------------------------------------------------

PF14_0419          ATATTGCAAAAAACAAAAAAAAAGCATTACATAATTATAAAAA-AATA
MAL14|PF14_0419    ATATTT-AACAT-CACACCAAAAA-ATTTGTCAATTAAAGGAGGAAGT
su_gi_contig_10413 ------------------------------------------------

PF14_0419          AATATCGTAGCTACATTTGTTCATCCGGAGGTTGAGTTAAGTGAAGTG
MAL14|PF14_0419    AATATTGTGTGTATTTTAAATTGTTTTAATATTAAGG-AAGAAAAATG
su_gi_contig_10413 ------------------------------------------------

PF14_0419          -GAAAATTTTGTTTATAATTTTAATGATTATCATGATATAGATGAAAT
MAL14|PF14_0419    TGAAGATATACTTTATA-T--ATATGATGATATTGCAAAAAACAAAAA
su_gi_contig_10413 ------------------------------------------------

PF14_0419          AGGAAGAATTGAAAAAAGATATAAAAAGG-ATAT-TAATAAAAAGAAA
MAL14|PF14_0419    AA-AAGCATT-ACATAAT-TATAAAAAAATAAATATCGTAGCTACATT
su_gi_contig_10413 ------------------------------------------------

PF14_0419          AAAT-ATATAAACGACAAAATAAATGAAAATGTGAACGACAAA-ATAG
MAL14|PF14_0419    TGTTCATCCGGAGGTTGAGTTAAGTGAAGTGGAAAATTTTGTTTATA-
su_gi_contig_10413 ------------------------------------------------

PF14_0419          ATGAAAATGTGAACGACAAAATAAATGAAA-ATGT-GAAC-GACAAAA
MAL14|PF14_0419    ATTTTAATGATTATCATGATATAGATGAAATAGGAAGAATTGAAAAAA
su_gi_contig_10413 ------------------------------------------------

PF14_0419          TAGATGAAAATGTCAACGACAAAATAAATGAAAATGTGAACGACAAAA
MAL14|PF14_0419    GATATAAAAAGGATATTAATAAAAAGAAAAAATATATAAACGACAAAA
su_gi_contig_10413 ------------------------------------------------

PF14_0419          TAGATGAAAATGTCAACGACAAAATAAATGAAAATGTCAACGACAAAA
MAL14|PF14_0419    TAAATGAAAATGTGAACGACAAAATAGATGAAAATGTGAACGACAAAA
su_gi_contig_10413 ------------------------------------------------

PF14_0419          TAAATGAAAATATGTACGACAAAATAAATGAAAATATGTACGACAAAA
MAL14|PF14_0419    TAAATGAAAATGTGAACGACAAAATAGATGAAAATGTCAACGACAAAA
su_gi_contig_10413 ------------------------------------------------

PF14_0419          TAAATAATGATATATATAATTTGAATA-ACAAAAATTCTCAACAAAAA
MAL14|PF14_0419    TAAATGAAAATGTGAACGACAA-AATAGATGAAAATG-TCAACGACAA
su_gi_contig_10413 ------------------------------------------------

PF14_0419          AAAATGATTCTTATAAAAGATAAAAAACAATTAATGCAAGAGGTTGAA
MAL14|PF14_0419    AATAA-ATG---A-AAATG-TCAACGACAA--AATAAATGAAAAT-AT
su_gi_contig_10413 ------------------------------------------------

PF14_0419          ATTCGAAATTTAAAAAATGCTAATATTAAATTTGCTTTGTCTATTAA-
MAL14|PF14_0419    GTACGACAA--AATAAATGAAAATATGTACGACAAAATAAATAATGAT
su_gi_contig_10413 ------------------------------------------------

PF14_0419          AGATCCATTTTTCGTACAATCTGATAT-AATAGAATTGAAGGGTAAGG
MAL14|PF14_0419    ATATATAATTTGAATAACAAAAATTCTCAACAAAAAAAAATGATTCTT
su_gi_contig_10413 ------------------------------------------------

PF14_0419          AGAAAAAGAAAGTACCGATATATTTTGACATAAATTATATGAATAATA
MAL14|PF14_0419    ATAAAAGATAAAAAACAAT-TAATGCAAGAGGT-TGAAATTCGAAATT
su_gi_contig_10413 ------------------------------------------------

PF14_0419          AATTAAATACTACATATCAAGAAAA-TTTGA-TAATAAAT-T--ATTT
MAL14|PF14_0419    TAAAAAATGCTA-ATATTAAATTTGCTTTGTCTATTAAAGATCCATTT
su_gi_contig_10413 ------------------------------------------------

PF14_0419          TGAAAACAGTAGAAGACAAAAGTATGAATTAGTA-GGACAAACT-ATA
MAL14|PF14_0419    TTCGTACAATCTGATATAATAGAATTGAAGGGTAAGGAGAAAAAGAAA
su_gi_contig_10413 ------------------------------------------------

PF14_0419          -TACCCTAATATTATTATGAACAAAAGTTGTATAG-ATTTTCAATA-T
MAL14|PF14_0419    GTACCGATATATTTTGACATAAATTATATGAATAATAAATTAAATACT
su_gi_contig_10413 ------------------------------------------------

PF14_0419          A--TTTTACAAAACTTATATGCTCAAGAATTTGTCGAAATAACGAATG
MAL14|PF14_0419    ACATATCAAGAAAATTTGATAATAAATTATTT-TGAAAACAGTAGAAG
su_gi_contig_10413 ------------------------------------------------

PF14_0419          TATGTGATTATAAAATA-TATTTTAAATGGTTTTTTGAAGATAATAGT
MAL14|PF14_0419    -ACAAAAGTATGAATTAGTAGGACAAACTATATACCCTA-ATATTATT
su_gi_contig_10413 ------------------------------------------------

PF14_0419          TTGTATAAAGATTTTAATGAAGTTTTTGATATAAACCCTAATAGAGGT
MAL14|PF14_0419    ATGAACAAAAGTTGTA-T-A-GATTTTCA-ATATATTTTACAAAAC-T
su_gi_contig_10413 ------------------------------------------------

PF14_0419          TATTTATTACCAC-ATGAAAAAAAAATAATAAAAATAACATATAATAG
MAL14|PF14_0419    TATATGCT--CAAGAATTTGTCGAAATAACGAATGTATGTGATTATAA
su_gi_contig_10413 ------------------------------------------------

PF14_0419          TAT-TAATGAAAATTATTATAATATTACTATATTATGTCAAATAAAAA
MAL14|PF14_0419    AATATATTTTAAATGGTTTTTTGAAGATAATAGTTTGT-A--TAAAGA
su_gi_contig_10413 ------------------------------------------------

PF14_0419          ATGGACCTATGTATCCATTAAAAATAATTGCTGGTTATTCAGAAATAA
MAL14|PF14_0419    TTTTA---ATGAAGTTTTTGATA-TAAACCCTAAT-AGAG-GTTATTT
su_gi_contig_10413 ------------------------------------------------

PF14_0419          AATATAGTATAAATAAAAAGATACTTGAATATAATATACATTATAAAA
MAL14|PF14_0419    ATTACCACATGAAAAAAAA-ATAATAAAA-ATAACATATAATAGTATT
su_gi_contig_10413 ------------------------------------------------

PF14_0419          CAATAGGAGAAGATATTATAACATTACAAAATATTGGGAAA-ATAAAA
MAL14|PF14_0419    -AAT-GAA-AAT-TATTATAATATTACTATATTATGTCAAATAAAAAA
su_gi_contig_10413 ------------------------------------------------

PF14_0419          TT-ATTTATTGAA--ATTATTTATAATATAAAATT-TCCATCTTTATT
MAL14|PF14_0419    TGGACCTATGTATCCATTAAAAATAATTGCTGGTTATTCAGAAATAAA
su_gi_contig_10413 ------------------------------------------------

PF14_0419          ATATACAA-ATATCAATAATTTCTTTATTGAACCAAACAATAGTAGAG
MAL14|PF14_0419    ATATAGTATAAATAAAAAGATACTTGAATATAATATACATTA-TAAA-
su_gi_contig_10413 ------------------------------------------------

PF14_0419          ACATCATTTTTTATTTTATTCCAGGAATCCCTATAGATATAATAGACA
MAL14|PF14_0419    ACA--ATAGGAGAAGATATT--A-TAA-CATTACAAA-ATATTGGGAA
su_gi_contig_10413 ------------------------------------------------

PF14_0419          ATATATTAATTAAAATTTGTAATTTTGAAGAA-ATAAAAATAAAATTG
MAL14|PF14_0419    A-ATAA-AATTATTTATTGAAATTATTTATAATATAAAATTTCCATCT
su_gi_contig_10413 ------------------------------------------------

PF14_0419          AAATCAACGAATTCATGT-AATATTTTATAT-TTAAACATAAACCA-A
MAL14|PF14_0419    TTATTATATACAA-ATATCAATAATTTCTTTATTGAACC-AAACAATA
su_gi_contig_10413 ------------------------------------------------

PF14_0419          TTTGATA-ATCATCAATCAATT-ATAAAAG-ATGAAATTTATTTATTA
MAL14|PF14_0419    GTAGAGACATCATTTTTTATTTTATTCCAGGAATCCCTATAGATATAA
su_gi_contig_10413 ------------------------------------------------

PF14_0419          CAAGATGTTGATAATATGCAGGATTTGGATACAACGTTTCATTC-TAA
MAL14|PF14_0419    TA-GACAAT-ATATTAATTAAAATTTG--TA-A-TTTTGAAGAAATAA
su_gi_contig_10413 ------------------------------------------------

PF14_0419          GATGAAAAATGAT-TCTATAAATAAAAAGAATA---ACTTTAAAAACA
MAL14|PF14_0419    AAATAAAATTGAAATCAACGAATTCATGTAATATTTTATATTTAAACA
su_gi_contig_10413 ------------------------------------------------

PF14_0419          TAAAC-AATTTATTAAAAAATAATTTCCATTTATATGATAATGTGCAA
MAL14|PF14_0419    TAAACCAATTTGATAATCATCAAT--CAATT-ATA--A-AAGATGAAA
su_gi_contig_10413 ------------------------------------------------

PF14_0419          AATGATTATTATGAAAAG--GAAAGGA-GCTG--TCTAATTAAAAAAT
MAL14|PF14_0419    TTTATTTATTACAAGATGTTGATAATATGCAGGATTTGGATACAACGT
su_gi_contig_10413 ------------------------------------------------

PF14_0419          TGAAAAACATGTATTCAGATATTTTTTCATCATTAAGAAAGTATATCC
MAL14|PF14_0419    TTCATTCTAAG-ATGAAAA-ATGATTCTATAAATAA-AAAGAATAACT
su_gi_contig_10413 ------------------------------------------------

PF14_0419          A-AGAAATATTAGATATATATTACAGTATAATTAGAAATAATAAAAAT
MAL14|PF14_0419    TTAAAAACATAAACAATTTATTAAAAAATAATTTCCATT--TAT--AT
su_gi_contig_10413 ------------------------------------------------

PF14_0419          AGTGATGATCATAATGATGATCATAATGATGATGATAAG-GACAAAAT
MAL14|PF14_0419    GATAATGTGCAAAATGATTATTATGAAAAGGAAAGGAGCTGTCTAATT
su_gi_contig_10413 ------------------------------------------------

PF14_0419          GGAAGATATAAATCTTATGAATAAAAAAGACAATACAAAAAATGAAAA
MAL14|PF14_0419    AAAAAATTGAAAAAC-ATGTATTCAGATATTTTTTCATCAT-TAAGAA
su_gi_contig_10413 ------------------------------------------------

PF14_0419          AATGTTTATAAGAAGTAGTATTATACATACTAATGAA-AAGGATTCA-
MAL14|PF14_0419    AGTATATCCAAGAAATATTAG-ATATATATTACAGTATAATTAGAAAT
su_gi_contig_10413 ------------------------------------------------

PF14_0419          AAGAATAATATGAAATGTAAATA-TCACT-TGATACCTATTTTAAAAA
MAL14|PF14_0419    AATAAAAATA-GTGATGATCATAATGATGATCATAATGATGATGATAA
su_gi_contig_10413 ------------------------------------------------

PF14_0419          ATT-ACACTTTAAAAAACAATTCAAATTGTGCTATATTTCTTGATTTG
MAL14|PF14_0419    GGACAAAATGGAAGATATAAATCTTAT-GAA-TAAAAAAGACAATACA
su_gi_contig_10413 ------------------------------------------------

PF14_0419          TTAAAAGCTTTAATTTTGAATCACAAGGATGATAATT-ATATTCTGGA
MAL14|PF14_0419    AAAAATGAAAAAATGTTTA-TAAGAAGTAGTATTATACATACTAATGA
su_gi_contig_10413 ------------------------------------------------

PF14_0419          ACTATTCACAAAGCTTAA-A--AAAT-TAAGTAAAA-TAAAAATAAAA
MAL14|PF14_0419    AAAGGATTCAAAGAATAATATGAAATGTAAATATCACTTGATACCTAT
su_gi_contig_10413 ------------------------------------------------

PF14_0419          CATATATA-T-ATATTTATATATATTTATTTATATATT--TATATTTA
MAL14|PF14_0419    TTTAAAAAATTACACTT-TAAAAAACAATTCAAATTGTGCTATATTTC
su_gi_contig_10413 ------------------------------------------------

PF14_0419          TTT-TTCATTCAT-GTATGACTTTCTATTCATACTATTTATATATAAT
MAL14|PF14_0419    TTGATTTGTTAAAAGCTTTAATTTTGAATCACAAGGATGATA-ATTAT
su_gi_contig_10413 ------------------------------------------------

PF14_0419          ATTCCTTTATTATCTTTGTATTCCCCATTTCGTAGTCCATTTTGAAAA
MAL14|PF14_0419    ATTCTGGAACTAT-TCACAAAGCTTAAAAAATTAATCCATTTTGAAAA
su_gi_contig_10413 ------------------------------------------------

PF14_0419          ACTATTTTGCCATGGATATACCACAAATGAATTCATTTTAAAATACCT
MAL14|PF14_0419    ACTATTTTGCCATGGATATACCACAAATGAATTCATTTTAAAATACCT
su_gi_contig_10413 ------------------------------------------------

PF14_0419          GAAGAAAATAATTTTAGAAAGAAATATGGAACTAAGAAATATTTGCCT
MAL14|PF14_0419    GAAGAAAATAATTTTAGAAAGAAATATGGAACTAAGAAATATTTGCCT
su_gi_contig_10413 ------------------------------------------------

PF14_0419          AAATGTAGGAAATATAATAATTAATGAAAAAAAAGAATATTCAATTAC
MAL14|PF14_0419    AAATGTAGGAAATATAATAATTAATGAAAAAAAAGAATATTCAATTAC
su_gi_contig_10413 ------------------------------------------------

PF14_0419          CATAAAAAATGTAAGTAATAAGATTGTTACATTAAATTATATTTTGAA
MAL14|PF14_0419    CATAAAAAATGTAAGTAATAAGATTGTTACATTAAATTATATTTTGAA
su_gi_contig_10413 ------------------------------------------------

PF14_0419          AAATTCAGAAACAAATGATATCAAATTAGTCCATGAACATAAAGAAAT
MAL14|PF14_0419    AAATTCAGAAACAAATGATATCAAATTAGTCCATGAACATAAAGAAAT
su_gi_contig_10413 ------------------------------------------------

PF14_0419          TGATTGTAATAATTCAATTATTTTTAGAATTATTATACAAAAAAGCAG
MAL14|PF14_0419    TGATTGTAATAATTCAATTATTTTTAGAATTATTATACAAAAAAGCAG
su_gi_contig_10413 ------------------------------------------------

PF14_0419          TGGAATAGAATATATATATATGGAAAAAGTATATATATATATAAATGA
MAL14|PF14_0419    TGGAATAGAATATATATATATGGAAAAAGTATATATATATATAAATGA
su_gi_contig_10413 ------------------------------------------------

PF14_0419          TAATAATTATTATAGTATCAATTTGAAATATCATTTTATAATACCTGA
MAL14|PF14_0419    TAATAATTATTATAGTATCAATTTGAAATATCATTTTATAATACCTGA
su_gi_contig_10413 ------------------------------------------------

PF14_0419          TATATTTCTATATTATAAACAACTACGTTTTGAAGGGGTCGAATTAAA
MAL14|PF14_0419    TATATTTCTATATTATAAACAACTACGTTTTGAAGGGGTCGAATTAAA
su_gi_contig_10413 ------------------------------------------------

PF14_0419          AACTTGTTGTTGTAAAGTAAATAGGTTAATAAATACGAAAAATGTAAA
MAL14|PF14_0419    AACTTGTTGTTGTAAAGTAAATAGGTTAATAAATACGAAAAATGTAAA
su_gi_contig_10413 ------------------------------------------------

PF14_0419          TATCAAATTTAAAATAAAAAATATCACTTTTTATAATAAAAAGTTAGA
MAL14|PF14_0419    TATCAAATTTAAAATAAAAAATATCACTTTTTATAATAAAAAGTTAGA
su_gi_contig_10413 ------------------------------------------------

PF14_0419          ATATTATCATTTAAAAAAGAAAAAACAATTTTTTATATATCCAAACAA
MAL14|PF14_0419    ATATTATCATTTAAAAAAGAAAAAACAATTTTTTATATATCCAAACAA
su_gi_contig_10413 ------------------------------------------------

PF14_0419          AGGAATTATTAAAAAAAATTCTTTCTTAGATATGAAAATATTTTTCGA
MAL14|PF14_0419    AGGAATTATTAAAAAAAATTCTTTCTTAGATATGAAAATATTTTTCGA
su_gi_contig_10413 ------------------------------------------------

PF14_0419          ACCTTCTAATATTTACACAGATGCAAAAATTCAAATAGAAATATTTAT
MAL14|PF14_0419    ACCTTCTAATATTTACACAGATGCAAAAATTCAAATAGAAATATTTAT
su_gi_contig_10413 ------------------------------------------------

PF14_0419          ATATAATTCCAATTTTGTCAAAAATATAATTATATATTTAAGTAGTAT
MAL14|PF14_0419    ATATAATTCCAATTTTGTCAAAAATATAATTATATATTTAAGTAGTAT
su_gi_contig_10413 ------------------------------------------------

PF14_0419          AAAACATAATATGAATATAGATCCATGTGATATAATAATCAAACCACT
MAL14|PF14_0419    AAAACATAATATGAATATAGATCCATGTGATATAATAATCAAACCACT
su_gi_contig_10413 ------------------------------------------------

PF14_0419          ATTATACAATAGTGGACATTCTTATCAAATGATTAAAATAAATAATCT
MAL14|PF14_0419    ATTATACAATAGTGGACATTCTTATCAAATGATTAAAATAAATAATCT
su_gi_contig_10413 ------------------------------------------------

PF14_0419          TAATAACTATTCTAAATATTTATTTATATACAAATTAGATATTTATTA
MAL14|PF14_0419    TAATAACTATTCTAAATATTTATTTATATACAAATTAGATATTTATTA
su_gi_contig_10413 ------------------------------------------------

PF14_0419          TAAATATTTTCAAAGTTTTATATATGATTTATTAAATATACATAAACA
MAL14|PF14_0419    TAAATATTTTCAAAGTTTTATATATGATTTATTAAATATACATAAACA
su_gi_contig_10413 ------------------------------------------------

PF14_0419          TATATATATAGAAAAAAATCATGAAAACGATTTTTTCTATACCAATTT
MAL14|PF14_0419    TATATATATAGAAAAAAATCATGAAAACGATTTTTTCTATACCAATTT
su_gi_contig_10413 ------------------------------------------------

PF14_0419          ACTCTATTATTTAATGGATATATATATAAACAAAATGGAATACATAGA
MAL14|PF14_0419    ACTCTATTATTTAATGGATATATATATAAACAAAATGGAATACATAGA
su_gi_contig_10413 ------------------------------------------------

PF14_0419          TAATCAGTATTATCACAATCAACAATTTTATAATAAAGATATATATGA
MAL14|PF14_0419    TAATCAGTATTATCACAATCAACAATTTTATAATAAAGATATATATGA
su_gi_contig_10413 ------------------------------------------------

PF14_0419          TGGGAACTTGTGTCAAACAAATCAAAATATGATTTTATGTAAAGATAA
MAL14|PF14_0419    TGGGAACTTGTGTCAAACAAATCAAAATATGATTTTATGTAAAGATAA
su_gi_contig_10413 ------------------------------------------------

PF14_0419          ATGTAACGAAAATAATGTAATACATAATGGGGACATAAAATATGGAAA
MAL14|PF14_0419    ATGTAACGAAAATAATGTAATACATAATGGGGACATAAAATATGGAAA
su_gi_contig_10413 ------------------------------------------------

PF14_0419          TCAAAAGGAAAATAAAACAAAAAACAAAATTTCAAATAATATAAATGA
MAL14|PF14_0419    TCAAAAGGAAAATAAAACAAAAAACAAAATTTCAAATAATATAAATGA
su_gi_contig_10413 ------------------------------------------------

PF14_0419          AAAAAAAAATAAAAAATTAAAAAGACAAAATGATTATCTTAACATACC
MAL14|PF14_0419    AAAAAAAAATAAAAAATTAAAAAGACAAAATGATTATCTTAACATACC
su_gi_contig_10413 ------------------------------------------------

PF14_0419          AAATAATATTAAAAATATACAGAAGGATAATATAAATGAAGCAACATT
MAL14|PF14_0419    AAATAATATTAAAAATATACAGAAGGATAATATAAATGAAGCAACATT
su_gi_contig_10413 ------------------------------------------------

PF14_0419          TCAACAACAATGTGAACAAAAAAAAGAAAATATTATTAGTAAAAATAA
MAL14|PF14_0419    TCAACAACAATGTGAACAAAAAAAAGAAAATATTATTAGTAAAAATAA
su_gi_contig_10413 ------------------------------------------------

PF14_0419          CATCAAAGATACAAATGCATTAAAAAAAAAAATTCACATTTTAGAGGA
MAL14|PF14_0419    CATCAAAGATACAAATGCATTAAAAAAAAAAATTCACATTTTAGAGGA
su_gi_contig_10413 ------------------------------------------------

PF14_0419          CATTATTAAAAAGAACCAAACGAAATATAATTATTTTCATGAATATCT
MAL14|PF14_0419    CATTATTAAAAAGAACCAAACGAAATATAATTATTTTCATGAATATCT
su_gi_contig_10413 ------------------------------------------------

PF14_0419          AAATATAATAAAAGTTAAGAAAAAAAAATTTAAGGACAATTATATAAT
MAL14|PF14_0419    AAATATAATAAAAGTTAAGAAAAAAAAATTTAAGGACAATTATATAAT
su_gi_contig_10413 ------------------------------------------------

PF14_0419          TGTTTCTCCAAAATATCTTGACCATAAAAAAATTGCGAGCTATTTGTC
MAL14|PF14_0419    TGTTTCTCCAAAATATCTTGACCATAAAAAAATTGCGAGCTATTTGTC
su_gi_contig_10413 ------------------------------------------------

PF14_0419          AGAATATAAAAATAATCAAGAATTTAAGGAAAAAAATGGCATTCAGAT
MAL14|PF14_0419    AGAATATAAAAATAATCAAGAATTTAAGGAAAAAAATGGCATTCAGAT
su_gi_contig_10413 ------------------------------------------------

PF14_0419          AAATTTTAATAATATAGAGACTGATAATAATCATAATATGAATAGTGG
MAL14|PF14_0419    AAATTTTAATAATATAGAGACTGATAATAATCATAATATGAATAGTGG
su_gi_contig_10413 ------------------------------------------------

PF14_0419          TGATATACATAGTAACCATTTTAATAATTACATTGAAGAATATAAAAG
MAL14|PF14_0419    TGATATACATAGTAACCATTTTAATAATTACATTGAAGAATATAAAAG
su_gi_contig_10413 ------------------------------------------------

PF14_0419          TATAGCATGTAACAATAAACAATATTCTCAACAAAATGTTAATTTTAA
MAL14|PF14_0419    TATAGCATGTAACAATAAACAATATTCTCAACAAAATGTTAATTTTAA
su_gi_contig_10413 ------------------------------------------------

PF14_0419          TAATAACCTTTTAACAATTGATAAAATTTTTCATTGGTGTGTTGAATT
MAL14|PF14_0419    TAATAACCTTTTAACAATTGATAAAATTTTTCATTGGTGTGTTGAATT
su_gi_contig_10413 ------------------------------------------------

PF14_0419          AAATGAAAAGGAAAATTATCCATTGAAAACAAAAAGCAATTTTATTCA
MAL14|PF14_0419    AAATGAAAAGGAAAATTATCCATTGAAAACAAAAAGCAATTTTATTCA
su_gi_contig_10413 ------------------------------------------------

PF14_0419          TTATCTAATTCATGAAATTGATCTGAAAAATAATAAAAAAAATTTAGG
MAL14|PF14_0419    TTATCTAATTCATGAAATTGATCTGAAAAATAATAAAAAAAATTTAGG
su_gi_contig_10413 ------------------------------------------------

PF14_0419          TATGTCAAATATAAACGAACATATGAAAAGTAGTAACAAAACAAATAA
MAL14|PF14_0419    TATGTCAAATATAAACGAACATATGAAAAGTAGTAACAAAACAAATAA
su_gi_contig_10413 ------------------------------------------------

PF14_0419          TGAGAATAAAACTACTTTTGGAAATCACCAATTTTATTATATCAGTGA
MAL14|PF14_0419    TGAGAATAAAACTACTTTTGGAAATCACCAATTTTATTATATCAGTGA
su_gi_contig_10413 ------------------------------------------------

PF14_0419          TATATTAAATATGAATGATAAAAGAAAAGAAAAAGAATATCTAGAATT
MAL14|PF14_0419    TATATTAAATATGAATGATAAAAGAAAAGAAAAAGAATATCTAGAATT
su_gi_contig_10413 ------------------------------------------------

PF14_0419          AAATACAAATATTACTATAAATAATATATCTAAAAATGTTCCTACACA
MAL14|PF14_0419    AAATACAAATATTACTATAAATAATATATCTAAAAATGTTCCTACACA
su_gi_contig_10413 ------------------------------------------------

PF14_0419          TATATACAATGAAAAAGACACATGTAATATAAAAGATACTAGTGATGA
MAL14|PF14_0419    TATATACAATGAAAAAGACACATGTAATATAAAAGATACTAGTGATGA
su_gi_contig_10413 ------------------------------------------------

PF14_0419          TATGAAAAATATAGACAATATAAATGACACATCTTGTGTCTCCATAAA
MAL14|PF14_0419    TATGAAAAATATAGACAATATAAATGACACATCTTGTGTCTCCATAAA
su_gi_contig_10413 ------------------------------------------------

PF14_0419          TAAGAATAATAATTTTATGGAAAAGAAAAAAAAGTTTATAAATATATA
MAL14|PF14_0419    TAAGAATAATAATTTTATGGAAAAGAAAAAAAAGTTTATAAATATATA
su_gi_contig_10413 ------------------------------------------------

PF14_0419          TAAAAATAAAATTAAGAAAAAATTTCATATAAAAAATGTTAAATCAAA
MAL14|PF14_0419    TAAAAATAAAATTAAGAAAAAATTTCATATAAAAAATGTTAAATCAAA
su_gi_contig_10413 ------------------------------------------------

PF14_0419          AATAGATAATAATAAACATATAACTTATATTAATAAAAAAGAAAATAA
MAL14|PF14_0419    AATAGATAATAATAAACATATAACTTATATTAATAAAAAAGAAAATAA
su_gi_contig_10413 ------------------------------------------------

PF14_0419          ATATGAAAATGATACAATGAAAAAAAAAAAAAAAAAGCATTATGAAGT
MAL14|PF14_0419    ATATGAAAATGATACAATGAAAAAAAAAAAAAAAAAGCATTATGAAGT
su_gi_contig_10413 ------------------------------------------------

PF14_0419          TGATTCTTTTTTATCAGATGAGAAAACATTTTTTTACAAATATAATTT
MAL14|PF14_0419    TGATTCTTTTTTATCAGATGAGAAAACATTTTTTTACAAATATAATTT
su_gi_contig_10413 ------------------------------------------------

PF14_0419          AAAATACAAATATGAATATCTAAAACATTTTTTCCATTTTGCTCTATT
MAL14|PF14_0419    AAAATACAAATATGAATATCTAAAACATTTTTTCCATTTTGCTCTATT
su_gi_contig_10413 ------------------------------------------------

PF14_0419          AAATGATGATGAATTCATGAATAATATCAAAAGCTTTTTAAACGAAAC
MAL14|PF14_0419    AAATGATGATGAATTCATGAATAATATCAAAAGCTTTTTAAACGAAAC
su_gi_contig_10413 ------------------------------------------------

PF14_0419          AATTCTATCGGAAAAGAAAAAGAATAAAAATGATAATGTTATCAAGAA
MAL14|PF14_0419    AATTCTATCGGAAAAGAAAAAGAATAAAAATGATAATGTTATCAAGAA
su_gi_contig_10413 ------------------------------------------------

PF14_0419          AAAAAATAATATGGTACATTTATTAGAAATTATTCTGAAAAAATTGTT
MAL14|PF14_0419    AAAAAATAATATGGTACATTTATTAGAAATTATTCTGAAAAAATTGTT
su_gi_contig_10413 ------------------------------------------------

PF14_0419          ATTATCTCCTAACTATATAAATGGTGTTGTTTTTTTTTTTAAAAAAAA
MAL14|PF14_0419    ATTATCTCCTAACTATATAAATGGTGTTGTTTTTTTTTTTAAAAAAAA
su_gi_contig_10413 ------------------------------------------------

PF14_0419          CGAATATATAAATTCAGAAATGTTTTTTAATATATTTCTAAATATACA
MAL14|PF14_0419    CGAATATATAAATTCAGAAATGTTTTTTAATATATTTCTAAATATACA
su_gi_contig_10413 ------------------------------------------------

PF14_0419          TATTGATCAAAATATTTTTATCATACATCTGAATCCAATCGAAAATTA
MAL14|PF14_0419    TATTGATCAAAATATTTTTATCATACATCTGAATCCAATCGAAAATTA
su_gi_contig_10413 ------------------------------------------------

PF14_0419          TGAGGAGTATATTAATATTAATTTAACTGGAGACCATGTTTTAAAGGA
MAL14|PF14_0419    TGAGGAGTATATTAATATTAATTTAACTGGAGACCATGTTTTAAAGGA
su_gi_contig_10413 ------------------------------------------------

PF14_0419          AGCATCTGAAATGAAGACGAAAGCAGTAAAGGATGTTGTATATAAAGA
MAL14|PF14_0419    AGCATCTGAAATGAAGACGAAAGCAGTAAAGGATGTTGTATATAAAGA
su_gi_contig_10413 ------------------------------------------------

PF14_0419          TGAAAAAGAAATGAAGAAAAAGAGCGAATCATTTGAGGTACAAAGAAT
MAL14|PF14_0419    TGAAAAAGAAATGAAGAAAAAGAGCGAATCATTTGAGGTACAAAGAAT
su_gi_contig_10413 ------------------------------------------------

PF14_0419          TAAACTCTTTTATGAAAAATTAATCAAACAGTTTCAAGAAAAAATAAA
MAL14|PF14_0419    TAAACTCTTTTATGAAAAATTAATCAAACAGTTTCAAGAAAAAATAAA
su_gi_contig_10413 ------------------------------------------------

PF14_0419          AAGTAAATTAAATGAAAAAGAAAAGATTGAAAAAATCATAGAATCAAT
MAL14|PF14_0419    AAGTAAATTAAATGAAAAAGAAAAGATTGAAAAAATCATAGAATCAAT
su_gi_contig_10413 ------------------------------------------------

PF14_0419          AGATCTAAATAAAGGTCTTCTTATTATTGAAAAGGATAAAGGTAGTAG
MAL14|PF14_0419    AGATCTAAATAAAGGTCTTCTTATTATTGAAAAGGATAAAGGTAGTAG
su_gi_contig_10413 ------------------------------------------------

PF14_0419          AGATGTGGAAGATAAAAGTGTGTATGATAAAAAAAATGAATCTTTATC
MAL14|PF14_0419    AGATGTGGAAGATAAAAGTGTGTATGATAAAAAAAATGAATCTTTATC
su_gi_contig_10413 ------------------------------------------------

PF14_0419          TAATTTAGACACAGATTGTCATAATGTAAATGAATACAAAGAAGAAAA
MAL14|PF14_0419    TAATTTAGACACAGATTGTCATAATGTAAATGAATACAAAGAAGAAAA
su_gi_contig_10413 ------------------------------------------------

PF14_0419          AAAAAAAATTTCAGAGATATACAAGGAAATTAATACGGAAGAATGCAA
MAL14|PF14_0419    AAAAAAAATTTCAGAGATATACAAGGAAATTAATACGGAAGAATGCAA
su_gi_contig_10413 ------------------------------------------------

PF14_0419          AAACATGTTGGATAATAATAATAATAATAATTATACTAATAATAATAA
MAL14|PF14_0419    AAACATGTTGGATAATAATAATAATAATAATTATACTAATAATAATAA
su_gi_contig_10413 ------------------------------------------------

PF14_0419          TAGTAATAATAATTGTACAAATGTTGCAGATACCATATGTTATGAAGA
MAL14|PF14_0419    TAGTAATAATAATTGTACAAATGTTGCAGATACCATATGTTATGAAGA
su_gi_contig_10413 ------------------------------------------------

PF14_0419          AAATGATGAACATGTTTCAATAAATAATATGGATATACAAAATAATAG
MAL14|PF14_0419    AAATGATGAACATGTTTCAATAAATAATATGGATATACAAAATAATAG
su_gi_contig_10413 ------------------------------------------------

PF14_0419          TATTCATAAATATAGTCCTGTAGAACAATTATATTACGAAATTGTCAT
MAL14|PF14_0419    TATTCATAAATATAGTCCTGTAGAACAATTATATTACGAAATTGTCAT
su_gi_contig_10413 ------------------------------------------------

PF14_0419          AAAAAAAAAAGATATAAACATTCATTTGAACAATAAATATATAAATGA
MAL14|PF14_0419    AAAAAAAAAAGATATAAACATTCATTTGAACAATAAATATATAAATGA
su_gi_contig_10413 ------------------------------------------------

PF14_0419          ATTATGCTTAGAGTGTTTAATGAGAAAGGATAAAATTGATAGTCAAAT
MAL14|PF14_0419    ATTATGCTTAGAGTGTTTAATGAGAAAGGATAAAATTGATAGTCAAAT
su_gi_contig_10413 ------------------------------------------------

PF14_0419          TATTAAATATAATAAAAAAATTAATAAAATAAATGATTTAATAAAAAC
MAL14|PF14_0419    TATTAAATATAATAAAAAAATTAATAAAATAAATGATTTAATAAAAAC
su_gi_contig_10413 ------------------------------------------------

PF14_0419          AAACAATTATATTGATCATGTATCATTTTATAAGGAAATCAAAGAGAC
MAL14|PF14_0419    AAACAATTATATTGATCATGTATCATTTTATAAGGAAATCAAAGAGAC
su_gi_contig_10413 ------------------------------------------------

PF14_0419          ATTACAAAAGTTATGGAATGAATATACAAAGAGAGATAATGTAAATAT
MAL14|PF14_0419    ATTACAAAAGTTATGGAATGAATATACAAAGAGAGATAATGTAAATAT
su_gi_contig_10413 ------------------------------------------------

PF14_0419          CTCCATTTTTCATGAGCAATCAAATAATATGAATCATATGCCAAACAT
MAL14|PF14_0419    CTCCATTTTTCATGAGCAATCAAATAATATGAATCATATGCCAAACAT
su_gi_contig_10413 ------------------------------------------------

PF14_0419          GAACAATAAAGAAAATGAAAATGAAAATGATACTTTATTCATTGATGA
MAL14|PF14_0419    GAACAATAAAGAAAATGAAAATGAAAATGATACTTTATTCATTGATGA
su_gi_contig_10413 ------------------------------------------------

PF14_0419          AACTCATCATAATATGTTTGATACAAAAACAATAAAAACGGATCAGAA
MAL14|PF14_0419    AACTCATCATAATATGTTTGATACAAAAACAATAAAAACGGATCAGAA
su_gi_contig_10413 ------------------------------------------------

PF14_0419          CAAATATTATTTTATAAAACAAATAAATCTTCAACTTAGTGAGAATTA
MAL14|PF14_0419    CAAATATTATTTTATAAAACAAATAAATCTTCAACTTAGTGAGAATTA
su_gi_contig_10413 ------------------------------------------------

PF14_0419          TGTTGATAAGCTAAAAGATGAAATAATTGAAAACAAAGATATATATGG
MAL14|PF14_0419    TGTTGATAAGCTAAAAGATGAAATAATTGAAAACAAAGATATATATGG
su_gi_contig_10413 ------------------------------------------------

PF14_0419          TGATATAAATAATATGAACAACATATTATATAGTAACCATAATAATCA
MAL14|PF14_0419    TGATATAAATAATATGAACAACATATTATATAGTAACCATAATAATCA
su_gi_contig_10413 ------------------------------------------------

PF14_0419          CATTAATGATAGAATAAATGTATCAAATAATATGCTCAAACAATTAAA
MAL14|PF14_0419    CATTAATGATAGAATAAATGTATCAAATAATATGCTCAAACAATTAAA
su_gi_contig_10413 ------------------------------------------------

PF14_0419          TCAAACAAAATCATATAATGATCATACAACATATTTAAAAGAAGAAAA
MAL14|PF14_0419    TCAAACAAAATCATATAATGATCATACAACATATTTAAAAGAAGAAAA
su_gi_contig_10413 ------------------------------------------------

PF14_0419          TGTTCATATTTTTAATGAAAATATTTCTAATGATCCAAAAAGGAATTT
MAL14|PF14_0419    TGTTCATATTTTTAATGAAAATATTTCTAATGATCCAAAAAGGAATTT
su_gi_contig_10413 ------------------------------------------------

PF14_0419          AAATATTATCAATGATAAAAATAATATGATAGTTAAAAATGGGAATGT
MAL14|PF14_0419    AAATATTATCAATGATAAAAATAATATGATAGTTAAAAATGGGAATGT
su_gi_contig_10413 ------------------------------------------------

PF14_0419          TAATGTGAATAAAAAAAAAGAGGAATCACAAGAATATGTAGATAATGA
MAL14|PF14_0419    TAATGTGAATAAAAAAAAAGAGGAATCACAAGAATATGTAGATAATGA
su_gi_contig_10413 ------------------------------------------------

PF14_0419          AAATATAAATACATTAACTGTAATTTACACAAATGATGAATTAATGAA
MAL14|PF14_0419    AAATATAAATACATTAACTGTAATTTACACAAATGATGAATTAATGAA
su_gi_contig_10413 ------------------------------------------------

PF14_0419          ATATATGCAAAAAAATTCTGTTCAAATAAACTTTTGTTATTTTTTTAT
MAL14|PF14_0419    ATATATGCAAAAAAATTCTGTTCAAATAAACTTTTGTTATTTTTTTAT
su_gi_contig_10413 ------------------------------------------------

PF14_0419          AAACAATGATATAGATTTTGGAAAAAAAAATATAGCAAATAAAATACT
MAL14|PF14_0419    AAACAATGATATAGATTTTGGAAAAAAAAATATAGCAAATAAAATACT
su_gi_contig_10413 ------------------------------------------------

PF14_0419          TAAGTGTTCACAGGAAAAATATAAAGATATTAAAACGTCTGCATACTT
MAL14|PF14_0419    TAAGTGTTCACAGGAAAAATATAAAGATATTAAAACGTCTGCATACTT
su_gi_contig_10413 ------------------------------------------------

PF14_0419          TTTTGATATACCATTACAAAGGATATTCGATTCGTTTGATATGAAACA
MAL14|PF14_0419    TTTTGATATACCATTACAAAGGATATTCGATTCGTTTGATATGAAACA
su_gi_contig_10413 ------------------------------------------------

PF14_0419          TTTTGTGAAAGGGAAAAATAATTTAGAGGAATATGAAGACAATTTCTA
MAL14|PF14_0419    TTTTGTGAAAGGGAAAAATAATTTAGAGGAATATGAAGACAATTTCTA
su_gi_contig_10413 ------------------------------------------------

PF14_0419          TTTTTACAGTGAGGAAGACGAAGAATATGAATGTGAAAAAATAGAAGA
MAL14|PF14_0419    TTTTTACAGTGAGGAAGACGAAGAATATGAATGTGAAAAAATAGAAGA
su_gi_contig_10413 ------------------------------------------------

PF14_0419          AGAAAAAAGAAAGGACGTTTGGGGGATACATAAAAATGGTGATATAAA
MAL14|PF14_0419    AGAAAAAAGAAAGGACGTTTGGGGGATACATAAAAATGGTGATATAAA
su_gi_contig_10413 ------------------------------------------------

PF14_0419          TAATGACATGCAGATAAATGAAGAGAAAGAAGAAAAGTTCTATAAAGA
MAL14|PF14_0419    TAATGACATGCAGATAAATGAAGAGAAAGAAGAAAAGTTCTATAAAGA
su_gi_contig_10413 ------------------------------------------------

PF14_0419          TAAAAAAAAGGAGAAAAATAACAAAAAAAAAGAAAAGGGGAAAAAAAG
MAL14|PF14_0419    TAAAAAAAAGGAGAAAAATAACAAAAAAAAAGAAAAGGGGAAAAAAAG
su_gi_contig_10413 ------------------------------------------------

PF14_0419          GAATCAAGAAAATGAAGAAAAAGAAATGAACAAGGAGAAGAAAAAGGA
MAL14|PF14_0419    GAATCAAGAAAATGAAGAAAAAGAAATGAACAAGGAGAAGAAAAAGGA
su_gi_contig_10413 ------------------------------------------------

PF14_0419          GAAGGAGAAGGAGAAAGAGAAAGAGAAAGAGAAAGAAAACAAGAAGGA
MAL14|PF14_0419    GAAGGAGAAGGAGAAAGAGAAAGAGAAAGAGAAAGAAAACAAGAAGGA
su_gi_contig_10413 ------------------------------------------------

PF14_0419          AAGGAACAAGGAGAAGAAAAAGGAGAAGGAGAAAGAGAAAGAGAAAGA
MAL14|PF14_0419    AAGGAACAAGGAGAAGAAAAAGGAGAAGGAGAAAGAGAAAGAGAAAGA
su_gi_contig_10413 ------------------------------------------------

PF14_0419          GAAAGAAAACAAGAAGGAAAGGAACAAGGAGAAGAAAAAGGAGAAGGA
MAL14|PF14_0419    GAAAGAAAACAAGAAGGAAAGGAACAAGGAGAAGAAAAAGGAGAAGGA
su_gi_contig_10413 ------------------------------------------------

PF14_0419          GAAGGAGAAAGAGAAAGAGAAAGAGAAAGAGAAAGAAAACAAGAAGGA
MAL14|PF14_0419    GAAGGAGAAAGAGAAAGAGAAAGAGAAAGAGAAAGAAAACAAGAAGGA
su_gi_contig_10413 ------------------------------------------------

PF14_0419          AAGGAACAAGGAAAAAGAGAAAAATAAAAAAATTGAGAAGAAAAATAG
MAL14|PF14_0419    AAGGAACAAGGAAAAAGAGAAAAATAAAAAAATTGAGAAGAAAAATAG
su_gi_contig_10413 ------------------------------------------------

PF14_0419          GAAGGAGGAAAACTATACAGAAAATAAATATGAAGAAGAAAAAGATAA
MAL14|PF14_0419    GAAGGAGGAAAACTATACAGAAAATAAATATGAAGAAGAAAAAGATAA
su_gi_contig_10413 ------------------------------------------------

PF14_0419          GAAAAAGATGGAAAAGGATAATATAAAAAAGGACAAGCATAAAAAAAA
MAL14|PF14_0419    GAAAAAGATGGAAAAGGATAATATAAAAAAGGACAAGCATAAAAAAAA
su_gi_contig_10413 ------------------------------------------------

PF14_0419          TGATAATCATAAAAAAAGTGACAAAGATATTGTAAAAGAATATAAAGA
MAL14|PF14_0419    TGATAATCATAAAAAAAGTGACAAAGATATTGTAAAAGAATATAAAGA
su_gi_contig_10413 ------------------------------------------------

PF14_0419          AAAGGAGCAAAAAGAGGAAAACAATTATATGAACGAAAATATTGATGA
MAL14|PF14_0419    AAAGGAGCAAAAAGAGGAAAACAATTATATGAACGAAAATATTGATGA
su_gi_contig_10413 ------------------------------------------------

PF14_0419          GAAAAAAAGAAAAAGAAAAAAAAAGGATAAAATGAAATATGATAAAAG
MAL14|PF14_0419    GAAAAAAAGAAAAAGAAAAAAAAAGGATAAAATGAAATATGATAAAAG
su_gi_contig_10413 ------------------------------------------------

PF14_0419          GGAAGAAACGGAAGAAATAGACCTAGAAGGAACGATAAAAACATATAA
MAL14|PF14_0419    GGAAGAAACGGAAGAAATAGACCTAGAAGGAACGATAAAAACATATAA
su_gi_contig_10413 ------------------------------------------------

PF14_0419          TGAAAAGGAAGGCAACACGAATGACAAACTTAATGAAAAAGGTAATGA
MAL14|PF14_0419    TGAAAAGGAAGGCAACACGAATGACAAACTTAATGAAAAAGGTAATGA
su_gi_contig_10413 ------------------------------------------------

PF14_0419          AAAAAGTAATGAAAAAAGTAATGAAAAAAGTAATGAAAAAATTAATGA
MAL14|PF14_0419    AAAAAGTAATGAAAAAAGTAATGAAAAAAGTAATGAAAAAATTAATGA
su_gi_contig_10413 ------------------------------------------------

PF14_0419          CAAAAGTAATGAAAAAATTAATGAAAAAAGTAATGAAAAAAGTAATGA
MAL14|PF14_0419    CAAAAGTAATGAAAAAATTAATGAAAAAAGTAATGAAAAAAGTAATGA
su_gi_contig_10413 ------------------------------------------------

PF14_0419          AAAAAGTAATGACAAAAGAGTTGATAAATATCGAGGAGATAAAGGAAA
MAL14|PF14_0419    AAAAAGTAATGACAAAAGAGTTGATAAATATCGAGGAGATAAAGGAAA
su_gi_contig_10413 ------------------------------------------------

PF14_0419          TGAATATATTAAAAGTGATCAACAAACAGAAAATCAGAAAGAAAAAAT
MAL14|PF14_0419    TGAATATATTAAAAGTGATCAACAAACAGAAAATCAGAAAGAAAAAAT
su_gi_contig_10413 ------------------------------------------------

PF14_0419          GATTTTAAAAGAAGAAAAAATATCAGGTAAATCAAAAGGGAATTATAA
MAL14|PF14_0419    GATTTTAAAAGAAGAAAAAATATCAGGTAAATCAAAAGGGAATTATAA
su_gi_contig_10413 ------------------------------------------------

PF14_0419          GAAAAATTTATATAATTCATATGATAAAAATACGAATACTCATATAAA
MAL14|PF14_0419    GAAAAATTTATATAATTCATATGATAAAAATACGAATACTCATATAAA
su_gi_contig_10413 ------------------------------------------------

PF14_0419          CAAATATTCTACGGAAAACATTAAAGAATATTCTAATATAGATGAAAA
MAL14|PF14_0419    CAAATATTCTACGGAAAACATTAAAGAATATTCTAATATAGATGAAAA
su_gi_contig_10413 ------------------------------------------------

PF14_0419          AAATATATGTAGAAATGAAAAAGAACATTTAGATGAATATAATCATGA
MAL14|PF14_0419    AAATATATGTAGAAATGAAAAAGAACATTTAGATGAATATAATCATGA
su_gi_contig_10413 ------------------------------------------------

PF14_0419          ATTTCTCGAAAAACGGAAATATGATATAAAATGTGAGTATGATTATAT
MAL14|PF14_0419    ATTTCTCGAAAAACGGAAATATGATATAAAATGTGAGTATGATTATAT
su_gi_contig_10413 ------------------------------------------------

PF14_0419          GTTTTATAATAATGCTAATATTAATAACAATAATAAAATGTATGACCC
MAL14|PF14_0419    GTTTTATAATAATGCTAATATTAATAACAATAATAAAATGTATGACCC
su_gi_contig_10413 ------------------------------------------------

PF14_0419          CAATAATGATAATAATAATAATAATAATAATAATAATGATAATAATAG
MAL14|PF14_0419    CAATAATGATAATAATAATAATAATAATAATAATAATGATAATAATAG
su_gi_contig_10413 ------------------------------------------------

PF14_0419          CAATAATAATGATAATGATAATAATGATAATCATATTAATATTAATAA
MAL14|PF14_0419    CAATAATAATGATAATGATAATAATGATAATCATATTAATATTAATAA
su_gi_contig_10413 ------------------------------------------------

PF14_0419          AAAATGTTATAATAGTCAGGAAAATATAATTGAATTTCAACAAATTGA
MAL14|PF14_0419    AAAATGTTATAATAGTCAGGAAAATATAATTGAATTTCAACAAATTGA
su_gi_contig_10413 ------------------------------------------------

PF14_0419          TACTTCTTATGATCTTAAGGATAATATAAGATATAAAAATATTACACA
MAL14|PF14_0419    TACTTCTTATGATCTTAAGGATAATATAAGATATAAAAATATTACACA
su_gi_contig_10413 ------------------------------------------------

PF14_0419          TTTAATGTTAGAAAAGAATAGCATTGAAGAAATATATTTAAAAATTAA
MAL14|PF14_0419    TTTAATGTTAGAAAAGAATAGCATTGAAGAAATATATTTAAAAATTAA
su_gi_contig_10413 ------------------------------------------------

PF14_0419          TACATGTAAAATAATAAATATAAAGAAAAAAATATGTTTAATAGATAT
MAL14|PF14_0419    TACAT-------------------------------------------
su_gi_contig_10413 ------------------------------------------------

PF14_0419          TTTAGGGAATACATTTTTTATAAATATCCATATTATTATTGACAAACC
MAL14|PF14_0419    -----GGAATACATTTTTTATAAATATCCATATTATTATTGACAAACC
su_gi_contig_10413 ------------------------------------------------

PF14_0419          TAGAATATATACAAATCCTTATTTCTTATTTAATAATAATGTTTCTAT
MAL14|PF14_0419    TAGAATATATACAAATCCTTATTTCTTATTTAATAATAATGTTTCTAT
su_gi_contig_10413 ------------------------------------------------

PF14_0419          ATTTCCTAAAAATAATTCTTTCGTTTTATCAAATAAATCATATCATTT
MAL14|PF14_0419    ATTTCCTAAAAATAATTCTTTCGTTTTATCAAATAAATCATATCATTT
su_gi_contig_10413 ------------------------------------------------

PF14_0419          TGATAGAGTTCTAATTGGGAAAAACATACACTTATTTAAAGACATAAT
MAL14|PF14_0419    TGATAGAGTTCTAATTGGGAAAAACATACACTTATTTAAAGACATAAT
su_gi_contig_10413 ------------------------------------------------

PF14_0419          TCAAATAGAATTAAAAGAAGAATTTGAAGAAAATATTATAAAGTTCAT
MAL14|PF14_0419    TCAAATAGAATTAAAAGAAGAATTTGAAGAAAATATTATAAAGTTCAT
su_gi_contig_10413 ------------------------------------------------

PF14_0419          AAGACATTTTGAAGGTATATATACACCTAAACTAAAAATATTATCCAA
MAL14|PF14_0419    AAGACATTTTGAAGGTATATATACACCTAAACTAAAAATATTATCCAA
su_gi_contig_10413 ------------------------------------------------

PF14_0419          ATTAAAGACAAAAAATGTTGTACCAAATATAGATACTATTGAAAAGGG
MAL14|PF14_0419    ATTAAAGACAAAAAATGTTGTACCAAATATAGATACTATTGAAAAGGG
su_gi_contig_10413 ------------------------------------------------

PF14_0419          TAATAAAAATCAAGTCAATAATATTGATATCATAAGAAATAAGGATAT
MAL14|PF14_0419    TAATAAAAATCAAGTCAATAATATTGATATCATAAGAAATAAGGATAT
su_gi_contig_10413 ------------------------------------------------

PF14_0419          CTTAAAAAATTTATATAAACATATTCAAATAATAAATTTCTTTAATTA
MAL14|PF14_0419    CTTAAAAAATTTATATAAACATATTCAAATAATAAATTTCTTTAATTA
su_gi_contig_10413 ------------------------------------------------

PF14_0419          TTCTCATTTTGATTGTTTTGTTGAACTTTCATTTGAATCCAAATTAAA
MAL14|PF14_0419    TTCTCATTTTGATTGTTTTGTTGAACTTTCATTTGAATCCAAATTAAA
su_gi_contig_10413 ------------------------------------------------

PF14_0419          TCAAGGTAATAAAGATATCCTTTCATTAAATGAAATGAATGAATCCGA
MAL14|PF14_0419    TCAAGGTAATAAAGATATCCTTTCATTAAATGAAATGAATGAATCCGA
su_gi_contig_10413 ------------------------------------------------

PF14_0419          ACTTTTTCTATCTTTTAATGATTTTTATGTATATCCTAGTAAATTCTT
MAL14|PF14_0419    ACTTTTTCTATCTTTTAATGATTTTTATGTATATCCTAGTAAATTCTT
su_gi_contig_10413 ------------------------------------------------

PF14_0419          TCTGTTATCTAAAAAATGTAAAAAAATAATTCTTTTATTTTTACCAAA
MAL14|PF14_0419    TCTGTTATCTAAAAAATGTAAAAAAATAATTCTTTTATTTTTACCAAA
su_gi_contig_10413 ------------------------------------------------

PF14_0419          AAATGTCCAGTCATACGAAGAAAGGCTATTCTTATATAATTATTCTAT
MAL14|PF14_0419    AAATGTCCAGTCATACGAAGAAAGGCTATTCTTATATAATTATTCTAT
su_gi_contig_10413 ------------------------------------------------

PF14_0419          AAAAGATGAACCAAATGAAAGTATGGAATATACAAATAATAAGCAATT
MAL14|PF14_0419    AAAAGATGAACCAAATGAAAGTATGGAATATACAAATAATAAGCAATT
su_gi_contig_10413 ------------------------------------------------

PF14_0419          ATATATAAAAGGGAAAAAGGAATTAAATAAAAACATTGATAAAAGTCC
MAL14|PF14_0419    ATATATAAAAGGGAAAAAGGAATTAAATAAAAACATTGATAAAAGTCC
su_gi_contig_10413 ------------------------------------------------

PF14_0419          TAATAATAATGTACTTTCAAATGATAATATATTTTGTAATAATATTAA
MAL14|PF14_0419    TAATAATAATGTACTTTCAAATGATAATATATTTTGTAATAATATTAA
su_gi_contig_10413 ------------------------------------------------

PF14_0419          TAATATCTTGTCTAATAAAATAATTAACTATTATATATATGATATGTT
MAL14|PF14_0419    TAATATCTTGTCTAATAAAATAATTAACTATTATATATATGATATGTT
su_gi_contig_10413 ------------------------------------------------

PF14_0419          TTCGTTTGTTATAAAAGGAGAAGGTATACAATGTTATTTAAAAATAGA
MAL14|PF14_0419    TTCGTTTGTTATAAAAGGAGAAGGTATACAATGTTATTTAAAAATAGA
su_gi_contig_10413 ------------------------------------------------

PF14_0419          ACCAGAATATATAAATTTTCATAAAGTCTTATTAAATTCGGTTCAGAA
MAL14|PF14_0419    ACCAGAATATATAAATTTTCATAAAGTCTTATTAAATTCGGTTCAGAA
su_gi_contig_10413 ------------------------------------------------

PF14_0419          AAAAAATATCGAAATTAAGAATAGAAGTTATTGTGATATTATATGGTA
MAL14|PF14_0419    AAAAAATATCGAAATTAAGAATAGAAGTTATTGTGATATTATATGGTA
su_gi_contig_10413 ------------------------------------------------

PF14_0419          TATTGACTCTAATAGTATAAAAGATAACTCCTTTTATATTAATCCTAC
MAL14|PF14_0419    TATTGACTCTAATAGTATAAAAGATAACTCCTTTTATATTAATCCTAC
su_gi_contig_10413 ------------------------------------------------

PF14_0419          AAGGGGTACATTAAATAAAAATGAAAGGAAAAAAATAATAACAATTGG
MAL14|PF14_0419    AAGGGGTACATTAAATAAAAATGAAAGGAAAAAAATAATAACAATTGG
su_gi_contig_10413 ------------------------------------------------

PF14_0419          CTTAAATACTAATACTGTTAAAATAATAAAAAAGGAAATTAAAATATA
MAL14|PF14_0419    CTTAAATACTAATACTGTTAAAATAATAAAAAAGGAAATTAAAATATA
su_gi_contig_10413 ------------------------------------------------

PF14_0419          TTATTCAGAAGCGAAAGTAAATAAAAATGATAAAGTGAATGTTAATAA
MAL14|PF14_0419    TTATTCAGAAGCGAAAGTAAATAAAAATGATAAAGTGAATGTTAATAA
su_gi_contig_10413 ------------------------------------------------

PF14_0419          TTTATGTACTGCTATATGTAATATAGAAGCAGACATATGTATATCTTT
MAL14|PF14_0419    TTTATGTACTGCTATATGTAATATAGAAGCAGACATATGTATATCTTT
su_gi_contig_10413 ------------------------------------------------

PF14_0419          TATACAAGTAAATTTCGAAATCATAGATGAGAAAATATTATATGATCA
MAL14|PF14_0419    TATACAAGTAAATTTCGAAATCATAGATGAGAAAATATTATATGATCA
su_gi_contig_10413 ------------------------------------------------

PF14_0419          TAATCATACACTTATTGAGGATGATATAAAAATGAAAGAAAATAATTT
MAL14|PF14_0419    TAATCATACACTTATTGAGGATGATATAAAAATGAAAGAAAATAATTT
su_gi_contig_10413 ------------------------------------------------

PF14_0419          TTTAAAAGAATATGTAACTATATTGAAAAATAGAAAAAAAGATAAATG
MAL14|PF14_0419    TTTAAAAGAATATGTAACTATATTGAAAAATAGAAAAAAAGATAAATG
su_gi_contig_10413 ------------------------------------------------

PF14_0419          GTATCCTTCAAAGGAATTACTATTAAATAATGTTATTGAAAATGTTAT
MAL14|PF14_0419    GTATCCTTCAAAGGAATTACTATTAAATAATGTTATTGAAAATGTTAT
su_gi_contig_10413 ------------------------------------------------

PF14_0419          ACAAATGAAATATGTACCGGTGAATGAAGCTAAAATTTGCTTATTTAA
MAL14|PF14_0419    ACAAATGAAATATGTACCGGTGAATGAAGCTAAAATTTGCTTATTTAA
su_gi_contig_10413 ------------------------------------------------

PF14_0419          AATAAAAAATACAGGAAAAGTGGGAATACATTATTTTGTGGAAATAAA
MAL14|PF14_0419    AATAAAAAATACAGGAAAAGTGGGAATACATTATTTTGTGGAAATAAA
su_gi_contig_10413 ------------------------------------------------

PF14_0419          CGATGAAACATTCTTACAATATATAACTATAAACGATATATATAATAT
MAL14|PF14_0419    CGATGAAACATTCTTACAATATATAACTATAAACGATATATATAATAT
su_gi_contig_10413 ------------------------------------------------

PF14_0419          TATAAATATGAATGAAGAAAAAGAAATCAAGTTAAAAATTAAATCATA
MAL14|PF14_0419    TATAAATATGAATGAAGAAAAAGAAATCAAGTTAAAAATTAAATCATA
su_gi_contig_10413 ------------------------------------------------

PF14_0419          TAAAAAAATAAAATTTCAAAATATAGATTTATTTATACATATTTGTGA
MAL14|PF14_0419    TAAAAAAATAAAATTTCAAAATATAGATTTATTTATACATATTTGTGA
su_gi_contig_10413 ------------------------------------------------

PF14_0419          TAGTATAGAAAATAATTATATTCAATCATATAAATATATCCTAAGTGT
MAL14|PF14_0419    TAGTATAGAAAATAATTATATTCAATCATATAAATATATCCTAAGTGT
su_gi_contig_10413 ------------------------------------------------

PF14_0419          CTCTTTTGATTATAATTATCTCAAGATTGTTCCCCATGTAATTAACTA
MAL14|PF14_0419    CTCTTTTGATTATAATTATCTCAAGATTGTTCCCCATGTAATTAACTA
su_gi_contig_10413 ------------------------------------------------

PF14_0419          TGATTCGGTTGAAATAAAAAAGGAAGAAACGAAAATTTTTAAAATTAT
MAL14|PF14_0419    TGATTCGGTTGAAATAAAAAAGGAAGAAACGAAAATTTTTAAAATTAT
su_gi_contig_10413 ------------------------------------------------

PF14_0419          TAATGATGGGTATTTCGATTTTAAATATGATATTAAATTGTTAAAGGG
MAL14|PF14_0419    TAATGATGGGTATTTCGATTTTAAATATGATATTAAATTGTTAAAGGG
su_gi_contig_10413 ------------------------------------------------

PF14_0419          TAAAATAAAGAATAACAAATATCAAAATGAAAATTTTGTATATCATAA
MAL14|PF14_0419    TAAAATAAAGAATAACAAATATCAAAATGAAAATTTTGTATATCATAA
su_gi_contig_10413 ------------------------------------------------

PF14_0419          TAAAGAAAATAATAAAAATTTCAATAAAATAATAAAAAATGATAATGA
MAL14|PF14_0419    TAAAGAAAATAATAAAAATTTCAATAAAATAATAAAAAATGATAATGA
su_gi_contig_10413 ------------------------------------------------

PF14_0419          AGCAAATAAAAATCCTTTTAAAATTAATCCTATGAGTGGATTGATAAA
MAL14|PF14_0419    AGCAAATAAAAATCCTTTTAAAATTAATCCTATGAGTGGATTGATAAA
su_gi_contig_10413 ------------------------------------------------

PF14_0419          ATCAAAAGAAGAACAAGTTATAACGGTCGTATTTTATTCAGAAGAAGA
MAL14|PF14_0419    ATCAAAAGAAGAACAAGTTATAACGGTCGTATTTTATTCAGAAGAAGA
su_gi_contig_10413 ------------------------------------------------

PF14_0419          AAATTATTATAAATATATATACATAGTACAAGTTGAAAATTTAATATC
MAL14|PF14_0419    AAATTATTATAAATATATATACATAGTACAAGTTGAAAATTTAATATC
su_gi_contig_10413 ------------------------------------------------

PF14_0419          TAGTATTGGACACAACAACATAAACACTAATATAACAAATAATGCTAC
MAL14|PF14_0419    TAGTATTGGACACAACAACATAAACACTAATATAACAAATAATGCTAC
su_gi_contig_10413 ------------------------------------------------

PF14_0419          ATATAATAAAGAATATAAAAAACATATGAAAGATACAATTAATGATAC
MAL14|PF14_0419    ATATAATAAAGAATATAAAAAACATATGAAAGATACAATTAATGATAC
su_gi_contig_10413 ------------------------------------------------

PF14_0419          AGATAAATACAATGAAATTATTAAACTGTTTGCTTGTTCAGTTAGACC
MAL14|PF14_0419    AGATAAATACAATGAAATTATTAAACTGTTTGCTTGTTCAGTTAGACC
su_gi_contig_10413 ------------------------------------------------

PF14_0419          AAAAATATCATGTGATATAAAAAATTTATTTGAAGAAATGTTTATACT
MAL14|PF14_0419    AAAAATATCATGTGATATAAAAAATTTATTTGAAGAAATGTTTATACT
su_gi_contig_10413 ------------------------------------------------

PF14_0419          AAATAATTTGAATAATTACAATCATTTTGTTCATTATTTTTTAACAAA
MAL14|PF14_0419    AAATAATTTGAATAATTACAATCATTTTGTTCATTATTTTTTAACAAA
su_gi_contig_10413 ------------------------------------------------

PF14_0419          GAATAGCTATTATAATGTGGAGGAAAATACATTATATTATAAATATGG
MAL14|PF14_0419    GAATAGCTATTATAATGTGGAGGAAAATACATTATATTATAAATATGG
su_gi_contig_10413 ------------------------------------------------

PF14_0419          TTATGTCAATGAATATATAAATGAAAGAATAAAAATTTCTAACCTTAC
MAL14|PF14_0419    TTATGTCAATGAATATATAAATGAAAGAATAAAAATTTCTAACCTTAC
su_gi_contig_10413 ------------------------------------------------

PF14_0419          AGATGTTAATACTAATATAAAAATCGAAATGAAAGAAATCGATTTTTC
MAL14|PF14_0419    AGATGTTAATACTAATATAAAAATCGAAATGAAAGAAATCGATTTTTC
su_gi_contig_10413 ------------------------------------------------

PF14_0419          TTCTTTAACTAATAAGAGTAAGAAAAACAAAGAAGCAGAAAAAAATAA
MAL14|PF14_0419    TTCTTTAACTAATAAGAGTAAGAAAAACAAAGAAGCAGAAAAAAATAA
su_gi_contig_10413 ------------------------------------------------

PF14_0419          AAAAAACGAAACGAATATTTCACCAAATTCGGATATAAAATATAATTT
MAL14|PF14_0419    AAAAAACGAAACGAATATTTCACCAAATTCGGATATAAAATATAATTT
su_gi_contig_10413 ------------------------------------------------

PF14_0419          AAAAATTCAAAATTATAATGAAGAGAAATACAATTGGAACTGTAGTTA
MAL14|PF14_0419    AAAAATTCAAAATTATAATGAAGAGAAATACAATTGGAACTGTAGTTA
su_gi_contig_10413 ------------------------------------------------

PF14_0419          TATAAAAAATGATAACCTTTCTAATAATATAAATGAACAATTTAGTAA
MAL14|PF14_0419    TATAAAAAATGATAACCTTTCTAATAATATAAATGAACAATTTAGTAA
su_gi_contig_10413 ------------------------------------------------

PF14_0419          TAAAAATAATATAAAAACCTGTGCGTCTGATCATATTATCATATATCC
MAL14|PF14_0419    TAAAAATAATATAAAAACCTGTGCGTCTGATCATATTATCATATATCC
su_gi_contig_10413 ------------------------------------------------

PF14_0419          ATATCAACATAAATTTATAGATATTTGTTTTCATTCAACTCAAATAGC
MAL14|PF14_0419    ATATCAACATAAATTTATAGATATTTGTTTTCATTCAACTCAAATAGC
su_gi_contig_10413 ------------------------------------------------

PF14_0419          TTGTAAAAAATTTCTTTTCAATATTTATATGATGAAACCAGAACATAT
MAL14|PF14_0419    TTGTAAAAAATTTCTTTTCAATATTTATATGATGAAACCAGAACATAT
su_gi_contig_10413 ------------------------------------------------

PF14_0419          ATTATGCTATTCATTTTATATAAATATTGAATTCTTTTTACCATCTGC
MAL14|PF14_0419    ATTATGCTATTCATTTTATATAAATATTGAATTCTTTTTACCATCTGC
su_gi_contig_10413 ------------------------------------------------

PF14_0419          GCAATTAATTATACCATCGTACTTATTAAAACTAACGAATAATGTACA
MAL14|PF14_0419    GCAATTAATTATACCATCGTACTTATTAAAACTAACGAATAATGTACA
su_gi_contig_10413 ------------------------------------------------

PF14_0419          TGACAAAGTTATAGATATAGGAAATATACATATTAACAGTGTTCTATC
MAL14|PF14_0419    TGACAAAGTTATAGATATAGGAAATATACATATTAACAGTGTTCTATC
su_gi_contig_10413 ------------------------------------------------

PF14_0419          TTTTAAAATACAATTAATGAATTCGTTCAAATATCCTGTTATGGTAAA
MAL14|PF14_0419    TTTTAAAATACAATTAATGAATTCGTTCAAATATCCTGTTATGGTAAA
su_gi_contig_10413 ------------------------------------------------

PF14_0419          AGTTATTTTTCATAGAAATGAAAATAATCATGATAATATCAAAAATGA
MAL14|PF14_0419    AGTTATTTTTCATAGAAATGAAAATAATCATGATAATATCAAAAATGA
su_gi_contig_10413 ------------------------------------------------

PF14_0419          GTTCATTCGTAATTTACCATATATAAATCAAAACGAAGAAAATAATAT
MAL14|PF14_0419    GTTCATTCGTAATTTACCATATATAAATCAAAACGAAGAAAATAATAT
su_gi_contig_10413 ------------------------------------------------

PF14_0419          TATACTAGATAAAAAAGAAAATGTATCAATTCCACATAACAATTTATA
MAL14|PF14_0419    TATACTAGATAAAAAAGAAAATGTATCAATTCCACATAACAATTTATA
su_gi_contig_10413 ------------------------------------------------

PF14_0419          TAGACGTCAAAAAGAAGATGAAAATATATTTACACAACAAAATAAAAA
MAL14|PF14_0419    TAGACGTCAAAAAGAAGATGAAAATATATTTACACAACAAAATAAAAA
su_gi_contig_10413 ------------------------------------------------

PF14_0419          ATTATTACAATCAGAAATTAAGAAAAAAAATATATTAACATCTGATGT
MAL14|PF14_0419    ATTATTACAATCAGAAATTAAGAAAAAAAATATATTAACATCTGATGT
su_gi_contig_10413 ------------------------------------------------

PF14_0419          ATATCAAAATATATATCCAAATGAAAAAAATATAGCTAATGAATCTTT
MAL14|PF14_0419    ATATCAAAATATATATCCAAATGAAAAAAATATAGCTAATGAATCTTT
su_gi_contig_10413 ------------------------------------------------

PF14_0419          TAATAATAATATAGGCTATCCAAGAGTAGAAGAAAAGAAAGAACTATA
MAL14|PF14_0419    TAATAATAATATAGGCTATCCAAGAGTAGAAGAAAAGAAAGAACTATA
su_gi_contig_10413 ------------------------------------------------

PF14_0419          TAATAATATTACAAATAATGATACTATTTTATTCAATATATATAATAT
MAL14|PF14_0419    TAATAATATTACAAATAATGATACTATTTTATTCAATATATATAATAT
su_gi_contig_10413 ------------------------------------------------

PF14_0419          GAAAATAAAAAAAAAAAATAACATTACATATTTCAATTATGAAAATGT
MAL14|PF14_0419    GAAAATAAAAAAAAAAAATAACATTACATATTTCAATTATGAAAATGT
su_gi_contig_10413 ------------------------------------------------

PF14_0419          TAAAGATATAATATATAACCACAGATGTTGGGACCGTACAAATAATAT
MAL14|PF14_0419    TAAAGATATAATATATAACCACAGATGTTGGGACCGTACAAATAATAT
su_gi_contig_10413 ------------------------------------------------

PF14_0419          GTATTCTATTGGTTATTTATGTTTCATAGGTAATATAAATAATTTGTT
MAL14|PF14_0419    GTATTCTATTGGTTATTTATGTTTCATAGGTAATATAAATAATTTGTT
su_gi_contig_10413 ------------------------------------------------

PF14_0419          AAGAGAAAATGAAGTAGCATATTTTAAAATTAAACTTAACAAGAATAA
MAL14|PF14_0419    AAGAGAAAATGAAGTAGCATATTTTAAAATTAAACTTAACAAGAATAA
su_gi_contig_10413 ------------------------------------------------

PF14_0419          ATTAAAATATATAGAATCTAATGAAAGTCAAAATGAAACAAATCCAGA
MAL14|PF14_0419    ATTAAAATATATAGAATCTAATGAAAGTCAAAATGAAACAAATCCAGA
su_gi_contig_10413 ------------------------------------------------

PF14_0419          GCAAATACATGTCTCAGAGAAAAATCCAGATATAAGTTATTTGGATAA
MAL14|PF14_0419    GCAAATACATGTCTCAGAGAAAAATCCAGATATAAGTTATTTGGATAA
su_gi_contig_10413 ------------------------------------------------

PF14_0419          TTTAAATAAAAAGGAAAATAAATATAAAAATGATATAGACATTACAAA
MAL14|PF14_0419    TTTAAATAAAAAGGAAAATAAATATAAAAATGATATAGACATTACAAA
su_gi_contig_10413 ------------------------------------------------

PF14_0419          TGTGAATGGAAAAAATAAAACCAATAATATAAATAAAAACAAAGAGGA
MAL14|PF14_0419    TGTGAATGGAAAAAATAAAACCAATAATATAAATAAAAACAAAGAGGA
su_gi_contig_10413 ------------------------------------------------

PF14_0419          TTATAAAAATAATAATGATAATGAAAAAAAAAATTTGGATGATAATTC
MAL14|PF14_0419    TTATAAAAATAATAATGATAATGAAAAAAAAAATTTGGATGATAATTC
su_gi_contig_10413 ------------------------------------------------

PF14_0419          TTCTAATAATTATATTAACCAAATAGAAAAGACCAACGATTTATCAAA
MAL14|PF14_0419    TTCTAATAATTATATTAACCAAATAGAAAAGACCAACGATTTATCAAA
su_gi_contig_10413 ------------------------------------------------

PF14_0419          TGATGAAAAATATAAGAAAAAAAAAAAGAAAGATAAAAATGTTCAAAA
MAL14|PF14_0419    TGATGAAAAATATAAGAAAAAAAAAAAGAAAGATAAAAATGTTCAAAA
su_gi_contig_10413 ------------------------------------------------

PF14_0419          TAATAATAATATATATAATAAAAATGAGAAAAAAACTTTAGGTAATAT
MAL14|PF14_0419    TAATAATAATATATATAATAAAAATGAGAAAAAAACTTTAGGTAATAT
su_gi_contig_10413 ------------------------------------------------

PF14_0419          ACAAATTAAAATTTTAAATAATAATTATGAATGTTATAATTTAAAATT
MAL14|PF14_0419    ACAAATTAAAATTTTAAATAATAATTATGAATGTTATAATTTAAAATT
su_gi_contig_10413 ------------------------------------------------

PF14_0419          TATAGGAAATATTATTGAACGTAAAAACTATTGGAATTTAAAACATTT
MAL14|PF14_0419    TATAGGAAATATTATTGAACGTAAAAACTATTGGAATTTAAAACATTT
su_gi_contig_10413 ------------------------------------------------

PF14_0419          AAAACATCATATTAAAAAAATATATAATAATAACTTTTATATATTTAA
MAL14|PF14_0419    AAAACATCATATTAAAAAAATATATAATAATAACTTTTATATATTTAA
su_gi_contig_10413 ------------------------------------------------

PF14_0419          AAATCATATAAATTTTGATATTGTCCCTTTAAACTTTAAACATACTTA
MAL14|PF14_0419    AAATCATATAAATTTTGATATTGTCCCTTTAAACTTTAAACATACTTA
su_gi_contig_10413 ------------------------------------------------

PF14_0419          TAAATTATTATATATAAATGAAAATAACCATACCTTATTTTTTCATAT
MAL14|PF14_0419    TAAATTATTATATATAAATGAAAATAACCATACCTTATTTTTTCATAT
su_gi_contig_10413 ------------------------------------------------

PF14_0419          TGAAGTAGATAAAAAAATTAAAAATATTATAGATATAAAACCTATTAA
MAL14|PF14_0419    TGAAGTAGATAAAAAAATTAAAAATATTATAGATATAAAACCTATTAA
su_gi_contig_10413 ------------------------------------------------

PF14_0419          TGGTTCTATACCATCAAGTAGCTCTTTATACTTCTATTTCACCATCGA
MAL14|PF14_0419    TGGTTCTATACCATCAAGTAGCTCTTTATACTTCTATTTCACCATCGA
su_gi_contig_10413 ------------------------------------------------

PF14_0419          TGTAAAGGAGTTAGTTAATTTTATGGACCGTCCAATTTTATGTAAATT
MAL14|PF14_0419    TGTAAAGGAGTTAGTTAATTTTATGGACCGTCCAATTTTATGTAAATT
su_gi_contig_10413 ------------------------------------------------

PF14_0419          TTCTCAACATGAAATATCTATAAATAAAAAAAATATTAAACTAAATAA
MAL14|PF14_0419    TTCTCAACATGAAATATCTATAAATAAAAAAAATATTAAACTAAATAA
su_gi_contig_10413 ------------------------------------------------

PF14_0419          TGATAATTTAAAATATGATGAAGATGATTTATATATAAGTTTAAGATC
MAL14|PF14_0419    TGATAATTTAAAATATGATGAAGATGATTTATATATAAGTTTAAGATC
su_gi_contig_10413 ------------------------------------------------

PF14_0419          TGAAGAAATAAAAGTTTCATATAAACAAAAAAAAATTCATTTTAAAAA
MAL14|PF14_0419    TGAAGAAATAAAAGTTTCATATAAACAAAAAAAAATTCATTTTAAAAA
su_gi_contig_10413 ------------------------------------------------

PF14_0419          TATACCATTATTTAATTATTCTAAATATAAGTTTACTTTGGAAAATAC
MAL14|PF14_0419    TATACCATTATTTAATTATTCTAAATATAAGTTTACTTTGGAAAATAC
su_gi_contig_10413 ------------------------------------------------

PF14_0419          ATCAAATGTAAAATTATTTGCAGAATTATCTATTACTCCTAATAATTA
MAL14|PF14_0419    ATCAAATGTAAAATTATTTGCAGAATTATCTATTACTCCTAATAATTA
su_gi_contig_10413 ------------------------------------------------

PF14_0419          CATGGATGATATATTATCTACTTATTCATTTGAACCATTTAAAGAAAA
MAL14|PF14_0419    CATGGATGATATATTATCTACTTATTCATTTGAACCATTTAAAGAAAA
su_gi_contig_10413 ------------------------------------------------

PF14_0419          ACATATGCTTACAATAATAACAAATAAAGTTACAAATACATTTACATA
MAL14|PF14_0419    ACATATGCTTACAATAATAACAAATAAAGTTACAAATACATTTACATA
su_gi_contig_10413 ------------------------------------------------

PF14_0419          TAATACACAACAGGTAGACAATAAATCATTTTCATCTTCTTATCGAAA
MAL14|PF14_0419    TAATACACAACAGGTAGACAATAAATCATTTTCATCTTCTTATCGAAA
su_gi_contig_10413 ------------------------------------------------

PF14_0419          TGATCATGAAAAAAAAAATAGTTTAATGGATAATTTAATTAAAACTAA
MAL14|PF14_0419    TGATCATGAAAAAAAAAATAGTTTAATGGATAATTTAATTAAAACTAA
su_gi_contig_10413 ------------------------------------------------

PF14_0419          TATAGTAGAAGATAATTGTGTTAAGGAAAATAGAGAATCCATTGATGA
MAL14|PF14_0419    TATAGTAGAAGATAATTGTGTTAAGGAAAATAGAGAATCCATTGATGA
su_gi_contig_10413 ------------------------------------------------

PF14_0419          ATTTTATTTAACCAAATATGATTTGAACATATCTGATTTAAATAATAT
MAL14|PF14_0419    ATTTTATTTAACCAAATATGATTTGAACATATCTGATTTAAATAATAT
su_gi_contig_10413 ------------------------------------------------

PF14_0419          GAATAAAAGTGATATAGGAAATATTTATAATGACACACTACATAAGGA
MAL14|PF14_0419    GAATAAAAGTGATATAGGAAATATTTATAATGACACACTACATAAGGA
su_gi_contig_10413 ------------------------------------------------

PF14_0419          ACAATCAACAAAGAAAAATACCGAAATGGATAATAATACAATTACAAA
MAL14|PF14_0419    ACAATCAACAAAGAAAAATACCGAAATGGATAATAATACAATTACAAA
su_gi_contig_10413 ------------------------------------------------

PF14_0419          ATATATAACAATCAATGCAAAAAGTAATAAATATATATATATTTATTG
MAL14|PF14_0419    ATATATAACAATCAATGCAAAAAGTAATAAATATATATATATTTATTG
su_gi_contig_10413 ------------------------------------------------

PF14_0419          TTTTCATAATATATATAAACAAAAATTAGAATCTATCCTACATATAAA
MAL14|PF14_0419    TTTTCATAATATATATAAACAAAAATTAGAATCTATCCTACATATAAA
su_gi_contig_10413 ------------------------------------------------

PF14_0419          AATTAAATATTATGAAGATATTAAAATACCCATAAAAATGACCTTTGA
MAL14|PF14_0419    AATTAAATATTATGAAGATATTAAAATACCCATAAAAATGACCTTTGA
su_gi_contig_10413 ------------------------------------------------

PF14_0419          TAATTATGATAAAGAAAAAAAAAATATAAATGATTTCTTCTTATTGTC
MAL14|PF14_0419    TAATTATGATAAAGAAAAAAAAAATATAAATGATTTCTTCTTATTGTC
su_gi_contig_10413 ------------------------------------------------

PF14_0419          AAAATTTAAATATTCAAAACAAGTGATTGATAAAAAGGAAAATAATAA
MAL14|PF14_0419    AAAATTTAAATATTCAAAACAAGTGATTGATAAAAAGGAAAATAATAA
su_gi_contig_10413 ------------------------------------------------

PF14_0419          ATTGGATAATTTATATAAAAACAAACACCATATTTTAGTAATTAGTAG
MAL14|PF14_0419    ATTGGATAATTTATATAAAAACAAACACCATATTTTAGTAATTAGTAG
su_gi_contig_10413 ------------------------------------------------

PF14_0419          AGGTATATTAAGCAAAAATTATTATAAAATATATATGATAAATATGTC
MAL14|PF14_0419    AGGTATATTAAGCAAAAATTATTATAAAATATATATGATAAATATGTC
su_gi_contig_10413 ------------------------------------------------

PF14_0419          AAATAAACATATAGAATATTGTTTTGAAAAATACAAAGAAAATGAGAA
MAL14|PF14_0419    AAATAAACATATAGAATATTGTTTTGAAAAATACAAAGAAAATGAGAA
su_gi_contig_10413 ------------------------------------------------

PF14_0419          TTCATCTATGATTAAATACCCTAATATAACAAATAATGATAAAAATAA
MAL14|PF14_0419    TTCATCTATGATTAAATACCCTAATATAACAAATAATGATAAAAATAA
su_gi_contig_10413 ------------------------------------------------

PF14_0419          ATTTATAAAAAATAATAGTACAAATAATTCTATCGAATGTGTAAATAA
MAL14|PF14_0419    ATTTATAAAAAATAATAGTACAAATAATTCTATCGAATGTGTAAATAA
su_gi_contig_10413 ------------------------------------------------

PF14_0419          TAAAGGTAATATTAGTGAAAATAATTTATATTTTGCTAAATTTCTTTT
MAL14|PF14_0419    TAAAGGTAATATTAGTGAAAATAATTTATATTTTGCTAAATTTCTTTT
su_gi_contig_10413 ------------------------------------------------

PF14_0419          TCAAACCTTTAATTCAATACCATATAGACAAAATTACAATTTATTTAT
MAL14|PF14_0419    TCAAACCTTTAATTCAATACCATATAGACAAAATTACAATTTATTTAT
su_gi_contig_10413 ------------------------------------------------

PF14_0419          AAACAATGAAAAAGAAGAAAATGTTACATTGGATTTAAGGGTAATAGA
MAL14|PF14_0419    AAACAATGAAAAAGAAGAAAATGTTACATTGGATTTAAGGGTAATAGA
su_gi_contig_10413 ------------------------------------------------

PF14_0419          ACCAATCATATTTTTTAATACATCGTTTATACATTCAAATAATTTAAT
MAL14|PF14_0419    ACCAATCATATTTTTTAATACATCGTTTATACATTCAAATAATTTAAT
su_gi_contig_10413 ------------------------------------------------

PF14_0419          AGTTGGGAAAAGCTATTGTTTTATTTTTTATTTAATAAATTTTGATTT
MAL14|PF14_0419    AGTTGGGAAAAGCTATTGTTTTATTTTTTATTTAATAAATTTTGATTT
su_gi_contig_10413 ------------------------------------------------

PF14_0419          TATCGACATTCATTTTGAATTTGATAAAAACTCATATAATTCATTTAA
MAL14|PF14_0419    TATCGACATTCATTTTGAATTTGATAAAAACTCATATAATTCATTTAA
su_gi_contig_10413 ------------------------------------------------

PF14_0419          TAGCAAAAAGGAAACCATCAAAATTATTCCATCTGAAGGGCTTGTAAA
MAL14|PF14_0419    TAGCAAAAAGGAAACCATCAAAATTATTCCATCTGAAGGGCTTGTAAA
su_gi_contig_10413 ------------------------------------------------

PF14_0419          ATCGTGTTATAGAAAAAATAAGTATATAAATAATTATATAAATAAGTT
MAL14|PF14_0419    ATCGTGTTATAGAAAAAATAAGTATATAAATAATTATATAAATAAGTT
su_gi_contig_10413 ------------------------------------------------

PF14_0419          AAATAAACATGAGGAAGCTGTCAACGATTTTGATAATAAAAATAGGAA
MAL14|PF14_0419    AAATAAACATGAGGAAGCTGTCAACGATTTTGATAATAAAAATAGGAA
su_gi_contig_10413 ------------------------------------------------

PF14_0419          GACAAATAATTTAAGATCTCTTTTATGGTTATCTTCACAGGATGAAGG
MAL14|PF14_0419    GACAAATAATTTAAGATCTCTTTTATGGTTATCTTCACAGGATGAAGG
su_gi_contig_10413 ------------------------------------------------

PF14_0419          AGATTCTATATCTCATAATTCATATAATGATAATATGACATTCGATGA
MAL14|PF14_0419    AGATTCTATATCTCATAATTCATATAATGATAATATGACATTCGATGA
su_gi_contig_10413 ------------------------------------------------

PF14_0419          TAATAATAAAATGAAACTTCTTGAAAAAATGAAGGGAAATAAGGTTAA
MAL14|PF14_0419    TAATAATAAAATGAAACTTCTTGAAAAAATGAAGGGAAATAAGGTTAA
su_gi_contig_10413 ------------------------------------------------

PF14_0419          CGTAAAACAGAAGGGGGCAGAAAAATATTCATTTGCTCATATACATGA
MAL14|PF14_0419    CGTAAAACAGAAGGGGGCAGAAAAATATTCATTTGCTCATATACATGA
su_gi_contig_10413 ------------------------------------------------

PF14_0419          TAAAAGTAATTCCAGAAACAATAGTTCAAATTCATCATTTTGTACTTT
MAL14|PF14_0419    TAAAAGTAATTCCAGAAACAATAGTTCAAATTCATCATTTTGTACTTT
su_gi_contig_10413 ------------------------------------------------

PF14_0419          GTCAAATATGTCTTATAGTGAGTCGTCACATTGTAATAAAATTAGAAA
MAL14|PF14_0419    GTCAAATATGTCTTATAGTGAGTCGTCACATTGTAATAAAATTAGAAA
su_gi_contig_10413 ------------------------------------------------

PF14_0419          TAATAAAAATAATGTATCAAGACAAGGATATGATGATAATACAGATAT
MAL14|PF14_0419    TAATAAAAATAATGTATCAAGACAAGGATATGATGATAATACAGATAT
su_gi_contig_10413 ------------------------------------------------

PF14_0419          ATATTTTCCTACGAATCATATGTTAAATTATAGAAACGATAATACAAG
MAL14|PF14_0419    ATATTTTCCTACGAATCATATGTTAAATTATAGAAACGATAATACAAG
su_gi_contig_10413 ------------------------------------------------

PF14_0419          AAAAGAGAATAATTATTATTATGACGATGATAATAATTCTTATTCATC
MAL14|PF14_0419    AAAAGAGAATAATTATTATTATGACGATGATAATAATTCTTATTCATC
su_gi_contig_10413 ------------------------------------------------

PF14_0419          TGAAACGAATGAATCATATATAGATAATATATCATCTGATGAATATGA
MAL14|PF14_0419    TGAAACGAATGAATCATATATAGATAATATATCATCTGATGAATATGA
su_gi_contig_10413 ------------------------------------------------

PF14_0419          ATATGAATATGAATATGAATATGAATATGAATATGAATATGATAACAA
MAL14|PF14_0419    ATATGAATATGAATATGAATATGAATATGAATATGAATATGATAACAA
su_gi_contig_10413 ------------------------------------------------

PF14_0419          CATTATGAATAAATTCTTTCTTTTAAATTATTATTTAAAAAATATATG
MAL14|PF14_0419    CATTATGAATAAATTCTTTCTTTTAAATTATTATTTAAAAAATATATG
su_gi_contig_10413 ------------------------------------------------

PF14_0419          GAAGACAAATAATACCATGCTTAAAAAAGAAATTCAACATATTATAGG
MAL14|PF14_0419    GAAGACAAATAATACCATGCTTAAAAAAGAAATTCAACATATTATAGG
su_gi_contig_10413 ------------------------------------------------

PF14_0419          AAAAGGTGGAATTAAAAAAATAAAATTATTTTTCAAACCTCATATGGA
MAL14|PF14_0419    AAAAGGTGGAATTAAAAAAATAAAATTATTTTTCAAACCTCATATGGA
su_gi_contig_10413 ------------------------------------------------

PF14_0419          ACAATTTTATAATTTTAGTCTTTTGTGTAAAATAGATTCAAAGGAAGA
MAL14|PF14_0419    ACAATTTTATAATTTTAGTCTTTTGTGTAAAATAGATTCAAAGGAAGA
su_gi_contig_10413 ------------------------------------------------

PF14_0419          ACCATTAAAAATAAATTTTAAAATGCAGGTTAATAAACTTAATATAAA
MAL14|PF14_0419    ACCATTAAAAATAAATTTTAAAATGCAGGTTAATAAACTTAATATAAA
su_gi_contig_10413 ------------------------------------------------

PF14_0419          ATGTTACATAGAAAATTATGATAAAGAGCACATCACACTCAATTTAGA
MAL14|PF14_0419    ATGTTACATAGAAAATTATGATAAAGAGCACATCACACTCAATTTAGA
su_gi_contig_10413 ------------------------------------------------

PF14_0419          TAATTCATTATCTATTAAAAAGAAAAAAAATAAATATGATATGATACA
MAL14|PF14_0419    TAATTCATTATCTATTAAAAAGAAAAAAAATAAATATGATATGATACA
su_gi_contig_10413 ------------------------------------------------

PF14_0419          TATATATGAAGTGATAAATTTTAAAGAAACTATTATAGGTAAAAAAAA
MAL14|PF14_0419    TATATATGAAGTGATAAATTTTAAAGAAACTATTATAGGTAAAAAAAA
su_gi_contig_10413 ------------------------------------------------

PF14_0419          AATGGCTAAATTTGTATTAGAAAATCTATGTTACTTTGATTTATCTTA
MAL14|PF14_0419    AATGGCTAAATTTGTATTAGAAAATCTATGTTACTTTGATTTATCTTA
su_gi_contig_10413 ---------------------AAATCTATGTTACTTTGATTTATCTTA

PF14_0419          TAAATATTATTTACAAAAAAAGGATGATGAAATTTCTATAACATGTAG
MAL14|PF14_0419    TAAATATTATTTACAAAAAAAGGATGATGAAATTTCTATAACATGTA-
su_gi_contig_10413 TAAATATTATTTACAAAAAAAGGATGATGAAATTTCTATAACATGTAG

PF14_0419          TAATAATATTATAAAGAAAAATTCATTTTTCTATATTAATATAGAATA
MAL14|PF14_0419    --------------------------------------------AATA
su_gi_contig_10413 TAATAATATTATAAAGAAAAATTCATTTTTCTATATTAATATAGAATA

PF14_0419          TACCTCTTTAATACACCATATATATGAAAATCATCTAACTATTAATAT
MAL14|PF14_0419    TACCTCTTTAATACACCATATATATGAAAATCATCTAACTATTAATAT
su_gi_contig_10413 TACCTCTTTAATACACCATATATATGAAAATCATCTAACTATTAATAT

PF14_0419          AAATGATTATTATTTAATAAACCTAAAAATTACAGCTATGTCAACAAA
MAL14|PF14_0419    AAATGATTATTATTTAATAAACCTAAAAATTACAGCTATGTCAACAAA
su_gi_contig_10413 AAATGATTATTATTTAATAAACCTAAAAATTACAGCTATGTCAACAAA

PF14_0419          TGTATTAATACATTTCTCTTTTTATAATTATGATTTTGGTAATCTTAT
MAL14|PF14_0419    TGTATTAATACATTTCTCTTTTTATAATTATGATTTTGGTAATCTTAT
su_gi_contig_10413 TGTATTAATACATTTCTCTTTTTATAATTATGATTTTGGTAATCTTAT

PF14_0419          CTTATTTCCAAATGTAGATAAAAATGAAAATACAAAAGTCATATGTAT
MAL14|PF14_0419    CTTATTTCCAAATGTAGATAAAAATGAAAATACAAAAGTCATATGTAT
su_gi_contig_10413 CTTATTTCCAAATGTAGATAAAAATGAAAATACAAAAGTCATATGTAT

PF14_0419          GGAGGAAAATTATCGGGACAGTTTTTCGTCATCTGATACATCTCTCTC
MAL14|PF14_0419    GGAGGAAAATTATCGGGACAGTTTTTCGTCATCTGATACATCTCTCTC
su_gi_contig_10413 GGAGGAAAATTATCGGGACAGTTTTTCGTCATCTGATACATCTCTCTC

PF14_0419          TTCATTAATATCTACATATAAAATAAATGAGCTCAACGAGAAAAAAAT
MAL14|PF14_0419    TTCATTAATATCTACATATAAAATAAATGAGCTCAACGAGAAAAAAAT
su_gi_contig_10413 TTCATTAATATCTACATATAAAATAAATGAGCTCAACGAGAAAAAAAT

PF14_0419          GAAAAAGAAAAAAGAAATGGACTTGAAAATAGAAGAAAAGCGTGTTCA
MAL14|PF14_0419    GAAAAAGAAAAAAGAAATGGACTTGAAAATAGAAGAAAAGCGTGTTCA
su_gi_contig_10413 GAAAAAGAAAAAAGAAATGGACTTGAAAATAGA---------------

PF14_0419          AAAGGGTAGAGAAAAAGAAAGTGAACAGAAATGTGATAAAGAAGAAAA
MAL14|PF14_0419    AAAGGGTAGAGAAAAAGAAAGTGAACAGAAATGTGATAAAGAAGAAAA
su_gi_contig_10413 ------------------------------------------------

PF14_0419          GAAAAAGAAAAGGCAAAAAAAGGAAAAGAAACATAAAGTCAAGAAAAA
MAL14|PF14_0419    GAAAAAGAAAAGGCAAAAAAAGGAAAAGAAACATAAAGTCAAGAAAAA
su_gi_contig_10413 ------------------------------------------------

PF14_0419          AAATGAAAAAAATGAAAAAAATGAAAAAAATGAAAAAAATGAAAAAAA
MAL14|PF14_0419    AAATGAAAAAAATGAAAAAAATGAAAAAAATGAAAAAAATGAAAAAAA
su_gi_contig_10413 ------------------------------------------------

PF14_0419          TGAAAAATATAAAAGTGAAAACATTTGTGGTGAACAGGAAAATATAAA
MAL14|PF14_0419    TGAAAAATATAAAAGTGAAAACATTTGTGGTGAACAGGAAAATATAAA
su_gi_contig_10413 ------------------------------------------------

PF14_0419          TAAGGATAATTTAGATGTTAAGAATATTAACAAGGATAACTATGATAA
MAL14|PF14_0419    TAAGGATAATTTAGATGTTAAGAATATTAACAAGGATAACTATGATAA
su_gi_contig_10413 ------------------------------------------------

PF14_0419          TAATAATAATAATAATAACAATAATAATCATAATAAGAAAAATAATAT
MAL14|PF14_0419    TAATAATAATAATAATAACAATAATAATCATAATAAGAAAAATAATAT
su_gi_contig_10413 ------------------------------------------------

PF14_0419          AGATAATAAAGTCCTGGAAAAAAACAAGCAATGTAACAAAAAACAAAA
MAL14|PF14_0419    AGATAATAAAGTCCTGGAAAAAAACAAGCAATGTAACAAAAAACAAAA
su_gi_contig_10413 ------------------------------------------------

PF14_0419          TAAAGAAAGAAATGACAAGGATGGTAATATAAATAATTTACTAAATAT
MAL14|PF14_0419    TAAAGAAAGAAATGACAAGGATGGTAATATAAATAATTTACTAAATAT
su_gi_contig_10413 ------------------------------------------------

PF14_0419          TCAACATGACGAAAAAAAAAAAAATAATATTAAAACATATGTAAACAA
MAL14|PF14_0419    TCAACATGACGAAAAAAAAAAAAATAATATTAAAACATATGTAAACAA
su_gi_contig_10413 ------------------------------------------------

PF14_0419          AGATGAAAATGTTGCCACAAAACAAATTAATAGAACAAATTATAATGA
MAL14|PF14_0419    AGATGAAAATGTTGCCACAAAACAAATTAATAGAACAAATTATAATGA
su_gi_contig_10413 ------------------------------------------------

PF14_0419          TACCAATAATAAACATACGAACAGTTTTGATATAAACAATATAAATTA
MAL14|PF14_0419    TACCAATAATAAACATACGAACAGTTTTGATATAAACAATATAAATTA
su_gi_contig_10413 ------------------------------------------------

PF14_0419          TAATATT-AACACAGTAGAAACAAAAC-TATTCATACAT-AATAATAA
MAL14|PF14_0419    TAATATTAACACAGTAGAAACAAAACTATTCATACATAATAATAATGA
su_gi_contig_10413 ------------------------------------------------

PF14_0419          TGACGAAGATTGTGATATAGAATATGAAA-TAAATGAAT-C--CTG-T
MAL14|PF14_0419    CGAAGATTGTGATATAGAATATGAAATAAATGAATCCTGTTTAAAAAT
su_gi_contig_10413 ------------------------------------------------

PF14_0419          TTAAAA-ATTAACAACGATGGTAAAAAAT-TACATATAAAAGGA-A--
MAL14|PF14_0419    TAACAACGATGGTAAAAAATTACATATAAAAGGAAAAAGTAAAACATT
su_gi_contig_10413 ------------------------------------------------

PF14_0419          -AAAGTAAAACAT--TTCTTCTTATTTCATTTACTCCCAAT-GAA-GA
MAL14|PF14_0419    TCTTCTTATTTCATTTACTCCCAATGAAGAAAAAGAATATAATTTTAA
su_gi_contig_10413 ------------------------------------------------

PF14_0419          AAAAGAATATAATTTTAAAATTCCATTTAAAATAAATAATGATTCAC-
MAL14|PF14_0419    AATTCCATTTAAAATAAATAATGATTCACAAAAAATTGTTTATATTTA
su_gi_contig_10413 ------------------------------------------------

PF14_0419          AAA-AAATTGTTTATATTTATTTGAAAGGTTCAGCTAGCCATTT-TAA
MAL14|PF14_0419    TTTGAAAGGTTCAGCTAGCCATTTTAAGTTACCATTTTCATGTAATAA
su_gi_contig_10413 ------------------------------------------------

PF14_0419          GTTACCATTTTCATG-TAATAATTTGAACGAAATAAATTTTAAAGACA
MAL14|PF14_0419    TT-TGAACGAAATAAATTTTAAAGACATCCATGTA-GATAAAGA-AGT
su_gi_contig_10413 ------------------------------------------------

PF14_0419          TCCATGTAGATAAA-GAA-GTAA-TAA-ATAAATTAGTTCTTCATAAT
MAL14|PF14_0419    AATAAATAAATTAGT-TCTTCATAATAAAAATATGGAAGATATTTCTT
su_gi_contig_10413 ------------------------------------------------

PF14_0419          AAAAATA-TGGAAGATATTTCTTTCAATATATTAAATTATAAAAATTT
MAL14|PF14_0419    TCAAT-ATATTAAATTATAAAAATTTATGTAAATACTATCTATCATTT
su_gi_contig_10413 ------------------------------------------------

PF14_0419          ATGTAAATACTATCTATCATTTATCAATTTTGATAATAATACAAGTCA
MAL14|PF14_0419    ATCAATTTTGATAATAATACAAGTCACAT-TTTAAAAA-AGAAAGAAA
su_gi_contig_10413 ------------------------------------------------

PF14_0419          C---AT-TTTAAAAAAGAA--AGAAAAAAAAACATATGAAATAAAATT
MAL14|PF14_0419    AAAAAACATATG-AAATAAAATTTG-C-TCCAAAAAAATATATAAAAT
su_gi_contig_10413 ------------------------------------------------

PF14_0419          TGCTCCAAAA-AA-ATATATAAAATTACAAATCCCTTTATATTTAA--
MAL14|PF14_0419    TACAAATCCCTTTATATTTAAATATTTATTATAAGGGTAAATGTATCG
su_gi_contig_10413 ------------------------------------------------

PF14_0419          ATA-TTTATTATAAGGG--TAAA-TGTATCGCTTAT-TATTTAACACA
MAL14|PF14_0419    CTTATTATTTAACACATATTAACATAAATAGTATATCTTATAAAGTTA
su_gi_contig_10413 ------------------------------------------------

PF14_0419          T-ATTAACATAAATAGTA-TATCTTATAAAGTTA-TAATA-AAG-GAT
MAL14|PF14_0419    TAATAAAGGATAATTTATTAACATTCAATAAAATAGACAAATTACATG
su_gi_contig_10413 ------------------------------------------------

PF14_0419          -AATTTATTAA-CATTCAATAAAATAGACAAATTACATGAAGAACATA
MAL14|PF14_0419    AAGAACATATTATTAATGATAATAATAGTAT-TTCTGAAATTAATCAT
su_gi_contig_10413 ------------------------------------------------

PF14_0419          TTATTAATG-ATAATAATAGTATTTCTGAAATTAATCATATAAGAGAA
MAL14|PF14_0419    ATAAGAGAACAATATTTCAAACATTTAAGTAATAAGAATGGTGTGAGG
su_gi_contig_10413 ------------------------------------------------

PF14_0419          CAATATT-TCAAACATTTAAGTAATAAGAATGGTGTGAGGGGAAAAAA
MAL14|PF14_0419    GGAAAAAAAATACAATTACATAATAC-AGGAGACATGAA-TGCTCAAT
su_gi_contig_10413 ------------------------------------------------

PF14_0419          AATACAATTACATAATACAGGAGACATGAATGCTCAATTTCAAATAAT
MAL14|PF14_0419    TTCAAATAATT-TATCCTCAAAAATATGAAAAATATTTATT-T-TTAT
su_gi_contig_10413 ------------------------------------------------

PF14_0419          TTATCCTCAAAAATATGAAAAATATTTATTTTTATATCCAAAAAAAGG
MAL14|PF14_0419    ATCCAAAAAAAGG-AATTATATTCT-CATTT-A-ATTTA-G-TAAATA
su_gi_contig_10413 ------------------------------------------------

PF14_0419          A-AT-TATATTCTCATT-TAA-TTTAGTAAATATATATATTTATATAG
MAL14|PF14_0419    T-ATATA-TTTATATAGATACCGATTATATTAATAAAGATATATATAT
su_gi_contig_10413 ------------------------------------------------

PF14_0419          -ATACCGATTATATTAATAAAGATAT-A-TATATAAATGATGTTTATA
MAL14|PF14_0419    AAATGATGTTTATATACAATTGTATCCTAAATTTAATAAA-ATAAATA
su_gi_contig_10413 ------------------------------------------------

PF14_0419          TACAATTGTATCCTAAATTTAATAAAAT-AAATAGTAAATTAGCACTT
MAL14|PF14_0419    GTAAATTAGCACTTAAATTAT-TTGTTGCTGTTCCCAGTAATTCAATC
su_gi_contig_10413 ------------------------------------------------

PF14_0419          AAATTATTTGTTGCTGTTCCCAGTAATTCAATCA--AATATACTAAAA
MAL14|PF14_0419    AAATATACTAAAAGTAGTTATAAAAATTTTGCAAAATTAAATAGCGAA
su_gi_contig_10413 ------------------------------------------------

PF14_0419          GTAGTTATAAAAATTTTGCAAAAT-TAAATAGCGAA-AATAATGATCA
MAL14|PF14_0419    --A--A-TAATGATCATGGAAAATATAATAATTATGATGATGGTGAAG
su_gi_contig_10413 ------------------------------------------------

PF14_0419          TGGAAAATATAATAATTATGATGATGGTGAAGATAATAATAAT-AATA
MAL14|PF14_0419    ATAATAATAATAATAATAAAAAAGAA-CAAATTGTAAAAGGAGAACAA
su_gi_contig_10413 ------------------------------------------------

PF14_0419          ATAAAA-A-AGAACAAATTGTAAAAGGAGAACAACAATTGACTAAAAA
MAL14|PF14_0419    CAATTGAC-TAAAAAAAATAAAAATATCGAACAAAAAGATAATGTTTC
su_gi_contig_10413 ------------------------------------------------

PF14_0419          AAATAAAAATATC-GAACAAAAAGAT--AATGTT-TCGAATGA-AGAA
MAL14|PF14_0419    GAATGAAGAAAAAAATATCAAATTATTTGTCTTAAAAAATGAAACTAT
su_gi_contig_10413 ------------------------------------------------

PF14_0419          A-AAA-AT-ATCAAATTATTTGTCTTAAAAAATGAAACTATAATTACA
MAL14|PF14_0419    AATTACATTTATTACAGATATCAGAAAAGAAATATGTAAAATTATTGA
su_gi_contig_10413 ------------------------------------------------

PF14_0419          TTTATTACAGATAT-CAGAAAAGAAATATGTAAAATTATTGAAATATA
MAL14|PF14_0419    AATATATAATGAAACATCATCAAATT-TTAAAAT-AAAATACAAATTT
su_gi_contig_10413 ------------------------------------------------

PF14_0419          TAATGAAACATCATCAAATTTTAAAATAAAATACAAATTTTTATATAA
MAL14|PF14_0419    TTATATA-ATGAACAAAACTTTTTCTCTATAGAAAAATGTGAAGAGAT
su_gi_contig_10413 ------------------------------------------------

PF14_0419          TGAACAAAACTTTTTCTCTATAG-AAAAATG-TGAAGAGA-TA-ATAA
MAL14|PF14_0419    AATAAAACCAAATGATTATGGATC---TTTTCAGATTGTTTATAATCC
su_gi_contig_10413 ------------------------------------------------

PF14_0419          AACCAA-ATGATTATGGATCTTTTCAGATTGTTTATA-ATCCACTTTT
MAL14|PF14_0419    ACTTTTTATTGAAAAAAA-TAAAAAAA-ATAGTAAAAATTATCATAAC
su_gi_contig_10413 ------------------------------------------------

PF14_0419          -TATTGAAAAAAATAAAAAAAATAG-TAAAAATTAT-CATAACAAT-T
MAL14|PF14_0419    AATTTATGTGAAAAATATGTTAAATATTGTTCTAATATTCATCATATA
su_gi_contig_10413 ------------------------------------------------

PF14_0419          TATGTGAAAAATAT-GT-TA--AA--TATTGTTCTA-ATATTCATCAT
MAL14|PF14_0419    TCTAAATTGATAATATACTATCCAAATGAAACAGCTAAAAATTATACA
su_gi_contig_10413 ------------------------------------------------

PF14_0419          ATATCTAAATTGA-TAATATA-CTATCCAAATGAAACAGCTAAAAATT
MAL14|PF14_0419    TTATTAGGTTATTCCAATAATGTAGTATATGAAAAAAATGTTATTTAT
su_gi_contig_10413 ------------------------------------------------

PF14_0419          ATACATTATTAGGTTATTCCAATAATGTAGTATA-TGAAAAAAATGTT
MAL14|PF14_0419    AATTTTAATTCAAAGCATTTGAATAATACGTCTATAAGAATAAAAAAT
su_gi_contig_10413 ------------------------------------------------

PF14_0419          ATTTATAATTTTAAT-TCAAAGCATTTGAATAATACGTCTATAAGAAT
MAL14|PF14_0419    TGGTTAAATGAAAATCAAAA--TT-TGACTATCTCCTACCAAACTTGT
su_gi_contig_10413 ------------------------------------------------

PF14_0419          AAAAAATTGGTTAAATGAAAATCAAAATTTGACTATCTCCTACCAAAC
MAL14|PF14_0419    GATAAGGAGGGCAATCCTTCGAATATCAATTATTTTTATTTTTACATT
su_gi_contig_10413 ------------------------------------------------

PF14_0419          TTGTGATAAGGAGGGCAATCCTTCGAATATCAATTATTTTTATTTTTA
MAL14|PF14_0419    CTCAATCA-AATCGATTTGTGTAATAAAGAAGAAAAAA--A-TATTGC
su_gi_contig_10413 ------------------------------------------------

PF14_0419          CGTAAGCGAAAAATATAAAAGAAATATATATAAATATATATATATATA
MAL14|PF14_0419    ATTT-AAAGTTTT-ATCCTTAAAAGATGGAGTGTTTTATG--TCATGC
su_gi_contig_10413 ------------------------------------------------

PF14_0419          TATATATATATATATATATATATATATATATATA-TATAAATATATTT
MAL14|PF14_0419    TAATACTTTCC-AATA-AAAAATACGAA-GATGTATATA-AAATATTA
su_gi_contig_10413 ------------------------------------------------

PF14_0419          ATTATATTTTATTATTCTTACACACATTCTTCCTGTTACACCTTTCAT
MAL14|PF14_0419    CTACAGTTTGAAATTTCCAGAAGTGAAATTTTATCAATAAAAAATATA
su_gi_contig_10413 ------------------------------------------------

PF14_0419          GTTCTT-ATCAGATTCTCAATCAAATCGATTTGTGTAATAAAGAAGAA
MAL14|PF14_0419    CACAGATCAAAGAAAGAC-ATAATTAATG-A-ACATA-TA---GTTAT
su_gi_contig_10413 ------------------------------------------------

PF14_0419          AAAAATATTGCATTTAAAGTTT-TATCCTTAAAAGATGGAGTGTTTTA
MAL14|PF14_0419    T--TATAATCCTCTTGATGAAAATGT-AG--AAATGGAACCTT-TGTT
su_gi_contig_10413 ------------------------------------------------

PF14_0419          TGTCATGCTAATACTTTCCAATAAAAAATACGAAGATGTATATAAA-A
MAL14|PF14_0419    TGATTATAATTATATATTTGTTCAAAAGCCAATAATATTGGAGAAAAG
su_gi_contig_10413 ------------------------------------------------

PF14_0419          TATTACTACAGTTTGAAATTTCCAGAAGTGAA-ATTTTATCAATAAAA
MAL14|PF14_0419    AAAAAATAATATTATAAATATATATTTTTGTATAGTCAAGGAAGAAGA
su_gi_contig_10413 ------------------------------------------------

PF14_0419          AA-TATAC-ACAGATCAAAGAAAGACATAATTAATGAA-CATATAGTT
MAL14|PF14_0419    AGAGAAACATGTTATAATTTCCTTTACCAACAAAATTTTAGGATCTTA
su_gi_contig_10413 ------------------------------------------------

PF14_0419          -ATT-TATAATCCTCTTGATGA-AAATGTA-GAAATGGAACCTTTGTT
MAL14|PF14_0419    TAGTTTTAAATTTATTTTAAATATTAATATGTATGATTTTGAAGAAAA
su_gi_contig_10413 ------------------------------------------------

PF14_0419          TGATTATAATTATATATTTGTTCAAAAGCCAATAATATTGGAGAAAAG
MAL14|PF14_0419    CTTTTATTTTAATACAGATTTAGGATCAATACAAATGAATGAAGTTTC
su_gi_contig_10413 ------------------------------------------------

PF14_0419          AAAAAATAATATTATAAATATATATTTTTGTATAGTCAAGGAAGAAGA
MAL14|PF14_0419    TTTTACGAATGTCTGTAACGAAAAAATAAATTATGATGTTATGATA--
su_gi_contig_10413 ------------------------------------------------

PF14_0419          AGAGAAACATGTTATAATTTCCTTTACCAACAAAATTTTAGGAT-CTT
MAL14|PF14_0419    GAAGATTTTGATGAA-AACAATAAAAATGC-TAAGCAAATATT-TCAA
su_gi_contig_10413 ------------------------------------------------

PF14_0419          ATAGTTTTA-AATTTATTTTA-AATATTAATATGTATGATTTTGAAGA
MAL14|PF14_0419    TGTATT-GACAAAATAAGTGTTAAACCTATAGACACGAGTTATTTTTT
su_gi_contig_10413 ------------------------------------------------

PF14_0419          AAACTTTT-ATTTTAATACAGATTTAGGATCAATACAAATGAATGAAG
MAL14|PF14_0419    AAAAAACGGAATGTTAAATAATGTAACTGACAAAATTAATCTAACT-A
su_gi_contig_10413 ------------------------------------------------

PF14_0419          TTTCTTTTACGAAT-GTCTGTAACGAAAAAATAAATTATGATGTTATG
MAL14|PF14_0419    TTAAATATAATCCTTCAGATATTAAAATAAATA-AGGCT-ATCATAAA
su_gi_contig_10413 ------------------------------------------------

PF14_0419          ATAGAAGATTTTGATGAAAACAATAAAAAT--GCTAAGCAAATATTTC
MAL14|PF14_0419    --ATTGATATCTAAAGAGGGAATCGTGTATAAGGGGTTAATAA-TGG-
su_gi_contig_10413 ------------------------------------------------

PF14_0419          AATGTATTGA-CAAA-ATAAGTGTTAAACCT-ATAGACACGAGTTATT
MAL14|PF14_0419    GAAAAAGTG-TATCACCGAAACC-GAAAGGACCCATATTTTGTTCATC
su_gi_contig_10413 ------------------------------------------------

PF14_0419          TTTTAAAAAACGGAATGTTAAATAATGTAACTGACAAAATTAATCTAA
MAL14|PF14_0419    ACAAAAAACGACATTTTTAACATTTACAAATCCATTTCTTCATATAAA
su_gi_contig_10413 ------------------------------------------------

PF14_0419          CTATTAAATATAATCCTTCAGA-TATTAAAATAAATA-AGGCTATCAT
MAL14|PF14_0419    AGAATTTTTTATTAAGA--CGGA-TG--AC-TA-TTTCTCTGTTTCAA
su_gi_contig_10413 ------------------------------------------------

PF14_0419          AAAATTGATATCTAAAGAGGGAATCGTGT-ATAAGGTATGAAGAGAAA
MAL14|PF14_0419    TTGAAAATA-TAAAAATTGAAGGACGAGAAACTGTTCAAATACCTATA
su_gi_contig_10413 ------------------------------------------------

PF14_0419          GTTATATG-ATA-ATTATTATGCAA-ACATATAAATATGAATATATAT
MAL14|PF14_0419    AAATGCCAAACAACCAATGCAACATCAGGAAAACTTTTTATTAAATCC
su_gi_contig_10413 ------------------------------------------------

PF14_0419          ATATATATATATATATATATATATATATATGTTGTAATTTTAATAGGG
MAL14|PF14_0419    GAAGATGATATTGTATGGATGTATTATTTGACAGGACA-ATAA-----
su_gi_contig_10413 ------------------------------------------------

PF14_0419          GTTAATAATGGGAAAAAGTGTATCACCGAAACCGAAAGGACCCATATT
MAL14|PF14_0419    ------------------------------------------------
su_gi_contig_10413 ------------------------------------------------

PF14_0419          TTGTTCATCACAAAAAACGACATTTTTAACATTTACAAATCCATTTCT
MAL14|PF14_0419    ------------------------------------------------
su_gi_contig_10413 ------------------------------------------------

PF14_0419          TCATATAAAAGAATTTTTTATTAAGGTAAAATTTGTATAATATTTAGT
MAL14|PF14_0419    ------------------------------------------------
su_gi_contig_10413 ------------------------------------------------

PF14_0419          AAGACATCAATATAATAAAAAGAAATTTATATTATTTCTTTTTTCATT
MAL14|PF14_0419    ------------------------------------------------
su_gi_contig_10413 ------------------------------------------------

PF14_0419          TTTAGACGGATGACTATTTCTCTGTTTCAATTGAAAATATAAAAATTG
MAL14|PF14_0419    ------------------------------------------------
su_gi_contig_10413 ------------------------------------------------

PF14_0419          AAGGACGAGAAACTGTTCAAATACCTATAAAATGCCAAACAACCAATG
MAL14|PF14_0419    ------------------------------------------------
su_gi_contig_10413 ------------------------------------------------

PF14_0419          CAACATCAGGTAAACAATAAGAAAAAAAAAAAAAACTACATACATGTA
MAL14|PF14_0419    ------------------------------------------------
su_gi_contig_10413 ------------------------------------------------

PF14_0419          TAAATAAATATACATATATATATATATATATATATATATATATATATA
MAL14|PF14_0419    ------------------------------------------------
su_gi_contig_10413 ------------------------------------------------

PF14_0419          TATATATATATATATATGTTTCTTATTTTATAATAGGAAAACTTTTTA
MAL14|PF14_0419    ------------------------------------------------
su_gi_contig_10413 ------------------------------------------------

PF14_0419          TTAAATCCGAAGATGATATTGTATGGATGTATTATTTGACAGGACAAT
MAL14|PF14_0419    ------------------------------------------------
su_gi_contig_10413 ------------------------------------------------

PF14_0419          AAAAGAAATTTTTTTTTTTTTTTTTGTAACAATATTTTTTATATATTT
MAL14|PF14_0419    ------------------------------------------------
su_gi_contig_10413 ------------------------------------------------

PF14_0419          TTAAAAAACAAAATATTAATAAATAAATTATTTTTGTTCCCAGGAGTT
MAL14|PF14_0419    ------------------------------------------------
su_gi_contig_10413 ------------------------------------------------

PF14_0419          TGCAATTTCTTCCAATTTTAAAAAAACTATATCAATTTTTTTAAAAAA
MAL14|PF14_0419    ------------------------------------------------
su_gi_contig_10413 ------------------------------------------------

PF14_0419          TTTGTTGTCATTTATTATTCTTTTCCATAAATTAAAAATCCTGCTCTT
MAL14|PF14_0419    ------------------------------------------------
su_gi_contig_10413 ------------------------------------------------

PF14_0419          TTTTCTTAAAATATAATAATCTTTTGCCTTTTCATATTTCTTATGTAA
MAL14|PF14_0419    ------------------------------------------------
su_gi_contig_10413 ------------------------------------------------

PF14_0419          ATGCATTACAGATAAGTCAAGCCATTTATAAAATATGTTAATAATAAT
MAL14|PF14_0419    ------------------------------------------------
su_gi_contig_10413 ------------------------------------------------

PF14_0419          AATGTTTATTCTCTTCTTTTTTATCTTACCAAAAAAGAAAGAAGAACA
MAL14|PF14_0419    ------------------------------------------------
su_gi_contig_10413 ------------------------------------------------

PF14_0419          TATATTAGCACATATTCTAAATATAACATATATATATATATATAAAAT
MAL14|PF14_0419    ------------------------------------------------
su_gi_contig_10413 ------------------------------------------------

PF14_0419          TATTCAAATATAAAAAATATGATTATAAATATTACTCTTAAATATATC
MAL14|PF14_0419    ------------------------------------------------
su_gi_contig_10413 ------------------------------------------------

PF14_0419          CTTTTGGTATTCAAAAAGTTCTTTTTAAGAATATTAAAACATTTTAAT
MAL14|PF14_0419    ------------------------------------------------
su_gi_contig_10413 ------------------------------------------------

PF14_0419          TTTATATAAAATCTTGTCGCTGCATCAGTAAAATTATTTAAAGAGTTC
MAL14|PF14_0419    ------------------------------------------------
su_gi_contig_10413 ------------------------------------------------

PF14_0419          ATAACACATCTTTTGATTTTTCCCTGCAATTTATTTTTTCTGTTATCA
MAL14|PF14_0419    ------------------------------------------------
su_gi_contig_10413 ------------------------------------------------

PF14_0419          CAATTGATTATAATAAAAAAGAAAGAAAAAAAAATATACATACATACA
MAL14|PF14_0419    ------------------------------------------------
su_gi_contig_10413 ------------------------------------------------

PF14_0419          TATATATATATATATATATATATATATATATATATATATATATATATA
MAL14|PF14_0419    ------------------------------------------------
su_gi_contig_10413 ------------------------------------------------

PF14_0419          TATCAATGTTTGAATGTATTGAAATATAAATAATTGAATTTTTTTAAA
MAL14|PF14_0419    ------------------------------------------------
su_gi_contig_10413 ------------------------------------------------

PF14_0419          TTTTACAAAAAGGAATAGAAAACCCATTTTCTCTTTCGATCTATATCT
MAL14|PF14_0419    ------------------------------------------------
su_gi_contig_10413 ------------------------------------------------

PF14_0419          CTTAATTTAAAAAAATACAGTATACTTTGTGATTTATAATATTCATTT
MAL14|PF14_0419    ------------------------------------------------
su_gi_contig_10413 ------------------------------------------------

PF14_0419          AATAAGAAAAAAAATGTTTTTCTTTTTAACTTCGTAAAATAATATGTT
MAL14|PF14_0419    ------------------------------------------------
su_gi_contig_10413 ------------------------------------------------

PF14_0419          TTAACAGCTTTAAATAATTTATTGTCTTCTTTTTTATCTTGTTCCTGT
MAL14|PF14_0419    ------------------------------------------------
su_gi_contig_10413 ------------------------------------------------

PF14_0419          TTTTGTTTATTCCTAAGTACAAATAAAATTAAATTCCATCACCCTTTT
MAL14|PF14_0419    ------------------------------------------------
su_gi_contig_10413 ------------------------------------------------

PF14_0419          TATAAGTATCAAAATATAAATATATAAAATAATATTCCATCTATTTTT
MAL14|PF14_0419    ------------------------------------------------
su_gi_contig_10413 ------------------------------------------------

PF14_0419          TTAAAATAAACATTATTCATTACAGTATAACATTAAAAGGTATTTTCT
MAL14|PF14_0419    ------------------------------------------------
su_gi_contig_10413 ------------------------------------------------

PF14_0419          TAGTTACATATATTTTCTTAGCATTATAATTCTCTTCCAAATTTTGAA
MAL14|PF14_0419    ------------------------------------------------
su_gi_contig_10413 ------------------------------------------------

PF14_0419          AGTTCACTTTATCAATAAGCTCTTTCATGTTTTATGTTGACATTCTTC
MAL14|PF14_0419    ------------------------------------------------
su_gi_contig_10413 ------------------------------------------------

PF14_0419          CTTATATTTTATTATAATATAGATCTTCATAATAAGGTAAAATAAGGT
MAL14|PF14_0419    ------------------------------------------------
su_gi_contig_10413 ------------------------------------------------

PF14_0419          TGGGTGTTCATAATGTTTGATCAAAAAGCGTTTATAGATATTCAAAAA
MAL14|PF14_0419    ------------------------------------------------
su_gi_contig_10413 ------------------------------------------------

PF14_0419          AAAAAAAAAAAAAAAATGAAGGAAAAAGAACAAAATTGATAATATTAT
MAL14|PF14_0419    ------------------------------------------------
su_gi_contig_10413 ------------------------------------------------

PF14_0419          AATAAAATTAAATCATTATTTTGATATACTTAAAAGATATAAACAAGT
MAL14|PF14_0419    ------------------------------------------------
su_gi_contig_10413 ------------------------------------------------

PF14_0419          AGAAGGTTTATTTTCTATTTTAATAAATATAGCATATATATTTATATA
MAL14|PF14_0419    ------------------------------------------------
su_gi_contig_10413 ------------------------------------------------

PF14_0419          TTAATGTATGATTAAAATAGAAGGGTTGATATTGCAAATATTAAAAAA
MAL14|PF14_0419    ------------------------------------------------
su_gi_contig_10413 ------------------------------------------------

PF14_0419          AAAAAAAAAAAATATATATATATATATATAATAATAAATAAATAAATA
MAL14|PF14_0419    ------------------------------------------------
su_gi_contig_10413 ------------------------------------------------

PF14_0419          AATAAATTACACAT
MAL14|PF14_0419    --------------
su_gi_contig_10413 --------------

;

endblock;
