# Supplementary material for: cDNA sequences reveal considerable gene prediction inaccuracy in the Plasmodium falciparum genome
Source: BMC Genomics. 2007 Jul 27;8:255. doi: 10.1186/1471-2164-8-255 (PMC1978503; doi:10.1186/1471-2164-8-255)
Supplement: Additional file 3 — Genes with cDNA sequences not matching predicted CDS perfectly. Aligned cDNA and predicted CDS sequences can be viewed by double clicking the hyper-linked gene names in the Excel file. [file 1471-2164-8-255-S3.zip › PF14_0434.TXT]

#NEXUS

[!This data assembled using Sequencher, from Gene Codes Corporation.]
begin data;
   dimensions ntax=4 nchar=3461;
   format datatype=dna gap=- interleave=yes;
   matrix

PF14_0434g                CAGCATAAAAAAAAAAAAGAGGATTATTTTTTATAAAATAAAAAAAAA
Pfa3D7|chr14|PF14_0434|Pf ------------------------------------------------
SU_CLEAN_contig_369       ------------------------------------------------
SU_CLEAN_contig_459       ------------------------------------------------

PF14_0434g                TGAGTGGGAAATGATCAAAAAAAAAAAAAAAAAGAAAAAAAAATAATA
Pfa3D7|chr14|PF14_0434|Pf ------------------------------------------------
SU_CLEAN_contig_369       ------------------------------------------------
SU_CLEAN_contig_459       ------------------------------------------------

PF14_0434g                TATATATATATATATATATATATAATATTATATATGTATAATATATAG
Pfa3D7|chr14|PF14_0434|Pf ------------------------------------------------
SU_CLEAN_contig_369       ------------------------------------------------
SU_CLEAN_contig_459       ------------------------------------------------

PF14_0434g                ATATTTATATATTGTATAATATTATTTATATATGGTATATATAATTAG
Pfa3D7|chr14|PF14_0434|Pf ------------------------------------------------
SU_CLEAN_contig_369       ------------------------------------------------
SU_CLEAN_contig_459       ------------------------------------------------

PF14_0434g                GTATTAAATATATGTATATATTATAATATATATTATATAAAATAATAA
Pfa3D7|chr14|PF14_0434|Pf ------------------------------------------------
SU_CLEAN_contig_369       ------------------------------------------------
SU_CLEAN_contig_459       ------------------------------------------------

PF14_0434g                CACTATTTTTATATGTATATATATATATATATATATATATATATATAT
Pfa3D7|chr14|PF14_0434|Pf ------------------------------------------------
SU_CLEAN_contig_369       ------------------------------------------------
SU_CLEAN_contig_459       ------------------------------------------------

PF14_0434g                ATATATATATATAAAATATATAATAAGAGATATATATATTAATATTAT
Pfa3D7|chr14|PF14_0434|Pf ------------------------------------------------
SU_CLEAN_contig_369       ------------------------------------------------
SU_CLEAN_contig_459       ------------------------------------------------

PF14_0434g                TATATATATATAATAATATATATATATATATTTTTAATATACAATATA
Pfa3D7|chr14|PF14_0434|Pf ------------------------------------------------
SU_CLEAN_contig_369       ------------------------------------------------
SU_CLEAN_contig_459       ------------------------------------------------

PF14_0434g                TTTTACTACATAAAATATAAAAATATAAATTTATATGGATATATAAAA
Pfa3D7|chr14|PF14_0434|Pf ------------------------------------------------
SU_CLEAN_contig_369       --------CATAAAATATAAAAATATAAATTTATATGGATATATAAAA
SU_CLEAN_contig_459       ------------------------------------------------

PF14_0434g                ATAAAATGATTATATATTTTTTAAAAATATATAAAAAAATTAATTTAT
Pfa3D7|chr14|PF14_0434|Pf ------------------------------------------------
SU_CLEAN_contig_369       ATAAAATGATTATATATTTTTTAAAAATATATAAAAAAATTAATTTAT
SU_CLEAN_contig_459       ------------------------------------------------

PF14_0434g                ATTTTTTATAAATTTAAAATATAGCGAATTAAAAATAATATTATAAAA
Pfa3D7|chr14|PF14_0434|Pf ------------------------------------------------
SU_CLEAN_contig_369       ATTTTTTATAAATTTAAAATATAGCGAATTAAAAATAATATTATAAAA
SU_CLEAN_contig_459       ------------------------------------------------

PF14_0434g                ACATATTATTATATATAGCCTACATATATAATATCAAAAAGCGTATAA
Pfa3D7|chr14|PF14_0434|Pf ------------------------------------------------
SU_CLEAN_contig_369       ACATATTATTATATATAGCCTACATATATAATATCAAAAAGCGTATAA
SU_CLEAN_contig_459       ------------------------------------------------

PF14_0434g                TTTTTCCCCCCCTTTTTGTATTTTATATAATAACTGTTGAATTAAAAA
Pfa3D7|chr14|PF14_0434|Pf ------------------------------------------------
SU_CLEAN_contig_369       TTTTTCCCCCCCTTTTTGTATTTTATATAATAACTGTTGAATTAAAAA
SU_CLEAN_contig_459       ------------------------------------------------

PF14_0434g                AGTAAAAAAAGAAAAACAAAAAGTTCAAAATAATAAAATTTTCTTTTA
Pfa3D7|chr14|PF14_0434|Pf ------------------------------------------------
SU_CLEAN_contig_369       AGTAAAAAAAGAAAAACAAAAAGTTCAAAATAATAAAATTTTCTTTTA
SU_CLEAN_contig_459       ------------------------------------------------

PF14_0434g                TTATTTGATCCTGTAAAATAAGAAAAAAACGTATTTAAATACAAACCT
Pfa3D7|chr14|PF14_0434|Pf ------------------------------------------------
SU_CLEAN_contig_369       TTATTTGATCCTGTAAAATAAGAAAAAAACGTATTTAAATACAAACCT
SU_CLEAN_contig_459       ------------------------------------------------

PF14_0434g                CCCTTTCAAAAGTAATACTGAAAAAAGAGCTT-----CCAAAAA--TA
Pfa3D7|chr14|PF14_0434|Pf ------------------------------------------------
SU_CLEAN_contig_369       CCCTTTCAAAATTGTTTTACTCAATTGAAGATGGCGACCAAAATACTA
SU_CLEAN_contig_459       ------------------------------------------------

PF14_0434g                AATAAAATAAATAATAAACATAGTAAGGTATATATATATTATATATAT
Pfa3D7|chr14|PF14_0434|Pf ------------------------------------------------
SU_CLEAN_contig_369       AATAAAATAAATAATAAACATAGTAA----------------------
SU_CLEAN_contig_459       ------------------------------------------------

PF14_0434g                ATATATATATATTATATGTATTTATAATATAATATATAGCCAACTATT
Pfa3D7|chr14|PF14_0434|Pf ------------------------------------------------
SU_CLEAN_contig_369       ------------------------------------------------
SU_CLEAN_contig_459       ------------------------------------------------

PF14_0434g                TACCATATTCTGTTTTTATTTATTTTACCTTTGAAATATAGTATATAT
Pfa3D7|chr14|PF14_0434|Pf ------------------------------------------------
SU_CLEAN_contig_369       ------------------------------------------------
SU_CLEAN_contig_459       ------------------------------------------------

PF14_0434g                ATATTATATATATATATATTTTATATATATATATAACTTCTACTTTTT
Pfa3D7|chr14|PF14_0434|Pf ------------------------------------------------
SU_CLEAN_contig_369       ------------------------------------------------
SU_CLEAN_contig_459       ------------------------------------------------

PF14_0434g                TATTTTTCATATAACTTTTATATAAAAGTTGTTTTAAACAATTGAAGA
Pfa3D7|chr14|PF14_0434|Pf -----------------------------------------------A
SU_CLEAN_contig_369       ---------------------------GTTGTTTTAAACAATTGAAGA
SU_CLEAN_contig_459       --------------------------------------CAATTGAAGA

PF14_0434g                TGGCGACCAAAATACGTTATAGCGTCCATACTACTAATAAATTCTCTG
Pfa3D7|chr14|PF14_0434|Pf TGGCGACCAAAATACGTTATAGCGTCCATACTACTAATAAATTCTCTG
SU_CLEAN_contig_369       TGGCGACCAAAATACGTTATAGCGTCCATACTACTAATAAATTCTCTG
SU_CLEAN_contig_459       TGGCGACCAAAATACGTTATAGCGTCCATACTACTAATAAATTCTCTG

PF14_0434g                TTTTTGACAGTGATGATAATTCAGAAGAAGAAATTGAAAATAAAGATT
Pfa3D7|chr14|PF14_0434|Pf TTTTTGACAGTGATGATAATTCAGAAGAAGAAATTGAAAATAAAGATT
SU_CLEAN_contig_369       TTTTTGACAGTGATGATAATTCAGAAGAAGAAATTGAAAATAAAGATT
SU_CLEAN_contig_459       TTTTTGACAGTGATGATAATTCAGAAGAAGAAATTGAAAATAAAGATT

PF14_0434g                TAAATGAATCTCCTAAAAACGAACCAGATATAGTTTATGAGGAAAAGA
Pfa3D7|chr14|PF14_0434|Pf TAAATGAATCTCCTAAAAACGAACCAGATATAGTTTATGAGGAAAAGA
SU_CLEAN_contig_369       TAAATGAATCTCCTAAAAACGAACCAGATATAGTTTATGAGGAAAAGA
SU_CLEAN_contig_459       TAAATGAATCTCCTAAAAACGAACCAGATATAGTTTATGAGGAAAAGA

PF14_0434g                CTATTGATAATAGCAATGGTAAAATGATAGTGCTTATTTTTGAATGTA
Pfa3D7|chr14|PF14_0434|Pf CTATTGATAATAGCAATG------------------------------
SU_CLEAN_contig_369       CTATTGATAATAGCAATG------------------------------
SU_CLEAN_contig_459       CTATTGATAATAGCAATG------------------------------

PF14_0434g                TTTTATTATATATGATAATATAGAAAAGTGGTATATATATTAATATAT
Pfa3D7|chr14|PF14_0434|Pf ------------------------------------------------
SU_CLEAN_contig_369       ------------------------------------------------
SU_CLEAN_contig_459       ------------------------------------------------

PF14_0434g                TATATATATTCATATACATTTTATTATTTTCACCTATATATGTATCTT
Pfa3D7|chr14|PF14_0434|Pf ------------------------------------------------
SU_CLEAN_contig_369       ------------------------------------------------
SU_CLEAN_contig_459       ------------------------------------------------

PF14_0434g                CTTTTTATTGAACAAAATTATGTATACTTTTATATATTTATAAGGACA
Pfa3D7|chr14|PF14_0434|Pf ------------------------------------------------
SU_CLEAN_contig_369       ------------------------------------------------
SU_CLEAN_contig_459       ------------------------------------------------

PF14_0434g                ATTAAGTACTGACCTTTTATTCTATATAATAATATATATATATATATA
Pfa3D7|chr14|PF14_0434|Pf ------------------------------------------------
SU_CLEAN_contig_369       ------------------------------------------------
SU_CLEAN_contig_459       ------------------------------------------------

PF14_0434g                TATATATATATATATATATATATGTGTATATATTTATTTATTTTTAAT
Pfa3D7|chr14|PF14_0434|Pf ------------------------------------------------
SU_CLEAN_contig_369       ------------------------------------------------
SU_CLEAN_contig_459       ------------------------------------------------

PF14_0434g                TTTTTTTTTTTTTTTGGTTTGTAGAAGTTAATAAGATAATCGAAGTAC
Pfa3D7|chr14|PF14_0434|Pf ------------------------AAGTTAATAAGATAATCGAAGTAC
SU_CLEAN_contig_369       ------------------------AAGTTAATAAGATAATCGAAGTAC
SU_CLEAN_contig_459       ------------------------AAGTTAATAAGATAATCGAAGTAC

PF14_0434g                ATGATAATATTCCTTCTCCCATTATAAAAGATTATTATAACAAGAGAG
Pfa3D7|chr14|PF14_0434|Pf ATGATAATATTCCTTCTCCCATTATAAAAGATTATTATAACAAGAGAG
SU_CLEAN_contig_369       ATGATAATATTCCTTCTCCCATTATAAAAGATTATTATAACAAGAGAG
SU_CLEAN_contig_459       ATGATAATATTCCTTCTCCCATTATAAAAGATTATTATAACAAGAGAG

PF14_0434g                TGAATGTTCATTATAATGATAGATATAAATATCCAGTGACCAGTATTA
Pfa3D7|chr14|PF14_0434|Pf TGAATGTTCATTATAATGATAGATATAAATATCCAGTGACCAGTATTA
SU_CLEAN_contig_369       TGAATGTTCATTATAATGATAGATATAAATATCCAGTGACCAGTATTA
SU_CLEAN_contig_459       TGAATGTTCATTATAATGATAGATATAAATATCCAGTGACCAGTATTA

PF14_0434g                ATGATGTGAATGAAAATACGTATAGAAGTTATCGTGATAATTATCATA
Pfa3D7|chr14|PF14_0434|Pf ATGATGTGAATGAAAATACGTATAGAAGTTATCGTGATAATTATCATA
SU_CLEAN_contig_369       ATGATGTGAATGAAAATACGTATAGAAGTTATCGTGATAATTATCATA
SU_CLEAN_contig_459       ATGATGTGAATGAAAATACGTATAGAAGTTATCGTGATAATTATCATA

PF14_0434g                TAAGAGGAAATAATTTAAGGAATAAATTCACAAGAAAAAGGGGTGGCG
Pfa3D7|chr14|PF14_0434|Pf TAAGAGGAAATAATTTAAGGAATAAATTCACAAGAAAAAGGGGTGGCG
SU_CLEAN_contig_369       TAAGAGGAAATAATTTAAGGAATAAATTCACAAGAAAAAGGGGTGGCG
SU_CLEAN_contig_459       TAAGAGGAAATAATTTAAGGAATAAATTCACAAGAAAAAGGGGTGGCG

PF14_0434g                GATATAGTAACGCTTCGACCAATATTCTTGGAGGTAGTAATTTTTACA
Pfa3D7|chr14|PF14_0434|Pf GATATAGTAACGCTTCGACCAATATTCTTGGAGGTAGTAATTTTTACA
SU_CLEAN_contig_369       GATATAGTAACGCTTCGACCAATATTCTTGGAGGTAGTAATTTTTACA
SU_CLEAN_contig_459       GATATAGTAACGCTTCGACCAATATTCTTGGAGGTAGTAATTTTTACA

PF14_0434g                GAGGTTCTCGAAATTATGATTATAAAATGAATATGGATAGAAGAAACT
Pfa3D7|chr14|PF14_0434|Pf GAGGTTCTCGAAATTATGATTATAAAATGAATATGGATAGAAGAAACT
SU_CLEAN_contig_369       GAGGTTCTCGAAATTATGATTATAAAATGAATATGGATAGAAGAAACT
SU_CLEAN_contig_459       GAGGTTCTCGAAATTATGATTATAAAATGAATATGGATAGAAGAAACT

PF14_0434g                ATAACCCGTCTTATAATTATAATAAGTTTGATTTTAGAGAGGTATAAA
Pfa3D7|chr14|PF14_0434|Pf ATAACCCGTCTTATAATTATAATAAGTTTGATTTTAGAGAG-------
SU_CLEAN_contig_369       ATAACCCGTCTTATAATTATAATAAGTTTGATTTTAGAGAG-------
SU_CLEAN_contig_459       ATAACCCGTCTTATAATTATAATAAGTTTGATTTTAGAGAG-------

PF14_0434g                CAAAATATGCATATTATATAAGGTTGCTATATATATATTATATTTATT
Pfa3D7|chr14|PF14_0434|Pf ------------------------------------------------
SU_CLEAN_contig_369       ------------------------------------------------
SU_CLEAN_contig_459       ------------------------------------------------

PF14_0434g                TATTTATTTATTTATTTATTTATTTTGTTTTGCTTTTTTTTCTTTGCA
Pfa3D7|chr14|PF14_0434|Pf ------------------------------------------------
SU_CLEAN_contig_369       ------------------------------------------------
SU_CLEAN_contig_459       ------------------------------------------------

PF14_0434g                GAAAATGTACAATGATTATAATGATAACACCAGTAAGTATGATAGCAT
Pfa3D7|chr14|PF14_0434|Pf -AAAATGTACAATGATTATAATGATAACACCAGTAAGTATGATAGCAT
SU_CLEAN_contig_369       -AAAATGTACAATGATTATAATGATAACACCAGTAAGTATGATAGC--
SU_CLEAN_contig_459       -AAAATGTACAATGATTATAATGATAACACCAGTAAGTATGATAGCAT

PF14_0434g                GAAAAGAGATAATTTAATAGATTTTAAAAATAAAAATTATGAAGATAG
Pfa3D7|chr14|PF14_0434|Pf GAAAAGAGATAATTTAATAGATTTTAAAAATAAAAATTATGAAGATAG
SU_CLEAN_contig_369       ------------------------------------------------
SU_CLEAN_contig_459       GAAAAGAGATAATTTAATAGATTTTAAAAATAAAAATTATGAAGATAG

PF14_0434g                TAGTAAGGCAGGTAGAAAATACAAATCAGTAACCATAGATTATGATCT
Pfa3D7|chr14|PF14_0434|Pf TAGTAAGGCAGGTAGAAAATACAAATCAGTAACCATAGATTATGATCT
SU_CLEAN_contig_369       ------------------------------------------------
SU_CLEAN_contig_459       TAGTAAGGCAGGTAGAAAATACAAATCAGTAACCATAGATTATGATCT

PF14_0434g                TTATAGAAGACAACAAGAAAAAAAGTTAAATTCGAATAAAAGTGCAGA
Pfa3D7|chr14|PF14_0434|Pf TTATAGAAGACAACAAGAAAAAAAGTTAAATTCGAATAAAAGTGCAGA
SU_CLEAN_contig_369       ------------------------------------------------
SU_CLEAN_contig_459       TTATAGAAGACAACAAGAAAAAAAGTTAAATTCGAATAAAAGTGCAGA

PF14_0434g                GAGTAACGATAAAAAGAAAAAGAAAAATGAAGAAAATAATACTGAAAA
Pfa3D7|chr14|PF14_0434|Pf GAGTAACGATAAAAAGAAAAAGAAAAATGAAGAAAATAATACTGAAAA
SU_CLEAN_contig_369       ------------------------------------------------
SU_CLEAN_contig_459       GAGTAACGATAAAAAGAAAAAGAAAAATGAAGAAAATAATACTGAAAA

PF14_0434g                AGTTAATAAAGTTACCACTAATGTACCTAAACGAAATGATACATTAGA
Pfa3D7|chr14|PF14_0434|Pf AGTTAATAAAGTTACCACTAATGTACCTAAACGAAATGATACATTAGA
SU_CLEAN_contig_369       ------------------------------------------------
SU_CLEAN_contig_459       AGTTAATAAAGTTACCACTAATGTACCTAAACGAAATGATACATTAGA

PF14_0434g                AGAAGATTTAAAATCAGATCACCCAAAAAGAAAAGCTATCAATGTTTA
Pfa3D7|chr14|PF14_0434|Pf AGAAGATTTAAAATCAGATCACCCAAAAAGAAAAGCTATCAATGTTTA
SU_CLEAN_contig_369       ------------------------------------------------
SU_CLEAN_contig_459       AGAAGATTTAAAATCAGATCACCCAAAAAGAAAAGCTATCAATGTTTA

PF14_0434g                TCAATACATATTAGAAGAAGGTGGAAGAGTTGATAGACTTCCAGGTTT
Pfa3D7|chr14|PF14_0434|Pf TCAATACATATTAGAAGAAGGTGGAAGAGTTGATAGACTTCCAGGTTT
SU_CLEAN_contig_369       ------------------------------------------------
SU_CLEAN_contig_459       TCAATACATATTAGAAGAAGGTGGAAGAGTTGATAGACTTCCAGGTTT

PF14_0434g                TCGTAGAAGTTATAGAAGTTTTAAAAAAGTTGATGAAGGTAATTGGAA
Pfa3D7|chr14|PF14_0434|Pf TCGTAGAAGTTATAGAAGTTTTAAAAAAGTTGATGAAGGTAATTGGAA
SU_CLEAN_contig_369       ------------------------------------------------
SU_CLEAN_contig_459       TCGTAGAAGTTATAGAAGTTTTAAAAAAGTTGATGAAGGTAATTGGAA

PF14_0434g                TAATAAATATGAAAAGTCTAAAATGCAAATTGATGAAAAAATTTTTAA
Pfa3D7|chr14|PF14_0434|Pf TAATAAATATGAAAAGTCTAAAATGCAAATTGATGAAAAAATTTTTAA
SU_CLEAN_contig_369       ------------------------------------------------
SU_CLEAN_contig_459       TAATAAATATGAAAAGTCTAAAATGCAAATTGATGAAAAAATTTTTAA

PF14_0434g                AAAAAGAGATCCTCCTAATATAAATGATACAAGAGCTTTTCCATCTTT
Pfa3D7|chr14|PF14_0434|Pf AAAAAGAGATCCTCCTAATATAAATGATACAAGAGCTTTTCCATCTTT
SU_CLEAN_contig_369       ------------------------------------------------
SU_CLEAN_contig_459       AAAAAGA-----------------------------------------

PF14_0434g                AACAAGTAAATGATTGATATGAATTCATAAAAAAAAAAAAAGAAAAAA
Pfa3D7|chr14|PF14_0434|Pf AACAAGTAAATGA-----------------------------------
SU_CLEAN_contig_369       ------------------------------------------------
SU_CLEAN_contig_459       ------------------------------------------------

PF14_0434g                AAAAAAAAAAAAAAAAAAAAGAAAAATGGTTTTTTTTTTTTTTTTTTT
Pfa3D7|chr14|PF14_0434|Pf ------------------------------------------------
SU_CLEAN_contig_369       ------------------------------------------------
SU_CLEAN_contig_459       ------------------------------------------------

PF14_0434g                TTTTTTAATAAATAAATAAATAAATAAATAAATAAATATATATATATA
Pfa3D7|chr14|PF14_0434|Pf ------------------------------------------------
SU_CLEAN_contig_369       ------------------------------------------------
SU_CLEAN_contig_459       ------------------------------------------------

PF14_0434g                TATATATATATATATATATATATATATATATATATATAATATAATATA
Pfa3D7|chr14|PF14_0434|Pf ------------------------------------------------
SU_CLEAN_contig_369       ------------------------------------------------
SU_CLEAN_contig_459       ------------------------------------------------

PF14_0434g                TATGTATACATGTATATATGATCCATAAAATTTTTGTTCCACTAATAT
Pfa3D7|chr14|PF14_0434|Pf ------------------------------------------------
SU_CLEAN_contig_369       ------------------------------------------------
SU_CLEAN_contig_459       ------------------------------------------------

PF14_0434g                ATGTAATAATAATATTTTAAAAAAAAAATGATTTTTTTTTTTAATTAT
Pfa3D7|chr14|PF14_0434|Pf ------------------------------------------------
SU_CLEAN_contig_369       ------------------------------------------------
SU_CLEAN_contig_459       ------------------------------------------------

PF14_0434g                TCAAATGAGATGAGACATATATATATTTTAAAAATATATATATGTGTA
Pfa3D7|chr14|PF14_0434|Pf ------------------------------------------------
SU_CLEAN_contig_369       ------------------------------------------------
SU_CLEAN_contig_459       ------------------------------------------------

PF14_0434g                TGTGAATATTTTTTTGTTGAAAATAGAAATAATAATAAAAAAAAAAAA
Pfa3D7|chr14|PF14_0434|Pf ------------------------------------------------
SU_CLEAN_contig_369       ------------------------------------------------
SU_CLEAN_contig_459       ------------------------------------------------

PF14_0434g                AAAACATTTAACAATAAAACTAGATATGAATAATTATAGATTAAAATA
Pfa3D7|chr14|PF14_0434|Pf ------------------------------------------------
SU_CLEAN_contig_369       ------------------------------------------------
SU_CLEAN_contig_459       ------------------------------------------------

PF14_0434g                AATAATTTGTTCACCATTTTCCAAACACATATATGGGATTGTATAATA
Pfa3D7|chr14|PF14_0434|Pf ------------------------------------------------
SU_CLEAN_contig_369       ------------------------------------------------
SU_CLEAN_contig_459       ------------------------------------------------

PF14_0434g                TACGTTTATTTATTATATAATTTTTTTCATTTTGCATGACTCTCAAAA
Pfa3D7|chr14|PF14_0434|Pf ------------------------------------------------
SU_CLEAN_contig_369       ------------------------------------------------
SU_CLEAN_contig_459       ------------------------------------------------

PF14_0434g                ATTTATCATGCAATTATCGTTGATTTATAACGATATAAATGATTTTTT
Pfa3D7|chr14|PF14_0434|Pf ------------------------------------------------
SU_CLEAN_contig_369       ------------------------------------------------
SU_CLEAN_contig_459       ------------------------------------------------

PF14_0434g                ACATTTTTTTCAAATATTTTAAATTTATCATTTAAATAAAGTTTTAAT
Pfa3D7|chr14|PF14_0434|Pf ------------------------------------------------
SU_CLEAN_contig_369       ------------------------------------------------
SU_CLEAN_contig_459       ------------------------------------------------

PF14_0434g                TTTGAATAATTAATAATAAAAAATAATAATATTAAATAAATAAATTAA
Pfa3D7|chr14|PF14_0434|Pf ------------------------------------------------
SU_CLEAN_contig_369       ------------------------------------------------
SU_CLEAN_contig_459       ------------------------------------------------

PF14_0434g                TATATACATATATATATATATATATATATATATATATATATATTAATT
Pfa3D7|chr14|PF14_0434|Pf ------------------------------------------------
SU_CLEAN_contig_369       ------------------------------------------------
SU_CLEAN_contig_459       ------------------------------------------------

PF14_0434g                ATATATATATAATATTTTCAAATACTATAAAGTATTATCGAAAAAAAA
Pfa3D7|chr14|PF14_0434|Pf ------------------------------------------------
SU_CLEAN_contig_369       ------------------------------------------------
SU_CLEAN_contig_459       ------------------------------------------------

PF14_0434g                AAAAAAAAAAAAAAAAATTAACTATTTAAAAATTAAAAAAAGAAAAAG
Pfa3D7|chr14|PF14_0434|Pf ------------------------------------------------
SU_CLEAN_contig_369       ------------------------------------------------
SU_CLEAN_contig_459       ------------------------------------------------

PF14_0434g                AACGAATAAAACAGAAGAATAATATATTATACATATTAAATGTATTGA
Pfa3D7|chr14|PF14_0434|Pf ------------------------------------------------
SU_CLEAN_contig_369       ------------------------------------------------
SU_CLEAN_contig_459       ------------------------------------------------

PF14_0434g                TTCAAATGAATATGTGTTTGTGTTGATAAATGTAGTTGGATCTTTTTT
Pfa3D7|chr14|PF14_0434|Pf ------------------------------------------------
SU_CLEAN_contig_369       ------------------------------------------------
SU_CLEAN_contig_459       ------------------------------------------------

PF14_0434g                CTTTGGTTTATCATATATTCGGTTATTAATAAAGAATATTTAAAAATA
Pfa3D7|chr14|PF14_0434|Pf ------------------------------------------------
SU_CLEAN_contig_369       ------------------------------------------------
SU_CLEAN_contig_459       ------------------------------------------------

PF14_0434g                TATGTATACACACATATATATATATATATATATATATATATATATGAG
Pfa3D7|chr14|PF14_0434|Pf ------------------------------------------------
SU_CLEAN_contig_369       ------------------------------------------------
SU_CLEAN_contig_459       ------------------------------------------------

PF14_0434g                CTCTT
Pfa3D7|chr14|PF14_0434|Pf -----
SU_CLEAN_contig_369       -----
SU_CLEAN_contig_459       -----

;

endblock;
