# Supplementary material for: cDNA sequences reveal considerable gene prediction inaccuracy in the Plasmodium falciparum genome
Source: BMC Genomics. 2007 Jul 27;8:255. doi: 10.1186/1471-2164-8-255 (PMC1978503; doi:10.1186/1471-2164-8-255)
Supplement: Additional file 3 — Genes with cDNA sequences not matching predicted CDS perfectly. Aligned cDNA and predicted CDS sequences can be viewed by double clicking the hyper-linked gene names in the Excel file. [file 1471-2164-8-255-S3.zip › PF14_0435.TXT]

#NEXUS

[!This data assembled using Sequencher, from Gene Codes Corporation.]
begin data;
   dimensions ntax=3 nchar=6919;
   format datatype=dna gap=- interleave=yes;
   matrix

PF14_0435         ATATATTATATTGAATGTACATATATATATTATATATATATATATATA
MAL14|PF14_0435   ------------------------------------------------
su_gi_contig_7189 ------------------------------------------------

PF14_0435         TATATATATATATTATATTAAAATTTTATTTACATAATAAAAATATTA
MAL14|PF14_0435   ------------------------------------------------
su_gi_contig_7189 ------------------------------------------------

PF14_0435         TATAGATTACCTTCCCATCAAAAAAAAATAACAATAATTAAATAAAGA
MAL14|PF14_0435   ------------------------------------------------
su_gi_contig_7189 ------------------------------------------------

PF14_0435         AAAAAAATTATAAAACAATATTTATTGTATATAAAGAAATAATTATAT
MAL14|PF14_0435   ------------------------------------------------
su_gi_contig_7189 ------------------------------------------------

PF14_0435         ATATATATTGTTAAAATGATATGTATTTCATATTATTCTTTTTTTATA
MAL14|PF14_0435   ------------------------------------------------
su_gi_contig_7189 ------------------------------------------------

PF14_0435         TAATGGAATAGTAATTATTTTATATAAAAAATTTAAAGCATAAAAAGA
MAL14|PF14_0435   ------------------------------------------------
su_gi_contig_7189 ------------------------------------------------

PF14_0435         ACAAAAAAAAAAATATAAATTCATTTAGATATTTTTATTACCCCTAAT
MAL14|PF14_0435   ------------------------------------------------
su_gi_contig_7189 ------------------------------------------------

PF14_0435         TTAGTATCCTCATATATAATTATTTATTTATATATGAAATAAAATTAT
MAL14|PF14_0435   ------------------------------------------------
su_gi_contig_7189 ------------------------------------------------

PF14_0435         TCCTTTTTAAAAAATTAAAATTTGCATTTTTTTTTTTTGTTCATTTTT
MAL14|PF14_0435   ------------------------------------------------
su_gi_contig_7189 ------------------------------------------------

PF14_0435         AAAATGTACATATATGTTGTTCCATTGGTGAAAAGCAACATTTTCTTA
MAL14|PF14_0435   ------------------------------------------------
su_gi_contig_7189 ------------------------------------------------

PF14_0435         AGTACAAAACAGGCATACATATAAATATGTAGAATAATATATAACTTA
MAL14|PF14_0435   ------------------------------------------------
su_gi_contig_7189 ------------------------------------------------

PF14_0435         AAATATAAGTCATGTATGCAAAACGTGTAAATATAAACATATATATAT
MAL14|PF14_0435   ------------------------------------------------
su_gi_contig_7189 ------------------------------------------------

PF14_0435         ATATATATATATATATATATATATATATATATATGTGTATTTTTTTTA
MAL14|PF14_0435   ------------------------------------------------
su_gi_contig_7189 ------------------------------------------------

PF14_0435         TATAGTATATAAATTTGTAAATATCAAATAAATGAAATCACATTAAAA
MAL14|PF14_0435   ------------------------------------------------
su_gi_contig_7189 ------------------------------------------------

PF14_0435         TATATGTAACCATAAATGTCTTAACATTCATAAAGTGCTACTATAATT
MAL14|PF14_0435   ------------------------------------------------
su_gi_contig_7189 ------------------------------------------------

PF14_0435         TCAAAGGTCTATTATTTTATTTTAACAAAAAAAAAAAAAATAATATTT
MAL14|PF14_0435   ------------------------------------------------
su_gi_contig_7189 ------------------------------------------------

PF14_0435         ATATATATATAACATTCTTAGGTTATAATATTTTTACTTATATATAAT
MAL14|PF14_0435   ------------------------------------------------
su_gi_contig_7189 ------------------------------------------------

PF14_0435         AACATATATAAACTGTACCTTATGAATATTATAATCAATTATGAATGT
MAL14|PF14_0435   ------------------------------------------------
su_gi_contig_7189 ------------------------------------------------

PF14_0435         ATAATGAAAAAAATAAAAAAAATATATAATGGGGTTTTTAAAAATCTA
MAL14|PF14_0435   ------------------------------------------------
su_gi_contig_7189 ------------------------------------------------

PF14_0435         AAGGACTTATAATATCATATATATTAAAAAATATATATATATATATAT
MAL14|PF14_0435   ------------------------------------------------
su_gi_contig_7189 ------------------------------------------------

PF14_0435         ATTATGGATTACGTTCCACTGATAAAATACTTTTTTTTTTTTTTTTTT
MAL14|PF14_0435   ------------------------------------------------
su_gi_contig_7189 ------------------------------------------------

PF14_0435         TTTTTTTTTTTTTATTTTATTTCATTTATCCAATTGTTCCTTTATAAT
MAL14|PF14_0435   ------------------------------------------------
su_gi_contig_7189 ------------------------------------------------

PF14_0435         TGTCTGATTATAATATTTTAACATTTCAATCAATATAATGGTAGTGCT
MAL14|PF14_0435   ------------------------------------------------
su_gi_contig_7189 ------------------------------------------------

PF14_0435         CACTTATATAATTTTTTTTTTTTTTCCTTCTGCAATAATGCAGTTAGA
MAL14|PF14_0435   ------------------------------------------------
su_gi_contig_7189 ------------------------------------------------

PF14_0435         CTTTTACACCCTAGAGCATGCTTAAATAAAATATTGTATATTTTAGGA
MAL14|PF14_0435   ------------------------------------------------
su_gi_contig_7189 ------------------------------------------------

PF14_0435         TTATTTATTAAAAAAAAAAACAAATAAATAAAATAAAATAAAATAAAA
MAL14|PF14_0435   ------------------------------------------------
su_gi_contig_7189 ------------------------------------------------

PF14_0435         ATAAAATAAAATAAAATAAAATAAAATAAAAATAAAATAAAGTATATA
MAL14|PF14_0435   ------------------------------------------------
su_gi_contig_7189 ------------------------------------------------

PF14_0435         AATTTTATATAAAAATTAGGATAAAATAAATTCGTTCTATTTTGTTAA
MAL14|PF14_0435   ------------------------------------------------
su_gi_contig_7189 ------------------------------------------------

PF14_0435         CATGATCATAAGTCTTGTAAAAAGAATACATATATATATATATATATA
MAL14|PF14_0435   ------------------------------------------------
su_gi_contig_7189 ------------------------------------------------

PF14_0435         TATATATATTTAACATATTATATAATGATTTAAAATATAATTCCTAAG
MAL14|PF14_0435   ------------------------------------------------
su_gi_contig_7189 ------------------------------------------------

PF14_0435         ACATTATAATTTAATATATATATATATATATATATATATATATATATA
MAL14|PF14_0435   ------------------------------------------------
su_gi_contig_7189 ------------------------------------------------

PF14_0435         TATATATATTTATGTTTATACATTCTTGTAATTTCTATTTATTTTTAT
MAL14|PF14_0435   -----------ATGTTTATACATTCTTGTAATTTCTATTTATTTTTAT
su_gi_contig_7189 ------------------------------------------------

PF14_0435         TATTTTATTTTATATTTATTAACTGCTCATATATACATTTTAGAAAAG
MAL14|PF14_0435   TATTTTATTTTATATTTATTAACTGCTCATATATACATTTTAGAAAAG
su_gi_contig_7189 ------------------------------------------------

PF14_0435         AAAAAAGTAATATGAATAATCATAAGAATTATTGTTATGATGGGAGCA
MAL14|PF14_0435   AAAAAAGTAATATGAATAATCATAAGAATTATTGTTATGATGGGAGCA
su_gi_contig_7189 ------------------------------------------------

PF14_0435         TAAAAGATGCATGTATCCATGTGAAGGAAAATCCTTCATCATATGATA
MAL14|PF14_0435   TAAAAGATGCATGTATCCATGTGAAGGAAAATCCTTCATCATATGATA
su_gi_contig_7189 ------------------------------------------------

PF14_0435         ATAATAATATAGAACATATGAATCAAATTTGGAATAATTCACCTACAA
MAL14|PF14_0435   ATAATAATATAGAACATATGAATCAAATTTGGAATAATTCACCTACAA
su_gi_contig_7189 ------------------------------------------------

PF14_0435         ATATAATAAATACTAAAAAAGTCTCAAATGTGGAACAAAATCTTCAGA
MAL14|PF14_0435   ATATAATAAATACTAAAAAAGTCTCAAATGTGGAACAAAATCTTCAGA
su_gi_contig_7189 ------------------------------------------------

PF14_0435         AGGATACTAAAAAATATGATCTTCATGATAGAAACTATCCAAATATAA
MAL14|PF14_0435   AGGATACTAAAAAATATGATCTTCATGATAGAAACTATCCAAATATAA
su_gi_contig_7189 ------------------------------------------------

PF14_0435         TTAAGGAAGAGGAAAATATTTTTTTACTTACATGTAAGAAGTTTGTTA
MAL14|PF14_0435   TTAAGGAAGAGGAAAATATTTTTTTACTTACATGTAAGAAGTTTGTTA
su_gi_contig_7189 ------------------------------------------------

PF14_0435         ATTTCACAATACAGAAACGTTTCTTTGTTGTGTTAAGCATCTTGATAG
MAL14|PF14_0435   ATTTCACAATACAGAAACGTTTCTTTGTTGTGTTAAGCATCTTGATAG
su_gi_contig_7189 ------------------------------------------------

PF14_0435         GTTTTTTATTACTTATGTTAGTAAGTATACCATTGTACGAAACTATGA
MAL14|PF14_0435   GTTTTTTATTACTTATGTTAGTAAGTATACCATTGTACGAAACTATGA
su_gi_contig_7189 ------------------------------------------------

PF14_0435         TTTCTAATAAAATAGAAACATCTTTTGTAACCTTTGATAATAGTTTAA
MAL14|PF14_0435   TTTCTAATAAAATAGAAACATCTTTTGTAACCTTTGATAATAGTTTAA
su_gi_contig_7189 ------------------------------------------------

PF14_0435         AATATATTAGAAATATCTATCCTCTAACATTTGAAATAAAAAAGGCAG
MAL14|PF14_0435   AATATATTAGAAATATCTATCCTCTAACATTTGAAATAAAAAAGGCAG
su_gi_contig_7189 ------------------------------------------------

PF14_0435         GAGATGTCTTAACACAATCAAGTGACAAGTTAGGAAACAATACCAATC
MAL14|PF14_0435   GAGATGTCTTAACACAATCAAGTGACAAGTTAGGAAACAATACCAATC
su_gi_contig_7189 ------------------------------------------------

PF14_0435         ATTTTATAAATATTTATAAAAAAGATAAAACAGCTACACTTATGTTTT
MAL14|PF14_0435   ATTTTATAAATATTTATAAAAAAGATAAAACAGCTACACTTATGTTTT
su_gi_contig_7189 ------------------------------------------------

PF14_0435         TTTCAGAAAATAATAATAATAAGGAAAATCACATATTAGATTATAATA
MAL14|PF14_0435   TTTCAGAAAATAATAATAATAAGGAAAATCACATATTAGATTATAATA
su_gi_contig_7189 ------------------------------------------------

PF14_0435         CTTTAAAAGATATATTTTTTTTATTACAATATTTTAAACAAATAACTA
MAL14|PF14_0435   CTTTAAAAGATATATTTTTTTTATTACAATATTTTAAACAAATAACTA
su_gi_contig_7189 ------------------------------------------------

PF14_0435         TATTGAAAGATCAGAAAGAAATATACTGGAAAGATATATGTAAAAAAT
MAL14|PF14_0435   TATTGAAAGATCAGAAAGAAATATACTGGAAAGATATATGTAAAAAAT
su_gi_contig_7189 ------------------------------------------------

PF14_0435         ATGATACCCCTCTTAGTAATCCAAAATGTTTTGTCTTAGGTCTTTTTA
MAL14|PF14_0435   ATGATACCCCTCTTAGTAATCCAAAATGTTTTGTCTTAGGTCTTTTTA
su_gi_contig_7189 ------------------------------------------------

PF14_0435         CAATAAGTGAACTTACAAATATAAATTATAATAATATAGAAAAATGGA
MAL14|PF14_0435   CAATAAGTGAACTTACAAATATAAATTATAATAATATAGAAAAATGGA
su_gi_contig_7189 ------------------------------------------------

PF14_0435         ATGTATTTTTTGATAAAATAATAAAAGAAGATACAAAATATATCAAAC
MAL14|PF14_0435   ATGTATTTTTTGATAAAATAATAAAAGAAGATACAAAATATATCAAAC
su_gi_contig_7189 ------------------------------------------------

PF14_0435         GTTTTTTTTCTCAAGCTCTATACTTTTTACCTAATTTTTTATATATCC
MAL14|PF14_0435   GTTTTTTTTCTCAAGCTCTATACTTTTTACCTAATTTTTTATATATCC
su_gi_contig_7189 ------------------------------------------------

PF14_0435         CAAATCATTTTATATATAAAATAGAGGAACAACAAAATATGCATAATA
MAL14|PF14_0435   CAAATCATTTTATATATAAAATAGAGGAACAACAAAATATGCATAATA
su_gi_contig_7189 ------------------------------------------------

PF14_0435         TAATAAATAAAATATATACTAATATAAAAGGTCTCTTATTTGTTTATA
MAL14|PF14_0435   TAATAAATAAAATATATACTAATATAAAAGGTCTCTTATTTGTTTATA
su_gi_contig_7189 ------------------------------------------------

PF14_0435         CATTTGATGATAATATATCAAATGAATTATTAGATAATTGGTATAATA
MAL14|PF14_0435   CATTTGATGATAATATATCAAATGAATTATTAGATAATTGGTATAATA
su_gi_contig_7189 ------------------------------------------------

PF14_0435         AATTAAATGAGTATATACAATTAATTAATAATAATAAATTATCATATA
MAL14|PF14_0435   AATTAAATGAGTATATACAATTAATTAATAATAATAAATTATCATATA
su_gi_contig_7189 ------------------------------------------------

PF14_0435         TTAATATTAAAAATCCCGATGGAACAATATATACACATATTTTAAAAT
MAL14|PF14_0435   TTAATATTAAAAATCCCGATGGAACAATATATACACATATTTTAAAAT
su_gi_contig_7189 ------------------------------------------------

PF14_0435         ACAACAAGATGTGGAATGTATTAACAATAAATGATAAACTATTACAAG
MAL14|PF14_0435   ACAACAAGATGTGGAATGTATTAACAATAAATGATAAACTATTACAAG
su_gi_contig_7189 ------------------------------------------------

PF14_0435         ATGAAGAACAAAATTCAATACTTTTAGGATTTCAATCAAATTATTTAT
MAL14|PF14_0435   ATGAAGAACAAAATTCAATACTTTTAGGATTTCAATCAAATTATTTAT
su_gi_contig_7189 ------------------------------------------------

PF14_0435         TTATTATACTTTCATTATTATTTATATTTTTTTATATAAATATTAACC
MAL14|PF14_0435   TTATTATACTTTCATTATTATTTATATTTTTTTATATAAATATTAACC
su_gi_contig_7189 ------------------------------------------------

PF14_0435         TATCAACATTTGTAACGTATACAAAAAAAATCGTTTTACTTATATGTG
MAL14|PF14_0435   TATCAACATTTGTAACGTATACAAAAAAAATCGTTTTACTTATATGTG
su_gi_contig_7189 ------------------------------------------------

PF14_0435         TATATTTATTAACTTTTTTTTCTTTGTCGTCTACATTTTTTATATACT
MAL14|PF14_0435   TATATTTATTAACTTTTTTTTCTTTGTCGTCTACATTTTTTATATACT
su_gi_contig_7189 ------------------------------------------------

PF14_0435         TAATATTTAAATTGTATATAATGCGTATCTTCTTGTTGAATTATTTTG
MAL14|PF14_0435   TAATATTTAAATTGTATATAATGCGTATCTTCTTGTTGAATTATTTTG
su_gi_contig_7189 ------------------------------------------------

PF14_0435         TCTTGTTTTTTTTGAGTGTCTTATTTTGTTGTGTCAATATTTTTTATT
MAL14|PF14_0435   TCTTGTTTTTTTTGAGTGTCTTATTTTGTTGTGTCAATATTTTTTATT
su_gi_contig_7189 ------------------------------------------------

PF14_0435         ATAATCAATATTGTACCTCACCCGGGAAGGATTCACATAATAATAATA
MAL14|PF14_0435   ATAATCAATATTGTACCTCACCCGGGAAGGATTCACATAATAATAATA
su_gi_contig_7189 ------------------------------------------------

PF14_0435         TATATGAAAATTTGAATAACCATATTTATAATTCATCATATCCCATTA
MAL14|PF14_0435   TATATGAAAATTTGAATAACCATATTTATAATTCATCATATCCCATTA
su_gi_contig_7189 ------------------------------------------------

PF14_0435         GTGATAACCATATGGAAACTTTCTATTACCTCCAAGCAACTTATAAAT
MAL14|PF14_0435   GTGATAACCATATGGAAACTTTCTATTACCTCCAAGCAACTTATAAAT
su_gi_contig_7189 ------------------------------------------------

PF14_0435         CCTTATATTTTAATGGGAAAATAACATTGGTTTTAATATCTATTTATA
MAL14|PF14_0435   CCTTATATTTTAATGGGAAAATAACATTGGTTTTAATATCTATTTATA
su_gi_contig_7189 ------------------------------------------------

PF14_0435         CAATAGGCTTATTTTGTAGTTACACGATTACAAAATGGTTCTGCTTAA
MAL14|PF14_0435   CAATAGGCTTATTTTGTAGTTACACGATTACAAAATGGTTCTGCTTAA
su_gi_contig_7189 ------------------------------------------------

PF14_0435         ATACAATATTTTCCCTTATATCTTTATATATTTACTATGTCTTCTTTT
MAL14|PF14_0435   ATACAATATTTTCCCTTATATCTTTATATATTTACTATGTCTTCTTTT
su_gi_contig_7189 ------------------------------------------------

PF14_0435         TTAATAACATATTTTCCTATTTATTGTATGTCAAGGGAAAAAACAACA
MAL14|PF14_0435   TTAATAACATATTTTCCTATTTATTGTATGTCAAGGGAAAAAACAACA
su_gi_contig_7189 ------------------------------------------------

PF14_0435         ATATTAACTATAATCCAAATGATCAAATTAAAGTAATAGATTATTCCA
MAL14|PF14_0435   ATATTAACTATAATCCAAATGATCAAATTAAAGTAATAGATTATTCCA
su_gi_contig_7189 ------------------------------------------------

PF14_0435         AGGTGAATAATGAAGAAGATAAAAAAGAAATGATTATTTTTTTTAATG
MAL14|PF14_0435   AGGTGAATAATGAAGAAGATAAAAAAGAAATGATTATTTTTTTTAATG
su_gi_contig_7189 ------------------------------------------------

PF14_0435         CACAACAAAATGTAAATAATAATAATTGCAACAATATTGAGGAAAATA
MAL14|PF14_0435   CACAACAAAATGTAAATAATAATAATTGCAACAATATTGAGGAAAATA
su_gi_contig_7189 ------------------------------------------------

PF14_0435         ATTATCCGTTCACAAATAATAACATCCATACAAATAATGATATACTTA
MAL14|PF14_0435   ATTATCCGTTCACAAATAATAACATCCATACAAATAATGATATACTTA
su_gi_contig_7189 ------------------------------------------------

PF14_0435         AAAATAATGATATACTTAAAAATAATGATATACTTAAAAATAATGATA
MAL14|PF14_0435   AAAATAATGATATACTTAAAAATAATGATATACTTAAAAATAATGATA
su_gi_contig_7189 ------------------------------------------------

PF14_0435         TACTTAAAAATAATGATATACTTAAAAATAATGATATGCTTAAAAATA
MAL14|PF14_0435   TACTTAAAAATAATGATATACTTAAAAATAATGATATGCTTAAAAATA
su_gi_contig_7189 ------------------------------------------------

PF14_0435         ATGATATGCTTAAAAATAATGATACACACATGTATACAAAAAAATGTG
MAL14|PF14_0435   ATGATATGCTTAAAAATAATGATACACACATGTATACAAAAAAATGTG
su_gi_contig_7189 ------------------------------------------------

PF14_0435         TCACAAACCATTTTGACAAAATGAATACCTTTCAAAATAATACTCAAT
MAL14|PF14_0435   TCACAAACCATTTTGACAAAATGAATACCTTTCAAAATAATACTCAAT
su_gi_contig_7189 ------------------------------------------------

PF14_0435         ATACAGAACATAAAATGTTTAATAAACCAAAAAAATATAATGAAAAAC
MAL14|PF14_0435   ATACAGAACATAAAATGTTTAATAAACCAAAAAAATATAATGAAAAAC
su_gi_contig_7189 ------------------------------------------------

PF14_0435         CTTTCCACATTTTTAAAAAAATATCCCTATTACTTCTTCTCATCTTGT
MAL14|PF14_0435   CTTTCCACATTTTTAAAAAAATATCCCTATTACTTCTTCTCATCTTGT
su_gi_contig_7189 ------------------------------------------------

PF14_0435         CATTCCTAATATTATACCTATACATATTTATTAATAATAAAACACAGT
MAL14|PF14_0435   CATTCCTAATATTATACCTATACATATTTATTAATAATAAAACACAGT
su_gi_contig_7189 ------------------------------------------------

PF14_0435         TTAGTATTTTTAGGTATATGAACAAAAATTCTAATGTTAGAATGTTTA
MAL14|PF14_0435   TTAGTATTTTTAGGTATATGAACAAAAATTCTAATGTTAGAATGTTTA
su_gi_contig_7189 ------------------------------------------------

PF14_0435         TAGAAATATTTGAAGGTATAGCTAACCATGTTATCGAACCAGGATATT
MAL14|PF14_0435   TAGAAATATTTGAAGGTATAGCTAACCATGTTATCGAACCAGGATATT
su_gi_contig_7189 ------------------------------------------------

PF14_0435         TAGTATTGCCTGAATCATTTAATTATGAAAAAGAAGATAATCTAATTA
MAL14|PF14_0435   TAGTATTGCCTGAATCATTTAATTATGAAAAAGAAGATAATCTAATTA
su_gi_contig_7189 ------------------------------------------------

PF14_0435         ATGTTGTTAAATTAATTGAAGATTTGAAAAAAGAAAAATGTATTTATA
MAL14|PF14_0435   ATGTTGTTAAATTAATTGAAGATTTGAAAAAAGAAAAATGTATTTATA
su_gi_contig_7189 ------------------------------------------------

PF14_0435         ATCCAATTATATCATGGATATCAACATTTGAACTTCTAAAAAATGATT
MAL14|PF14_0435   ATCCAATTATATCATGGATATCAACATTTGAACTTCTAAAAAATGATT
su_gi_contig_7189 ------------------------------------------------

PF14_0435         GTACAAATATAGATTTTTTTGATACCCAATATGAATTAGATAATAACT
MAL14|PF14_0435   GTACAAATATAGATTTTTTTGATACCCAATATGAATTAGATAATAACT
su_gi_contig_7189 ------------------------------------------------

PF14_0435         CAGAAGAATGCATTAATTATAATTTACAAAATGTAGGGAAAAAAAACA
MAL14|PF14_0435   CAGAAGAATGCATTAATTATAATTTACAAAATGTAGGGAAAAAAAACA
su_gi_contig_7189 ------------------------------------------------

PF14_0435         AAAAATTATATTTAGAACTATTAAGTGCACAATTTTGTAAAAATATAC
MAL14|PF14_0435   AAAAATTATATTTAGAACTATTAAGTGCACAATTTTGTAAAAATATAC
su_gi_contig_7189 ------------------------------------------------

PF14_0435         AGAAACCATTATGTGATACATTTAATAAAATAATTTATAATTGGATTC
MAL14|PF14_0435   AGAAACCATTATGTGATACATTTAATAAAATAATTTATAATTGGATTC
su_gi_contig_7189 ------------------------------------------------

PF14_0435         ATCATAAAAATGATGATATATATGAGAGTCATATGTTTCAAATAAAAA
MAL14|PF14_0435   ATCATAAAAATGATGATATATATGAGAGTCATATGTTTCAAATAAAAA
su_gi_contig_7189 ------------------------------------------------

PF14_0435         CATCTTATAACGATAATATTGATCAGATTCTTCCTCAATACCATACAA
MAL14|PF14_0435   CATCTTATAACGATAATATTGATCAGATTCTTCCTCAATACCATACAA
su_gi_contig_7189 ------------------------------------------------

PF14_0435         TATCTCCTCATATATTTTACGACAAATACATAAAGGTATAAAAAAGAA
MAL14|PF14_0435   TATCTCCTCATATATTTTACGACAAATACATAAAG-------------
su_gi_contig_7189 ------------------------------------------------

PF14_0435         ATATATACATATATACATATATATATATATAGAGAGAGAGTGTGACAA
MAL14|PF14_0435   ------------------------------------------------
su_gi_contig_7189 ------------------------------------------------

PF14_0435         AATGTATATATACATTTATTTATTATAAAACAACTTTTTTTATAGATG
MAL14|PF14_0435   ---------------------------------------------ATG
su_gi_contig_7189 ------------------------------------------------

PF14_0435         GACGAGAATTATAACATTTTAAATAGCAGGATAGGTTCCATTTTTCAT
MAL14|PF14_0435   GACGAGAATTATAACATTTTAAATAGCAGGATAGGTTCCATTTTTCAT
su_gi_contig_7189 ------------------------------------------------

PF14_0435         AATTACCCAAGTTCTTATAACAAAAATATAGAGACAATTGAAAAAATA
MAL14|PF14_0435   AATTACCCAAGTTCTTATAACAAAAATATAGAGACAATTGAAAAAATA
su_gi_contig_7189 ------------------------------------------------

PF14_0435         AATAATGTTATTAAAAATAGTAATATAGAGAATATATATTTTTATTCA
MAL14|PF14_0435   AATAATGTTATTAAAAATAGTAATATAGAGAATATATATTTTTATTCA
su_gi_contig_7189 ------------------------------------------------

PF14_0435         GAAACGTATGTTTTATACCAACAAGCCATGAAATTTCTTAAAGAATTC
MAL14|PF14_0435   GAAACGTATGTTTTATACCAACAAGCCATGAAATTTCTTAAAGAATTC
su_gi_contig_7189 ------------------------------------------------

PF14_0435         AAATTTATGTTCTTTTTTTATATATTCATCTATATTATTTCTATATAT
MAL14|PF14_0435   AAATTTATGTTCTTTTTTTATATATTCATCTATATTATTTCTATATAT
su_gi_contig_7189 ------------------------------------------------

PF14_0435         ATATTTAATAAAATGGGAGTCCCAATAATCTTTCCATTCTTATTATTT
MAL14|PF14_0435   ATATTTAATAAAATGGGAGTCCCAATAATCTTTCCATTCTTATTATTT
su_gi_contig_7189 ------------------------------------------------

PF14_0435         AATAGTTTAAGTATGTTATATTTTACTTATTTTTTTTCTATTAATACT
MAL14|PF14_0435   AATAGTTTAAGTATGTTATATTTTACTTATTTTTTTTCTATTAATACT
su_gi_contig_7189 ------------------------------------------------

PF14_0435         GACGCCATAACAATTATATTATTAAAAATAACTACTGCTATATCATTA
MAL14|PF14_0435   GACGCCATAACAATTATATTATTAAAAATAACTACTGCTATATCATTA
su_gi_contig_7189 ------------------------------------------------

PF14_0435         TCCAATTATCTATATTCCACTTTGTATTTTAACAAAACAAAAAATGGT
MAL14|PF14_0435   TCCAATTATCTATATTCCACTTTGTATTTTAACAAAACAAAAAATGGT
su_gi_contig_7189 --------------------------------CAAAACAAAAAATGGT

PF14_0435         ACTCTTCATTTTGATAATACGATAAAGAAATCGTTACCATATTTATTA
MAL14|PF14_0435   ACTCTTCATTTTGATAATACGATAAAGAAATCGTTACCATATTTATTA
su_gi_contig_7189 ACTCTTCATTTTGATAATACGATAAAGAAATCGTTACCATATTTATTA

PF14_0435         TTTCTAATATTATGTAAGATATATATATATTAAAAGAAGGAAACATAA
MAL14|PF14_0435   TTTCTAATATTAT-----------------------------------
su_gi_contig_7189 TTTCTAATATTAT-----------------------------------

PF14_0435         TATATAAATAAATAAATAAATATATATATATATATATATATATATATA
MAL14|PF14_0435   ------------------------------------------------
su_gi_contig_7189 ------------------------------------------------

PF14_0435         TATATTATATTAAAAAACTTAATAAAATAGGACAAATGGATATGTAAA
MAL14|PF14_0435   ------------------------------------------------
su_gi_contig_7189 ------------------------------------------------

PF14_0435         AAATATTATACATTTTACTATGCATTATACATATGAATTTATTTAATT
MAL14|PF14_0435   ------------------------------------------------
su_gi_contig_7189 ------------------------------------------------

PF14_0435         TTTTTTTTCAGATTTAATTAGCTTTAGTGCTGGAGATTACATTTCGAA
MAL14|PF14_0435   -----------------------------------ATTACATTTCGAA
su_gi_contig_7189 -----------ATTTAATTAGCTTTAGTGCTGGAGATTACATTTCGAA

PF14_0435         TGTCGTGAGGTTGTACATCTTAAATCATGTTCTATGGTATATTTTATA
MAL14|PF14_0435   TGTCGTGAGGTTGTACATCTTAAATCATGTTCTATGGTATATTTTATA
su_gi_contig_7189 TGTCGTGAGGTTGTACATCTTAAATCATGTTCTATGGTATATTTTATA

PF14_0435         TTCTCTTACCATATTTTGTATACACAGAATTATGTATAAATAAAAAAT
MAL14|PF14_0435   TTCTCTTACCATATTTTGTATACACAGAATTATGTATAAATAA-----
su_gi_contig_7189 TTCTCTTACCATATTTTGTATACACAGAATTATGTATAAATAAAAAAT

PF14_0435         AATGAAATGATAATATTCTTAACACTATAATCAATTATCATAAAACAT
MAL14|PF14_0435   ------------------------------------------------
su_gi_contig_7189 AATGAAATGATAATATTCTTAACACTATAATCAATTATCATAAAACAT

PF14_0435         TTACAATTTTTATTACAATAATACAACTATATATAAATATTATATAAA
MAL14|PF14_0435   ------------------------------------------------
su_gi_contig_7189 TTACAATTTTTATTACAATAATACAACTATATATAAATATTATATAAA

PF14_0435         TATTATATATATATATATATATATATATATATATGTATATATCTTATT
MAL14|PF14_0435   ------------------------------------------------
su_gi_contig_7189 ------------------------------------------------

PF14_0435         AATGTTTTCTTATTTTTATAAAATAAATGATTTTCATTTTTTCTTATT
MAL14|PF14_0435   ------------------------------------------------
su_gi_contig_7189 ------------------------------------------------

PF14_0435         AACTCTTATAAGGAATTCTCTAAAATATTCCATTTGCTCATAAAAAGC
MAL14|PF14_0435   ------------------------------------------------
su_gi_contig_7189 ------------------------------------------------

PF14_0435         AAAAATGAATAAATATAAATATATATACATATATATTATATATAATAA
MAL14|PF14_0435   ------------------------------------------------
su_gi_contig_7189 ------------------------------------------------

PF14_0435         TTATAGTTTTTCTTTTTGGTGACTCTAAAAAAAACGGAATACATTTTA
MAL14|PF14_0435   ------------------------------------------------
su_gi_contig_7189 ------------------------------------------------

PF14_0435         AAATATAGCATCTAATTAATTAGAAAGATAATAAATTTGTATACAAAA
MAL14|PF14_0435   ------------------------------------------------
su_gi_contig_7189 ------------------------------------------------

PF14_0435         AAAAAAAAAAAATATAAATAAATTAGAAATAATTTATTACTAATATTA
MAL14|PF14_0435   ------------------------------------------------
su_gi_contig_7189 ------------------------------------------------

PF14_0435         TAATATTATACTTTGCACACATCTGAAATGACATAAAATGAGGTGTTG
MAL14|PF14_0435   ------------------------------------------------
su_gi_contig_7189 ------------------------------------------------

PF14_0435         CCCTGCTCTCTCATTTTTTAAGTTAAAAAAAAAATATATAAGTGTTAT
MAL14|PF14_0435   ------------------------------------------------
su_gi_contig_7189 ------------------------------------------------

PF14_0435         ATAAATATATTATATATATATATAATACCAATGATTTATAAATATATT
MAL14|PF14_0435   ------------------------------------------------
su_gi_contig_7189 ------------------------------------------------

PF14_0435         CTTATTTTTTAAATAAATTATAAATATTATTTATATGGTTCTACAAAT
MAL14|PF14_0435   ------------------------------------------------
su_gi_contig_7189 ------------------------------------------------

PF14_0435         TTTATTTTTAATTTAAAATATTTTTTATTTTTTTTATTTTTTATTTTT
MAL14|PF14_0435   ------------------------------------------------
su_gi_contig_7189 ------------------------------------------------

PF14_0435         TTCATTACAAATCAATATATACAAAAAAAAAAATATATATATGTAGAT
MAL14|PF14_0435   ------------------------------------------------
su_gi_contig_7189 ------------------------------------------------

PF14_0435         ATATATATATTTTATTTTTATTTATAAGGGCATATTTATTTATATACT
MAL14|PF14_0435   ------------------------------------------------
su_gi_contig_7189 ------------------------------------------------

PF14_0435         GGTTGTATATCAGCATAAAAAAAAAAAAGAGGATTATTTTTTATAAAA
MAL14|PF14_0435   ------------------------------------------------
su_gi_contig_7189 ------------------------------------------------

PF14_0435         TAAAAAAAAATGAGTGGGAAATGATCAAAAAAAAAAAAAAAAAGAAAA
MAL14|PF14_0435   ------------------------------------------------
su_gi_contig_7189 ------------------------------------------------

PF14_0435         AAAAATAATATATATATATATATATATATATATAATATTATATATGTA
MAL14|PF14_0435   ------------------------------------------------
su_gi_contig_7189 ------------------------------------------------

PF14_0435         TAATATATAGATATTTATATATTGTATAATATTATTTATATATGGTAT
MAL14|PF14_0435   ------------------------------------------------
su_gi_contig_7189 ------------------------------------------------

PF14_0435         ATATAATTAGGTATTAAATATATGTATATATTATAATATATATTATAT
MAL14|PF14_0435   ------------------------------------------------
su_gi_contig_7189 ------------------------------------------------

PF14_0435         AAAATAATAACACTATTTTTATATGTATATATATATATATATATATAT
MAL14|PF14_0435   ------------------------------------------------
su_gi_contig_7189 ------------------------------------------------

PF14_0435         ATATATATATATATATATATATAAAATATATAATAAGAGATATATATA
MAL14|PF14_0435   ------------------------------------------------
su_gi_contig_7189 ------------------------------------------------

PF14_0435         TTAATATTATTATATATATATAATAATATATATATATATATTTTTAAT
MAL14|PF14_0435   ------------------------------------------------
su_gi_contig_7189 ------------------------------------------------

PF14_0435         ATACAATATATTTTACTACATAAAATATAAAAATATAAATTTATATGG
MAL14|PF14_0435   ------------------------------------------------
su_gi_contig_7189 ------------------------------------------------

PF14_0435         ATATATAAAAATAAAATGATTATATATTTTTTAAAAATATATAAAAAA
MAL14|PF14_0435   ------------------------------------------------
su_gi_contig_7189 ------------------------------------------------

PF14_0435         ATTAATTTATATTTTTTATAAATTTAAAATATAGCGAATTAAAAATAA
MAL14|PF14_0435   ------------------------------------------------
su_gi_contig_7189 ------------------------------------------------

PF14_0435         TATTATAAAAACATATTATTATATATAGCCTACATATATAATATCAAA
MAL14|PF14_0435   ------------------------------------------------
su_gi_contig_7189 ------------------------------------------------

PF14_0435         AAGCGTATAATTTTTCCCCCCCTTTTTGTATTTTATATAATAACTGTT
MAL14|PF14_0435   ------------------------------------------------
su_gi_contig_7189 ------------------------------------------------

PF14_0435         GAATTAAAAAAGTAAAAAAAGAAAAACAAAAAGTTCAAAATAATAAAA
MAL14|PF14_0435   ------------------------------------------------
su_gi_contig_7189 ------------------------------------------------

PF14_0435         TTTTCTTTTATTATTTGATCCTGTAAAATAAGAAAAAAACGTATTTAA
MAL14|PF14_0435   ------------------------------------------------
su_gi_contig_7189 ------------------------------------------------

PF14_0435         ATACAAA
MAL14|PF14_0435   -------
su_gi_contig_7189 -------

;

endblock;
