# Supplementary material for: cDNA sequences reveal considerable gene prediction inaccuracy in the Plasmodium falciparum genome
Source: BMC Genomics. 2007 Jul 27;8:255. doi: 10.1186/1471-2164-8-255 (PMC1978503; doi:10.1186/1471-2164-8-255)
Supplement: Additional file 3 — Genes with cDNA sequences not matching predicted CDS perfectly. Aligned cDNA and predicted CDS sequences can be viewed by double clicking the hyper-linked gene names in the Excel file. [file 1471-2164-8-255-S3.zip › PF14_0488.TXT]

#NEXUS

[!This data assembled using Sequencher, from Gene Codes Corporation.]
begin data;
   dimensions ntax=5 nchar=4934;
   format datatype=dna gap=- interleave=yes;
   matrix

PF14_0488                       TTAAAAGAGTTTATAACAAGTTTTTTTGTACTTTCCATTATTGCTATT
MAL14|PF14_0488                 ------------------------------------------------
su_gi_contig_833                ------------------------------------------------
gi|22794197|gb|BU498003.1|BU498 ------------------------------------------------
gi|21687642|gb|BQ633489.1|BQ633 ------------------------------------------------

PF14_0488                       TCGTATATTATGATTTATGGAAAGATATTTTATTAAAATATTTAGAAA
MAL14|PF14_0488                 ------------------------------------------------
su_gi_contig_833                ------------------------------------------------
gi|22794197|gb|BU498003.1|BU498 ------------------------------------------------
gi|21687642|gb|BQ633489.1|BQ633 ------------------------------------------------

PF14_0488                       AAAAAAAAAATATTAAACAGAACATGAAAACATATTCAGAAGATACAA
MAL14|PF14_0488                 ------------------------------------------------
su_gi_contig_833                ------------------------------------------------
gi|22794197|gb|BU498003.1|BU498 ------------------------------------------------
gi|21687642|gb|BQ633489.1|BQ633 ------------------------------------------------

PF14_0488                       TAAACAAAATATGTAATTATTAAAAAAAAAAAAAAAAAAAAAAAAAGG
MAL14|PF14_0488                 ------------------------------------------------
su_gi_contig_833                ------------------------------------------------
gi|22794197|gb|BU498003.1|BU498 ------------------------------------------------
gi|21687642|gb|BQ633489.1|BQ633 ------------------------------------------------

PF14_0488                       TTAAAAATAAGAAAAAAAAGGAACTTGCAAAAGTACATCTTTTTATAT
MAL14|PF14_0488                 ------------------------------------------------
su_gi_contig_833                ------------------------------------------------
gi|22794197|gb|BU498003.1|BU498 ------------------------------------------------
gi|21687642|gb|BQ633489.1|BQ633 ------------------------------------------------

PF14_0488                       ATTATATTCTTATATACATGTGTATTATATATATTTAAATGTATGATA
MAL14|PF14_0488                 ------------------------------------------------
su_gi_contig_833                ------------------------------------------------
gi|22794197|gb|BU498003.1|BU498 ------------------------------------------------
gi|21687642|gb|BQ633489.1|BQ633 ------------------------------------------------

PF14_0488                       AAATATGCGTAAATTATTTTGAAATATTGAATGTATTAAGTAATAATA
MAL14|PF14_0488                 ------------------------------------------------
su_gi_contig_833                ------------------------------------------------
gi|22794197|gb|BU498003.1|BU498 ------------------------------------------------
gi|21687642|gb|BQ633489.1|BQ633 ------------------------------------------------

PF14_0488                       AGATGAAATAAAAATTTTGATTTCTAAAAATCTTAAAAAAAAAATGTA
MAL14|PF14_0488                 ------------------------------------------------
su_gi_contig_833                ------------------------------------------------
gi|22794197|gb|BU498003.1|BU498 ------------------------------------------------
gi|21687642|gb|BQ633489.1|BQ633 ------------------------------------------------

PF14_0488                       ATTGATTAAGGTATTTTTTATTTATTTTTTTTTTTTTTATCCTTTTCT
MAL14|PF14_0488                 ------------------------------------------------
su_gi_contig_833                ------------------------------------------------
gi|22794197|gb|BU498003.1|BU498 ------------------------------------------------
gi|21687642|gb|BQ633489.1|BQ633 ------------------------------------------------

PF14_0488                       ACCTTATAATTGTATACATTGAATTGAAGAATGATAAATGTATATATA
MAL14|PF14_0488                 ------------------------------------------------
su_gi_contig_833                ------------------------------------------------
gi|22794197|gb|BU498003.1|BU498 ------------------------------------------------
gi|21687642|gb|BQ633489.1|BQ633 ------------------------------------------------

PF14_0488                       TATATATATATATATATATATAATATAATTATTTATATGCATTTTTAT
MAL14|PF14_0488                 ------------------------------------------------
su_gi_contig_833                ------------------------------------------------
gi|22794197|gb|BU498003.1|BU498 ------------------------------------------------
gi|21687642|gb|BQ633489.1|BQ633 ------------------------------------------------

PF14_0488                       TCTTCATTAAAATAATAAATATATTTATATATGTTTAATAATACTTTA
MAL14|PF14_0488                 ------------------------------------------------
su_gi_contig_833                ------------------------------------------------
gi|22794197|gb|BU498003.1|BU498 ------------------------------------------------
gi|21687642|gb|BQ633489.1|BQ633 ------------------------------------------------

PF14_0488                       ACACATTGTTATAAACTATATGATAAAATATTATTTATTTACACACCA
MAL14|PF14_0488                 ------------------------------------------------
su_gi_contig_833                ------------------------------------------------
gi|22794197|gb|BU498003.1|BU498 ------------------------------------------------
gi|21687642|gb|BQ633489.1|BQ633 ------------------------------------------------

PF14_0488                       ATCTTCTTTTCTTTTCTCTTTTTTTTTTTTTTTTTTTAAATATTAATA
MAL14|PF14_0488                 ------------------------------------------------
su_gi_contig_833                ------------------------------------------------
gi|22794197|gb|BU498003.1|BU498 ------------------------------------------------
gi|21687642|gb|BQ633489.1|BQ633 ------------------------------------------------

PF14_0488                       TATTGAATTATTGATTAATTAAGTCGTATACTTATTTATGAAGTTTTA
MAL14|PF14_0488                 ------------------------------------------------
su_gi_contig_833                ------------------------------------------------
gi|22794197|gb|BU498003.1|BU498 ------------------------------------------------
gi|21687642|gb|BQ633489.1|BQ633 ------------------------------------------------

PF14_0488                       TTCTTATTTTATTATTCTTATTCCTTTTCTTATGTTATTATTGTAATA
MAL14|PF14_0488                 ------------------------------------------------
su_gi_contig_833                ------------------------------------------------
gi|22794197|gb|BU498003.1|BU498 ------------------------------------------------
gi|21687642|gb|BQ633489.1|BQ633 ------------------------------------------------

PF14_0488                       TATAATTTGTAATTTCAAAAATTTAATTAAATTGTGAAACATTATAAT
MAL14|PF14_0488                 ------------------------------------------------
su_gi_contig_833                ------------------------------------------------
gi|22794197|gb|BU498003.1|BU498 ------------------------------------------------
gi|21687642|gb|BQ633489.1|BQ633 ------------------------------------------------

PF14_0488                       ATGATATCCTTTTAATATATTAAAACGTTAATTTTACACTTCTTTATG
MAL14|PF14_0488                 ------------------------------------------------
su_gi_contig_833                ------------------------------------------------
gi|22794197|gb|BU498003.1|BU498 ------------------------------------------------
gi|21687642|gb|BQ633489.1|BQ633 ------------------------------------------------

PF14_0488                       AAGTTATTATATTTCCACTTGAAATACGTTGAAATATATATTTGTATA
MAL14|PF14_0488                 ------------------------------------------------
su_gi_contig_833                ------------------------------------------------
gi|22794197|gb|BU498003.1|BU498 ------------------------------------------------
gi|21687642|gb|BQ633489.1|BQ633 ------------------------------------------------

PF14_0488                       TATATTTATATTTTGCATTTATCAAATATATGTGTATACATAAGCACC
MAL14|PF14_0488                 ------------------------------------------------
su_gi_contig_833                ------------------------------------------------
gi|22794197|gb|BU498003.1|BU498 ------------------------------------------------
gi|21687642|gb|BQ633489.1|BQ633 ------------------------------------------------

PF14_0488                       TACTTTCCCTTATATATTAATTTACTATATATTTTTTAATATTATGCA
MAL14|PF14_0488                 ------------------------------------------------
su_gi_contig_833                ------------------------------------------------
gi|22794197|gb|BU498003.1|BU498 ------------------------------------------------
gi|21687642|gb|BQ633489.1|BQ633 ------------------------------------------------

PF14_0488                       AATCATATATGTTTTTTTTTTTTTTTTAATGTATTATAAAAATAAATT
MAL14|PF14_0488                 ------------------------------------------------
su_gi_contig_833                ------------------------------------------------
gi|22794197|gb|BU498003.1|BU498 ------------------------------------------------
gi|21687642|gb|BQ633489.1|BQ633 ------------------------------------------------

PF14_0488                       ATTCTTATTACTACTTATAAAAATACAACTGAAAAAATAGAAAAAAAA
MAL14|PF14_0488                 ------------------------------------------------
su_gi_contig_833                ------------------------------------------------
gi|22794197|gb|BU498003.1|BU498 ------------------------------------------------
gi|21687642|gb|BQ633489.1|BQ633 ------------------------------------------------

PF14_0488                       AAAAAAAATGAAATAAATAAAAATTTTGAAAGGTATATTATATAATTA
MAL14|PF14_0488                 ------------------------------------------------
su_gi_contig_833                ------------------------------------------------
gi|22794197|gb|BU498003.1|BU498 ------------------------------------------------
gi|21687642|gb|BQ633489.1|BQ633 ------------------------------------------------

PF14_0488                       CTTAAATATAAAATGAAATGTTATTTAAAAGATTCAAAAAAATAAAAT
MAL14|PF14_0488                 ------------------------------------------------
su_gi_contig_833                ------------------------------------------------
gi|22794197|gb|BU498003.1|BU498 ------------------------------------------------
gi|21687642|gb|BQ633489.1|BQ633 ------------------------------------------------

PF14_0488                       TTTCTTAAATATTATAAAGTATTTTTTTTTTTTTTTTTTTTTTTTTTT
MAL14|PF14_0488                 ------------------------------------------------
su_gi_contig_833                ------------------------------------------------
gi|22794197|gb|BU498003.1|BU498 ------------------------------------------------
gi|21687642|gb|BQ633489.1|BQ633 ------------------------------------------------

PF14_0488                       TTTTTGTTATAATTAAATCATAAAAAGAAAAAGCATATAATAAAACAA
MAL14|PF14_0488                 ------------------------------------------------
su_gi_contig_833                ------------------------------------------------
gi|22794197|gb|BU498003.1|BU498 ------------------------------------------------
gi|21687642|gb|BQ633489.1|BQ633 ------------------------------------------------

PF14_0488                       ATATTCATAATAATAAGTTTAAAAGAAAAACATCCTTTTTTGGATAAA
MAL14|PF14_0488                 ------------------------------------------------
su_gi_contig_833                -----------------------AGGAAAACATCCTTTTTTGGATAAA
gi|22794197|gb|BU498003.1|BU498 ------------------------------------------------
gi|21687642|gb|BQ633489.1|BQ633 ------------------------------------------------

PF14_0488                       TTAATTATCATCATTAAAATAAATATTTTATTTTACAACACATATGAA
MAL14|PF14_0488                 ------------------------------------------------
su_gi_contig_833                TTAATTATCATCATTAAAATAAATATTTTATTTTACAACACATATGAA
gi|22794197|gb|BU498003.1|BU498 ------------------------------------------------
gi|21687642|gb|BQ633489.1|BQ633 ------------------------------------------------

PF14_0488                       AAATAAATAATTTTGAAATATTATATTCTTTTTGTTTCGTCTGATAAA
MAL14|PF14_0488                 ------------------------------------------------
su_gi_contig_833                AAATAAATAATTTTGAAATATTATATTCTTTTTGTTTCGTCTGATAAA
gi|22794197|gb|BU498003.1|BU498 ------------------------------------------------
gi|21687642|gb|BQ633489.1|BQ633 ------------------------------------------------

PF14_0488                       TATATATTAAATGTAATACGAACAAAGAAATAAATACTATTTAAATAA
MAL14|PF14_0488                 ------------------------------------------------
su_gi_contig_833                TATATATTAAATGTAATACGAACAAAGAAATAAATACTATTTAAATAA
gi|22794197|gb|BU498003.1|BU498 ------------------------------------------------
gi|21687642|gb|BQ633489.1|BQ633 ------------------------------------------------

PF14_0488                       CTATATTTTATAATGAGCAGAAGAAAAAAGGAAATATCTGATGAAGTA
MAL14|PF14_0488                 ------------ATGAGCAGAAGAAAAAAGGAAATATCTGATGAA---
su_gi_contig_833                CTATATTTTATAATGAGCAGAAGAAATTTGGAAATATCTGATGAA---
gi|22794197|gb|BU498003.1|BU498 ------------------------------------------------
gi|21687642|gb|BQ633489.1|BQ633 ------------------------------------------------

PF14_0488                       TGTTCCAAATATATATATTTATATATATATATATATTATTTATATGTT
MAL14|PF14_0488                 ------------------------------------------------
su_gi_contig_833                ------------------------------------------------
gi|22794197|gb|BU498003.1|BU498 ------------------------------------------------
gi|21687642|gb|BQ633489.1|BQ633 ------------------------------------------------

PF14_0488                       CATATATATATATATATATATATATATATATATAAACTAATAAAATAT
MAL14|PF14_0488                 ------------------------------------------------
su_gi_contig_833                ------------------------------------------------
gi|22794197|gb|BU498003.1|BU498 ------------------------------------------------
gi|21687642|gb|BQ633489.1|BQ633 ------------------------------------------------

PF14_0488                       ATTACATATAAGCAATCTGCCATTAATTAAATAAAATAATATATATTC
MAL14|PF14_0488                 ------------------------------------------------
su_gi_contig_833                ------------------------------------------------
gi|22794197|gb|BU498003.1|BU498 ------------------------------------------------
gi|21687642|gb|BQ633489.1|BQ633 ------------------------------------------------

PF14_0488                       TTTCTTCTTAATTAAAATTAATTTCTTTAGACAGAAAAACATGCTGAG
MAL14|PF14_0488                 ------------------------------ACAGAAAAACATGCTGAG
su_gi_contig_833                ------------------------------ACAGAAAAACATGCTGAG
gi|22794197|gb|BU498003.1|BU498 ------------------------------------------------
gi|21687642|gb|BQ633489.1|BQ633 ------------------------------------------------

PF14_0488                       GATGAAACAGTAGATGAGGTCAAAAATATTAAAATGAAAGGAAAAAGA
MAL14|PF14_0488                 GATGAAACAGTAGATGAG------------------------------
su_gi_contig_833                GATGAAACAGTAGATGAG------------------------------
gi|22794197|gb|BU498003.1|BU498 ------------------------------------------------
gi|21687642|gb|BQ633489.1|BQ633 ------------------------------------------------

PF14_0488                       AAAATGAAAAAAAAAAAAAAATATATATAATAAGTTATACATAACTTT
MAL14|PF14_0488                 ------------------------------------------------
su_gi_contig_833                ------------------------------------------------
gi|22794197|gb|BU498003.1|BU498 ------------------------------------------------
gi|21687642|gb|BQ633489.1|BQ633 ------------------------------------------------

PF14_0488                       ATATACTTAATAATATACCACTATGAAAAATATAATAAATATATGTAT
MAL14|PF14_0488                 ------------------------------------------------
su_gi_contig_833                ------------------------------------------------
gi|22794197|gb|BU498003.1|BU498 ------------------------------------------------
gi|21687642|gb|BQ633489.1|BQ633 ------------------------------------------------

PF14_0488                       TTATATGCTTGAGTACATTTATACTTATTTCCTCAAAATATTTTCTCC
MAL14|PF14_0488                 ------------------------------------------------
su_gi_contig_833                ------------------------------------------------
gi|22794197|gb|BU498003.1|BU498 ------------------------------------------------
gi|21687642|gb|BQ633489.1|BQ633 ------------------------------------------------

PF14_0488                       TTATATATAGATACCTTATTTTAAAGAAATATGGAATAAACTTGATCA
MAL14|PF14_0488                 ----------ATACCTTATTTTAAAGAAATATGGAATAAACTTGATCA
su_gi_contig_833                ----------ATACCTTATTTTAAAGAAATATGGAATAAACTTGATCA
gi|22794197|gb|BU498003.1|BU498 ------------------------------------------------
gi|21687642|gb|BQ633489.1|BQ633 ------------------------------------------------

PF14_0488                       ATATGAAGAAGAATATCTTCCGTCAAATGAAATTCAGAAATATCATTG
MAL14|PF14_0488                 ATATGAAGAAGAATATCTTCCGTCAAATGAAATTCAGAAATATCATTG
su_gi_contig_833                ATATGAAGAAGAATATCTTCCGTCAAATGAAATTCAGAAATATCATTG
gi|22794197|gb|BU498003.1|BU498 ------------------------------------------------
gi|21687642|gb|BQ633489.1|BQ633 ------------------------------------------------

PF14_0488                       TAACTTGCAAAAAAGTTTGTTTAATATTTTATTCTCCATAAAATATTT
MAL14|PF14_0488                 TAACTTGCAAAAAAGTTTGTTTAATATTTTATTCTCCATAAAATATTT
su_gi_contig_833                TAACTTGCAAAAAAGTTTGTTTAATATTTTATTCTCCATAAAATATTT
gi|22794197|gb|BU498003.1|BU498 ------------------------------------------------
gi|21687642|gb|BQ633489.1|BQ633 ------------------------------------------------

PF14_0488                       TAGTAAGAACAAAATAATAAATATTTCATATAGCACACCAAAAAAAAA
MAL14|PF14_0488                 TA----------------------------------------------
su_gi_contig_833                TA----------------------------------------------
gi|22794197|gb|BU498003.1|BU498 ------------------------------------------------
gi|21687642|gb|BQ633489.1|BQ633 ------------------------------------------------

PF14_0488                       AAAAAAAAAAAAAAAAAAAAAACCTAACATATTATTTATCCATTTCAA
MAL14|PF14_0488                 ------------------------------------------------
su_gi_contig_833                ------------------------------------------------
gi|22794197|gb|BU498003.1|BU498 ------------------------------------------------
gi|21687642|gb|BQ633489.1|BQ633 ------------------------------------------------

PF14_0488                       TATATATATTTTTATATTATTTAGGATCAGGTAAACACATACTCAAAG
MAL14|PF14_0488                 ------------------------------------------------
su_gi_contig_833                ------------------------------------------------
gi|22794197|gb|BU498003.1|BU498 ------------------------------------------------
gi|21687642|gb|BQ633489.1|BQ633 ------------------------------------------------

PF14_0488                       AAAAACACATCTTAATTTTTTTTTTTAAATATTGTACATTTTTTATAT
MAL14|PF14_0488                 ------------------------------------------------
su_gi_contig_833                ------------------------------------------------
gi|22794197|gb|BU498003.1|BU498 ------------------------------------------------
gi|21687642|gb|BQ633489.1|BQ633 ------------------------------------------------

PF14_0488                       TTTAAATATTTTCCTAGATGAAATAAATATTGATTCCCAATATTTAAA
MAL14|PF14_0488                 -----------------ATGAAATAAATATTGATTCCCAATATTTAAA
su_gi_contig_833                -----------GATCAGATGAAATAAATATTGATTCCCAATATTTAAA
gi|22794197|gb|BU498003.1|BU498 ------------------------------------------------
gi|21687642|gb|BQ633489.1|BQ633 ------------------------------------------------

PF14_0488                       ACTAGTAAACAAATTTGTCAAATTGAAATTACAAGGTATAATTATGAA
MAL14|PF14_0488                 ACTAGTAAACAAATTTGTCAAATTGAAATTACAAG-------------
su_gi_contig_833                ACTAGTAAACAAATTTGTCAAATTGAAATTACAAG-------------
gi|22794197|gb|BU498003.1|BU498 ------------------------------------------------
gi|21687642|gb|BQ633489.1|BQ633 ------------------------------------------------

PF14_0488                       TAACTTCCTTGAATTCATATAATTAGATTTTTCAAAAGAACACAAAAA
MAL14|PF14_0488                 ------------------------------------------------
su_gi_contig_833                ------------------------------------------------
gi|22794197|gb|BU498003.1|BU498 ------------------------------------------------
gi|21687642|gb|BQ633489.1|BQ633 ------------------------------------------------

PF14_0488                       AAATTTATAAATAGTTACACCCTTATAAATGAATATATATATTTTTGC
MAL14|PF14_0488                 ------------------------------------------------
su_gi_contig_833                ------------------------------------------------
gi|22794197|gb|BU498003.1|BU498 ------------------------------------------------
gi|21687642|gb|BQ633489.1|BQ633 ------------------------------------------------

PF14_0488                       CTTTTAGGAAATCAGAGCGACGAAAAAGATATATCCAGATTAGCAAGG
MAL14|PF14_0488                 -------GAAATCAGAGCGACGAAAAAGATATATCCAGATTAGCAAGG
su_gi_contig_833                -------GAAATCAGAGCGACGAAAAAGATATATCCAGATTAGCAAGG
gi|22794197|gb|BU498003.1|BU498 ------------------------------------------------
gi|21687642|gb|BQ633489.1|BQ633 ------------------------------------------------

PF14_0488                       GTATAAATAATATATACACATAAAATGTTTTTTCAGATATATATATGT
MAL14|PF14_0488                 ------------------------------------------------
su_gi_contig_833                ------------------------------------------------
gi|22794197|gb|BU498003.1|BU498 ------------------------------------------------
gi|21687642|gb|BQ633489.1|BQ633 ------------------------------------------------

PF14_0488                       ATATATATATATGTATATGTGCATATATTAATACTTTTATTACTATAT
MAL14|PF14_0488                 ------------------------------------------------
su_gi_contig_833                ------------------------------------------------
gi|22794197|gb|BU498003.1|BU498 ------------------------------------------------
gi|21687642|gb|BQ633489.1|BQ633 ------------------------------------------------

PF14_0488                       ATATATTTTTCCTTTTATATAGTTCTATTTAAAAAATGAAAAAGAAAA
MAL14|PF14_0488                 ----------------------TTCTATTTAAAAAATGAAAAAGAAAA
su_gi_contig_833                ----------------------TTCTATTTAAAAAATGAAAAAGAAAA
gi|22794197|gb|BU498003.1|BU498 ------------------------------------------------
gi|21687642|gb|BQ633489.1|BQ633 ------------------------------------------------

PF14_0488                       TGATGAAGATGAATTATTACTTGATGAAGAACTTGGCGTTTTTCCAAC
MAL14|PF14_0488                 TGATGAAGATGAATTATTACTTGATGAAGAACTTGGCGTTTTTCCAAC
su_gi_contig_833                TGATGAAGATGAATTATTACTTGATGAAGAACTTGGCGTTTTTCCAAC
gi|22794197|gb|BU498003.1|BU498 ------------------------------------------------
gi|21687642|gb|BQ633489.1|BQ633 ------------------------------------------------

PF14_0488                       AAAATGCCCAATATCTCAAATGCCTTTTGAAAACCCCGTTACACAAAG
MAL14|PF14_0488                 AAAATGCCCAATATCTCAAATGCCTTTTGAAAACCCCGTTACACAAAG
su_gi_contig_833                AAAATGCCCAATATCTCAAATGCCTTTTGAAAACCCCGTTACACAAAG
gi|22794197|gb|BU498003.1|BU498 -AAATGCCCAATATCTCAAATGCCTTTTGAAAACCCCGTTACACAAAG
gi|21687642|gb|BQ633489.1|BQ633 ------------------------------------------------

PF14_0488                       GTAAAAGGAGTATATACATACATACATATATATGTATATATATATATC
MAL14|PF14_0488                 ------------------------------------------------
su_gi_contig_833                ------------------------------------------------
gi|22794197|gb|BU498003.1|BU498 ------------------------------------------------
gi|21687642|gb|BQ633489.1|BQ633 ------------------------------------------------

PF14_0488                       GAGATATCATATATTTATTACGTATTCTAATATTAGATCTAATTTTAT
MAL14|PF14_0488                 ------------------------------------------------
su_gi_contig_833                ------------------------------------------------
gi|22794197|gb|BU498003.1|BU498 ------------------------------------------------
gi|21687642|gb|BQ633489.1|BQ633 ------------------------------------------------

PF14_0488                       ATATATATGATAAATAAAATAAAAAGTAGAAATTACATAATAAAATTT
MAL14|PF14_0488                 ------------------------------------------------
su_gi_contig_833                ------------------------------------------------
gi|22794197|gb|BU498003.1|BU498 ------------------------------------------------
gi|21687642|gb|BQ633489.1|BQ633 ------------------------------------------------

PF14_0488                       ATATTTATCTATAAATACATTATACAGATTTAGCAAAAATAGAAAAGC
MAL14|PF14_0488                 ---------------------------ATTTAGCAAAAATAGAAAAGC
su_gi_contig_833                ---------------------------ATTTAGCAAAAATAGAAAAGC
gi|22794197|gb|BU498003.1|BU498 ---------------------------ATTTAGCAAAAATAGAAAAGC
gi|21687642|gb|BQ633489.1|BQ633 ------------------------------------------------

PF14_0488                       TTGTGTACACACATTTGAAAAGGCATTCATACTTCGATTAATGTAACG
MAL14|PF14_0488                 TTGTGTACACACATTTGAAAAGGCATTCATACTTCGATTAAT------
su_gi_contig_833                TTGTGTACACACATTTGAAAAGGCATTCATACTTCGATTAAT------
gi|22794197|gb|BU498003.1|BU498 TTGTGTACACACATTTGAAAAGGCATTCATACTTCGATTAAT------
gi|21687642|gb|BQ633489.1|BQ633 ------------------------------------------------

PF14_0488                       TTTTGAAAAAATAAACAAATAAATAAATGAATAAATAAATAAATATAT
MAL14|PF14_0488                 ------------------------------------------------
su_gi_contig_833                ------------------------------------------------
gi|22794197|gb|BU498003.1|BU498 ------------------------------------------------
gi|21687642|gb|BQ633489.1|BQ633 ------------------------------------------------

PF14_0488                       ATATATGTAATTATTTAATTTTTTTTTTTTTATATATATTTAACTAAT
MAL14|PF14_0488                 ------------------------------------------------
su_gi_contig_833                ------------------------------------------------
gi|22794197|gb|BU498003.1|BU498 ------------------------------------------------
gi|21687642|gb|BQ633489.1|BQ633 ------------------------------------------------

PF14_0488                       CAGGCATAATAAGGATACAATAGAATGTCCGATAGCAGGTTATATTAT
MAL14|PF14_0488                 ------------------------------------------------
su_gi_contig_833                ---GCATAATAAGGATACAATAGAATGTCCGATAGCAG----------
gi|22794197|gb|BU498003.1|BU498 ---GCATAATAAGGATACAATAGAATGTCCGATAGCAG----------
gi|21687642|gb|BQ633489.1|BQ633 ---------------TACAATAGAATGTCCGATAGCAG----------

PF14_0488                       TTTTTATATTACTTTTTATTGCAATTCTATAAAAAAAAATATATGATA
MAL14|PF14_0488                 ------------------------------------------------
su_gi_contig_833                ------------------------------------------------
gi|22794197|gb|BU498003.1|BU498 ------------------------------------------------
gi|21687642|gb|BQ633489.1|BQ633 ------------------------------------------------

PF14_0488                       TAAATACAATATATATCTTATTTATTCTTTATAGCTTGTAAAAAAAAG
MAL14|PF14_0488                 ------------------------------------------------
su_gi_contig_833                ----------------------------------CTTGTAAAAAAAAG
gi|22794197|gb|BU498003.1|BU498 ----------------------------------CTTGTAAAAAAAAG
gi|21687642|gb|BQ633489.1|BQ633 ----------------------------------CTTGTAAAAAAAAG

PF14_0488                       GTCTACAAAAGCTCGCTTCATCCTGATTATGAATTTCTTCACCATTCA
MAL14|PF14_0488                 ----------GCTCGCTTCATCCTGATTATGAATTTCTTCACCATTCA
su_gi_contig_833                GTCTACAAAAGCTCGCTTCATCCTGATTATGAATTTCTTCACCATTCA
gi|22794197|gb|BU498003.1|BU498 GTCTACAAAAGCTCGCTTCATCCTGATTATGAATTTCTTCACCATTCA
gi|21687642|gb|BQ633489.1|BQ633 GTCTACAAAAGCTCGCTTCATCCTGATTATGAATTTCTTCACCATTCA

PF14_0488                       AGGTTAAAAATATTTACAACTTCAGTCAAATTTAATATAGGATATATA
MAL14|PF14_0488                 AG----------------------------------------------
su_gi_contig_833                AGGT--------------------------------------------
gi|22794197|gb|BU498003.1|BU498 AGGT--------------------------------------------
gi|21687642|gb|BQ633489.1|BQ633 AGGTTAAAAATATTTACAACTTCAGTCAAATTTAATATAGGATATATA

PF14_0488                       AATATATTATATAGAAATTTGAACCTTTATTATCTTAATCTATCATAT
MAL14|PF14_0488                 ------------------------------------------------
su_gi_contig_833                ------------------------------------------------
gi|22794197|gb|BU498003.1|BU498 ------------------------------------------------
gi|21687642|gb|BQ633489.1|BQ633 AATATATTATATAGAAATTTGAACCTTTATTATCTTAATCTATCATAT

PF14_0488                       ATTTTTTATTTTGCACATTATAATTAGGTACAAAAAATTTAGAGACCA
MAL14|PF14_0488                 --------------------------------------------ACCA
su_gi_contig_833                -----------------------------ACAAAAAATTTAGAGACCA
gi|22794197|gb|BU498003.1|BU498 -----------------------------ACAAAAAATTTAGAGACCA
gi|21687642|gb|BQ633489.1|BQ633 ATTTTTTATTTTGCACATTATAATTAGGTACAAAAAATTTAGAGACCA

PF14_0488                       TATCACAGATGCCTTGGAATATTTTAACAATATACGCAATGAAGGTTA
MAL14|PF14_0488                 TATCACAGATGCCTTGGAATATTTTAA---------------------
su_gi_contig_833                TATCACAGATGCCTTGGAATATTTTAACAATATACGCAATGAAG----
gi|22794197|gb|BU498003.1|BU498 TATCACAGATGCCTTGGAATATTTTAACAATATACGCAATGAAG----
gi|21687642|gb|BQ633489.1|BQ633 TATCACAGATGCCTTGGAATATTTTAACAATATACGCAATGAAG----

PF14_0488                       GAAAAGAAAACAAATAATAAATAAATAATTAATTATATATATATATAT
MAL14|PF14_0488                 ------------------------------------------------
su_gi_contig_833                ------------------------------------------------
gi|22794197|gb|BU498003.1|BU498 ------------------------------------------------
gi|21687642|gb|BQ633489.1|BQ633 ------------------------------------------------

PF14_0488                       AAATATATCTATATATAACATTCGAAAATATGGACAATCTATATTTTG
MAL14|PF14_0488                 ------------------------------------------------
su_gi_contig_833                ------------------------------------------------
gi|22794197|gb|BU498003.1|BU498 ------------------------------------------------
gi|21687642|gb|BQ633489.1|BQ633 ------------------------------------------------

PF14_0488                       TTCCTTTTTATTATTTTTAGAAAAGGAAATTTTAGATTTTGCTGAATA
MAL14|PF14_0488                 ------------------------------------------------
su_gi_contig_833                --------------------AAAAGGAAATTTTAGATTTTGCTGAATA
gi|22794197|gb|BU498003.1|BU498 --------------------AAAAGGAAATTTTAGATTTTGCTGAATA
gi|21687642|gb|BQ633489.1|BQ633 --------------------AAAAGGAAATTTTAGATTTTGCTGAATA

PF14_0488                       AGGAAAGATTAATAATATGTAAGGGACAATTCTTTCTTTTTTTTTTTT
MAL14|PF14_0488                 ------------------------------------------------
su_gi_contig_833                AGGAAAGATTAATAATATGTAAGGGACAATTCTTTCTTTTTTTTTTTT
gi|22794197|gb|BU498003.1|BU498 AGGAAAGATTAATAATATGTAAGGGACAATTCTTTCTTTTTTTTTTTT
gi|21687642|gb|BQ633489.1|BQ633 AGGAAAGATTAATAATATGTAAGGGACAATTCTTTCTTTTTTTTTTTT

PF14_0488                       GGAAAAATATATTTCAAAATATTCTTTATTATAAATATTACGAAAATA
MAL14|PF14_0488                 ------------------------------------------------
su_gi_contig_833                GGAAAAATATATTTCAAAATATTCTTTATTATAAATATTACGAAAATA
gi|22794197|gb|BU498003.1|BU498 GGAAAAATATATTTCAAAATATTCTTTATTATAAATATTACGAAAATA
gi|21687642|gb|BQ633489.1|BQ633 GGAAAAATATATTTCAAAATATTCTTTATTATAAATATTACGAAAATA

PF14_0488                       TTCATATTATTAAGTCAGTCAATATTTTATTGCTAGATTATATATTAT
MAL14|PF14_0488                 ------------------------------------------------
su_gi_contig_833                TTCATATTATTAAGTCAGTCAATATTTTATTGCTAGATTATATATTAT
gi|22794197|gb|BU498003.1|BU498 TTCATATTATTAAGTCAGTCAATATTTTATTGCTAGATTATATATTAT
gi|21687642|gb|BQ633489.1|BQ633 TTCATATTATTAAGTCAGTCAATATTTTATTGCTAGATTATATATTAT

PF14_0488                       AATATATCATATTCTTTGTTATTATAAATTCCTTTTTTTTTTCATATT
MAL14|PF14_0488                 ------------------------------------------------
su_gi_contig_833                AATATATCATATTCTTTGTTATTATAAATTCCTTTTTTTTTTCATATT
gi|22794197|gb|BU498003.1|BU498 AATATATCATATTCTTTGTTATTATAAATTCCTTTTTTTTTTCATATT
gi|21687642|gb|BQ633489.1|BQ633 AATATATCATATTCTTTG------------------------------

PF14_0488                       TGTATTTTATTTTATTTATTTTTTTTTTTTTGTTTCTATATTGTATGA
MAL14|PF14_0488                 ------------------------------------------------
su_gi_contig_833                TGTATTTTATTTTATTTATTTTTTTTTTTTTGGTTCTATATTGGATGA
gi|22794197|gb|BU498003.1|BU498 TGNATTTTATTTTATTTATTTTTTTTTTTTT-----------------
gi|21687642|gb|BQ633489.1|BQ633 ------------------------------------------------

PF14_0488                       CAAATATTTTTTCAATGAACATAAATTTATAAGTATATGATTACAATA
MAL14|PF14_0488                 ------------------------------------------------
su_gi_contig_833                CAAATATTTTTTCAATGAACATAAATTTATAAGTATATGATTACAATA
gi|22794197|gb|BU498003.1|BU498 ------------------------------------------------
gi|21687642|gb|BQ633489.1|BQ633 ------------------------------------------------

PF14_0488                       TTATATATGTAATAATATAATAATTAAATTTTAAAGTCTTATTCTAAA
MAL14|PF14_0488                 ------------------------------------------------
su_gi_contig_833                TTATATATGTAATAATATAATAATTAAATTTTA---------------
gi|22794197|gb|BU498003.1|BU498 ------------------------------------------------
gi|21687642|gb|BQ633489.1|BQ633 ------------------------------------------------

PF14_0488                       TATTTTAAACATTCCAATATTTTTCCTTTTTTGTATAAAGTTCAATAT
MAL14|PF14_0488                 ------------------------------------------------
su_gi_contig_833                ------------------------------------------------
gi|22794197|gb|BU498003.1|BU498 ------------------------------------------------
gi|21687642|gb|BQ633489.1|BQ633 ------------------------------------------------

PF14_0488                       GAAAAAGAACTTGTACTAAAGTGGCATATTATATTATTTTTCTAACAT
MAL14|PF14_0488                 ------------------------------------------------
su_gi_contig_833                ------------------------------------------------
gi|22794197|gb|BU498003.1|BU498 ------------------------------------------------
gi|21687642|gb|BQ633489.1|BQ633 ------------------------------------------------

PF14_0488                       GAACGAAGAGAAAAAGAAGTTATGAATTTAATATAAAAATTATTTTAT
MAL14|PF14_0488                 ------------------------------------------------
su_gi_contig_833                ------------------------------------------------
gi|22794197|gb|BU498003.1|BU498 ------------------------------------------------
gi|21687642|gb|BQ633489.1|BQ633 ------------------------------------------------

PF14_0488                       TTTTCATAAGTTTTAAAATAATATCCTTTTTTTTTTTTTCCTTTTTAT
MAL14|PF14_0488                 ------------------------------------------------
su_gi_contig_833                ------------------------------------------------
gi|22794197|gb|BU498003.1|BU498 ------------------------------------------------
gi|21687642|gb|BQ633489.1|BQ633 ------------------------------------------------

PF14_0488                       TATTTATAGATAACTAAACCCTCATTTAAATATATCTGATTAAATAAT
MAL14|PF14_0488                 ------------------------------------------------
su_gi_contig_833                ------------------------------------------------
gi|22794197|gb|BU498003.1|BU498 ------------------------------------------------
gi|21687642|gb|BQ633489.1|BQ633 ------------------------------------------------

PF14_0488                       ATATATATATATTTATAATTATTTCTATTTTTTCAAAGAAGTGTAAAG
MAL14|PF14_0488                 ------------------------------------------------
su_gi_contig_833                ------------------------------------------------
gi|22794197|gb|BU498003.1|BU498 ------------------------------------------------
gi|21687642|gb|BQ633489.1|BQ633 ------------------------------------------------

PF14_0488                       AAGAAAAAAAAAGTTTGGTTTTAAAATATATATTTAGATTATATATGT
MAL14|PF14_0488                 ------------------------------------------------
su_gi_contig_833                ------------------------------------------------
gi|22794197|gb|BU498003.1|BU498 ------------------------------------------------
gi|21687642|gb|BQ633489.1|BQ633 ------------------------------------------------

PF14_0488                       TATACAAGATCTTCATGAATAATTTTTAGTAACTAGAATTTCTTTTAA
MAL14|PF14_0488                 ------------------------------------------------
su_gi_contig_833                ------------------------------------------------
gi|22794197|gb|BU498003.1|BU498 ------------------------------------------------
gi|21687642|gb|BQ633489.1|BQ633 ------------------------------------------------

PF14_0488                       TGTTCTATAAAAAATATGAAGAATATAATTTTTATGTACATATATTAA
MAL14|PF14_0488                 ------------------------------------------------
su_gi_contig_833                ------------------------------------------------
gi|22794197|gb|BU498003.1|BU498 ------------------------------------------------
gi|21687642|gb|BQ633489.1|BQ633 ------------------------------------------------

PF14_0488                       ATATATTATTATATATATATTTATATATGTATATATATATATATATAT
MAL14|PF14_0488                 ------------------------------------------------
su_gi_contig_833                ------------------------------------------------
gi|22794197|gb|BU498003.1|BU498 ------------------------------------------------
gi|21687642|gb|BQ633489.1|BQ633 ------------------------------------------------

PF14_0488                       ATATATATATATTTATTTATTTATTTATTCATTTATTCATTCTTATTC
MAL14|PF14_0488                 ------------------------------------------------
su_gi_contig_833                ------------------------------------------------
gi|22794197|gb|BU498003.1|BU498 ------------------------------------------------
gi|21687642|gb|BQ633489.1|BQ633 ------------------------------------------------

PF14_0488                       TGTTAAAATATTAGATATATACAATACATTATGTAATAAAAATATATG
MAL14|PF14_0488                 ------------------------------------------------
su_gi_contig_833                ------------------------------------------------
gi|22794197|gb|BU498003.1|BU498 ------------------------------------------------
gi|21687642|gb|BQ633489.1|BQ633 ------------------------------------------------

PF14_0488                       TTTCTTTTCTTATATAAGAATTTGTATGTCATATACTTTATAACGATT
MAL14|PF14_0488                 ------------------------------------------------
su_gi_contig_833                ------------------------------------------------
gi|22794197|gb|BU498003.1|BU498 ------------------------------------------------
gi|21687642|gb|BQ633489.1|BQ633 ------------------------------------------------

PF14_0488                       TTAATAAATAAGTTTTTTGTTATATTAAAACAAAAAGGCTATCTTATA
MAL14|PF14_0488                 ------------------------------------------------
su_gi_contig_833                ------------------------------------------------
gi|22794197|gb|BU498003.1|BU498 ------------------------------------------------
gi|21687642|gb|BQ633489.1|BQ633 ------------------------------------------------

PF14_0488                       TTTTATTTTATTTTTATTTTATTTTTTTTTCCCTTTGAATAATAATTA
MAL14|PF14_0488                 ------------------------------------------------
su_gi_contig_833                ------------------------------------------------
gi|22794197|gb|BU498003.1|BU498 ------------------------------------------------
gi|21687642|gb|BQ633489.1|BQ633 ------------------------------------------------

PF14_0488                       TATTACTTCCTAAAGAAAAATTATTTTTTACGTAAGGAATATATATAA
MAL14|PF14_0488                 ------------------------------------------------
su_gi_contig_833                ------------------------------------------------
gi|22794197|gb|BU498003.1|BU498 ------------------------------------------------
gi|21687642|gb|BQ633489.1|BQ633 ------------------------------------------------

PF14_0488                       ATTTGCTATGAAATATATGTATACATAACATCTTTACAATTATATATG
MAL14|PF14_0488                 ------------------------------------------------
su_gi_contig_833                ------------------------------------------------
gi|22794197|gb|BU498003.1|BU498 ------------------------------------------------
gi|21687642|gb|BQ633489.1|BQ633 ------------------------------------------------

PF14_0488                       TTTTATTAATTAATGATCATAATTATCAGATGAATATATATATATATA
MAL14|PF14_0488                 ------------------------------------------------
su_gi_contig_833                ------------------------------------------------
gi|22794197|gb|BU498003.1|BU498 ------------------------------------------------
gi|21687642|gb|BQ633489.1|BQ633 ------------------------------------------------

PF14_0488                       TATATATATAATATATTTTTTAGTACTTTATAAAATAAATATGTGGTA
MAL14|PF14_0488                 ------------------------------------------------
su_gi_contig_833                ------------------------------------------------
gi|22794197|gb|BU498003.1|BU498 ------------------------------------------------
gi|21687642|gb|BQ633489.1|BQ633 ------------------------------------------------

PF14_0488                       ATAACAATAAAATTACTTATTTCATCATTGATCCTTTTAACAAACACA
MAL14|PF14_0488                 ------------------------------------------------
su_gi_contig_833                ------------------------------------------------
gi|22794197|gb|BU498003.1|BU498 ------------------------------------------------
gi|21687642|gb|BQ633489.1|BQ633 ------------------------------------------------

PF14_0488                       TTTATTTTCTCTTTTCATAAAATAAAAGAAATATATTA
MAL14|PF14_0488                 --------------------------------------
su_gi_contig_833                --------------------------------------
gi|22794197|gb|BU498003.1|BU498 --------------------------------------
gi|21687642|gb|BQ633489.1|BQ633 --------------------------------------

;

endblock;
