# Supplementary material for: cDNA sequences reveal considerable gene prediction inaccuracy in the Plasmodium falciparum genome
Source: BMC Genomics. 2007 Jul 27;8:255. doi: 10.1186/1471-2164-8-255 (PMC1978503; doi:10.1186/1471-2164-8-255)
Supplement: Additional file 3 — Genes with cDNA sequences not matching predicted CDS perfectly. Aligned cDNA and predicted CDS sequences can be viewed by double clicking the hyper-linked gene names in the Excel file. [file 1471-2164-8-255-S3.zip › PF14_0506.TXT]

#NEXUS

[!This data assembled using Sequencher, from Gene Codes Corporation.]
begin data;
   dimensions ntax=3 nchar=9216;
   format datatype=dna gap=- interleave=yes;
   matrix

PF14_0506         AACATATGTTTTTATTTTATTTCTTCAAAAATATGAAATATATAAATT
MAL14|PF14_0506   ------------------------------------------------
su_gi_contig_7789 ------------------------------------------------

PF14_0506         AATTAATTTATTCTTCTCAAGCATATTGATTATAAACAAATATTTTGG
MAL14|PF14_0506   ------------------------------------------------
su_gi_contig_7789 ------------------------------------------------

PF14_0506         TAGGTTAATTAAAATTCGTTAGATTGATTTAATTAAATAAACATATAA
MAL14|PF14_0506   ------------------------------------------------
su_gi_contig_7789 ------------------------------------------------

PF14_0506         TTATCACTTTTTTTTTCTTTTTTTTTTTTTTTTTTTAATATATTATAT
MAL14|PF14_0506   ------------------------------------------------
su_gi_contig_7789 ------------------------------------------------

PF14_0506         TATATTTTCAATACATTTAATGTAATAATTTTTCATAAATAAATTAAA
MAL14|PF14_0506   ------------------------------------------------
su_gi_contig_7789 ------------------------------------------------

PF14_0506         ATATAAATATAAATTATAATAAACAGATATATAAAAGAATACAAGTTG
MAL14|PF14_0506   ------------------------------------------------
su_gi_contig_7789 ------------------------------------------------

PF14_0506         CTCAATATGTTTAATACACATTGTCTTTTTATATATATATATATATAT
MAL14|PF14_0506   ------------------------------------------------
su_gi_contig_7789 ------------------------------------------------

PF14_0506         ATTTTATTACTTAATTATTTCAATTTTTTTTTTTTTTTTTTTTTATGA
MAL14|PF14_0506   ------------------------------------------------
su_gi_contig_7789 ------------------------------------------------

PF14_0506         AATACAATTAATTAAAAATTTCTTCAAATAAAAAATAAATTATGATAT
MAL14|PF14_0506   ------------------------------------------------
su_gi_contig_7789 ------------------------------------------------

PF14_0506         TATTATTATATTATATATATATATATATATATATATATATATATATAT
MAL14|PF14_0506   ------------------------------------------------
su_gi_contig_7789 ------------------------------------------------

PF14_0506         ATTTATTTTATTTTAATTTTTTTTTTGATTCGTTTGGTTATATTATAA
MAL14|PF14_0506   ------------------------------------------------
su_gi_contig_7789 ------------------------------------------------

PF14_0506         TTTTATGGTTTTGTTTATTCACATTTAGAACGAATCTTTTATAAATGA
MAL14|PF14_0506   ------------------------------------------------
su_gi_contig_7789 ------------------------------------------------

PF14_0506         TATGTAATTTTTATATAATTAATATATTATGGATGAGTCTTTAATTTT
MAL14|PF14_0506   ------------------------------------------------
su_gi_contig_7789 ------------------------------------------------

PF14_0506         ACCAAAAAACCGATTAAAAAATTTAAACTGTTAGTTGGGAAAATAAAA
MAL14|PF14_0506   ------------------------------------------------
su_gi_contig_7789 ------------------------------------------------

PF14_0506         ACAAATAAATAAATAAATATATACATATATATATTTAATTTTATATAA
MAL14|PF14_0506   ------------------------------------------------
su_gi_contig_7789 ------------------------------------------------

PF14_0506         TAAATCTTATATGAAATGAAAATTTAATAATATTTGTTCTTTATAAAG
MAL14|PF14_0506   ------------------------------------------------
su_gi_contig_7789 ------------------------------------------------

PF14_0506         TAATAATTCTTATATATATATATATATATATTTTTTTTTTTTTATTTT
MAL14|PF14_0506   ------------------------------------------------
su_gi_contig_7789 ------------------------------------------------

PF14_0506         TCCCGAATTTTTTCTTATACATAGGTGCCTTTTTATCTACTACCGAAT
MAL14|PF14_0506   ------------------------------------------------
su_gi_contig_7789 ------------------------------------------------

PF14_0506         ATATTGATGACAATGTGAATGATGAACATAAAATTTTTTCAAGTTAAT
MAL14|PF14_0506   ------------------------------------------------
su_gi_contig_7789 ------------------------------------------------

PF14_0506         TTAAAAAAATATAAAAATAATAATTTCTTCAGGATAAATAATATTATA
MAL14|PF14_0506   ------------------------------------------------
su_gi_contig_7789 ------------------------------------------------

PF14_0506         TATATATATATCACCTTAATGTACAATTATTTTATATTTATTTATTTT
MAL14|PF14_0506   ------------------------------------------------
su_gi_contig_7789 ------------------------------------------------

PF14_0506         TTTAGATGGAAATAAAAACTTGGAAAAGGAATCCATTAATTTCTATAA
MAL14|PF14_0506   ------------------------------------------------
su_gi_contig_7789 ------------------------------------------------

PF14_0506         GAATGAAAATAATTACATAAAAAACATTGATAATATAGAAAATAATGG
MAL14|PF14_0506   ------------------------------------------------
su_gi_contig_7789 ------------------------------------------------

PF14_0506         TAAGTACATATTACAAACTAAGAATATGTCTATATATAACATTATATA
MAL14|PF14_0506   ------------------------------------------------
su_gi_contig_7789 ------------------------------------------------

PF14_0506         TCATGTTAATTTGTTACATTATTATATATATATATTTTATCTCTTTAG
MAL14|PF14_0506   ------------------------------------------------
su_gi_contig_7789 ------------------------------------------------

PF14_0506         GAATAAAAGATAGTAATTTAAAACTAATTACAAAAGAAAACGAGGGAC
MAL14|PF14_0506   ------------------------------------------------
su_gi_contig_7789 ------------------------------------------------

PF14_0506         GATCCTTTCTTCATCCAGAACATATAAGGTTTGAACTAAAAAAAATAA
MAL14|PF14_0506   ------------------------------------------------
su_gi_contig_7789 ------------------------------------------------

PF14_0506         TTATATTATGAATAAATGTATAATTTTTTTATATTTCTGAGCTTAACA
MAL14|PF14_0506   ------------------------------------------------
su_gi_contig_7789 ------------------------------------------------

PF14_0506         ATATATATAAGTTATTAATTATTTATTTTTTTTTATTTATTTCTTAGA
MAL14|PF14_0506   ------------------------------------------------
su_gi_contig_7789 ------------------------------------------------

PF14_0506         CAAAAGAACCTTGAAGGATATAATGAAGAATATGTAAATGTAAGTTTT
MAL14|PF14_0506   ------------------------------------------------
su_gi_contig_7789 ------------------------------------------------

PF14_0506         CTAAACGATTTAATAAAAGTTCCTAATGAGGATATACGTTTACGTCAA
MAL14|PF14_0506   ------------------------------------------------
su_gi_contig_7789 ------------------------------------------------

PF14_0506         AAAGATTTTTTTATGAAAAAATATGACTTGTTACATAAAGAAGGTGAA
MAL14|PF14_0506   ------------ATGAAAAAATATGACTTGTTACATAAAGAAGGTGAA
su_gi_contig_7789 ------------------------------------------------

PF14_0506         GCAAAAAAGAGAAATAACTATGAGTATATAAATCAAACCAACGAATAT
MAL14|PF14_0506   GCAAAAAAGAGAAATAACTATGAGTATATAAATCAAACCAACGAATAT
su_gi_contig_7789 ------------------------------------------------

PF14_0506         TATATAACAAATAATGTTGAAGAGAAAATGCCTAACACTGGAATTCAT
MAL14|PF14_0506   TATATAACAAATAATGTTGAAGAGAAAATGCCTAACACTGGAATTCAT
su_gi_contig_7789 ------------------------------------------------

PF14_0506         AATGGAAAGTTTTTTCATGATAATAATATGTTACAATATGACGGTAAA
MAL14|PF14_0506   AATGGAAAGTTTTTTCATGATAATAATATGTTACAATATGACGGTAAA
su_gi_contig_7789 ------------------------------------------------

PF14_0506         ATAAAAATATTTAAATATTTAAATAAATATATATATATATATATATAT
MAL14|PF14_0506   ATAAAAATATTTAAATATTTAAATAAATATATATATATATATATATAT
su_gi_contig_7789 ------------------------------------------------

PF14_0506         AATGATAGGAAAAATTTATGTGTATTGTTTTATACCTCTTTAGATGAT
MAL14|PF14_0506   AATGATAGGAAAAATTTATGTGTATTGTTTTATACCTCTTTAGATGAT
su_gi_contig_7789 ------------------------------------------------

PF14_0506         ATGAAAAAATGGACAAATGAAAGCAGATACTTATATTTCATAGAAAAG
MAL14|PF14_0506   ATGAAAAAATGGACAAATGAAAGCAGATACTTATATTTCATAGAAAAG
su_gi_contig_7789 ------------------------------------------------

PF14_0506         GAAAAAGAGAAGGATGACAATGAAAAAACTACAAAATTTAAAAATATA
MAL14|PF14_0506   GAAAAAGAGAAGGATGACAATGAAAAAACTACAAAATTTAAAAATATA
su_gi_contig_7789 ------------------------------------------------

PF14_0506         AGTTTTAATAATTCATTAATCGTAGATAAATATGAAAAAAATGTTTAC
MAL14|PF14_0506   AGTTTTAATAATTCATTAATCGTAGATAAATATGAAAAAAATGTTTAC
su_gi_contig_7789 ------------------------------------------------

PF14_0506         AAACATGTTCTAAGGGATGAAACAAAAATTGAGAACTTAATATTAGAT
MAL14|PF14_0506   AAACATGTTCTAAGGGATGAAACAAAAATTGAGAACTTAATATTAGAT
su_gi_contig_7789 ------------------------------------------------

PF14_0506         GTCCTAAATAGAAGTATGTCATATGTTTATAAACAAATGTACATATAT
MAL14|PF14_0506   GTCCTAAATAGAA-----------------------------------
su_gi_contig_7789 ------------------------------------------------

PF14_0506         ATATATATATATATGTATAATTTTTCTTTTTTTTATTTAGATTTCGAG
MAL14|PF14_0506   ----------------------------------------ATTTCGAG
su_gi_contig_7789 ------------------------------------------------

PF14_0506         ACAGTTATAGAATCGGATGAAGATGAAAAGTAATTCTTTTCACATTTA
MAL14|PF14_0506   ACAGTTATAGAATCGGATGAAGATGAAAAG------------------
su_gi_contig_7789 ------------------------------------------------

PF14_0506         CACATTTGTCCTATATTCATGAATATATAAAATTGAAAATACTAACGT
MAL14|PF14_0506   ------------------------------------------------
su_gi_contig_7789 ------------------------------------------------

PF14_0506         ATATATATATATATATATATATATATATATATATTTCATTTTATAGGA
MAL14|PF14_0506   -----------------------------------------------A
su_gi_contig_7789 ------------------------------------------------

PF14_0506         ACAAGGATTCTATTATATATATGCCAAATAAGGTAAACCAAATAACGA
MAL14|PF14_0506   ACAAGGATTCTATTATATATATGCCAAATAAGG---------------
su_gi_contig_7789 ------------------------------------------------

PF14_0506         ATGATGAATTTACAATGAATAAAACTATATATATGTTGAAAAAAAAAA
MAL14|PF14_0506   ------------------------------------------------
su_gi_contig_7789 ------------------------------------------------

PF14_0506         AAAATAAATAAAATTAACATTACTATATATATATATATATTATTTCTT
MAL14|PF14_0506   ------------------------------------------------
su_gi_contig_7789 ------------------------------------------------

PF14_0506         CTCTTTTATATGTTATTTCCAATATTGTAGGAAAAAAACGTTATAGTT
MAL14|PF14_0506   -------------------------------AAAAAAACGTTATAGTT
su_gi_contig_7789 ------------------------------------------------

PF14_0506         CGAAAGAAAGTTGATGAATTGAACATAAGGAAGAAAACCACAATTATA
MAL14|PF14_0506   CGAAAGAAAGTTGATGAATTGAACATAAGGAAGAAAACCACAATTATA
su_gi_contig_7789 ------------------------------------------------

PF14_0506         AAAAAACATGAACCTATTTTGGATTACCTACATTATGAAAACTTTTTT
MAL14|PF14_0506   AAAAAACATGAACCTATTTTGGATTACCTACATTATGAAAACTTTTTT
su_gi_contig_7789 ------------------------------------------------

PF14_0506         AACGATGATGATATAAATATTTCAATAAATTCATCGTCAGAAAGTATT
MAL14|PF14_0506   AACGATGATGATATAAATATTTCAATAAATTCATCGTCAGAAAGTATT
su_gi_contig_7789 ------------------------------------------------

PF14_0506         GAACATAGCCAGGATATGGATAAAAACAGTTTAATATATAATGAAGAA
MAL14|PF14_0506   GAACATAGCCAGGATATGGATAAAAACAGTTTAATATATAATGAAGAA
su_gi_contig_7789 ------------------------------------------------

PF14_0506         AAAAGAGAAGAATTTGAAATAAGAGATAATATTAACATATTATTGAAT
MAL14|PF14_0506   AAAAGAGAAGAATTTGAAATAAGAGATAATATTAACATATTATTGAAT
su_gi_contig_7789 -----------------------------TATTAACATATTATTGAAT

PF14_0506         AAAGTTAAAAATGATTTATATACAAATGATTTTACACGTTTTATTCCT
MAL14|PF14_0506   AAAGTTAAAAATGATTTATATACAAATGATTTTACACGTTTTATTCCT
su_gi_contig_7789 AAAGTTAAAAATGATTTATATACAAATGATTTTACACGTTTTATTCCT

PF14_0506         GATCAATTTGATACAGATATATTTTTATATAATAATGGAAATGGTAAT
MAL14|PF14_0506   GATCAATTTGATACAGATATATTTTTATATAATAATGGAAATG-----
su_gi_contig_7789 GATCAATTTGATACAGATATATTTTTATATAATAATGGAAATGGTAAT

PF14_0506         TATGAAGATTTGTGTATTGAAAAGGTAATAAAAAAGGAAATAATAACA
MAL14|PF14_0506   ------------------------------------------------
su_gi_contig_7789 TATGAAGATTTGTGTATTGAAAAG------------------------

PF14_0506         GAAAAAATATATACATATAATATATGTTATATATATATTAGGAATTTA
MAL14|PF14_0506   ------------------------------------------------
su_gi_contig_7789 ------------------------------------------------

PF14_0506         TTACATAATTGGGAAATTAATGTATAATATTTGTAAATTAATATATAC
MAL14|PF14_0506   ------------------------------------------------
su_gi_contig_7789 ------------------------------------------------

PF14_0506         ATTTTATAAGTACTTAATATTACATTTTATTATATATATATATATATA
MAL14|PF14_0506   ------------------------------------------------
su_gi_contig_7789 ------------------------------------------------

PF14_0506         TGTATATATCTTTGGAATATTTTCAATATTTTAAGACCGATGATGTCC
MAL14|PF14_0506   ------------------------------------------------
su_gi_contig_7789 -----------------------------------ACCGATGATGTCC

PF14_0506         TAAAACAAACTACTATCGAAATGAATCAACAAAAAATGAATCAGGAAA
MAL14|PF14_0506   ------------------------------------------------
su_gi_contig_7789 TAAAACAAACTACTATCGAAATGAATCAACAAAAAATGAATCAGGAAA

PF14_0506         GAGAACTCTTAGAAAGATATAATTATGTAGACAGTTTATATTCTCCTG
MAL14|PF14_0506   ------------------------------------------------
su_gi_contig_7789 GAGAACTCTTAGAAAGATATAATTATGTAGACAGTTTATATTCTCCTG

PF14_0506         GTTATTATACAAGAATTACACAAAAATTAAAGAAGCAGAAAGAGAAGA
MAL14|PF14_0506   ------------------------------------------------
su_gi_contig_7789 GTTATTATACAAGAATTACACAAAAATTAAAGAAGCAGAAAGAGAAGA

PF14_0506         AAATTAACATTTATGATCTTAAAAGTAAGAAAAATAAAAATATATATA
MAL14|PF14_0506   ------------------------------------------------
su_gi_contig_7789 AAATTAACATTTATGATCTTAAAA------------------------

PF14_0506         TATATATATATAGTAAATATATCTTCCAATTTTTTCTATATTAATAAA
MAL14|PF14_0506   ------------------------------------------------
su_gi_contig_7789 ------------------------------------------------

PF14_0506         AACCTATATAAGTATTATATATATATATATATATATATATATATTTAC
MAL14|PF14_0506   ------------------------------------------------
su_gi_contig_7789 ------------------------------------------------

PF14_0506         ACATTCATATAATGATACACAAACCTCTACCCATATATATTATCATCC
MAL14|PF14_0506   ------------------------------------------------
su_gi_contig_7789 ------------------------------------------------

PF14_0506         TCCTGTGTTGTATTTTCATCCATTTTTCCTTTTTTATAGAAATCAAAC
MAL14|PF14_0506   ---------------------------------------AAATCAAAC
su_gi_contig_7789 ---------------------------------------AAATCAAAC

PF14_0506         TTTATAAAAAAATGAAGGAAGAGAAATTACAAAATGATAGAATGAAAA
MAL14|PF14_0506   TTTATAAAAAAATGAAGGAAGAGAAATTACAAAATGATAGAATGAAAA
su_gi_contig_7789 TTTATAAAAAAATGAAGGAAGAGAAATTACAAAATGATAGAATGAAAA

PF14_0506         AGGAAGAAGAAGATCTAATAAAGATGAGATTAGAACAATCCGAAGATC
MAL14|PF14_0506   AGGAAGAAGAAGATCTAATAAAGATGAGATTAGAACAATCCGAAGATC
su_gi_contig_7789 AGGAAGAAGAAGATCTAATAAAGATGAGATTAGAACAATCCGAAGATC

PF14_0506         TGGATAATGACGTAAATTTAGATGAACATAAAATTTCACTAGAAAATA
MAL14|PF14_0506   TGGATAATGACGTAAATTTAGATGAACATAAAATTTCACTAGAAAATA
su_gi_contig_7789 TGGATAATGACGTAAATTTAGATGAACATAAAATTTCACTAGAAAATA

PF14_0506         GGGAAAATCTATCATTAAGAAAGATAATGGACAATATAAAATTAGAAG
MAL14|PF14_0506   GGGAAAATCTATCATTAAGAAAGATAATGGACAATATAAAATTAGAAG
su_gi_contig_7789 GGGAAAATCTATCATTAAGAAAGATAATGGACAATATAAAATTAGAAG

PF14_0506         GATTAAATAATGATATAGATGAGGAAGGTAGCGAAAAGGAAGATACGT
MAL14|PF14_0506   GATTAAATAATGATATAGATGAGGAAGGTAGCGAAAAGGAAGATACGT
su_gi_contig_7789 GATTAAATAATGATATAGATGAGG------------------------

PF14_0506         ATGTTACGGACAGTTCTATAAATTTCGAAACTCTTAATAATAGAGATT
MAL14|PF14_0506   ATGTTACGGACAGTTCTATAAATTTCGAAACTCTTAATAATAGAGATT
su_gi_contig_7789 ------------------------------------------------

PF14_0506         TAGAAAATTTAAAGAAAAAATATAAAGTCATGTCAAAGAGTAATCGTG
MAL14|PF14_0506   TAGAAAATTTAAAGAAAAAATATAAAGTCATGTCAAAGAGTAATCGTG
su_gi_contig_7789 ------------------------------------------------

PF14_0506         TTTTTGAAGAAGATTTAAGAAGATTAAAATTTTATATTTGTAAAAGAT
MAL14|PF14_0506   TTTTTGAAGAAGATTTAAGAAGATTAAAATTTTATATTTGTAAAAGAT
su_gi_contig_7789 ------------------------------------------------

PF14_0506         TAAATAAGAAAAAACACATATTCAAAAGCGCCGTTAAGGATGTAAAAG
MAL14|PF14_0506   TAAATAAGAAAAAACACATATTCAAAAGCGCCGTTAAGGATGTAAAAG
su_gi_contig_7789 ------------------------------------------------

PF14_0506         CCAAAGAAAAAAAAAAAGAAAAAATAAAGAAAATTATACAAGTTTCAA
MAL14|PF14_0506   CCAAAGAAAAAAAAAAAGAAAAAATAAAGAAAATTATACAAGTTTCAA
su_gi_contig_7789 ------------------------------------------------

PF14_0506         AACAAGCTGGATTTTCTTTGTTAGCAAAAATACACGGAGGTTCGAAAA
MAL14|PF14_0506   AACAAGCTGGATTTTCTTTGTTAGCAAAAATACACGGAG---------
su_gi_contig_7789 ------------------------------------------------

PF14_0506         AATAGAATAATATATATTGTGTTTTGATGTCAATAAATATAATGACAT
MAL14|PF14_0506   ------------------------------------------------
su_gi_contig_7789 ------------------------------------------------

PF14_0506         ATATATATATTTATATATATTATGCAATTATTTGTTCTTTTTTTTTTT
MAL14|PF14_0506   ------------------------------------------------
su_gi_contig_7789 ------------------------------------------------

PF14_0506         ACGACTTTTTTTTTTTTTTTTTATCTTTTTAGATACTCATAAAAGTTA
MAL14|PF14_0506   --------------------------------ATACTCATAAAAGTTA
su_gi_contig_7789 ------------------------------------------------

PF14_0506         TGAAGAGAAAAATGTTGAATCAGATCAATTGGATGAAAGTGATTTATT
MAL14|PF14_0506   TGAAGAGAAAAATGTTGAATCAGATCAATTGGATGAAAGTGATTTATT
su_gi_contig_7789 ------------------------------------------------

PF14_0506         CAATAATGCAGATAAGAATGCTTCTGAATTGAACAGCTCAGCATATAC
MAL14|PF14_0506   CAATAATGCAGATAAGAATGCTTCTGAATTGAACAGCTCAGCATATAC
su_gi_contig_7789 ------------------------------------------------

PF14_0506         TTATTCTTCATTAACAATATCTTCATATGAACATATGAATATACGAAA
MAL14|PF14_0506   TTATTCTTCATTAACAATATCTTCATATGAACATATGAATATACGAAA
su_gi_contig_7789 ------------------------------------------------

PF14_0506         TATACATTATATCGACAATACGAACGAAAAATTATTTTATGTAAGGGA
MAL14|PF14_0506   TATACATTATATCGACAATACGAACGAAAAATTATTTTATGTAAGGGA
su_gi_contig_7789 ------------------------------------------------

PF14_0506         TCCATCAATAAATATAACTTACCTTTACGACAAAGTTAATTTCTTTCT
MAL14|PF14_0506   TCCATCAATAAATATAACTTACCTTTACGACAAAGTTAATTTCTTTCT
su_gi_contig_7789 ------------------------------------------------

PF14_0506         TATTCAAAATAAAGCTGTAAGAAACAAAGAAAAAAAAAAAAAAAAAAA
MAL14|PF14_0506   TATTCAAAATAAAGCT--------------------------------
su_gi_contig_7789 ------------------------------------------------

PF14_0506         AAAAAAAAAAAAAAAAAAAAAAAAAATTATATATGACAAATGTCTATT
MAL14|PF14_0506   ------------------------------------------------
su_gi_contig_7789 ------------------------------------------------

PF14_0506         TAACAATAAAGAAACATATATGTATAAATATATATATATATATGTGCC
MAL14|PF14_0506   ------------------------------------------------
su_gi_contig_7789 ------------------------------------------------

PF14_0506         TTTATTTTATTTTATTTTATTTTTCAGAAAATAAATAAGGGAATTTTG
MAL14|PF14_0506   ---------------------------AAAATAAATAAGGGAATTTTG
su_gi_contig_7789 ------------------------------------------------

PF14_0506         TTTATGGAATTGCTTTTATATGATATAAAATTTTATCACAATAGCAGT
MAL14|PF14_0506   TTTATGGAATTGCTTTTATATGATATAAAATTTTATCACAATAGCAGT
su_gi_contig_7789 ------------------------------------------------

PF14_0506         ATGATAGAAGAGAATGCTTTATTATACGTATTTAATATAAATGAGAAT
MAL14|PF14_0506   ATGATAGAAGAGAATGCTTTATTATACGTATTTAATATAAATGAGAAT
su_gi_contig_7789 ------------------------------------------------

PF14_0506         ACTATGGTTGAAAAAATAAAAAAAAAAAATCAGTTATGTGAATTAATA
MAL14|PF14_0506   ACTATGGTTGAAAAAATAAAAAAAAAAAATCAGTTATGTGAATTAATA
su_gi_contig_7789 ------------------------------------------------

PF14_0506         TTAAAGACAGTTAATAAGAATAAGATGTCATTTTCTTGTTCCATATTA
MAL14|PF14_0506   TTAAAGACAGTTAATAAGAATAAGATGTCATTTTCTTGTTCCATATTA
su_gi_contig_7789 ------------------------------------------------

PF14_0506         AAACAAGGAAAAGACCTAGAATTAATATGTAATAAAATAATTAAAAGA
MAL14|PF14_0506   AAACAAGGAAAAGACCTAGAATTAATATGTAATAAAATAATTAAAAGA
su_gi_contig_7789 ------------------------------------------------

PF14_0506         ATATTAATGGTAAAATATATAAAATATTTTGAATCTAAATCATTGATG
MAL14|PF14_0506   ATATTAATGGTAAAATATATAAAATATTTTGAATCTAAATCATTGATG
su_gi_contig_7789 ------------------------------------------------

PF14_0506         ATTCTTGACAATGCAATAAATTTTTTTTTATATGAAAAAATATTAGAT
MAL14|PF14_0506   ATTCTTGACAATGCAATAAATTTTTTTTTATATGAAAAAATATTAGAT
su_gi_contig_7789 ------------------------------------------------

PF14_0506         TTACGAAATGTACCTTATGATAAAATAGGAGATGGTATCATATCATTA
MAL14|PF14_0506   TTACGAAATGTACCTTATGATAAAATAGGAGATGGTATCATATCATTA
su_gi_contig_7789 ------------------------------------------------

PF14_0506         TATATACAAAATACATGTAGTGTAGGTATTATAGATTTTTCAAATAGA
MAL14|PF14_0506   TATATACAAAATACATGTAGTGTAGGTATTATAGATTTTTCAAATAGA
su_gi_contig_7789 ------------------------------------------------

PF14_0506         TCTATGAGTATCCAAAATTTAAATGAATATATGGATTTTGCTAAAATT
MAL14|PF14_0506   TCTATGAGTATCCAAAATTTAAATGAATATATGGATTTTGCTAAAATT
su_gi_contig_7789 ------------------------------------------------

PF14_0506         ACACATTGTAATAAATTATATTTATCAAACAATCCTTTATTTTCTAAA
MAL14|PF14_0506   ACACATTGTAATAAATTATATTTATCAAACAATCCTTTATTTTCTAAA
su_gi_contig_7789 ------------------------------------------------

PF14_0506         TTATCATATGATATAGTTAAAAAAGATATTGATGGAGTTATAACACAT
MAL14|PF14_0506   TTATCATATGATATAGTTAAAAAAGATATTGATGGAGTTATAACACAT
su_gi_contig_7789 ------------------------------------------------

PF14_0506         TTAAAAAATATGAAACTAACAGAACTTTATTTAGATTTTATAGATTTA
MAL14|PF14_0506   TTAAAAAATATGAAACTAACAGAACTTTATTTAGATTTTATAGATTTA
su_gi_contig_7789 ------------------------------------------------

PF14_0506         TCAAATGTCTGTGGTGAATATATTATTTGTAACATAATACAAAAAACA
MAL14|PF14_0506   TCAAATGTCTGTGGTGAATATATTATTTGTAACATAATACAAAAAACA
su_gi_contig_7789 ------------------------------------------------

PF14_0506         GAAATTTCTTTTCTGAGTTTAATGAATTGTGGATTAACTCACGACAAC
MAL14|PF14_0506   GAAATTTCTTTTCTGAGTTTAATGAATTGTGGATTAACTCACGACAAC
su_gi_contig_7789 ------------------------------------------------

PF14_0506         ATAACAAATATTATAAATAATATAAAAGAAAATGAAAACGAATATAAA
MAL14|PF14_0506   ATAACAAATATTATAAATAATATAAAAGAAAATGAAAACGAATATAAA
su_gi_contig_7789 ------------------------------------------------

PF14_0506         TCTAGTAATATTCATTATTTAAATGTTGAATTTAATAAATTAATATAC
MAL14|PF14_0506   TCTAGTAATATTCATTATTTAAATGTTGAATTTAATAAATTAATATAC
su_gi_contig_7789 ------------------------------------------------

PF14_0506         TATGATGTTGTATCATTAATTAAAATATTATCTAAATTGAATAAATTA
MAL14|PF14_0506   TATGATGTTGTATCATTAATTAAAATATTATCTAAATTGAATAAATTA
su_gi_contig_7789 ------------------------------------------------

PF14_0506         TTTAAAAAGATCTATATTTATGGAAACCTTATACAAACCGATATATTT
MAL14|PF14_0506   TTTAAAAAGATCTATATTTATGGAAACCTTATACAAACCGATATATTT
su_gi_contig_7789 ------------------------------------------------

PF14_0506         GACATATCCTTTGAATTTAAAAGAAACTTATCAATAATCGAAGTAAAA
MAL14|PF14_0506   GACATATCCTTTGAATTTAAAAGAAACTTATCAATAATCGAAGTAAAA
su_gi_contig_7789 ------------------------------------------------

PF14_0506         AAATATTGTAAACATGTACCAAATGTTTTTAATTTAAATAATATTAAA
MAL14|PF14_0506   AAATATTGTAAACATGTACCAAATGTTTTTAATTTAAATAATATTAAA
su_gi_contig_7789 ------------------------------------------------

PF14_0506         GAAGTAAAGGATTATTTTTATTGTAATTTGAGAGGCTTTGCTGAAACT
MAL14|PF14_0506   GAAGTAAAGGATTATTTTTATTGTAATTTGAGAGGCTTTGCTGAAACT
su_gi_contig_7789 ------------------------------------------------

PF14_0506         TTCGAAGATGTAATTATTTATTCTTACAACATAAAATATATATATATA
MAL14|PF14_0506   TTCGAAGATG--------------------------------------
su_gi_contig_7789 ------------------------------------------------

PF14_0506         TATATATATATATATGTATATATACATTTTTTTTTGGTTTCACTTCAA
MAL14|PF14_0506   ------------------------------------------------
su_gi_contig_7789 ------------------------------------------------

PF14_0506         TTATATTATACTGAGGATAACATGAATTTGCAATATATTAAATGTATA
MAL14|PF14_0506   ------------------------------------------------
su_gi_contig_7789 ------------------------------------------------

PF14_0506         AATATTTGTTGTAAATTTATTTTATATTACAAATAATTTTTTTTTTTT
MAL14|PF14_0506   ------------------------------------------------
su_gi_contig_7789 ------------------------------------------------

PF14_0506         TTTTTTTTTTTTTTTTTTTTTTTTTTGTAGGATAAAATTGTGTATTTA
MAL14|PF14_0506   -------------------------------ATAAAATTGTGTATTTA
su_gi_contig_7789 ------------------------------------------------

PF14_0506         TATTTTGAGCTATATAGTTGTTATATGTATGTTTATAGTCCAGAAGAA
MAL14|PF14_0506   TATTTTGAGCTATATAGTTGTTATATGTATGTTTATAGTCCAGAAGAA
su_gi_contig_7789 ------------------------------------------------

PF14_0506         AGATTATATAATATTAAGAAAATTTCCCTTTTAAAAAAAGAGGAATCC
MAL14|PF14_0506   AGATTATATAATATTAAGAAAATTTCCCTTTTAAAAAAAGAGGAATCC
su_gi_contig_7789 ------------------------------------------------

PF14_0506         CCATTAATAATAATAGGTGCGTCGCTTAATAATAAGGAGGTAACAATA
MAL14|PF14_0506   CCATTAATAATAATAGGTGCGTCGCTTAATAATAAGGAGGTAACAATA
su_gi_contig_7789 ------------------------------------------------

PF14_0506         CGTATGAAGGTGTTCAAGTTGAATATAGCAAAATTATTTAATATATTG
MAL14|PF14_0506   CGTATGAAGGTGTTCAAGTTGAATATAGCAAAATTATTTAATATATTG
su_gi_contig_7789 ------------------------------------------------

PF14_0506         GTAAATGACAGGTACGTTATAATATATAACATATATATATATATATAT
MAL14|PF14_0506   GTAAATGACAG-------------------------------------
su_gi_contig_7789 ------------------------------------------------

PF14_0506         ATATATATATATATATATATATATATATATATGTATGGATATTGAAAA
MAL14|PF14_0506   ------------------------------------------------
su_gi_contig_7789 ------------------------------------------------

PF14_0506         AATACATGGAATGAAAAGGAATAATATTAATTATTCTACATTTACTTT
MAL14|PF14_0506   ------------------------------------------------
su_gi_contig_7789 ------------------------------------------------

PF14_0506         GTTAATGACGTCACTGTTTCTTTTTGAGTGTACTAATTTTACAAATAT
MAL14|PF14_0506   ------------------------------------------------
su_gi_contig_7789 ------------------------------------------------

PF14_0506         ATATATTGTTCTATTAATAAATTGTCTGTATATATATATATATATATA
MAL14|PF14_0506   ------------------------------------------------
su_gi_contig_7789 ------------------------------------------------

PF14_0506         TATATATATATATTTTTTTTCTTAGTTTCCATGGACGGATGTATTGTT
MAL14|PF14_0506   -------------------------TTTCCATGGACGGATGTATTGTT
su_gi_contig_7789 ------------------------------------------------

PF14_0506         ATGAGCAAATAAACAACAATAGAGAAATAAATAGAAATGTCCTAAATT
MAL14|PF14_0506   ATGAGCAAATAAACAACAATAGAGAAATAAATAGAAATGTCCTAAATT
su_gi_contig_7789 ------------------------------------------------

PF14_0506         ATTTTATATCTAGAGGTGAAAATGTAAGTTAATAATATTTAAAAAAAA
MAL14|PF14_0506   ATTTTATATCTAGAGGTGAAAATG------------------------
su_gi_contig_7789 ------------------------------------------------

PF14_0506         AAAGAAAAACAAGAATAATAAAATAAAATTCTGTCCATATATATATAT
MAL14|PF14_0506   ------------------------------------------------
su_gi_contig_7789 ------------------------------------------------

PF14_0506         ATATATATATATATATATATTTTTTTTTTTCTGAAGGAAATACGATTG
MAL14|PF14_0506   -------------------------------------AAATACGATTG
su_gi_contig_7789 ------------------------------------------------

PF14_0506         TACGATTATAACATAAGTAGAGAAGATATACAATGTGTCTTTAAATTG
MAL14|PF14_0506   TACGATTATAACATAAGTAGAGAAGATATACAATGTGTCTTTAAATTG
su_gi_contig_7789 ------------------------------------------------

PF14_0506         TGTAAAGATAAGATTGTAAAAAATATGAATCTGAATTATTGTTATATG
MAL14|PF14_0506   TGTAAAGATAAGATTGTAAAAAATATGAATCTGAATTATTGTTATATG
su_gi_contig_7789 ------------------------------------------------

PF14_0506         TGTAATGATGATTTATCATATTTTAATTCTTTAAAAGAATATCCTTAT
MAL14|PF14_0506   TGTAATGATGATTTATCATATTTTAATTCTTTAAAAGAATATCCTTAT
su_gi_contig_7789 ------------------------------------------------

PF14_0506         GGTATAAAAGTATATAAATTATCTCTATGCAATAATTTGTTCAACTCA
MAL14|PF14_0506   GGTATAAAAGTATATAAATTATCTCTATGCAATAATTTGTTCAACTCA
su_gi_contig_7789 ------------------------------------------------

PF14_0506         AATATGAACTTACAGGGCTTTTTAAATTTCCTTTCAAATTTTATAATA
MAL14|PF14_0506   AATATGAACTTACAGGGCTTTTTAAATTTCCTTTCAAATTTTATAATA
su_gi_contig_7789 ------------------------------------------------

PF14_0506         TACTTGTAAGTATAAACGACTTATAGTAATACATCAAATGTTATATAT
MAL14|PF14_0506   TACTT-------------------------------------------
su_gi_contig_7789 ------------------------------------------------

PF14_0506         GTAATATATTTTGTCATACATATTGTATGTAATTTCTTTTTTATATAA
MAL14|PF14_0506   ------------------------------------------------
su_gi_contig_7789 ------------------------------------------------

PF14_0506         TTTATATTACATATCTTAAATGAAAATAAATTATAATTAGAACATATA
MAL14|PF14_0506   ------------------------------------------------
su_gi_contig_7789 ------------------------------------------------

PF14_0506         TATATATATATATATTTAATTATAATATGTTAATGGTATAAATATAAT
MAL14|PF14_0506   ------------------------------------------------
su_gi_contig_7789 ------------------------------------------------

PF14_0506         ACATCTATTTTTTCTTTTTAGCAAAATAAATTTAAGTAATATGAGTAT
MAL14|PF14_0506   ---------------------CAAAATAAATTTAAGTAATATGAGTAT
su_gi_contig_7789 ------------------------------------------------

PF14_0506         TGGTAAAAATCCTTTAATCCATGAGCTTCTTTTGTATCTCATAAATAA
MAL14|PF14_0506   TGGTAAAAATCCTTTAATCCATGAGCTTCTTTTGTATCTCATAAATAA
su_gi_contig_7789 ------------------------------------------------

PF14_0506         CACTAGGTGTAAAATTATAATGTAAGAAAAAAAAAAAAAAAAAAAAAA
MAL14|PF14_0506   CACTAGGTGTAAAATTATAATGT-------------------------
su_gi_contig_7789 ------------------------------------------------

PF14_0506         AAAAAAAAAAAAAATATAAATATAAATAAATATATACATATATATATA
MAL14|PF14_0506   ------------------------------------------------
su_gi_contig_7789 ------------------------------------------------

PF14_0506         TATATATATATATATATATATATATATATATATATATATATTGTGGAT
MAL14|PF14_0506   ------------------------------------------------
su_gi_contig_7789 ------------------------------------------------

PF14_0506         ACCCTATGAATGCCATGCAATATGTAATATATAATATGCTTTATATTT
MAL14|PF14_0506   ------------------------------------------------
su_gi_contig_7789 ------------------------------------------------

PF14_0506         ATATTTATATTTATATTTTCATTATTTTATTTTTAGGTTGGACAACTG
MAL14|PF14_0506   --------------------------------------TGGACAACTG
su_gi_contig_7789 ------------------------------------------------

PF14_0506         TAATTTGGAAAACCCTTTTTTAATAAACGTGAACAAAAATATTGATCA
MAL14|PF14_0506   TAATTTGGAAAACCCTTTTTTAATAAACGTGAACAAAAATATTGATCA
su_gi_contig_7789 ------------------------------------------------

PF14_0506         ATTAAATGAGAATAATTATTTGACCTTATTATCTTTGAGATATAATTA
MAL14|PF14_0506   ATTAAATGAGAATAATTATTTGACCTTATTATCTTTGAGATATAATTA
su_gi_contig_7789 ------------------------------------------------

PF14_0506         TTTTAGTAGTGTTAAGGAATTAATAAAATTTGTAAACAATTTAATATC
MAL14|PF14_0506   TTTTAGTAGTGTTAAGGAATTAATAAAATTTGTAAACAATTTAATATC
su_gi_contig_7789 ------------------------------------------------

PF14_0506         GAAATGTAAATCCTTAAAAACGATTCGTATTTATACTAGTAACTTTAG
MAL14|PF14_0506   GAAATGTAAATCCTTAAAAACGATTCGTATTTATACTAGTAACTTTAG
su_gi_contig_7789 ------------------------------------------------

PF14_0506         TGAAGACGATATGAAACTTATAGAAAAAAATATAATAAAAAAAGATGT
MAL14|PF14_0506   TGAAGACGATATGAAACTTATAGAAAAAAATATAATAAAAAAAGATGT
su_gi_contig_7789 ------------------------------------------------

PF14_0506         ATTATCATTTATAAGTACTTATGCTTTAATACCTAGTAGTAAAAAATT
MAL14|PF14_0506   ATTATCATTTATAAGTACTTATGCTTTAATACCTAGTAGTAAAAAATT
su_gi_contig_7789 ------------------------------------------------

PF14_0506         AAAAAGAAAAGTCCTAAAATTAAATAAATATAAAATTAATAAGGATGT
MAL14|PF14_0506   AAAAAGAAAAGTCCTAAAATTAAATAAATATAAAATTAATAAGGATGT
su_gi_contig_7789 ------------------------------------------------

PF14_0506         CGAATATAATACTGAACTAACTGAACGTGAAAAGAAACTTATTGAACA
MAL14|PF14_0506   CGAATATAATACTGAACTAACTGAACGTGAAAAGAAACTTATTGAACA
su_gi_contig_7789 ------------------------------------------------

PF14_0506         ATTTTTTGATAGACAAAATACAAAAACTGATAAAGAAGAAAAAAAAGA
MAL14|PF14_0506   ATTTTTTGATAGACAAAATACAAAAACTGATAAAGAAGAAAAAAAAGA
su_gi_contig_7789 ------------------------------------------------

PF14_0506         TGATTTGAACACATTAAATAGATATAATTTAAATGATATAAAAAATAG
MAL14|PF14_0506   TGATTTGAACACATTAAATAGATATAATTTAAATGATATAAAAAATAG
su_gi_contig_7789 ------------------------------------------------

PF14_0506         GAATATTAAATATAAATTTAAAAACAATAAGATATGATATAATATAAT
MAL14|PF14_0506   GAATATTAAATATAAATTTAAAAACAATAAGATATGA-----------
su_gi_contig_7789 ------------------------------------------------

PF14_0506         AATTCACTTTTATAACAATTTGTTCTTTTTTTTTTTTTTTTTTTTTTT
MAL14|PF14_0506   ------------------------------------------------
su_gi_contig_7789 ------------------------------------------------

PF14_0506         TAAACAAAATAATATATATTGAGAAATATTTCATTTTATATATTGTAA
MAL14|PF14_0506   ------------------------------------------------
su_gi_contig_7789 ------------------------------------------------

PF14_0506         TATATATATATATATATATATATTTATTTAGGTATAATTTATAAATAA
MAL14|PF14_0506   ------------------------------------------------
su_gi_contig_7789 ------------------------------------------------

PF14_0506         TTATTATATGTATATATAAAAATATTTAGGTTTCTTTGATTTTTTTTT
MAL14|PF14_0506   ------------------------------------------------
su_gi_contig_7789 ------------------------------------------------

PF14_0506         TTAAATATATACTTTGTTTAACATTTTAAATTACAATAAATTATATAA
MAL14|PF14_0506   ------------------------------------------------
su_gi_contig_7789 ------------------------------------------------

PF14_0506         TTTTTTTAATTTATTTATATTATTATATTTAATTTTTTACTTTTACTT
MAL14|PF14_0506   ------------------------------------------------
su_gi_contig_7789 ------------------------------------------------

PF14_0506         TTTTTTTTTTTTTTTGGTATTTGTCACATTTTTACGATTTATTATTGT
MAL14|PF14_0506   ------------------------------------------------
su_gi_contig_7789 ------------------------------------------------

PF14_0506         TTTTATAATTATGAACCAAAAATAAGGCAACGAATATATTATAATGTT
MAL14|PF14_0506   ------------------------------------------------
su_gi_contig_7789 ------------------------------------------------

PF14_0506         GTAATAAGTATTAATTATGCTTTGATTTTTTTTTAATAATTAATAAAT
MAL14|PF14_0506   ------------------------------------------------
su_gi_contig_7789 ------------------------------------------------

PF14_0506         AATGTACATATATATTATATTTTTTTTTTTTGATTTTTGAATGAAAAT
MAL14|PF14_0506   ------------------------------------------------
su_gi_contig_7789 ------------------------------------------------

PF14_0506         TTATAAAGCGTGTTAATATTATTATTTATATTTTTAATTTAAAAGGCT
MAL14|PF14_0506   ------------------------------------------------
su_gi_contig_7789 ------------------------------------------------

PF14_0506         GTAGTATTATATAAGATGCGAAAAAAAAATATATATATGTAACTAAAT
MAL14|PF14_0506   ------------------------------------------------
su_gi_contig_7789 ------------------------------------------------

PF14_0506         ATATGTATTTTTATTATTATTATTATTATTATTATTGTTATTTATTTT
MAL14|PF14_0506   ------------------------------------------------
su_gi_contig_7789 ------------------------------------------------

PF14_0506         TTTATTTTTATTGTCATAATACTTTAAATTTTTAATAAATTTATTATT
MAL14|PF14_0506   ------------------------------------------------
su_gi_contig_7789 ------------------------------------------------

PF14_0506         TCAGCTGCTTCTTTCTTTTCTTTTCCTTTTTGATATTTTTGATATTTT
MAL14|PF14_0506   ------------------------------------------------
su_gi_contig_7789 ------------------------------------------------

PF14_0506         TTCTCGAATATTACTGAAAAAAATGAGTATGTATTTTTTTTTATTATT
MAL14|PF14_0506   ------------------------------------------------
su_gi_contig_7789 ------------------------------------------------

PF14_0506         TGAAAGTATAGTACTGCTGATAAATAGTGTATTAATTATAAATGAAAA
MAL14|PF14_0506   ------------------------------------------------
su_gi_contig_7789 ------------------------------------------------

PF14_0506         GAAGTTGAAAAAATATAAAAACGTAGATATAAGTTTAAACAGTAATGA
MAL14|PF14_0506   ------------------------------------------------
su_gi_contig_7789 ------------------------------------------------

PF14_0506         TATATTTAATAATATAAAATTGTTATTCTACACTATAAGAATATATTT
MAL14|PF14_0506   ------------------------------------------------
su_gi_contig_7789 ------------------------------------------------

PF14_0506         TAAGATACCACTCATATTCTTAAATTTATTGTGTATTGTGATTGAAAT
MAL14|PF14_0506   ------------------------------------------------
su_gi_contig_7789 ------------------------------------------------

PF14_0506         TTTATTTGGATAATATACATAACAAGAAATAAATAAATAAATATATAT
MAL14|PF14_0506   ------------------------------------------------
su_gi_contig_7789 ------------------------------------------------

PF14_0506         ATATATATATATATATATATATATATATATATTATATTTTTATGTGTA
MAL14|PF14_0506   ------------------------------------------------
su_gi_contig_7789 ------------------------------------------------

PF14_0506         TATTTTTATATATTATTTTATATGTGTGATATTTTGTATATTTCCATT
MAL14|PF14_0506   ------------------------------------------------
su_gi_contig_7789 ------------------------------------------------

PF14_0506         TTGAATGATACTTGTATATATAAATATATAATAGTACTATTTTGAACA
MAL14|PF14_0506   ------------------------------------------------
su_gi_contig_7789 ------------------------------------------------

PF14_0506         TAATTTTTTTATTATAGTCTTATATTAATTTGTTTTATATATATATAT
MAL14|PF14_0506   ------------------------------------------------
su_gi_contig_7789 ------------------------------------------------

PF14_0506         ATATATATATATATATAATTATATATATGATGTAATTTAATTTTCTTA
MAL14|PF14_0506   ------------------------------------------------
su_gi_contig_7789 ------------------------------------------------

PF14_0506         TTGTATATTAACTGTCAAGAAAATTTACATGTATATATACTATATTTT
MAL14|PF14_0506   ------------------------------------------------
su_gi_contig_7789 ------------------------------------------------

PF14_0506         ATACTATATAATATTATTATATTTTAGTTTTTTTTTTTTTTTTTTTTT
MAL14|PF14_0506   ------------------------------------------------
su_gi_contig_7789 ------------------------------------------------

PF14_0506         TTTGCAAGATAATTTTCATTAAGACAGAAGAGAAAGGGTTTATATTAT
MAL14|PF14_0506   ------------------------------------------------
su_gi_contig_7789 ------------------------------------------------

PF14_0506         CAAATAACTTGTTTTTTTTATTCATTCTGTTTTGTTTTGTTTTTGTTT
MAL14|PF14_0506   ------------------------------------------------
su_gi_contig_7789 ------------------------------------------------

PF14_0506         TATTTTATCTTTTTTTTTTTTTTTTTTTTTTTTTTTTGTATATTTCTT
MAL14|PF14_0506   ------------------------------------------------
su_gi_contig_7789 ------------------------------------------------

PF14_0506         
MAL14|PF14_0506   
su_gi_contig_7789 

;

endblock;
