# Supplementary material for: cDNA sequences reveal considerable gene prediction inaccuracy in the Plasmodium falciparum genome
Source: BMC Genomics. 2007 Jul 27;8:255. doi: 10.1186/1471-2164-8-255 (PMC1978503; doi:10.1186/1471-2164-8-255)
Supplement: Additional file 3 — Genes with cDNA sequences not matching predicted CDS perfectly. Aligned cDNA and predicted CDS sequences can be viewed by double clicking the hyper-linked gene names in the Excel file. [file 1471-2164-8-255-S3.zip › PF14_0576.TXT]

#NEXUS

[!This data assembled using Sequencher, from Gene Codes Corporation.]
begin data;
   dimensions ntax=4 nchar=4783;
   format datatype=dna gap=- interleave=yes;
   matrix

PF14_0576                       AAAATATTTACAACTATTATATTAATAATAACACAAAAAAAAAAAAAA
MAL14|PF14_0576                 ------------------------------------------------
su_gi_contig_867                ------------------------------------------------
gi|15909669|gb|BI815929.1|BI815 ------------------------------------------------

PF14_0576                       AAACAAATAATAACAAAATAAAATATATATAAATAATATATATTATAA
MAL14|PF14_0576                 ------------------------------------------------
su_gi_contig_867                ------------------------------------------------
gi|15909669|gb|BI815929.1|BI815 ------------------------------------------------

PF14_0576                       GTTTATCATTACTTGATTATGATTCGTGTGATTTTTTGACTTGGCCAT
MAL14|PF14_0576                 ------------------------------------------------
su_gi_contig_867                ------------------------------------------------
gi|15909669|gb|BI815929.1|BI815 ------------------------------------------------

PF14_0576                       TTTAAATAAATATTTAAAAAATTTTTTTTTTTTTTTTTTTATTAAATA
MAL14|PF14_0576                 ------------------------------------------------
su_gi_contig_867                ------------------------------------------------
gi|15909669|gb|BI815929.1|BI815 ------------------------------------------------

PF14_0576                       AAATAAATTAAATATATTTTATTATATAAAAATAATTTCTTTCTTCTT
MAL14|PF14_0576                 ------------------------------------------------
su_gi_contig_867                ------------------------------------------------
gi|15909669|gb|BI815929.1|BI815 ------------------------------------------------

PF14_0576                       AAAAATTATATTAATTAAGGAATAAAAAACTTCCGGTTAACTTAAATT
MAL14|PF14_0576                 ------------------------------------------------
su_gi_contig_867                ------------------------------------------------
gi|15909669|gb|BI815929.1|BI815 ------------------------------------------------

PF14_0576                       ATAATAAAAAAAAAAATAATATATTATTTTTTATTTGATTTTCAAAAA
MAL14|PF14_0576                 ------------------------------------------------
su_gi_contig_867                ------------------------------------------------
gi|15909669|gb|BI815929.1|BI815 ------------------------------------------------

PF14_0576                       AATCTCTAATTTAAAAATTAATTCATAAAATAGTAAAAAAATTAATTT
MAL14|PF14_0576                 ------------------------------------------------
su_gi_contig_867                ------------------------------------------------
gi|15909669|gb|BI815929.1|BI815 ------------------------------------------------

PF14_0576                       TTTTTATTTTTTTTTCTTATAATATATTATTATATATTATGTATATAA
MAL14|PF14_0576                 ------------------------------------------------
su_gi_contig_867                ------------------------------------------------
gi|15909669|gb|BI815929.1|BI815 ------------------------------------------------

PF14_0576                       TATAATATAATAATAATATATACAATAATATTAATATGGGAAATATAT
MAL14|PF14_0576                 ------------------------------------------------
su_gi_contig_867                ------------------------------------------------
gi|15909669|gb|BI815929.1|BI815 ------------------------------------------------

PF14_0576                       ATAAATAAATAATAAAAATAAAAATAATTTAAATACATTATATACTTT
MAL14|PF14_0576                 ------------------------------------------------
su_gi_contig_867                ------------------------------------------------
gi|15909669|gb|BI815929.1|BI815 ------------------------------------------------

PF14_0576                       ATATGTATACCTATATATATATTTTTATATAACGTAAATAAAAATTTT
MAL14|PF14_0576                 ------------------------------------------------
su_gi_contig_867                ------------------------------------------------
gi|15909669|gb|BI815929.1|BI815 ------------------------------------------------

PF14_0576                       TTTAGTAATACATTTTTCATATTAATAGATTTATATATAATAATATTT
MAL14|PF14_0576                 ------------------------------------------------
su_gi_contig_867                ------------------------------------------------
gi|15909669|gb|BI815929.1|BI815 ------------------------------------------------

PF14_0576                       ATATATTTAACAGTTATTAATTATATATATATATATATATATATATAT
MAL14|PF14_0576                 ------------------------------------------------
su_gi_contig_867                ------------------------------------------------
gi|15909669|gb|BI815929.1|BI815 ------------------------------------------------

PF14_0576                       ATATATATAAAATATATATATTTTTATGTATATACTCTAATCCTATTT
MAL14|PF14_0576                 ------------------------------------------------
su_gi_contig_867                ------------------------------------------------
gi|15909669|gb|BI815929.1|BI815 ------------------------------------------------

PF14_0576                       TGCACTTTAATCCCTTCTAAAAACATTATGAATAATATATATAAATAA
MAL14|PF14_0576                 ------------------------------------------------
su_gi_contig_867                ------------------------------------------------
gi|15909669|gb|BI815929.1|BI815 ------------------------------------------------

PF14_0576                       AAGTATACATATAATTATTCTATGTAATATGTATATTATAATACAAAG
MAL14|PF14_0576                 ------------------------------------------------
su_gi_contig_867                ------------------------------------------------
gi|15909669|gb|BI815929.1|BI815 ------------------------------------------------

PF14_0576                       AATATTACATTATACAAAATATATATATAAATATATAAATATATATAT
MAL14|PF14_0576                 ------------------------------------------------
su_gi_contig_867                ------------------------------------------------
gi|15909669|gb|BI815929.1|BI815 ------------------------------------------------

PF14_0576                       ATATATATATATATATATATATATATCATTTAAGGTATATTCCTTTAA
MAL14|PF14_0576                 ------------------------------------------------
su_gi_contig_867                ------------------------------------------------
gi|15909669|gb|BI815929.1|BI815 ------------------------------------------------

PF14_0576                       GCCTTATAAAATTATAAGTATAATTTTATATATATAATATTATTTTAC
MAL14|PF14_0576                 ------------------------------------------------
su_gi_contig_867                ------------------------------------------------
gi|15909669|gb|BI815929.1|BI815 ------------------------------------------------

PF14_0576                       TTAAGTTTAATTAAATATATTATATATATATAATATATATTTATGTAT
MAL14|PF14_0576                 ------------------------------------------------
su_gi_contig_867                ------------------------------------------------
gi|15909669|gb|BI815929.1|BI815 ------------------------------------------------

PF14_0576                       GTTTTTTTTTAATTTTTTTTTTATTTTTTATTTCTTACATATAATGGT
MAL14|PF14_0576                 ------------------------------------------------
su_gi_contig_867                ------------------------------------------------
gi|15909669|gb|BI815929.1|BI815 ------------------------------------------------

PF14_0576                       TAAAAAAAAAGAATAAGAAATGAAATTTTATAAATTAACAAATGTACG
MAL14|PF14_0576                 ------------------------------------------------
su_gi_contig_867                ------------------------------------------------
gi|15909669|gb|BI815929.1|BI815 ------------------------------------------------

PF14_0576                       ATATGATGTTAGTGTATACATTATAAAGAACATAATATGTACATTATA
MAL14|PF14_0576                 ------------------------------------------------
su_gi_contig_867                ------------------------------------------------
gi|15909669|gb|BI815929.1|BI815 ------------------------------------------------

PF14_0576                       TATTTATTATATATATGAAGAACACAAGTAAATGAAGATATATTTAAA
MAL14|PF14_0576                 ------------------------------------------------
su_gi_contig_867                ------------------------------------------------
gi|15909669|gb|BI815929.1|BI815 ------------------------------------------------

PF14_0576                       AGAATTTTTATATAATATTTTAATCAATCCTTAATTGCCTTAATGTTT
MAL14|PF14_0576                 ------------------------------------------------
su_gi_contig_867                ------------------------------------------------
gi|15909669|gb|BI815929.1|BI815 ------------------------------------------------

PF14_0576                       TAAAATAATAATATTTTGTTACCTGCAAAAATTAATAAATATAATTTT
MAL14|PF14_0576                 ------------------------------------------------
su_gi_contig_867                ------------------------------------------------
gi|15909669|gb|BI815929.1|BI815 ------------------------------------------------

PF14_0576                       ACAAAAATATATATTTTTTTTCATTTTAAGTGTTAAAAATAAAAAGAT
MAL14|PF14_0576                 ------------------------------------------------
su_gi_contig_867                ------------------------------------------------
gi|15909669|gb|BI815929.1|BI815 ------------------------------------------------

PF14_0576                       ATAAAAAGAATTAATATTATTAATTCAGTATATAAATTATAATTTTTT
MAL14|PF14_0576                 ------------------------------------------------
su_gi_contig_867                ------------------------------------------------
gi|15909669|gb|BI815929.1|BI815 ------------------------------------------------

PF14_0576                       ATATTTATATATTTTAAAAAGTTCCCACATTCCTATACGTATTAATTA
MAL14|PF14_0576                 ------------------------------------------------
su_gi_contig_867                ------------------------------------------------
gi|15909669|gb|BI815929.1|BI815 ------------------------------------------------

PF14_0576                       TTAAAATATTAAAAAAAAGAAAAAAAAAAAAAAAGTCTTATTATTTGT
MAL14|PF14_0576                 ------------------------------------------------
su_gi_contig_867                ---------------------------------------ATTATTTGT
gi|15909669|gb|BI815929.1|BI815 ------------------------------------------------

PF14_0576                       CAAAGCAAAAACATGGCAAAGAATGATATTTGGACACCTTTAGAGTCC
MAL14|PF14_0576                 ------------ATGGCAAAGAATGATATTTGGACACCTTTAGAGTCC
su_gi_contig_867                CAAAGCAAAAACATGGCAAAGAATGATATTTGGACACCTTTAGAGTCC
gi|15909669|gb|BI815929.1|BI815 ------------------------------------------------

PF14_0576                       AATCCCGATTCTTTATATTTATATTCTTGTAAACTTGGACAGTCAAAA
MAL14|PF14_0576                 AATCCCGATTCTTTATATTTATATTCTTGTAAACTTGGACAGTCAAAA
su_gi_contig_867                AATCCCGATTCTTTATATTTATATTCTTGTAAACTTGGACAGTCAAAA
gi|15909669|gb|BI815929.1|BI815 ------------------------------------------------

PF14_0576                       TTAAAATTTGTGGACATCTATGGTTTTAATAATGATTTATTGGATATG
MAL14|PF14_0576                 TTAAAATTTGTGGACATCTATGGTTTTAATAATGATTTATTGGATATG
su_gi_contig_867                TTAAAATTTGTGGACATCTATGGTTTTAATAATGATTTATTGGATATG
gi|15909669|gb|BI815929.1|BI815 ------------------------------------------------

PF14_0576                       GTTAATTTGATATATATATATATATATATGTATGTATTTATGTATGTA
MAL14|PF14_0576                 ------------------------------------------------
su_gi_contig_867                ------------------------------------------------
gi|15909669|gb|BI815929.1|BI815 ------------------------------------------------

PF14_0576                       TTTATCTGTTTATTTACAAATATATAGAAATATGCCCAAACTACATAA
MAL14|PF14_0576                 ------------------------------------------------
su_gi_contig_867                ------------------------------------------------
gi|15909669|gb|BI815929.1|BI815 ------------------------------------------------

PF14_0576                       TATATATTAAATATATGACATAATAATTATTGATAAGTTCCATTTCCT
MAL14|PF14_0576                 ------------------------------------------------
su_gi_contig_867                ------------------------------------------------
gi|15909669|gb|BI815929.1|BI815 ------------------------------------------------

PF14_0576                       TATCACCAATATAAAAAGTATTATATATATATATATATATATATATAT
MAL14|PF14_0576                 ------------------------------------------------
su_gi_contig_867                ------------------------------------------------
gi|15909669|gb|BI815929.1|BI815 ------------------------------------------------

PF14_0576                       TTTATTGTTCCTTGTTTAACAGATTCCACAACCTGTTCAAGCGGTTAT
MAL14|PF14_0576                 ----------------------ATTCCACAACCTGTTCAAGCGGTTAT
su_gi_contig_867                ----------------------ATTCCACAACCTGTTCAAGCGGTTAT
gi|15909669|gb|BI815929.1|BI815 ------------------------------------------------

PF14_0576                       ATTTTTATATCCTGTAAATGATAATATAGTAATTATTATAAAACTTCA
MAL14|PF14_0576                 ATTTTTATATCCTGTAAATGATAATATA--------------------
su_gi_contig_867                ATTTTTATATCCTGTAAATGATAATATA--------------------
gi|15909669|gb|BI815929.1|BI815 ------------------------------------------------

PF14_0576                       TTTGTTATATAAGTGTGATACCATGTTCATTATATATTATGTTTTTCT
MAL14|PF14_0576                 ------------------------------------------------
su_gi_contig_867                ------------------------------------------------
gi|15909669|gb|BI815929.1|BI815 ------------------------------------------------

PF14_0576                       TTATTAATTCTTAATTTAATTTTCTTTTTTTTATATATATATAACATT
MAL14|PF14_0576                 ------------------------------------------------
su_gi_contig_867                ------------------------------------------------
gi|15909669|gb|BI815929.1|BI815 ------------------------------------------------

PF14_0576                       TATTTATATTCTTGAAAGGTTTCTGAAAACAATACCAATGATAAGCAC
MAL14|PF14_0576                 ------------------GTTTCTGAAAACAATACCAATGATAAGCAC
su_gi_contig_867                ------------------GTTTCTGAAAACAATACCAATGATAAGCAC
gi|15909669|gb|BI815929.1|BI815 ------------------------------------------------

PF14_0576                       AATTTGAAAGAAAATTTTGATAACGTCTGGTTTATAAAACAAGTAAAA
MAL14|PF14_0576                 AATTTGAAAGAAAATTTTGATAACGTCTGGTTTATAAAACAAGTAAAA
su_gi_contig_867                AATTTGAAAGAAAATTTTGATAACGTCTGGTTTATAAAACAA------
gi|15909669|gb|BI815929.1|BI815 ------------------------------------------------

PF14_0576                       ATAATCACATTGTGTAATATGAATAATATTTTGCCAATTTTGTATGTT
MAL14|PF14_0576                 ATAATCACATTGTGTAATATGAATAATATTTTGCCAATTTTGTATGTT
su_gi_contig_867                ------------------------------------------------
gi|15909669|gb|BI815929.1|BI815 ------------------------------------------------

PF14_0576                       TGTTTTAACAGCATTGTATATAAATAAATAAATAAATATATATATATA
MAL14|PF14_0576                 TGTTTTAACAGCATT---------------------------------
su_gi_contig_867                ------------------------------------------------
gi|15909669|gb|BI815929.1|BI815 ------------------------------------------------

PF14_0576                       TATATATATATATATATATATATATATATATATACATGTATATATATT
MAL14|PF14_0576                 ------------------------------------------------
su_gi_contig_867                ------------------------------------------------
gi|15909669|gb|BI815929.1|BI815 ------------------------------------------------

PF14_0576                       TTTTCTTTTTGTTTTGGTATTTTATTTTTAAGTACATTCCAAACTCAT
MAL14|PF14_0576                 ------------------------------------------------
su_gi_contig_867                --------------------------------TACATTCCAAACTCAT
gi|15909669|gb|BI815929.1|BI815 ------------------------------------------------

PF14_0576                       GTGGAACCATAGCCTTGTTACATTTATACGGAAATTTAAGGAATAAAT
MAL14|PF14_0576                 ------------------------------------------------
su_gi_contig_867                GTGGAACCATAGCCTTGTTACATTTATACGGAAATTTAAGGAATAAAT
gi|15909669|gb|BI815929.1|BI815 ------------------------------------------------

PF14_0576                       TCGAACTAGGTACTTATATATATATATATAACATATATACACACACAC
MAL14|PF14_0576                 ------------------------------------------------
su_gi_contig_867                TCGAACTAG---------------------------------------
gi|15909669|gb|BI815929.1|BI815 ------------------------------------------------

PF14_0576                       ACACATATATATATATATATATATATTTATTTTATATTTTAAGATAAG
MAL14|PF14_0576                 ------------------------------------------------
su_gi_contig_867                -------------------------------------------ATAAG
gi|15909669|gb|BI815929.1|BI815 ------------------------------------------------

PF14_0576                       GATTCTGTTTTGGATGATTTCTTTAATAAAGTTAATGAGATGTCTGCC
MAL14|PF14_0576                 ------------------------------------------------
su_gi_contig_867                GATTCTGTTTTGGATGATTTCTTTAATAAAGTTAATGAGATGTCTGCC
gi|15909669|gb|BI815929.1|BI815 ------------------------------------------------

PF14_0576                       GAAAAAAGAGGACAGGTTTTTTTTTTTTTTTTTTTTTTTTTTTTTTCT
MAL14|PF14_0576                 ------------------------------------------------
su_gi_contig_867                GAAAAAAGAGGACAG---------------------------------
gi|15909669|gb|BI815929.1|BI815 -------------------------------------TTTTTTTTTCT

PF14_0576                       TTTTTTAATACATTATAAAATGGGTGAATACCTATTTGATAAGAATTA
MAL14|PF14_0576                 ------------------------------------------------
su_gi_contig_867                ------------------------------------------------
gi|15909669|gb|BI815929.1|BI815 TTTTTTAATACATTATAAAATGGGTGAATACCTATTTGATAAGAATTA

PF14_0576                       CATAAATACATAATTATTTTATTTTTAATTTTTTTAAAATTTTTTTAT
MAL14|PF14_0576                 ------------------------------------------------
su_gi_contig_867                ------------------------------------------------
gi|15909669|gb|BI815929.1|BI815 CATAAATACATAATTATTTTATTTTTAATTTTTTTAAAATTTTTTTAT

PF14_0576                       TTGAAGGAGTTGAAAAATAACAAAAGTATTGAAAATTTACATCACGAG
MAL14|PF14_0576                 ------GAGTTGAAAAATAACAAAAGTATTGAAAATTTACATCACGAG
su_gi_contig_867                ------GAGTTGAAAAATAACAAAAGTATTGAAAATTTACATCACGAG
gi|15909669|gb|BI815929.1|BI815 TTGAAGGAGTTGAAAAATAACAAAAGTATTGAAAATTTACATCACGAG

PF14_0576                       TTTTGTGGACAAGTCGAGAATAGGGACGATATTTTAGACGTAATTATT
MAL14|PF14_0576                 TTTTGTGGACAAGTCGAGAATAGGGACGATATTTTAGAC---------
su_gi_contig_867                TTTTGTGGACAAGTCGAGAATAGGGACGATATTTTAGAC---------
gi|15909669|gb|BI815929.1|BI815 TTTTGTGTACTCGNCGAGAATAGGGACGATATTTTAGAC---------

PF14_0576                       TAAAGATAGCAAATGAATATGGAAAAAAAATAAAATATAAATATAAAT
MAL14|PF14_0576                 ------------------------------------------------
su_gi_contig_867                ------------------------------------------------
gi|15909669|gb|BI815929.1|BI815 ------------------------------------------------

PF14_0576                       AAATAAATATATATATATATATATATATATGAATTATTTTTTTATATT
MAL14|PF14_0576                 ------------------------------------------------
su_gi_contig_867                ------------------------------------------------
gi|15909669|gb|BI815929.1|BI815 ------------------------------------------------

PF14_0576                       TTTAGGTTGATACACATTTTATTGTTTTTGTGCAAATTGAAGGAAAGA
MAL14|PF14_0576                 -------TGATACACATTTTATTGTTTTTGTGCAAATTGAAGGAAAGA
su_gi_contig_867                -------TGATACACATTTTATTGTTTTTGTGCAAATTGAAGGAAAGA
gi|15909669|gb|BI815929.1|BI815 -------TGATACACATTTTATTGTTTTTGTGCAAATTGAAGGAAAGA

PF14_0576                       TCATTGAATTGGTATGTTTAAATTTTATTTAAAAAAAAATGTATGTGT
MAL14|PF14_0576                 TCATTGAATTGG------------------------------------
su_gi_contig_867                TCATTGAATTGG------------------------------------
gi|15909669|gb|BI815929.1|BI815 TCATTGAATTGG------------------------------------

PF14_0576                       ATCTTTATTATTATTCCCAATAAATACATACATATATATATATATATG
MAL14|PF14_0576                 ------------------------------------------------
su_gi_contig_867                ------------------------------------------------
gi|15909669|gb|BI815929.1|BI815 ------------------------------------------------

PF14_0576                       TATTTATTTATTTATGTATATTCTTTTTAATTTTTTTAAAGGATGGAA
MAL14|PF14_0576                 -----------------------------------------GATGGAA
su_gi_contig_867                -----------------------------------------GATGGAA
gi|15909669|gb|BI815929.1|BI815 -----------------------------------------GATGGAA

PF14_0576                       GAAAGGATCATCCTACTGTTCACTGTTTTACCAATGGAGATAATTTTT
MAL14|PF14_0576                 GAAAGGATCATCCTACTGTTCACTGTTTTACCAATGGAGATAATTTTT
su_gi_contig_867                GAAAGGATCATCCTACTGTTCACTGTTTTACCAATGGAGATAATTTTT
gi|15909669|gb|BI815929.1|BI815 GAAAGGATCATCCTACTGTTCACTGTTTTACCAATGGAGATAATTTTT

PF14_0576                       TATATGTAAGTATAATAATTTAATAATATATATTTTTTTTTTTTTTTT
MAL14|PF14_0576                 TATAT-------------------------------------------
su_gi_contig_867                TATAT-------------------------------------------
gi|15909669|gb|BI815929.1|BI815 TATAT-------------------------------------------

PF14_0576                       CTTTTCCTTTTTACTTTTTTTAATATAATAATAATATAAAATCATTTT
MAL14|PF14_0576                 ------------------------------------------------
su_gi_contig_867                ------------------------------------------------
gi|15909669|gb|BI815929.1|BI815 ------------------------------------------------

PF14_0576                       ATTTATTTTAGGATACGGGGAAAATCATACAAGATAAGTTTATTGAAA
MAL14|PF14_0576                 -----------GATACGGGGAAAATCATACAAGATAAGTTTATTGAAA
su_gi_contig_867                -----------GATACGGGGAAAATCATACAAGATAAGTTTATTGAAA
gi|15909669|gb|BI815929.1|BI815 -----------GATACGGGGAAAATCATACAAGATAAGTTTATTGAAA

PF14_0576                       AATGTAAAGATGATTTAAGATTTTCAGCATTGGCCGTAATACCAAACG
MAL14|PF14_0576                 AATGTAAAGATGATTTAAGATTTTCAGCATTGGCCGTAATACCAAACG
su_gi_contig_867                AATGTAAAGATGATTTAAGATTTTCAGCATTGGCCGTAATACCAAACG
gi|15909669|gb|BI815929.1|BI815 AATGTAAAGATGATTTAAGATTTTCAGCATTGGCCGTAATACCAAACG

PF14_0576                       ATAACTTTGATATTATATGAAAAAAAAGGAAAATAAAAATAAAAAAAA
MAL14|PF14_0576                 ATAACTTTGATATTATATGA----------------------------
su_gi_contig_867                ATAACTTTGATATTATATGAAAA-------------------------
gi|15909669|gb|BI815929.1|BI815 ATAACTTTGATATT----------------------------------

PF14_0576                       ATAATAATAATAATTAATTAATATAATATTTTTTCATAATTATATATT
MAL14|PF14_0576                 ------------------------------------------------
su_gi_contig_867                ------------------------------------------------
gi|15909669|gb|BI815929.1|BI815 ------------------------------------------------

PF14_0576                       TAATATATTTCCTAGTATCATTTTTTTTTTTTTTTTTACATATTTTTG
MAL14|PF14_0576                 ------------------------------------------------
su_gi_contig_867                ------------------------------------------------
gi|15909669|gb|BI815929.1|BI815 ------------------------------------------------

PF14_0576                       TGTTATTTTTTTTTTTTTTTAATGAATATATATATATATATAACACAT
MAL14|PF14_0576                 ------------------------------------------------
su_gi_contig_867                ------------------------------------------------
gi|15909669|gb|BI815929.1|BI815 ------------------------------------------------

PF14_0576                       ATATTTATATACATGTATATATATATATATTTACAGTTAATATTAAAT
MAL14|PF14_0576                 ------------------------------------------------
su_gi_contig_867                ------------------------------------------------
gi|15909669|gb|BI815929.1|BI815 ------------------------------------------------

PF14_0576                       AAATAAAAACATTAAGATGAGTAAATTTGTATAATACATGTGTACGTA
MAL14|PF14_0576                 ------------------------------------------------
su_gi_contig_867                ------------------------------------------------
gi|15909669|gb|BI815929.1|BI815 ------------------------------------------------

PF14_0576                       TTTTTATATAAATAATAATGTTTAGCATAATGTTATCATTTTTTTTTT
MAL14|PF14_0576                 ------------------------------------------------
su_gi_contig_867                ------------------------------------------------
gi|15909669|gb|BI815929.1|BI815 ------------------------------------------------

PF14_0576                       TTTTTTTTTTGTTATATTTATATTAATAAAAAAAAAAAAATGTATAAA
MAL14|PF14_0576                 ------------------------------------------------
su_gi_contig_867                ------------------------------------------------
gi|15909669|gb|BI815929.1|BI815 ------------------------------------------------

PF14_0576                       AATTATATCTGAGGATATATATATATATATATATATTACACAATAAAT
MAL14|PF14_0576                 ------------------------------------------------
su_gi_contig_867                ------------------------------------------------
gi|15909669|gb|BI815929.1|BI815 ------------------------------------------------

PF14_0576                       ATTTAAAAAAAAAAAAAAAAATATTTATATATATTAAGATTAACACTA
MAL14|PF14_0576                 ------------------------------------------------
su_gi_contig_867                ------------------------------------------------
gi|15909669|gb|BI815929.1|BI815 ------------------------------------------------

PF14_0576                       AGGAGCTTAAAATAGAATCTTAAGAAAACTTATATTTTTTATAATCCT
MAL14|PF14_0576                 ------------------------------------------------
su_gi_contig_867                ------------------------------------------------
gi|15909669|gb|BI815929.1|BI815 ------------------------------------------------

PF14_0576                       ATAATTTGAGTAAGGAAAATATTAAAGAAAAAAATTAAAACTTTTTAT
MAL14|PF14_0576                 ------------------------------------------------
su_gi_contig_867                ------------------------------------------------
gi|15909669|gb|BI815929.1|BI815 ------------------------------------------------

PF14_0576                       TTATTTATTTATATTTTATATATATATTTTTTTTTTTTTTTTTATTTA
MAL14|PF14_0576                 ------------------------------------------------
su_gi_contig_867                ------------------------------------------------
gi|15909669|gb|BI815929.1|BI815 ------------------------------------------------

PF14_0576                       TTTATTCATATATTATTACAATGTGAAAATATGCAAAGTCCTAAATAA
MAL14|PF14_0576                 ------------------------------------------------
su_gi_contig_867                ------------------------------------------------
gi|15909669|gb|BI815929.1|BI815 ------------------------------------------------

PF14_0576                       GAAATAATAAATTATTAAGATGTATATATGTACATATTACATACATAT
MAL14|PF14_0576                 ------------------------------------------------
su_gi_contig_867                ------------------------------------------------
gi|15909669|gb|BI815929.1|BI815 ------------------------------------------------

PF14_0576                       ATATGCTTATTCCTTAATGTCGATTTGTGCATATAATTTAATGACAGA
MAL14|PF14_0576                 ------------------------------------------------
su_gi_contig_867                ------------------------------------------------
gi|15909669|gb|BI815929.1|BI815 ------------------------------------------------

PF14_0576                       AAATAAAAAATAGAATATATAAATATTTTTATACTTTTTTTTATTTAT
MAL14|PF14_0576                 ------------------------------------------------
su_gi_contig_867                ------------------------------------------------
gi|15909669|gb|BI815929.1|BI815 ------------------------------------------------

PF14_0576                       TTATATATTTTATTTATTTATTTATTTATTTATTTATTTTATTTATTT
MAL14|PF14_0576                 ------------------------------------------------
su_gi_contig_867                ------------------------------------------------
gi|15909669|gb|BI815929.1|BI815 ------------------------------------------------

PF14_0576                       ATTTTTTTTTTTTTTTTATTTTATTTTTTTTTTTTTTTTTTTTTTTAT
MAL14|PF14_0576                 ------------------------------------------------
su_gi_contig_867                ------------------------------------------------
gi|15909669|gb|BI815929.1|BI815 ------------------------------------------------

PF14_0576                       TTATTATTATATATATTTTTTTTTCTTTCTTTCATTGCACTAAAGTTT
MAL14|PF14_0576                 ------------------------------------------------
su_gi_contig_867                ------------------------------------------------
gi|15909669|gb|BI815929.1|BI815 ------------------------------------------------

PF14_0576                       GAAAAATAATATAGTTTAAAATTATATTATTATTGTTATCTTTGAAAA
MAL14|PF14_0576                 ------------------------------------------------
su_gi_contig_867                ------------------------------------------------
gi|15909669|gb|BI815929.1|BI815 ------------------------------------------------

PF14_0576                       AGAAAAGAAAAAAGTTTCTTGATATTACAAGAACTACTAATGTTTTAT
MAL14|PF14_0576                 ------------------------------------------------
su_gi_contig_867                ------------------------------------------------
gi|15909669|gb|BI815929.1|BI815 ------------------------------------------------

PF14_0576                       ATTTATTTTAATAGTATAAATAAATATAAATATAAATATATATATTTA
MAL14|PF14_0576                 ------------------------------------------------
su_gi_contig_867                ------------------------------------------------
gi|15909669|gb|BI815929.1|BI815 ------------------------------------------------

PF14_0576                       TATATATATAATATATACATATATACATATATATAATATGTGTAAATT
MAL14|PF14_0576                 ------------------------------------------------
su_gi_contig_867                ------------------------------------------------
gi|15909669|gb|BI815929.1|BI815 ------------------------------------------------

PF14_0576                       TTTTAATAGACATTTTATCTAAATTATTTCATGATTTTTATTATATTT
MAL14|PF14_0576                 ------------------------------------------------
su_gi_contig_867                ------------------------------------------------
gi|15909669|gb|BI815929.1|BI815 ------------------------------------------------

PF14_0576                       CTAAATATAAGTATATTTCATTTTTTATTATTTTATGTTCCATATGTA
MAL14|PF14_0576                 ------------------------------------------------
su_gi_contig_867                ------------------------------------------------
gi|15909669|gb|BI815929.1|BI815 ------------------------------------------------

PF14_0576                       TACTGGGAAAAGAAATGAAATATACACACATACATATATACATATATA
MAL14|PF14_0576                 ------------------------------------------------
su_gi_contig_867                ------------------------------------------------
gi|15909669|gb|BI815929.1|BI815 ------------------------------------------------

PF14_0576                       TTTATATATATTAAAAAATAGAAGAATAAGTAAAGAAATATATGAGTA
MAL14|PF14_0576                 ------------------------------------------------
su_gi_contig_867                ------------------------------------------------
gi|15909669|gb|BI815929.1|BI815 ------------------------------------------------

PF14_0576                       TATTGTATGAAGAAATAAATGTGTACATATCTTAGTATCATATTTATA
MAL14|PF14_0576                 ------------------------------------------------
su_gi_contig_867                ------------------------------------------------
gi|15909669|gb|BI815929.1|BI815 ------------------------------------------------

PF14_0576                       ATACATACATACATATATATATATATATATATATATATATATAATATA
MAL14|PF14_0576                 ------------------------------------------------
su_gi_contig_867                ------------------------------------------------
gi|15909669|gb|BI815929.1|BI815 ------------------------------------------------

PF14_0576                       TAAAGAATATATAAGTATATAAAAAATTAAAATCTACTTTTAATTATA
MAL14|PF14_0576                 ------------------------------------------------
su_gi_contig_867                ------------------------------------------------
gi|15909669|gb|BI815929.1|BI815 ------------------------------------------------

PF14_0576                       TATATATATATATGATATACTTGAGTGTGCA
MAL14|PF14_0576                 -------------------------------
su_gi_contig_867                -------------------------------
gi|15909669|gb|BI815929.1|BI815 -------------------------------

;

endblock;
