# Supplementary material for: cDNA sequences reveal considerable gene prediction inaccuracy in the Plasmodium falciparum genome
Source: BMC Genomics. 2007 Jul 27;8:255. doi: 10.1186/1471-2164-8-255 (PMC1978503; doi:10.1186/1471-2164-8-255)
Supplement: Additional file 3 — Genes with cDNA sequences not matching predicted CDS perfectly. Aligned cDNA and predicted CDS sequences can be viewed by double clicking the hyper-linked gene names in the Excel file. [file 1471-2164-8-255-S3.zip › PF14_0584.TXT]

#NEXUS

[!This data assembled using Sequencher, from Gene Codes Corporation.]
begin data;
   dimensions ntax=3 nchar=3551;
   format datatype=dna gap=- interleave=yes;
   matrix

PF14_0584         AAGAACAGTACGGAAAATTTAAATAAATATCTAAATGAAGTGTCACAG
MAL14|PF14_0584   ------------------------------------------------
su_gi_contig_3180 ------------------------------------------------

PF14_0584         AATTATAAACATATAAATAATACCAAGAATAAAAATAATAATTATAAT
MAL14|PF14_0584   ------------------------------------------------
su_gi_contig_3180 ------------------------------------------------

PF14_0584         ATTACAGAAGATGATGATAATTATCTAATGCATGATTTAGACTCATTT
MAL14|PF14_0584   ------------------------------------------------
su_gi_contig_3180 ------------------------------------------------

PF14_0584         GAAAGAGTTAATGCTCATGTAATTCTTTCTAAAGAATTTCAAAACTTT
MAL14|PF14_0584   ------------------------------------------------
su_gi_contig_3180 ------------------------------------------------

PF14_0584         CTTGATAATCTAGATGAAGTTGAATTATATACAAATGAAAAATTAAAA
MAL14|PF14_0584   ------------------------------------------------
su_gi_contig_3180 ------------------------------------------------

PF14_0584         ATTATTGATTTTAATGAACGTGAAAAAAAAAGACCACATTTATATATT
MAL14|PF14_0584   ------------------------------------------------
su_gi_contig_3180 ------------------------------------------------

PF14_0584         AAAAATTCAAATGAAAATACTCTTGAAAAGATCGATGAAAATGATAAT
MAL14|PF14_0584   ------------------------------------------------
su_gi_contig_3180 ------------------------------------------------

PF14_0584         AGCTTATCTAACGTACATATAGATACAACATTACCTATGGAGGATGTA
MAL14|PF14_0584   ------------------------------------------------
su_gi_contig_3180 ------------------------------------------------

PF14_0584         CCTGCATATACTGAACAAAATAAAAAAATTAAAAAGTGACATGAATAT
MAL14|PF14_0584   ------------------------------------------------
su_gi_contig_3180 ------------------------------------------------

PF14_0584         GAGAATTATTAATAATATGAGGTTTATTTAAAACAAGGAGAAATACAT
MAL14|PF14_0584   ------------------------------------------------
su_gi_contig_3180 ------------------------------------------------

PF14_0584         GGATTTTAAAATGAAAATTGTGATCACTAATAAGGAGAAATTATATAA
MAL14|PF14_0584   ------------------------------------------------
su_gi_contig_3180 ------------------------------------------------

PF14_0584         AAATAATAAATATATATATATATATATATATATATATATAATTAAATA
MAL14|PF14_0584   ------------------------------------------------
su_gi_contig_3180 ------------------------------------------------

PF14_0584         TATGTTATTTAAAATTAAAATTAATCTTTTTTTTGAAAATCTTTAATA
MAL14|PF14_0584   ------------------------------------------------
su_gi_contig_3180 ------------------------------------------------

PF14_0584         TGTATAAAAATATATACATTCTTTAATATATAATAATATATACATTTA
MAL14|PF14_0584   ------------------------------------------------
su_gi_contig_3180 ------------------------------------------------

PF14_0584         TAAATTATTTAAAAAATATATATTTATTTTTTTTAAATTTTATTTTTT
MAL14|PF14_0584   ------------------------------------------------
su_gi_contig_3180 ------------------------------------------------

PF14_0584         TATAAGTATTGATTTTAATAAGTAAATAAATAAATAAATAAATAAATA
MAL14|PF14_0584   ------------------------------------------------
su_gi_contig_3180 ------------------------------------------------

PF14_0584         TATATATATATATATATATATATATTATAATATATTTATCAAGAATAA
MAL14|PF14_0584   ------------------------------------------------
su_gi_contig_3180 ------------------------------------------------

PF14_0584         AATATTAATTATTTTTTTTGTTTTCATATATATATTATTATTTTTTTT
MAL14|PF14_0584   ------------------------------------------------
su_gi_contig_3180 ------------------------------------------------

PF14_0584         TATATTTTTTTTTTTTTTGTATTTAATTAACTTAATATATATATTCAA
MAL14|PF14_0584   ------------------------------------------------
su_gi_contig_3180 ------------------------------------------------

PF14_0584         CTCTTTTTCCGGGTATGTAAAATATATAAAAATATATATTTATATATA
MAL14|PF14_0584   ------------------------------------------------
su_gi_contig_3180 ------------------------------------------------

PF14_0584         ATATGAAATAATATAATAAAAAGAAATAAAGTATATATTTAATATATA
MAL14|PF14_0584   ------------------------------------------------
su_gi_contig_3180 ------------------------------------------------

PF14_0584         TATTTTTTCATGAATATAAATTTCAAAAAAAAAAATATATTTTAATCT
MAL14|PF14_0584   ------------------------------------------------
su_gi_contig_3180 ------------------------------------------------

PF14_0584         TTAGAACATTAAATAAAAGGATAAAATATTTACAATATTATTTATTTA
MAL14|PF14_0584   ------------------------------------------------
su_gi_contig_3180 ------------------------------------------------

PF14_0584         TAAGAATATGTTGATTATATTAAACACGCTGTGGTATTTATTATAACT
MAL14|PF14_0584   ------------------------------------------------
su_gi_contig_3180 ------------------------------------------------

PF14_0584         TTGAATTTTTATTTTATAATTCTTATATGATATATTTTTCCTCTTATG
MAL14|PF14_0584   ------------------------------------------------
su_gi_contig_3180 ------------------------------------------------

PF14_0584         TAAAAAAATTGTGATGTTGTGCTATTTTATTTAATTATTATTATATAT
MAL14|PF14_0584   ------------------------------------------------
su_gi_contig_3180 ------------------------------------------------

PF14_0584         ATATAATTTTATATGTTAAACAATTTACAAAAAGAAATATTATGAAGA
MAL14|PF14_0584   ------------------------------------------------
su_gi_contig_3180 ------------------------------------------------

PF14_0584         TTATTACATTTAATTAATTGTATATAATAATTTATATATTTTTTTTTG
MAL14|PF14_0584   ------------------------------------------------
su_gi_contig_3180 ------------------------------------------------

PF14_0584         TTGTCCTTTATTAATTTTTTTTTTTTTTTTTCATTGGTTTACTTTATT
MAL14|PF14_0584   ------------------------------------------------
su_gi_contig_3180 ------------------------------------------------

PF14_0584         TTTTTTTTTAAATAAATAAAAAAATATATTATTCAACATATCACAAGT
MAL14|PF14_0584   ------------------------------------------------
su_gi_contig_3180 ------------------------------------------------

PF14_0584         ATATTTGTTTATATAACTTCATTTTTTTTTTTAATTAATGTTTATTTT
MAL14|PF14_0584   ------------------------------------------------
su_gi_contig_3180 ------------------------------------------------

PF14_0584         TATTTTTATAAAATGAGGAAATTGAAATATCATGAGCAGAAATTACTG
MAL14|PF14_0584   ------------ATGAGGAAATTGAAATATCATGAGCAGAAATTACTG
su_gi_contig_3180 ------------------------------------CAGAAATTACTG

PF14_0584         AAGAAGGTAAATTTTTATGATTGGAAAAGGACGAATAATGTAAGAGAA
MAL14|PF14_0584   AAGAAGGTAAATTTTTATGATTGGAAAAGGACGAATAATGTAAGAGAA
su_gi_contig_3180 AAGAAGGTAAATTTTTATGATTGGAAAAGGACGAATAATGTAAGAGAA

PF14_0584         GTAAAAGTTTTAAGGAAATATGTAATACAAAACAGAGAAGACTATACT
MAL14|PF14_0584   GTAAAAGTTTTAAGGAAATATGTAATACAAAACAGAGAAGACTATACT
su_gi_contig_3180 GTAAAAGTTTTAAGGAAATATGTAATACAAAACAGAGAAGACTATACT

PF14_0584         AAATATAATAAAATATGTGGATATATAACCAAGTTAGTATCCAAATTA
MAL14|PF14_0584   AAATATAATAAAATATGTGGATATATAACCAAGTTAGTATCCAAATTA
su_gi_contig_3180 AAATATAATAAAATATGTGGATATATAACCAAGTTAGTATCCAAATTA

PF14_0584         AGATTATTACCAGAAAATGATGAATTTCGTATAAAAATGACAGATGAA
MAL14|PF14_0584   AGATTATTACCAGAAAATGATGAATTTC--------------------
su_gi_contig_3180 AGATTATTACCAGAAAATGATGAATTTCGTATAAAAATGACAGATGAA

PF14_0584         TTATTAGATAAATTATATGATAT-GGATTAATTAATTATAAATCCAGT
MAL14|PF14_0584   ------------------------------------------------
su_gi_contig_3180 TTATTAGATAAATTATATGATATGGGATTAATTAATTATAAATCCAGT

PF14_0584         TTAGCTGAATGTGAAAAAATAACTGTTTCATCTTTTTGCCGAAGACGG
MAL14|PF14_0584   ----CTGAATGTGAAAAAATAACTGTTTCATCTTTTTGCCGAAGACGG
su_gi_contig_3180 TTAGCTGAATGTGAAAAAATAACTGTTTCATCTTTTTGCCGAAGACGG

PF14_0584         CTAGCTGTCTTACTGTTCAGGTTAAAATTTGTTCAAACAATTAAGCTA
MAL14|PF14_0584   CTAGCTGTCTTACTGTTCAGGTTAAAATTTGTTCAAACAATTAAGCTA
su_gi_contig_3180 CTAGCTGTCTTACTGTTCAGGTTAAAATTTGTTCAAACAATTAAGCTA

PF14_0584         GCCATAACATATATTCAGCATGGAAATATAAGAATTGGAAATAACGTA
MAL14|PF14_0584   GCCATAACATATATTCAGCATGGAAATATAAGAATTGGAAATAACGTA
su_gi_contig_3180 GCCATAACATATATTCAGCATGGAAATATAAGAATTGGAAATAACGTA

PF14_0584         ATAAATAATCCTTCTTTTCATATAAATAGAAATATGGAAGATCATATA
MAL14|PF14_0584   ATAAATAATCCTTCTTTTCATATAAATAGAAATATGGAAGATCATATA
su_gi_contig_3180 ATAAATAATCCTTCTTTTCATATAAATAGAAATATGGAAGATCATATA

PF14_0584         AAATGGGCAGATGGATCTAAAATATTAAAACACATACAAAAACATCGA
MAL14|PF14_0584   AAATGGGCAGATGGATCTAAAATATTAAAACACATACAAAAACATCGA
su_gi_contig_3180 AAATGGGCAGATGGATCTAAAATATTAAAACACATACAAAAACATCGA

PF14_0584         GAAAGTAAAGATGATTATGAGTTGTTAGGAAATTAATATTATCACCTT
MAL14|PF14_0584   GAAAGTAAAGATGATTATGAGTTGTTAGGAAATTAA------------
su_gi_contig_3180 GAAAGTAAAGATGATTAAGAGTTGTTAGGAAATTAATATTATCACCTT

PF14_0584         ATGGTATATATAATATATGTAAGGTCATATTTTCACAATCGCTTTCAA
MAL14|PF14_0584   ------------------------------------------------
su_gi_contig_3180 ATGGTATATATAATATATGTAAGGTCATATTTTCACAATCGCTTTCAA

PF14_0584         TTTTATCCACCATATGGTAAAATATATATACAAATACATACATATATA
MAL14|PF14_0584   ------------------------------------------------
su_gi_contig_3180 TTTTATCCACCATATGGTAAAATATATATACAAATACATACATATATA

PF14_0584         TATATGTATATTATTTCCAGTGGTATTATACATATATATAAATATATA
MAL14|PF14_0584   ------------------------------------------------
su_gi_contig_3180 TATATGTATATTATTTCCAGTGGTATTATACATATATATAAATATATA

PF14_0584         TATATATATATATGTGTTTTATTTTTTTTTTATTTTACCCTTTTCTTT
MAL14|PF14_0584   ------------------------------------------------
su_gi_contig_3180 TATATATATATATGTGTTTTATTTTTTTTTTATTTTACCCTTTTCTTT

PF14_0584         TTTATTTTTTTTGTATTTATATTCACATTTATATTTGTTTTACCGTTT
MAL14|PF14_0584   ------------------------------------------------
su_gi_contig_3180 TTTATTTTTTTTGTATTTATATTCACATTTATATTTGTTTTACCGTTT

PF14_0584         GAATTTTTTATAACTTTCTAATTAAAATCCCAAAATTAAAAAATAAAA
MAL14|PF14_0584   ------------------------------------------------
su_gi_contig_3180 GAATTTTTTATAACTTTCTAATTAAAATCCCAAAATTAAAAAATAAAA

PF14_0584         AAAATAATAAATTAAAATTATTAAAATAATTAAAAGAACTTAAAACAA
MAL14|PF14_0584   ------------------------------------------------
su_gi_contig_3180 AAAATAATAAATTAAAATTATTAAAAT---------------------

PF14_0584         ATTTAACTCCATTTTTTTATCAATATATACCATATATATATGCATATA
MAL14|PF14_0584   ------------------------------------------------
su_gi_contig_3180 ------------------------------------------------

PF14_0584         TAATACCTTTATATTATACAACGAAAAAATGTTTCATCTTAAAAATAC
MAL14|PF14_0584   ------------------------------------------------
su_gi_contig_3180 ------------------------------------------------

PF14_0584         ATATAGGAAAAAAAATAATGTGTAAAGTAAACATAAACACCCTATAAA
MAL14|PF14_0584   ------------------------------------------------
su_gi_contig_3180 ------------------------------------------------

PF14_0584         TAACAATCTAATATACAGAAAATATGTTTATTTATTTTTAATATAAAA
MAL14|PF14_0584   ------------------------------------------------
su_gi_contig_3180 ------------------------------------------------

PF14_0584         AAAATATTATTTTTATAATATATTATGTTATATTTTATTATAATATAT
MAL14|PF14_0584   ------------------------------------------------
su_gi_contig_3180 ------------------------------------------------

PF14_0584         ATTATATTATGTTATATTTTATTATAATATATTATGTTATATTATCTT
MAL14|PF14_0584   ------------------------------------------------
su_gi_contig_3180 ------------------------------------------------

PF14_0584         ATGTTATATATTTTATATTATATTCCTTTTTTTAGAATAAGGAAAAAT
MAL14|PF14_0584   ------------------------------------------------
su_gi_contig_3180 ------------------------------------------------

PF14_0584         AAAAATATATATATTCGGTACTTTTTTAATATTTTATATATATATATA
MAL14|PF14_0584   ------------------------------------------------
su_gi_contig_3180 ------------------------------------------------

PF14_0584         TATATATAAAAAAAAAAATAATAAATTAAAATTTCTTACAACAACCAG
MAL14|PF14_0584   ------------------------------------------------
su_gi_contig_3180 ------------------------------------------------

PF14_0584         TATTATTATAATAAAACATATTTTCTTTTTTTCAACATACCTATAACT
MAL14|PF14_0584   ------------------------------------------------
su_gi_contig_3180 ------------------------------------------------

PF14_0584         AAATAATATATATATATATATATAATATATATATATATATAACATGTT
MAL14|PF14_0584   ------------------------------------------------
su_gi_contig_3180 ------------------------------------------------

PF14_0584         ATATACCACCTCAGTCACTTAAGCATATAAAATAAAATAAATGTTGTA
MAL14|PF14_0584   ------------------------------------------------
su_gi_contig_3180 ------------------------------------------------

PF14_0584         GTTTTCAAATAAAAATAAAATTTTAAATTTTTAAAAATAATGACATAT
MAL14|PF14_0584   ------------------------------------------------
su_gi_contig_3180 ------------------------------------------------

PF14_0584         AAAAAGAAAGGTTTTATAGAATGAAAATAATATTTGTGAAAAAAGAAT
MAL14|PF14_0584   ------------------------------------------------
su_gi_contig_3180 ------------------------------------------------

PF14_0584         AATACTTTTTTAACATAATAAAAATTGTATTTAAATAAATATATAAAT
MAL14|PF14_0584   ------------------------------------------------
su_gi_contig_3180 ------------------------------------------------

PF14_0584         ATATATATATATATATGTTATATATATAAATATTTATTTATTTTATTT
MAL14|PF14_0584   ------------------------------------------------
su_gi_contig_3180 ------------------------------------------------

PF14_0584         TAAGTATGCATAATTCTTCCGTATATTCGTAATAATATATATATTATT
MAL14|PF14_0584   ------------------------------------------------
su_gi_contig_3180 ------------------------------------------------

PF14_0584         ATAATATGTATATAATATATATTATTATAAATAAAACCTTTTTTGTTT
MAL14|PF14_0584   ------------------------------------------------
su_gi_contig_3180 ------------------------------------------------

PF14_0584         TTTTTTTTTTTTATTTATATATCTTTAAATACGAATTTATATAAGAAG
MAL14|PF14_0584   ------------------------------------------------
su_gi_contig_3180 ------------------------------------------------

PF14_0584         AAAAATATATATAAATATAATATAATATATATTATATATATATATATA
MAL14|PF14_0584   ------------------------------------------------
su_gi_contig_3180 ------------------------------------------------

PF14_0584         TATATATATTTACATATTAAATAAAATATACTATATATAATTTTAAAT
MAL14|PF14_0584   ------------------------------------------------
su_gi_contig_3180 ------------------------------------------------

PF14_0584         ACCATCATATTATATATAGTTTTATTCAATCCAGTATACTACATATAA
MAL14|PF14_0584   ------------------------------------------------
su_gi_contig_3180 ------------------------------------------------

PF14_0584         TATAAATTTTATATGTATGATGAATTTTTTTTTTTTTAATTAATATAT
MAL14|PF14_0584   ------------------------------------------------
su_gi_contig_3180 ------------------------------------------------

PF14_0584         ATTTATATATATAATAATAATATATATGTATTATATATATATTATAA
MAL14|PF14_0584   -----------------------------------------------
su_gi_contig_3180 -----------------------------------------------

;

endblock;
