# Supplementary material for: cDNA sequences reveal considerable gene prediction inaccuracy in the Plasmodium falciparum genome
Source: BMC Genomics. 2007 Jul 27;8:255. doi: 10.1186/1471-2164-8-255 (PMC1978503; doi:10.1186/1471-2164-8-255)
Supplement: Additional file 3 — Genes with cDNA sequences not matching predicted CDS perfectly. Aligned cDNA and predicted CDS sequences can be viewed by double clicking the hyper-linked gene names in the Excel file. [file 1471-2164-8-255-S3.zip › PF14_0613.TXT]

#NEXUS

[!This data assembled using Sequencher, from Gene Codes Corporation.]
begin data;
   dimensions ntax=4 nchar=13330;
   format datatype=dna gap=- interleave=yes;
   matrix

PF14_0613                       TGAGAAAAATAGAAAAAGGAAAAAATATATATATAATTTTTACTATTT
MAL14|PF14_0613                 ------------------------------------------------
su_gi_contig_1811               ------------------------------------------------
gi|22794294|gb|BU498100.1|BU498 ------------------------------------------------

PF14_0613                       TGAAAATGGTTATTTATATTTCAATATTATGTATATATTATTATATGC
MAL14|PF14_0613                 ------------------------------------------------
su_gi_contig_1811               ------------------------------------------------
gi|22794294|gb|BU498100.1|BU498 ------------------------------------------------

PF14_0613                       ATTAAAGATTTTCAGTTCCTTGTTTTTTTTTCCCCCTTAAAAAAAATG
MAL14|PF14_0613                 ------------------------------------------------
su_gi_contig_1811               ------------------------------------------------
gi|22794294|gb|BU498100.1|BU498 ------------------------------------------------

PF14_0613                       GACTATTAAAAAAATATAATGTTCTTTTGGTTTTGAAAGGAACAAATA
MAL14|PF14_0613                 ------------------------------------------------
su_gi_contig_1811               ------------------------------------------------
gi|22794294|gb|BU498100.1|BU498 ------------------------------------------------

PF14_0613                       GGAACGATGCAATTTAGTTTTTTGATTTTTTATTATTTTATTATTTAT
MAL14|PF14_0613                 ------------------------------------------------
su_gi_contig_1811               ------------------------------------------------
gi|22794294|gb|BU498100.1|BU498 ------------------------------------------------

PF14_0613                       TATTTATTTATTTATTTATTTATTTATTTATTTTATTTTATTATGTTT
MAL14|PF14_0613                 ------------------------------------------------
su_gi_contig_1811               ------------------------------------------------
gi|22794294|gb|BU498100.1|BU498 ------------------------------------------------

PF14_0613                       TTTTTTTTTTTTTTTTTTTATTATTTTATTATTTATTTTATATTTTTT
MAL14|PF14_0613                 ------------------------------------------------
su_gi_contig_1811               ------------------------------------------------
gi|22794294|gb|BU498100.1|BU498 ------------------------------------------------

PF14_0613                       AATTTCTTCTCACTTTCATATATACTTATTTTTAATTAGAATTATTGT
MAL14|PF14_0613                 ------------------------------------------------
su_gi_contig_1811               ------------------------------------------------
gi|22794294|gb|BU498100.1|BU498 ------------------------------------------------

PF14_0613                       GAATATAAAAGAAATTTGTTTTTGTATATATCTTTTAGAAAAATAATA
MAL14|PF14_0613                 ------------------------------------------------
su_gi_contig_1811               ------------------------------------------------
gi|22794294|gb|BU498100.1|BU498 ------------------------------------------------

PF14_0613                       AATATTTGTGAATATATTATGAAAAGGGATAATTTTGTTTTCTTTTTA
MAL14|PF14_0613                 ------------------------------------------------
su_gi_contig_1811               ------------------------------------------------
gi|22794294|gb|BU498100.1|BU498 ------------------------------------------------

PF14_0613                       AATATATATATATATATTATATGTGTTTATAAATTTTTTTTTTTTTTT
MAL14|PF14_0613                 ------------------------------------------------
su_gi_contig_1811               ------------------------------------------------
gi|22794294|gb|BU498100.1|BU498 ------------------------------------------------

PF14_0613                       TTTTTATTATTTTAAAATAAATATGGCTATTTTCCTAAATATTTCTCC
MAL14|PF14_0613                 ------------------------------------------------
su_gi_contig_1811               ------------------------------------------------
gi|22794294|gb|BU498100.1|BU498 ------------------------------------------------

PF14_0613                       TTTAAAAAAATAATGAATATGTTAGATTGTTATAAACATATCATTTAG
MAL14|PF14_0613                 ------------------------------------------------
su_gi_contig_1811               ------------------------------------------------
gi|22794294|gb|BU498100.1|BU498 ------------------------------------------------

PF14_0613                       AATATCAAGCTGTGAAAAAAAGAAATAAAAAAAATATATAAAATAATA
MAL14|PF14_0613                 ------------------------------------------------
su_gi_contig_1811               ------------------------------------------------
gi|22794294|gb|BU498100.1|BU498 ------------------------------------------------

PF14_0613                       AAATCACGAAAAGAGATATTCATTTATATATATATATATATATATATA
MAL14|PF14_0613                 ------------------------------------------------
su_gi_contig_1811               ------------------------------------------------
gi|22794294|gb|BU498100.1|BU498 ------------------------------------------------

PF14_0613                       TATATATATAATTATTTATATAAATATGTGTGTCATATATATTATATA
MAL14|PF14_0613                 ------------------------------------------------
su_gi_contig_1811               ------------------------------------------------
gi|22794294|gb|BU498100.1|BU498 ------------------------------------------------

PF14_0613                       TAAATTGGCGTTTGTAATATATTATATGCAAATGAGTATGGTTATATC
MAL14|PF14_0613                 ------------------------------------------------
su_gi_contig_1811               ------------------------------------------------
gi|22794294|gb|BU498100.1|BU498 ------------------------------------------------

PF14_0613                       TATAATTATATTTACAAAATAAATGTGTTGCATTTTTTTTTTTTTTTT
MAL14|PF14_0613                 ------------------------------------------------
su_gi_contig_1811               ------------------------------------------------
gi|22794294|gb|BU498100.1|BU498 ------------------------------------------------

PF14_0613                       TTTCTTAAAATTTTATATTTTTCATAATTATATTTTTATATTTTTATA
MAL14|PF14_0613                 ------------------------------------------------
su_gi_contig_1811               ------------------------------------------------
gi|22794294|gb|BU498100.1|BU498 ------------------------------------------------

PF14_0613                       TATTTGTAATTTTAATATTTTCTTTTTTTCTTTTTTTTTTCTTTTTTT
MAL14|PF14_0613                 ------------------------------------------------
su_gi_contig_1811               ------------------------------------------------
gi|22794294|gb|BU498100.1|BU498 ------------------------------------------------

PF14_0613                       TTTTTGTATTTTAATTTTGTCAAGATTATATTATTATAATGGCATAAT
MAL14|PF14_0613                 ------------------------------------------------
su_gi_contig_1811               ------------------------------------------------
gi|22794294|gb|BU498100.1|BU498 ------------------------------------------------

PF14_0613                       ATAAAAGCGTTATACATTTAATTTTAATTTTTTTTTTCTTTTTTTATT
MAL14|PF14_0613                 ------------------------------------------------
su_gi_contig_1811               ------------------------------------------------
gi|22794294|gb|BU498100.1|BU498 ------------------------------------------------

PF14_0613                       TAATACAACATGGAATAATCAAACAATTATAGTCAAGAAAAGAAAAAA
MAL14|PF14_0613                 ------------------------------------------------
su_gi_contig_1811               ------------------------------------------------
gi|22794294|gb|BU498100.1|BU498 ------------------------------------------------

PF14_0613                       AAAAAAAAATGCAATAAAATAAAAAAAACAAGAGATATATTTTTAAAA
MAL14|PF14_0613                 ------------------------------------------------
su_gi_contig_1811               ------------------------------------------------
gi|22794294|gb|BU498100.1|BU498 ------------------------------------------------

PF14_0613                       AAAATGAAACCGATATTTATAAGGCATTGTCTTATATATAGTGTATAT
MAL14|PF14_0613                 ------------------------------------------------
su_gi_contig_1811               ------------------------------------------------
gi|22794294|gb|BU498100.1|BU498 ------------------------------------------------

PF14_0613                       AATATATCTATTTGGTAGTTTTAATATATACATATATATATATGTATA
MAL14|PF14_0613                 ------------------------------------------------
su_gi_contig_1811               ------------------------------------------------
gi|22794294|gb|BU498100.1|BU498 ------------------------------------------------

PF14_0613                       TTTTGCATTACATATATCTCTGTATATGTATATACAATTTGTGGATGT
MAL14|PF14_0613                 ------------------------------------------------
su_gi_contig_1811               ------------------------------------------------
gi|22794294|gb|BU498100.1|BU498 ------------------------------------------------

PF14_0613                       ATATGTAATTTGTTGAAATTGTATAAGTCATACACGCAGGTAATATAT
MAL14|PF14_0613                 ------------------------------------------------
su_gi_contig_1811               ------------------------------------------------
gi|22794294|gb|BU498100.1|BU498 ------------------------------------------------

PF14_0613                       ATATATATATATATATATATATATATATATATTATAAGTACATATATA
MAL14|PF14_0613                 ------------------------------------------------
su_gi_contig_1811               ------------------------------------------------
gi|22794294|gb|BU498100.1|BU498 ------------------------------------------------

PF14_0613                       TTGGTGGAAATAAGAAAATATCTTATTTTTTTTTTTTTTTATAAAAAA
MAL14|PF14_0613                 ------------------------------------------------
su_gi_contig_1811               ------------------------------------------------
gi|22794294|gb|BU498100.1|BU498 ------------------------------------------------

PF14_0613                       AGAAAAAAATAGAACTGTATTTGTGAAATTGATATTAATATACATTCA
MAL14|PF14_0613                 ------------------------------------------------
su_gi_contig_1811               ------------------------------------------------
gi|22794294|gb|BU498100.1|BU498 ------------------------------------------------

PF14_0613                       TGTTATATTACTATGGAAATAAAAAGAGAAAAAGAAGATAGAAAAAAG
MAL14|PF14_0613                 ------------ATGGAAATAAAAAGAGAAAAAGAAGATAGAAAAAAG
su_gi_contig_1811               ------------------------------------------------
gi|22794294|gb|BU498100.1|BU498 ------------------------------------------------

PF14_0613                       AAAAATGAAAAGAATGATCAAGATGTATTACATAATAAGATGAACAAT
MAL14|PF14_0613                 AAAAATGAAAAGAATGATCAAGATGTATTACATAATAAGATGAACAAT
su_gi_contig_1811               ------------------------------------------------
gi|22794294|gb|BU498100.1|BU498 ------------------------------------------------

PF14_0613                       CCTAAGGAGAACCATGAGAAATTTCAGAAACTTTTTTATTTTAATGAA
MAL14|PF14_0613                 CCTAAGGAGAACCATGAGAAATTTCAGAAACTTTTTTATTTTAATGAA
su_gi_contig_1811               ------------------------------------------------
gi|22794294|gb|BU498100.1|BU498 ------------------------------------------------

PF14_0613                       TCGTATGAAAATAAGAATTCCGATACAAATTCCAATATTATGAGTAAC
MAL14|PF14_0613                 TCGTATGAAAATAAGAATTCCGATACAAATTCCAATATTATGAGTAAC
su_gi_contig_1811               ------------------------------------------------
gi|22794294|gb|BU498100.1|BU498 ------------------------------------------------

PF14_0613                       ACATATGAAAATATGTATGAAGATTTTTCATCGAATTATGATGATAGT
MAL14|PF14_0613                 ACATATGAAAATATGTATGAAGATTTTTCATCGAATTATGATGATAGT
su_gi_contig_1811               ------------------------------------------------
gi|22794294|gb|BU498100.1|BU498 ------------------------------------------------

PF14_0613                       GCATGTAAATCTAATGATGATTTAACTGAATTTTATTTATATAATGAA
MAL14|PF14_0613                 GCATGTAAATCTAATGATGATTTAACTGAATTTTATTTATATAATGAA
su_gi_contig_1811               ------------------------------------------------
gi|22794294|gb|BU498100.1|BU498 ------------------------------------------------

PF14_0613                       ATTAATAATCATAAATATAATAATAATTTATATGACTTTTATTTAAGT
MAL14|PF14_0613                 ATTAATAATCATAAATATAATAATAATTTATATGACTTTTATTTAAGT
su_gi_contig_1811               ------------------------------------------------
gi|22794294|gb|BU498100.1|BU498 ------------------------------------------------

PF14_0613                       AAGTTTAATAAAAATGCTGAGGAAAAGCAAAGGTTGAAAAACGCCAGA
MAL14|PF14_0613                 AAGTTTAATAAAAATGCTGAGGAAAAGCAAAGGTTGAAAAACGCCAGA
su_gi_contig_1811               ------------------------------------------------
gi|22794294|gb|BU498100.1|BU498 ------------------------------------------------

PF14_0613                       ATTCATTTTATGGACAAACTAAGTTACTTGAAAAAAAAAGAAAAGAAA
MAL14|PF14_0613                 ATTCATTTTATGGACAAACTAAGTTACTTGAAAAAAAAAGAAAAGAAA
su_gi_contig_1811               ------------------------------------------------
gi|22794294|gb|BU498100.1|BU498 ------------------------------------------------

PF14_0613                       AACAAAGATGATCCTAATAATAACACAATGAATAATAAAAGTAATAGT
MAL14|PF14_0613                 AACAAAGATGATCCTAATAATAACACAATGAATAATAAAAGTAATAGT
su_gi_contig_1811               ------------------------------------------------
gi|22794294|gb|BU498100.1|BU498 ------------------------------------------------

PF14_0613                       AAACATAATTACAGTGGAAATAATAATAATAATAATAATAATAATAAT
MAL14|PF14_0613                 AAACATAATTACAGTGGAAATAATAATAATAATAATAATAATAATAAT
su_gi_contig_1811               ------------------------------------------------
gi|22794294|gb|BU498100.1|BU498 ------------------------------------------------

PF14_0613                       AATAATAATAATAATAATAGTAATAATAATAATAATAGTTGTATATAC
MAL14|PF14_0613                 AATAATAATAATAATAATAGTAATAATAATAATAATAGTTGTATATAC
su_gi_contig_1811               ------------------------------------------------
gi|22794294|gb|BU498100.1|BU498 ------------------------------------------------

PF14_0613                       CTAGATAAAGAAAAAATATATAATATTGAAAAAGATGAGGTAAATCCT
MAL14|PF14_0613                 CTAGATAAAGAAAAAATATATAATATTGAAAAAGATGAGGTAAATCCT
su_gi_contig_1811               ------------------------------------------------
gi|22794294|gb|BU498100.1|BU498 ------------------------------------------------

PF14_0613                       GATGAATTTGAATACGATAAAATACAAAGCGAAAGAAGTAAAAAAAAT
MAL14|PF14_0613                 GATGAATTTGAATACGATAAAATACAAAGCGAAAGAAGTAAAAAAAAT
su_gi_contig_1811               ------------------------------------------------
gi|22794294|gb|BU498100.1|BU498 ------------------------------------------------

PF14_0613                       AATCCTAGTGAAAATGTCTCATATATAAATATTTCTCAAAAGGAAGAT
MAL14|PF14_0613                 AATCCTAGTGAAAATGTCTCATATATAAATATTTCTCAAAAGGAAGAT
su_gi_contig_1811               ------------------------------------------------
gi|22794294|gb|BU498100.1|BU498 ------------------------------------------------

PF14_0613                       CAAAATACTGTGTGTTTTGACCTTAATTTATCAGACTTAAAAAATGAT
MAL14|PF14_0613                 CAAAATACTGTGTGTTTTGACCTTAATTTATCAGACTTAAAAAATGAT
su_gi_contig_1811               ------------------------------------------------
gi|22794294|gb|BU498100.1|BU498 ------------------------------------------------

PF14_0613                       CAAAAAAAAAAAAAAGAGAATAGTGGTTATTCCTATTATTTTAAGAAC
MAL14|PF14_0613                 CAAAAAAAAAAAAAAGAGAATAGTGGTTATTCCTATTATTTTAAGAAC
su_gi_contig_1811               ------------------------------------------------
gi|22794294|gb|BU498100.1|BU498 ------------------------------------------------

PF14_0613                       AAATATGATACAGATGAAAATGTGACTGAAAAAAAACCTAAATTTTTA
MAL14|PF14_0613                 AAATATGATACAGATGAAAATGTGACTGAAAAAAAACCTAAATTTTTA
su_gi_contig_1811               ------------------------------------------------
gi|22794294|gb|BU498100.1|BU498 ------------------------------------------------

PF14_0613                       AAGAATAATGGATATAACTTGAAATTAAATAATGATATATTGAGTATG
MAL14|PF14_0613                 AAGAATAATGGATATAACTTGAAATTAAATAATGATATATTGAGTATG
su_gi_contig_1811               ------------------------------------------------
gi|22794294|gb|BU498100.1|BU498 ------------------------------------------------

PF14_0613                       GATAAAAATGAAAATTATTATAATAAGAAAAGTAATACGTTTAACAAT
MAL14|PF14_0613                 GATAAAAATGAAAATTATTATAATAAGAAAAGTAATACGTTTAACAAT
su_gi_contig_1811               ------------------------------------------------
gi|22794294|gb|BU498100.1|BU498 ------------------------------------------------

PF14_0613                       AATAATATGAATAATAAGGATATTATCGAAAATAATAAAAATAATATT
MAL14|PF14_0613                 AATAATATGAATAATAAGGATATTATCGAAAATAATAAAAATAATATT
su_gi_contig_1811               ------------------------------------------------
gi|22794294|gb|BU498100.1|BU498 ------------------------------------------------

PF14_0613                       AAGAATAATAATATTAATAATATATTTATTAATACATTAATAAATAAG
MAL14|PF14_0613                 AAGAATAATAATATTAATAATATATTTATTAATACATTAATAAATAAG
su_gi_contig_1811               ------------------------------------------------
gi|22794294|gb|BU498100.1|BU498 ------------------------------------------------

PF14_0613                       TGCGATTATACCATCACTTGTTATATGTATAAAAAGGCAAATGCTACA
MAL14|PF14_0613                 TGCGATTATACCATCACTTGTTATATGTATAAAAAGGCAAATGCTACA
su_gi_contig_1811               ------------------------------------------------
gi|22794294|gb|BU498100.1|BU498 ------------------------------------------------

PF14_0613                       CATATATATAGAAAGAAAATATTATTATTAAAGAAGAACTTTTTAATT
MAL14|PF14_0613                 CATATATATAGAAAGAAAATATTATTATTAAAGAAGAACTTTTTAATT
su_gi_contig_1811               ------------------------------------------------
gi|22794294|gb|BU498100.1|BU498 ------------------------------------------------

PF14_0613                       ATTAATAAATATAAACAAAATATGAATGATATGGATAAACTCGAGCAC
MAL14|PF14_0613                 ATTAATAAATATAAACAAAATATGAATGATATGGATAAACTCGAGCAC
su_gi_contig_1811               ------------------------------------------------
gi|22794294|gb|BU498100.1|BU498 ------------------------------------------------

PF14_0613                       AGTGATATTTTTGATATATCTTATTCTAGATATAGTAATATATGTAAA
MAL14|PF14_0613                 AGTGATATTTTTGATATATCTTATTCTAGATATAGTAATATATGTAAA
su_gi_contig_1811               ------------------------------------------------
gi|22794294|gb|BU498100.1|BU498 ------------------------------------------------

PF14_0613                       ACTTCAAACAATATATATAAGTTCAGTTTGTACGCAAGAAGAGTATGT
MAL14|PF14_0613                 ACTTCAAACAATATATATAAGTTCAGTTTGTACGCAAGAAGAGTATGT
su_gi_contig_1811               ------------------------------------------------
gi|22794294|gb|BU498100.1|BU498 ------------------------------------------------

PF14_0613                       AGAAATAATAGTAGCAATAATAATAATAACAATAATAATAATATTAAC
MAL14|PF14_0613                 AGAAATAATAGTAGCAATAATAATAATAACAATAATAATAATATTAAC
su_gi_contig_1811               ------------------------------------------------
gi|22794294|gb|BU498100.1|BU498 ------------------------------------------------

PF14_0613                       AGCAATAATAATAATAATAATAATAACAGCAATATTAATATTAACAGC
MAL14|PF14_0613                 AGCAATAATAATAATAATAATAATAACAGCAATATTAATATTAACAGC
su_gi_contig_1811               ------------------------------------------------
gi|22794294|gb|BU498100.1|BU498 ------------------------------------------------

PF14_0613                       AATAATAATAACAACAGCAATAATAATAATAACAGCAATAATAACAGC
MAL14|PF14_0613                 AATAATAATAACAACAGCAATAATAATAATAACAGCAATAATAACAGC
su_gi_contig_1811               ------------------------------------------------
gi|22794294|gb|BU498100.1|BU498 ------------------------------------------------

PF14_0613                       AATAATAAAAGCAATAATAAAAGCAATAATAAAAGCAATAATAAAAGC
MAL14|PF14_0613                 AATAATAAAAGCAATAATAAAAGCAATAATAAAAGCAATAATAAAAGC
su_gi_contig_1811               ------------------------------------------------
gi|22794294|gb|BU498100.1|BU498 ------------------------------------------------

PF14_0613                       AATAATAAAAGCAATTATAATAATAACAGCAGCAATAACAATAGGAAC
MAL14|PF14_0613                 AATAATAAAAGCAATTATAATAATAACAGCAGCAATAACAATAGGAAC
su_gi_contig_1811               ------------------------------------------------
gi|22794294|gb|BU498100.1|BU498 ------------------------------------------------

PF14_0613                       AATAATAATAATTATTATTATTATGATAATAATAACAATTATGATAAT
MAL14|PF14_0613                 AATAATAATAATTATTATTATTATGATAATAATAACAATTATGATAAT
su_gi_contig_1811               ------------------------------------------------
gi|22794294|gb|BU498100.1|BU498 ------------------------------------------------

PF14_0613                       AATTATAATATCAGCAACAATTATAATGATAATAGTTCCAGTTCAGAT
MAL14|PF14_0613                 AATTATAATATCAGCAACAATTATAATGATAATAGTTCCAGTTCAGAT
su_gi_contig_1811               ------------------------------------------------
gi|22794294|gb|BU498100.1|BU498 ------------------------------------------------

PF14_0613                       AATAGTAATTTTTTTTGCTTAAAAAAAATGAAGAAGAAAAAAAAAAGT
MAL14|PF14_0613                 AATAGTAATTTTTTTTGCTTAAAAAAAATGAAGAAGAAAAAAAAAAGT
su_gi_contig_1811               ------------------------------------------------
gi|22794294|gb|BU498100.1|BU498 ------------------------------------------------

PF14_0613                       AATTATTATAAAATATCCAATGATGGTTATAATTACAATGATGAATAT
MAL14|PF14_0613                 AATTATTATAAAATATCCAATGATGGTTATAATTACAATGATGAATAT
su_gi_contig_1811               ------------------------------------------------
gi|22794294|gb|BU498100.1|BU498 ------------------------------------------------

PF14_0613                       ATAAGATTAGCACATCATAATGTGAATGTTATTATTGAATTAATAAAT
MAL14|PF14_0613                 ATAAGATTAGCACATCATAATGTGAATGTTATTATTGAATTAATAAAT
su_gi_contig_1811               ------------------------------------------------
gi|22794294|gb|BU498100.1|BU498 ------------------------------------------------

PF14_0613                       TTAATGAAAATTATTTCTGTGTATGGATCTATAAAAAAATATATGAAA
MAL14|PF14_0613                 TTAATGAAAATTATTTCTGTGTATGGATCTATAAAAAAATATATGAAA
su_gi_contig_1811               ------------------------------------------------
gi|22794294|gb|BU498100.1|BU498 ------------------------------------------------

PF14_0613                       ATATTATTTTTGAAATTTACAAAAAATGTGTTTTTAAGAAATTATGAA
MAL14|PF14_0613                 ATATTATTTTTGAAATTTACAAAAAATGTGTTTTTAAGAAATTATGAA
su_gi_contig_1811               ------------------------------------------------
gi|22794294|gb|BU498100.1|BU498 ------------------------------------------------

PF14_0613                       ATTTGTAATTCATCACCAAATTATTTAGCATTTCTTAAAAATTATTAT
MAL14|PF14_0613                 ATTTGTAATTCATCACCAAATTATTTAGCATTTCTTAAAAATTATTAT
su_gi_contig_1811               ------------------------------------------------
gi|22794294|gb|BU498100.1|BU498 ------------------------------------------------

PF14_0613                       AAACCCATCAATAGAGGATTGTATAATTATATATATGTTAATATATTA
MAL14|PF14_0613                 AAACCCATCAATAGAGGATTGTATAATTATATATATGTTAATATATTA
su_gi_contig_1811               ------------------------------------------------
gi|22794294|gb|BU498100.1|BU498 ------------------------------------------------

PF14_0613                       AAGATTAAGAATTTAGAGCATATAAAATATAATTACATATATGCTATA
MAL14|PF14_0613                 AAGATTAAGAATTTAGAGCATATAAAATATAATTACATATATGCTATA
su_gi_contig_1811               ------------------------------------------------
gi|22794294|gb|BU498100.1|BU498 ------------------------------------------------

PF14_0613                       ATAGATGTAGATGAATTTATGTATTATTATAAATATGAGCATAATAGG
MAL14|PF14_0613                 ATAGATGTAGATGAATTTATGTATTATTATAAATATGAGCATAATAGG
su_gi_contig_1811               ------------------------------------------------
gi|22794294|gb|BU498100.1|BU498 ------------------------------------------------

PF14_0613                       GATATGTTTATACCATTATTTTCAGATAGACAAAATAAAATTATTTTC
MAL14|PF14_0613                 GATATGTTTATACCATTATTTTCAGATAGACAAAATAAAATTATTTTC
su_gi_contig_1811               ------------------------------------------------
gi|22794294|gb|BU498100.1|BU498 ------------------------------------------------

PF14_0613                       CATTTCTATACAGATACTAATTTGTATTTAGGTAATTTTGTATTTAAC
MAL14|PF14_0613                 CATTTCTATACAGATACTAATTTGTATTTAGGTAATTTTGTATTTAAC
su_gi_contig_1811               ------------------------------------------------
gi|22794294|gb|BU498100.1|BU498 ------------------------------------------------

PF14_0613                       AGTTATGAAATTGAAAAACATATAGATTTTGATATTGATGAAATAGAT
MAL14|PF14_0613                 AGTTATGAAATTGAAAAACATATAGATTTTGATATTGATGAAATAGAT
su_gi_contig_1811               ------------------------------------------------
gi|22794294|gb|BU498100.1|BU498 ------------------------------------------------

PF14_0613                       GAGGTAAATGACTTACGTCATAGACCTAATTTGTTGTTATACAAAGGT
MAL14|PF14_0613                 GAGGTAAATGACTTACGTCATAGACCTAATTTGTTGTTATACAAAGGT
su_gi_contig_1811               ------------------------------------------------
gi|22794294|gb|BU498100.1|BU498 ------------------------------------------------

PF14_0613                       AAAATGGTTGATAATATGAATGGAAATAAAAATAATGATGATAATGAT
MAL14|PF14_0613                 AAAATGGTTGATAATATGAATGGAAATAAAAATAATGATGATAATGAT
su_gi_contig_1811               ------------------------------------------------
gi|22794294|gb|BU498100.1|BU498 ------------------------------------------------

PF14_0613                       GATAATGATGATAATGATGTTAATGATGTTAATGATGTTAATAATGTT
MAL14|PF14_0613                 GATAATGATGATAATGATGTTAATGATGTTAATGATGTTAATAATGTT
su_gi_contig_1811               ------------------------------------------------
gi|22794294|gb|BU498100.1|BU498 ------------------------------------------------

PF14_0613                       AATAATGTTAATGATGTTAATGATGTTAATGATGTTAATATTGATGAT
MAL14|PF14_0613                 AATAATGTTAATGATGTTAATGATGTTAATGATGTTAATATTGATGAT
su_gi_contig_1811               ------------------------------------------------
gi|22794294|gb|BU498100.1|BU498 ------------------------------------------------

PF14_0613                       AATTTGAATGAGTTTAATATGAAGGATGAAAATAATCATAATAATAAT
MAL14|PF14_0613                 AATTTGAATGAGTTTAATATGAAGGATGAAAATAATCATAATAATAAT
su_gi_contig_1811               ------------------------------------------------
gi|22794294|gb|BU498100.1|BU498 ------------------------------------------------

PF14_0613                       AATATTCATAACAATAATGTTGATAATAATGTTAATACCGTTGGTCAT
MAL14|PF14_0613                 AATATTCATAACAATAATGTTGATAATAATGTTAATACCGTTGGTCAT
su_gi_contig_1811               ------------------------------------------------
gi|22794294|gb|BU498100.1|BU498 ------------------------------------------------

PF14_0613                       AATGATAGTTTTAACGGAGTAAATAATAGCCAGAATAACAATAATAGC
MAL14|PF14_0613                 AATGATAGTTTTAACGGAGTAAATAATAGCCAGAATAACAATAATAGC
su_gi_contig_1811               ------------------------------------------------
gi|22794294|gb|BU498100.1|BU498 ------------------------------------------------

PF14_0613                       TATAATAATCATGATTATGGTAATAATATAAGTGAAGAATATGAACAG
MAL14|PF14_0613                 TATAATAATCATGATTATGGTAATAATATAAGTGAAGAATATGAACAG
su_gi_contig_1811               ------------------------------------------------
gi|22794294|gb|BU498100.1|BU498 ------------------------------------------------

PF14_0613                       TTAGATTATAGTTCCAGGTCTTCTAATAAAACCGAGAATTTATTCAGC
MAL14|PF14_0613                 TTAGATTATAGTTCCAGGTCTTCTAATAAAACCGAGAATTTATTCAGC
su_gi_contig_1811               ------------------------------------------------
gi|22794294|gb|BU498100.1|BU498 ------------------------------------------------

PF14_0613                       TCACTTGATAAAGTTCATAATGAGAAAATACCAAATGATAATTCTTTA
MAL14|PF14_0613                 TCACTTGATAAAGTTCATAATGAGAAAATACCAAATGATAATTCTTTA
su_gi_contig_1811               ------------------------------------------------
gi|22794294|gb|BU498100.1|BU498 ------------------------------------------------

PF14_0613                       TTAAATCAAAGGAATATATTTTTTGATAGGAATTATTTTTTTGTAAAG
MAL14|PF14_0613                 TTAAATCAAAGGAATATATTTTTTGATAGGAATTATTTTTTTGTAAAG
su_gi_contig_1811               ------------------------------------------------
gi|22794294|gb|BU498100.1|BU498 ------------------------------------------------

PF14_0613                       AAATTATATAATGATCAAAAAAAGAATATTCAAAAGAGTAGTAGATAT
MAL14|PF14_0613                 AAATTATATAATGATCAAAAAAAGAATATTCAAAAGAGTAGTAGATAT
su_gi_contig_1811               ------------------------------------------------
gi|22794294|gb|BU498100.1|BU498 ------------------------------------------------

PF14_0613                       ATGTCCCAATTAAATGATAATAATATTATCCATATCCATATATATATA
MAL14|PF14_0613                 ATGTCCCAATTAAATGATAATAATATTATCCATATCCATATATATATA
su_gi_contig_1811               ------------------------------------------------
gi|22794294|gb|BU498100.1|BU498 ------------------------------------------------

PF14_0613                       TATAAAAGTAAAAATAGATTTGAATATTTATTACCAACTCAAAAAAAA
MAL14|PF14_0613                 TATAAAAGTAAAAATAGATTTGAATATTTATTACCAACTCAAAAAAAA
su_gi_contig_1811               ------------------------------------------------
gi|22794294|gb|BU498100.1|BU498 ------------------------------------------------

PF14_0613                       ACTAATTTGTTATGTAATGATGATCATTTATCTTTAACGAATAATAAT
MAL14|PF14_0613                 ACTAATTTGTTATGTAATGATGATCATTTATCTTTAACGAATAATAAT
su_gi_contig_1811               ------------------------------------------------
gi|22794294|gb|BU498100.1|BU498 ------------------------------------------------

PF14_0613                       TTAAATAATAATTATCAATTAATAAATTTATTTTTAAATAATTTTAAA
MAL14|PF14_0613                 TTAAATAATAATTATCAATTAATAAATTTATTTTTAAATAATTTTAAA
su_gi_contig_1811               ------------------------------------------------
gi|22794294|gb|BU498100.1|BU498 ------------------------------------------------

PF14_0613                       AAAACTATGCAAATAAAATATCGATTTAAAGCAATCATAGGAAAAATA
MAL14|PF14_0613                 AAAACTATGCAAATAAAATATCGATTTAAAGCAATCATAGGAAAAATA
su_gi_contig_1811               ------------------------------------------------
gi|22794294|gb|BU498100.1|BU498 ------------------------------------------------

PF14_0613                       AATAGTATTTTTGAATTTCAAAATTTCTTATTTTCCATTTTTTCTATT
MAL14|PF14_0613                 AATAGTATTTTTGAATTTCAAAATTTCTTATTTTCCATTTTTTCTATT
su_gi_contig_1811               ------------------------------------------------
gi|22794294|gb|BU498100.1|BU498 ------------------------------------------------

PF14_0613                       TTCTATATATTATTATGTTGTTATTATAAGAATTTTATACATTTTATA
MAL14|PF14_0613                 TTCTATATATTATTATGTTGTTATTATAAGAATTTTATACATTTTATA
su_gi_contig_1811               ------------------------------------------------
gi|22794294|gb|BU498100.1|BU498 ------------------------------------------------

PF14_0613                       ATATCATTTACTATAATATTTTTTATATGTATAAATAACGAAAAAAAT
MAL14|PF14_0613                 ATATCATTTACTATAATATTTTTTATATGTATAAATAACGAAAAAAAT
su_gi_contig_1811               ------------------------------------------------
gi|22794294|gb|BU498100.1|BU498 ------------------------------------------------

PF14_0613                       TATGAATCTTATAGGAAAATTTTATATGAATTTCCAATATTATATTTA
MAL14|PF14_0613                 TATGAATCTTATAGGAAAATTTTATATGAATTTCCAATATTATATTTA
su_gi_contig_1811               ------------------------------------------------
gi|22794294|gb|BU498100.1|BU498 ------------------------------------------------

PF14_0613                       TTTTTCCCAAATAAATTATTATGTAAAATATCAAAGAAATCCAATTTA
MAL14|PF14_0613                 TTTTTCCCAAATAAATTATTATGTAAAATATCAAAGAAATCCAATTTA
su_gi_contig_1811               ------------------------------------------------
gi|22794294|gb|BU498100.1|BU498 ------------------------------------------------

PF14_0613                       TATCATTTGCACACATTTTTACATATTTTTTTATTAAACAGATTTCCT
MAL14|PF14_0613                 TATCATTTGCACACATTTTTACATATTTTTTTATTAAACAGATTTCCT
su_gi_contig_1811               ------------------------------------------------
gi|22794294|gb|BU498100.1|BU498 ------------------------------------------------

PF14_0613                       TACTTTTTCCAATATTTATATAAGAACCACAAATGTAAGTGTTTATAT
MAL14|PF14_0613                 TACTTTTTCCAATATTTATATAAGAACCACAAATGTAAGTGTTTATAT
su_gi_contig_1811               ------------------------------------------------
gi|22794294|gb|BU498100.1|BU498 ------------------------------------------------

PF14_0613                       TTTTTTGCATATGCTCCAACATATTTGGGAAAATATTACAACCATTAT
MAL14|PF14_0613                 TTTTTTGCATATGCTCCAACATATTTGGGAAAATATTACAACCATTAT
su_gi_contig_1811               ------------------------------------------------
gi|22794294|gb|BU498100.1|BU498 ------------------------------------------------

PF14_0613                       TTTCTATCACCACCTGAGGAAAAGGAATTAAATAATAGCAAAATGTCC
MAL14|PF14_0613                 TTTCTATCACCACCTGAGGAAAAGGAATTAAATAATAGCAAAATGTCC
su_gi_contig_1811               ------------------------------------------------
gi|22794294|gb|BU498100.1|BU498 ------------------------------------------------

PF14_0613                       ATGTCTTTTAATATTCCTAAAGTTAGGGATCATAAAAAGAAAAGCCAT
MAL14|PF14_0613                 ATGTCTTTTAATATTCCTAAAGTTAGGGATCATAAAAAGAAAAGCCAT
su_gi_contig_1811               ------------------------------------------------
gi|22794294|gb|BU498100.1|BU498 ------------------------------------------------

PF14_0613                       TCACAACAATTATGCAATAATCCAAAGTTATTACCAAAAAGTACCGTT
MAL14|PF14_0613                 TCACAACAATTATGCAATAATCCAAAGTTATTACCAAAAAGTACCGTT
su_gi_contig_1811               ------------------------------------------------
gi|22794294|gb|BU498100.1|BU498 ------------------------------------------------

PF14_0613                       TATAATGTTATCGGAAAAATAGATAATGATCATTTAATGATTAGCAAT
MAL14|PF14_0613                 TATAATGTTATCGGAAAAATAGATAATGATCATTTAATGATTAGCAAT
su_gi_contig_1811               ------------------------------------------------
gi|22794294|gb|BU498100.1|BU498 ------------------------------------------------

PF14_0613                       TTTGATGAAAATATAAAAAGAAGGAACATTATCAAAGATGAATGTTAT
MAL14|PF14_0613                 TTTGATGAAAATATAAAAAGAAGGAACATTATCAAAGATGAATGTTAT
su_gi_contig_1811               ------------------------------------------------
gi|22794294|gb|BU498100.1|BU498 ------------------------------------------------

PF14_0613                       AATAAAAAATTGGTGTGTACAAAAATGTCTGATGGTATTAATAAGAAA
MAL14|PF14_0613                 AATAAAAAATTGGTGTGTACAAAAATGTCTGATGGTATTAATAAGAAA
su_gi_contig_1811               ------------------------------------------------
gi|22794294|gb|BU498100.1|BU498 ------------------------------------------------

PF14_0613                       TGTCTTTATCGTTATGAAAAGGTGTTAAGTGGAAGTATGGAATCGAAT
MAL14|PF14_0613                 TGTCTTTATCGTTATGAAAAGGTGTTAAGTGGAAGTATGGAATCGAAT
su_gi_contig_1811               ------------------------------------------------
gi|22794294|gb|BU498100.1|BU498 ------------------------------------------------

PF14_0613                       TTATTAAATAAAAATGATGAAAAGGAAGATATTAATTTTGCATTTATT
MAL14|PF14_0613                 TTATTAAATAAAAATGATGAAAAGGAAGATATTAATTTTGCATTTATT
su_gi_contig_1811               ------------------------------------------------
gi|22794294|gb|BU498100.1|BU498 ------------------------------------------------

PF14_0613                       AATAAAAATAATAGCAATAATGATAATAATGATAATGATAATGATAAT
MAL14|PF14_0613                 AATAAAAATAATAGCAATAATGATAATAATGATAATGATAATGATAAT
su_gi_contig_1811               ------------------------------------------------
gi|22794294|gb|BU498100.1|BU498 ------------------------------------------------

PF14_0613                       AATAATAATGATAATAATAATGATAATAATAATAATAATGATAATAAT
MAL14|PF14_0613                 AATAATAATGATAATAATAATGATAATAATAATAATAATGATAATAAT
su_gi_contig_1811               ------------------------------------------------
gi|22794294|gb|BU498100.1|BU498 ------------------------------------------------

PF14_0613                       AATATTAAGTGTGCTAATTACGACCATGATGAAAAATATAACAGTCTA
MAL14|PF14_0613                 AATATTAAGTGTGCTAATTACGACCATGATGAAAAATATAACAGTCTA
su_gi_contig_1811               ------------------------------------------------
gi|22794294|gb|BU498100.1|BU498 ------------------------------------------------

PF14_0613                       TTACTAAATAATCAAGTGCAAAACGATGGGACAAATATTTATATAATA
MAL14|PF14_0613                 TTACTAAATAATCAAGTGCAAAACGATGGGACAAATATTTATATAATA
su_gi_contig_1811               ------------------------------------------------
gi|22794294|gb|BU498100.1|BU498 ------------------------------------------------

PF14_0613                       AATAATAATAAAAAATCTGAAGAAAATGTGAATAATAATAATGGTTCA
MAL14|PF14_0613                 AATAATAATAAAAAATCTGAAGAAAATGTGAATAATAATAATGGTTCA
su_gi_contig_1811               ------------------------------------------------
gi|22794294|gb|BU498100.1|BU498 ------------------------------------------------

PF14_0613                       GATAAATGTTATGATATAGTAAATGATCATATGTTGAAAAATTTTACA
MAL14|PF14_0613                 GATAAATGTTATGATATAGTAAATGATCATATGTTGAAAAATTTTACA
su_gi_contig_1811               ------------------------------------------------
gi|22794294|gb|BU498100.1|BU498 ------------------------------------------------

PF14_0613                       TTGGAAGGAAAATATGAAAATTCTAGTAATATATATGATGTAAAAAAT
MAL14|PF14_0613                 TTGGAAGGAAAATATGAAAATTCTAGTAATATATATGATGTAAAAAAT
su_gi_contig_1811               ------------------------------------------------
gi|22794294|gb|BU498100.1|BU498 ------------------------------------------------

PF14_0613                       GGAATTGATTATGTTGAAATGTTTAATAAAAATTCATGTGATAAAGAT
MAL14|PF14_0613                 GGAATTGATTATGTTGAAATGTTTAATAAAAATTCATGTGATAAAGAT
su_gi_contig_1811               ------------------------------------------------
gi|22794294|gb|BU498100.1|BU498 ------------------------------------------------

PF14_0613                       GATCATGATAGAGTTTTAATTAATAATAATAAGAATAATAGGATAAAT
MAL14|PF14_0613                 GATCATGATAGAGTTTTAATTAATAATAATAAGAATAATAGGATAAAT
su_gi_contig_1811               ------------------------------------------------
gi|22794294|gb|BU498100.1|BU498 ------------------------------------------------

PF14_0613                       GAATATCAAAAAGAACATTCTAATGATATACCAAATGATATCTCCAAA
MAL14|PF14_0613                 GAATATCAAAAAGAACATTCTAATGATATACCAAATGATATCTCCAAA
su_gi_contig_1811               ------------------------------------------------
gi|22794294|gb|BU498100.1|BU498 ------------------------------------------------

PF14_0613                       AATAAGGAATTTGTTATTATGAATCATAATAAGGAGAATGAAAAATTA
MAL14|PF14_0613                 AATAAGGAATTTGTTATTATGAATCATAATAAGGAGAATGAAAAATTA
su_gi_contig_1811               ------------------------------------------------
gi|22794294|gb|BU498100.1|BU498 ------------------------------------------------

PF14_0613                       GAGGAAAATTCTAATTTAGTGCCTTCTTCACAACAACACTGTTCAGAA
MAL14|PF14_0613                 GAGGAAAATTCTAATTTAGTGCCTTCTTCACAACAACACTGTTCAGAA
su_gi_contig_1811               ------------------------------------------------
gi|22794294|gb|BU498100.1|BU498 ------------------------------------------------

PF14_0613                       AACAAAAAATATATATCTTCCATTAATAATAAATATAATGCCCCTATA
MAL14|PF14_0613                 AACAAAAAATATATATCTTCCATTAATAATAAATATAATGCCCCTATA
su_gi_contig_1811               ------------------------------------------------
gi|22794294|gb|BU498100.1|BU498 ------------------------------------------------

PF14_0613                       AATGATTGTCGATTGAAAAGAAGTTTCTCTGATGTGAGAAATGTTATA
MAL14|PF14_0613                 AATGATTGTCGATTGAAAAGAAGTTTCTCTGATGTGAGAAATGTTATA
su_gi_contig_1811               ------------------------------------------------
gi|22794294|gb|BU498100.1|BU498 ------------------------------------------------

PF14_0613                       GAGGATGATATAATAAAAGAAGAAAGAAATATTTTTAGTGATACTGAT
MAL14|PF14_0613                 GAGGATGATATAATAAAAGAAGAAAGAAATATTTTTAGTGATACTGAT
su_gi_contig_1811               ------------------------------------------------
gi|22794294|gb|BU498100.1|BU498 ------------------------------------------------

PF14_0613                       AAGATTAAAAGCATTTGTTGTAATATGGAATATAAGAAATTATCAGAG
MAL14|PF14_0613                 AAGATTAAAAGCATTTGTTGTAATATGGAATATAAGAAATTATCAGAG
su_gi_contig_1811               ------------------------------------------------
gi|22794294|gb|BU498100.1|BU498 ------------------------------------------------

PF14_0613                       GATATGGAGTATTGTTATTGTGGAAATAATATGAATAATACATATATA
MAL14|PF14_0613                 GATATGGAGTATTGTTATTGTGGAAATAATATGAATAATACATATATA
su_gi_contig_1811               ------------------------------------------------
gi|22794294|gb|BU498100.1|BU498 ------------------------------------------------

PF14_0613                       GAAAAATGTTCCATTTTATGTGATGAAAAAATAGTTGGGCGTAGCTCA
MAL14|PF14_0613                 GAAAAATGTTCCATTTTATGTGATGAAAAAATAGTTGGGCGTAGCTCA
su_gi_contig_1811               ------------------------------------------------
gi|22794294|gb|BU498100.1|BU498 ------------------------------------------------

PF14_0613                       GAAGCTGTTATAGGTAATAATTTAGGTCTTAACGATATTATACTAATG
MAL14|PF14_0613                 GAAGCTGTTATAGGTAATAATTTAGGTCTTAACGATATTATACTAATG
su_gi_contig_1811               ------------------------------------------------
gi|22794294|gb|BU498100.1|BU498 ------------------------------------------------

PF14_0613                       GATTTAGAAATAAAAATTATGAATAATATGAAGCGCAATTATTATGAT
MAL14|PF14_0613                 GATTTAGAAATAAAAATTATGAATAATATGAAGCGCAATTATTATGAT
su_gi_contig_1811               ------------------------------------------------
gi|22794294|gb|BU498100.1|BU498 ------------------------------------------------

PF14_0613                       TCAGTGAATGATTTAGGAAATATAAAAAGTGTAGAAGATGATAAAGTA
MAL14|PF14_0613                 TCAGTGAATGATTTAGGAAATATAAAAAGTGTAGAAGATGATAAAGTA
su_gi_contig_1811               ------------------------------------------------
gi|22794294|gb|BU498100.1|BU498 ------------------------------------------------

PF14_0613                       GTAGATGATGAGAACACTAAAAGAAAATTGAATAATAAAGAATTTTCT
MAL14|PF14_0613                 GTAGATGATGAGAACACTAAAAGAAAATTGAATAATAAAGAATTTTCT
su_gi_contig_1811               ------------------------------------------------
gi|22794294|gb|BU498100.1|BU498 ------------------------------------------------

PF14_0613                       TTTGAAATTAATAATGAAAAATATCATTTGGATTTAGATACATATGAA
MAL14|PF14_0613                 TTTGAAATTAATAATGAAAAATATCATTTGGATTTAGATACATATGAA
su_gi_contig_1811               ------------------------------------------------
gi|22794294|gb|BU498100.1|BU498 ------------------------------------------------

PF14_0613                       AATGAACAAATTAGATTATCTAAATTTTATGATGATAATAATAATATA
MAL14|PF14_0613                 AATGAACAAATTAGATTATCTAAATTTTATGATGATAATAATAATATA
su_gi_contig_1811               ------------------------------------------------
gi|22794294|gb|BU498100.1|BU498 ------------------------------------------------

PF14_0613                       TTAACTTGTAAAAATGATTATAATGGATATATGCATATGAATAATAAA
MAL14|PF14_0613                 TTAACTTGTAAAAATGATTATAATGGATATATGCATATGAATAATAAA
su_gi_contig_1811               ------------------------------------------------
gi|22794294|gb|BU498100.1|BU498 ------------------------------------------------

PF14_0613                       AAAAAAAATAGATATTCTTCGTGTAACTATCCAACGAACCATATATAT
MAL14|PF14_0613                 AAAAAAAATAGATATTCTTCGTGTAACTATCCAACGAACCATATATAT
su_gi_contig_1811               ------------------------------------------------
gi|22794294|gb|BU498100.1|BU498 ------------------------------------------------

PF14_0613                       AAAAGTTATTCTTTTCGTTGTGATACACTTAATTGTGATACGAAGTAT
MAL14|PF14_0613                 AAAAGTTATTCTTTTCGTTGTGATACACTTAATTGTGATACGAAGTAT
su_gi_contig_1811               ------------------------------------------------
gi|22794294|gb|BU498100.1|BU498 ------------------------------------------------

PF14_0613                       TCATTTTATAGTTTTATTGAATACTTTCCAAAATATTTCTATACATAT
MAL14|PF14_0613                 TCATTTTATAGTTTTATTGAATACTTTCCAAAATATTTCTATACATAT
su_gi_contig_1811               ------------------------------------------------
gi|22794294|gb|BU498100.1|BU498 ------------------------------------------------

PF14_0613                       ATAGAAATGTTATATATAAATATAATACTTATCTTTATGTATATATAC
MAL14|PF14_0613                 ATAGAAATGTTATATATAAATATAATACTTATCTTTATGTATATATAC
su_gi_contig_1811               ------------------------------------------------
gi|22794294|gb|BU498100.1|BU498 ------------------------------------------------

PF14_0613                       TGTTTTTTTATAATAACTGTTCATGGTGGGCTAGAAAATGATCTCCCT
MAL14|PF14_0613                 TGTTTTTTTATAATAACTGTTCATGGTGGGCTAGAAAATGATCTCCCT
su_gi_contig_1811               ------------------------------------------------
gi|22794294|gb|BU498100.1|BU498 ------------------------------------------------

PF14_0613                       TTATATTTTTATTTCTTAAATAAAAAAAAGAAAAGGTGCAAAAAATCT
MAL14|PF14_0613                 TTATATTTTTATTTCTTAAATAAAAAAAAGAAAAGGTGCAAAAAATCT
su_gi_contig_1811               ------------------------------------------------
gi|22794294|gb|BU498100.1|BU498 ------------------------------------------------

PF14_0613                       AAACCAAAAGAGAATAAAAATTATTCTTATGAAAACAAACAAGACGAG
MAL14|PF14_0613                 AAACCAAAAGAGAATAAAAATTATTCTTATGAAAACAAACAAGACGAG
su_gi_contig_1811               ------------------------------------------------
gi|22794294|gb|BU498100.1|BU498 ------------------------------------------------

PF14_0613                       GATATTAAAGAAGAAATCAAAAGAAAAAGGAATGAAGAAAAAAAGAAA
MAL14|PF14_0613                 GATATTAAAGAAGAAATCAAAAGAAAAAGGAATGAAGAAAAAAAGAAA
su_gi_contig_1811               ------------------------------------------------
gi|22794294|gb|BU498100.1|BU498 ------------------------------------------------

PF14_0613                       AATTACAAATCCAATTTTTTATTTAAATCCAAGCGATTTTTTAACACA
MAL14|PF14_0613                 AATTACAAATCCAATTTTTTATTTAAATCCAAGCGATTTTTTAACACA
su_gi_contig_1811               ------------------------------------------------
gi|22794294|gb|BU498100.1|BU498 ------------------------------------------------

PF14_0613                       TGGAAGGAGAAAGGAAAATGGTATACTAAGAATATTAAAATTAATTTA
MAL14|PF14_0613                 TGGAAGGAGAAAGGAAAATGGTATACTAAGAATATTAAAATTAATTTA
su_gi_contig_1811               ------------------------------------------------
gi|22794294|gb|BU498100.1|BU498 ------------------------------------------------

PF14_0613                       AGCAGAAATATGTCAGATGATTCAAGTTCTTTAAAAAATGAAGATATT
MAL14|PF14_0613                 AGCAGAAATATGTCAGATGATTCAAGTTCTTTAAAAAATGAAGATATT
su_gi_contig_1811               ------------------------------------------------
gi|22794294|gb|BU498100.1|BU498 ------------------------------------------------

PF14_0613                       TATGAAAATGATGATAACTATATTGACAATCAGAATGTTATTAAAATG
MAL14|PF14_0613                 TATGAAAATGATGATAACTATATTGACAATCAGAATGTTATTAAAATG
su_gi_contig_1811               ------------------------------------------------
gi|22794294|gb|BU498100.1|BU498 ------------------------------------------------

PF14_0613                       GAACAATATGATATTAAAAATATAGAACAAGGTAATAATAATATAAAT
MAL14|PF14_0613                 GAACAATATGATATTAAAAATATAGAACAAGGTAATAATAATATAAAT
su_gi_contig_1811               ------------------------------------------------
gi|22794294|gb|BU498100.1|BU498 ------------------------------------------------

PF14_0613                       AATAATTATAATATGGTAAGTTATACTTCTTTTAAAGAAATTAGTTTA
MAL14|PF14_0613                 AATAATTATAATATGGTAAGTTATACTTCTTTTAAAGAAATTAGTTTA
su_gi_contig_1811               ------------------------------------------------
gi|22794294|gb|BU498100.1|BU498 ------------------------------------------------

PF14_0613                       ATACCTACATATTCAAAAGAAAAAGTTGAACAGCATGAAATTAACAAA
MAL14|PF14_0613                 ATACCTACATATTCAAAAGAAAAAGTTGAACAGCATGAAATTAACAAA
su_gi_contig_1811               ------------------------------------------------
gi|22794294|gb|BU498100.1|BU498 ------------------------------------------------

PF14_0613                       ATGGAAGCAACAATTGAAGATGCAAATATTTGTTTGAAAAGTAATAAT
MAL14|PF14_0613                 ATGGAAGCAACAATTGAAGATGCAAATATTTGTTTGAAAAGTAATAAT
su_gi_contig_1811               ------------------------------------------------
gi|22794294|gb|BU498100.1|BU498 ------------------------------------------------

PF14_0613                       GTAGAGAACAACGAACATGATAATGATGATGATGATGATAATGATGAT
MAL14|PF14_0613                 GTAGAGAACAACGAACATGATAATGATGATGATGATGATAATGATGAT
su_gi_contig_1811               ------------------------------------------------
gi|22794294|gb|BU498100.1|BU498 ------------------------------------------------

PF14_0613                       GATGATGATAATGATGATGAACATGATAATGAACATGATAAAGGTTTT
MAL14|PF14_0613                 GATGATGATAATGATGATGAACATGATAATGAACATGATAAAGGTTTT
su_gi_contig_1811               ------------------------------------------------
gi|22794294|gb|BU498100.1|BU498 ------------------------------------------------

PF14_0613                       GAGAATTCATTAATTAATTCGAAAATGAATTTATCTTTCATTGAATTG
MAL14|PF14_0613                 GAGAATTCATTAATTAATTCGAAAATGAATTTATCTTTCATTGAATTG
su_gi_contig_1811               ------------------------------------------------
gi|22794294|gb|BU498100.1|BU498 ------------------------------------------------

PF14_0613                       AAAGATTTGAAAACACAAAAGAACAACTTACAATATGATAATAATAAT
MAL14|PF14_0613                 AAAGATTTGAAAACACAAAAGAACAACTTACAATATGATAATAATAAT
su_gi_contig_1811               ------------------------------------------------
gi|22794294|gb|BU498100.1|BU498 ------------------------------------------------

PF14_0613                       AATAATAATAATAATATTGGAAGAAAAAATTCTTCGTTAAATATTCAA
MAL14|PF14_0613                 AATAATAATAATAATATTGGAAGAAAAAATTCTTCGTTAAATATTCAA
su_gi_contig_1811               ------------------------------------------------
gi|22794294|gb|BU498100.1|BU498 ------------------------------------------------

PF14_0613                       GATGTTGAGGCAAATAACAAGTTAATTTACAAAATTAACGATTCTCAT
MAL14|PF14_0613                 GATGTTGAGGCAAATAACAAGTTAATTTACAAAATTAACGATTCTCAT
su_gi_contig_1811               ------------------------------------------------
gi|22794294|gb|BU498100.1|BU498 ------------------------------------------------

PF14_0613                       AGTGTAAAGTTAAATACATGTAGATCACTTCCAATCGGGTCGTTAAAC
MAL14|PF14_0613                 AGTGTAAAGTTAAATACATGTAGATCACTTCCAATCGGGTCGTTAAAC
su_gi_contig_1811               ------------------------------------------------
gi|22794294|gb|BU498100.1|BU498 ------------------------------------------------

PF14_0613                       GAACTAAAGGCATATAAATCCCTTTCATATCATGATGAGGTAAAGGAT
MAL14|PF14_0613                 GAACTAAAGGCATATAAATCCCTTTCATATCATGATGAGGTAAAGGAT
su_gi_contig_1811               ------------------------------------------------
gi|22794294|gb|BU498100.1|BU498 ------------------------------------------------

PF14_0613                       GAAAAGACAACAGATATAAATGAAATTAATCTTACAAATAAAGAAAAA
MAL14|PF14_0613                 GAAAAGACAACAGATATAAATGAAATTAATCTTACAAATAAAGAAAAA
su_gi_contig_1811               ------------------------------------------------
gi|22794294|gb|BU498100.1|BU498 ------------------------------------------------

PF14_0613                       AATACTGGAACGAAAGAAAATGAGGAACATAAGAAGGGTTATATGAAA
MAL14|PF14_0613                 AATACTGGAACGAAAGAAAATGAGGAACATAAGAAGGGTTATATGAAA
su_gi_contig_1811               ------------------------------------------------
gi|22794294|gb|BU498100.1|BU498 ------------------------------------------------

PF14_0613                       TTATTTGACAAACTAAAAGATATTAAAGAAGAAAAAATGAATCAATTG
MAL14|PF14_0613                 TTATTTGACAAACTAAAAGATATTAAAGAAGAAAAAATGAATCAATTG
su_gi_contig_1811               ------------------------------------------------
gi|22794294|gb|BU498100.1|BU498 ------------------------------------------------

PF14_0613                       AAAAATATGTACAAATCTGATAAGAATCCTCAACTTCTTAGAAGAGGT
MAL14|PF14_0613                 AAAAATATGTACAAATCTGATAAGAATCCTCAACTTCTTAGAAGAGGT
su_gi_contig_1811               ------------------------------------------------
gi|22794294|gb|BU498100.1|BU498 ------------------------------------------------

PF14_0613                       TTAGGTCTTTTAAGAAATCATCTAAATAACGATAACCATACAAGGATT
MAL14|PF14_0613                 TTAGGTCTTTTAAGAAATCATCTAAATAACGATAACCATACAAGGATT
su_gi_contig_1811               ------------------------------------------------
gi|22794294|gb|BU498100.1|BU498 ------------------------------------------------

PF14_0613                       AGTAGCAAACCGAAAAATTCTTATGAACATGCTATTAATAATTATGAA
MAL14|PF14_0613                 AGTAGCAAACCGAAAAATTCTTATGAACATGCTATTAATAATTATGAA
su_gi_contig_1811               ------------------------------------------------
gi|22794294|gb|BU498100.1|BU498 ------------------------------------------------

PF14_0613                       AAAGAAAATAAATTAAAGAAAAAGATGTTTAAAATAAAAAAGAAATAT
MAL14|PF14_0613                 AAAGAAAATAAATTAAAGAAAAAGATGTTTAAAATAAAAAAGAAATAT
su_gi_contig_1811               ------------------------------------------------
gi|22794294|gb|BU498100.1|BU498 ------------------------------------------------

PF14_0613                       ATATATGGTAGTTCTGTAAATAACAACGAATCATCTATTTGTAAAGAT
MAL14|PF14_0613                 ATATATGGTAGTTCTGTAAATAACAACGAATCATCTATTTGTAAAGAT
su_gi_contig_1811               ------------------------------------------------
gi|22794294|gb|BU498100.1|BU498 ------------------------------------------------

PF14_0613                       TCATTTATATCTGATCCATTTATAAATACAAAAGAATCAATGGATGTA
MAL14|PF14_0613                 TCATTTATATCTGATCCATTTATAAATACAAAAGAATCAATGGATGTA
su_gi_contig_1811               ------------------------------------------------
gi|22794294|gb|BU498100.1|BU498 ------------------------------------------------

PF14_0613                       ATAAAAAAAAAAAAAGAAAAAATGAATTGCATGAAACATATGAATGAA
MAL14|PF14_0613                 ATAAAAAAAAAAAAAGAAAAAATGAATTGCATGAAACATATGAATGAA
su_gi_contig_1811               ------------------------------------------------
gi|22794294|gb|BU498100.1|BU498 ------------------------------------------------

PF14_0613                       GTAAATAGTTATGAAAATAATACGGAATCCTTTTTTAAAAAACATTTA
MAL14|PF14_0613                 GTAAATAGTTATGAAAATAATACGGAATCCTTTTTTAAAAAACATTTA
su_gi_contig_1811               ------------------------------------------------
gi|22794294|gb|BU498100.1|BU498 ------------------------------------------------

PF14_0613                       AATAGGAGAAATAAAAATAAAAATCTTTTAATAAATGAAAATTTGTTA
MAL14|PF14_0613                 AATAGGAGAAATAAAAATAAAAATCTTTTAATAAATGAAAATTTGTTA
su_gi_contig_1811               ------------------------------------------------
gi|22794294|gb|BU498100.1|BU498 ------------------------------------------------

PF14_0613                       GATAGGAGTGTTGCTTCGAGTAGTTCAACATATAAAGATAATGTATTT
MAL14|PF14_0613                 GATAGGAGTGTTGCTTCGAGTAGTTCAACATATAAAGATAATGTATTT
su_gi_contig_1811               ------------------------------------------------
gi|22794294|gb|BU498100.1|BU498 ------------------------------------------------

PF14_0613                       GAAATAAAGAAAAATGATAAGAATAATATATTTTATAATGTATATAAA
MAL14|PF14_0613                 GAAATAAAGAAAAATGATAAGAATAATATATTTTATAATGTATATAAA
su_gi_contig_1811               ------------------------------------------------
gi|22794294|gb|BU498100.1|BU498 ------------------------------------------------

PF14_0613                       AACTCTGAATTAGATATTGACCGAAGTAGTTTTAATACCGATGATTTA
MAL14|PF14_0613                 AACTCTGAATTAGATATTGACCGAAGTAGTTTTAATACCGATGATTTA
su_gi_contig_1811               ------------------------------------------------
gi|22794294|gb|BU498100.1|BU498 ------------------------------------------------

PF14_0613                       TCACTTTTTCAAGAAAAAAAAATGTTATGCAATATATCTTTTAATTCT
MAL14|PF14_0613                 TCACTTTTTCAAGAAAAAAAAATGTTATGCAATATATCTTTTAATTCT
su_gi_contig_1811               ------------------------------------------------
gi|22794294|gb|BU498100.1|BU498 ------------------------------------------------

PF14_0613                       AAGAGGAAAGAATTAAGAGACAAAATTATTTCATATATGAGAAATAGA
MAL14|PF14_0613                 AAGAGGAAAGAATTAAGAGACAAAATTATTTCATATATGAGAAATAGA
su_gi_contig_1811               ------------------------------------------------
gi|22794294|gb|BU498100.1|BU498 ------------------------------------------------

PF14_0613                       ACAAATAAAGAACAGAAGAATAAATATTCAGAAATGGAACCAAAGAAG
MAL14|PF14_0613                 ACAAATAAAGAACAGAAGAATAAATATTCAGAAATGGAACCAAAGAAG
su_gi_contig_1811               ------------------------------------------------
gi|22794294|gb|BU498100.1|BU498 ------------------------------------------------

PF14_0613                       AGTGTTGGTGCAAGTACATTAAATGATGAAGGAATTATAAATTTAAAA
MAL14|PF14_0613                 AGTGTTGGTGCAAGTACATTAAATGATGAAGGAATTATAAATTTAAAA
su_gi_contig_1811               ------------------------------------------------
gi|22794294|gb|BU498100.1|BU498 ------------------------------------------------

PF14_0613                       TATCCAAGAGATATTATATATTCAAAGGGTAATAATAATTTCGCACAT
MAL14|PF14_0613                 TATCCAAGAGATATTATATATTCAAAGGGTAATAATAATTTCGCACAT
su_gi_contig_1811               ------------------------------------------------
gi|22794294|gb|BU498100.1|BU498 ------------------------------------------------

PF14_0613                       TTAAAATACGAAAAAGATGTCGCTTATTTATATGATGATAAATGTGTT
MAL14|PF14_0613                 TTAAAATACGAAAAAGATGTCGCTTATTTATATGATGATAAATGTGTT
su_gi_contig_1811               ------------------------------------------------
gi|22794294|gb|BU498100.1|BU498 ------------------------------------------------

PF14_0613                       AACAAAATTAATGATGACAAAGAAAATTTAAGTTTATGTGATCATAAT
MAL14|PF14_0613                 AACAAAATTAATGATGACAAAGAAAATTTAAGTTTATGTGATCATAAT
su_gi_contig_1811               ------------------------------------------------
gi|22794294|gb|BU498100.1|BU498 ------------------------------------------------

PF14_0613                       GAATATACAAATTATTGTGATAATGGAGATTTCACAAAATTATCTGAT
MAL14|PF14_0613                 GAATATACAAATTATTGTGATAATGGAGATTTCACAAAATTATCTGAT
su_gi_contig_1811               ------------------------------------------------
gi|22794294|gb|BU498100.1|BU498 ------------------------------------------------

PF14_0613                       AATCAAGAGGACTTGGCATTAAATGAATACAATAATATTATAAAAGTA
MAL14|PF14_0613                 AATCAAGAGGACTTGGCATTAAATGAATACAATAATATTATAAAAGTA
su_gi_contig_1811               ------------------------------------------------
gi|22794294|gb|BU498100.1|BU498 ------------------------------------------------

PF14_0613                       AGTCAGGATAAAATAATGGATAAAATTGATGATAATAATGAAATAATT
MAL14|PF14_0613                 AGTCAGGATAAAATAATGGATAAAATTGATGATAATAATGAAATAATT
su_gi_contig_1811               ------------------------------------------------
gi|22794294|gb|BU498100.1|BU498 ------------------------------------------------

PF14_0613                       GATATACATACGAATAAGAAAAATTATTTTATGAAAGCGAATGTATCC
MAL14|PF14_0613                 GATATACATACGAATAAGAAAAATTATTTTATGAAAGCGAATGTATCC
su_gi_contig_1811               ------------------------------------------------
gi|22794294|gb|BU498100.1|BU498 ------------------------------------------------

PF14_0613                       TTTACAATATCCCACAGAATAATTAAAAGAAAATATGATTACCGCAAA
MAL14|PF14_0613                 TTTACAATATCCCACAGAATAATTAAAAGAAAATATGATTACCGCAAA
su_gi_contig_1811               ------------------------------------------------
gi|22794294|gb|BU498100.1|BU498 ------------------------------------------------

PF14_0613                       ATTAATGGCATAGGTTATTACAGTGAATACGACATGCGTAGAGTTATA
MAL14|PF14_0613                 ATTAATGGCATAGGTTATTACAGTGAATACGACATGCGTAGAGTTATA
su_gi_contig_1811               ------------------------------------------------
gi|22794294|gb|BU498100.1|BU498 ------------------------------------------------

PF14_0613                       AGAAATAGGATGAAGAAAAGCAAAAAAAAATTCTTTCATTCAAATAGT
MAL14|PF14_0613                 AGAAATAGGATGAAGAAAAGCAAAAAAAAATTCTTTCATTCAAATAGT
su_gi_contig_1811               ------------------------------------------------
gi|22794294|gb|BU498100.1|BU498 ------------------------------------------------

PF14_0613                       ATATTAAAAATATTAGAACATACTAATGAAGAAGATGTAACAGTAGAA
MAL14|PF14_0613                 ATATTAAAAATATTAGAACATACTAATGAAGAAGATGTAACAGTAGAA
su_gi_contig_1811               ------------------------------------------------
gi|22794294|gb|BU498100.1|BU498 ------------------------------------------------

PF14_0613                       AAGGATGTTAATAATAGAATTAGTAGTTTTTATTCCATAAAAAATGAT
MAL14|PF14_0613                 AAGGATGTTAATAATAGAATTAGTAGTTTTTATTCCATAAAAAATGAT
su_gi_contig_1811               ------------------------------------------------
gi|22794294|gb|BU498100.1|BU498 ------------------------------------------------

PF14_0613                       AAACAAATTGAGTACTGTTTATTTGACAAATCAGTGGAAAAGGAAACA
MAL14|PF14_0613                 AAACAAATTGAGTACTGTTTATTTGACAAATCAGTGGAAAAGGAAACA
su_gi_contig_1811               ------------------------------------------------
gi|22794294|gb|BU498100.1|BU498 ------------------------------------------------

PF14_0613                       AAAAATATAACATTAGAAGACAAAGAAAATATGAAAGATATTTATAAT
MAL14|PF14_0613                 AAAAATATAACATTAGAAGACAAAGAAAATATGAAAGATATTTATAAT
su_gi_contig_1811               ------------------------------------------------
gi|22794294|gb|BU498100.1|BU498 ------------------------------------------------

PF14_0613                       GAAAAAATAAGTGACATAAAAGACGTTATCGATATAAGAAAGGATAAA
MAL14|PF14_0613                 GAAAAAATAAGTGACATAAAAGACGTTATCGATATAAGAAAGGATAAA
su_gi_contig_1811               ------------------------------------------------
gi|22794294|gb|BU498100.1|BU498 ------------------------------------------------

PF14_0613                       CAAGATATATCAACCACCTTATGTACAAAAGAAAAAAATATATTAAGT
MAL14|PF14_0613                 CAAGATATATCAACCACCTTATGTACAAAAGAAAAAAATATATTAAGT
su_gi_contig_1811               ------------------------------------------------
gi|22794294|gb|BU498100.1|BU498 ------------------------------------------------

PF14_0613                       GAAGATATGCAAGAAGATTTTTTTAAAAAAAAAACAAGTGAACAATTT
MAL14|PF14_0613                 GAAGATATGCAAGAAGATTTTTTTAAAAAAAAAACAAGTGAACAATTT
su_gi_contig_1811               ------------------------------------------------
gi|22794294|gb|BU498100.1|BU498 ------------------------------------------------

PF14_0613                       TCAAACCAATTAAAGGAAGAAAATAATGTGCAATACTCTCTTGAAGGG
MAL14|PF14_0613                 TCAAACCAATTAAAGGAAGAAAATAATGTGCAATACTCTCTTGAAGGG
su_gi_contig_1811               ------------------------------------------------
gi|22794294|gb|BU498100.1|BU498 ------------------------------------------------

PF14_0613                       GAAAAAAAAAAAACACAAGATGAATTAAAAGATGATGAACAAGAGAAG
MAL14|PF14_0613                 GAAAAAAAAAAAACACAAGATGAATTAAAAGATGATGAACAAGAGAAG
su_gi_contig_1811               ------------------------------------------------
gi|22794294|gb|BU498100.1|BU498 ------------------------------------------------

PF14_0613                       CATGAAAATATGAATGAAGAAGAGCATAACAATTTATTCTCGATGAAA
MAL14|PF14_0613                 CATGAAAATATGAATGAAGAAGAGCATAACAATTTATTCTCGATGAAA
su_gi_contig_1811               ------------------------------------------------
gi|22794294|gb|BU498100.1|BU498 ------------------------------------------------

PF14_0613                       AAAAATAATTTATTCTTTAATATGAAAGAAAAATTTTTAAAATTAAAA
MAL14|PF14_0613                 AAAAATAATTTATTCTTTAATATGAAAGAAAAATTTTTAAAATTAAAA
su_gi_contig_1811               ------------------------------------------------
gi|22794294|gb|BU498100.1|BU498 ------------------------------------------------

PF14_0613                       AATATGAATAAAAATAATTTTGCTTTTAAGGATAAATTAAAACGATTA
MAL14|PF14_0613                 AATATGAATAAAAATAATTTTGCTTTTAAGGATAAATTAAAACGATTA
su_gi_contig_1811               ------------------------------------------------
gi|22794294|gb|BU498100.1|BU498 ------------------------------------------------

PF14_0613                       TCATTAAATAAAAACAAAGCAAAACCAAATAATGAATTTGATCAAGGA
MAL14|PF14_0613                 TCATTAAATAAAAACAAAGCAAAACCAAATAATGAATTTGATCAAGGA
su_gi_contig_1811               ------------------------------------------------
gi|22794294|gb|BU498100.1|BU498 ------------------------------------------------

PF14_0613                       AAAAAAAAAAACGCTGATTATTTTTACAATATAGGTGAACTGATAGAA
MAL14|PF14_0613                 AAAAAAAAAAACGCTGATTATTTTTACAATATAGGTGAACTGATAGAA
su_gi_contig_1811               ------------------------------------------------
gi|22794294|gb|BU498100.1|BU498 ------------------------------------------------

PF14_0613                       GAAAAATGTATAAATAAATTAAAAAGGAATATATTATTTAGAAATTTA
MAL14|PF14_0613                 GAAAAATGTATAAATAAATTAAAAAGGAATATATTATTTAGAAATTTA
su_gi_contig_1811               ------------------------------------------------
gi|22794294|gb|BU498100.1|BU498 ------------------------------------------------

PF14_0613                       TTAGAAAAAAATAATGATATGTTAGATAATCAGTTTGAAGAAAATAGA
MAL14|PF14_0613                 TTAGAAAAAAATAATGATATGTTAGATAATCAGTTTGAAGAAAATAGA
su_gi_contig_1811               ------------------------------------------------
gi|22794294|gb|BU498100.1|BU498 ------------------------------------------------

PF14_0613                       ATTGCAAATACTTCAAATTATAAGGATAATAAACTATATTATAATAGA
MAL14|PF14_0613                 ATTGCAAATACTTCAAATTATAAGGATAATAAACTATATTATAATAGA
su_gi_contig_1811               ------------------------------------------------
gi|22794294|gb|BU498100.1|BU498 ------------------------------------------------

PF14_0613                       AAACAAAATGAGTATAATAATAAATCATATAGTAATATAAAGAACAAA
MAL14|PF14_0613                 AAACAAAATGAGTATAATAATAAATCATATAGTAATATAAAGAACAAA
su_gi_contig_1811               ------------------------------------------------
gi|22794294|gb|BU498100.1|BU498 ------------------------------------------------

PF14_0613                       ATGTATATGTTAAAAAAAAGTTCTACACACACATGTAAAATTTTTCAT
MAL14|PF14_0613                 ATGTATATGTTAAAAAAAAGTTCTACACACACATGTAAAATTTTTCAT
su_gi_contig_1811               ------------------------------------------------
gi|22794294|gb|BU498100.1|BU498 ------------------------------------------------

PF14_0613                       AGTAATATTAAAAGTAATCAAATTATTTATAACGAATTTGATAAAAGA
MAL14|PF14_0613                 AGTAATATTAAAAGTAATCAAATTATTTATAACGAATTTGATAAAAGA
su_gi_contig_1811               ------------------------------------------------
gi|22794294|gb|BU498100.1|BU498 ------------------------------------------------

PF14_0613                       AATATATTTAATAATAATAATAATACATTCCTTAGCAAAGAATTTAAT
MAL14|PF14_0613                 AATATATTTAATAATAATAATAATACATTCCTTAGCAAAGAATTTAAT
su_gi_contig_1811               ------------------------------------------------
gi|22794294|gb|BU498100.1|BU498 ------------------------------------------------

PF14_0613                       TATATTAATAAATCTATACTTTTAAGACATTCGAATTTAAGACGAAAT
MAL14|PF14_0613                 TATATTAATAAATCTATACTTTTAAGACATTCGAATTTAAGACGAAAT
su_gi_contig_1811               ------------------------------------------------
gi|22794294|gb|BU498100.1|BU498 ------------------------------------------------

PF14_0613                       TTATTTAGTAATAGTAGTTATAAAAGTAAACTAGAATTAATAAGTGAC
MAL14|PF14_0613                 TTATTTAGTAATAGTAGTTATAAAAGTAAACTAGAATTAATAAGTGAC
su_gi_contig_1811               ------------------------------------------------
gi|22794294|gb|BU498100.1|BU498 ------------------------------------------------

PF14_0613                       ATTACATTTCATAGTCATAAAAAAAAAAGAAGAAGACAAAAACATATT
MAL14|PF14_0613                 ATTACATTTCATAGTCATAAAAAAAAAAGAAGAAGACAAAAACATATT
su_gi_contig_1811               ------------------------------------------------
gi|22794294|gb|BU498100.1|BU498 ------------------------------------------------

PF14_0613                       ATAACAACTATGGTAAATAATTATTATAAAATGTTATTAAATAAAAAG
MAL14|PF14_0613                 ATAACAACTATGGTAAATAATTATTATAAAATGTTATTAAATAAAAAG
su_gi_contig_1811               ------------------------------------------------
gi|22794294|gb|BU498100.1|BU498 ------------------------------------------------

PF14_0613                       GATTATTATAATTCTATAGCAAAAAATAATATATTGGACATATTATAT
MAL14|PF14_0613                 GATTATTATAATTCTATAGCAAAAAATAATATATTGGACATATTATAT
su_gi_contig_1811               ------------------------------------------------
gi|22794294|gb|BU498100.1|BU498 ------------------------------------------------

PF14_0613                       TATTTATTATTAACCAATTGTGTTAATTTTCTTTTAATATTTACCATA
MAL14|PF14_0613                 TATTTATTATTAACCAATTGTGTTAATTTTCTTTTAATATTTACCATA
su_gi_contig_1811               ------------------------------------------------
gi|22794294|gb|BU498100.1|BU498 ------------------------------------------------

PF14_0613                       ACATATTTATATATGAACAAGATATATTATATTTATATGTATTCAAAA
MAL14|PF14_0613                 ACATATTTATATATGAACAAGATATATTATATTTATATGTATTCAAAA
su_gi_contig_1811               ------------------------------------------------
gi|22794294|gb|BU498100.1|BU498 ------------------------------------------------

PF14_0613                       CATGTGCATTTGAAAGAAATGAAAAAGGAAAAGAAAAGAAATGTTGAT
MAL14|PF14_0613                 CATGTGCATTTGAAAGAAATGAAAAAGGAAAAGAAAAGAAATGTTGAT
su_gi_contig_1811               ------------------------------------------------
gi|22794294|gb|BU498100.1|BU498 ------------------------------------------------

PF14_0613                       TTTAATCATATTGTTCGTATTATATATAACAAGAATGTATTTTCTTCA
MAL14|PF14_0613                 TTTAATCATATTGTTCGTATTATATATAACAAGAATGTATTTTCTTCA
su_gi_contig_1811               ------------------------------------------------
gi|22794294|gb|BU498100.1|BU498 ------------------------------------------------

PF14_0613                       AATGCCTATACCTTAAATATTAGTAAGAATAAAAACATATATTTAAAA
MAL14|PF14_0613                 AATGCCTATACCTTAAATATTAGTAAGAATAAAAACATATATTTAAAA
su_gi_contig_1811               ------------------------------------------------
gi|22794294|gb|BU498100.1|BU498 ------------------------------------------------

PF14_0613                       AAAAATATATTTAAACAAATATTTGTTCAGAATAAAAAGTCTAATATA
MAL14|PF14_0613                 AAAAATATATTTAAACAAATATTTGTTCAGAATAAAAAGTCTAATATA
su_gi_contig_1811               ------------------------------------------------
gi|22794294|gb|BU498100.1|BU498 ------------------------------------------------

PF14_0613                       AATAAAAATAATGAGAAATATGTAGAGAATGATGTATCATCAGACACT
MAL14|PF14_0613                 AATAAAAATAATGAGAAATATGTAGAGAATGATGTATCATCAGACACT
su_gi_contig_1811               ------------------------------------------------
gi|22794294|gb|BU498100.1|BU498 ------------------------------------------------

PF14_0613                       CTACAAATGGAACCAGATGAATTAAAATATAATTTTTCTCCAAGTAAA
MAL14|PF14_0613                 CTACAAATGGAACCAGATGAATTAAAATATAATTTTTCTCCAAGTAAA
su_gi_contig_1811               ------------------------------------------------
gi|22794294|gb|BU498100.1|BU498 ------------------------------------------------

PF14_0613                       TATGACGAAATAAAGGATAAAAAAAATATTCTCTCAATTTATAAGAGT
MAL14|PF14_0613                 TATGACGAAATAAAGGATAAAAAAAATATTCTCTCAATTTATAAGAGT
su_gi_contig_1811               ------------------------------------------------
gi|22794294|gb|BU498100.1|BU498 ------------------------------------------------

PF14_0613                       GCTAAAACGCATATTAAAAGTTTTATGTCAAAACATATGATACTTAAC
MAL14|PF14_0613                 GCTAAAACGCATATTAAAAGTTTTATGTCAAAACATATGATACTTAAC
su_gi_contig_1811               ------------------------------------------------
gi|22794294|gb|BU498100.1|BU498 ------------------------------------------------

PF14_0613                       AACTTCTTGGAGAAGTTTCTTAACCTTTTCAACTATAAAAATTTAAAT
MAL14|PF14_0613                 AACTTCTTGGAGAAGTTTCTTAACCTTTTCAACTATAAAAATTTAAAT
su_gi_contig_1811               ------------------------------------------------
gi|22794294|gb|BU498100.1|BU498 ------------------------------------------------

PF14_0613                       TTAACCAAGGTATATAAGGAAAAGAACGAAGATAAAAAAGTTACAATA
MAL14|PF14_0613                 TTAACCAAGGTATATAAGGAAAAGAACGAAGATAAAAAA---------
su_gi_contig_1811               ------------------------------------------------
gi|22794294|gb|BU498100.1|BU498 ------------------------------------------------

PF14_0613                       AGAAAGGGATATATATATGTATATTTAATGTACTCCTGTATATATATA
MAL14|PF14_0613                 ------------------------------------------------
su_gi_contig_1811               ------------------------------------------------
gi|22794294|gb|BU498100.1|BU498 ------------------------------------------------

PF14_0613                       TATATATATTATTTAATATTTATTTTTTTGTAGATCGTTATTGCCATT
MAL14|PF14_0613                 ---------------------------------ATCGTTATTGCCATT
su_gi_contig_1811               ------------------------------------------------
gi|22794294|gb|BU498100.1|BU498 ------------------------------------------------

PF14_0613                       TTTGCATATTTTGCAATCATATTGTTTCCTATAAAATTTCATCATTTG
MAL14|PF14_0613                 TTTGCATATTTTGCAATCATATTGTTTCCTATAAAATTTCATCATTTG
su_gi_contig_1811               ------------------------------------------------
gi|22794294|gb|BU498100.1|BU498 ------------------------------------------------

PF14_0613                       GTTATTTTAAAGTTGCTACATTGGTATTACAAGGTGAGAAATAAACTG
MAL14|PF14_0613                 ------------------------------------------------
su_gi_contig_1811               ------------------------------------------------
gi|22794294|gb|BU498100.1|BU498 ------------------------------------------------

PF14_0613                       ATATATATAATATATATATATATATATATATATATATATATATGAATA
MAL14|PF14_0613                 ------------------------------------------------
su_gi_contig_1811               ------------------------------------------------
gi|22794294|gb|BU498100.1|BU498 ------------------------------------------------

PF14_0613                       TATGTCGCCTATATAATTTATTTTTTATAATTCTTAGGGATACTTGAG
MAL14|PF14_0613                 ------------------------------------------------
su_gi_contig_1811               ------------------------------------------------
gi|22794294|gb|BU498100.1|BU498 ------------------------------------------------

PF14_0613                       GAGATATTACAAAAATGTTATTTTATATAGCATTTTGGAGAATATAAA
MAL14|PF14_0613                 ------------------------------------------------
su_gi_contig_1811               ------------------------------------------------
gi|22794294|gb|BU498100.1|BU498 ------------------------------------------------

PF14_0613                       AAATATTAAAAAGAATTTAAAATTGTATAAGCCTATATGCTCTTTAAA
MAL14|PF14_0613                 ------------------------------------------------
su_gi_contig_1811               ---------------TTTAAAATTGTATAAGCCTATATGCTCTTTAAA
gi|22794294|gb|BU498100.1|BU498 ------------------------------------------------

PF14_0613                       TGTAATAAATATGAAAATATGGAAAATTATTTATATTAATTAAAAAAA
MAL14|PF14_0613                 ------------------------------------------------
su_gi_contig_1811               T-----------------------------------------------
gi|22794294|gb|BU498100.1|BU498 ------------------------------------------------

PF14_0613                       GAAAAAATTTATATTGATTTTATTAAAAAGTTTTATTATTTTTTTAAA
MAL14|PF14_0613                 ------------------------------------------------
su_gi_contig_1811               ------------------------------------------------
gi|22794294|gb|BU498100.1|BU498 ------------------------------------------------

PF14_0613                       AGAACTAAAATTATATATATATATATTTTTTTTTTATATTAGGAGGAT
MAL14|PF14_0613                 ------------------------------------------GAGGAT
su_gi_contig_1811               ------------------------------------------GAGGAT
gi|22794294|gb|BU498100.1|BU498 ------------------------------------------------

PF14_0613                       GAATATTATGCTTTAATTGAAGAAGTTAATAAAACCTGTAACCAATGT
MAL14|PF14_0613                 GAATATTATGCTTTAATTGAAGAAGTTAATAAAACCTGTAACCAATGT
su_gi_contig_1811               GAATATTATGCTTTAATTGAAGAAGTTAATAAAACCTGTAACCAATGT
gi|22794294|gb|BU498100.1|BU498 ------------------------------------------------

PF14_0613                       TTAAATTTATCTCAATTTAAAGTAAGCATAACTAATATTTGTAGTACA
MAL14|PF14_0613                 TTAAATTTATCTCAATTTAAAGTAAGCATAACTAATATTTGTAGTACA
su_gi_contig_1811               TTAAATTTATCTCAATTTAAA---------------------------
gi|22794294|gb|BU498100.1|BU498 ------------------------------------------------

PF14_0613                       GTATGTAAAAGAGGATACATATTTAAAATATATATTTATATATATATA
MAL14|PF14_0613                 ------------------------------------------------
su_gi_contig_1811               ------------------------------------------------
gi|22794294|gb|BU498100.1|BU498 ------------------------------------------------

PF14_0613                       TGTATGTATTAATATTTATTGGTACATACATATTTTTTATCGACGCTG
MAL14|PF14_0613                 ------------------------------------------------
su_gi_contig_1811               ------------------------------------------------
gi|22794294|gb|BU498100.1|BU498 ------------------------------------------------

PF14_0613                       TTTTTTTTTTTCATAATTTAATATAAAGTATATATATAATACTATTTT
MAL14|PF14_0613                 ------------------------------------------------
su_gi_contig_1811               ------------------------------------------------
gi|22794294|gb|BU498100.1|BU498 ------------------------------------------------

PF14_0613                       ATTTTATTTTATTTTATTTTTATTTTATTTTTATTTTTTTTTTTAGGA
MAL14|PF14_0613                 ----------------------------------------------GA
su_gi_contig_1811               ----------------------------------------------GA
gi|22794294|gb|BU498100.1|BU498 ------------------------------------------------

PF14_0613                       TATAAATGATGAGTATGATTTAGCTAATGTTATAATGAACAATTTGAA
MAL14|PF14_0613                 TATAAATGATGAGTATGATTTAGCTAATGTTATAATGAACAATTTGAA
su_gi_contig_1811               TATAAATGATGAGTATGATTTAGCTAATGTTATAATGAACAATTTGAA
gi|22794294|gb|BU498100.1|BU498 ------------------------TAATGTTATAATGAACAATTTGAA

PF14_0613                       AGAATTTTCGGAAATAAAAAAAATTATAAGGCACGAATGGTACTACAA
MAL14|PF14_0613                 AGAATTTTCGGAAATAAAAAAAATTATAAGGCACGAATGGTACTACAA
su_gi_contig_1811               AGAATTTTCGGAAATAAAAAAAATTATAAGGCACGAATGGTACTACAA
gi|22794294|gb|BU498100.1|BU498 AGAATTT-CGGAAATAAAAAAAATTATAAGGCACGAATGGTACTACAA

PF14_0613                       TCTCTTAAATAATTCTCCGCATGATAATACAAATATTATAAGTCAACG
MAL14|PF14_0613                 TCTCTTAAATAATTCTCCGCATGATAATACAAATATTATAAGTCAACG
su_gi_contig_1811               TCTCTTAAATAATTCTCCGCATGATAATACAAATATTATAAGTCAACG
gi|22794294|gb|BU498100.1|BU498 TCTCTTAAATAATTCTCCGCATGATAATACAAATATTATAAGTCAACG

PF14_0613                       AAATAATATTACCATATATTAATGGTGTAAACTGGAAATTTATTATTA
MAL14|PF14_0613                 AAATAATATTACCATATATTAA--------------------------
su_gi_contig_1811               AAATAATATTACCATATATTAATGGTGTAAACTGGAAATTTATTATTA
gi|22794294|gb|BU498100.1|BU498 AAATAATATTACCATATATTAATGGTGTAAACTGGAAATT-ATTATTA

PF14_0613                       ATATTATATATAATATAAATAAATATATATATTAAATATATGCATTAT
MAL14|PF14_0613                 ------------------------------------------------
su_gi_contig_1811               ATATTATATATTATATTAATAAATATATATTTTAAATATATGCCTTAT
gi|22794294|gb|BU498100.1|BU498 ATATTATATANTATATTAATAAATATATATTTTAAATATATGCCTTAT

PF14_0613                       TTT-ATTTTTTTGAATATATTTATTTTTAAGCCTATAAAATATTATAT
MAL14|PF14_0613                 ------------------------------------------------
su_gi_contig_1811               TTTTATTTTTTTGAATATATTTATTTTTAAGCCTATAAAATATTATAT
gi|22794294|gb|BU498100.1|BU498 TTTTATTTTTTTGAA---------------------------------

PF14_0613                       GCTATATACTTATAGTAGAATATAGGAATTATTATTTATATTATTTCC
MAL14|PF14_0613                 ------------------------------------------------
su_gi_contig_1811               GCTATATACTTATAGTAGAATATAGGAATTATTATTTATATTATTTCC
gi|22794294|gb|BU498100.1|BU498 ------------------------------------------------

PF14_0613                       TATATTAATTTTTTTAAATATATATATAATATATAATATTTTATTATA
MAL14|PF14_0613                 ------------------------------------------------
su_gi_contig_1811               TATATTAATTTTTTTAAATATATATATAATATATAATATTTTATTATA
gi|22794294|gb|BU498100.1|BU498 ------------------------------------------------

PF14_0613                       TAGCAATTTTGTAATGGTTCCTTCTTAATATTATATTATTATTTTTTT
MAL14|PF14_0613                 ------------------------------------------------
su_gi_contig_1811               TAGCAATTTTGTAATGGTTCCTTCTTAATATTATATTATTATTTTTTT
gi|22794294|gb|BU498100.1|BU498 ------------------------------------------------

PF14_0613                       TTTTTTGGTTTTTTTTGTTCATCGTATATAATAAAATATTATTAATAA
MAL14|PF14_0613                 ------------------------------------------------
su_gi_contig_1811               TTTTTTGGTTTTTTTTGTTCATCGTATATAATAAAATATTATTAATAA
gi|22794294|gb|BU498100.1|BU498 ------------------------------------------------

PF14_0613                       TATATATTTATTATACATAAATTTTATATACGTATTATTAATGAGTAC
MAL14|PF14_0613                 ------------------------------------------------
su_gi_contig_1811               TATATATTTATTATACATAAATTTTATATACGTATTATTAATGAGTAC
gi|22794294|gb|BU498100.1|BU498 ------------------------------------------------

PF14_0613                       TACCATGATATAATGAACATTTATATATTTTAAAAATATTTTTTTCAA
MAL14|PF14_0613                 ------------------------------------------------
su_gi_contig_1811               TACCATGATATAATGAACATTTATATATTTTAAAAATATTTTTTTCAA
gi|22794294|gb|BU498100.1|BU498 ------------------------------------------------

PF14_0613                       ATATATTTTTATATATATATATTTTTTTTTAAGCTATTCGAAGTATAT
MAL14|PF14_0613                 ------------------------------------------------
su_gi_contig_1811               ATATATTTTTATATATATATATTTTTTTTTAAGCTATTCGAAGTATAT
gi|22794294|gb|BU498100.1|BU498 ------------------------------------------------

PF14_0613                       ATATATATATATTTATATATATATATATATATATATTTAATTTTCTAT
MAL14|PF14_0613                 ------------------------------------------------
su_gi_contig_1811               ATATATATATATTTATATATATATATATATATATATTTAATTTTCTAT
gi|22794294|gb|BU498100.1|BU498 ------------------------------------------------

PF14_0613                       GTTCTAAATTTGTTTGATATATTTATTGGATTATAAACTTGCTTATAG
MAL14|PF14_0613                 ------------------------------------------------
su_gi_contig_1811               GTTCTAAATTTGTTTGATATATTTATTGGATTATAAACTTGCTTATAG
gi|22794294|gb|BU498100.1|BU498 ------------------------------------------------

PF14_0613                       TTTTATAAAATATACTTTCGGTTATATTTATTATATAATAATTTTTAC
MAL14|PF14_0613                 ------------------------------------------------
su_gi_contig_1811               TTTTATAAAATATACTTTCGGTTATATTTATTATATAATAATTTTTAC
gi|22794294|gb|BU498100.1|BU498 ------------------------------------------------

PF14_0613                       ACTTTTTATTTTATTTATATATATATAATATATATATATATAAATATA
MAL14|PF14_0613                 ------------------------------------------------
su_gi_contig_1811               ACTTTTTATTTTATTTATATATATATAATATATATATATATAAATATA
gi|22794294|gb|BU498100.1|BU498 ------------------------------------------------

PF14_0613                       TTATATAAATTTGAAATAATTTTATATTATATTTCTTTAAATATAATA
MAL14|PF14_0613                 ------------------------------------------------
su_gi_contig_1811               TTATATAAATTTGAAATAATTTTATATTATATTTCTTTAAATATAATA
gi|22794294|gb|BU498100.1|BU498 ------------------------------------------------

PF14_0613                       TTTATGTATTAAAATAAAACAAAAGGAAAAAATAGAAAATGAAAAAAA
MAL14|PF14_0613                 ------------------------------------------------
su_gi_contig_1811               TTTATGTATTAAAATAAAACAAAA------------------------
gi|22794294|gb|BU498100.1|BU498 ------------------------------------------------

PF14_0613                       AAAAAAAAAGAAAAAAAAGAAATTAATACAAATTATATTAATTATTAC
MAL14|PF14_0613                 ------------------------------------------------
su_gi_contig_1811               ------------------------------------------------
gi|22794294|gb|BU498100.1|BU498 ------------------------------------------------

PF14_0613                       AGAAATTTCATTTTAATAAGATAAATTTATATATAAAAAAAAAAAAAA
MAL14|PF14_0613                 ------------------------------------------------
su_gi_contig_1811               ------------------------------------------------
gi|22794294|gb|BU498100.1|BU498 ------------------------------------------------

PF14_0613                       AATGAATTTATATTTTTTCTATAGTGTTTGAAAAAAAAAAAAAAAAAA
MAL14|PF14_0613                 ------------------------------------------------
su_gi_contig_1811               ------------------------------------------------
gi|22794294|gb|BU498100.1|BU498 ------------------------------------------------

PF14_0613                       AAAGGCTCTAATATATTCAAAAATTAGCGCATATTTATATATATACTA
MAL14|PF14_0613                 ------------------------------------------------
su_gi_contig_1811               ------------------------------------------------
gi|22794294|gb|BU498100.1|BU498 ------------------------------------------------

PF14_0613                       TATATTATTATATATAATATATATATAAATACATTAATAAATAAATAA
MAL14|PF14_0613                 ------------------------------------------------
su_gi_contig_1811               ------------------------------------------------
gi|22794294|gb|BU498100.1|BU498 ------------------------------------------------

PF14_0613                       TTAACATAAATAATAAGGATAAATATTTTCAATATTATTATATATATT
MAL14|PF14_0613                 ------------------------------------------------
su_gi_contig_1811               ------------------------------------------------
gi|22794294|gb|BU498100.1|BU498 ------------------------------------------------

PF14_0613                       ATACAATAAATTTTTATAAAATAATTTAGGCTATATTTTTATTTACAT
MAL14|PF14_0613                 ------------------------------------------------
su_gi_contig_1811               ------------------------------------------------
gi|22794294|gb|BU498100.1|BU498 ------------------------------------------------

PF14_0613                       AATATATATATAATAATATTTAAAAAAAAAAAAAAAAAAAAAAAGTGC
MAL14|PF14_0613                 ------------------------------------------------
su_gi_contig_1811               ------------------------------------------------
gi|22794294|gb|BU498100.1|BU498 ------------------------------------------------

PF14_0613                       CTTGAGTCTCAAAAAAAAAATTATATATTATATATTATTAAATATATA
MAL14|PF14_0613                 ------------------------------------------------
su_gi_contig_1811               ------------------------------------------------
gi|22794294|gb|BU498100.1|BU498 ------------------------------------------------

PF14_0613                       TATATAATATATTTATGAAAATTTTATATATATATATATTTATTTGTT
MAL14|PF14_0613                 ------------------------------------------------
su_gi_contig_1811               ------------------------------------------------
gi|22794294|gb|BU498100.1|BU498 ------------------------------------------------

PF14_0613                       AATTGATTCTTTTCATCATTCTTTTTTCCTTTTTCTTTTTTTTTTTTT
MAL14|PF14_0613                 ------------------------------------------------
su_gi_contig_1811               ------------------------------------------------
gi|22794294|gb|BU498100.1|BU498 ------------------------------------------------

PF14_0613                       AATATTTATTTCATTGATTACACGTTTTTATTTTAATTTATGATTATA
MAL14|PF14_0613                 ------------------------------------------------
su_gi_contig_1811               ------------------------------------------------
gi|22794294|gb|BU498100.1|BU498 ------------------------------------------------

PF14_0613                       TGTGAAAATATATTAAAGAAAAAAGGAAAAAAAGTGAACAAGTTTACA
MAL14|PF14_0613                 ------------------------------------------------
su_gi_contig_1811               ------------------------------------------------
gi|22794294|gb|BU498100.1|BU498 ------------------------------------------------

PF14_0613                       AGAGATCATGCAGAAAATGAAAAGAGTGATGAAAATTTTTTTTAGAGT
MAL14|PF14_0613                 ------------------------------------------------
su_gi_contig_1811               ------------------------------------------------
gi|22794294|gb|BU498100.1|BU498 ------------------------------------------------

PF14_0613                       ATTTATATGAAATATAGTTTGAAAATTATATAAAGTTGTTTAAACTAT
MAL14|PF14_0613                 ------------------------------------------------
su_gi_contig_1811               ------------------------------------------------
gi|22794294|gb|BU498100.1|BU498 ------------------------------------------------

PF14_0613                       TTTAAACATAAAAAGAATAAAATAGTTGTTTTAT
MAL14|PF14_0613                 ----------------------------------
su_gi_contig_1811               ----------------------------------
gi|22794294|gb|BU498100.1|BU498 ----------------------------------

;

endblock;
