# Supplementary material for: cDNA sequences reveal considerable gene prediction inaccuracy in the Plasmodium falciparum genome
Source: BMC Genomics. 2007 Jul 27;8:255. doi: 10.1186/1471-2164-8-255 (PMC1978503; doi:10.1186/1471-2164-8-255)
Supplement: Additional file 3 — Genes with cDNA sequences not matching predicted CDS perfectly. Aligned cDNA and predicted CDS sequences can be viewed by double clicking the hyper-linked gene names in the Excel file. [file 1471-2164-8-255-S3.zip › PF14_0625.TXT]

#NEXUS

[!This data assembled using Sequencher, from Gene Codes Corporation.]
begin data;
   dimensions ntax=3 nchar=4028;
   format datatype=dna gap=- interleave=yes;
   matrix

PF14_0625         AACTATATTTCATGTCTAGAGTAGGTATAAATACTCTATCCATTAAAT
MAL14|PF14_0625   ------------------------------------------------
su_gi_contig_1952 ------------------------------------------------

PF14_0625         TGAGAATATTTTCTTTTATATTATATTTTATTTTATTATATAAAATTA
MAL14|PF14_0625   ------------------------------------------------
su_gi_contig_1952 ------------------------------------------------

PF14_0625         AATTATCAATATTTTCATATGTAATATTTTTACTATTAACTTTTAAAA
MAL14|PF14_0625   ------------------------------------------------
su_gi_contig_1952 ------------------------------------------------

PF14_0625         ATATCATATATTCATCAACTTTTTCATCTATAATATCACTAGGAAAAT
MAL14|PF14_0625   ------------------------------------------------
su_gi_contig_1952 ------------------------------------------------

PF14_0625         CTAATGAAAATTGTAACTTCACATCTTCATTAACATCTTCCTTCATAT
MAL14|PF14_0625   ------------------------------------------------
su_gi_contig_1952 ------------------------------------------------

PF14_0625         ATATAAATAATATTTTAGAACCTGTGTCATATATCCATTTGAACAATA
MAL14|PF14_0625   ------------------------------------------------
su_gi_contig_1952 ------------------------------------------------

PF14_0625         AATCATTATAAGTATCTTTCCATATGTTATTCACATCATATTTAGAAA
MAL14|PF14_0625   ------------------------------------------------
su_gi_contig_1952 ------------------------------------------------

PF14_0625         AACTTATTTTATTTTTTACCCACGCACATATAAATTTTTCATCAATTT
MAL14|PF14_0625   ------------------------------------------------
su_gi_contig_1952 ------------------------------------------------

PF14_0625         CAATCATTTTTTTGAAAAAATGAAAAAAAAAAAAAAAAAAAAATATAT
MAL14|PF14_0625   ------------------------------------------------
su_gi_contig_1952 ------------------------------------------------

PF14_0625         ATATATATATATATTTATGTATACATAAAAACGAAGTAATAGTATTTA
MAL14|PF14_0625   ------------------------------------------------
su_gi_contig_1952 ------------------------------------------------

PF14_0625         AGATATAAATATAACCTAACATAAAAATAAAATAAAGTTAACTTTAAA
MAL14|PF14_0625   ------------------------------------------------
su_gi_contig_1952 ------------------------------------------------

PF14_0625         AAAAAAAAAATAAATAAATAAATAAAATGGAATCACAAAAATATAAAA
MAL14|PF14_0625   ------------------------------------------------
su_gi_contig_1952 ------------------------------------------------

PF14_0625         AAATATAAATATATATTATAGTATTATTTTAATATATATATTATCTTA
MAL14|PF14_0625   ------------------------------------------------
su_gi_contig_1952 ------------------------------------------------

PF14_0625         AAATAAAGTGCGGCACATTTATTATAAATTATATATACTTTGTATGAG
MAL14|PF14_0625   ------------------------------------------------
su_gi_contig_1952 ------------------------------------------------

PF14_0625         GAGAAAATATAGTAAAAATAATAATTTCATATAAAGTAAAAATCTTAC
MAL14|PF14_0625   ------------------------------------------------
su_gi_contig_1952 ------------------------------------------------

PF14_0625         GAGATATATTCATTTTTATTCTTTTTCTATTCCCTATTACATTTCTCC
MAL14|PF14_0625   ------------------------------------------------
su_gi_contig_1952 ------------------------------------------------

PF14_0625         TATACATATATTTTACTATAAGAAAATGCAAAAAAAAAAAAAAAAAAA
MAL14|PF14_0625   ------------------------------------------------
su_gi_contig_1952 ------------------------------------------------

PF14_0625         AGAAATGTTATATATTTTCCATTTCATTATTTCATGTATGAAAAGAAG
MAL14|PF14_0625   ------------------------------------------------
su_gi_contig_1952 ------------------------------------------------

PF14_0625         AAAAAAAAAAAAAAAAAAAAAAAAAAAACCAACCAATTTTTATATACT
MAL14|PF14_0625   ------------------------------------------------
su_gi_contig_1952 ------------------------------------------------

PF14_0625         ATTACTAAGAATAGGAACTTCCATTTTTTTTCATATTAGACACATATA
MAL14|PF14_0625   ------------------------------------------------
su_gi_contig_1952 ------------------------------------------------

PF14_0625         AATAAAAAAAAATTAAAATAATAGTAATTATATATATATATATATATA
MAL14|PF14_0625   ------------------------------------------------
su_gi_contig_1952 ------------------------------------------------

PF14_0625         TATAAGGCTAAAAAGATATTACACGTTGTATAATTCATATATAACAGT
MAL14|PF14_0625   ------------------------------------------------
su_gi_contig_1952 ------------------------------------------------

PF14_0625         GTGAAAAAAAAAATAAAGCAAAAATTACATTTATGTATATAATAAGAA
MAL14|PF14_0625   ------------------------------------------------
su_gi_contig_1952 ------------------------------------------------

PF14_0625         TATTTCTCTTAAATATATGTTTCTCTATTTAAAAATTATTTTTTATAT
MAL14|PF14_0625   ------------------------------------------------
su_gi_contig_1952 ------------------------------------------------

PF14_0625         TTCTTATAGGTATATAATTTTTGTCCTATTTTTGTATATTCTTCATTT
MAL14|PF14_0625   ------------------------------------------------
su_gi_contig_1952 ------------------------------------------------

PF14_0625         ATAATATCACAAAAAGTTCTTTATCTTTTTAATGTATATACAATAAGA
MAL14|PF14_0625   ------------------------------------------------
su_gi_contig_1952 ------------------------------------------------

PF14_0625         AAAAATATTCCTTGTTTTATTATAATTAATATTTATTCTTAAAATTAA
MAL14|PF14_0625   ------------------------------------------------
su_gi_contig_1952 ------------------------------------------------

PF14_0625         ATGTGTAATTAAAGAGAATAATAATGAATTAAATAATATGGTATATTC
MAL14|PF14_0625   ------------------------------------------------
su_gi_contig_1952 ------------------------------------------------

PF14_0625         AATTTTTCAATGTAAAGGTTTATATTATTTGTGTCTCTAAGAAGAAAA
MAL14|PF14_0625   ------------------------------------------------
su_gi_contig_1952 ------------------------------------------------

PF14_0625         TCAAAAAAAAATAATATTTAATAAGGATATAAATTTTTTTTTTTTTTT
MAL14|PF14_0625   ------------------------------------------------
su_gi_contig_1952 -----------------------------------------------T

PF14_0625         TTTTTTTTTTTTTTTTTTCTATATATAACAATAATTATTAACAATTAT
MAL14|PF14_0625   ------------------------------------------------
su_gi_contig_1952 TTTTTTTTTTTTTTTTTTCTATATATAACAATAATTATTAACAATTAT

PF14_0625         ATATTCCAAAAATGAATATATTGTTTTGTTTATTTGTCATTACAAATT
MAL14|PF14_0625   -----------ATGAATATATTGTTTTGTTTATTTGTCATTACAAATT
su_gi_contig_1952 ATATTCCAAAAATGAATATATTGTTTTGTTTATTTGTCATTACAAATT

PF14_0625         TGTATAATATCATTGCTGTTAAAGCTTTTAAAGAAAATTTAAGAGTGT
MAL14|PF14_0625   TGTATAATATCATTGCTGTTAAAGCTTTTAAAGAAAATTTAAGAGTGT
su_gi_contig_1952 TGTATAATATCATTGCTGTTAAAGCTTTTAAAGAAAATTTAAGAGTGT

PF14_0625         CCAAATATTATGCTGGAGGTACAACATAGAAATATTTAAATAAAATGA
MAL14|PF14_0625   CCAAATATTATGCTGGAG------------------------------
su_gi_contig_1952 CCAAATATTATGCTGG--------------------------------

PF14_0625         AAAAATAAAAATTATATTTCATGAATATTTAAAAAAAAATTTATATAT
MAL14|PF14_0625   ------------------------------------------------
su_gi_contig_1952 ------------------------------------------------

PF14_0625         ATCAATATTTATCTAACATAAAATATATATATATATATATATATTTAT
MAL14|PF14_0625   ------------------------------------------------
su_gi_contig_1952 ------------------------------------------------

PF14_0625         CTATCTACTTATTTAATTTGTATGAAAAGGAAAACATAAATTAAATTT
MAL14|PF14_0625   ------------------------------------------------
su_gi_contig_1952 ---------------------------AGGAAAACATAAATTAAATTT

PF14_0625         GGAAAATAAGTATATAGGTATTTCTACAATAGTATTAAAAGGGGGTTA
MAL14|PF14_0625   ------------------------------------------------
su_gi_contig_1952 GGAAAATAAGTATATAGGTATTTCTACAATAGTATTAAAAGGGGGTTA

PF14_0625         CATCAATAGACAGTAAATATAAAAAATAAAAAAAAACATCTTTGTTAT
MAL14|PF14_0625   ------------------------------------------------
su_gi_contig_1952 CATCAATAGACA------------------------------------

PF14_0625         CTTTATTTTTTTTGTTTTGTTGTAATTTCTTGTCATTTTTTACATACC
MAL14|PF14_0625   ------------------------------------------------
su_gi_contig_1952 ------------------------------------------------

PF14_0625         TGTTTTGGGTTTTCATATGTTTACATCTTAAATAATAATGTTAATTCG
MAL14|PF14_0625   ------------------------------------------------
su_gi_contig_1952 ------------------------------------------------

PF14_0625         ATAAATTATCATTTATGATTTTTTTTATTCTTTTTTCATGAACTATAA
MAL14|PF14_0625   ------------------------------------------------
su_gi_contig_1952 ------------------------------------------------

PF14_0625         ATTATAAATATAAAAAAATAGTTGACATATATTAAACAGTTCTTTATG
MAL14|PF14_0625   ------------------------------------------------
su_gi_contig_1952 ------------------------------------------------

PF14_0625         ACTTTTGGTATAATAACCTTTATATAATTCTTATTTTTTTTAAGATTT
MAL14|PF14_0625   ------------------------------------------------
su_gi_contig_1952 --------------------------------------------ATTT

PF14_0625         ATTGGGGAAATAAATATTGGAAATCCTCCACAAACATTTAAAGTTCTT
MAL14|PF14_0625   ------------------------------------------------
su_gi_contig_1952 ATTGGGGAAATAAATATTGGAAATCCTCCACAAACATTTAAAGTTCTT

PF14_0625         TTTGATACTGGTTAGTAAAATATATAATATAATCACTATTTATTTATA
MAL14|PF14_0625   ------------------------------------------------
su_gi_contig_1952 TTTGATACTG--------------------------------------

PF14_0625         CATTTATGTTGTTATAATTTAATTGTGTTCTTTTCTTTTCTCTTCTAT
MAL14|PF14_0625   ------------------------------------------------
su_gi_contig_1952 ------------------------------------------------

PF14_0625         TCCATTCTATTCTCTTTTTTTTTTTTTTTTTTTTTTTTTTTTTTGGAG
MAL14|PF14_0625   ------------------------------------------------
su_gi_contig_1952 ------------------------------------------------

PF14_0625         GAAGTACAAATTTATGGATTCCATCAAAAAATTGTTTCACAAGAGCGT
MAL14|PF14_0625   GAAGTACAAATTTATGGATTCCATCAAAAAATTGTTTCACAAGAGCGT
su_gi_contig_1952 GAAGTACAAATTTATGGATTCCATCAAAAAATTGTTTCACAAGAGCGT

PF14_0625         GTTATAATAAACGAAAATATGATCATAAAATTTCCAAGAATTATAAAT
MAL14|PF14_0625   GTTATAATAAACGAAAATATGATCATAAAATTTCCAAGAATTATAAAT
su_gi_contig_1952 GTTATAATAAACGAAAATATGATCATAAAATTTCCAAGAATTATAAAT

PF14_0625         TGGTTAAAAAAAAAGATCCTGTGGAAATTTTATTTGGAACCGGGGAAA
MAL14|PF14_0625   TGGTTAAAAAAAAAGATCCTGTGGAAATTTTATTTGGAACCGGGGAAA
su_gi_contig_1952 TGGTTAAAAAAAAAGATCCTGTGGAAATTTTATTTGGAACCGGGGAAA

PF14_0625         TACATATTGCTTATGTAACGGATGATATTCATTTAGGGGATATTAAGT
MAL14|PF14_0625   TACATATTGCTTATGTAACGGATGATATTCATTTAGGGGATATTAAGT
su_gi_contig_1952 TACATATTGCTTATGTAACGGATGATATTCATTTAGGGGATATTAA--

PF14_0625         TAAAAAAATATGTTCACATGAATAAATATTAATTATATAATAAAAGGA
MAL14|PF14_0625   TAAAAAAATATGTTCACATGAATAAATATTAA----------------
su_gi_contig_1952 ------------------------------------------------

PF14_0625         ATGAGTTATATTTTTAATATGAAGAAGAAAAATAATATTTTTCTATTT
MAL14|PF14_0625   ------------------------------------------------
su_gi_contig_1952 ------------------------------------------------

PF14_0625         GTAGAGTTAAAAATCAAGAATTTGGTTTAGCTAGTTATATATCAGATG
MAL14|PF14_0625   ------------------------------------------------
su_gi_contig_1952 ----AGTTAAAAATCAAGAATTTGGTTTAGCTAGTTATATATCAGATG

PF14_0625         ATCCCTTTTCTGATATGCGTAAATAAATAAATATATATATATATATAT
MAL14|PF14_0625   ------------------------------------------------
su_gi_contig_1952 ATCCCTTTTCTGATATGC------------------------------

PF14_0625         ATAATACAAAACGTATCTGGTCGAACTTATATATCTTTTGCATATATA
MAL14|PF14_0625   ------------------------------------------------
su_gi_contig_1952 ------------------------------------------------

PF14_0625         TTCTTTTCCTTTATAGAATTTGATGGCTTATTTGGCTTAGGCATTTCA
MAL14|PF14_0625   ------------------------------------------------
su_gi_contig_1952 ----------------AATTTGAAGGCTTAATTGGCTTAGGC------

PF14_0625         GATGACAAAAAGAAAAAACAACTAATTTATGATAGCATTCCTAAAAAT
MAL14|PF14_0625   ------------------------------------------------
su_gi_contig_1952 ------------------------------------------------

PF14_0625         ATATTAGAAAAAAATATGTTTGCAATTTATTATCCCAAAAATGTAGAT
MAL14|PF14_0625   ------------------------------------------------
su_gi_contig_1952 ------------------------------------------------

PF14_0625         GACGATGGTGCCATCACCTTTGGAGGCTACGACAAAAAGTAGCTCCAA
MAL14|PF14_0625   ------------------------------------------------
su_gi_contig_1952 ------------------------------------------------

PF14_0625         AAAAAATTAAAAGAAAAAATAGGTCCATCATAAAAATATTTTATTTTT
MAL14|PF14_0625   ------------------------------------------------
su_gi_contig_1952 ------------------------------------------------

PF14_0625         TTTATTTTGTTGGATTTTTTTTTTTTTTTTTTTGATTAAGATTTATAA
MAL14|PF14_0625   ------------------------------------------------
su_gi_contig_1952 ------------------------------------------------

PF14_0625         GAGAAAATTCAAGTATCGAATGGTTTGACGTAACTTCTTCAAAATATT
MAL14|PF14_0625   ------------------------------------------------
su_gi_contig_1952 ------------------------------------------------

PF14_0625         GGGCTATTCAAATGGTTACACACTATATGGAACATATATATATATACA
MAL14|PF14_0625   ------------------------------------------------
su_gi_contig_1952 ------------------------------------------------

PF14_0625         TATTTTTTTTTTTCAACATGATAATTATTATGATTCTTTATACAGAAG
MAL14|PF14_0625   ------------------------------------------------
su_gi_contig_1952 ------------------------------------------------

PF14_0625         GGTTTAAAAATAAATGATGTCTTTCTTGATGTATGTTCAAAAAATCAT
MAL14|PF14_0625   ------------------------------------------------
su_gi_contig_1952 ------------------------------------------------

PF14_0625         GGTATATATAAAAAGGAGAAATATAAAAAAATGTATATTATATATTTT
MAL14|PF14_0625   ------------------------------------------------
su_gi_contig_1952 ------------------------------------------------

PF14_0625         CTATATATGGATATCAAACTTTAGATGCTACAAATTTTTCTTTTTTTC
MAL14|PF14_0625   ------------------------------------------------
su_gi_contig_1952 ------------------------------------------------

PF14_0625         TTTTGGATATAAATTTATTTAATTATAGAAGGATTTTGTCAGGCTGTA
MAL14|PF14_0625   ------------------------------------------------
su_gi_contig_1952 ------------------------------------------------

PF14_0625         ATAGATACAGGAACATCAAGCATAGCTGGGCCAAAAGAAGGTATCACA
MAL14|PF14_0625   ------------------------------------------------
su_gi_contig_1952 ------------------------------------------------

PF14_0625         TATATATATATATATTGTATGTTTTTATTTGTTTACTAATACATATTT
MAL14|PF14_0625   ------------------------------------------------
su_gi_contig_1952 ------------------------------------------------

PF14_0625         ACAATTTTTTTAAATTCTTCACATTATAAATGAACGAAAATACAGATC
MAL14|PF14_0625   ------------------------------------------------
su_gi_contig_1952 ------------------------------------------------

PF14_0625         TAATATTATTAAGCCGATTGTTAAATCCAGGAAAATTTTGTCAAAAAA
MAL14|PF14_0625   ------------------------------------------------
su_gi_contig_1952 ------------------------------------------------

PF14_0625         GGATTTTATTAAAAAATTTTTCTTTCATTTTTATTGATGATAAAAGTA
MAL14|PF14_0625   ------------------------------------------------
su_gi_contig_1952 ------------------------------------------------

PF14_0625         TACATATAAATATATATACAAAAATGTGATATTTTGTTTTTTCATTAT
MAL14|PF14_0625   ------------------------------------------------
su_gi_contig_1952 ------------------------------------------------

PF14_0625         ACACAATAATGATATATGATTATTAGGAAGAGAAAGAGAATATGAATT
MAL14|PF14_0625   ------------------------------------------------
su_gi_contig_1952 ------------------------------------------------

PF14_0625         AACACCCAAGGATTATATTGTAAATTCATTTAGAATAGACCCTGTTTT
MAL14|PF14_0625   ------------------------------------------------
su_gi_contig_1952 ------------------------------------------------

PF14_0625         AAGATCCCCATGCAATTTTGCATTCATGCCAATTAATATTTCATCTTC
MAL14|PF14_0625   ------------------------------------------------
su_gi_contig_1952 ------------------------------------------------

PF14_0625         AAATGGATATCTATATGTATTATTATAACAAATGATAAAAAAAAAAAA
MAL14|PF14_0625   ------------------------------------------------
su_gi_contig_1952 ------------------------------------------------

PF14_0625         AAAAAAAAAAAAAAAAAATCTTTTATCATGAATAATTATATTTTAAGG
MAL14|PF14_0625   ------------------------------------------------
su_gi_contig_1952 ------------------------------------------------

PF14_0625         AAATAAGAATTCAAGAAAAAGAATTTATATAATCATATGTTTTCATTC
MAL14|PF14_0625   ------------------------------------------------
su_gi_contig_1952 ------------------------------------------------

PF14_0625         AATGATTCCATTTTACTTTTTTATATAGATACTTGGTCAAATATTCTT
MAL14|PF14_0625   ------------------------------------------------
su_gi_contig_1952 ------------------------------------------------

PF14_0625         ACAAAAATATTACGCAATATTTGAAAAGGACAATATGAAAATAG
MAL14|PF14_0625   --------------------------------------------
su_gi_contig_1952 --------------------------------------------

;

endblock;
