# Supplementary material for: cDNA sequences reveal considerable gene prediction inaccuracy in the Plasmodium falciparum genome
Source: BMC Genomics. 2007 Jul 27;8:255. doi: 10.1186/1471-2164-8-255 (PMC1978503; doi:10.1186/1471-2164-8-255)
Supplement: Additional file 3 — Genes with cDNA sequences not matching predicted CDS perfectly. Aligned cDNA and predicted CDS sequences can be viewed by double clicking the hyper-linked gene names in the Excel file. [file 1471-2164-8-255-S3.zip › PF14_0628.TXT]

#NEXUS

[!This data assembled using Sequencher, from Gene Codes Corporation.]
begin data;
   dimensions ntax=3 nchar=4476;
   format datatype=dna gap=- interleave=yes;
   matrix

PF14_06282g               TTTGTCCTATAAATATGCATAAAAACGCATTTATAAATAACACTATGT
Pfa3D7|chr14|PF14_0628|Pf ------------------------------------------------
SU_CLEAN_contig_5927      ------------------------------------------------

PF14_06282g               GAACAATATTTTAGTTTAGATGACTATTCATAAGTATTATTATTATAC
Pfa3D7|chr14|PF14_0628|Pf ------------------------------------------------
SU_CLEAN_contig_5927      ------------------------------------------------

PF14_06282g               TGTCCTTAAATCTAATTAAACTATTTTAAAAAAAAAAATTAAAATACA
Pfa3D7|chr14|PF14_0628|Pf ------------------------------------------------
SU_CLEAN_contig_5927      ------------------------------------------------

PF14_06282g               ACACATTTAATCTACAACTTATATTTTCTTTATTTTTTGAATACGTGG
Pfa3D7|chr14|PF14_0628|Pf ------------------------------------------------
SU_CLEAN_contig_5927      ------------------------------------------------

PF14_06282g               AAATTATATATATATATATATATATATATATATATATATATATATGTA
Pfa3D7|chr14|PF14_0628|Pf ------------------------------------------------
SU_CLEAN_contig_5927      ------------------------------------------------

PF14_06282g               TATACAGTATTATATAGGTTATTATATAAAAAAATAAGTAAATAAAAA
Pfa3D7|chr14|PF14_0628|Pf ------------------------------------------------
SU_CLEAN_contig_5927      ------------------------------------------------

PF14_06282g               AAAAATATATATTTATATATGTGTTCCTATTTTTTCTTCTTATGCTTT
Pfa3D7|chr14|PF14_0628|Pf ------------------------------------------------
SU_CLEAN_contig_5927      ------------------------------------------------

PF14_06282g               TAAAAAAACAAGCAAATATTGAGACAGTTACATTTCCTCATTAACATA
Pfa3D7|chr14|PF14_0628|Pf ------------------------------------------------
SU_CLEAN_contig_5927      ------------------------------------------------

PF14_06282g               TTATTATTATTTTGTATAATTATTACATATTCTATATATATATATATA
Pfa3D7|chr14|PF14_0628|Pf ------------------------------------------------
SU_CLEAN_contig_5927      ------------------------------------------------

PF14_06282g               TATATATATATATATATATATATTTCCTTTTCTTTTCTTTTCTTTTCT
Pfa3D7|chr14|PF14_0628|Pf ------------------------------------------------
SU_CLEAN_contig_5927      ------------------------------------------------

PF14_06282g               TTTTTTTTTTTTTTATTTGTCTGTGTTCCCCATTATTTTGTACATTTA
Pfa3D7|chr14|PF14_0628|Pf ------------------------------------------------
SU_CLEAN_contig_5927      ------------------------------------------------

PF14_06282g               TTTTTTTTTTTAATTTAAAAGTATACATTAAGGAAAAAATGAAAACAT
Pfa3D7|chr14|PF14_0628|Pf ------------------------------------------------
SU_CLEAN_contig_5927      ------------------------------------------------

PF14_06282g               ATATTAATTTATTCTTTTTGTTGTCTTTATTAAAAGTTACTTTTATTT
Pfa3D7|chr14|PF14_0628|Pf ------------------------------------------------
SU_CLEAN_contig_5927      ------------------------------------------------

PF14_06282g               ATTCAAAAGATCATGTAAATAATAATGAGGAAGATAGTTCCATATATT
Pfa3D7|chr14|PF14_0628|Pf ------------------------------------------------
SU_CLEAN_contig_5927      ------------------------------------------------

PF14_06282g               ATTACGGGTTTCACAATGAAAAAAAAAAAAAAAAAAAAAGATTACATA
Pfa3D7|chr14|PF14_0628|Pf ------------------------------------------------
SU_CLEAN_contig_5927      ------------------------------------------------

PF14_06282g               CGCTTATATTTTTTAGTATATTATAATTGAAAATACAGATTTATATAT
Pfa3D7|chr14|PF14_0628|Pf ------------------------------------------------
SU_CLEAN_contig_5927      ------------------------------------------------

PF14_06282g               ATTTTTTGAAGGTTTATAAATAACGAAGTCTATAACCATTATTTACCC
Pfa3D7|chr14|PF14_0628|Pf ------------------------------------------------
SU_CLEAN_contig_5927      ----------------------------------------------CC

PF14_06282g               TCAAAATATGCTAATATAAAAAGAGATGTAATAATAAAATAAAAAGAG
Pfa3D7|chr14|PF14_0628|Pf ------------------------------------------------
SU_CLEAN_contig_5927      TCAAAATATGCTAATATAAAAAGAGATGTAATAATAAAATAAAAAGAG

PF14_06282g               TCACATAATATTTTTACATATTAATTAATATCATAGTATATTTTTATT
Pfa3D7|chr14|PF14_0628|Pf ------------------------------------------------
SU_CLEAN_contig_5927      TCACATAATATTTTTACATATTAATTAATATCATAGTATATTTTTATT

PF14_06282g               TTATTATTTTAAGAATAATTTGATTAAAATATCATGTAGTAAAGGATA
Pfa3D7|chr14|PF14_0628|Pf ------------------------------------------------
SU_CLEAN_contig_5927      TTATTATTTTAAGAATAATTTGATTAAAATATCATGTAGTAAAGGATA

PF14_06282g               CACTGTAGAAGTAAAAAGAGCATATATTGTTGATTTAGAGGATGAAGG
Pfa3D7|chr14|PF14_0628|Pf ------------------------------------------------
SU_CLEAN_contig_5927      CACTGTAGAAGTAAAAAGAGCATATATTGTTGATTTAGAGGATGAAG-

PF14_06282g               TTTAAACAAATAAATAAATATATGTTTACAATATTGTATATTATATTT
Pfa3D7|chr14|PF14_0628|Pf ------------------------------------------------
SU_CLEAN_contig_5927      ------------------------------------------------

PF14_06282g               TTATTTTATTACCTTATATATATACATATAATTAATATTCTATTATAT
Pfa3D7|chr14|PF14_0628|Pf ------------------------------------------------
SU_CLEAN_contig_5927      ------------------------------------------------

PF14_06282g               TCAGTAAATGATTATACAATTATGGCATCTCAAATTTGCCAAAAGAAG
Pfa3D7|chr14|PF14_0628|Pf ------------------------------------------------
SU_CLEAN_contig_5927      ----TAAATGATTATACAATTATGGCATCTCAAATTTGCCAAAAGAAG

PF14_06282g               GAAGAATGCAATGTAAATAAAAAAAAAAAAAAAAAAAATCAAAATATT
Pfa3D7|chr14|PF14_0628|Pf ------------------------------------------------
SU_CLEAN_contig_5927      GAAGAATGCAAT------------------------------------

PF14_06282g               ATATTTTTAAATGTTATAAGAAAATAAAAAGTATATTCTTTCATTCTT
Pfa3D7|chr14|PF14_0628|Pf ------------------------------------------------
SU_CLEAN_contig_5927      ------------------------------------------------

PF14_06282g               CTTTAGATAGACATCAAAAAATTCAAGAGGAATACAAACAACAATGCT
Pfa3D7|chr14|PF14_0628|Pf ------------------------------------------------
SU_CLEAN_contig_5927      ------ATAGACATCAAAAAATTCAAGAGGAATACAAACAACAATGCT

PF14_06282g               ATTGACTTTTCTACAGAATTGAACGTAGAATATATCTGTATGAGGTAT
Pfa3D7|chr14|PF14_0628|Pf ------------------------------------------------
SU_CLEAN_contig_5927      ATTGACTTTTCTACAGAATTGAACGTAGAATATATCTGTATGAG----

PF14_06282g               ACTATTATTTTATTTCTTTTTTTTTTTTTCTTTTTATAGATGTTTGAA
Pfa3D7|chr14|PF14_0628|Pf ------------------------------------------------
SU_CLEAN_contig_5927      ------------------------------------------------

PF14_06282g               ATTATTTTGAATATTTTTTTTTTTTTTTTTTTTTTTCTTTTCCTAAAG
Pfa3D7|chr14|PF14_0628|Pf ------------------------------------------------
SU_CLEAN_contig_5927      ------------------------------------------------

PF14_06282g               TTCTCAAAAAAATCTTTACGATGGAAAGCATTTTCATCAAGGTGTCAC
Pfa3D7|chr14|PF14_0628|Pf ------------------------------------------------
SU_CLEAN_contig_5927      TTCTCAAAAAAATCTTTACGATGGAAAGCATTTTCATCAAGGTGTCAC

PF14_06282g               ACATAAATACCTCATGTAATCCTTAATTTACTTACATAAATTTTTATT
Pfa3D7|chr14|PF14_0628|Pf ------------------------------------------------
SU_CLEAN_contig_5927      ACATAAATACCTCAT---------------------------------

PF14_06282g               TTTTATTTGTTTGCTCAATGTTATTTATAATATTTATCATTTTATTTT
Pfa3D7|chr14|PF14_0628|Pf ------------------------------------------------
SU_CLEAN_contig_5927      ------------------------------------------------

PF14_06282g               TTTTAACCATATATATCTATTTACCATATGTAGTGTACGAGACCAAAC
Pfa3D7|chr14|PF14_0628|Pf ------------------------------------------------
SU_CLEAN_contig_5927      ---------------------------------TGTACGAGACCAAAC

PF14_06282g               ATTAGGTAAAATGAATTTTACAGAAAGGATTTATAACAACGTTTTAAA
Pfa3D7|chr14|PF14_0628|Pf ------------------------------------------------
SU_CLEAN_contig_5927      -TTAG-------------------------------------------

PF14_06282g               TATATATACTATATATATATATATATATATATATATATGTATGTATGT
Pfa3D7|chr14|PF14_0628|Pf ------------------------------------------------
SU_CLEAN_contig_5927      ------------------------------------------------

PF14_06282g               ATTTCCACTTTTAGCTTGTGTGGAAAAAAACAAAAGCGTAATCACATT
Pfa3D7|chr14|PF14_0628|Pf ------------------------------------------------
SU_CLEAN_contig_5927      --------------CTTGTGTGGAAAAAAACAAAAGCGTAATCACATT

PF14_06282g               TCCTTCTATAAATAAAGCTTTAGAAGTATGTAATATGGATAATTGTAA
Pfa3D7|chr14|PF14_0628|Pf ------------------------------------------------
SU_CLEAN_contig_5927      TCCTTCTATAAATAAAGCTTTAGAAGTATGTAATATGGATAATTGTAA

PF14_06282g               TTTTGTTATATGGAATCCTCATGAAAAGAGAGCTACCATATGCAAGGA
Pfa3D7|chr14|PF14_0628|Pf ------------------------------------------------
SU_CLEAN_contig_5927      TTTTGTTATATGGAATCCTCATGAAAAGAGAGCTACCATATGCAAGGA

PF14_06282g               AAATGTTTATGAGGTTATTAATCTTAATGGACAAATTATACTTATTAT
Pfa3D7|chr14|PF14_0628|Pf ------------------------------------------------
SU_CLEAN_contig_5927      AAATGTTTATGAGGTTATTAATCTTAATGGACAAATTATACTTATTAT

PF14_06282g               ATGTTGAATCATATATATATATATACATAAATTGCATACTAAAATCAA
Pfa3D7|chr14|PF14_0628|Pf ------------------------------------------------
SU_CLEAN_contig_5927      ATGTTGAATCATATATATATATATACATAAATTGCATACTAAAATCAA

PF14_06282g               ATGATACATATTTAATTCTATTTCGTTAGAATATGATAGAAAAAAAGA
Pfa3D7|chr14|PF14_0628|Pf --------------------------------ATGATAGAAAAAAAGA
SU_CLEAN_contig_5927      ATGATACATATTTAATTCTATTTCGTTAGAATATGATAGAAAAAAAGA

PF14_06282g               ATAGTATAATTTATATTCATCCAAACTATTTTTTTACATATGGATATG
Pfa3D7|chr14|PF14_0628|Pf ATAGTATAATTTATATTCATCCAAACTATTTTTTTACATATGGATATG
SU_CLEAN_contig_5927      ATAGTATAATTTATATTCATCCAAACTATTTTTTTACATATGGATATG

PF14_06282g               CAACTTTTCTAAATTATATGTCTATATGTGATAATATTATTAAACAAG
Pfa3D7|chr14|PF14_0628|Pf CAACTTTTCTAAATTATATGTCTATATGTGATAATATTATTAAACAAG
SU_CLEAN_contig_5927      CAACTTTTCTAAATTATATGTCTATATGTGATAATATTATTAAACAAG

PF14_06282g               TTCCATATAATTTAAGCATTACGAAATCTGCTGACGTATGTTCACATC
Pfa3D7|chr14|PF14_0628|Pf TTCCATATAATTTAAGCATTACGAAATCTGCTGACGTATGTTCACATC
SU_CLEAN_contig_5927      TTCCATATAATTTAAGCATTACGAAATCTGCTGACGTATGTTCACATC

PF14_06282g               TTGACTGTGATTATTTTACTAAAAGTAATTATAAATAGAATAATACAC
Pfa3D7|chr14|PF14_0628|Pf TTGACTGTGATTATTTTACTAAAA------------------------
SU_CLEAN_contig_5927      TTGACTGGGATTATTTTACTAAAA------------------------

PF14_06282g               AAATGCATTTGTACATAAAGCTAAATGTAGTAAATAAATATATATACA
Pfa3D7|chr14|PF14_0628|Pf ------------------------------------------------
SU_CLEAN_contig_5927      ------------------------------------------------

PF14_06282g               TATATATTTTTTTTATTGTGTATAGGTTATCCAGGATCAATTAGATCC
Pfa3D7|chr14|PF14_0628|Pf ------------------------------------------------
SU_CLEAN_contig_5927      -------------------------GTCATCCCGGATCAATTAGATCC

PF14_06282g               TTAGACAACACAAAGAATGGGAAATCATGGTATAAATATGAAAAAGAA
Pfa3D7|chr14|PF14_0628|Pf ------------------------------------------------
SU_CLEAN_contig_5927      TTAG--------------------------------------------

PF14_06282g               AAAAAAAATTATATAAAATAAAATATTAAAAAATTAATAATATTATAT
Pfa3D7|chr14|PF14_0628|Pf ------------------------------------------------
SU_CLEAN_contig_5927      ------------------------------------------------

PF14_06282g               TTTACACTATGAAATATTTTATAATTCAATAAATACTTAATTATATTA
Pfa3D7|chr14|PF14_0628|Pf ------------------------------------------------
SU_CLEAN_contig_5927      ------------------------------------------------

PF14_06282g               ATTTATAGGTTTTGCAAAGGGTATTTAAAAAAAAAAAATAAAAAATTA
Pfa3D7|chr14|PF14_0628|Pf --------GTTTTGCAAAGGGTATTTAA--------------------
SU_CLEAN_contig_5927      ------------------------------------------------

PF14_06282g               CATAGAAAAAAACAAATAAAATAAAATTTGTACTATTTTTTATTAAAT
Pfa3D7|chr14|PF14_0628|Pf ------------------------------------------------
SU_CLEAN_contig_5927      ------------------------------------------------

PF14_06282g               AATACATAAATGCGTATATTTAATATTTTCCACTAAAGATTCCCCACG
Pfa3D7|chr14|PF14_0628|Pf ------------------------------------------------
SU_CLEAN_contig_5927      ------------------------------------------------

PF14_06282g               ATTATACCAATGGACGGATTTATTACAAGCGTAAAGTTAAGTAAATTT
Pfa3D7|chr14|PF14_0628|Pf ------------------------------------------------
SU_CLEAN_contig_5927      ------------------------------------------------

PF14_06282g               ACTTAGAATATAGTACATATGTATATATATATATATATATATATTCAT
Pfa3D7|chr14|PF14_0628|Pf ------------------------------------------------
SU_CLEAN_contig_5927      ------------------------------------------------

PF14_06282g               TCATTTTATATATCTACATATTTTTATTGTTGTTAAAATATATTGTTA
Pfa3D7|chr14|PF14_0628|Pf ------------------------------------------------
SU_CLEAN_contig_5927      ------------------------------------------------

PF14_06282g               ACAAATTATATTTTAATAAAAAATAAATATTATTGATAATAAGACAAT
Pfa3D7|chr14|PF14_0628|Pf ------------------------------------------------
SU_CLEAN_contig_5927      ------------------------------------------------

PF14_06282g               ACTAATTAATTTTTACAATTTTTAATCTGTCCATGGTTCTATATAAGT
Pfa3D7|chr14|PF14_0628|Pf ------------------------------------------------
SU_CLEAN_contig_5927      ------------------------------------------------

PF14_06282g               CCATTATATTTTAATAAATTTTGCTTTTTATTATGTATTGTCATGCTA
Pfa3D7|chr14|PF14_0628|Pf ------------------------------------------------
SU_CLEAN_contig_5927      ------------------------------------------------

PF14_06282g               ATATATTGCAAATTATAAAAAAAAACAATTAGACAAATATATAAATTT
Pfa3D7|chr14|PF14_0628|Pf ------------------------------------------------
SU_CLEAN_contig_5927      ------------------------------------------------

PF14_06282g               TTAAAAAAATTACTTCTTCAAAAGGTACTTTTTTAAAGTATATGTAAT
Pfa3D7|chr14|PF14_0628|Pf ------------------------------------------------
SU_CLEAN_contig_5927      ------------------------------------------------

PF14_06282g               AATATATATATGTATATATATATATAAGAATTAATTTCTCGTATCTTT
Pfa3D7|chr14|PF14_0628|Pf ------------------------------------------------
SU_CLEAN_contig_5927      ------------------------------------------------

PF14_06282g               TTGTACTTTTAAAAAATTTACGTATAATCCAAAAAAAAATACATTCAT
Pfa3D7|chr14|PF14_0628|Pf ------------------------------------------------
SU_CLEAN_contig_5927      ------------------------------------------------

PF14_06282g               AAAATAACCTATTTTTTATTTCCTTTTTGTAAAATAAAAAAATTTTTT
Pfa3D7|chr14|PF14_0628|Pf ------------------------------------------------
SU_CLEAN_contig_5927      ------------------------------------------------

PF14_06282g               TTCATATATTATTAAAAATAATAATTTAAATAAAAAGGATCTTTGAGT
Pfa3D7|chr14|PF14_0628|Pf ------------------------------------------------
SU_CLEAN_contig_5927      ------------------------------------------------

PF14_06282g               TATATTGAATTTAAATGTTATATTCAAAAAAAAAAAAAAAAAAAAAAA
Pfa3D7|chr14|PF14_0628|Pf ------------------------------------------------
SU_CLEAN_contig_5927      ------------------------------------------------

PF14_06282g               AAAATTAGAAGTATAAAAGTATGTATATATATATATATATATAACAAT
Pfa3D7|chr14|PF14_0628|Pf ------------------------------------------------
SU_CLEAN_contig_5927      ------------------------------------------------

PF14_06282g               ATATTATATAAAGAATATAAAAACGTTTTTTATTTTATTAATTTTTAA
Pfa3D7|chr14|PF14_0628|Pf ------------------------------------------------
SU_CLEAN_contig_5927      ------------------------------------------------

PF14_06282g               AAATTTTTTTTTATTTTTTTTCTTTATAAATCTACAGTATCTGTTTTT
Pfa3D7|chr14|PF14_0628|Pf ------------------------------------------------
SU_CLEAN_contig_5927      ------------------------------------------------

PF14_06282g               GGTTCTAAAACAGAAATATTATCTGGTAAAATAGAAGTTAATCCTGTT
Pfa3D7|chr14|PF14_0628|Pf ------------------------------------------------
SU_CLEAN_contig_5927      ------------------------------------------------

PF14_06282g               CTAGTATCAATAGCTGTTGGTAACATAATTTTAACTTTAATACCTAAG
Pfa3D7|chr14|PF14_0628|Pf ------------------------------------------------
SU_CLEAN_contig_5927      ------------------------------------------------

PF14_06282g               ACTCCTTGTTTTAATTGTGCTGATCTGGTAGCAGTGTTAACAAATCTT
Pfa3D7|chr14|PF14_0628|Pf ------------------------------------------------
SU_CLEAN_contig_5927      ------------------------------------------------

PF14_06282g               TTGGATGGTTCTCCTGTAGATATTAAATAACCATCTCTAAATTTCATA
Pfa3D7|chr14|PF14_0628|Pf ------------------------------------------------
SU_CLEAN_contig_5927      ------------------------------------------------

PF14_06282g               CTTTTAGCTCTTTGAGCTCTTAATTTTCCTGATACAATAACTTCACAT
Pfa3D7|chr14|PF14_0628|Pf ------------------------------------------------
SU_CLEAN_contig_5927      ------------------------------------------------

PF14_06282g               CCTTTAGCACCAGATTCCATTATATGTCTTAAAACTCCATAACATGCT
Pfa3D7|chr14|PF14_0628|Pf ------------------------------------------------
SU_CLEAN_contig_5927      ------------------------------------------------

PF14_06282g               CTTCTTACTGCTAATCCTTTTAATAATTTATATCTTAAAGATTCGGCT
Pfa3D7|chr14|PF14_0628|Pf ------------------------------------------------
SU_CLEAN_contig_5927      ------------------------------------------------

PF14_06282g               TGTGCCATTGCACACAATCCTCTATGTTCTACTCTTTCAGCAAATAAT
Pfa3D7|chr14|PF14_0628|Pf ------------------------------------------------
SU_CLEAN_contig_5927      ------------------------------------------------

PF14_06282g               TCAACACTATTTGTTGATTTATTAAAGAATCTTTTTTGTACTAATGAT
Pfa3D7|chr14|PF14_0628|Pf ------------------------------------------------
SU_CLEAN_contig_5927      ------------------------------------------------

PF14_06282g               GTTAATTCACGTATTCTCCTTCCTTTATCTCCAAGAACTTCTCTAGTA
Pfa3D7|chr14|PF14_0628|Pf ------------------------------------------------
SU_CLEAN_contig_5927      ------------------------------------------------

PF14_06282g               CGAGTGGCTCTTATAATAACCTCCGTTCTATTAAAAAAATAATATATT
Pfa3D7|chr14|PF14_0628|Pf ------------------------------------------------
SU_CLEAN_contig_5927      ------------------------------------------------

PF14_06282g               GATAAAATAAAATATATTAAATAAATAAATAAATATATATATATATAT
Pfa3D7|chr14|PF14_0628|Pf ------------------------------------------------
SU_CLEAN_contig_5927      ------------------------------------------------

PF14_06282g               ATATATATATATATATATATATATATATATATATTTATATTTATATTT
Pfa3D7|chr14|PF14_0628|Pf ------------------------------------------------
SU_CLEAN_contig_5927      ------------------------------------------------

PF14_06282g               ATATATATATATATTTATATTTATATATATTTATATTTATATTTAGGT
Pfa3D7|chr14|PF14_0628|Pf ------------------------------------------------
SU_CLEAN_contig_5927      ------------------------------------------------

PF14_06282g               ATCATCTACATTATTACAGTGCTGTAATTAATATTAATTATACCTTAT
Pfa3D7|chr14|PF14_0628|Pf ------------------------------------------------
SU_CLEAN_contig_5927      ------------------------------------------------

PF14_06282g               AGGTGTAACCCTAACTTCAACACCTGAATATCCATCTTCTGCCAAAAT
Pfa3D7|chr14|PF14_0628|Pf ------------------------------------------------
SU_CLEAN_contig_5927      ------------------------------------------------

PF14_06282g               ACGAGCTAAAAATTCATTTAACTCGGCTTGAAAAACACCATCATTAAT
Pfa3D7|chr14|PF14_0628|Pf ------------------------------------------------
SU_CLEAN_contig_5927      ------------------------------------------------

PF14_06282g               AAACTTTCTCTTTTTTGAAATCTAAACAAAAAAAAAAAAAAAAAAATT
Pfa3D7|chr14|PF14_0628|Pf ------------------------------------------------
SU_CLEAN_contig_5927      ------------------------------------------------

PF14_06282g               TAATTTATATATTTTTTAAGAATAAAATTTTTAAAATGTTCTACTTCT
Pfa3D7|chr14|PF14_0628|Pf ------------------------------------------------
SU_CLEAN_contig_5927      ------------------------------------------------

PF14_06282g               TGCTCGTAAAACACTTTACACAAAAAGATATATAATTATAAATAGGGA
Pfa3D7|chr14|PF14_0628|Pf ------------------------------------------------
SU_CLEAN_contig_5927      ------------------------------------------------

PF14_06282g               CAATTGTGAATTAAATATATATATATATATATATATATATAATATGGA
Pfa3D7|chr14|PF14_0628|Pf ------------------------------------------------
SU_CLEAN_contig_5927      ------------------------------------------------

PF14_06282g               TCTATAGTTGTTTTTTATTATATAATACGGATATAATAAAATAATACT
Pfa3D7|chr14|PF14_0628|Pf ------------------------------------------------
SU_CLEAN_contig_5927      ------------------------------------------------

PF14_06282g               TATATATATATATATTAATACATATAAAGTACAAAGGTAATAAAGGTT
Pfa3D7|chr14|PF14_0628|Pf ------------------------------------------------
SU_CLEAN_contig_5927      ------------------------------------------------

PF14_06282g               TCTTTTTTTTAA
Pfa3D7|chr14|PF14_0628|Pf ------------
SU_CLEAN_contig_5927      ------------

;

endblock;
