# Supplementary material for: cDNA sequences reveal considerable gene prediction inaccuracy in the Plasmodium falciparum genome
Source: BMC Genomics. 2007 Jul 27;8:255. doi: 10.1186/1471-2164-8-255 (PMC1978503; doi:10.1186/1471-2164-8-255)
Supplement: Additional file 3 — Genes with cDNA sequences not matching predicted CDS perfectly. Aligned cDNA and predicted CDS sequences can be viewed by double clicking the hyper-linked gene names in the Excel file. [file 1471-2164-8-255-S3.zip › PF14_0629.TXT]

#NEXUS

[!This data assembled using Sequencher, from Gene Codes Corporation.]
begin data;
   dimensions ntax=3 nchar=4597;
   format datatype=dna gap=- interleave=yes;
   matrix

PF14_0629         TTAAAATGAAATAAAGTAAAATAGGAAGGCAAATAATTCATTATAAAA
MAL14|PF14_0629   ------------------------------------------------
su_gi_contig_4932 ------------------------------------------------

PF14_0629         TATACCCCAAATTAATTATATATTTATTACAATTTTACATAATACATA
MAL14|PF14_0629   ------------------------------------------------
su_gi_contig_4932 ------------------------------------------------

PF14_0629         CACATTTAAATATATTATTAAAATATATATATATTATTATATGTATAA
MAL14|PF14_0629   ------------------------------------------------
su_gi_contig_4932 ------------------------------------------------

PF14_0629         TATACACATATAAATACCTTATTACAATTATATATTTATAATATACAC
MAL14|PF14_0629   ------------------------------------------------
su_gi_contig_4932 ------------------------------------------------

PF14_0629         ATATATATATATAATATATATATATATATATATATATATATATATATA
MAL14|PF14_0629   ------------------------------------------------
su_gi_contig_4932 ------------------------------------------------

PF14_0629         TATATATTTTATTTAATATATATAAACAATCATATATATTATTGTTTC
MAL14|PF14_0629   ------------------------------------------------
su_gi_contig_4932 ------------------------------------------------

PF14_0629         TTTGTGTATAATATATAAAAATTAAATATTTCATATATAAACTTATTT
MAL14|PF14_0629   ------------------------------------------------
su_gi_contig_4932 ------------------------------------------------

PF14_0629         TTACACATAACACAACAGAAACAATTAAAAAAAATATTCAATATATGT
MAL14|PF14_0629   ------------------------------------------------
su_gi_contig_4932 ------------------------------------------------

PF14_0629         ATTATATATGCATATATATATTATTTAATTTTTTTCTTTTTTTTTTTT
MAL14|PF14_0629   ------------------------------------------------
su_gi_contig_4932 ------------------------------------------------

PF14_0629         TTAAGGATTATAAAAATTCGTATTTATAATAAATAAAATAAAATAAAT
MAL14|PF14_0629   ------------------------------------------------
su_gi_contig_4932 ------------------------------------------------

PF14_0629         TTATGTTACCAACATATAAACGCATATATATTATATGAAACATATTAT
MAL14|PF14_0629   ------------------------------------------------
su_gi_contig_4932 ------------------------------------------------

PF14_0629         ATATAAAAAAAAAAAAAAAAAAAAAAAAAGTTAAATAGAAATTTTATG
MAL14|PF14_0629   ------------------------------------------------
su_gi_contig_4932 ------------------------------------------------

PF14_0629         TTGTTAGCATACATTAATGAACATTTTGAAATTAAAGAAAAACTTTTT
MAL14|PF14_0629   ------------------------------------------------
su_gi_contig_4932 ------------------------------------------------

PF14_0629         GACTTTTTAAATAATTTGTGTAGTATTAACTTATTTCTTATTTTATGT
MAL14|PF14_0629   ------------------------------------------------
su_gi_contig_4932 ------------------------------------------------

PF14_0629         TTTGTTATAATATATTATAGTTGTATATTTCATAAATATTTCTTATAA
MAL14|PF14_0629   ------------------------------------------------
su_gi_contig_4932 ------------------------------------------------

PF14_0629         AAACAGAAATGTTCTTTAATAAATAAATATATATATATATATATATAT
MAL14|PF14_0629   ------------------------------------------------
su_gi_contig_4932 ------------------------------------------------

PF14_0629         ATATATATTATATATGAAATAGTTCATATTTTAGGAAATAAAAATAGA
MAL14|PF14_0629   ------------------------------------------------
su_gi_contig_4932 ------------------------------------------------

PF14_0629         AAGAAGATAATAACAGCAAAAAAAAAAAAAAAAAAAAAACAGAATAAA
MAL14|PF14_0629   ------------------------------------------------
su_gi_contig_4932 ------------------------------------------------

PF14_0629         AATTATAGTCTTTTTTTTTTTTTTTTTTTTTTTAGTAACCATTTTAAT
MAL14|PF14_0629   ------------------------------------------------
su_gi_contig_4932 ------------------------------------------------

PF14_0629         ATATTATTTTTATTAAAGAGTTATAGAACAAAAAAAATGAATATCCAA
MAL14|PF14_0629   ------------------------------------------------
su_gi_contig_4932 ------------------------------------------------

PF14_0629         AAATATTTGCACATTTTCATAAATATGCTGAGGAATATTTAATGAAAT
MAL14|PF14_0629   ------------------------------------------------
su_gi_contig_4932 ------------------------------------------------

PF14_0629         ACTTTATAACATTTTTTTAAAATATTATTAAAAAAAAAGTATATATTT
MAL14|PF14_0629   ------------------------------------------------
su_gi_contig_4932 ------------------------------------------------

PF14_0629         TGTATAGACATTACTGTAAGGTAAGTTATTTTTTATTTTTTTAATACT
MAL14|PF14_0629   ------------------------------------------------
su_gi_contig_4932 ------------------------------------------------

PF14_0629         CTGATTTTTTTTAATTACAACACATTAGAGTCAACATATATATATATA
MAL14|PF14_0629   ------------------------------------------------
su_gi_contig_4932 ------------------------------------------------

PF14_0629         TATATAATATGTTTTTCTTTTGTCCTATAAATATGCATAAAAACGCAT
MAL14|PF14_0629   ------------------------------------------------
su_gi_contig_4932 ------------------------------------------------

PF14_0629         TTATAAATAACACTATGTGAACAATATTTTAGTTTAGATGACTATTCA
MAL14|PF14_0629   ------------------------------------------------
su_gi_contig_4932 ------------------------------------------------

PF14_0629         TAAGTATTATTATTATACTGTCCTTAAATCTAATTAAACTATTTTAAA
MAL14|PF14_0629   ------------------------------------------------
su_gi_contig_4932 ------------------------------------------------

PF14_0629         AAAAAAAATTAAAATACAACACATTTAATCTACAACTTATATTTTCTT
MAL14|PF14_0629   ------------------------------------------------
su_gi_contig_4932 ------------------------------------------------

PF14_0629         TATTTTTTGAATACGTGGAAATTATATATATATATATATATATATATA
MAL14|PF14_0629   ------------------------------------------------
su_gi_contig_4932 ------------------------------------------------

PF14_0629         TATATATATATATATGTATATACAGTATTATATAGGTTATTATATAAA
MAL14|PF14_0629   ------------------------------------------------
su_gi_contig_4932 ------------------------------------------------

PF14_0629         AAAATAAGTAAATAAAAAAAAAATATATATTTATATATGTGTTCCTAT
MAL14|PF14_0629   ------------------------------------------------
su_gi_contig_4932 ------------------------------------------------

PF14_0629         TTTTTCTTCTTATGCTTTTAAAAAAACAAGCAAATATTGAGACAGTTA
MAL14|PF14_0629   -----------ATGCTTTTAAAAAAACAAGCAAATATTGAGACA----
su_gi_contig_4932 ------------------------------------------------

PF14_0629         CATTTCCTCATTAACATATTATTATTATTTTGTATAATTATTACATAT
MAL14|PF14_0629   ------------------------------------------------
su_gi_contig_4932 ------------------------------------------------

PF14_0629         TCTATATATATATATATATATATATATATATATATATATATTTCCTTT
MAL14|PF14_0629   ------------------------------------------------
su_gi_contig_4932 ------------------------------------------------

PF14_0629         TCTTTTCTTTTCTTTTCTTTTTTTTTTTTTTTATTTGTCTGTGTTCCC
MAL14|PF14_0629   ------------------------------------------------
su_gi_contig_4932 ------------------------------------------------

PF14_0629         CATTATTTTGTACATTTATTTTTTTTTTTAATTTAAAAGTATACATTA
MAL14|PF14_0629   ------------------------------------------------
su_gi_contig_4932 ------------------------------------------------

PF14_0629         AGGAAAAAATGAAAACATATATTAATTTATTCTTTTTGTTGTCTTTAT
MAL14|PF14_0629   ------------------------------------------------
su_gi_contig_4932 ---AAAAAATGAAAACATATATTAATTTATTCTTTTTGTTGTCTTTAT

PF14_0629         TAAAAGTTACTTTTATTTATTCAAAAGATCATGTAAATAATAATGAGG
MAL14|PF14_0629   ------------------------------------------------
su_gi_contig_4932 TAAAAGTTACTTTTATTTATTCAAAAGATCATGTAAATAATAATGAGG

PF14_0629         AAGATAGTTCCATATATTATTACGGGTTTCACAATGAAAAAAAAAAAA
MAL14|PF14_0629   ------------------------------------------------
su_gi_contig_4932 AAGATAGTTCCATATATTATTACGG-----------------------

PF14_0629         AAAAAAAAAGATTACATACGCTTATATTTTTTAGTATATTATAATTGA
MAL14|PF14_0629   ------------------------------------------------
su_gi_contig_4932 ------------------------------------------------

PF14_0629         AAATACAGATTTATATATATTTTTTGAAGGTTTATAAATAACGAAGTC
MAL14|PF14_0629   ------------------------------------------------
su_gi_contig_4932 --------ATTTATATATATTTTTTGAAGGTTTATAAATAACGAAGTC

PF14_0629         TATAACCATTATTTACCCTCAAAATATGCTAATATAAAAAGAGATGTA
MAL14|PF14_0629   ------------------------------------------------
su_gi_contig_4932 TATAACCATTATTTACCCTCAAAATATGCTAATATAAAAAGAGATGTA

PF14_0629         ATAATAAAATAAAAAGAGTCACATAATATTTTTACATATTAATTAATA
MAL14|PF14_0629   ------------------------------------------------
su_gi_contig_4932 ATAATAAAATAAAAAGAGTCACATAATATTTTTACATATTAATTAATA

PF14_0629         TCATAGTATATTTTTATTTTATTATTTTAAGAATAATTTGATTAAAAT
MAL14|PF14_0629   -------------------------------AATAATTTGATTAAAAT
su_gi_contig_4932 TCATAGTATATTTTTATTTTATTATTTTAAGAATAATTTGATTAAAAT

PF14_0629         ATCATGTAGTAAAGGATACACTGTAGAAGTAAAAAGAGCATATATTGT
MAL14|PF14_0629   ATCATGTAGTAAAGGATACACTGTAGAAGTAAAAAGAGCATATATTGT
su_gi_contig_4932 ATCATGTAGTAAAGGATACACTGTAGAAGTAAAAAGAGCATATATTGT

PF14_0629         TGATTTAGAGGATGAAGGTTTAAACAAATAAATAAATATATGTTTACA
MAL14|PF14_0629   TGATTTAGAGGATGAAG-------------------------------
su_gi_contig_4932 TGATTTAGAGGATGAAG-------------------------------

PF14_0629         ATATTGTATATTATATTTTTATTTTATTACCTTATATATATACATATA
MAL14|PF14_0629   ------------------------------------------------
su_gi_contig_4932 ------------------------------------------------

PF14_0629         ATTAATATTCTATTATATTCAGTAAATGATTATACAATTATGGCATCT
MAL14|PF14_0629   ------------------------------------------------
su_gi_contig_4932 ----------------------TAAATGATTATACAATTATGGCATCT

PF14_0629         CAAATTTGCCAAAAGAAGGAAGAATGCAATGTAAATAAAAAAAAAAAA
MAL14|PF14_0629   ------------------------------------------------
su_gi_contig_4932 CAAATTTGCCAAAAGAAGGAAGAATGCAAT------------------

PF14_0629         AAAAAAAATCAAAATATTATATTTTTAAATGTTATAAGAAAATAAAAA
MAL14|PF14_0629   ------------------------------------------------
su_gi_contig_4932 ------------------------------------------------

PF14_0629         GTATATTCTTTCATTCTTCTTTAGATAGACATCAAAAAATTCAAGAGG
MAL14|PF14_0629   ------------------------------------------------
su_gi_contig_4932 ------------------------ATAGACATCAAAAAATTCAAGAGG

PF14_0629         AATACAAACAACAATGCTATTGACTTTTCTACAGAATTGAACGTAGAA
MAL14|PF14_0629   ------------------------------------------------
su_gi_contig_4932 AATACAAACAACAATGCTATTGACTTTTCTACAGAATTGAACGTAGAA

PF14_0629         TATATCTGTATGAGGTATACTATTATTTTATTTCTTTTTTTTTTTTTC
MAL14|PF14_0629   ------------------------------------------------
su_gi_contig_4932 TATATCTGTATGAG----------------------------------

PF14_0629         TTTTTATAGATGTTTGAAATTATTTTGAATATTTTTTTTTTTTTTTTT
MAL14|PF14_0629   ------------------------------------------------
su_gi_contig_4932 ------------------------------------------------

PF14_0629         TTTTTTCTTTTCCTAAAGTTCTCAAAAAAATCTTTACGATGGAAAGCA
MAL14|PF14_0629   ------------------------------------------------
su_gi_contig_4932 ------------------TTCTCAAAAAAATCTTTACGATGGAAAGCA

PF14_0629         TTTTCATCAAGGTGTCACACATAAATACCTCATGTAATCCTTAATTTA
MAL14|PF14_0629   ------------------------------------------------
su_gi_contig_4932 TTTTCATCAAGGTGTCACACATAAATACCTCAT---------------

PF14_0629         CTTACATAAATTTTTATTTTTTATTTGTTTGCTCAATGTTATTTATAA
MAL14|PF14_0629   ------------------------------------------------
su_gi_contig_4932 ------------------------------------------------

PF14_0629         TATTTATCATTTTATTTTTTTTAACCATATATATCTATTTACCATATG
MAL14|PF14_0629   ------------------------------------------------
su_gi_contig_4932 ------------------------------------------------

PF14_0629         TAGTGTACGAGACCAAACATTAGGTAAAATGAATTTTACAGAAAGGAT
MAL14|PF14_0629   ------------------------------------------------
su_gi_contig_4932 ---TGTACGAGACCAAACATTAG-------------------------

PF14_0629         TTATAACAACGTTTTAAATATATATACTATATATATATATATATATAT
MAL14|PF14_0629   ------------------------------------------------
su_gi_contig_4932 ------------------------------------------------

PF14_0629         ATATATATGTATGTATGTATTTCCACTTTTAGCTTGTGTGGAAAAAAA
MAL14|PF14_0629   --------------------------------CTTGTGTGGAAAAAAA
su_gi_contig_4932 --------------------------------CTTGTGTGGAAAAAAA

PF14_0629         CAAAAGCGTAATCACATTTCCTTCTATAAATAAAGCTTTAGAAGTATG
MAL14|PF14_0629   CAAAAGCGTAATCACATTTCCTTCTATAAATAAAGCTTTAGAAGTATG
su_gi_contig_4932 CAAAAGCGTAATCACATTTCCTTCTATAAATAAAGCTTTAGAAGTATG

PF14_0629         TAATATGGATAATTGTAATTTTGTTATATGGAATCCTCATGAAAAGAG
MAL14|PF14_0629   TAATATGGATAATTGTAATTTTGTTATATGGAATCCTCATGAAAAGAG
su_gi_contig_4932 TAATATGGATAATTGTAATTTTGTTATATGGAATCCTCATGAAAAGAG

PF14_0629         AGCTACCATATGCAAGGAAAATGTTTATGAGGTTATTAATCTTAATGG
MAL14|PF14_0629   AGCTACCATATGCAAGGAAAATGTTTATGAGGTTATTAATCTTAATGG
su_gi_contig_4932 AGCTACCATATGCAAGGAAAATGTTTATGAGGTTATTAATCTTAATGG

PF14_0629         ACAAATTATACTTATTATATGTTGAATCATATATATATATATACATAA
MAL14|PF14_0629   ACAAATTATACTTATTATATGTTGA-----------------------
su_gi_contig_4932 ACAAATTATACTTATTATATGTTGAATCATATATATATATATACATAA

PF14_0629         ATTGCATACTAAAATCAAATGATACATATTTAATTCTATTTCGTTAGA
MAL14|PF14_0629   ------------------------------------------------
su_gi_contig_4932 ATTGCATACTAAAATCAAATGATACATATTTAATTCTATTTCGTTAGA

PF14_0629         ATATGATAGAAAAAAAGAATAGTATAATTTATATTCATCCAAACTATT
MAL14|PF14_0629   ------------------------------------------------
su_gi_contig_4932 ATATGATAGAAAAAAAGAATAGTATAATTTATATTCATCCAAACTATT

PF14_0629         TTTTTACATATGGATATGCAACTTTTCTAAATTATATGTCTATATGTG
MAL14|PF14_0629   ------------------------------------------------
su_gi_contig_4932 TTTTTACATATGGATATGCAACTTTTCTAAATTATATGTCTATATGTG

PF14_0629         ATAATATTATTAAACAAGTTCCATATAATTTAAGCATTACGAAATCTG
MAL14|PF14_0629   ------------------------------------------------
su_gi_contig_4932 ATAATATTATTAAACAAGTTCCATATAATTTAAGCATTACGAAATCTG

PF14_0629         CTGACGTATGTTCACATCTTGACTGTGATTATTTTACTAAAAGTAATT
MAL14|PF14_0629   ------------------------------------------------
su_gi_contig_4932 CTGACGTATGTTCACATCTTGACTGTGATTATTTTACTAAAAGT----

PF14_0629         ATAAATAGAATAATACACAAATGCATTTGTACATAAAGCTAAATGTAG
MAL14|PF14_0629   ------------------------------------------------
su_gi_contig_4932 ------------------------------------------------

PF14_0629         TAAATAAATATATATACATATATATTTTTTTTATTGTGTATAGGTTAT
MAL14|PF14_0629   ------------------------------------------------
su_gi_contig_4932 ------------------------------------------------

PF14_0629         CCAGGATCAATTAGATCCTTAGACAACACAAAGAATGGGAAATCATGG
MAL14|PF14_0629   ------------------------------------------------
su_gi_contig_4932 ------------------------------------------------

PF14_0629         TATAAATATGAAAAAGAAAAAAAAAATTATATAAAATAAAATATTAAA
MAL14|PF14_0629   ------------------------------------------------
su_gi_contig_4932 ------------------------------------------------

PF14_0629         AAATTAATAATATTATATTTTACACTATGAAATATTTTATAATTCAAT
MAL14|PF14_0629   ------------------------------------------------
su_gi_contig_4932 ------------------------------------------------

PF14_0629         AAATACTTAATTATATTAATTTATAGGTTTTGCAAAGGGTATTTAAAA
MAL14|PF14_0629   ------------------------------------------------
su_gi_contig_4932 ------------------------------------------------

PF14_0629         AAAAAAAATAAAAAATTACATAGAAAAAAACAAATAAAATAAAATTTG
MAL14|PF14_0629   ------------------------------------------------
su_gi_contig_4932 ------------------------------------------------

PF14_0629         TACTATTTTTTATTAAATAATACATAAATGCGTATATTTAATATTTTC
MAL14|PF14_0629   ------------------------------------------------
su_gi_contig_4932 ------------------------------------------------

PF14_0629         CACTAAAGATTCCCCACGATTATACCAATGGACGGATTTATTACAAGC
MAL14|PF14_0629   ------------------------------------------------
su_gi_contig_4932 ------------------------------------------------

PF14_0629         GTAAAGTTAAGTAAATTTACTTAGAATATAGTACATATGTATATATAT
MAL14|PF14_0629   ------------------------------------------------
su_gi_contig_4932 ------------------------------------------------

PF14_0629         ATATATATATATATTCATTCATTTTATATATCTACATATTTTTATTGT
MAL14|PF14_0629   ------------------------------------------------
su_gi_contig_4932 ------------------------------------------------

PF14_0629         TGTTAAAATATATTGTTAACAAATTATATTTTAATAAAAAATAAATAT
MAL14|PF14_0629   ------------------------------------------------
su_gi_contig_4932 ------------------------------------------------

PF14_0629         TATTGATAATAAGACAATACTAATTAATTTTTACAATTTTTAATCTGT
MAL14|PF14_0629   ------------------------------------------------
su_gi_contig_4932 ------------------------------------------------

PF14_0629         CCATGGTTCTATATAAGTCCATTATATTTTAATAAATTTTGCTTTTTA
MAL14|PF14_0629   ------------------------------------------------
su_gi_contig_4932 ------------------------------------------------

PF14_0629         TTATGTATTGTCATGCTAATATATTGCAAATTATAAAAAAAAACAATT
MAL14|PF14_0629   ------------------------------------------------
su_gi_contig_4932 ------------------------------------------------

PF14_0629         AGACAAATATATAAATTTTTAAAAAAATTACTTCTTCAAAAGGTACTT
MAL14|PF14_0629   ------------------------------------------------
su_gi_contig_4932 ------------------------------------------------

PF14_0629         TTTTAAAGTATATGTAATAATATATATATGTATATATATATATAAGAA
MAL14|PF14_0629   ------------------------------------------------
su_gi_contig_4932 ------------------------------------------------

PF14_0629         TTAATTTCTCGTATCTTTTTGTACTTTTAAAAAATTTACGTATAATCC
MAL14|PF14_0629   ------------------------------------------------
su_gi_contig_4932 ------------------------------------------------

PF14_0629         AAAAAAAAATACATTCATAAAATAACCTATTTTTTATTTCCTTTTTGT
MAL14|PF14_0629   ------------------------------------------------
su_gi_contig_4932 ------------------------------------------------

PF14_0629         AAAATAAAAAAATTTTTTTTCATATATTATTAAAAATAATAATTTAAA
MAL14|PF14_0629   ------------------------------------------------
su_gi_contig_4932 ------------------------------------------------

PF14_0629         TAAAAAGGATCTTTGAGTTATATTGAATTTAAATGTTATATTCAAAAA
MAL14|PF14_0629   ------------------------------------------------
su_gi_contig_4932 ------------------------------------------------

PF14_0629         AAAAAAAAAAAAAAAAAAAAAATTAGAAGTATAAAAGTATGTATATAT
MAL14|PF14_0629   ------------------------------------------------
su_gi_contig_4932 ------------------------------------------------

PF14_0629         ATATATATATATAACAATATATTATATAAAGAATATAAAAACGTTTTT
MAL14|PF14_0629   ------------------------------------------------
su_gi_contig_4932 ------------------------------------------------

PF14_0629         TATTTTATTAATTTTTAAAAATTTTTTTTTATTTTTTTTCTTTATAAA
MAL14|PF14_0629   ------------------------------------------------
su_gi_contig_4932 ------------------------------------------------

PF14_0629         TCTACAGTATCTGTTTTTGGTTCTAAAACAGAAATATTATCTGGTAAA
MAL14|PF14_0629   ------------------------------------------------
su_gi_contig_4932 ------------------------------------------------

PF14_0629         ATAGAAGTTAATCCTGTTCTAGTATCAATAGCTGTTG
MAL14|PF14_0629   -------------------------------------
su_gi_contig_4932 -------------------------------------

;

endblock;
