# Supplementary material for: cDNA sequences reveal considerable gene prediction inaccuracy in the Plasmodium falciparum genome
Source: BMC Genomics. 2007 Jul 27;8:255. doi: 10.1186/1471-2164-8-255 (PMC1978503; doi:10.1186/1471-2164-8-255)
Supplement: Additional file 3 — Genes with cDNA sequences not matching predicted CDS perfectly. Aligned cDNA and predicted CDS sequences can be viewed by double clicking the hyper-linked gene names in the Excel file. [file 1471-2164-8-255-S3.zip › PF14_0635.TXT]

#NEXUS

[!This data assembled using Sequencher, from Gene Codes Corporation.]
begin data;
   dimensions ntax=3 nchar=1352;
   format datatype=dna gap=- interleave=yes;
   matrix

PF14_0637g                ATGAAATATGAATATATGATATATATCATGAAAAAAAATAAAATAAGA
Pfa3D7|chr14|PF14_0635|Pf ATGAAATATGAATATATGATATATATCATGAAAAAAAATAAAATAAGA
SU_CLEAN_contig_2664      ------------------------------------------------

PF14_0637g                GATTTTTTATTTTATACAAAAGGGTGATATATATATATATATATATAT
Pfa3D7|chr14|PF14_0635|Pf GATTTTTTATTTTATACAAAAGG-------------------------
SU_CLEAN_contig_2664      ------------------------------------------------

PF14_0637g                ATATATATATATATATATATAATAATTATATTTATTTTATTTTCTTAT
Pfa3D7|chr14|PF14_0635|Pf ------------------------------------------------
SU_CLEAN_contig_2664      ------------------------------------------------

PF14_0637g                TATTTTTTTTAGTGTTGGAAATAATCTGTTAACAATGTTGTCTTATAG
Pfa3D7|chr14|PF14_0635|Pf ------------TGTTGGAAATAATCTGTTAACAATGTTGTCTTATAG
SU_CLEAN_contig_2664      ------------------------------------------------

PF14_0637g                TAACGAAGAATATATATTAAGATTGCATAGATCAAACGTATATTTTGT
Pfa3D7|chr14|PF14_0635|Pf TAACGAAGAATATATATTAAGATTGCATAGATCAAACGTATATTTTGT
SU_CLEAN_contig_2664      ------------------------------------------------

PF14_0637g                TAGGTACAACAAAAAAATTATAAAGCGAATAAATGTATTGTATGTATA
Pfa3D7|chr14|PF14_0635|Pf TAG---------------------------------------------
SU_CLEAN_contig_2664      ------------------------------------------------

PF14_0637g                TATATATATATATAATTATTTATTTTTATGCCATATATCTTTTTTAAT
Pfa3D7|chr14|PF14_0635|Pf ------------------------------------------------
SU_CLEAN_contig_2664      ------------------------------------------------

PF14_0637g                TTGTAGAGCTGACGTGGCCAAACAAGCTGAATCATTAAATAAAAATTC
Pfa3D7|chr14|PF14_0635|Pf ------AGCTGACGTGGCCAAACAAGCTGAATCATTAAATAAAAATTC
SU_CLEAN_contig_2664      ------------------------------------------------

PF14_0637g                ACTGGTAAAAATATACTGAAATGTATTTATGTACATTCATAATTATAT
Pfa3D7|chr14|PF14_0635|Pf ACTG--------------------------------------------
SU_CLEAN_contig_2664      ------------------------------------------------

PF14_0637g                ATTTGTATAAAGATTATATATATATATATATATATATATATATATTTG
Pfa3D7|chr14|PF14_0635|Pf ------------------------------------------------
SU_CLEAN_contig_2664      ------------------------------------------------

PF14_0637g                AACTAATTATATTATATTATATTATATTATATTATATTATATTATATT
Pfa3D7|chr14|PF14_0635|Pf ------------------------------------------------
SU_CLEAN_contig_2664      ------------------------------------------------

PF14_0637g                ATATTATATTATATTATATTATATTTCACTTATTTATTTTTATTGTTT
Pfa3D7|chr14|PF14_0635|Pf ------------------------------------------------
SU_CLEAN_contig_2664      ------------------------------------------------

PF14_0637g                ACGTTGTTTTAGATATCTATGGGAATATGCTTGGGAAAATTTACCAAG
Pfa3D7|chr14|PF14_0635|Pf ------------ATATCTATGGGAATATGCTTGGGAAAATTTACCAAG
SU_CLEAN_contig_2664      ------------------------------------------------

PF14_0637g                ACGAATAATTTTTTCATAAAAATAACAGCTATATCATTTTTAAACCAG
Pfa3D7|chr14|PF14_0635|Pf ACGAATAATTTTTTCATAAAAATAACAGCTATATCATTTTTAAACCAG
SU_CLEAN_contig_2664      ------------------------------------------------

PF14_0637g                TTTTGCATTCATAAAATTTGGTTAAAAGAATCAGGGGAAAAGAACTTT
Pfa3D7|chr14|PF14_0635|Pf TTTTGCATTCATAAAATTTGGTTAAAAGAATCAGGGGAAAAGAACTTT
SU_CLEAN_contig_2664      ------------------------------------------------

PF14_0637g                TTATTTGGAAATAATGTGTTAAAGGTTAATATTAAGAACTTGAAAGAT
Pfa3D7|chr14|PF14_0635|Pf TTATTTGGAAATAATGTGTT----------------------------
SU_CLEAN_contig_2664      ------------------------------------------------

PF14_0637g                ATCCTGAATAATATGAAAATATTATGGTGAAACGTTATAGTTTCTAAC
Pfa3D7|chr14|PF14_0635|Pf ------------------------------------------------
SU_CLEAN_contig_2664      ------------------------------------------------

PF14_0637g                TTTATATATATATATATATATATATATATGTGTGTATATTTTTTTTTT
Pfa3D7|chr14|PF14_0635|Pf ------------------------------------------------
SU_CLEAN_contig_2664      ------------------------------------------------

PF14_0637g                TTTTTTGTAGAGCCATTTATTAAAAATTAGTGATAACATAAAAAAAGG
Pfa3D7|chr14|PF14_0635|Pf ------AAAGAGCCATTTATTAAAAATTAGTGATAACATAAAAAAAGG
SU_CLEAN_contig_2664      ------GCAGAGCCATTTATTAAAAATTAGTGATAACATAAAAAAAGG

PF14_0637g                AGATGGGATAATGGTTTTGTCTATGAATGATAACCCTATAGGTTTCGG
Pfa3D7|chr14|PF14_0635|Pf AGATGGGATAATGGTTTTGTCTATGAATGATAACCCTATAGGTTTCGG
SU_CLEAN_contig_2664      AGATGGGATAATGGTTTTGTCTATGAATGATAACCCTATAGGTTTCGG

PF14_0637g                TATATCAGTACGAAACACACAAGATATTAAAATCTTAAACGTTACGGA
Pfa3D7|chr14|PF14_0635|Pf TATATCAGTACGAAACACACAAGATATTAAAATCTTAAACGTTACGGA
SU_CLEAN_contig_2664      TATATCAGTACGAAACACACAAGATATTAAAATCTTAAACGTTACGGA

PF14_0637g                TACTGTATTAATTCATCAGGTATATAAATATATATTTATATAAAAAAA
Pfa3D7|chr14|PF14_0635|Pf TACTGTATTAATTCATCAG-----------------------------
SU_CLEAN_contig_2664      TACTGTATTAATTCATCAGGTATATAAATATATATTTATATAAAAAAA

PF14_0637g                ATATAAATTTAAAATTATGTATTTATAAATAT-CTTAAAAGTATTATA
Pfa3D7|chr14|PF14_0635|Pf ------------------------------------------------
SU_CLEAN_contig_2664      ATATAAATTTAAAATTATGTATTTATAAATATCCTTAAAAGTAT----

PF14_0637g                TATGTTTACTATATTATAATAATTAAACATATATATATATTATATGAT
Pfa3D7|chr14|PF14_0635|Pf ------------------------------------------------
SU_CLEAN_contig_2664      ------------------------------------------------

PF14_0637g                ATAATATATATATATATATATATATATATGTCTTATATTTTATAAAAT
Pfa3D7|chr14|PF14_0635|Pf ------------------------------------------------
SU_CLEAN_contig_2664      ------------------------------------------------

PF14_0637g                ATTATTTAAAGAATATATTTTTTTATATGTTTTTTAGTCTATAAATTT
Pfa3D7|chr14|PF14_0635|Pf ------------------------------------------------
SU_CLEAN_contig_2664      ------------------------------------------------

PF14_0637g                TATATTATTCATTACGTATTATTTTTATATTTATATTTACATTAACTT
Pfa3D7|chr14|PF14_0635|Pf ------------------------------------------------
SU_CLEAN_contig_2664      ------------------------------------------------

PF14_0637g                CGTTTCCTTTTTAGAGTGATATCGGTGAATATTTAAGATGTGAAACAG
Pfa3D7|chr14|PF14_0635|Pf --------------AGTGATATCGGTGAATATTTAAGATGTGAAACAG
SU_CLEAN_contig_2664      ------------------------------------------------

PF14_0637g                CCATATAA
Pfa3D7|chr14|PF14_0635|Pf CCATATAA
SU_CLEAN_contig_2664      --------

;

endblock;
