# Supplementary material for: cDNA sequences reveal considerable gene prediction inaccuracy in the Plasmodium falciparum genome
Source: BMC Genomics. 2007 Jul 27;8:255. doi: 10.1186/1471-2164-8-255 (PMC1978503; doi:10.1186/1471-2164-8-255)
Supplement: Additional file 3 — Genes with cDNA sequences not matching predicted CDS perfectly. Aligned cDNA and predicted CDS sequences can be viewed by double clicking the hyper-linked gene names in the Excel file. [file 1471-2164-8-255-S3.zip › PF14_0740.TXT]

#NEXUS

[!This data assembled using Sequencher, from Gene Codes Corporation.]
begin data;
   dimensions ntax=3 nchar=3531;
   format datatype=dna gap=- interleave=yes;
   matrix

PF14_0740g                CTATATTATAAATATTTTAGATAAATATATATTTTTTTTATTATTGAT
Pfa3D7|chr14|PF14_0740|Pf ------------------------------------------------
SU_CLEAN_contig_3705      ------------------------------------------------

PF14_0740g                TATATTTTTACAGTATTTTATTTATAAAAGAAAAATGAATAATATTAT
Pfa3D7|chr14|PF14_0740|Pf ------------------------------------------------
SU_CLEAN_contig_3705      ------------------------------------------------

PF14_0740g                TTTATTATAGTGTACTTTTTTAATCAAAGGATTCTATTTTCTTTCTTC
Pfa3D7|chr14|PF14_0740|Pf ------------------------------------------------
SU_CLEAN_contig_3705      ------------------------------------------------

PF14_0740g                TATTTATTTCTTTATCTTTTTTGTTCTTTTTTTTTTTTATCCTTATCC
Pfa3D7|chr14|PF14_0740|Pf ------------------------------------------------
SU_CLEAN_contig_3705      ------------------------------------------------

PF14_0740g                ATTTATATCTATAGATAGTTTGATATATATATTTAAAATTTTAACTAT
Pfa3D7|chr14|PF14_0740|Pf ------------------------------------------------
SU_CLEAN_contig_3705      ------------------------------------------------

PF14_0740g                TATTGTTTCTTTTTTAATATAATGGCTAAATAGTACAATATAATATTT
Pfa3D7|chr14|PF14_0740|Pf ------------------------------------------------
SU_CLEAN_contig_3705      ------------------------------------------------

PF14_0740g                TTTAATTATATTAAATACTTTTAATAAGAAAAATGAAAAAAAAAAAAA
Pfa3D7|chr14|PF14_0740|Pf ------------------------------------------------
SU_CLEAN_contig_3705      ------------------------------------------------

PF14_0740g                ATTAGAAATATAAAAATAAAAATAAAAAAAATATATTTTAGATATATA
Pfa3D7|chr14|PF14_0740|Pf ------------------------------------------------
SU_CLEAN_contig_3705      ------------------------------------------------

PF14_0740g                TATATATATCTTAAATAAAAGTATTTATTCTATATATTAATATTAATA
Pfa3D7|chr14|PF14_0740|Pf ------------------------------------------------
SU_CLEAN_contig_3705      ------------------------------------------------

PF14_0740g                ATATATTTTTTTTTTTTTTTATATAAGTTTAAATATAATTTTAAATTT
Pfa3D7|chr14|PF14_0740|Pf ------------------------------------------------
SU_CLEAN_contig_3705      ------------------------------------------------

PF14_0740g                ATGTATATTATATATATAAAATTATAAAATGTTATTTACATAATTTTT
Pfa3D7|chr14|PF14_0740|Pf ------------------------------------------------
SU_CLEAN_contig_3705      ------------------------------------------------

PF14_0740g                TTTTTATTATATTTTTATTTTGCATCGATAAATATATTTATCAAAATG
Pfa3D7|chr14|PF14_0740|Pf ------------------------------------------------
SU_CLEAN_contig_3705      ------------------------------------------------

PF14_0740g                AACTAATATATATATATATATATATATATTATATTAATTATATCTACT
Pfa3D7|chr14|PF14_0740|Pf ------------------------------------------------
SU_CLEAN_contig_3705      ------------------------------------------------

PF14_0740g                TATTTATTTGTTTATGTAAATTTTGTTTTTGCATGTGTATATTTTATA
Pfa3D7|chr14|PF14_0740|Pf ------------------------------------------------
SU_CLEAN_contig_3705      ------------------------------------------------

PF14_0740g                ATATATTATATGATAGATATAAATTAATATTATATTTTATTTAATGTA
Pfa3D7|chr14|PF14_0740|Pf ------------------------------------------------
SU_CLEAN_contig_3705      ------------------------------------------------

PF14_0740g                TTCTTAAGGTTACAATAATTTTGTCGTATCTATATTTATTGTTTGATA
Pfa3D7|chr14|PF14_0740|Pf ------------------------------------------------
SU_CLEAN_contig_3705      ------------------------------------------------

PF14_0740g                TGTTGTTATATATATATATATATATATATATATATATATATATATATA
Pfa3D7|chr14|PF14_0740|Pf ------------------------------------------------
SU_CLEAN_contig_3705      ------------------------------------------------

PF14_0740g                TTAATATACAATTAACGTGTTTTAAATTATATTTATTTTGTTCTTTGT
Pfa3D7|chr14|PF14_0740|Pf ------------------------------------------------
SU_CLEAN_contig_3705      ------------------------------------------------

PF14_0740g                TTATGTATTTATTTTCATGTATTCCTATTTTTACAACACAGTATCACA
Pfa3D7|chr14|PF14_0740|Pf ------------------------------------------------
SU_CLEAN_contig_3705      ------------------------------------------------

PF14_0740g                TATTACTTATTTATTAAAATTTATTAATGCACTTTTTTTTTTTTTTTT
Pfa3D7|chr14|PF14_0740|Pf ------------------------------------------------
SU_CLEAN_contig_3705      ------------------------------------------------

PF14_0740g                TTTTTTTTTTTTTAATTTACAAAGATGAATATATTTTAAAATGAAATG
Pfa3D7|chr14|PF14_0740|Pf ----------------------------------------ATGAAATG
SU_CLEAN_contig_3705      ------------------------------------------------

PF14_0740g                TGCTTATAAATGTAACGTAGAAAATAATCAAAATATGAATAATACATT
Pfa3D7|chr14|PF14_0740|Pf TGCTTATAAATGTAACGTAGAAAATAATCAAAATATGAATAATACATT
SU_CLEAN_contig_3705      ------------------------------------------------

PF14_0740g                TAAATCATCTCTTAATAAATGTTTTAAAATGATAAGAACTGAGTGCAT
Pfa3D7|chr14|PF14_0740|Pf TAAATCATCTCTTAATAAATGTTTTAAAATGATAAGAACTGAGTGCAT
SU_CLEAN_contig_3705      ------------------------------------------------

PF14_0740g                TATAGGGAAGAGAAAAATATTATATTATATGTCTGTTAATGTTTTATT
Pfa3D7|chr14|PF14_0740|Pf TATAGGGAAGAGAAAAATATTATATTATATGTCTGTTAATGTTTTATT
SU_CLEAN_contig_3705      ------------------------------------------------

PF14_0740g                TTTTCTTTGTTTTATTTTTATTTTTTCAAGATTTAACAGTGTAAGTTT
Pfa3D7|chr14|PF14_0740|Pf TTTTCTTTGTTTTATTTTTATTTTTTCAAGATTTAACAGTGG------
SU_CLEAN_contig_3705      ------------------------------------------------

PF14_0740g                AATTTTAAGATATACATATTTAATATTACATTAACTTGGTTTATATAT
Pfa3D7|chr14|PF14_0740|Pf ------------------------------------------------
SU_CLEAN_contig_3705      ------------------------------------------------

PF14_0740g                ATATTTATATATATTTGTGTGTTTATTTTTTTTAGGGCCAGTTTTATG
Pfa3D7|chr14|PF14_0740|Pf -------------------------------------CCAGTTTTATG
SU_CLEAN_contig_3705      ---------------------------------------------ATG

PF14_0740g                AGAAATGGAAAAATAAGCCTAACATAAAAAGCATATGTGGTAGAAGAC
Pfa3D7|chr14|PF14_0740|Pf AGAAATGGAAAAATAAGCCTAACATAAAAAGCATATGTGGTAGAAGAC
SU_CLEAN_contig_3705      AGAAATGGAAAAATAAGCCTAACATAAAAAGCATATGTGGTAGAAGAC

PF14_0740g                TTCATAGATCCTTGTATGAATACCAAATATGTAATAATTCAAAATATT
Pfa3D7|chr14|PF14_0740|Pf TTCATAGATCCTTGTATGAATACCAAATATGTAATAATTCAAAATATT
SU_CLEAN_contig_3705      TTCATAGATCCTTGTATGAATACCAAATATGTAATAATTCAAAATATT

PF14_0740g                TTAATGTTTATGGAAATAATCAAAATATACAAATTGATAATTATAATA
Pfa3D7|chr14|PF14_0740|Pf TTAATGTTTATGGAAATAATCAAAATATACAAATTGATAATTATAATA
SU_CLEAN_contig_3705      TTAATGTTTATGGAAATAATCAAAATATACAAATTGATAATTATAATA

PF14_0740g                ATGCCATAATTTATTTGGATGATTATTCCCAAAATGATGTTTTAAATA
Pfa3D7|chr14|PF14_0740|Pf ATGCCATAATTTATTTGGATGATTATTCCCAAAATGATGTTTTAAATA
SU_CLEAN_contig_3705      ATGCCATAATTTATTTGGATGATTATTCCCAAAATGATGTTTTAAATA

PF14_0740g                ACTCAAAATCGATTATTTTAAATAATGAAATAATAAATACAAAATGCA
Pfa3D7|chr14|PF14_0740|Pf ACTCAAAATCGATTATTTTAAATAATGAAATAATAAATACAAAATGCA
SU_CLEAN_contig_3705      ACTCAAAATCGATTATTTTAAATAATGAAATAATAAATACAAAATGCA

PF14_0740g                ATGTCCTATTAAGAAAACAAAGAGTACTATATGAAGAAAAAAAAGATG
Pfa3D7|chr14|PF14_0740|Pf ATGTCCTATTAAGAAAACAAAGAGTACTATATGAAGAAAAAAAAGATG
SU_CLEAN_contig_3705      ATGTCCTATTAAGAAAACAAAGAGTACTATATGAAGAAAAAAAAGATG

PF14_0740g                TTTCAAAAGAAGGTAATTCAGAAACGTTAGGAGATCTTCGTAGTAAAT
Pfa3D7|chr14|PF14_0740|Pf TTTCAAAAGAAGGTAATTCAGAAACGTTAGGAGATCTTCGTAGTAAAT
SU_CLEAN_contig_3705      TTTCAAAAGAAGGTAATTCAGAAACGTTAGGAGATCTTCGTAGTAAAT

PF14_0740g                TAAAAACAAAAACAGAAAAAACTAATAGAAATATATATGCAAATGTAT
Pfa3D7|chr14|PF14_0740|Pf TAAAAACAAAAACAGAAAAAACTAATAGAAATATATATGCAAATGTAT
SU_CLEAN_contig_3705      TAAAAACAAAAACAGAAAAAACTAATAGAAATATATATGCAAATGTAT

PF14_0740g                ATGAAAGTGGGATATATGTACCAATAGGATGAAATATAGATAATTTAA
Pfa3D7|chr14|PF14_0740|Pf ATGAAA---------------------------------ATAATTTAA
SU_CLEAN_contig_3705      ATGAAAGTGGGATATATGTACCAATAGGATGAAATATAGATAATTTAA

PF14_0740g                ATACCAAAGAAAATGAATTAAATCTACCAAATAACGCAGAGAATGAAA
Pfa3D7|chr14|PF14_0740|Pf ATACCAAAGAAAATGAATTAAATCTACCAAATAACGCAGAGAATGAAA
SU_CLEAN_contig_3705      ATACCAAAGAAAATGAATTAAATCTACCAAATAACGCAGAGAATGAAA

PF14_0740g                ACCAATCAAACATTCCTACAAATACAAATGATGCACGTCAAAGAAATA
Pfa3D7|chr14|PF14_0740|Pf ACCAATCAAACATTCCTACAAATACAAATGATGCACGTCAAAGAAATA
SU_CLEAN_contig_3705      ACCAATCAAACATTCCTACAAATACAAATGATGCACGTCAAAGAAATA

PF14_0740g                GAACGGAGTCTGATGTAAAACCTAAAGTTATTAATTTCGCACATGGTG
Pfa3D7|chr14|PF14_0740|Pf GAACGGAGTCTGATGTAAAACCTAAAGTTATTAATTTCGCACATGGTG
SU_CLEAN_contig_3705      GAACGGAGTCTGATGTAAAACCTAAAGTTATTAATTTCGCACATGGTG

PF14_0740g                GATTCAATAATAAACGTATAGTTGAATATGAGGTAGTTCCTAAAATTG
Pfa3D7|chr14|PF14_0740|Pf GATTCAATAATAAACGTATAGTTGAATATGAGGTAGTTCCTAAAATTG
SU_CLEAN_contig_3705      GATTCAATAATAAACGTATAGTTGAATATGAGGTAGTTCCTAAAATTG

PF14_0740g                TTAATACTACCGAAGAAGGGAAGGTAAGAATTAACAGAGTTGAATATG
Pfa3D7|chr14|PF14_0740|Pf TTAATACTACCGAAGAAGGGAAGGTAAGAATTAACAGAGTTGAATATG
SU_CLEAN_contig_3705      TTAATACTACCGAAGAAGGGAAGGTAAGAATTAACAGAGTTGAATATG

PF14_0740g                AATTAAGAGCCAAATATGAAAAATCAAAAAATTATGAGGTAAATAATA
Pfa3D7|chr14|PF14_0740|Pf AATTAAGAGCCAAATATGAAAAATCAAAAAATTATGAGGTAAATAATA
SU_CLEAN_contig_3705      AATTAAGAGCCAAATATGAAAAATCAAAAAATTATGAGGTAAATAATA

PF14_0740g                ATGATAGAGAAACAAATGATATATCATCTAAAATGGAAACACAAAATG
Pfa3D7|chr14|PF14_0740|Pf ATGATAGAGAAACAAATGATATATCATCTAAAATGGAAACACAAAATG
SU_CLEAN_contig_3705      ATGATAGAGAAACAAATGATATATCATCTAAAATGGAAACACAAAATG

PF14_0740g                AACCAACAATAAAAAATTCAAATGATACAAACGATGTGAAAAAAGAGG
Pfa3D7|chr14|PF14_0740|Pf AACCAACAATAAAAAATTCAAATGATACAAACGATGTGAAAAAAGAGG
SU_CLEAN_contig_3705      AACCAACAATAAAAAATTCAAATGA-----------------------

PF14_0740g                ACACGAATATTACACAACAAGGTAGAGTAAATAGTAATAGTAGTAATA
Pfa3D7|chr14|PF14_0740|Pf ACACGAATATTACACAACAAGGTAGAGTAAATAGTAATAGTAGTAATA
SU_CLEAN_contig_3705      ------------------------------------------------

PF14_0740g                TTAATGGTGTCAAATCAAACGTTACTACTAAAGAAACTCAATCAGAAA
Pfa3D7|chr14|PF14_0740|Pf TTAATGGTGTCAAATCAAACGTTACTACTAAAGAAACTCAATCAGAAA
SU_CLEAN_contig_3705      ------------------------------------------------

PF14_0740g                AACCATGTAATAATAATCAAACGAAACAAGCCACTAATCGATTTATAA
Pfa3D7|chr14|PF14_0740|Pf AACCATGTAATAATAATCAAACGAAACAAGCCACTAATCGATTTATAA
SU_CLEAN_contig_3705      ------------------------------------------------

PF14_0740g                AAGATGATGAATCAGATAAGAAAGATAAGATTCAAGATAATAATAAAG
Pfa3D7|chr14|PF14_0740|Pf AAGATGATGAATCAGATAAGAAAGATAAGATTCAAGATAATAATAAAG
SU_CLEAN_contig_3705      ------------------------------------------------

PF14_0740g                GATTAAACGTTACAACTAATAAAACTAATCTTAAAAATAAATTAGGAA
Pfa3D7|chr14|PF14_0740|Pf GATTAAACGTTACAACTAATAAAACTAATCTTAAAAATAAATTAGGAA
SU_CLEAN_contig_3705      ------------------------------------------------

PF14_0740g                ATAATACAAAACAAATAAATCAAGGTACTAAACCATTTGTAGGAGATG
Pfa3D7|chr14|PF14_0740|Pf ATAATACAAAACAAATAAATCAAGGTACTAAACCATTTGTAGGAGATG
SU_CLEAN_contig_3705      ------------------------------------------------

PF14_0740g                ATATATCAGATCAGAAAGATAAATTTCAAGATAGTAATAAAGGATTAA
Pfa3D7|chr14|PF14_0740|Pf ATATATCAGATCAGAAAGATAAATTTCAAGATAGTAATAAAGGATTAA
SU_CLEAN_contig_3705      ------------------------------------------------

PF14_0740g                AAAAGGGTACTAATCCATTTATAGATGAAGATGAATTAGAAGAGCTAC
Pfa3D7|chr14|PF14_0740|Pf AAAAGGGTACTAATCCATTTATAGATGAAGATGAATTAGAAGAGCTAC
SU_CLEAN_contig_3705      ------------------------------------------------

PF14_0740g                TTAGACTTGAAAGAGAAGAAAAGAATAAAAAGTAAAAAAAACAAGATG
Pfa3D7|chr14|PF14_0740|Pf TTAGACTTGAAAGAGAAGAAAAGAATAAAAAGTAA-------------
SU_CLEAN_contig_3705      ------------------------------------------------

PF14_0740g                GAGAGATTAATCAAAATAAAAAAAGTAATCCCGGTGTTCAAAATAAAA
Pfa3D7|chr14|PF14_0740|Pf ------------------------------------------------
SU_CLEAN_contig_3705      ------------------------------------------------

PF14_0740g                CAAATAAAAAAAACAAAACAAATAGTCAAAATAAACAAAATAAAACAA
Pfa3D7|chr14|PF14_0740|Pf ------------------------------------------------
SU_CLEAN_contig_3705      ------------------------------------------------

PF14_0740g                ATAATCAAAATAAAAAAAATATGACAAATAAATTAGATAGTCAAAATG
Pfa3D7|chr14|PF14_0740|Pf ------------------------------------------------
SU_CLEAN_contig_3705      ------------------------------------------------

PF14_0740g                CAAAAAATGAAAAAGATATTCCGAATAAATTAGATAGTCAAAATGTAA
Pfa3D7|chr14|PF14_0740|Pf ------------------------------------------------
SU_CLEAN_contig_3705      ------------------------------------------------

PF14_0740g                AAAATGAAAAAGATACTCCGAATAAATTAGTTTATGAAAATAAACAAA
Pfa3D7|chr14|PF14_0740|Pf ------------------------------------------------
SU_CLEAN_contig_3705      ------------------------------------------------

PF14_0740g                ATACACAAAATAATAAAAAGGTAAACACGAAAAAAGCTGATATTGAAA
Pfa3D7|chr14|PF14_0740|Pf ------------------------------------------------
SU_CLEAN_contig_3705      ------------------------------------------------

PF14_0740g                CAAATGGTAAATCAAACATAGAGACATCTCAAGATAAACAATTAACTA
Pfa3D7|chr14|PF14_0740|Pf ------------------------------------------------
SU_CLEAN_contig_3705      ------------------------------------------------

PF14_0740g                CAAAAAACAATGATGAAAATAAGAATACTGTAAAGAATTCAAAGTTTA
Pfa3D7|chr14|PF14_0740|Pf ------------------------------------------------
SU_CLEAN_contig_3705      ------------------------------------------------

PF14_0740g                AAGACGCTTTATTAGAAGTAACCAAAGATATTGAACATGGAATTAGTT
Pfa3D7|chr14|PF14_0740|Pf ------------------------------------------------
SU_CLEAN_contig_3705      ------------------------------------------------

PF14_0740g                CAGATATGCTTAATAAAAATCAAAAAGGAAAACAATTAAAAAGTGAAT
Pfa3D7|chr14|PF14_0740|Pf ------------------------------------------------
SU_CLEAN_contig_3705      ------------------------------------------------

PF14_0740g                CTTTAAAAAAAAATGAATTAGAAAATAAAAATACAAAAAATATGGATG
Pfa3D7|chr14|PF14_0740|Pf ------------------------------------------------
SU_CLEAN_contig_3705      ------------------------------------------------

PF14_0740g                GTAATAAAAATGAATTCGAAAAAGGGTATGATCTAAAAACAGAATGCA
Pfa3D7|chr14|PF14_0740|Pf ------------------------------------------------
SU_CLEAN_contig_3705      ------------------------------------------------

PF14_0740g                AAAGAGATTTTAATATATCACAAGAAAGTGGTTTAGATTATAAGGATG
Pfa3D7|chr14|PF14_0740|Pf ------------------------------------------------
SU_CLEAN_contig_3705      ------------------------------------------------

PF14_0740g                AATATGATGGAGAGTTTAATAAAGAGTATGATAGTTATTCTGATACAG
Pfa3D7|chr14|PF14_0740|Pf ------------------------------------------------
SU_CLEAN_contig_3705      ------------------------------------------------

PF14_0740g                GTTCCACAACTATGGAATACGATGAATATTATAATGAAACTTACAATT
Pfa3D7|chr14|PF14_0740|Pf ------------------------------------------------
SU_CLEAN_contig_3705      ------------------------------------------------

PF14_0740g                CAGATGAATATGATGATAATTATGTAGGAAATCCAATGAAATTATTTA
Pfa3D7|chr14|PF14_0740|Pf ------------------------------------------------
SU_CLEAN_contig_3705      ------------------------------------------------

PF14_0740g                CCAGTGATATCATGAATAATTATGGAAATATTAAAAGTGGATTAAAAC
Pfa3D7|chr14|PF14_0740|Pf ------------------------------------------------
SU_CLEAN_contig_3705      ------------------------------------------------

PF14_0740g                ATAATACAAATAAAATTGCAAAGACTGTATTAAAAGGTATAGATGATG
Pfa3D7|chr14|PF14_0740|Pf ------------------------------------------------
SU_CLEAN_contig_3705      ------------------------------------------------

PF14_0740g                AAGAGTCATCTAATAAAGGAAAGAATGAAAATAAGAAAAAAAAAAAAA
Pfa3D7|chr14|PF14_0740|Pf ------------------------------------------------
SU_CLEAN_contig_3705      ------------------------------------------------

PF14_0740g                AAGATAAAATTGTAATTGATAAGGATGATACATCTGATAATGTTTCTT
Pfa3D7|chr14|PF14_0740|Pf ------------------------------------------------
SU_CLEAN_contig_3705      ------------------------------------------------

PF14_0740g                TGAATTCAACGGATCCAGAATTATATT
Pfa3D7|chr14|PF14_0740|Pf ---------------------------
SU_CLEAN_contig_3705      ---------------------------

;

endblock;
