# Supplementary material for: cDNA sequences reveal considerable gene prediction inaccuracy in the Plasmodium falciparum genome
Source: BMC Genomics. 2007 Jul 27;8:255. doi: 10.1186/1471-2164-8-255 (PMC1978503; doi:10.1186/1471-2164-8-255)
Supplement: Additional file 3 — Genes with cDNA sequences not matching predicted CDS perfectly. Aligned cDNA and predicted CDS sequences can be viewed by double clicking the hyper-linked gene names in the Excel file. [file 1471-2164-8-255-S3.zip › PF14_0746.TXT]

#NEXUS

[!This data assembled using Sequencher, from Gene Codes Corporation.]
begin data;
   dimensions ntax=3 nchar=4662;
   format datatype=dna gap=- interleave=yes;
   matrix

PF14_0746         TATTAAATCATTATTCATTTATTGATAAAAAATAAAAAAAATATATAT
MAL14|PF14_0746   ------------------------------------------------
su_gi_contig_2066 ------------------------------------------------

PF14_0746         ATATATATATATATATATATATATATATATATAATTAATGAAAATAAA
MAL14|PF14_0746   ------------------------------------------------
su_gi_contig_2066 ------------------------------------------------

PF14_0746         AATATACATATTGAATACAATATTTATTATATACTTTTATTATTATTT
MAL14|PF14_0746   ------------------------------------------------
su_gi_contig_2066 ------------------------------------------------

PF14_0746         TACGTAGTACATATAATAAATATTTACTATAATTTTTTTAAGCCAATA
MAL14|PF14_0746   ------------------------------------------------
su_gi_contig_2066 ------------------------------------------------

PF14_0746         TAAAAAATGTGACATAAAAAAAAACAAGAAAAAAAAAGAAAAAAAAAA
MAL14|PF14_0746   ------------------------------------------------
su_gi_contig_2066 ------------------------------------------------

PF14_0746         GGAAATGAAATAGTATAATAATATTATAATTTAATATCCTATGTAAAA
MAL14|PF14_0746   ------------------------------------------------
su_gi_contig_2066 ------------------------------------------------

PF14_0746         AAAATTATTTCATTTAAACTTTTTTATATTTCTTTTGTTTTGTATGAG
MAL14|PF14_0746   ------------------------------------------------
su_gi_contig_2066 ------------------------------------------------

PF14_0746         GAGAATATTTTTATTATCATATATTTTATTGTTTAACACTTATTATTT
MAL14|PF14_0746   ------------------------------------------------
su_gi_contig_2066 ------------------------------------------------

PF14_0746         ATTAAGAATAAAAATTATATAGGGAAACATAGAAATATATGAAACTAT
MAL14|PF14_0746   ------------------------------------------------
su_gi_contig_2066 ------------------------------------------------

PF14_0746         AAAATATAAGAATGAACATTGTGAAAACAAAAAAATAATAATTATAAG
MAL14|PF14_0746   ------------------------------------------------
su_gi_contig_2066 ------------------------------------------------

PF14_0746         TAAATATAATATATATATATATATATATTATTATATAATAAATTAAAT
MAL14|PF14_0746   ------------------------------------------------
su_gi_contig_2066 ------------------------------------------------

PF14_0746         TCTATACTTAAACAATCGAATATAATAATATGTATTTTATTAAAGGGA
MAL14|PF14_0746   ------------------------------------------------
su_gi_contig_2066 ------------------------------------------------

PF14_0746         AAAAAAATATAATATATTTTTTGTTTTTATTTTATTTTATTTTATTTT
MAL14|PF14_0746   ------------------------------------------------
su_gi_contig_2066 ------------------------------------------------

PF14_0746         TTAATAATGTTTTTCTTCTATAACTGAAGAAATAAATATACAATTTTT
MAL14|PF14_0746   ------------------------------------------------
su_gi_contig_2066 ------------------------------------------------

PF14_0746         ATTTATATAAAAAAGAAAATAAATAAAAAAAATAAATATATTAATATA
MAL14|PF14_0746   ------------------------------------------------
su_gi_contig_2066 ------------------------------------------------

PF14_0746         TAATAAGTATGTAAAAATTATATTCTCTTCATATTAACATCACCGATA
MAL14|PF14_0746   ------------------------------------------------
su_gi_contig_2066 ------------------------------------------------

PF14_0746         CATAGATTATCATGAAAACTATCTACATATATAAAACTAAATATAAGG
MAL14|PF14_0746   ------------------------------------------------
su_gi_contig_2066 ------------------------------------------------

PF14_0746         AAAATATAATTTTACCAATGAGAATATACAAAGATAAATAAATAATAC
MAL14|PF14_0746   ------------------------------------------------
su_gi_contig_2066 ------------------------------------------------

PF14_0746         AATATATATATATATAATATATATATGCATATATTTTTTAATTTTATT
MAL14|PF14_0746   ------------------------------------------------
su_gi_contig_2066 ------------------------------------------------

PF14_0746         ATTTCTCTTCTAGAGAAAATAAGTAAAAAAAAAAAAAAAAAAATATAT
MAL14|PF14_0746   ------------------------------------------------
su_gi_contig_2066 ------------------------------------------------

PF14_0746         TATATATATATATATATATATATATATATATATATTCATAATTAAAAA
MAL14|PF14_0746   ------------------------------------------------
su_gi_contig_2066 ------------------------------------------------

PF14_0746         AAAATAATAAAAATAAAAATAAAATATATATTATAAAAAATAATATTA
MAL14|PF14_0746   ------------------------------------------------
su_gi_contig_2066 ------------------------------------------------

PF14_0746         TGAATAATAAATTCAAATAGGGAACAATTGTTATTTTAAATATCTATA
MAL14|PF14_0746   ------------------------------------------------
su_gi_contig_2066 ------------------AGGGAACAATGGTTATTTTAAATATCTATA

PF14_0746         AATAATATACATATTATATATATATATATATATATATATATATATATA
MAL14|PF14_0746   ------------------------------------------------
su_gi_contig_2066 AATAATATACATATTATATATATATATATATATATATATATATATATA

PF14_0746         TATTATATTAAAATTTTTAGTTTTATATATTTTAAATAGAATAAAAAT
MAL14|PF14_0746   ------------------------------------------------
su_gi_contig_2066 TATTATATGAAAATTTTTAGTTTTATATATTTTAAATAGAATAAAAAT

PF14_0746         TTTAATGTACATAT-TTTTTATTTATATATTTAAAAAATAAAATAGGT
MAL14|PF14_0746   ------------------------------------------------
su_gi_contig_2066 TTTAATGTACATATGNTTTTATTTATATATTTAAAAAATAAAATAGGT

PF14_0746         TTTATTTTACCATAATATATAATATAGTTGTGTATAAATTACATACAT
MAL14|PF14_0746   ------------------------------------------------
su_gi_contig_2066 TTTATTTTACCATAATATATAATATAGTTGTGTATAAATTACATACAT

PF14_0746         ATATATATATATATATATATATATGTTGCTATGATGTTAAAAACAAAA
MAL14|PF14_0746   ------------------------------------------------
su_gi_contig_2066 ATATATATATATATATATATATATGTTGCTATGATGTTAAAAACAAAA

PF14_0746         AAAGAAAATATGTAAAAAAATATTAATTTCATTTTTTTTTAATGAAGA
MAL14|PF14_0746   ------------------------------------------------
su_gi_contig_2066 AAAGAAAATATGTAAAAAAATATTAATTTCATTTTTTTTTAATGAAGA

PF14_0746         ATAAATATTATATTTTCAATTCATAACAAAGGAAAAAAATATATTTAT
MAL14|PF14_0746   ------------------------------------------------
su_gi_contig_2066 ATAAATATTATATTTTCAATTCATAACAAAGGAAAAAAATATATTTAT

PF14_0746         AA-TTTTTTTTTTTATATATAAATATATATAGAATATATATGTATACT
MAL14|PF14_0746   ------------------------------------------------
su_gi_contig_2066 AATTTTTTTTTTTTATATATAAATATATATAGAATATATATGTATACT

PF14_0746         ATTTAAAAAATATGATGAATTTAAGGCTATCAAACTATAGTTTGTTTC
MAL14|PF14_0746   --------------ATGAATTTAAGGCTATCAAACTATAGTTTGTTTC
su_gi_contig_2066 ATTTAAAAAATATGATGAATTTAAGGCTATCAAACTATAGTTTGTTTC

PF14_0746         AAAATATTCTTGATAAAACGAATAAATCGAATTGTATTTATTCTACAC
MAL14|PF14_0746   AAAATATTCTTGATAAAACGAATAAATCGAATTGTATTTATTCTACAC
su_gi_contig_2066 AAAATATTCTTGATAAAACGAATAAATCGAATTGTATTTATTCTACAC

PF14_0746         ACAGTTCTTACGAAGAATATCATGATGAAAAAGTAAGAACAGGTTCTT
MAL14|PF14_0746   ACAGTTCTTACGAAGAATATCATGATGAAAAAGTAAGAACAGGTTCTT
su_gi_contig_2066 ACAGTTCTTACGAAGAATATCATGATGAAAAAGTAAGAACAGGTTCTT

PF14_0746         TTTTTTATTCGAAAAAATTTAGACGTTACATGTTACCTATTATGGGTA
MAL14|PF14_0746   TTTTTTATTCGAAAAAATTTAGACGTTACATGTTACCTATTATGG---
su_gi_contig_2066 TTTTTTATTCGAAAAAATTTAGACGTTACATGTTACCTATTATGGGTA

PF14_0746         TACTGTATATAATCATATTGGTAAACTTTCAATATATTTAATTTATTT
MAL14|PF14_0746   ------------------------------------------------
su_gi_contig_2066 TACTGTATATAATCATATTG----------------------------

PF14_0746         ATTTTTTTATAATAAAATAATTTATCTTGTACATAAAATTATATATAT
MAL14|PF14_0746   ------------------------------------------------
su_gi_contig_2066 ------------------------------------------------

PF14_0746         ATATATATATATATATATATGTTTATTCATTTATTTGTTTTATATTTT
MAL14|PF14_0746   ------------------------------------------------
su_gi_contig_2066 ------------------------------------------------

PF14_0746         TTTTTATATCTATTATTTAATATATATTTTTCAGAATTTATTACATCT
MAL14|PF14_0746   ------------------------------------------------
su_gi_contig_2066 ----------------------------------AATTTATTACATCT

PF14_0746         TAAAGGGATATTATCTACTGAGGTTCAACGCAGTTATACATTTTCAAG
MAL14|PF14_0746   -----GGATATTATCTACTGAGGTTCAACGCAGTTATACATTTTCAAG
su_gi_contig_2066 TAAAGGGATATTATCTACTGAGGTTCAACGCAGTTATACATTTTCAAG

PF14_0746         GAATTTGAGTGATAATGAAAAAGAAAAAGAAAAAGAAAAAGAAAAAGA
MAL14|PF14_0746   GAATTTGAGTGATAATGAAAAAGAAAAAGAAAAAGAAAAAGAAAAAGA
su_gi_contig_2066 GAATTTGAGTGATAATGAAAAAGAAAAAGAAAAAGAAAAAGAAAAAGA

PF14_0746         AAAAGAAAAAGAAAATAAAGAATTTTATAAATGTTATAAAAAAAAAGG
MAL14|PF14_0746   AAAAGAAAAAGAAAATAAAGAATTTTATAAATGTTATAAAAAAAAAGG
su_gi_contig_2066 AAAAGAAAAAGAAAATAAAGAATTTTATAAATGTTCC-----------

PF14_0746         AATAAAAAAATTAACAATTGAATATACGGAGTATATGCAAAAAGCACT
MAL14|PF14_0746   AATAAAAAAATTAACAATTGAATATACGGAGTATATGCAAAAAGCACT
su_gi_contig_2066 ------------------------------------------------

PF14_0746         AAAACGGAAATTGAAGGCTGGTAAAAATGAAGCATTTAAAAAGTATTC
MAL14|PF14_0746   AAAACGGAAATTGAAGGCTGGTAAAAATGAAGCATTTAAAAAGTATTC
su_gi_contig_2066 ------------------------------------------------

PF14_0746         ACATATATTTGTCGATTTAATGAAAAATGAAATATGGAAACAATACGA
MAL14|PF14_0746   ACATATATTTGTCGATTTAATGAAAAATGAAATATGGAAACAATACGA
su_gi_contig_2066 ------------------------------------------------

PF14_0746         ATTATCTCCATATATATTAACTCTAAAAGGAATATATATAAACAAATA
MAL14|PF14_0746   ATTATCTCCATATATATTAACTCTAAAAGGAATATATATAAACAAATA
su_gi_contig_2066 ------------------------------------------------

PF14_0746         TGATCCTGAAATAAATAGGAATATTATTTTATTAAATAAGGAAACGAG
MAL14|PF14_0746   TGATCCTGAAATAAATAGGAATATTATTTTATTAAATAAGGAAACGAG
su_gi_contig_2066 ------------------------------------------------

PF14_0746         GAACAGGCGTAAGGTTAATCATGTTTATTTGCTTGTGCAAAATAACGA
MAL14|PF14_0746   GAACAGGCGTAAGGTTAATCATGTTTATTTGCTTGTGCAAAATAACGA
su_gi_contig_2066 ------------------------------------------------

PF14_0746         GAGGCTTAAATTTAATTTTTTACATGAATATTTTAGTGAGCTTTATAC
MAL14|PF14_0746   GAGGCTTAAATTTAATTTTTTACATGAATATTTTAGTGAGCTTTATAC
su_gi_contig_2066 ------------------------------------------------

PF14_0746         TGATTTAAGAAACAGTCACAAATCACCTATGTATTATGCAAAGGAAAC
MAL14|PF14_0746   TGATTTAAGAAACAGTCACAAATCACCTATGTATTATGCAAAGGAAAC
su_gi_contig_2066 ------------------------------------------------

PF14_0746         ATTTCAACAACTTAATGAATTTGTTGTTTTAGGAATCAAATATGTTGA
MAL14|PF14_0746   ATTTCAACAACTTAATGAATTTGTTGTTTTAGGAATCAAATATGTTGA
su_gi_contig_2066 ------------------------------------------------

PF14_0746         GAACACATGTAGTAACGCTTTTAAAAAATGGTTAAAAAACAATGATGA
MAL14|PF14_0746   GAACACATGTAGTAACGCTTTTAAAAAATGGTTAAAAAACAATGATGA
su_gi_contig_2066 ------------------------------------------------

PF14_0746         TTTAAATATTCAAGAATTTAACTTACTTATTTTGGCATGTAGGTTATT
MAL14|PF14_0746   TTTAAATATTCAAGAATTTAACTTACTTATTTTGGCATGTAGGTTATT
su_gi_contig_2066 ------------------------------------------------

PF14_0746         ATGGAGAAGAACCTTAACAAAAATAAAAGAAGAAGGCAAAAAATATCT
MAL14|PF14_0746   ATGGAGAAGAACCTTAACAAAAATAAAAGAAGAAGGCAAAAAATATCT
su_gi_contig_2066 ------------------------------------------------

PF14_0746         TGAAAAACCTTTTAAAACTTTAGATAAAGAAAGATTAAAAATTAAGTC
MAL14|PF14_0746   TGAAAAACCTTTTAAAACTTTAGATAAAGAAAGATTAAAAATTAAGTC
su_gi_contig_2066 ------------------------------------------------

PF14_0746         TAAAGGTGGTAATCCTTTGTTTTTTAAGGCTAATGAATTTTATGAAAA
MAL14|PF14_0746   TAAAGGTGGTAATCCTTTGTTTTTTAAGGCTAATGAATTTTATGAAAA
su_gi_contig_2066 ------------------------------------------------

PF14_0746         GAATCCAGATTTAGTTACTTGCAAAAACGCCCATTTCCTAAATTTATT
MAL14|PF14_0746   GAATCCAGATTTAGTTACTTGCAAAAACGCCCATTTCCTAAATTTATT
su_gi_contig_2066 ------------------------------------------------

PF14_0746         AAAACAGGCGAATACTGAATTTGATGAAGACTTGTATGATGAAGAACA
MAL14|PF14_0746   AAAACAGGCGAATACTGAATTTGATGAAGACTTGTATGATGAAGAACA
su_gi_contig_2066 ------------------------------------------------

PF14_0746         GGAAGAAAGAAAACAAAAAGAAAGGGATCAAGAATTAATAAAAAATAC
MAL14|PF14_0746   GGAAGAAAGAAAACAAAAAGAAAGGGATCAAGAATTAATAAAAAATAC
su_gi_contig_2066 ------------------------------------------------

PF14_0746         CGAAAAGGAAATCCGGGGGGTTGCAGGTGCAAATGATGATTCTGAAGA
MAL14|PF14_0746   CGAAAAGGAAATCCGGGGGGTTGCAGGTGCAAATGATGATTCTGAAGA
su_gi_contig_2066 ------------------------------------------------

PF14_0746         TAATGATGATTCCGAAGATAATGATGATACTGAGGATTATGATGATTA
MAL14|PF14_0746   TAATGATGATTCCGAAGATAATGATGATACTGAGGATTATGATGATTA
su_gi_contig_2066 ------------------------------------------------

PF14_0746         TGAAGATTATGAAGAAGATTTATATCCAAGACATCCGGGATTATATAA
MAL14|PF14_0746   TGAAGATTATGAAGAAGATTTATATCCAAGACATCCGGGATTATATAA
su_gi_contig_2066 ------------------------------------------------

PF14_0746         TTCTTATTATGATTATGAAAGACCATATTTATTAACCCCTGAAATGTT
MAL14|PF14_0746   TTCTTATTATGATTATGAAAGACCATATTTATTAACCCCTGAAATGTT
su_gi_contig_2066 ------------------------------------------------

PF14_0746         GGAATACATTGAAAAGGCAGTTGAAGAAAACGTGGAAAAAGAAGTTGA
MAL14|PF14_0746   GGAATACATTGAAAAGGCAGTTGAAGAAAACGTGGAAAAAGAAGTTGA
su_gi_contig_2066 ------------------------------------------------

PF14_0746         AAGGAGAGCTATAGAATCATTTGAAAATAGAATGCTAAAACAGTTTGT
MAL14|PF14_0746   AAGGAGAGCTATAGAATCATTTGAAAATAGAATGCTAAAACAGTTTGT
su_gi_contig_2066 ------------------------------------------------

PF14_0746         AGATGAAATAAGAGATAAAAGATTAAGAAAAGGTACCATTTAATGTAT
MAL14|PF14_0746   AGATGAAATAAGAGATAAAAGATTAAGAAAAGGTACCATTTAA-----
su_gi_contig_2066 ------------------------------------------------

PF14_0746         AAATAAGGATACGTTTAATTAATAAAATAAAAATATGAAATAAAGTGT
MAL14|PF14_0746   ------------------------------------------------
su_gi_contig_2066 ------------------------------------------------

PF14_0746         AATATAAATGAGGAATTATATGATACTTATATATATATATATATATCT
MAL14|PF14_0746   ------------------------------------------------
su_gi_contig_2066 ------------------------------------------------

PF14_0746         GTTTTTGTTTTTGTTTATTTTTCTAGTAAATTTAATTAATGTATATGT
MAL14|PF14_0746   ------------------------------------------------
su_gi_contig_2066 ------------------------------------------------

PF14_0746         ATTTTATTTTTTTTTCAATATATTTTCTTTTAAAAATGTTCAGAAAGA
MAL14|PF14_0746   ------------------------------------------------
su_gi_contig_2066 ------------------------------------------------

PF14_0746         AATAAATATAACCTAAAGTAATATAATTAAAAGAAAATATATATATTT
MAL14|PF14_0746   ------------------------------------------------
su_gi_contig_2066 ------------------------------------------------

PF14_0746         AAAAAAAAAAAAAAAAAAAAAAAAAAATGGATATTTAATCCTCTTTAC
MAL14|PF14_0746   ------------------------------------------------
su_gi_contig_2066 ------------------------------------------------

PF14_0746         AATATTATATATATATATATATGAATAATGTTTTACATAATTTCAAAT
MAL14|PF14_0746   ------------------------------------------------
su_gi_contig_2066 ------------------------------------------------

PF14_0746         ATATGCAATAAAATTGTAGAATTAATTATTTAAAAATTAAATTATATT
MAL14|PF14_0746   ------------------------------------------------
su_gi_contig_2066 ------------------------------------------------

PF14_0746         TGTATTATTTTTATTTTTTTATTTTTTTTGTTTTGTTACCAAACTAAT
MAL14|PF14_0746   ------------------------------------------------
su_gi_contig_2066 ------------------------------------------------

PF14_0746         AGTTTTCCCTTTTATTAATTATGAATATATATATATATATATATATAT
MAL14|PF14_0746   ------------------------------------------------
su_gi_contig_2066 ------------------------------------------------

PF14_0746         ATATATATGTATATATTTCATAATAAATTGTTTAAGTGAATATTATAA
MAL14|PF14_0746   ------------------------------------------------
su_gi_contig_2066 ------------------------------------------------

PF14_0746         TAAAAGCATTGGGTATTTTTAAATGTTTAACTTTTTATACCCCAAAAA
MAL14|PF14_0746   ------------------------------------------------
su_gi_contig_2066 ------------------------------------------------

PF14_0746         AAGTTCATACCATAATTGAAAATTATTTTATTTATCTGCTAATTAGTT
MAL14|PF14_0746   ------------------------------------------------
su_gi_contig_2066 ------------------------------------------------

PF14_0746         ATTTATTTATAGTTATTTAACATATATCTTGAAGGAACAAAATGTATA
MAL14|PF14_0746   ------------------------------------------------
su_gi_contig_2066 ------------------------------------------------

PF14_0746         CACAAAAAAGAAATTATTTCAAAAATATACTGAAAAAATGGTAAATGC
MAL14|PF14_0746   ------------------------------------------------
su_gi_contig_2066 ------------------------------------------------

PF14_0746         GAATAAATTATTTGTATAATACATTCAAGTAATTATATAACTTTTGTA
MAL14|PF14_0746   ------------------------------------------------
su_gi_contig_2066 ------------------------------------------------

PF14_0746         TGGATCAATAAAATTATACATATAAATATATATATATATATATATATA
MAL14|PF14_0746   ------------------------------------------------
su_gi_contig_2066 ------------------------------------------------

PF14_0746         TATATACGTTATTAAAATTATAGGAATCATATTGAAATCCTTTTTTTA
MAL14|PF14_0746   ------------------------------------------------
su_gi_contig_2066 ------------------------------------------------

PF14_0746         AATTTTTTTTTTTTTTTTAAATATATATATGCAATATATATAAGTTTT
MAL14|PF14_0746   ------------------------------------------------
su_gi_contig_2066 ------------------------------------------------

PF14_0746         ATTTCAAAGGATTTTCATTTTTTTCTTTTGGATTGCTTATAAATCAAC
MAL14|PF14_0746   ------------------------------------------------
su_gi_contig_2066 ------------------------------------------------

PF14_0746         ATACATGTAAATGATATCTCAATTAAATGATTATAATTATATATATAT
MAL14|PF14_0746   ------------------------------------------------
su_gi_contig_2066 ------------------------------------------------

PF14_0746         ATATATATATATATATATATATATATATATATATATGTGTGACTTATA
MAL14|PF14_0746   ------------------------------------------------
su_gi_contig_2066 ------------------------------------------------

PF14_0746         TTTTAATTATTTATACTAATATTTTTTTGATGTTATATAAGAATTATA
MAL14|PF14_0746   ------------------------------------------------
su_gi_contig_2066 ------------------------------------------------

PF14_0746         TGGTATTCTAATTTTTTTTTTTTTTTTTTTTTAATTTACGTTGATATA
MAL14|PF14_0746   ------------------------------------------------
su_gi_contig_2066 ------------------------------------------------

PF14_0746         TAATAGGAATATATACATATATTTATATATTTATAATCGATAAAAATT
MAL14|PF14_0746   ------------------------------------------------
su_gi_contig_2066 ------------------------------------------------

PF14_0746         ATTTTTTTTATTTTTATATTGATACCTATATAAACACTACCTTTTGCT
MAL14|PF14_0746   ------------------------------------------------
su_gi_contig_2066 ------------------------------------------------

PF14_0746         CATATGTACTTTTTTATGTACGAAAAAAATACGGATTATTATAAAAAA
MAL14|PF14_0746   ------------------------------------------------
su_gi_contig_2066 ------------------------------------------------

PF14_0746         AAAAAAAGAAAAAAGAAAAGAGTATTTTATATATTCATATGTTTATAT
MAL14|PF14_0746   ------------------------------------------------
su_gi_contig_2066 ------------------------------------------------

PF14_0746         TATTTTATATATTTTTAAGAATTATTTACCAAGATATAATTTAAAAAT
MAL14|PF14_0746   ------------------------------------------------
su_gi_contig_2066 ------------------------------------------------

PF14_0746         ATATATATATATATATATATATGTGTAGATATTTTTTCCAGTTTAAGT
MAL14|PF14_0746   ------------------------------------------------
su_gi_contig_2066 ------------------------------------------------

PF14_0746         CAATTTTTTATATTTATGTAGCTTAAATCAAAAAAGAACATTTCTTTC
MAL14|PF14_0746   ------------------------------------------------
su_gi_contig_2066 ------------------------------------------------

PF14_0746         TTATGA
MAL14|PF14_0746   ------
su_gi_contig_2066 ------

;

endblock;
