# Supplementary material for: cDNA sequences reveal considerable gene prediction inaccuracy in the Plasmodium falciparum genome
Source: BMC Genomics. 2007 Jul 27;8:255. doi: 10.1186/1471-2164-8-255 (PMC1978503; doi:10.1186/1471-2164-8-255)
Supplement: Additional file 3 — Genes with cDNA sequences not matching predicted CDS perfectly. Aligned cDNA and predicted CDS sequences can be viewed by double clicking the hyper-linked gene names in the Excel file. [file 1471-2164-8-255-S3.zip › PF14_0787.TXT]

#NEXUS

[!This data assembled using Sequencher, from Gene Codes Corporation.]
begin data;
   dimensions ntax=4 nchar=4058;
   format datatype=dna gap=- interleave=yes;
   matrix

PF14_0787                       AGCAAAGGATGAAAGTAAGGAATATTGTGAAGGTGTCAAGTTTAATAA
MAL14|PF14_0787                 ------------------------------------------------
su_gi_contig_976                ------------------------------------------------
gi|22792704|gb|BU496510.1|BU496 ------------------------------------------------

PF14_0787                       TAATAACAAATGTGATAATAAAAATGATGCAGATATATATAATGCATC
MAL14|PF14_0787                 ------------------------------------------------
su_gi_contig_976                ------------------------------------------------
gi|22792704|gb|BU496510.1|BU496 ------------------------------------------------

PF14_0787                       CCTCGGAAGAAGGAAAATTTATAACTGGACGAAAAAAGAAGAAGATAA
MAL14|PF14_0787                 ------------------------------------------------
su_gi_contig_976                ------------------------------------------------
gi|22792704|gb|BU496510.1|BU496 ------------------------------------------------

PF14_0787                       AAAAGAAGAAGAAGAAGAAGAAGAAAAAAAAAATAAATCAAATAACAA
MAL14|PF14_0787                 ------------------------------------------------
su_gi_contig_976                ------------------------------------------------
gi|22792704|gb|BU496510.1|BU496 ------------------------------------------------

PF14_0787                       TCCTTGTAATATGAATGAAGGAAATTATTATGAAAAGCCACCAAAAAA
MAL14|PF14_0787                 ------------------------------------------------
su_gi_contig_976                ------------------------------------------------
gi|22792704|gb|BU496510.1|BU496 ------------------------------------------------

PF14_0787                       TTTAGAATATTTACTTAAAAAAGATAAGAATGATTTATTTTGTATCTT
MAL14|PF14_0787                 ------------------------------------------------
su_gi_contig_976                ------------------------------------------------
gi|22792704|gb|BU496510.1|BU496 ------------------------------------------------

PF14_0787                       TAAATCAAATGTAACTAATGAACATAAAGTAGTAATTGGTGATATTGT
MAL14|PF14_0787                 ------------------------------------------------
su_gi_contig_976                ------------------------------------------------
gi|22792704|gb|BU496510.1|BU496 ------------------------------------------------

PF14_0787                       ACAAACAGAAAGATTACACAGAAAAAAAGCAGGAGATGTTATTTATTT
MAL14|PF14_0787                 ------------------------------------------------
su_gi_contig_976                ------------------------------------------------
gi|22792704|gb|BU496510.1|BU496 ------------------------------------------------

PF14_0787                       TGGAACTATTTTATTTGTTGGATCACCAAATTTCTCAATCATAGGAAA
MAL14|PF14_0787                 ------------------------------------------------
su_gi_contig_976                ------------------------------------------------
gi|22792704|gb|BU496510.1|BU496 ------------------------------------------------

PF14_0787                       ACCTACCATACCATATTGTAAAGTCAAAGCAGTAATTGAGCAAATTAC
MAL14|PF14_0787                 ------------------------------------------------
su_gi_contig_976                ------------------------------------------------
gi|22792704|gb|BU496510.1|BU496 ------------------------------------------------

PF14_0787                       TTTAAGTAAAGAAATTCTTAGTTTTCGTTATAAAAAAGTTAGAAGATC
MAL14|PF14_0787                 ------------------------------------------------
su_gi_contig_976                ------------------------------------------------
gi|22792704|gb|BU496510.1|BU496 ------------------------------------------------

PF14_0787                       TAGTCGATTTCTAAGAATTAAACACTGGATTACCATATTAAAAATACA
MAL14|PF14_0787                 ------------------------------------------------
su_gi_contig_976                ------------------------------------------------
gi|22792704|gb|BU496510.1|BU496 ------------------------------------------------

PF14_0787                       AGATATTATTATTGAATTAAATCAACATACTATACATGATGAACGTAA
MAL14|PF14_0787                 ------------------------------------------------
su_gi_contig_976                ------------------------------------------------
gi|22792704|gb|BU496510.1|BU496 ------------------------------------------------

PF14_0787                       AAAACCTTTACAAATTTTAGATCTTTGGGCAAACAGATGGTTATATCA
MAL14|PF14_0787                 ------------------------------------------------
su_gi_contig_976                ------------------------------------------------
gi|22792704|gb|BU496510.1|BU496 ------------------------------------------------

PF14_0787                       AAAGGAATTAAACTTTATGAAATTTGATGAATATAACAAACCTTTAGC
MAL14|PF14_0787                 ------------------------------------------------
su_gi_contig_976                ------------------------------------------------
gi|22792704|gb|BU496510.1|BU496 ------------------------------------------------

PF14_0787                       AGATCAAATTTTTAACTTAATCGAACATCAACCTAATACTTTACACAG
MAL14|PF14_0787                 ------------------------------------------------
su_gi_contig_976                ------------------------------------------------
gi|22792704|gb|BU496510.1|BU496 ------------------------------------------------

PF14_0787                       ACGTGGATTAAACAAATGTTATAGGTACCCTCCCGATCCACATGTACC
MAL14|PF14_0787                 ------------------------------------------------
su_gi_contig_976                ------------------------------------------------
gi|22792704|gb|BU496510.1|BU496 ------------------------------------------------

PF14_0787                       ACTCACCTACTAAATTGTTAAGAAATAAAAATTTTCACAAATATTTAA
MAL14|PF14_0787                 ------------------------------------------------
su_gi_contig_976                ------------------------------------------------
gi|22792704|gb|BU496510.1|BU496 ------------------------------------------------

PF14_0787                       TACATCAAATGTGTTATATATATATATATATATATATTGTACTGAACG
MAL14|PF14_0787                 ------------------------------------------------
su_gi_contig_976                ------------------------------------------------
gi|22792704|gb|BU496510.1|BU496 ------------------------------------------------

PF14_0787                       TTTTTTTTTGTTAATATATCAAAAAATTGAAAAGAAATAAAAAAAAAA
MAL14|PF14_0787                 ------------------------------------------------
su_gi_contig_976                ------------------------------------------------
gi|22792704|gb|BU496510.1|BU496 ------------------------------------------------

PF14_0787                       TTTTTATCATAATAAAATGCTTTCCTTTCAAAATACTTTACCATTTGA
MAL14|PF14_0787                 ------------------------------------------------
su_gi_contig_976                ------------------------------------------------
gi|22792704|gb|BU496510.1|BU496 ------------------------------------------------

PF14_0787                       AAATTCACACACTTTATTTTGTTATATTTGTATATTATATATTATATA
MAL14|PF14_0787                 ------------------------------------------------
su_gi_contig_976                ------------------------------------------------
gi|22792704|gb|BU496510.1|BU496 ------------------------------------------------

PF14_0787                       TTATTTATTTATTTATTTATTTATTAATTTTTTTTTTTTTTTTTTTTT
MAL14|PF14_0787                 ------------------------------------------------
su_gi_contig_976                ------------------------------------------------
gi|22792704|gb|BU496510.1|BU496 ------------------------------------------------

PF14_0787                       TTTTTTTTGTATTAACTTGGAACATTTTCAAAACAAATTATATATATA
MAL14|PF14_0787                 ------------------------------------------------
su_gi_contig_976                ------------------------------------------------
gi|22792704|gb|BU496510.1|BU496 ------------------------------------------------

PF14_0787                       TATATATATATATATATATGTGATATTTTTATTAAACATATTTATATA
MAL14|PF14_0787                 ------------------------------------------------
su_gi_contig_976                ------------------------------------------------
gi|22792704|gb|BU496510.1|BU496 ------------------------------------------------

PF14_0787                       TTTTATATTTAATATTTTATAAGAATGCATATATCAAAAGGATGTGGG
MAL14|PF14_0787                 ------------------------------------------------
su_gi_contig_976                ------------------------------------------------
gi|22792704|gb|BU496510.1|BU496 ------------------------------------------------

PF14_0787                       ATGTACATATGAAAAAAAAAAAAAAAAATAAAAATAAAAATAAAAATA
MAL14|PF14_0787                 ------------------------------------------------
su_gi_contig_976                ------------------------------------------------
gi|22792704|gb|BU496510.1|BU496 ------------------------------------------------

PF14_0787                       AATAAATATATACATAATATATATATATATATATATATTATATATATA
MAL14|PF14_0787                 ------------------------------------------------
su_gi_contig_976                ------------------------------------------------
gi|22792704|gb|BU496510.1|BU496 ------------------------------------------------

PF14_0787                       TGTGAATATTAAAAAAAAAATTATAGTTTCACATAATTCATACTTTTA
MAL14|PF14_0787                 ------------------------------------------------
su_gi_contig_976                ----------------------ATAGTTTCACATAATTCATACTTTTA
gi|22792704|gb|BU496510.1|BU496 ------------------------------------------------

PF14_0787                       TATAAAAAATTTATTTATGAACACCTTTGGTGAAAAAAAAAAATTATA
MAL14|PF14_0787                 ------------------------------------------------
su_gi_contig_976                TATAAAAAATTTATTTATGAACACCTTTGGTGAAAAAAAAAAATTATA
gi|22792704|gb|BU496510.1|BU496 ------------------------------------------------

PF14_0787                       AAAAAATAAGAAAAAAATGTATATATATCATATTATATATATACATAA
MAL14|PF14_0787                 ------------------------------------------------
su_gi_contig_976                AAAAAATAAGAAAAAAATGTATATATATCATATTATATATATACATAA
gi|22792704|gb|BU496510.1|BU496 ------------------------------------------------

PF14_0787                       ATATTAAGAAAATGGGAGTTAAGTTTGAATTTTTTCGTTTTTTCAAAT
MAL14|PF14_0787                 -----------ATGGGAGTTAAGTTTGAATTTTTTCGTTTTTTCAAAT
su_gi_contig_976                ATATTAAGAAAATGGGAGTTAAGTTTGAATTTTTTCGTTTTTTCAAAT
gi|22792704|gb|BU496510.1|BU496 ------------------------------------------------

PF14_0787                       TGAATTATTATGCTTTTTATGTAAAGAAGGAAAAGTTCTATACTTTTT
MAL14|PF14_0787                 TGAATTATTATGCTTTTTATGTAAAGAAGGAAAAGTTCTATACTTTTT
su_gi_contig_976                TGAATTATTATGCTTTTTATGTAAAGAAGGAAAAGTTCTATACTTTTT
gi|22792704|gb|BU496510.1|BU496 ------------------------------------------------

PF14_0787                       TGCATACCACTACGGCATATTCACTTGTGGGATTAACCATATATTTAG
MAL14|PF14_0787                 TGCATACCACTACGGCATATTCACTTGTGGGATTAACCATATATTTAG
su_gi_contig_976                TGCATACCACTACGGCATATTCACTTGTGGGATTAACCATATATTTAG
gi|22792704|gb|BU496510.1|BU496 ------------------------------------------------

PF14_0787                       GTACTTGATTTTTTACACACACATATATAAATATATAAATAAATAAAT
MAL14|PF14_0787                 ------------------------------------------------
su_gi_contig_976                ------------------------------------------------
gi|22792704|gb|BU496510.1|BU496 ------------------------------------------------

PF14_0787                       AAATAAATAAATAAATAAATATATATATATATATATATATATATATAA
MAL14|PF14_0787                 ------------------------------------------------
su_gi_contig_976                ------------------------------------------------
gi|22792704|gb|BU496510.1|BU496 ------------------------------------------------

PF14_0787                       TATTAAAATTTATATATTGGAGATTAAAACAAGTTTAAATATAAATAG
MAL14|PF14_0787                 ------------------------------------------------
su_gi_contig_976                ------------------------------------------------
gi|22792704|gb|BU496510.1|BU496 ------------------------------------------------

PF14_0787                       TTTTTTCTTTTTTATATTATATAAAAGAGAATATGTAACATCCCACAA
MAL14|PF14_0787                 ------------------------------------------------
su_gi_contig_976                ------------------------------------------------
gi|22792704|gb|BU496510.1|BU496 ------------------------------------------------

PF14_0787                       AAATATATACATGAAATATATATATATATATATATATATATATATATA
MAL14|PF14_0787                 ------------------------------------------------
su_gi_contig_976                ------------------------------------------------
gi|22792704|gb|BU496510.1|BU496 ------------------------------------------------

PF14_0787                       TATATATGTATATTTTTTTATTTTTATTATCATAATTATCCTTTTTAC
MAL14|PF14_0787                 ------------------------------------------------
su_gi_contig_976                ------------------------------------------------
gi|22792704|gb|BU496510.1|BU496 ------------------------------------------------

PF14_0787                       TTTCTTTCTTTTACCCTCTCTTAGGATATACCTTTATTCATATGTGGA
MAL14|PF14_0787                 ------------------------GATATACCTTTATTCATATGTGGA
su_gi_contig_976                ------------------------GATATACCTTTATTCATATGTGGA
gi|22792704|gb|BU496510.1|BU496 ------------------------------------------------

PF14_0787                       ATGATGCAGTGCATTATTCGTATAAGCATTACATAAGAAAAGAAGTAA
MAL14|PF14_0787                 ATGATGCAGTGCATTATTC-----------------------------
su_gi_contig_976                ATGATGCAGTGCATTATTCGTATAAGCATTACATAAGAAAAGAA----
gi|22792704|gb|BU496510.1|BU496 ------------------------------------------------

PF14_0787                       GGCCAAAAAAAGAAAAATATAATGATACTTATAAAATATGGAAGGGAA
MAL14|PF14_0787                 ------------------------------------------------
su_gi_contig_976                ------------------------------------------------
gi|22792704|gb|BU496510.1|BU496 ------------------------------------------------

PF14_0787                       ATATTTTCATACTATAAATAATAAATAAATGACTATTTGTATTGTATG
MAL14|PF14_0787                 ------------------------------------------------
su_gi_contig_976                ------------------------------------------------
gi|22792704|gb|BU496510.1|BU496 ------------------------------------------------

PF14_0787                       CATATTATATGTGTATGTAATTTTTTTTTTTTTTTTTTTTTTTTTATT
MAL14|PF14_0787                 ------------------------------------------------
su_gi_contig_976                ------------------------------------------------
gi|22792704|gb|BU496510.1|BU496 ------------------------------------------------

PF14_0787                       TTATTCTGTGTATATAATATATGGCGTATTTATTTTTCTTATAAAAAT
MAL14|PF14_0787                 ------------------------------------------------
su_gi_contig_976                ------------------------------------------------
gi|22792704|gb|BU496510.1|BU496 ------------------------------------------------

PF14_0787                       ATAAAATGAAAAAAAAAATAAACACTTTTTGGTTTTAAAAAAAATCAA
MAL14|PF14_0787                 ------------------------------------------------
su_gi_contig_976                ------------------------------------------------
gi|22792704|gb|BU496510.1|BU496 ------------------------------------------------

PF14_0787                       ATTGTAAAGAGTAATATAAATGTGTGATACGTTAAGATAAATATCGGA
MAL14|PF14_0787                 ------------------------------------------------
su_gi_contig_976                ------------------------------------------------
gi|22792704|gb|BU496510.1|BU496 ----------------TAAATGTGTGATACGTTAAGATAAATATCGGA

PF14_0787                       AAATACACATTATTACAAATATATATATATATATATATTATATATATA
MAL14|PF14_0787                 ------------------------------------------------
su_gi_contig_976                ------------------------------------------------
gi|22792704|gb|BU496510.1|BU496 AAATACACATTATTACAAATATATATATATATATATATTATATATATA

PF14_0787                       TATATATAAATATATGTATTTTTTTTTTTTTTTTCATAATTACCTTAT
MAL14|PF14_0787                 ------------------------------------------------
su_gi_contig_976                ------------------------------------------------
gi|22792704|gb|BU496510.1|BU496 TATATATAAATATATGTATTTTTTTTTTTTTTTTCATAATTACCTTAT

PF14_0787                       TATATATATTAGTACAAAAAAAAAAAAAAAAGAAAACATTTCGTATTT
MAL14|PF14_0787                 ------------------------------------------------
su_gi_contig_976                ------------------------------------------------
gi|22792704|gb|BU496510.1|BU496 TATATATATTAGTACAAAAAAAAAAAAAAAAGAAAACATTTCGTATTT

PF14_0787                       CATTGTATCTTTTTTTTTTTTTATTACAGAAACAACGCAAAGAATTGT
MAL14|PF14_0787                 ------------------------------------------------
su_gi_contig_976                -----------------------------AAACAACGCAAAGAATTGT
gi|22792704|gb|BU496510.1|BU496 CATTGTATC--TTTTTTTTTTTATTACAGAAACAACGCAAAGAATTGT

PF14_0787                       ATGAAAAAATTAGAAATGCAAGAGAAAATGGTTTAATACCAAAAAGTG
MAL14|PF14_0787                 -------------AAATGCAAGAGAAAATGGTTTAATACCAAAAAGTG
su_gi_contig_976                ATGAAAAAATTAGAAATGCAAGAGAAAATGGTTTAATACCAAAAAGTG
gi|22792704|gb|BU496510.1|BU496 ATGAAAAAATTAGAAATGCAAGAGAAAATGGTTTAATACCAAAAAGTG

PF14_0787                       AAGTTTTAAATTAAAAAAATACAATATATATATATATATATATATATA
MAL14|PF14_0787                 AAGTTTTAAATTAA----------------------------------
su_gi_contig_976                AAGTTTTAAATTAAAAAAATACAATATATATATATATATATATATATA
gi|22792704|gb|BU496510.1|BU496 AAGTTTTAAATTAAAAAAATAC--------------------------

PF14_0787                       TATGTATATATTTTTGTATTTATTTATATTTATAGTTTTTTTTTTTTT
MAL14|PF14_0787                 ------------------------------------------------
su_gi_contig_976                TATGTATATATTTTTGTATTTATTTATATTTATAGTTTTTTTTTTTTT
gi|22792704|gb|BU496510.1|BU496 ------------------------------------------------

PF14_0787                       TTATTATTCATTATAATTTTTTACACATACAATTTATTTAACCACAAA
MAL14|PF14_0787                 ------------------------------------------------
su_gi_contig_976                TTATTATTCATTATAATTTTTTACACATACAATTTATTTAACCACAAA
gi|22792704|gb|BU496510.1|BU496 ------------------------------------------------

PF14_0787                       AGTTTTTATAAACTTTTATGAACGTTTTTAATATATCATCTTGAAAAA
MAL14|PF14_0787                 ------------------------------------------------
su_gi_contig_976                AGTTTTTATAAACTTTTATGAACGTTTTTAATATATCATCTTGAAAAA
gi|22792704|gb|BU496510.1|BU496 ------------------------------------------------

PF14_0787                       AAAAAAAAAAAATATCCAATTATCCAAATAGCTAAAATATCCAAATAG
MAL14|PF14_0787                 ------------------------------------------------
su_gi_contig_976                AAAAAAAAAAAATATCCAATTATCCAAATAGCTAAAATATCCAAATAG
gi|22792704|gb|BU496510.1|BU496 ------------------------------------------------

PF14_0787                       CTAAAATATCCATATAGCTAAAATATCCATATAGCTAAAATATCCAAA
MAL14|PF14_0787                 ------------------------------------------------
su_gi_contig_976                CTAAAATATCCATATAGCTAAAATATCCATATAGCTAAAATATCCAAA
gi|22792704|gb|BU496510.1|BU496 ------------------------------------------------

PF14_0787                       TAGCTAAAATATCCAAATAGCCAAATTATCCAAATAGCCAAATTATCC
MAL14|PF14_0787                 ------------------------------------------------
su_gi_contig_976                TAGCTAAAATATCCAAATAGCCAAATTATCCAAATAGCCAAATTATCC
gi|22792704|gb|BU496510.1|BU496 ------------------------------------------------

PF14_0787                       AAATAGCCAATTATCCAAACTATCCATTTAAAAAAAAAAAAAAAAAAT
MAL14|PF14_0787                 ------------------------------------------------
su_gi_contig_976                AAATAGCCAATTATCCAAACTATCCATTTAAAAAAAAAAAAAAAAAA-
gi|22792704|gb|BU496510.1|BU496 ------------------------------------------------

PF14_0787                       GCAAAACATTTATAAGTCTTATTTAAAATATTACACATTGGCAATATT
MAL14|PF14_0787                 ------------------------------------------------
su_gi_contig_976                ------------------------------------------------
gi|22792704|gb|BU496510.1|BU496 ------------------------------------------------

PF14_0787                       TTGCCTGACCTTCACTTTCGATTTTGTGAGCAGCAGTTGTTGTCATTC
MAL14|PF14_0787                 ------------------------------------------------
su_gi_contig_976                ------------------------------------------------
gi|22792704|gb|BU496510.1|BU496 ------------------------------------------------

PF14_0787                       AAAAAATGACGATGGAGTTATGTTACCTATGTATTTTTCAAATAATGA
MAL14|PF14_0787                 ------------------------------------------------
su_gi_contig_976                ------------------------------------------------
gi|22792704|gb|BU496510.1|BU496 ------------------------------------------------

PF14_0787                       AAATATAAAAATGTTATTTGACATATTTCAAGTAAAGAATAGATATCA
MAL14|PF14_0787                 ------------------------------------------------
su_gi_contig_976                ------------------------------------------------
gi|22792704|gb|BU496510.1|BU496 ------------------------------------------------

PF14_0787                       ATTTATATTTTGTAATATTTTGTGTATAATAATGGGTTTTTTTTCAGT
MAL14|PF14_0787                 ------------------------------------------------
su_gi_contig_976                ------------------------------------------------
gi|22792704|gb|BU496510.1|BU496 ------------------------------------------------

PF14_0787                       ATATATTAAAGTATTAAAAAAAAGGCTTCATCATAATGTACAGAAAGT
MAL14|PF14_0787                 ------------------------------------------------
su_gi_contig_976                ------------------------------------------------
gi|22792704|gb|BU496510.1|BU496 ------------------------------------------------

PF14_0787                       TGCTGATGGGGGGGACGGGTCTTATGTTAACATGAGTCCTTGTCAAAA
MAL14|PF14_0787                 ------------------------------------------------
su_gi_contig_976                ------------------------------------------------
gi|22792704|gb|BU496510.1|BU496 ------------------------------------------------

PF14_0787                       TGTTAATTATGGATTTTTATCATTTTTACATTATACCATAGATTATTT
MAL14|PF14_0787                 ------------------------------------------------
su_gi_contig_976                ------------------------------------------------
gi|22792704|gb|BU496510.1|BU496 ------------------------------------------------

PF14_0787                       ATTAATGCTAATTGTAATGACATTTAATCCTTATATATTTTTGAGTAT
MAL14|PF14_0787                 ------------------------------------------------
su_gi_contig_976                ------------------------------------------------
gi|22792704|gb|BU496510.1|BU496 ------------------------------------------------

PF14_0787                       TATGACAGGTCTTTCTTCTGCTTATCTTTTTTATGGTCACTTGATATG
MAL14|PF14_0787                 ------------------------------------------------
su_gi_contig_976                ------------------------------------------------
gi|22792704|gb|BU496510.1|BU496 ------------------------------------------------

PF14_0787                       AGCCTTTTTATGGACATTCTAAAAGAAGAATATTAACAAGATATTTAG
MAL14|PF14_0787                 ------------------------------------------------
su_gi_contig_976                ------------------------------------------------
gi|22792704|gb|BU496510.1|BU496 ------------------------------------------------

PF14_0787                       AAATTAGGAAAACGAACACTGAGAAAAATACATTTACATATATATGTT
MAL14|PF14_0787                 ------------------------------------------------
su_gi_contig_976                ------------------------------------------------
gi|22792704|gb|BU496510.1|BU496 ------------------------------------------------

PF14_0787                       AATAATTATGTAAAGGAATTTTAAAAGTACAATAAAATAAAGAACAAA
MAL14|PF14_0787                 ------------------------------------------------
su_gi_contig_976                ------------------------------------------------
gi|22792704|gb|BU496510.1|BU496 ------------------------------------------------

PF14_0787                       ATATAAAAATAATATGTGTGTGGAAATATGGACATATATATGGACATA
MAL14|PF14_0787                 ------------------------------------------------
su_gi_contig_976                ------------------------------------------------
gi|22792704|gb|BU496510.1|BU496 ------------------------------------------------

PF14_0787                       TATATATTAATTTTTTTTTTTTTAGTTTTATAATCATTTATATAAATT
MAL14|PF14_0787                 ------------------------------------------------
su_gi_contig_976                ------------------------------------------------
gi|22792704|gb|BU496510.1|BU496 ------------------------------------------------

PF14_0787                       TTTTAAACAATGTAATATTTCTATTTCAATTCATTTTGTTTTATATTT
MAL14|PF14_0787                 ------------------------------------------------
su_gi_contig_976                ------------------------------------------------
gi|22792704|gb|BU496510.1|BU496 ------------------------------------------------

PF14_0787                       CTTTTTTAAATATAATATTTATATGAACATATATCTTATTGAGAGATG
MAL14|PF14_0787                 ------------------------------------------------
su_gi_contig_976                ------------------------------------------------
gi|22792704|gb|BU496510.1|BU496 ------------------------------------------------

PF14_0787                       TTTCCTTTTTTATTAACATATATAAAAAATAAACAACAAATAATTTTT
MAL14|PF14_0787                 ------------------------------------------------
su_gi_contig_976                ------------------------------------------------
gi|22792704|gb|BU496510.1|BU496 ------------------------------------------------

PF14_0787                       AAGCGTAATATATTTATATATATATATATATATTAAATATATATTTTA
MAL14|PF14_0787                 ------------------------------------------------
su_gi_contig_976                ------------------------------------------------
gi|22792704|gb|BU496510.1|BU496 ------------------------------------------------

PF14_0787                       TTTTTTTTTAAATTTACAAAAAAATATTATAAAAGTATCACATCAATT
MAL14|PF14_0787                 ------------------------------------------------
su_gi_contig_976                ------------------------------------------------
gi|22792704|gb|BU496510.1|BU496 ------------------------------------------------

PF14_0787                       TTATAGTTTTTATAAATATATTATATATACATCATAGGAAGAATCACA
MAL14|PF14_0787                 ------------------------------------------------
su_gi_contig_976                ------------------------------------------------
gi|22792704|gb|BU496510.1|BU496 ------------------------------------------------

PF14_0787                       TTAAAATCTCTTTTCTTTTTTTTTTTCTAAAATAATTTTTTATACCTT
MAL14|PF14_0787                 ------------------------------------------------
su_gi_contig_976                ------------------------------------------------
gi|22792704|gb|BU496510.1|BU496 ------------------------------------------------

PF14_0787                       AAATTAAGAAAAAAAAAAAATTCCAAGTCTGTCCTACATACATACATA
MAL14|PF14_0787                 ------------------------------------------------
su_gi_contig_976                ------------------------------------------------
gi|22792704|gb|BU496510.1|BU496 ------------------------------------------------

PF14_0787                       CATACATATATATATATATATATATA
MAL14|PF14_0787                 --------------------------
su_gi_contig_976                --------------------------
gi|22792704|gb|BU496510.1|BU496 --------------------------

;

endblock;
