# Supplementary material for: cDNA sequences reveal considerable gene prediction inaccuracy in the Plasmodium falciparum genome
Source: BMC Genomics. 2007 Jul 27;8:255. doi: 10.1186/1471-2164-8-255 (PMC1978503; doi:10.1186/1471-2164-8-255)
Supplement: Additional file 3 — Genes with cDNA sequences not matching predicted CDS perfectly. Aligned cDNA and predicted CDS sequences can be viewed by double clicking the hyper-linked gene names in the Excel file. [file 1471-2164-8-255-S3.zip › PF14_0790.TXT]

#NEXUS

[!This data assembled using Sequencher, from Gene Codes Corporation.]
begin data;
   dimensions ntax=4 nchar=4411;
   format datatype=dna gap=- interleave=yes;
   matrix

PF14_0790                       TGCTATTTTCTTTTTTTTATTTTGGAAAATTACATACAGACATAACCA
MAL14|PF14_0790                 ------------------------------------------------
su_gi_contig_4404               ------------------------------------------------
gi|21543485|gb|BQ596759.1|BQ596 ------------------------------------------------

PF14_0790                       AATATGCGATGCATGCATAGAATATTAAAAATAGCTAGAAGAAAAAAA
MAL14|PF14_0790                 ------------------------------------------------
su_gi_contig_4404               ------------------------------------------------
gi|21543485|gb|BQ596759.1|BQ596 ------------------------------------------------

PF14_0790                       AAAAAAAAAAAAAAAAAAAACACTAAAATGGTTACCTAAATCATGTTA
MAL14|PF14_0790                 ------------------------------------------------
su_gi_contig_4404               ------------------------------------------------
gi|21543485|gb|BQ596759.1|BQ596 ------------------------------------------------

PF14_0790                       TTACCTTATTTGTTCATAAAAAAAAAAAAAGTGAAATAATAAAAAATG
MAL14|PF14_0790                 ------------------------------------------------
su_gi_contig_4404               ------------------------------------------------
gi|21543485|gb|BQ596759.1|BQ596 ------------------------------------------------

PF14_0790                       AAACAGATTGATATAAATTTATTTATTCTATTTTCATGATAAATATTT
MAL14|PF14_0790                 ------------------------------------------------
su_gi_contig_4404               ------------------------------------------------
gi|21543485|gb|BQ596759.1|BQ596 ------------------------------------------------

PF14_0790                       GTGTAGTGATTAGATAATTAATAAAGGCAACTATGAAATAGAAAGTAT
MAL14|PF14_0790                 ------------------------------------------------
su_gi_contig_4404               ------------------------------------------------
gi|21543485|gb|BQ596759.1|BQ596 ------------------------------------------------

PF14_0790                       TACACATATATATATATATATATAATATATGTATATATTTAAGGTTAT
MAL14|PF14_0790                 ------------------------------------------------
su_gi_contig_4404               ------------------------------------------------
gi|21543485|gb|BQ596759.1|BQ596 ------------------------------------------------

PF14_0790                       ATTACAAAATTATATTAAATCATATATAATTATAAATTATATGAAAGA
MAL14|PF14_0790                 ------------------------------------------------
su_gi_contig_4404               ------------------------------------------------
gi|21543485|gb|BQ596759.1|BQ596 ------------------------------------------------

PF14_0790                       AACACCATGAACTAAAAAAAAAAAAATAAGCACATAACCAAAATGTTA
MAL14|PF14_0790                 ------------------------------------------------
su_gi_contig_4404               ------------------------------------------------
gi|21543485|gb|BQ596759.1|BQ596 ------------------------------------------------

PF14_0790                       TAAATGTACCTATTATTTTCCTATAATGTATAATTTTGATTCTTATAC
MAL14|PF14_0790                 ------------------------------------------------
su_gi_contig_4404               ------------------------------------------------
gi|21543485|gb|BQ596759.1|BQ596 ------------------------------------------------

PF14_0790                       CATGTGTTAAAATAAATATACGGAGATAATTTTTTACAATAAATATAT
MAL14|PF14_0790                 ------------------------------------------------
su_gi_contig_4404               ------------------------------------------------
gi|21543485|gb|BQ596759.1|BQ596 ------------------------------------------------

PF14_0790                       CGAAAAAAAATTACAACAAAACAAAAATATCCTAAAATAATAGTATAA
MAL14|PF14_0790                 ------------------------------------------------
su_gi_contig_4404               ------------------------------------------------
gi|21543485|gb|BQ596759.1|BQ596 ------------------------------------------------

PF14_0790                       TTAAAATAATAAAAATATTTCCAATCTCTTAAAAAATAGATATATTGT
MAL14|PF14_0790                 ------------------------------------------------
su_gi_contig_4404               ------------------------------------------------
gi|21543485|gb|BQ596759.1|BQ596 ------------------------------------------------

PF14_0790                       AAGATAATATTTTCTTTCATAAATGATGTAACTTTTTAAAATATTTTA
MAL14|PF14_0790                 ------------------------------------------------
su_gi_contig_4404               ------------------------------------------------
gi|21543485|gb|BQ596759.1|BQ596 ------------------------------------------------

PF14_0790                       TGATAAAACAAACTATATTATATGTTCGTTAACATAAACATATATTTA
MAL14|PF14_0790                 ------------------------------------------------
su_gi_contig_4404               ------------------------------------------------
gi|21543485|gb|BQ596759.1|BQ596 ------------------------------------------------

PF14_0790                       TTATCATTATATTTTTCTTTCTTCCTTTCATATATATTTATGTAATAC
MAL14|PF14_0790                 ------------------------------------------------
su_gi_contig_4404               ------------------------------------------------
gi|21543485|gb|BQ596759.1|BQ596 ------------------------------------------------

PF14_0790                       AGAATAAAAATCTTGTTAACATATATTTTTAAATTTATATATTAAATC
MAL14|PF14_0790                 ------------------------------------------------
su_gi_contig_4404               ------------------------------------------------
gi|21543485|gb|BQ596759.1|BQ596 ------------------------------------------------

PF14_0790                       TAATAAATTAAAAACATATAAGCTATATATCTCATGAATTCTTTCATG
MAL14|PF14_0790                 ------------------------------------------------
su_gi_contig_4404               ------------------------------------------------
gi|21543485|gb|BQ596759.1|BQ596 ------------------------------------------------

PF14_0790                       TACATGATATTATCAAATTCATCATAAGAATATAAATAAAAATATATA
MAL14|PF14_0790                 ------------------------------------------------
su_gi_contig_4404               ------------------------------------------------
gi|21543485|gb|BQ596759.1|BQ596 ------------------------------------------------

PF14_0790                       ATATTTTTTCATATTTATTTTTAAACTACCAAAAATAAGGAATATTTT
MAL14|PF14_0790                 ------------------------------------------------
su_gi_contig_4404               ------------------------------------------------
gi|21543485|gb|BQ596759.1|BQ596 ------------------------------------------------

PF14_0790                       TATGTTTTCTATTTTATGCTCTTTTAAAAACAATATTGTGGTAAAAAA
MAL14|PF14_0790                 ------------------------------------------------
su_gi_contig_4404               ------------------------------------------------
gi|21543485|gb|BQ596759.1|BQ596 ------------------------------------------------

PF14_0790                       AAAAAAAAAAAAAAAAAAAAAAAAAAAAAAAAAACTGTTATTTTATTT
MAL14|PF14_0790                 ------------------------------------------------
su_gi_contig_4404               ------------------------------------------------
gi|21543485|gb|BQ596759.1|BQ596 ------------------------------------------------

PF14_0790                       TTTCATAATTCAAAAATATATATTAAGAATAAAAGAAATTATTTTTAA
MAL14|PF14_0790                 ------------------------------------------------
su_gi_contig_4404               ------------------------------------------------
gi|21543485|gb|BQ596759.1|BQ596 ------------------------------------------------

PF14_0790                       TTATATACATATATATTATATATATATATATATTATCTATAATATACA
MAL14|PF14_0790                 ------------------------------------------------
su_gi_contig_4404               ------------------------------------------------
gi|21543485|gb|BQ596759.1|BQ596 ------------------------------------------------

PF14_0790                       CATGCATAGAATTTGAAAATAAAAAAAAAGGAATAAATAAAATATTTA
MAL14|PF14_0790                 ------------------------------------------------
su_gi_contig_4404               ------------------------------------------------
gi|21543485|gb|BQ596759.1|BQ596 ------------------------------------------------

PF14_0790                       TAATTATACATATATAGTATCTTATAAAAAGTAAAAAAAAATAATAAA
MAL14|PF14_0790                 ------------------------------------------------
su_gi_contig_4404               ------------------------------------------------
gi|21543485|gb|BQ596759.1|BQ596 ------------------------------------------------

PF14_0790                       TAACAAAATAATTTTATTAAATTTATTCTACAATTGTTTTTTGTATCT
MAL14|PF14_0790                 ------------------------------------------------
su_gi_contig_4404               ------------------------------------------------
gi|21543485|gb|BQ596759.1|BQ596 ------------------------------------------------

PF14_0790                       TTTTGAATATTTATAAAATAAATTTTCAAATTTATTTGTTTTAAAAAG
MAL14|PF14_0790                 ------------------------------------------------
su_gi_contig_4404               ------------------------------------------------
gi|21543485|gb|BQ596759.1|BQ596 ------------------------------------------------

PF14_0790                       TGAATTTTTTTTCTTTTTTTTTTTTTTTTTTTTTTTTTTTTGTAAAAT
MAL14|PF14_0790                 ------------------------------------------------
su_gi_contig_4404               ------------------------------------------------
gi|21543485|gb|BQ596759.1|BQ596 ------------------------------------------------

PF14_0790                       GGGTATTACTATATGTAACATATAAATCAGTTCATATATGTAATAATT
MAL14|PF14_0790                 ------------------------------------------------
su_gi_contig_4404               ------------------------------------------------
gi|21543485|gb|BQ596759.1|BQ596 ------------------------------------------------

PF14_0790                       ATGAAAATAAAAAAACATTAAGTGGAATTATAAAAAAACATTTATTAA
MAL14|PF14_0790                 ------------------------------------------------
su_gi_contig_4404               ------------------------------------------------
gi|21543485|gb|BQ596759.1|BQ596 ------------------------------------------------

PF14_0790                       AATTGGAAAATATGGTTGTTCCTCCTCAAAAATTAATTGTTCATTATC
MAL14|PF14_0790                 -----------ATGGTTGTTCCTCCTCAAAAATTAATTGTTCATTATC
su_gi_contig_4404               ------------------------------------------------
gi|21543485|gb|BQ596759.1|BQ596 ------------------------------------------------

PF14_0790                       ATCATTGTTCTATAAAAGATATTGGGGATATCTATATAAACTATTTAA
MAL14|PF14_0790                 ATCATTGTTCTATAAAAGATATTGGGGATATCTATATAAACTATTTAA
su_gi_contig_4404               ------------------------------------------------
gi|21543485|gb|BQ596759.1|BQ596 ------------------------------------------------

PF14_0790                       ATGTTCAATTATTTTTTTTAAAAAACGTTTTAAATTGTTCATTCTTAC
MAL14|PF14_0790                 ATGTTCAATTATTTTTTTTAAAAAACGTTTTAAATTGTTCATTCTTAC
su_gi_contig_4404               ------------------------------------------------
gi|21543485|gb|BQ596759.1|BQ596 ------------------------------------------------

PF14_0790                       TTCTAGTAGAAGAAATACACCCTTATAGTAATTATGGATCTTATCCAT
MAL14|PF14_0790                 TTCTAGTAGAAGAAATACACCCTTATAGTAATTATGGATCTTATCCAT
su_gi_contig_4404               ------------------------------------------------
gi|21543485|gb|BQ596759.1|BQ596 ------------------------------------------------

PF14_0790                       ATGCTTTTAATACATTGGAGGGCAACACTTTAAATGATGTAGAAATTA
MAL14|PF14_0790                 ATGCTTTTAATACATTGGAGGGCAACACTTTAAATGATGTAGAAATTA
su_gi_contig_4404               -------------------------------------------AATTA
gi|21543485|gb|BQ596759.1|BQ596 ------------------------------------------------

PF14_0790                       TTGACTATATGAAAAATGTACAAAAAAAGAAAAAAAAAAGAAATATAC
MAL14|PF14_0790                 TTGACTATATGAAAAAT-------------------------------
su_gi_contig_4404               TTGACTATATGAAAAAT-------------------------------
gi|21543485|gb|BQ596759.1|BQ596 ------------------------------------------------

PF14_0790                       GGAGATATACTAAATAAATTAATTCACAATATATATATATATATATAT
MAL14|PF14_0790                 ------------------------------------------------
su_gi_contig_4404               ------------------------------------------------
gi|21543485|gb|BQ596759.1|BQ596 ------------------------------------------------

PF14_0790                       ATATATATATATATATTATATTTATTTTTATTTTTTAGATTTATTTAT
MAL14|PF14_0790                 --------------------------------------ATTTATTTAT
su_gi_contig_4404               --------------------------------------ATTTATTTAT
gi|21543485|gb|BQ596759.1|BQ596 ------------------------------------------------

PF14_0790                       TTGATTTGGTTGAATATGATTTATATGCAGGAATAATAAACGAACTAA
MAL14|PF14_0790                 TTGATTTGGTTGAATATGATTTATATGCAGGAATAATAAACGAACTAA
su_gi_contig_4404               TTGATTTGGTTGAATATGATTTATATGCAGGAATAATAAACGAACTAA
gi|21543485|gb|BQ596759.1|BQ596 ------------------------------------------------

PF14_0790                       AGATAATATTGGTATGCTCAAAAAAAAAAAAATATATGTACTTAAAAA
MAL14|PF14_0790                 AGATAATATTG-------------------------------------
su_gi_contig_4404               AGATAATATTG-------------------------------------
gi|21543485|gb|BQ596759.1|BQ596 ------------------------------------------------

PF14_0790                       TAGAAACAGAAAATTTTTTAATACTATATTATTTTCATGATATTTTTA
MAL14|PF14_0790                 ------------------------------------------------
su_gi_contig_4404               ------------------------------------------------
gi|21543485|gb|BQ596759.1|BQ596 ------------------------------------------------

PF14_0790                       TTTATTCCTTTCAGACATATTACATATGGGAAGATGATAAAATATTTA
MAL14|PF14_0790                 --------------ACATATTACATATGGGAAGATGATAAAATATTTA
su_gi_contig_4404               --------------ACATATTACATATGGGAAGATGATAAAATATTTA
gi|21543485|gb|BQ596759.1|BQ596 ------------------------------------------------

PF14_0790                       ATAATTTTACGAAGAAAATTTACGAAGATAAATTTTTTTATATATACT
MAL14|PF14_0790                 ATAATTTTACGAAGAAAATTTACGAAGATAAATTTTTTTATATATACT
su_gi_contig_4404               ATAATTTTACGAAGAAAATTTACGAAGATAAATTTTTTTATATATACT
gi|21543485|gb|BQ596759.1|BQ596 ------------------------------------------------

PF14_0790                       ATCTTTATTTAATAAGGTACAGAGAATGGTTTTATTTTTATTTTTAGT
MAL14|PF14_0790                 ATCTTTATTTAATAAG--------------------------------
su_gi_contig_4404               ATCTTTATTTAATAAG--------------------------------
gi|21543485|gb|BQ596759.1|BQ596 ------------------------------------------------

PF14_0790                       ATTGTTTCATCAAAATAATAGACGTATTTATATTTACAACTATATAAA
MAL14|PF14_0790                 ------------------------------------------------
su_gi_contig_4404               ------------------------------------------------
gi|21543485|gb|BQ596759.1|BQ596 ------------------------------------------------

PF14_0790                       TAATTAAATATTATTATAATTTTATATAAATATATACATTTGTAAATA
MAL14|PF14_0790                 ------------------------------------------------
su_gi_contig_4404               ------------------------------------------------
gi|21543485|gb|BQ596759.1|BQ596 ------------------------------------------------

PF14_0790                       TCTTGTAGGAAATTAAAAAAGGAGAATAGGAAAATATGCCAAGAGAGA
MAL14|PF14_0790                 --------GAAATTAAAAAAGGAGAATAGGAAAATATGCCAAGAGAGA
su_gi_contig_4404               --------GAAATTATAT-AGGAGAATAGGAAAATATGCCAAGAGAGA
gi|21543485|gb|BQ596759.1|BQ596 ------------------------------------------------

PF14_0790                       GGATTAGACAATCATAAATTTGTTAGTATTAAAATAATTTATTTGTTA
MAL14|PF14_0790                 GGATTAGACAATCATAAATTT---------------------------
su_gi_contig_4404               GGATTAGACAATCATAAATTT---------------------------
gi|21543485|gb|BQ596759.1|BQ596 ------------------------------------------------

PF14_0790                       TATTTTATACACATTGATACATAAATATATATATATATATATATATAT
MAL14|PF14_0790                 ------------------------------------------------
su_gi_contig_4404               ------------------------------------------------
gi|21543485|gb|BQ596759.1|BQ596 ------------------------------------------------

PF14_0790                       ATATATATATGTGCTTAAAACATTTCAATGTTTCATATATTTCTTTTT
MAL14|PF14_0790                 ------------------------------------------------
su_gi_contig_4404               ------------------------------------------------
gi|21543485|gb|BQ596759.1|BQ596 --------------TTAAAACATTTCAATGTTTCATATATTTCTTTTT

PF14_0790                       TATAGAATATATCTAGATTGAAAACCATTTTACATATATTAGATAAAG
MAL14|PF14_0790                 -----AATATATCTAGATTGAAAACCATTTTACATATATTAGATAAAG
su_gi_contig_4404               -----AATATATCTAGATTGAAAACCATTTTACATATATTAGATAAAG
gi|21543485|gb|BQ596759.1|BQ596 TATAGAATATATCTAGATTGAAAACCATTTTACATATATTAGATAAAG

PF14_0790                       CTGTGATGAATAGTAATAATTCAGATATAAAAAGTGACAACGTCAGTT
MAL14|PF14_0790                 CTGTGATGAATAGTAATAATTCAGATATAAAAAGTGACAACGTCA---
su_gi_contig_4404               CTGTGATGAATAGTAATAATTCAGATATAAAAAGTGACAACGTCAGTT
gi|21543485|gb|BQ596759.1|BQ596 CTGTGATGAATAGTAATAATTCAGATATAAAAAGTGACAACGTCAGTT

PF14_0790                       ATTTTCATTCCTTATGTTTTTCAATTCTGTCGATATTTTATTCTATTC
MAL14|PF14_0790                 ------------------------------------------------
su_gi_contig_4404               ATTTTCATTCCTTATGTTTTTCAATTCTGTCGATATTTTATTCTATTC
gi|21543485|gb|BQ596759.1|BQ596 ATTTTCATTCCTTATGTTTTTCAATTCTGTCGATATTTTATTCTATTC

PF14_0790                       CCTCACAATGTAATACATTATGATATATGTGTATAATATTTATTACAA
MAL14|PF14_0790                 ------------------------------------------------
su_gi_contig_4404               CCTCACAAT---------------------------------------
gi|21543485|gb|BQ596759.1|BQ596 CCTCACAAT---------------------------------------

PF14_0790                       AATATTAATATATGTTATATATAATTTTGTAATAACATGGAAAATATA
MAL14|PF14_0790                 ------------------------------------------------
su_gi_contig_4404               ------------------------------------------------
gi|21543485|gb|BQ596759.1|BQ596 ------------------------------------------------

PF14_0790                       TAAATATATATATATATATATATATATATATATATATATTATTTCTGT
MAL14|PF14_0790                 ------------------------------------------------
su_gi_contig_4404               ------------------------------------------------
gi|21543485|gb|BQ596759.1|BQ596 ------------------------------------------------

PF14_0790                       TTTTTTTTTTTTTTTCTTATTTTCGTATTTTACAGTTAATAACGAATT
MAL14|PF14_0790                 -----------------------------------TTAATAACGAATT
su_gi_contig_4404               -----------------------------------TTAATAACGAATT
gi|21543485|gb|BQ596759.1|BQ596 -----------------------------------TTAATAACGAATT

PF14_0790                       ACAAGATATTTTGTTGTCAAGTCCCAAATTAATTGAATTTGTTAAAAA
MAL14|PF14_0790                 ACAAGATATTTTGTTGTCAAGTCCCAAATTAATTGAATTTGTTAAAAA
su_gi_contig_4404               ACAAGATATTTTGTTGTCAAGTCCCAAATTAATTGAATTTGTTAAAAA
gi|21543485|gb|BQ596759.1|BQ596 ACAAGATATTTTGTTGTCAAGTCCCAAATTAATTGAATTTGTTAAAAA

PF14_0790                       TATGAACGATAAATATAAAATATGGAAAAACGAGAAATCCTTTCTTAT
MAL14|PF14_0790                 TATGAACGATAAATATAAAATATGGAAAAACGAGAAATCCTTTCTTAT
su_gi_contig_4404               TATGAACGATAAATATAAAATATGGAAAAACGAGAAATCCTTTCTTAT
gi|21543485|gb|BQ596759.1|BQ596 TATGAACGATAAATATAAAATATGGAAAAACGAGAAATCCTTTCTTAT

PF14_0790                       GGGTATTCGTAATGCATATCACAATAGATAATACAATAAAAACTTAAA
MAL14|PF14_0790                 GGGTATTCGTAATGCATATCACAATAGATAA-----------------
su_gi_contig_4404               GGGTATTCGTAATGCATATCACAATAGATAATACAATAAAAACTTAAA
gi|21543485|gb|BQ596759.1|BQ596 ------------------------------------------------

PF14_0790                       GAATCAAGTTATATTTATTTGAATGAATTTAATAATACAATTTTTTTT
MAL14|PF14_0790                 ------------------------------------------------
su_gi_contig_4404               GAATCAAGTTATATTTATTTGAATGAATTTAATAATACAAT-------
gi|21543485|gb|BQ596759.1|BQ596 ------------------------------------------------

PF14_0790                       TTTTTTCTTTTTTCTGTTTTTATTTTTTTTATAAAAGGAAAATATTAA
MAL14|PF14_0790                 ------------------------------------------------
su_gi_contig_4404               ------------------------------------------------
gi|21543485|gb|BQ596759.1|BQ596 ------------------------------------------------

PF14_0790                       GACAATTTGATAAAAAATACTATTACAAATAGTAATATGCATAACAAC
MAL14|PF14_0790                 ------------------------------------------------
su_gi_contig_4404               ------------------------------------------------
gi|21543485|gb|BQ596759.1|BQ596 ------------------------------------------------

PF14_0790                       AAAAACAAAAAAAACATGTTGAATTAAAATAAAATAGAAAAAATTATA
MAL14|PF14_0790                 ------------------------------------------------
su_gi_contig_4404               ------------------------------------------------
gi|21543485|gb|BQ596759.1|BQ596 ------------------------------------------------

PF14_0790                       TGATTTTAATTTTTCAGTAATATTCATATTATAAATATAAAGATATAA
MAL14|PF14_0790                 ------------------------------------------------
su_gi_contig_4404               ------------------------------------------------
gi|21543485|gb|BQ596759.1|BQ596 ------------------------------------------------

PF14_0790                       GTAACGAATCGTTTGAAATATATATATATATATATATATATGTATATA
MAL14|PF14_0790                 ------------------------------------------------
su_gi_contig_4404               ------------------------------------------------
gi|21543485|gb|BQ596759.1|BQ596 ------------------------------------------------

PF14_0790                       AAACAGCCAGTTTAATTGTTCAGGTTTTACCTAAACAAGTCAGGCCGA
MAL14|PF14_0790                 ------------------------------------------------
su_gi_contig_4404               ------------------------------------------------
gi|21543485|gb|BQ596759.1|BQ596 ------------------------------------------------

PF14_0790                       TAACCATATTTTTTTAACCATCCTTCTCTAGCTGTTTGAAAAAACGCC
MAL14|PF14_0790                 ------------------------------------------------
su_gi_contig_4404               ------------------------------------------------
gi|21543485|gb|BQ596759.1|BQ596 ------------------------------------------------

PF14_0790                       ATTTTCGCCATTCTTGTAAATTTATATATTCCCCTTGAATATCCTCCT
MAL14|PF14_0790                 ------------------------------------------------
su_gi_contig_4404               ------------------------------------------------
gi|21543485|gb|BQ596759.1|BQ596 ------------------------------------------------

PF14_0790                       TGTATACATCTCATTCGTATTCTATTAATGCCAACCTATAAATGAAAT
MAL14|PF14_0790                 ------------------------------------------------
su_gi_contig_4404               ------------------------------------------------
gi|21543485|gb|BQ596759.1|BQ596 ------------------------------------------------

PF14_0790                       ATTAAAAAATAAAGAAGATATATATGAATAATTATTGTTAAACATATA
MAL14|PF14_0790                 ------------------------------------------------
su_gi_contig_4404               ------------------------------------------------
gi|21543485|gb|BQ596759.1|BQ596 ------------------------------------------------

PF14_0790                       TATATGTATATATATATATATATATATATATATATACAAAATAGTATT
MAL14|PF14_0790                 ------------------------------------------------
su_gi_contig_4404               ------------------------------------------------
gi|21543485|gb|BQ596759.1|BQ596 ------------------------------------------------

PF14_0790                       TAGTAGGTTATATTTTTTTTTTTTTTTTTTTTTTCATACTTTATTGTT
MAL14|PF14_0790                 ------------------------------------------------
su_gi_contig_4404               ------------------------------------------------
gi|21543485|gb|BQ596759.1|BQ596 ------------------------------------------------

PF14_0790                       AATTCTTATATGACCCTTAAATCCCAAATTCTCAAAAATGTTTTTATA
MAL14|PF14_0790                 ------------------------------------------------
su_gi_contig_4404               ------------------------------------------------
gi|21543485|gb|BQ596759.1|BQ596 ------------------------------------------------

PF14_0790                       AACCCTTGTATTTACTTCTGATTCCATAAAAGCTCTTCTAGCTAAAAT
MAL14|PF14_0790                 ------------------------------------------------
su_gi_contig_4404               ------------------------------------------------
gi|21543485|gb|BQ596759.1|BQ596 ------------------------------------------------

PF14_0790                       GTCTCTAAATACTCTTCTATTATAACTCGGAAAACCTAAAGGAACCTG
MAL14|PF14_0790                 ------------------------------------------------
su_gi_contig_4404               ------------------------------------------------
gi|21543485|gb|BQ596759.1|BQ596 ------------------------------------------------

PF14_0790                       ATTCAAATATGGTCCAGGATCTCTCGCTGCCATTGTAAATAAGATGCC
MAL14|PF14_0790                 ------------------------------------------------
su_gi_contig_4404               ------------------------------------------------
gi|21543485|gb|BQ596759.1|BQ596 ------------------------------------------------

PF14_0790                       GTAAAATAAAACAAGGGAAAAAAAAATATATTCGTGTTAATATAAAGT
MAL14|PF14_0790                 ------------------------------------------------
su_gi_contig_4404               ------------------------------------------------
gi|21543485|gb|BQ596759.1|BQ596 ------------------------------------------------

PF14_0790                       TTTTTTTGAGCTATATAATAATAAGCGAAAAGAAAAAAATTAATAAAT
MAL14|PF14_0790                 ------------------------------------------------
su_gi_contig_4404               ------------------------------------------------
gi|21543485|gb|BQ596759.1|BQ596 ------------------------------------------------

PF14_0790                       AAGGGATAAAGTGAAAATAAAAATAAATATATATGTATATTATTTATA
MAL14|PF14_0790                 ------------------------------------------------
su_gi_contig_4404               ------------------------------------------------
gi|21543485|gb|BQ596759.1|BQ596 ------------------------------------------------

PF14_0790                       TAAAGTATGAATATGCCTAAAAAAGAAAACAAAAAAAAAAAAAAGAAG
MAL14|PF14_0790                 ------------------------------------------------
su_gi_contig_4404               ------------------------------------------------
gi|21543485|gb|BQ596759.1|BQ596 ------------------------------------------------

PF14_0790                       AAGAAACCCAAAATTATGCACCATAATATAAATAATATTGTATATTTG
MAL14|PF14_0790                 ------------------------------------------------
su_gi_contig_4404               ------------------------------------------------
gi|21543485|gb|BQ596759.1|BQ596 ------------------------------------------------

PF14_0790                       ATTCTTCTCCTTATATATATATATATACATATTTCTACTAATACATAT
MAL14|PF14_0790                 ------------------------------------------------
su_gi_contig_4404               ------------------------------------------------
gi|21543485|gb|BQ596759.1|BQ596 ------------------------------------------------

PF14_0790                       ATTTATAATGCTAAAAAATAAGCCTAATAAATGTTCTTTTATGCTATC
MAL14|PF14_0790                 ------------------------------------------------
su_gi_contig_4404               ------------------------------------------------
gi|21543485|gb|BQ596759.1|BQ596 ------------------------------------------------

PF14_0790                       AATTTATGGATTTCACATTTCATCAAATTATCACGCATATATAAAATT
MAL14|PF14_0790                 ------------------------------------------------
su_gi_contig_4404               ------------------------------------------------
gi|21543485|gb|BQ596759.1|BQ596 ------------------------------------------------

PF14_0790                       AAAATTCATTATATTATTATTATATATATTATTTACATTATTTATATA
MAL14|PF14_0790                 ------------------------------------------------
su_gi_contig_4404               ------------------------------------------------
gi|21543485|gb|BQ596759.1|BQ596 ------------------------------------------------

PF14_0790                       TTTCAAATAGTAATAAATTATTTATATATACATATTTTTTTTATTTTA
MAL14|PF14_0790                 ------------------------------------------------
su_gi_contig_4404               ------------------------------------------------
gi|21543485|gb|BQ596759.1|BQ596 ------------------------------------------------

PF14_0790                       TTAATATATTTTATTTCCTTGTTCTGTTTATATATATGTATATATAAG
MAL14|PF14_0790                 ------------------------------------------------
su_gi_contig_4404               ------------------------------------------------
gi|21543485|gb|BQ596759.1|BQ596 ------------------------------------------------

PF14_0790                       TTCATTCTGTGTATATATTCTTTATATATGATGTTATAAACCTAAATG
MAL14|PF14_0790                 ------------------------------------------------
su_gi_contig_4404               ------------------------------------------------
gi|21543485|gb|BQ596759.1|BQ596 ------------------------------------------------

PF14_0790                       TTAATACACATGGGAATATATACATACATAAATATGTAGTAATACACA
MAL14|PF14_0790                 ------------------------------------------------
su_gi_contig_4404               ------------------------------------------------
gi|21543485|gb|BQ596759.1|BQ596 ------------------------------------------------

PF14_0790                       AATATTTGTATATATTAATTTTTTAAGTTTAATTTAATATAAA
MAL14|PF14_0790                 -------------------------------------------
su_gi_contig_4404               -------------------------------------------
gi|21543485|gb|BQ596759.1|BQ596 -------------------------------------------

;

endblock;
