# Supplementary material for: cDNA sequences reveal considerable gene prediction inaccuracy in the Plasmodium falciparum genome
Source: BMC Genomics. 2007 Jul 27;8:255. doi: 10.1186/1471-2164-8-255 (PMC1978503; doi:10.1186/1471-2164-8-255)
Supplement: Additional file 3 — Genes with cDNA sequences not matching predicted CDS perfectly. Aligned cDNA and predicted CDS sequences can be viewed by double clicking the hyper-linked gene names in the Excel file. [file 1471-2164-8-255-S3.zip › PF14_0791.TXT]

#NEXUS

[!This data assembled using Sequencher, from Gene Codes Corporation.]
begin data;
   dimensions ntax=3 nchar=4804;
   format datatype=dna gap=- interleave=yes;
   matrix

PF14_0791         TCGAAAAAATGTAATTATAATTGTATTATATATTAATATATAAGACCT
MAL14|PF14_0791   ------------------------------------------------
su_gi_contig_3094 ------------------------------------------------

PF14_0791         TAATGCATATTATATTATTATTGTGTGTATATAAAATAAAAATATAAA
MAL14|PF14_0791   ------------------------------------------------
su_gi_contig_3094 ------------------------------------------------

PF14_0791         ATAAAATAAAGTATTATATATAATAATACTTTATGGGTTAAATTATTA
MAL14|PF14_0791   ------------------------------------------------
su_gi_contig_3094 ------------------------------------------------

PF14_0791         AATTTCATGCAACAGGAAAGGTTATATTAATAATGGTTTTTTTTTTTT
MAL14|PF14_0791   ------------------------------------------------
su_gi_contig_3094 ------------------------------------------------

PF14_0791         TTTTTTTTTTTTTTTTAAATATAAAAAATATACACATATAAATAATAT
MAL14|PF14_0791   ------------------------------------------------
su_gi_contig_3094 ------------------------------------------------

PF14_0791         ATATATATATATATATATATATGTAATATTTAATTTAGAATATTTATT
MAL14|PF14_0791   ------------------------------------------------
su_gi_contig_3094 ------------------------------------------------

PF14_0791         CGTGTCTTCATAAATTTTTGAGCCCGAATTTTATTATATATATATATA
MAL14|PF14_0791   ------------------------------------------------
su_gi_contig_3094 ------------------------------------------------

PF14_0791         TATAATTCATACTATACAACCACAGCCTTATTTCACTTATAACGATCT
MAL14|PF14_0791   ------------------------------------------------
su_gi_contig_3094 ------------------------------------------------

PF14_0791         CAATTCTTTTTTATTTTTTATTTTTTTTTTTTTATTTTTTCTTTTTAT
MAL14|PF14_0791   ------------------------------------------------
su_gi_contig_3094 ------------------------------------------------

PF14_0791         TTTTTCTTTTTTATTTTTTCTTTTTTCTTTTTATTTTTTATTAAGTGA
MAL14|PF14_0791   ------------------------------------------------
su_gi_contig_3094 ------------------------------------------------

PF14_0791         ATAAATTCATAAATATAAAAGACGAATTATTTAATGGTTTACGTATTT
MAL14|PF14_0791   ------------------------------------------------
su_gi_contig_3094 ------------------------------------------------

PF14_0791         TATTTATAATATTTTATTGAGCCATAATTATAACAGGCATTAGAATAA
MAL14|PF14_0791   ------------------------------------------------
su_gi_contig_3094 ------------------------------------------------

PF14_0791         ATCACCCACAACACACTTGTAAATATATAAATAGTTTTTAAATATATA
MAL14|PF14_0791   ------------------------------------------------
su_gi_contig_3094 ------------------------------------------------

PF14_0791         AAAAAAGAAAAATTGCACACACTTATAAAAATATACGTTCATGTAATC
MAL14|PF14_0791   ------------------------------------------------
su_gi_contig_3094 ------------------------------------------------

PF14_0791         ATATATTCCTATAAAACCATATACACACATATATATAAAAAAAAGAAA
MAL14|PF14_0791   ------------------------------------------------
su_gi_contig_3094 ------------------------------------------------

PF14_0791         CATGTATATTATAATACAAAAAAAAAAAAAAAAATAATAATAATAATA
MAL14|PF14_0791   ------------------------------------------------
su_gi_contig_3094 ------------------------------------------------

PF14_0791         ATAATTAATTAGTTCCGTATATCATATAATTTGACCTTAAGGAATACA
MAL14|PF14_0791   ------------------------------------------------
su_gi_contig_3094 ------------------------------------------------

PF14_0791         ATAAGATTAATAAAAAGAACAAACACTATGTATTTTTTTTTTTTTTTT
MAL14|PF14_0791   ------------------------------------------------
su_gi_contig_3094 ------------------------------------------------

PF14_0791         TTTTTTTTAAACATATGATTATGCATTTAAATTTTGATATATATTATA
MAL14|PF14_0791   ------------------------------------------------
su_gi_contig_3094 ------------------------------------------------

PF14_0791         TATAATAAGCTATAAAAATTACATATTATTATAAAAGAAAAAATATTA
MAL14|PF14_0791   ------------------------------------------------
su_gi_contig_3094 ------------------------------------------------

PF14_0791         TATATTATATATTATATGCACGTAACAATAAGAAATAGTAAAAATATA
MAL14|PF14_0791   ------------------------------------------------
su_gi_contig_3094 ------------------------------------------------

PF14_0791         GTTTTACTAATATAAACTTAATACATCAATATTGAATTTGCTATTACA
MAL14|PF14_0791   ------------------------------------------------
su_gi_contig_3094 ------------------------------------------------

PF14_0791         TGTTAAATTTTATATAGTTTCTTTTCTTTTTTTTTTTTTTTTTTTACT
MAL14|PF14_0791   ------------------------------------------------
su_gi_contig_3094 ------------------------------------------------

PF14_0791         TTATTATAAATGAAAGCTTATTTTTTTTTTTTTTTGTTGTTAAAATAA
MAL14|PF14_0791   ------------------------------------------------
su_gi_contig_3094 ------------------------------------------------

PF14_0791         AGTTGTTTTTATTATTTCACAAAATGATAAAATAAGTTTTCATAATAA
MAL14|PF14_0791   ------------------------------------------------
su_gi_contig_3094 ------------------------------------------------

PF14_0791         AATGAATACTTATTTATTATACACATATTTAAATATATTTTATAAAGA
MAL14|PF14_0791   ------------------------------------------------
su_gi_contig_3094 ------------------------------------------------

PF14_0791         TTTATGTGATAAAAAAAAAATATAATATATATTTTATATATGGCACAT
MAL14|PF14_0791   ------------------------------------------------
su_gi_contig_3094 ------------------------------------------------

PF14_0791         AAAAAAAGTGGCTAGTTCTGAAAAAAAAAAAAAAAAAAATTTTTTTAA
MAL14|PF14_0791   ------------------------------------------------
su_gi_contig_3094 ------------------------------------------------

PF14_0791         GATATAAATATACAAAGTTATTACATTATTGTCACAAAATATATGATA
MAL14|PF14_0791   ------------------------------------------------
su_gi_contig_3094 -----------------------------------AAAATATATGATA

PF14_0791         TTGGAAGGAATATAATTTTATATATCACATATATATATATATATATAT
MAL14|PF14_0791   ------------------------------------------------
su_gi_contig_3094 TTGGAAGGAATATAATTTTATATATCACATATATATATATATATATAT

PF14_0791         TAATAACCTTTAGAAAAAAGTTTTGTTTGTTTATAATTATGAATAAAT
MAL14|PF14_0791   ------------------------------------------------
su_gi_contig_3094 TAATAACCTTTACAAAAAAGTTTTGTTTGTTTATAATTATGAATAAAT

PF14_0791         AAGAACATAAAATGCTACACTTTTATACAAAACATATGAATAATGCTA
MAL14|PF14_0791   -----------ATGCTACACTTTTATACAAAACATATGAATAATGCTA
su_gi_contig_3094 AAGAACATAAAATGCTACACTTTTATACAAAACATATGAATAATGCTA

PF14_0791         TTGTTTTTGTGTGCTTATATTACGTTATAGATATATTTCTTTTGTTCT
MAL14|PF14_0791   TTGTTTTTGTGTGCTTATATTACGTTATAGATATATTTCTTTTGTTCT
su_gi_contig_3094 TTGTTTTTGTGTGCTTATATTACGTTATAGATATATTTCTTTTGTTCT

PF14_0791         TAACCTTTTATTTTAAATCTTTAAATAAATGGGCACTACATGGGAAAA
MAL14|PF14_0791   TAACCTTTTATTTTAAATCTTTAAATAAATGGGCACTACATGGGAAAA
su_gi_contig_3094 TAACCTTTTATTTTAAATCTTTAAATAAATGGGCACTACATGGGAAAA

PF14_0791         ATTTATTTCTAAAAATCGAAAAAGATGAAGAACCATATAATACTAAGC
MAL14|PF14_0791   ATTTATTTCTAAAAATCGAAAAAGATGAAGAACCATATAATACTAAGC
su_gi_contig_3094 ATTTATTTCTAAAAATCGAAAAAGATGAAGAACCATATAATACTAAGC

PF14_0791         TTTATAAGTTCAAAAGTATATTTGATAATTTTATAATTTCCAAGACTT
MAL14|PF14_0791   TTTATAAGTTCAAAAGTATATTTGATAATTTTATAATTTCCAAGACTT
su_gi_contig_3094 TTTATAAGTTCAAAAGTATATTTGATAATTTTATAATTTCCAAGACTT

PF14_0791         ATTTTTCACACTTTTATATCATTGGTTTACTTATTAATTCAATAATTG
MAL14|PF14_0791   ATTTTTCACACTTTTATATCATTGGTTTACTTATTAATTCAATAATTG
su_gi_contig_3094 ATTTTTCACACTTTTATATCATTGGTTTACTTATTAATTCAATAATTG

PF14_0791         TATTTCAAGTATAAAAAAAAAAAAAAAAAAAAAAAAAAAAGAGAGAGA
MAL14|PF14_0791   TATTTCAA----------------------------------------
su_gi_contig_3094 TATTTCAA----------------------------------------

PF14_0791         GAGAGAGAAAAAAAAAAAAACAAAATTAACATTTTCTTTTTTTTTTTT
MAL14|PF14_0791   ------------------------------------------------
su_gi_contig_3094 ------------------------------------------------

PF14_0791         TTTTTAAATTAATATATAAATTGTTTTTTTCTTTCTGTTTTTCTTTTT
MAL14|PF14_0791   ------------------------------------------------
su_gi_contig_3094 ------------------------------------------------

PF14_0791         CTTCTTATTAAGGACTTTCAATATAAACTAAAAAATCAACAAAATGGT
MAL14|PF14_0791   ------------GACTTTCAATATAAACTAAAAAATCAACAAAATG--
su_gi_contig_3094 ------------GACTTTCAATATAAACTAAAAAATCAACAAAATG--

PF14_0791         AATATATTTCTTATATTATTTATTATTATATCAAATGTTTTTAAAAAT
MAL14|PF14_0791   ------------------------------------------------
su_gi_contig_3094 ------------------------------------------------

PF14_0791         TACAAAAGGAAAAAAATAGTGGATTTTTATATTAAAAATATATACATA
MAL14|PF14_0791   ------------------------------------------------
su_gi_contig_3094 ------------------------------------------------

PF14_0791         AAAAAAATTTAAGTGACACAAACTAATATATATATATATATATATATA
MAL14|PF14_0791   ------------------------------------------------
su_gi_contig_3094 ------------------------------------------------

PF14_0791         TATATATATATTTATTTATTTATTTATTTATTTATTTTTATTTCTTTT
MAL14|PF14_0791   ------------------------------------------------
su_gi_contig_3094 ------------------------------------------------

PF14_0791         TAGTTTATTATCACATTTGTCTAACCAATCTCATTTTTGAAATTCATT
MAL14|PF14_0791   ---TTTATTATCACATTTGTCTAACCAATCTCATTTTTGAAATTCATT
su_gi_contig_3094 ---TTTATTATCACATTTGTCTAACCAATCTCATTTTTGAAATTCATT

PF14_0791         TATTAAGAAGGTTTTTCGAACAATTATTCTTAGTTAGGACCACTACAA
MAL14|PF14_0791   TATTAAGAAGGTTTTTCGAACAATTATTCTTA-----GACCACTACAA
su_gi_contig_3094 TATTAAGAAGGTTTTTCGAACAATTATTCTTAGTTAGGACCACTACAA

PF14_0791         AATCGTTCATGCATATTTTTTCATATCTTTTGGGAATAAGGTATTATA
MAL14|PF14_0791   AATCGTTCATGCATATTTTTTCATATCTTTTGGGAATAAG--------
su_gi_contig_3094 AATCGTTCATGCATATTTTTTCATATCTTTTGGGAATAAG--------

PF14_0791         ATAAATAATTGAAAAATAAAAATATAAAATTAAACTGTATTAGATAAT
MAL14|PF14_0791   ------------------------------------------------
su_gi_contig_3094 ------------------------------------------------

PF14_0791         AAAGTATAAATAAATATATATATATTATTTTATTCTTTTAACACATTA
MAL14|PF14_0791   ------------------------------------------------
su_gi_contig_3094 ------------------------------------------------

PF14_0791         GCTTCTACATTATAACACCTTTTTCCCTCTACAATAAGGAGAAAATAA
MAL14|PF14_0791   ------------------------------------------------
su_gi_contig_3094 -CTTCTACATTATAACACCTTTTTCCCTCTACAATAAGGAGAAAATAA

PF14_0791         ATTATAACTGGTCAATTATTTCCCCTCTTCTCCTTTTCATTATTGGAA
MAL14|PF14_0791   ------------------------------------------------
su_gi_contig_3094 ATTATAACTGGTCAATTATTTCCCCTCTTCTCCTTTTCATTATTGGAA

PF14_0791         ATATAATTCAGGCACAAATTAAAAAAAATAAAAATAAATATTATATAT
MAL14|PF14_0791   ------------------------------------------------
su_gi_contig_3094 ATATAATTCAG-------------------------------------

PF14_0791         ATATATATATATATATATATATATATATGCATATATATGTGTCTTTTA
MAL14|PF14_0791   ------------------------------------------------
su_gi_contig_3094 ------------------------------------------------

PF14_0791         TTTTAGTTTGACTCTCATCTTCGATTAGCTAGGCTACGCCCAAAAGGT
MAL14|PF14_0791   ------TTTGACTCTCATCTTCGATTAGCTAGGCTACGCCCAAAAG--
su_gi_contig_3094 ------TTTGACTCTCATCTTCGATTAGCTAGGCTACGCCCAAAAG--

PF14_0791         TTACAATAAAATAAATACAATAATACGAATAAATAATATTTTCATATA
MAL14|PF14_0791   ------------------------------------------------
su_gi_contig_3094 ------------------------------------------------

PF14_0791         TATATATATTATAACCCTTCTATGTTAGGAATAAAAAAAAGTGACACT
MAL14|PF14_0791   ----------------------------GAATAAAAAAAAGTGACACT
su_gi_contig_3094 ----------------------------GAATAAAAAAAAGTGACACT

PF14_0791         TTTTATAAAGTACCATATGGAGGTTTTTTTCATTTTGTGAGTTGTCCA
MAL14|PF14_0791   TTTTATAAAGTACCATATGGAGGTTTTTTTCATTTTGTGAGTTGTCCA
su_gi_contig_3094 TTTTATAAAGTACCATATGGAG--------------------------

PF14_0791         CATTATTTTGCAGAAATTTTAATATATTTTTCGTTCTTCTTATTAAAC
MAL14|PF14_0791   CATTATTTTGCAGAAATTTTAATATATTTTTCGTTCTTCTTATTAAAC
su_gi_contig_3094 ------------------------------------------------

PF14_0791         AAAAATATCACATGGTTATTTAAAAAAAAAAAAAAAAAAAAAAAAAAA
MAL14|PF14_0791   AAAAATATCACATG----------------------------------
su_gi_contig_3094 ------------------------------------------------

PF14_0791         TTAAAATTAAACATACTAATATATTATATATATATTATATATCTTTAT
MAL14|PF14_0791   ------------------------------------------------
su_gi_contig_3094 ------------------------------------------------

PF14_0791         ATATTTCTTGATTTTATCTAATCGTCTATTTTTATTATTTATTTTATT
MAL14|PF14_0791   ------------------------------------------------
su_gi_contig_3094 ------------------------------------------------

PF14_0791         TTTAAATTAATTCAGCTCATTGAATTTCCTTTTAGTTTCATTAATCTT
MAL14|PF14_0791   ---------------CTCATTGAATTTCCTTTTAGTTTCATTAATCTT
su_gi_contig_3094 ------------------------------------------------

PF14_0791         AATTAAAAATGGTAATAATTTATTATTTATATTATCCAAAAAGATTGT
MAL14|PF14_0791   AATTAAAAATGGTA----------------------------------
su_gi_contig_3094 ------------------------------------------------

PF14_0791         TTGCTTTAAAAGGATACTAATATATAAGCATATTTTTTTTTAATCACA
MAL14|PF14_0791   ------------------------------------------------
su_gi_contig_3094 ------------------------------------------------

PF14_0791         TAGGTATACTAACGCATGAATGGTATTTAAAAGTTTTAGCTGATACGT
MAL14|PF14_0791   ------TACTAACGCATGAATGGTATTTAAAAGTTTTAGCTGATACGT
su_gi_contig_3094 ------------------------------------------------

PF14_0791         ATCCCAAGTAATTTATTTATAAAATTATATAAGAAATTTTAATTTAAA
MAL14|PF14_0791   ATCCCAAG----------------------------------------
su_gi_contig_3094 ------------------------------------------------

PF14_0791         ATTTTTGTGAAAAAATATATTTTTTTTAATTATTTTATTTTTTTCTTA
MAL14|PF14_0791   ------------------------------------------------
su_gi_contig_3094 ------------------------------------------------

PF14_0791         ATATAGGAATAGGAAAATAATCTTCCCATATATTTTGTAAATATATGA
MAL14|PF14_0791   -------AATAGGAAAATAATCTTCCCATATATTTTGTAA--------
su_gi_contig_3094 ------------------------------------------------

PF14_0791         TAACATTATTTTTATATATATATATAATACATTGGTGTAACGTGTTTT
MAL14|PF14_0791   ------------------------------------------------
su_gi_contig_3094 ------------------------------------------------

PF14_0791         TTTAATAAATGGTGTACATATTTTTTTTATACTACATTTTGTAAATAT
MAL14|PF14_0791   ------------------------------------------------
su_gi_contig_3094 ------------------------------------------------

PF14_0791         ATTTGTAAATACTTTCTTTTTTTCTTTTTTTTTGCAAAATTAAATACA
MAL14|PF14_0791   ------------------------------------------------
su_gi_contig_3094 ------------------------------------------------

PF14_0791         CGAAGAAAAAATATCTTATATAAATCTATATGTATAATATATATATAT
MAL14|PF14_0791   ------------------------------------------------
su_gi_contig_3094 ------------------------------------------------

PF14_0791         ATTATATACTATTTATGATTATAAATATCATTTAATATTTTTCATTGA
MAL14|PF14_0791   ------------------------------------------------
su_gi_contig_3094 ------------------------------------------------

PF14_0791         AGTAAAAATAACTCATATATAAAAATATAATAATAATAATAATAATAA
MAL14|PF14_0791   ------------------------------------------------
su_gi_contig_3094 ------------------------------------------------

PF14_0791         ATAAAAATACAAAGAATATAGATAGAAATATAAATGTATAGAATGTGC
MAL14|PF14_0791   ------------------------------------------------
su_gi_contig_3094 ------------------------------------------------

PF14_0791         AATGAATAATATATTTTTCCTTATTTTATTCGAATGTACATAATTGTT
MAL14|PF14_0791   ------------------------------------------------
su_gi_contig_3094 ------------------------------------------------

PF14_0791         GGACATTCATATGTAAATGACTATTTAAAATTTCTTTTCTTTTTTTTT
MAL14|PF14_0791   ------------------------------------------------
su_gi_contig_3094 ------------------------------------------------

PF14_0791         TTATTTTGAGAAAATATATATTTGTAATTATCACCTATTAAATCAACA
MAL14|PF14_0791   ------------------------------------------------
su_gi_contig_3094 ------------------------------------------------

PF14_0791         ATGCATGATGTAAGAAAAAAAAAAAAAAAAAAAATGTTCACCTATATA
MAL14|PF14_0791   ------------------------------------------------
su_gi_contig_3094 ------------------------------------------------

PF14_0791         TATATGTATGTATTTATTTATTTATTTATATATTCATATCATGATATA
MAL14|PF14_0791   ------------------------------------------------
su_gi_contig_3094 ------------------------------------------------

PF14_0791         TATATATATATATATATATATATATATATATATATATTTATATTTTTT
MAL14|PF14_0791   ------------------------------------------------
su_gi_contig_3094 ------------------------------------------------

PF14_0791         TTTTTTTTTTTTTTTCTTTTAAAATGCTCATGGTTTATCACATAACGA
MAL14|PF14_0791   ------------------------------------------------
su_gi_contig_3094 ------------------------------------------------

PF14_0791         TATACAGTGATTCGTCAAAGAATCAATATCCATATGGCTAGTTAACAA
MAL14|PF14_0791   ------------------------------------------------
su_gi_contig_3094 ------------------------------------------------

PF14_0791         ATCGTCCGGTATAGTAACAGATTGACAACACATTTCACACATTTCTAT
MAL14|PF14_0791   ------------------------------------------------
su_gi_contig_3094 ------------------------------------------------

PF14_0791         CAAACATTCTTCTTTATCATTATCATCTTCACAGGATTTTTTTAATTC
MAL14|PF14_0791   ------------------------------------------------
su_gi_contig_3094 ------------------------------------------------

PF14_0791         TTCATTTGGAGATTCAATACATGATTTTTTAAGATAATTCAAAACTTC
MAL14|PF14_0791   ------------------------------------------------
su_gi_contig_3094 ------------------------------------------------

PF14_0791         AGATGTTTGAAGAATTTTATCATCCAATTTTTGACATAAAATTTCACA
MAL14|PF14_0791   ------------------------------------------------
su_gi_contig_3094 ------------------------------------------------

PF14_0791         TGTTCTAATATCTTCTTCCTCTTTTGTATCTATGTTATTACAGCATAT
MAL14|PF14_0791   ------------------------------------------------
su_gi_contig_3094 ------------------------------------------------

PF14_0791         AGTACAGAATTCATTTGTACAATTATCATTTTCTTTATCATATTGATT
MAL14|PF14_0791   ------------------------------------------------
su_gi_contig_3094 ------------------------------------------------

PF14_0791         ACAATAATTTATTATATCAACAATATTTTTATGAGTAGCACAATAATA
MAL14|PF14_0791   ------------------------------------------------
su_gi_contig_3094 ------------------------------------------------

PF14_0791         AGCATCCTTCTTCATTTGACGAGTCGAATCCTCAAAGGAATGTTTATC
MAL14|PF14_0791   ------------------------------------------------
su_gi_contig_3094 ------------------------------------------------

PF14_0791         TATTGGCGAATCTTTACTAATATCAGAATTTTTATTGTCACCTATTTG
MAL14|PF14_0791   ------------------------------------------------
su_gi_contig_3094 ------------------------------------------------

PF14_0791         TTTGTATCCCATGTCTTGTGATTGATCTTCCTCTTTTATGGTAGCTTG
MAL14|PF14_0791   ------------------------------------------------
su_gi_contig_3094 ------------------------------------------------

PF14_0791         GTCAAATTTTGAGAAAATTGGAGGTAAGAAACTTTCAGTATCTAAAGT
MAL14|PF14_0791   ------------------------------------------------
su_gi_contig_3094 ------------------------------------------------

PF14_0791         AGGTGTTGGAGTATAAGGTTTAAAATCAAAAGGATGCATATAGATATT
MAL14|PF14_0791   ------------------------------------------------
su_gi_contig_3094 ------------------------------------------------

PF14_0791         ACTAAAGGATACATTTGAACAATTATAAGAAGTAAATCCAACGGATTC
MAL14|PF14_0791   ------------------------------------------------
su_gi_contig_3094 ------------------------------------------------

PF14_0791         TCCATCCGATAAATGTAATCCAATTAAACTAAATATAGGATATGTCAT
MAL14|PF14_0791   ------------------------------------------------
su_gi_contig_3094 ------------------------------------------------

PF14_0791         AAATCCAGTACCTAAATTTACATTAATATTATTAGAGCTAAAGGATAC
MAL14|PF14_0791   ------------------------------------------------
su_gi_contig_3094 ------------------------------------------------

PF14_0791         GGTTACACGATTCCATATGTGTTCCTTATATCCAGAAATAATAGATTT
MAL14|PF14_0791   ------------------------------------------------
su_gi_contig_3094 ------------------------------------------------

PF14_0791         AGAT
MAL14|PF14_0791   ----
su_gi_contig_3094 ----

;

endblock;
