# Supplementary material for: cDNA sequences reveal considerable gene prediction inaccuracy in the Plasmodium falciparum genome
Source: BMC Genomics. 2007 Jul 27;8:255. doi: 10.1186/1471-2164-8-255 (PMC1978503; doi:10.1186/1471-2164-8-255)
Supplement: Additional file 3 — Genes with cDNA sequences not matching predicted CDS perfectly. Aligned cDNA and predicted CDS sequences can be viewed by double clicking the hyper-linked gene names in the Excel file. [file 1471-2164-8-255-S3.zip › PFA0140w.TXT]

#NEXUS

[!This data assembled using Sequencher, from Gene Codes Corporation.]
begin data;
   dimensions ntax=3 nchar=4237;
   format datatype=dna gap=- interleave=yes;
   matrix

PFB0140w          TATATATATAAGAGAAAATATGTTACTCTCTTTGAATTTCCAATAATA
MAL2|PFB0140w     ------------------------------------------------
su_gi_contig_1895 ------------------------------------------------

PFB0140w          AGTAACTGTAGTATAAAAATTATATACACACAACAGAATTACATATAT
MAL2|PFB0140w     ------------------------------------------------
su_gi_contig_1895 ------------------------------------------------

PFB0140w          AACAAGAAAATGAAAAAAAAAAAAAAAATTATTTTTCTTGCTATACAA
MAL2|PFB0140w     ------------------------------------------------
su_gi_contig_1895 ------------------------------------------------

PFB0140w          GATTTAACATAATTATAAACACTTTAATTTGGTTAAATATTAAAAGAG
MAL2|PFB0140w     ------------------------------------------------
su_gi_contig_1895 ------------------------------------------------

PFB0140w          AAATAATGGATTACTTGTAATTTTTTTTTTCTTTCTTTTTTTGAAAAA
MAL2|PFB0140w     ------------------------------------------------
su_gi_contig_1895 ------------------------------------------------

PFB0140w          AAAAATATACATCCAAAATTTTGAATTACATATATATATATATATATA
MAL2|PFB0140w     ------------------------------------------------
su_gi_contig_1895 ------------------------------------------------

PFB0140w          TATATATATCTTACCATAAGAAAGCAAAAAAAATAAATTAATTATCAT
MAL2|PFB0140w     ------------------------------------------------
su_gi_contig_1895 ------------------------------------------------

PFB0140w          CGTTTTAGAGATAATTATATAAAATCAAAACAATGAAAAAATTAAATT
MAL2|PFB0140w     ------------------------------------------------
su_gi_contig_1895 ------------------------------------------------

PFB0140w          AAGAAAAATAAAAATATGTATATATTAATATATATATATATATATATT
MAL2|PFB0140w     ------------------------------------------------
su_gi_contig_1895 ------------------------------------------------

PFB0140w          TATTTATTTATTTATTTATTTAATTTATCATGATATAAATATGAACAT
MAL2|PFB0140w     ------------------------------------------------
su_gi_contig_1895 ------------------------------------------------

PFB0140w          GCTAAAAGAAGGTAAACATTGGATTTTTTACAAATTTTCTCATTTCAT
MAL2|PFB0140w     ------------------------------------------------
su_gi_contig_1895 ------------------------------------------------

PFB0140w          TCAAGTAAACAAGAAAAAAATAAAAAAATAAAAATGAAGATAGAGATA
MAL2|PFB0140w     ------------------------------------------------
su_gi_contig_1895 ------------------------------------------------

PFB0140w          GAGATAAAAATAAAGATAAATATGTATAATATATTTATAAATTCACGC
MAL2|PFB0140w     ------------------------------------------------
su_gi_contig_1895 ------------------------------------------------

PFB0140w          ATACAATTATAATAATCATTATTATTTCATTTTTAAATGTAGATTTTT
MAL2|PFB0140w     ------------------------------------------------
su_gi_contig_1895 ------------------------------------------------

PFB0140w          TATTTCTTCTATCTATTTAGTGGTTGTCTTATAATATATTTTGAAAGT
MAL2|PFB0140w     ------------------------------------------------
su_gi_contig_1895 ------------------------------------------------

PFB0140w          AAATAAAAAGAAGCCATTGTCCAAAGCAAAGATATTTTGGCATTTACA
MAL2|PFB0140w     ------------------------------------------------
su_gi_contig_1895 ------------------------------------------------

PFB0140w          ATTTTAAAAAATAAATAACAAAAAAAATATTTACTATATAAATATATA
MAL2|PFB0140w     ------------------------------------------------
su_gi_contig_1895 ------------------------------------------------

PFB0140w          TATATATATATATATATATATATATTTATTTATTTATTTATTCACTTA
MAL2|PFB0140w     ------------------------------------------------
su_gi_contig_1895 ------------------------------------------------

PFB0140w          TATTTATGCATACATATTTGTTTACTTCTTATTTTACTCTTTTTTCCT
MAL2|PFB0140w     ------------------------------------------------
su_gi_contig_1895 ------------------------------------------------

PFB0140w          TCGTAGCCCATTTCATATTAGATCAATATTATAGAATCCCATATATAA
MAL2|PFB0140w     ------------------------------------------------
su_gi_contig_1895 ------------------------------------------------

PFB0140w          GGTATGACTCTCTTTTTTTAAATACATTTATAAACTAGTATCATTTTC
MAL2|PFB0140w     ------------------------------------------------
su_gi_contig_1895 ------------------------------------------------

PFB0140w          TCGTATGATATATTATATTAACATACATATATGTCTATCATTTAAATT
MAL2|PFB0140w     ------------------------------------------------
su_gi_contig_1895 ------------------------------------------------

PFB0140w          TTAGATTTTTTTGTATATTCCTTTTTATTTTTGGAATAACATCTTTCT
MAL2|PFB0140w     ------------------------------------------------
su_gi_contig_1895 ------------------------------------------------

PFB0140w          TTTTATGTTCATTAAGTGACCCAGGTAAATCCTTTTACTCACATATTT
MAL2|PFB0140w     ------------------------------------------------
su_gi_contig_1895 ------------------------------------------------

PFB0140w          TATTTATTCTTTTTATTTTTAATAATTAATTGTTATAATATTCAAAAA
MAL2|PFB0140w     ------------------------------------------------
su_gi_contig_1895 ------------------------------------------------

PFB0140w          AAAAAATAATTAATTACAGGAAAAATCTCTTTGAATGGTCTAGATAAA
MAL2|PFB0140w     ------------------------------------------------
su_gi_contig_1895 ------------------------------------------------

PFB0140w          CACTTGGAATATTATTCATACGACGAAATAATATTTTACACCAACACT
MAL2|PFB0140w     ------------------------------------------------
su_gi_contig_1895 ----------------------------------------CCAACACT

PFB0140w          AAATGTAAAACGTGTAATATTATAAAGTAAGAGAGAAAAAAAAAATAA
MAL2|PFB0140w     ------------------------------------------------
su_gi_contig_1895 AAATGTAAAACGTGTAATATTATAAA----------------------

PFB0140w          ATAATTAAATAAAATAAAATAAATAAGTTAATAAATAAAATCTTACAT
MAL2|PFB0140w     ------------------------------------------------
su_gi_contig_1895 ------------------------------------------------

PFB0140w          AAATATTATTATTTATACTACTTAATTTCGATATATCAACCTTACTCT
MAL2|PFB0140w     ------------------------------------------------
su_gi_contig_1895 ------------------------------------------------

PFB0140w          CAAACATATATATATATATATATATATATTTATAATAATATAATATTA
MAL2|PFB0140w     ------------------------------------------------
su_gi_contig_1895 ------------------------------------------------

PFB0140w          TATAATTCATTTATGTTCCCTTTTTTATATTTTTCTTTTAACCCTATA
MAL2|PFB0140w     ------------ATGTTCCCTTTTTTATATTTTTCTTTTAACCCTATA
su_gi_contig_1895 ------------------------------------------------

PFB0140w          AGACCTGCTAGAAGTAAGCACTGTTCATACTGTTCTTCTTGTATATCC
MAL2|PFB0140w     AGACCTGCTAGAAGTAAGCACTGTTCATACTGTTCTTCTTGTATATCC
su_gi_contig_1895 --ACCTGCTAGAAGTAAGCACTGTTCATACTGTTCTTCTTGTATATCC

PFB0140w          AGATATGATCATCATTGTTTCTTATTGAATAATTGTATAGGAGGTTAC
MAL2|PFB0140w     AGATATGATCATCATTGTTTCTTATTGAATAATTGTATAGGAGGTTAC
su_gi_contig_1895 AGATATGATCATCATTGTTTCTTATTGAATAATTGTATAGGAGGTTAC

PFB0140w          AATAATATGTATTATTTAGTTTTTCTTCATATACATATTATTATAACC
MAL2|PFB0140w     AATAATATGTATTATTTAGTTTTTCTTCATATACATATTATTATAACC
su_gi_contig_1895 AATAATATGTATTATTTAGTTTTTCTTCATATACATATTATTATAACC

PFB0140w          TTTTATTCAACATATATAAGTAAATATACACACACACAAAAAATTAAA
MAL2|PFB0140w     TTTTATTCAACATATATAA-----------------------------
su_gi_contig_1895 TTTTATTCAACATATATAA-----------------------------

PFB0140w          ATAAAATAAAAAAACAACATAACATAAAAGAACATAAGAAAGCAGAAC
MAL2|PFB0140w     ------------------------------------------------
su_gi_contig_1895 ------------------------------------------------

PFB0140w          TTTATATTAAAATTATAATGTCCAATAGACTGATTTTATTTTTTTTTT
MAL2|PFB0140w     ------------------------------------------------
su_gi_contig_1895 ------------------------------------------------

PFB0140w          TTTTTTTTTTTTTTATAGCTTTCCTTACATTATATAGTATAATAATAT
MAL2|PFB0140w     ------------------CTTTCCTTACATTATATAGTATAATAATAT
su_gi_contig_1895 ------------------CTTTCCTTACATTATATAGTATAATAATAT

PFB0140w          ATGAACATCTTTTAGAAGGTAAAAATGGAAAGAGAACTATATTAATAA
MAL2|PFB0140w     ATGAACATCTTTTAGAAG------------------------------
su_gi_contig_1895 ATGAACATCTTTTAGAAG------------------------------

PFB0140w          AATGAAAGAAAGAAAATTGGAAATACCATTATTATTTTCTTTTAATTA
MAL2|PFB0140w     ------------------------------------------------
su_gi_contig_1895 ------------------------------------------------

PFB0140w          TATATGAACAAATTATATGCACACATAAATATATGTAAACATATATGC
MAL2|PFB0140w     ------------------------------------------------
su_gi_contig_1895 ------------------------------------------------

PFB0140w          ATATATATATATATATATATATATATATATATATATATATATATATTA
MAL2|PFB0140w     ------------------------------------------------
su_gi_contig_1895 ------------------------------------------------

PFB0140w          TTTTTTCCAATTCAGCAACTTTTATAAACAAAGAAAACAACGAGATTA
MAL2|PFB0140w     ---------------CAACTTTTATAAACAAAGAAAACAACGAGATTA
su_gi_contig_1895 ---------------CAACTTTTATAAACAAAGAAAACAACGAGATTA

PFB0140w          TACCTTTCTCATACCTTACCATTGTTAATGTAAAAATATGAAAGAATA
MAL2|PFB0140w     TACCTTTCTCATACCTTACCATTGTTAAT-------------------
su_gi_contig_1895 TACCTTTCTCATACCTTACCATTGTTAAT-------------------

PFB0140w          AATAAATCAATCAATATATATATATATATATTTATATTTATAATAAAT
MAL2|PFB0140w     ------------------------------------------------
su_gi_contig_1895 ------------------------------------------------

PFB0140w          ACTACATATTAATATATTGTATATTTATTTCTGTTTTTCTTTCCTTCT
MAL2|PFB0140w     ------------------------------------------------
su_gi_contig_1895 ------------------------------------------------

PFB0140w          TTGTATAGTATCTCTTTTACAAATGTAGTGGTACCTTCTCCCTATTCG
MAL2|PFB0140w     --------TATCTCTTTTACAAATGTAGTGGTACCTTCTCCCTATTCG
su_gi_contig_1895 ------------------------------------------------

PFB0140w          TCATATCCATTTTTTCATTTTTCTGTTTATTTTTCTATTTTTTGCATA
MAL2|PFB0140w     TCATATCCATTTTTTCATTTTTCTGTTTATTTTTCTATTTTTTGCATA
su_gi_contig_1895 ------------------------------------------------

PFB0140w          TTATATATTTCAGTCTTTTCAATAATATCACACAAAATGAATTAACCA
MAL2|PFB0140w     TTATATATTTCAGTCTTTTCAATAATATCACACAAAATGAATTAACCA
su_gi_contig_1895 -------------TCTTTTCAATAATATCACACAAAATGAATTAACCA

PFB0140w          AATATAGAAAACTGGAAAATAATTCTGGTCAAATAAACACCGAGTTTT
MAL2|PFB0140w     AATATAGAAAACTGGAAAATAATTCTGGTCAAATAAACACCGAGTTTT
su_gi_contig_1895 AATATAGAAAACTGGAAAATAATTCTGGTCAAATAAACACCGAGTTTT

PFB0140w          ACAATAAAGGTGACCATCGTAAATTTATATGAATATACACATATATAC
MAL2|PFB0140w     ACAATAAAGGTGACCATC------------------------------
su_gi_contig_1895 ACAATAAAG---------------------------------------

PFB0140w          ATAAATACATACATACATACATACATACACACATACATACATACACAC
MAL2|PFB0140w     ------------------------------------------------
su_gi_contig_1895 ------------------------------------------------

PFB0140w          ATACATACATACACACATACATATATGCAATATTTATTATATACATAC
MAL2|PFB0140w     ------------------------------------------------
su_gi_contig_1895 ------------------------------------------------

PFB0140w          ATATGTCACACAATTCTAATGTGTTAATTTTTTTTTTTTTTTTTTTTA
MAL2|PFB0140w     ------------------------------------------------
su_gi_contig_1895 ------------------------------------------------

PFB0140w          TTCTTATTATGTTCCATTATATAGGTTTTATAAAAAATGTGAAGGACT
MAL2|PFB0140w     ------------------------GTTTTATAAAAAATGTGAAGGACT
su_gi_contig_1895 ------------------------GTTTTATAAAAAATGTGAAGGACT

PFB0140w          TACTTTTTTACAAAAAAAATATTAAAAACTTTATTAAAAAGAAATTAT
MAL2|PFB0140w     TACTTTTTTACAAAAAAAATATTAAAAACTTTATTAAAAAGAAATTAT
su_gi_contig_1895 TACTTTTTTACAAAAAAAATATTAAAAACTTTATTAAAAAGAAATTAT

PFB0140w          AACATATGTATGAATATCAAAAAATCCCTATTTAATGAAAAATAAGAA
MAL2|PFB0140w     AA----------------------------------------------
su_gi_contig_1895 AACATATGTATGAATATCAAAAAAAAAAAAAAAAAAA-----------

PFB0140w          ATTTATAGTTTTTCCAATTCAAAAAAAAAAAAAAAAAAAAAAAAGAAA
MAL2|PFB0140w     ------------------------------------------------
su_gi_contig_1895 ------------------------------------------------

PFB0140w          CAAATGAAAAAAATGAGAAAAATCAAAAAATCAAAAAAATAAAAAAAA
MAL2|PFB0140w     ------------------------------------------------
su_gi_contig_1895 ------------------------------------------------

PFB0140w          TAAAAGAAATCAAAAGAATCAAAAAAATAAAAAAAATCAAAAGAATCA
MAL2|PFB0140w     ------------------------------------------------
su_gi_contig_1895 ------------------------------------------------

PFB0140w          AAAAAATAAAAATAATTAAAAAAAATAAAAAATATAAAAAAAATTAAA
MAL2|PFB0140w     ------------------------------------------------
su_gi_contig_1895 ------------------------------------------------

PFB0140w          AAAATTAAAAAATTCGACAAAACGTTATATATATATATATATATATAT
MAL2|PFB0140w     ------------------------------------------------
su_gi_contig_1895 ------------------------------------------------

PFB0140w          ATATATATATATATATATATTTATTTATTTATTTATTTATTTATTTAT
MAL2|PFB0140w     ------------------------------------------------
su_gi_contig_1895 ------------------------------------------------

PFB0140w          TTATATTTATGTATTTCCAAATAGTTACATATAATTTCCCTTATTTTA
MAL2|PFB0140w     ------------------------------------------------
su_gi_contig_1895 ------------------------------------------------

PFB0140w          CCTTTTCCAGGCTTCATAATTTATTTCACATTTTTAATTTGATGCTAT
MAL2|PFB0140w     ------------------------------------------------
su_gi_contig_1895 ------------------------------------------------

PFB0140w          AATTAAAAAAATACACTTTTATGAACAAACGTTTTATTTACATTTTCA
MAL2|PFB0140w     ------------------------------------------------
su_gi_contig_1895 ------------------------------------------------

PFB0140w          TCGACAATTTCATTAAAAATATTTCTTACACTCTTTTTTCCATTTAAA
MAL2|PFB0140w     ------------------------------------------------
su_gi_contig_1895 ------------------------------------------------

PFB0140w          TTTGGTTTATCTGAATTTATATAATTTTTCATAACACTATATGTACTA
MAL2|PFB0140w     ------------------------------------------------
su_gi_contig_1895 ------------------------------------------------

PFB0140w          TTTGCTTGATTCGTAAGAAAACTTTTATTTTGATTTCTATTAGGATGA
MAL2|PFB0140w     ------------------------------------------------
su_gi_contig_1895 ------------------------------------------------

PFB0140w          ATTGAATTAGCAATATGTATATTTTGATGATATGAATTTAATCTATTT
MAL2|PFB0140w     ------------------------------------------------
su_gi_contig_1895 ------------------------------------------------

PFB0140w          ATATTATCATTATAGTTTGGTTTATTTAAATTTTCATAATGATTATAT
MAL2|PFB0140w     ------------------------------------------------
su_gi_contig_1895 ------------------------------------------------

PFB0140w          ATAATATTAATACCATTTTTATTTGTATTATTCATTGTACTATTTATT
MAL2|PFB0140w     ------------------------------------------------
su_gi_contig_1895 ------------------------------------------------

PFB0140w          TTTCTTTGTTTTACATCATCCATTATTTTATTTTTATATTTTGAATCT
MAL2|PFB0140w     ------------------------------------------------
su_gi_contig_1895 ------------------------------------------------

PFB0140w          CTGTTTTGTGTAAAATTAGTTAGCCTATTAATTATAGGATTATTATGT
MAL2|PFB0140w     ------------------------------------------------
su_gi_contig_1895 ------------------------------------------------

PFB0140w          TCAGTTATCAATTTGTTATTTTTGTTTTTATTATTATTTAATAAAATA
MAL2|PFB0140w     ------------------------------------------------
su_gi_contig_1895 ------------------------------------------------

PFB0140w          GGATCCATTACATGTTGTTCATTTTGTTCATTATATCCATCTGAAAAA
MAL2|PFB0140w     ------------------------------------------------
su_gi_contig_1895 ------------------------------------------------

PFB0140w          TTATCTAATTCTTTACTTATATCATCATATTTTTCTATAAATACATTT
MAL2|PFB0140w     ------------------------------------------------
su_gi_contig_1895 ------------------------------------------------

PFB0140w          TGATTTATTTCTTTCATTAAATTTTTTACCCTTTTTAATTTACTTACA
MAL2|PFB0140w     ------------------------------------------------
su_gi_contig_1895 ------------------------------------------------

PFB0140w          CATTCTTGATATTTATATAATAATAAATTATAATCTCTATTTAAGGTA
MAL2|PFB0140w     ------------------------------------------------
su_gi_contig_1895 ------------------------------------------------

PFB0140w          TCCTTAGAAAGTTTTTCATAATTTATTTCTTTTCTTAGATGAGCTATG
MAL2|PFB0140w     ------------------------------------------------
su_gi_contig_1895 ------------------------------------------------

PFB0140w          GTTTTTAATTGCATATGTTCTTTACTAAAATTCAATATGTCCATTGTT
MAL2|PFB0140w     ------------------------------------------------
su_gi_contig_1895 ------------------------------------------------

PFB0140w          AATATTTTTTCTTTTTTACTTTTTAATTTACTTTTAAAAGATATTAAA
MAL2|PFB0140w     ------------------------------------------------
su_gi_contig_1895 ------------------------------------------------

PFB0140w          TTTTCTTGACTCTTTCTTTCTAATAAGAAATGAACCATCTCTTTTCTT
MAL2|PFB0140w     ------------------------------------------------
su_gi_contig_1895 ------------------------------------------------

PFB0140w          ACATCACTCGATCTTTCAAAATAATGTTGAAATAAAAACCAACATTCA
MAL2|PFB0140w     ------------------------------------------------
su_gi_contig_1895 ------------------------------------------------

PFB0140w          TCATATTTCTCATTTTTCATATTATTATGTACACTTATTATATAATCT
MAL2|PFB0140w     ------------------------------------------------
su_gi_contig_1895 ------------------------------------------------

PFB0140w          CTCAAGTTATTTAACAGCGTAATATATTTTAGGATAAAAAATTTTATT
MAL2|PFB0140w     ------------------------------------------------
su_gi_contig_1895 ------------------------------------------------

PFB0140w          TCTTCTGGGATATACATTCGTTTCCAAACATTTTTATGAATCTTTTCA
MAL2|PFB0140w     ------------------------------------------------
su_gi_contig_1895 ------------------------------------------------

PFB0140w          AATAATAATACAT
MAL2|PFB0140w     -------------
su_gi_contig_1895 -------------

;

endblock;
