# Supplementary material for: cDNA sequences reveal considerable gene prediction inaccuracy in the Plasmodium falciparum genome
Source: BMC Genomics. 2007 Jul 27;8:255. doi: 10.1186/1471-2164-8-255 (PMC1978503; doi:10.1186/1471-2164-8-255)
Supplement: Additional file 3 — Genes with cDNA sequences not matching predicted CDS perfectly. Aligned cDNA and predicted CDS sequences can be viewed by double clicking the hyper-linked gene names in the Excel file. [file 1471-2164-8-255-S3.zip › PFA0175w.TXT]

#NEXUS

[!This data assembled using Sequencher, from Gene Codes Corporation.]
begin data;
   dimensions ntax=3 nchar=9969;
   format datatype=dna gap=- interleave=yes;
   matrix

Pfa3D7|pfal_chr1|PFA0175w|Pf ATGACTTTTCTATGTACAATGAATTCCTGCGAAAAATTGAATATCACT
SU_CLEAN_contig_7344         ------------------------------------------------
Pfa3D7|pfal_chr1|PFA0180w|Pf ------------------------------------------------

Pfa3D7|pfal_chr1|PFA0175w|Pf AATCTTATAATTTCCTTGATTAAAAAAAATAAGGTTCATGATGATTTG
SU_CLEAN_contig_7344         ------------------------------------------------
Pfa3D7|pfal_chr1|PFA0180w|Pf ------------------------------------------------

Pfa3D7|pfal_chr1|PFA0175w|Pf TTATGTGTAAAAACTTTATATCTTTTTATAAAAACAAACAAAGTTCCT
SU_CLEAN_contig_7344         ------------------------------------------------
Pfa3D7|pfal_chr1|PFA0180w|Pf ------------------------------------------------

Pfa3D7|pfal_chr1|PFA0175w|Pf ATATCCTTAAAATTATATAATGAGAAACAAAATATCTTTGTAAGCATA
SU_CLEAN_contig_7344         ------------------------------------------------
Pfa3D7|pfal_chr1|PFA0180w|Pf ------------------------------------------------

Pfa3D7|pfal_chr1|PFA0175w|Pf TGCACTATTATATGTAATAAATTAAAAATATACTTATATCATATATTA
SU_CLEAN_contig_7344         ------------------------------------------------
Pfa3D7|pfal_chr1|PFA0180w|Pf ------------------------------------------------

Pfa3D7|pfal_chr1|PFA0175w|Pf TGCAAAACCGGAGATGGAGAGAAAAAAAATTTATATCTATTCATAAAA
SU_CLEAN_contig_7344         ------------------------------------------------
Pfa3D7|pfal_chr1|PFA0180w|Pf ------------------------------------------------

Pfa3D7|pfal_chr1|PFA0175w|Pf AATAATTTATTATTATTAAATCAAGATGCTGTTCTCGATTATGATATA
SU_CLEAN_contig_7344         ------------------------------------------------
Pfa3D7|pfal_chr1|PFA0180w|Pf ------------------------------------------------

Pfa3D7|pfal_chr1|PFA0175w|Pf TGTAATAATATACACAAGGCATGTGTAACGATAGAATTGTTTTTAAAA
SU_CLEAN_contig_7344         ------------------------------------------------
Pfa3D7|pfal_chr1|PFA0180w|Pf ------------------------------------------------

Pfa3D7|pfal_chr1|PFA0175w|Pf ATTATAATTTTGTGTTTTAAACATATTAATGATAATAAGCATAATGAT
SU_CLEAN_contig_7344         ------------------------------------------------
Pfa3D7|pfal_chr1|PFA0180w|Pf ------------------------------------------------

Pfa3D7|pfal_chr1|PFA0175w|Pf AAACATAATGATAAACATAATGATAAGCATAATGATATACATAATGAT
SU_CLEAN_contig_7344         ------------------------------------------------
Pfa3D7|pfal_chr1|PFA0180w|Pf ------------------------------------------------

Pfa3D7|pfal_chr1|PFA0175w|Pf AAACATAATGATATACATAATGATAAACATAATGATAAACATAACGAT
SU_CLEAN_contig_7344         ------------------------------------------------
Pfa3D7|pfal_chr1|PFA0180w|Pf ------------------------------------------------

Pfa3D7|pfal_chr1|PFA0175w|Pf ATACATAATGATATACATAATGATATACATAATGATATACATAAGGAT
SU_CLEAN_contig_7344         ------------------------------------------------
Pfa3D7|pfal_chr1|PFA0180w|Pf ------------------------------------------------

Pfa3D7|pfal_chr1|PFA0175w|Pf GTTATATTCCTTGCATGCATTAATAACATATCAATGTTATTACATATA
SU_CLEAN_contig_7344         ------------------------------------------------
Pfa3D7|pfal_chr1|PFA0180w|Pf ------------------------------------------------

Pfa3D7|pfal_chr1|PFA0175w|Pf TTAGAAAATAGAAATAATAATATGACTAATGACAAAATGTGTAATGAA
SU_CLEAN_contig_7344         ------------------------------------------------
Pfa3D7|pfal_chr1|PFA0180w|Pf ------------------------------------------------

Pfa3D7|pfal_chr1|PFA0175w|Pf CATTTTTATTTAATAATAATAAAATATATAAAATATTTATTTGTACAT
SU_CLEAN_contig_7344         ------------------------------------------------
Pfa3D7|pfal_chr1|PFA0180w|Pf ------------------------------------------------

Pfa3D7|pfal_chr1|PFA0175w|Pf ATTTATGGTAACAAAAATATATTGAATGATAAAAATAATAAACAAGTT
SU_CLEAN_contig_7344         ------------------------------------------------
Pfa3D7|pfal_chr1|PFA0180w|Pf ------------------------------------------------

Pfa3D7|pfal_chr1|PFA0175w|Pf CTTTATTCTTGTCTAACATGTATAATTAAAAATTTATTAGAAAATACC
SU_CLEAN_contig_7344         ------------------------------------------------
Pfa3D7|pfal_chr1|PFA0180w|Pf ------------------------------------------------

Pfa3D7|pfal_chr1|PFA0175w|Pf ATAAAACAAAATAAAAAAATAAAATATAAAACATTAAAGTTATTATAT
SU_CLEAN_contig_7344         ------------------------------------------------
Pfa3D7|pfal_chr1|PFA0180w|Pf ------------------------------------------------

Pfa3D7|pfal_chr1|PFA0175w|Pf ATAATTCTTCAAAAAATTCAAGACATATATATAATAGATATATTATTT
SU_CLEAN_contig_7344         ------------------------------------------------
Pfa3D7|pfal_chr1|PFA0180w|Pf ------------------------------------------------

Pfa3D7|pfal_chr1|PFA0175w|Pf AATAGACTCTCTTTATATTTATTTCTTCTATATAAAACGTGTGAACCA
SU_CLEAN_contig_7344         ------------------------------------------------
Pfa3D7|pfal_chr1|PFA0180w|Pf ------------------------------------------------

Pfa3D7|pfal_chr1|PFA0175w|Pf TCTGCAAATATAACAAATTTTATACTCAAAATATTTCTTATCTCATCG
SU_CLEAN_contig_7344         ------------------------------------------------
Pfa3D7|pfal_chr1|PFA0180w|Pf ------------------------------------------------

Pfa3D7|pfal_chr1|PFA0175w|Pf AATCAAATACTTTTATATTATTATAAAAACAATCAAATATTAGATCAA
SU_CLEAN_contig_7344         ------------------------------------------------
Pfa3D7|pfal_chr1|PFA0180w|Pf ------------------------------------------------

Pfa3D7|pfal_chr1|PFA0175w|Pf TATAAAGAAGTTCATGAAAGTACACATAATTATGAGAAAATAAATGTA
SU_CLEAN_contig_7344         ------------------------------------------------
Pfa3D7|pfal_chr1|PFA0180w|Pf ------------------------------------------------

Pfa3D7|pfal_chr1|PFA0175w|Pf TATTATAAAAAATATAAACTCTTCTTACAAGAACACAAAAAGAAGGCA
SU_CLEAN_contig_7344         ------------------------------------------------
Pfa3D7|pfal_chr1|PFA0180w|Pf ------------------------------------------------

Pfa3D7|pfal_chr1|PFA0175w|Pf CACAAGACTGTATTAACATTCGATGGGAAGCATAATGTAGATAGTAAA
SU_CLEAN_contig_7344         ------------------------------------------------
Pfa3D7|pfal_chr1|PFA0180w|Pf ------------------------------------------------

Pfa3D7|pfal_chr1|PFA0175w|Pf GATAGTACAAAGCATATATGTTTACATAGAAATACGGAAAATAATCAA
SU_CLEAN_contig_7344         ------------------------------------------------
Pfa3D7|pfal_chr1|PFA0180w|Pf ------------------------------------------------

Pfa3D7|pfal_chr1|PFA0175w|Pf CAAAATGAAAAGTATGATAATCATAAAATAGATGATACACATATTATA
SU_CLEAN_contig_7344         ------------------------------------------------
Pfa3D7|pfal_chr1|PFA0180w|Pf ------------------------------------------------

Pfa3D7|pfal_chr1|PFA0175w|Pf GATAACGATAACAACAGCTTAACTCAACAGTTTAATTATGTAAATAAA
SU_CLEAN_contig_7344         ------------------------------------------------
Pfa3D7|pfal_chr1|PFA0180w|Pf ------------------------------------------------

Pfa3D7|pfal_chr1|PFA0175w|Pf TTAAATTATAGTACACAAAATTTATCAAATATTTATTTTTTTTCTTAT
SU_CLEAN_contig_7344         ------------------------------------------------
Pfa3D7|pfal_chr1|PFA0180w|Pf ------------------------------------------------

Pfa3D7|pfal_chr1|PFA0175w|Pf TATATACTAACCAATTATGATAAAAATATAAAAGACATATTTCCAATA
SU_CLEAN_contig_7344         ------------------------------------------------
Pfa3D7|pfal_chr1|PFA0180w|Pf ------------------------------------------------

Pfa3D7|pfal_chr1|PFA0175w|Pf TGTAAAGTTATTATAGACCATTACCCTTTTTTAAATAAAAATCTTGTA
SU_CLEAN_contig_7344         ------------------------------------------------
Pfa3D7|pfal_chr1|PFA0180w|Pf ------------------------------------------------

Pfa3D7|pfal_chr1|PFA0175w|Pf CTTATGAGTTTCATTTTTATTCTTTCCGAAATGTTTTATGATAAAAAT
SU_CLEAN_contig_7344         ------------------------------------------------
Pfa3D7|pfal_chr1|PFA0180w|Pf ------------------------------------------------

Pfa3D7|pfal_chr1|PFA0175w|Pf GAACATTGGTTAAATCACTTGAATGTCTTATATGGAAATGGGTTATCT
SU_CLEAN_contig_7344         ------------------------------------------------
Pfa3D7|pfal_chr1|PFA0180w|Pf ------------------------------------------------

Pfa3D7|pfal_chr1|PFA0175w|Pf AACTATTTACAAAGTTGTGATATAAGTACACACGACGTGCATAGTATA
SU_CLEAN_contig_7344         ------------------------------------------------
Pfa3D7|pfal_chr1|PFA0180w|Pf ------------------------------------------------

Pfa3D7|pfal_chr1|PFA0175w|Pf ACAAATTTGCTAAATAATAATAATAATAATAATAGTTGTGATGATAAT
SU_CLEAN_contig_7344         ------------------------------------------------
Pfa3D7|pfal_chr1|PFA0180w|Pf ------------------------------------------------

Pfa3D7|pfal_chr1|PFA0175w|Pf AATATTAATCATCATCCTTATGACCAGACATATATACCGGTAAAAAAT
SU_CLEAN_contig_7344         ------------------------------------------------
Pfa3D7|pfal_chr1|PFA0180w|Pf ------------------------------------------------

Pfa3D7|pfal_chr1|PFA0175w|Pf GTAAATATAAAATCACCACAATATGACCACCAAAAGGATACGAACCAA
SU_CLEAN_contig_7344         ------------------------------------------------
Pfa3D7|pfal_chr1|PFA0180w|Pf ------------------------------------------------

Pfa3D7|pfal_chr1|PFA0175w|Pf AATATATTATCACCTCTTCATAATGGCTTGTCTTTTATTTTTAAACAT
SU_CLEAN_contig_7344         ------------------------------------------------
Pfa3D7|pfal_chr1|PFA0180w|Pf ------------------------------------------------

Pfa3D7|pfal_chr1|PFA0175w|Pf TTAATAAGAATGCTAAAAGAAGATGATAAAAATAATAATCATATTATT
SU_CLEAN_contig_7344         ------------------------------------------------
Pfa3D7|pfal_chr1|PFA0180w|Pf ------------------------------------------------

Pfa3D7|pfal_chr1|PFA0175w|Pf AATAATATTGAAAACTATTCTGTGGAATCTTTAAATTACTACATTGAA
SU_CLEAN_contig_7344         ------------------------------------------------
Pfa3D7|pfal_chr1|PFA0180w|Pf ------------------------------------------------

Pfa3D7|pfal_chr1|PFA0175w|Pf AATTATTACTTCAAATATATGTTTAATATTTTTTCATTTAAAAAACAA
SU_CLEAN_contig_7344         ------------------------------------------------
Pfa3D7|pfal_chr1|PFA0180w|Pf ------------------------------------------------

Pfa3D7|pfal_chr1|PFA0175w|Pf GAAAATAAATATCTTCTCAAATATTTAAAAGGTTATATATATTATAGA
SU_CLEAN_contig_7344         ------------------------------------------------
Pfa3D7|pfal_chr1|PFA0180w|Pf ------------------------------------------------

Pfa3D7|pfal_chr1|PFA0175w|Pf TATATATTCAACATCATATATCCTAATTTATCTCCTGAACATTTTACT
SU_CLEAN_contig_7344         ------------------------------------------------
Pfa3D7|pfal_chr1|PFA0180w|Pf ------------------------------------------------

Pfa3D7|pfal_chr1|PFA0175w|Pf ATCTTCCATAATATATTAGATTTATATACAGTCTCCAATTTTAATTCT
SU_CLEAN_contig_7344         ------------------------------------------------
Pfa3D7|pfal_chr1|PFA0180w|Pf ------------------------------------------------

Pfa3D7|pfal_chr1|PFA0175w|Pf ATACAAAATGAAAATCTTCTTGTTTCATCATATACACAGAAAAATATT
SU_CLEAN_contig_7344         ------------------------------------------------
Pfa3D7|pfal_chr1|PFA0180w|Pf ------------------------------------------------

Pfa3D7|pfal_chr1|PFA0175w|Pf TTAAGCGAGAATAATATCATATATTCTTTAGACTTTTTTGTTCAAGAA
SU_CLEAN_contig_7344         ------------------------------------------------
Pfa3D7|pfal_chr1|PFA0180w|Pf ------------------------------------------------

Pfa3D7|pfal_chr1|PFA0175w|Pf AATATTACAAAAGATTCTGATAATCTTAATAAATATGTGCAACCTATG
SU_CLEAN_contig_7344         ------------------------------------------------
Pfa3D7|pfal_chr1|PFA0180w|Pf ------------------------------------------------

Pfa3D7|pfal_chr1|PFA0175w|Pf AATGAGTGTAACCAAGAAAATGAAACGGCTTCCTTCTCCTTTGAAAAA
SU_CLEAN_contig_7344         ------------------------------------------------
Pfa3D7|pfal_chr1|PFA0180w|Pf ------------------------------------------------

Pfa3D7|pfal_chr1|PFA0175w|Pf TTTAAAAACATAAAGGAGGCTTTTAAAAATGAAAACATCACGCTTATT
SU_CLEAN_contig_7344         ------------------------------------------------
Pfa3D7|pfal_chr1|PFA0180w|Pf ------------------------------------------------

Pfa3D7|pfal_chr1|PFA0175w|Pf AACCAAGTCAGCATGTTCTCTCTTCTTTTTATAGAACGAAATATAATA
SU_CLEAN_contig_7344         ------------------------------------------------
Pfa3D7|pfal_chr1|PFA0180w|Pf ------------------------------------------------

Pfa3D7|pfal_chr1|PFA0175w|Pf GATAACTTTCTAGACGATGTTATTTTTGCCGCCTGGGATAATGTTGAA
SU_CLEAN_contig_7344         ------------------------------------------------
Pfa3D7|pfal_chr1|PFA0180w|Pf ------------------------------------------------

Pfa3D7|pfal_chr1|PFA0175w|Pf AAAAATGAAAAAATAAAAATTCATGCGCAGTATAAAATAGATTCATCA
SU_CLEAN_contig_7344         ------------------------------------------------
Pfa3D7|pfal_chr1|PFA0180w|Pf ------------------------------------------------

Pfa3D7|pfal_chr1|PFA0175w|Pf GAACATATGAACAAAGGATCACATGATAATGTAACCAAAAGGTGGTGG
SU_CLEAN_contig_7344         ------------------------------------------------
Pfa3D7|pfal_chr1|PFA0180w|Pf ------------------------------------------------

Pfa3D7|pfal_chr1|PFA0175w|Pf GAACAGATTTACTACTATGTAGATAATAACGACACAAATAAAATGATA
SU_CLEAN_contig_7344         ------------------------------------------------
Pfa3D7|pfal_chr1|PFA0180w|Pf ------------------------------------------------

Pfa3D7|pfal_chr1|PFA0175w|Pf ATGAAAAGTGAAGAAAAAAATGAAGAAAAAGAAAAATATATATTAAAA
SU_CLEAN_contig_7344         ------------------------------------------------
Pfa3D7|pfal_chr1|PFA0180w|Pf ------------------------------------------------

Pfa3D7|pfal_chr1|PFA0175w|Pf TATAAATATTTGCATTTCCTTAATTATTACTTGGACTCCTTAATTCTT
SU_CLEAN_contig_7344         ------------------------------------------------
Pfa3D7|pfal_chr1|PFA0180w|Pf ------------------------------------------------

Pfa3D7|pfal_chr1|PFA0175w|Pf ATGACATATATCAACCTTTACATGAATATAAGAGGAATTAATAGGGAC
SU_CLEAN_contig_7344         ------------------------------------------------
Pfa3D7|pfal_chr1|PFA0180w|Pf ------------------------------------------------

Pfa3D7|pfal_chr1|PFA0175w|Pf CCTATAACGTTAAGGGTATATACAAATTCGGACACGGAAAATAATAAT
SU_CLEAN_contig_7344         ------------------------------------------------
Pfa3D7|pfal_chr1|PFA0180w|Pf ------------------------------------------------

Pfa3D7|pfal_chr1|PFA0175w|Pf AAAAGTGATGGTAGTAATAAAAGTGATGGTAGTAATAAAAGTGATGGT
SU_CLEAN_contig_7344         ------------------------------------------------
Pfa3D7|pfal_chr1|PFA0180w|Pf ------------------------------------------------

Pfa3D7|pfal_chr1|PFA0175w|Pf AGTAATAAAAGTGATGGTAGTAATAAAAGTGATGGTAGTAATAAAAGT
SU_CLEAN_contig_7344         ------------------------------------------------
Pfa3D7|pfal_chr1|PFA0180w|Pf ------------------------------------------------

Pfa3D7|pfal_chr1|PFA0175w|Pf GATGGTAGTAATAAAAGTGATGGTAGGAATAAAAGTGATGATAATAAT
SU_CLEAN_contig_7344         ------------------------------------------------
Pfa3D7|pfal_chr1|PFA0180w|Pf ------------------------------------------------

Pfa3D7|pfal_chr1|PFA0175w|Pf AAAAGTGATGGTAGTAATAAAAGTAATAAAAACTATAATAGAAGCAAC
SU_CLEAN_contig_7344         ------------------------------------------------
Pfa3D7|pfal_chr1|PFA0180w|Pf ------------------------------------------------

Pfa3D7|pfal_chr1|PFA0175w|Pf AAATGTAATAGTAGTTGTAATAAAAACAACAGAAATTATTTTATCAAA
SU_CLEAN_contig_7344         ------------------------------------------------
Pfa3D7|pfal_chr1|PFA0180w|Pf ------------------------------------------------

Pfa3D7|pfal_chr1|PFA0175w|Pf GCTATGCAACATGATATAATGAAAAGTATCTTATATGAATATTATCCT
SU_CLEAN_contig_7344         ------------------------------------------------
Pfa3D7|pfal_chr1|PFA0180w|Pf ------------------------------------------------

Pfa3D7|pfal_chr1|PFA0175w|Pf ATGTTTAATAATTATTTCTCCTTAGCCATAATAATCAAAAGAATACAC
SU_CLEAN_contig_7344         ------------------------------------------------
Pfa3D7|pfal_chr1|PFA0180w|Pf ------------------------------------------------

Pfa3D7|pfal_chr1|PFA0175w|Pf GACAAAATAAATATTAAAAATATCCTAGAAAAAATTATGCCTTTTCTT
SU_CLEAN_contig_7344         ------------------------------------------------
Pfa3D7|pfal_chr1|PFA0180w|Pf ------------------------------------------------

Pfa3D7|pfal_chr1|PFA0175w|Pf AGTTGTAATAAAGTAAAAAAAAATTATAATAAATTAACAAAGGAAAAT
SU_CLEAN_contig_7344         ------------------------------------------------
Pfa3D7|pfal_chr1|PFA0180w|Pf ------------------------------------------------

Pfa3D7|pfal_chr1|PFA0175w|Pf ATACAACATAATACAAATGATGATTATATGAATTATCATACATCACTA
SU_CLEAN_contig_7344         ------------------------------------------------
Pfa3D7|pfal_chr1|PFA0180w|Pf ------------------------------------------------

Pfa3D7|pfal_chr1|PFA0175w|Pf GTAATGATTTGTTTAAATAAAGCCTTCTATTTATCATATCTATGTATG
SU_CLEAN_contig_7344         ------------------------------------------------
Pfa3D7|pfal_chr1|PFA0180w|Pf ------------------------------------------------

Pfa3D7|pfal_chr1|PFA0175w|Pf TACCAAAAACTAATAGAAAAAACCTTTATCCAAAATTTTGTTTATTTA
SU_CLEAN_contig_7344         ------------------------------------------------
Pfa3D7|pfal_chr1|PFA0180w|Pf ------------------------------------------------

Pfa3D7|pfal_chr1|PFA0175w|Pf CTCTTAAAAATGAATAATGCATGCAATTATAATAAAGATCTAGCCAAA
SU_CLEAN_contig_7344         ------------------------------------------------
Pfa3D7|pfal_chr1|PFA0180w|Pf ------------------------------------------------

Pfa3D7|pfal_chr1|PFA0175w|Pf TATACCATAATAAATATATATTATTATATAAAACAAATAAATAAATTT
SU_CLEAN_contig_7344         ------------------------------------------------
Pfa3D7|pfal_chr1|PFA0180w|Pf ------------------------------------------------

Pfa3D7|pfal_chr1|PFA0175w|Pf AAAAATATAAAACAGGATACACAAAAGAATCTATGTTTCAATTATAAT
SU_CLEAN_contig_7344         ------------------------------------------------
Pfa3D7|pfal_chr1|PFA0180w|Pf ------------------------------------------------

Pfa3D7|pfal_chr1|PFA0175w|Pf ATTTATGACAACTTACACATAAATGAAAAAGAAAAATATAAAAATAGA
SU_CLEAN_contig_7344         ------------------------------------------------
Pfa3D7|pfal_chr1|PFA0180w|Pf ------------------------------------------------

Pfa3D7|pfal_chr1|PFA0175w|Pf TTATCACAAAATCAACCTTTTTATATTATTAACAATATCCAACAACAT
SU_CLEAN_contig_7344         ------------------------------------------------
Pfa3D7|pfal_chr1|PFA0180w|Pf ------------------------------------------------

Pfa3D7|pfal_chr1|PFA0175w|Pf CAAATTATTAATATAATTAATTATCATCATGATGTTTTATCTTCATAT
SU_CLEAN_contig_7344         ------------------------------------------------
Pfa3D7|pfal_chr1|PFA0180w|Pf ------------------------------------------------

Pfa3D7|pfal_chr1|PFA0175w|Pf ATGTATAAAAAAATTATTAACATCGATTCAATAAAAAACGTTACGAAA
SU_CLEAN_contig_7344         ------------------------------------------------
Pfa3D7|pfal_chr1|PFA0180w|Pf ------------------------------------------------

Pfa3D7|pfal_chr1|PFA0175w|Pf ATATTAAAGTTGACACAATTTTTAGTTATGTACAATTATTATACTTAT
SU_CLEAN_contig_7344         ------------------------------------------------
Pfa3D7|pfal_chr1|PFA0180w|Pf ------------------------------------------------

Pfa3D7|pfal_chr1|PFA0175w|Pf TTATATCAAGATGTATGTCTCAATATTATTAAATATACCAAGAAAACT
SU_CLEAN_contig_7344         ------------------------------------------------
Pfa3D7|pfal_chr1|PFA0180w|Pf ------------------------------------------------

Pfa3D7|pfal_chr1|PFA0175w|Pf CATTTTTCTTATCTAAGTAAAGAAATTAAAAATCAACTATATTTCCTC
SU_CLEAN_contig_7344         ------------------------------------------------
Pfa3D7|pfal_chr1|PFA0180w|Pf ------------------------------------------------

Pfa3D7|pfal_chr1|PFA0175w|Pf ATCCTACAAATGTTTAATTACATACTTTATTTATATTATAAATATGTA
SU_CLEAN_contig_7344         ------------------------------------------------
Pfa3D7|pfal_chr1|PFA0180w|Pf ------------------------------------------------

Pfa3D7|pfal_chr1|PFA0175w|Pf AATCACAACAGAATATATATATGTGAGAAAAATCAATATTTTGAACAA
SU_CLEAN_contig_7344         ------------------------------------------------
Pfa3D7|pfal_chr1|PFA0180w|Pf ------------------------------------------------

Pfa3D7|pfal_chr1|PFA0175w|Pf ATAAAAGAATCCATCCTTAAGGGTAGTATCTACGTAAATCTTCATCAT
SU_CLEAN_contig_7344         ------------------------------------------------
Pfa3D7|pfal_chr1|PFA0180w|Pf ------------------------------------------------

Pfa3D7|pfal_chr1|PFA0175w|Pf CTCTCAAAAAAAATAAAAAATCAAGAGCAAAGGGATTCATCCAGATAT
SU_CLEAN_contig_7344         ------------------------------------------------
Pfa3D7|pfal_chr1|PFA0180w|Pf ------------------------------------------------

Pfa3D7|pfal_chr1|PFA0175w|Pf ACAAATGATGAAGTTGTGAAAAATATGAATAATGATAATACAAACAAG
SU_CLEAN_contig_7344         ------------------------------------------------
Pfa3D7|pfal_chr1|PFA0180w|Pf ------------------------------------------------

Pfa3D7|pfal_chr1|PFA0175w|Pf AGAGTTAATAATAATAATAATAATTACCATACTATTAAGCCTTACATT
SU_CLEAN_contig_7344         ------------------------------------------------
Pfa3D7|pfal_chr1|PFA0180w|Pf ------------------------------------------------

Pfa3D7|pfal_chr1|PFA0175w|Pf ATTCAGACAACTCAAAAGGATAAAACATTTATCAATCAAAAGGATAAA
SU_CLEAN_contig_7344         ------------------------------------------------
Pfa3D7|pfal_chr1|PFA0180w|Pf ------------------------------------------------

Pfa3D7|pfal_chr1|PFA0175w|Pf ACATTTATCAAACAAAAGGATAAAACATTTATCAATCAAAAGGATAAA
SU_CLEAN_contig_7344         ------------------------------------------------
Pfa3D7|pfal_chr1|PFA0180w|Pf ------------------------------------------------

Pfa3D7|pfal_chr1|PFA0175w|Pf ACATTTATCAAACAAAAGGATCATTTACCCATTTTCCAACATAACGAA
SU_CLEAN_contig_7344         ------------------------------------------------
Pfa3D7|pfal_chr1|PFA0180w|Pf ------------------------------------------------

Pfa3D7|pfal_chr1|PFA0175w|Pf GAAGAGAAAAAAAAATTATTTTTACAAAACTACATCTTCTTCAAATTA
SU_CLEAN_contig_7344         ------------------------------------------------
Pfa3D7|pfal_chr1|PFA0180w|Pf ------------------------------------------------

Pfa3D7|pfal_chr1|PFA0175w|Pf TATAAAGATATATTCAATCAAAATTACACAGATATTATAAATAACGAA
SU_CLEAN_contig_7344         ------------------------------------------------
Pfa3D7|pfal_chr1|PFA0180w|Pf ------------------------------------------------

Pfa3D7|pfal_chr1|PFA0175w|Pf AAGATAAAAACAGAACATGAACATAAAATTAAAGATCTTATAAATAAT
SU_CLEAN_contig_7344         ------------------------------------------------
Pfa3D7|pfal_chr1|PFA0180w|Pf ------------------------------------------------

Pfa3D7|pfal_chr1|PFA0175w|Pf TACATAAATGACCTAAACAAAAATATAAATAAAACAAAAATTTCAAAT
SU_CLEAN_contig_7344         ------------------------------------------------
Pfa3D7|pfal_chr1|PFA0180w|Pf ------------------------------------------------

Pfa3D7|pfal_chr1|PFA0175w|Pf CTACTTATTGATGATGATTTCAATGATCAACCAGAAGAAAAAAAAAAC
SU_CLEAN_contig_7344         ------------------------------------------------
Pfa3D7|pfal_chr1|PFA0180w|Pf ------------------------------------------------

Pfa3D7|pfal_chr1|PFA0175w|Pf AATAACCTAAATCATGTTCAAAATTTATGTGATAATAATTATTTTAAA
SU_CLEAN_contig_7344         ------------------------------------------------
Pfa3D7|pfal_chr1|PFA0180w|Pf ------------------------------------------------

Pfa3D7|pfal_chr1|PFA0175w|Pf CATTCTAATCATAACGATTTCATGTCGTATGCTGACATTCGACATACT
SU_CLEAN_contig_7344         ------------------------------------------------
Pfa3D7|pfal_chr1|PFA0180w|Pf ------------------------------------------------

Pfa3D7|pfal_chr1|PFA0175w|Pf ACATCTCACATTTTTCATTTTACGAAAGGTTTTCTTTACAACGAAAAC
SU_CLEAN_contig_7344         ------------------------------------------------
Pfa3D7|pfal_chr1|PFA0180w|Pf ------------------------------------------------

Pfa3D7|pfal_chr1|PFA0175w|Pf TTGTATTTAAGATTCAGTGCTCATCTTTGCATACTGAGATGCCTGTAT
SU_CLEAN_contig_7344         ------------------------------------------------
Pfa3D7|pfal_chr1|PFA0180w|Pf ------------------------------------------------

Pfa3D7|pfal_chr1|PFA0175w|Pf ATTTTTTCTACCAGACTTTATGAGCTGTATCCTAAGATTCATCAAATC
SU_CLEAN_contig_7344         ------------------------------------------------
Pfa3D7|pfal_chr1|PFA0180w|Pf ------------------------------------------------

Pfa3D7|pfal_chr1|PFA0175w|Pf AATTTTTATAAAAATAATTATATGAATGATATCCTTGTTTTGAAAATA
SU_CLEAN_contig_7344         ------------------------------------------------
Pfa3D7|pfal_chr1|PFA0180w|Pf ------------------------------------------------

Pfa3D7|pfal_chr1|PFA0175w|Pf ATAAATTATATAATAACCATAGATGATAAATATTCAGTGGATAGAATT
SU_CLEAN_contig_7344         ------------------------------------------------
Pfa3D7|pfal_chr1|PFA0180w|Pf ------------------------------------------------

Pfa3D7|pfal_chr1|PFA0175w|Pf TTAAATGAAATATTTCCACAAGTATTCGATAGAATAAAAACATTCGAA
SU_CLEAN_contig_7344         ------------------------------------------------
Pfa3D7|pfal_chr1|PFA0180w|Pf ------------------------------------------------

Pfa3D7|pfal_chr1|PFA0175w|Pf ACGAATAAAGAAATATGTAAACAGAGTTATGAATACAAATTTTTACAG
SU_CLEAN_contig_7344         ------------------------------------------------
Pfa3D7|pfal_chr1|PFA0180w|Pf ------------------------------------------------

Pfa3D7|pfal_chr1|PFA0175w|Pf AACACTTTACTATTTTTTTTAAATATTTCAAGACAGGAACGATATTTC
SU_CLEAN_contig_7344         ------------------------------------------------
Pfa3D7|pfal_chr1|PFA0180w|Pf ------------------------------------------------

Pfa3D7|pfal_chr1|PFA0175w|Pf GAAAAAACTCATTCGGAAATATTTTTCTTCTCCTTAAAATGCCTTAAC
SU_CLEAN_contig_7344         ------------------------------------------------
Pfa3D7|pfal_chr1|PFA0180w|Pf ------------------------------------------------

Pfa3D7|pfal_chr1|PFA0175w|Pf ATAATAATGAATGAAGAAATAAAAAAGATATCTTTAAATATAATATGT
SU_CLEAN_contig_7344         ------------------------------------------------
Pfa3D7|pfal_chr1|PFA0180w|Pf ------------------------------------------------

Pfa3D7|pfal_chr1|PFA0175w|Pf AATATATATCTTAATAACATTCCCAAGATAAAGAAAGCTATTGATAGT
SU_CLEAN_contig_7344         --------------------------GATAAAGAAAGCTATTGATAGT
Pfa3D7|pfal_chr1|PFA0180w|Pf ------------------------------------------------

Pfa3D7|pfal_chr1|PFA0175w|Pf ATTATATGTATTAAGGATAAGATAAGCTTCTTATACGATGATAAAAAG
SU_CLEAN_contig_7344         ATTATATGTATTAAGGATAAGATAAGCTTCTTATTCGATGATAAAAAG
Pfa3D7|pfal_chr1|PFA0180w|Pf ------------------------------------------------

Pfa3D7|pfal_chr1|PFA0175w|Pf TTATATAACACAAACGAAAAATATATTATGGATAATTTGTTTATAAAA
SU_CLEAN_contig_7344         TTATATAACACNANCGAAAAATATATTATGGATAATTTGTTTATAAAA
Pfa3D7|pfal_chr1|PFA0180w|Pf ------------------------------------------------

Pfa3D7|pfal_chr1|PFA0175w|Pf GAAAATGTACGGGATATTGAAATAATGGATGTGTTGAACTATTTATCA
SU_CLEAN_contig_7344         GAAAATGNACGGGATATTGAAATAATGGATGTGTTGAACTATTTATCA
Pfa3D7|pfal_chr1|PFA0180w|Pf ------------------------------------------------

Pfa3D7|pfal_chr1|PFA0175w|Pf TGTATATTAAATATAATAAATCTAAAGCAAATCATTTCCTTAATAATT
SU_CLEAN_contig_7344         TGTANATTAAATATAATAAATCTAAAGCAAATCATTTCCTTAATAATT
Pfa3D7|pfal_chr1|PFA0180w|Pf ------------------------------------------------

Pfa3D7|pfal_chr1|PFA0175w|Pf CATATAGATATTATTTCTCTTCATTTTCTAGTCTTTTATATGTCTATA
SU_CLEAN_contig_7344         CATATAGATATTATTTCTCTTCATTTTCTAGTCNTTTATATGTCTATA
Pfa3D7|pfal_chr1|PFA0180w|Pf ------------------------------------------------

Pfa3D7|pfal_chr1|PFA0175w|Pf TTAAATAAGCAATATAAATATAAATGTAGATTCAATCAACACACTCTT
SU_CLEAN_contig_7344         TTAAATAAGCAATATAAATATAAATGTAGATTCAATCAACACNCTCTT
Pfa3D7|pfal_chr1|PFA0180w|Pf ------------------------------------------------

Pfa3D7|pfal_chr1|PFA0175w|Pf ATGGTGTTTGATCATTTTAAGGATTCATAA------------------
SU_CLEAN_contig_7344         ATGGTGNTTGATCATTTTAAGGATTCATAAAATTATATATAATAAATA
Pfa3D7|pfal_chr1|PFA0180w|Pf ------------------------------------------------

Pfa3D7|pfal_chr1|PFA0175w|Pf ------------------------------------------------
SU_CLEAN_contig_7344         ATTTCTTTTTATTTTAATCTTTTTAGTCNATCGAAATTATCCCACCCA
Pfa3D7|pfal_chr1|PFA0180w|Pf ------------------------------------------------

Pfa3D7|pfal_chr1|PFA0175w|Pf ------------------------------------------------
SU_CLEAN_contig_7344         GCCATATAGTTCGTTCACCTAACGTGNANATGTATGTTTCCTTCTTCT
Pfa3D7|pfal_chr1|PFA0180w|Pf -----------------------------ATGTATGTTTCTTTCTTCT

Pfa3D7|pfal_chr1|PFA0175w|Pf ------------------------------------------------
SU_CLEAN_contig_7344         CCTTAATTTTTTTGTTTTTATGTTTCGTTTTATATTCTTTTCATTACG
Pfa3D7|pfal_chr1|PFA0180w|Pf CCTTAA-TTTTTTGTTTTTATGTTTCGTTTTATATTCTTTTCATTACG

Pfa3D7|pfal_chr1|PFA0175w|Pf ------------------------------------------------
SU_CLEAN_contig_7344         TTATTTACCAAAAAAAATTGCTTATGCATTGTATTAAAAGAAAGAGAA
Pfa3D7|pfal_chr1|PFA0180w|Pf TTATTTACCAAAAAAAATTGCTTATGCATTGTATTAAAAGAAAGAGAA

Pfa3D7|pfal_chr1|PFA0175w|Pf ------------------------------------------------
SU_CLEAN_contig_7344         GAATCATACAACATAATATTAAAAAAGAAAAACAAAACAAAACAAAAA
Pfa3D7|pfal_chr1|PFA0180w|Pf GAATCATACAACATAATATTAAAAAAGAAAAACAAAACAAAACAAAAC

Pfa3D7|pfal_chr1|PFA0175w|Pf ------------------------------------------------
SU_CLEAN_contig_7344         AC----------------------------------------------
Pfa3D7|pfal_chr1|PFA0180w|Pf AAAACGAAATATTTTGTTCATAATTTTTTTAAAAAAAATAATGTTCAT

Pfa3D7|pfal_chr1|PFA0175w|Pf ------------------------------------------------
SU_CLEAN_contig_7344         ------------------------------------------------
Pfa3D7|pfal_chr1|PFA0180w|Pf CCATATTATAAGAGCATTCGAATATTTCCCGGAAGGACTTTCTTACCA

Pfa3D7|pfal_chr1|PFA0175w|Pf ------------------------------------------------
SU_CLEAN_contig_7344         ------------------------------------------------
Pfa3D7|pfal_chr1|PFA0180w|Pf TATTATCAAAATGTAAAGGATAAAAAAAAAAGAAATATAAAACTCAAG

Pfa3D7|pfal_chr1|PFA0175w|Pf ------------------------------------------------
SU_CLEAN_contig_7344         ------------------------------------------------
Pfa3D7|pfal_chr1|PFA0180w|Pf GACAATAATAATAATAATAATAATAATAAATATAATAGTATATGTAAT

Pfa3D7|pfal_chr1|PFA0175w|Pf ------------------------------------------------
SU_CLEAN_contig_7344         ------------------------------------------------
Pfa3D7|pfal_chr1|PFA0180w|Pf TATTATGATAATCAAAATGTCAAAACAAACAAAAAAAACCTACCACCT

Pfa3D7|pfal_chr1|PFA0175w|Pf ------------------------------------------------
SU_CLEAN_contig_7344         ------------------------------------------------
Pfa3D7|pfal_chr1|PFA0180w|Pf TATAATAACATAAAAAATCAACATGATCATGTAGTAAGTACAAATAAT

Pfa3D7|pfal_chr1|PFA0175w|Pf ------------------------------------------------
SU_CLEAN_contig_7344         ------------------------------------------------
Pfa3D7|pfal_chr1|PFA0180w|Pf AAGAAAAGGAATTCACTTGGAAAAGATAAACAAAATATACTCCTCATA

Pfa3D7|pfal_chr1|PFA0175w|Pf ------------------------------------------------
SU_CLEAN_contig_7344         ------------------------------------------------
Pfa3D7|pfal_chr1|PFA0180w|Pf GATAAGCAATTAAATAATACCGAATATAAAAGTAATATAGAACAACAA

Pfa3D7|pfal_chr1|PFA0175w|Pf ------------------------------------------------
SU_CLEAN_contig_7344         ------------------------------------------------
Pfa3D7|pfal_chr1|PFA0180w|Pf AAGCAAGATAATAATCATTCATATTTTGAAAAAAAAGAAAAAAAAAAA

Pfa3D7|pfal_chr1|PFA0175w|Pf ------------------------------------------------
SU_CLEAN_contig_7344         ------------------------------------------------
Pfa3D7|pfal_chr1|PFA0180w|Pf AAAAAAAAAAAAATTCATAAATTTAAAACAAGTAAAAAACAAGAAAAT

Pfa3D7|pfal_chr1|PFA0175w|Pf ------------------------------------------------
SU_CLEAN_contig_7344         ------------------------------------------------
Pfa3D7|pfal_chr1|PFA0180w|Pf ATATTAAACATGTTTGAAAACAATTTAAATTATTCAATAGACAAGTTA

Pfa3D7|pfal_chr1|PFA0175w|Pf ------------------------------------------------
SU_CLEAN_contig_7344         ------------------------------------------------
Pfa3D7|pfal_chr1|PFA0180w|Pf AATAAAAAAACAAAAAAATATGAAATATTTACACAAAAAGAAAATATT

Pfa3D7|pfal_chr1|PFA0175w|Pf ------------------------------------------------
SU_CLEAN_contig_7344         ------------------------------------------------
Pfa3D7|pfal_chr1|PFA0180w|Pf AAAAGTGATGTCCTACAAAATGAAATTCTAAAAAAGATTCTTTCAAAA

Pfa3D7|pfal_chr1|PFA0175w|Pf ------------------------------------------------
SU_CLEAN_contig_7344         ------------------------------------------------
Pfa3D7|pfal_chr1|PFA0180w|Pf GATACAAAATCAAAAAATAAACATGATCAAGTCAAAAATAAAGATGAT

Pfa3D7|pfal_chr1|PFA0175w|Pf ------------------------------------------------
SU_CLEAN_contig_7344         ------------------------------------------------
Pfa3D7|pfal_chr1|PFA0180w|Pf CAAGTCAAAAATAAAGATGATAAAATAAAAAATAAACATGATAAAGTA

Pfa3D7|pfal_chr1|PFA0175w|Pf ------------------------------------------------
SU_CLEAN_contig_7344         ------------------------------------------------
Pfa3D7|pfal_chr1|PFA0180w|Pf AAAAATAAACATGATAAAGTAAAAAATAAGAAGGATAAAATAAAAAAT

Pfa3D7|pfal_chr1|PFA0175w|Pf ------------------------------------------------
SU_CLEAN_contig_7344         ------------------------------------------------
Pfa3D7|pfal_chr1|PFA0180w|Pf AAGAAGGATAAAGTAAAAAATAAAGATGATAAAATAAAAAATAACAAT

Pfa3D7|pfal_chr1|PFA0175w|Pf ------------------------------------------------
SU_CLEAN_contig_7344         ------------------------------------------------
Pfa3D7|pfal_chr1|PFA0180w|Pf GATGAAAGACAGAACAAAATAAAAATGCCTATAAATAATAATCAAAAT

Pfa3D7|pfal_chr1|PFA0175w|Pf ------------------------------------------------
SU_CLEAN_contig_7344         ------------------------------------------------
Pfa3D7|pfal_chr1|PFA0180w|Pf AACTTCAAACATCAAGACAAATGTAATATTAATCATCAACATGAAAAT

Pfa3D7|pfal_chr1|PFA0175w|Pf ------------------------------------------------
SU_CLEAN_contig_7344         ------------------------------------------------
Pfa3D7|pfal_chr1|PFA0180w|Pf AACAAAATTAAACATTACATCGATGATATAACCAATCAACAAAATGAA

Pfa3D7|pfal_chr1|PFA0175w|Pf ------------------------------------------------
SU_CLEAN_contig_7344         ------------------------------------------------
Pfa3D7|pfal_chr1|PFA0180w|Pf CAAAATAATAAAGATCTTCATAATTGTCTTAATGATCATCAACATATT

Pfa3D7|pfal_chr1|PFA0175w|Pf ------------------------------------------------
SU_CLEAN_contig_7344         ------------------------------------------------
Pfa3D7|pfal_chr1|PFA0180w|Pf CATAATAAAAATATTATAACCGAACATACAAATTATTTACATAATCAT

Pfa3D7|pfal_chr1|PFA0175w|Pf ------------------------------------------------
SU_CLEAN_contig_7344         ------------------------------------------------
Pfa3D7|pfal_chr1|PFA0180w|Pf ATAACAACAAATGCTCATGTTAATAATAATCAACCCATTATCAACATA

Pfa3D7|pfal_chr1|PFA0175w|Pf ------------------------------------------------
SU_CLEAN_contig_7344         ------------------------------------------------
Pfa3D7|pfal_chr1|PFA0180w|Pf CAACAAATTTTTCAAGTCTCAAAATCTGTTGATAACTTTAGAAGACAA

Pfa3D7|pfal_chr1|PFA0175w|Pf ------------------------------------------------
SU_CLEAN_contig_7344         ------------------------------------------------
Pfa3D7|pfal_chr1|PFA0180w|Pf ATACAAATAAAATATAATAAACAAAATAATGGAAACGAAATAAAAAAA

Pfa3D7|pfal_chr1|PFA0175w|Pf ------------------------------------------------
SU_CLEAN_contig_7344         ------------------------------------------------
Pfa3D7|pfal_chr1|PFA0180w|Pf AGATTACAACAATATGATTGTATAATTGATTTTAACGCAAATAAAAAT

Pfa3D7|pfal_chr1|PFA0175w|Pf ------------------------------------------------
SU_CLEAN_contig_7344         ------------------------------------------------
Pfa3D7|pfal_chr1|PFA0180w|Pf ATTATCACACAAGGAATCGCAGAAAATAAAAATGAAAAAAAAAATGAA

Pfa3D7|pfal_chr1|PFA0175w|Pf ------------------------------------------------
SU_CLEAN_contig_7344         ------------------------------------------------
Pfa3D7|pfal_chr1|PFA0180w|Pf AAAAAAAAAATTAACAAAAACTATACATTTTATGATGTAGGTATATAT

Pfa3D7|pfal_chr1|PFA0175w|Pf ------------------------------------------------
SU_CLEAN_contig_7344         ------------------------------------------------
Pfa3D7|pfal_chr1|PFA0180w|Pf GATAACTTTATTAACATATATTTAAAATATAATGATATTAATTATACT

Pfa3D7|pfal_chr1|PFA0175w|Pf ------------------------------------------------
SU_CLEAN_contig_7344         ------------------------------------------------
Pfa3D7|pfal_chr1|PFA0180w|Pf ACCGATCATCAAGCCGAATATATACCAATAATACTTTTTTTTTTAAAT

Pfa3D7|pfal_chr1|PFA0175w|Pf ------------------------------------------------
SU_CLEAN_contig_7344         ------------------------------------------------
Pfa3D7|pfal_chr1|PFA0180w|Pf AATGTAAAAAATGATTTATATAATTGTTATAAACAAATGATCACATAT

Pfa3D7|pfal_chr1|PFA0175w|Pf ------------------------------------------------
SU_CLEAN_contig_7344         ------------------------------------------------
Pfa3D7|pfal_chr1|PFA0180w|Pf CATAATAATAATATCCTAAATCATAACTCTAATATTTTATCAAAAGAA

Pfa3D7|pfal_chr1|PFA0175w|Pf ------------------------------------------------
SU_CLEAN_contig_7344         ------------------------------------------------
Pfa3D7|pfal_chr1|PFA0180w|Pf AATGAAAAAAAACAACCTTTTTCAACATATAATATATCAAATCTTTGT

Pfa3D7|pfal_chr1|PFA0175w|Pf ------------------------------------------------
SU_CLEAN_contig_7344         ------------------------------------------------
Pfa3D7|pfal_chr1|PFA0180w|Pf TCTCCTGACCAAATGGTGATAAATAAAAAAATGAATCAACGACAAAGC

Pfa3D7|pfal_chr1|PFA0175w|Pf ------------------------------------------------
SU_CLEAN_contig_7344         ------------------------------------------------
Pfa3D7|pfal_chr1|PFA0180w|Pf ACACATGTCGATGAACAAAAGGACACATCATGTCATATAAAAAATGTA

Pfa3D7|pfal_chr1|PFA0175w|Pf ------------------------------------------------
SU_CLEAN_contig_7344         ------------------------------------------------
Pfa3D7|pfal_chr1|PFA0180w|Pf TATAATAATAATGATAATAATTTTGTTATTCAAAATAATGAACTCCTC

Pfa3D7|pfal_chr1|PFA0175w|Pf ------------------------------------------------
SU_CLEAN_contig_7344         ------------------------------------------------
Pfa3D7|pfal_chr1|PFA0180w|Pf ACTTCAAATTTGTTGATCAAGGATAATAATATTAATTCTAAACAAAAC

Pfa3D7|pfal_chr1|PFA0175w|Pf ------------------------------------------------
SU_CLEAN_contig_7344         ------------------------------------------------
Pfa3D7|pfal_chr1|PFA0180w|Pf CAGGACATGCCTAACAAAATAAATTTTGCTAAAGAAGACGATAATAAA

Pfa3D7|pfal_chr1|PFA0175w|Pf ------------------------------------------------
SU_CLEAN_contig_7344         ------------------------------------------------
Pfa3D7|pfal_chr1|PFA0180w|Pf AAATGTGATGAAAAAAATTATATGGATGATCAAAAATGTGGTGAAAAA

Pfa3D7|pfal_chr1|PFA0175w|Pf ------------------------------------------------
SU_CLEAN_contig_7344         ------------------------------------------------
Pfa3D7|pfal_chr1|PFA0180w|Pf AATTATATGGATGATAAAGAAAAAACATCAAATATAAAACAAATCCTA

Pfa3D7|pfal_chr1|PFA0175w|Pf ------------------------------------------------
SU_CLEAN_contig_7344         ------------------------------------------------
Pfa3D7|pfal_chr1|PFA0180w|Pf TACGTAAATAAATATAATGAAAAATTAAAAAAATTAATTAGAACGTTC

Pfa3D7|pfal_chr1|PFA0175w|Pf ------------------------------------------------
SU_CLEAN_contig_7344         ------------------------------------------------
Pfa3D7|pfal_chr1|PFA0180w|Pf TTCTTACATTGTCCAACAGGTACAGGAAAAACGTTCATATATTTACTA

Pfa3D7|pfal_chr1|PFA0175w|Pf ------------------------------------------------
SU_CLEAN_contig_7344         ------------------------------------------------
Pfa3D7|pfal_chr1|PFA0180w|Pf CCTCTCTTCCAAGAAATTAGTAATTATAATTTTTTAGAGTACGAACAA

Pfa3D7|pfal_chr1|PFA0175w|Pf ------------------------------------------------
SU_CLEAN_contig_7344         ------------------------------------------------
Pfa3D7|pfal_chr1|PFA0180w|Pf AATCAAATACAAACAAAAGAATCCTATGATGAAAATAATTTATTCTGT

Pfa3D7|pfal_chr1|PFA0175w|Pf ------------------------------------------------
SU_CLEAN_contig_7344         ------------------------------------------------
Pfa3D7|pfal_chr1|PFA0180w|Pf AAGCACAAATTCTTTTATGCTAATAAAAATATAAATGAACAACTCACT

Pfa3D7|pfal_chr1|PFA0175w|Pf ------------------------------------------------
SU_CLEAN_contig_7344         ------------------------------------------------
Pfa3D7|pfal_chr1|PFA0180w|Pf TCCTTCCTTTGTGTAAATAAAACAGAAGAACAAATTTTTAGAAATTAT

Pfa3D7|pfal_chr1|PFA0175w|Pf ------------------------------------------------
SU_CLEAN_contig_7344         ------------------------------------------------
Pfa3D7|pfal_chr1|PFA0180w|Pf AATATTGAAAGAATGAAACACATATTCAACTCTATAATAAATCAAAAT

Pfa3D7|pfal_chr1|PFA0175w|Pf ------------------------------------------------
SU_CLEAN_contig_7344         ------------------------------------------------
Pfa3D7|pfal_chr1|PFA0180w|Pf AATCAAGTTAATCTAAAAACAGAAAACACAACAAATGGTTCTTTAAAC

Pfa3D7|pfal_chr1|PFA0175w|Pf ------------------------------------------------
SU_CLEAN_contig_7344         ------------------------------------------------
Pfa3D7|pfal_chr1|PFA0180w|Pf AATGAAAAAGAATATGCCTTTCATGAAAAAAAAAAATTAAATGATAAT

Pfa3D7|pfal_chr1|PFA0175w|Pf ------------------------------------------------
SU_CLEAN_contig_7344         ------------------------------------------------
Pfa3D7|pfal_chr1|PFA0180w|Pf CATAAGAATCATATATATAATACAGAAAGACAAAAAAAAAAAAAAGAT

Pfa3D7|pfal_chr1|PFA0175w|Pf ------------------------------------------------
SU_CLEAN_contig_7344         ------------------------------------------------
Pfa3D7|pfal_chr1|PFA0180w|Pf ATTTTATTAATTACATATAATAAAGAACTTGCTGTTCAAATATATGAA

Pfa3D7|pfal_chr1|PFA0175w|Pf ------------------------------------------------
SU_CLEAN_contig_7344         ------------------------------------------------
Pfa3D7|pfal_chr1|PFA0180w|Pf TTATATAAAGATATAATCAATTCGTTTTATAAATCATATGATGCTTCA

Pfa3D7|pfal_chr1|PFA0175w|Pf ------------------------------------------------
SU_CLEAN_contig_7344         ------------------------------------------------
Pfa3D7|pfal_chr1|PFA0180w|Pf TTTTTCAAAAATAATAATTCAATCATATATCCCAGCTCCATACAAAAA

Pfa3D7|pfal_chr1|PFA0175w|Pf ------------------------------------------------
SU_CLEAN_contig_7344         ------------------------------------------------
Pfa3D7|pfal_chr1|PFA0180w|Pf CATGGACAAATGCTTATAGAAAAATTAAATATCAATTTTAAAGAAAAG

Pfa3D7|pfal_chr1|PFA0175w|Pf ------------------------------------------------
SU_CLEAN_contig_7344         ------------------------------------------------
Pfa3D7|pfal_chr1|PFA0180w|Pf TTAAATATGAATGTTCATTTATTAATAGGTGGAAATAATATTAAATAT

Pfa3D7|pfal_chr1|PFA0175w|Pf ------------------------------------------------
SU_CLEAN_contig_7344         ------------------------------------------------
Pfa3D7|pfal_chr1|PFA0180w|Pf CAGCTTAAAAGTTTAAAAAAAAAAAAAAATAATAACATTAAAAATATA

Pfa3D7|pfal_chr1|PFA0175w|Pf ------------------------------------------------
SU_CLEAN_contig_7344         ------------------------------------------------
Pfa3D7|pfal_chr1|PFA0180w|Pf AATATAAACAAAAATATAAATGTAAATAAAAATATAAATGTAAACAAA

Pfa3D7|pfal_chr1|PFA0175w|Pf ------------------------------------------------
SU_CLEAN_contig_7344         ------------------------------------------------
Pfa3D7|pfal_chr1|PFA0180w|Pf AATATAAATATAAACAAAAATATAAATGTAAATATAAATAGTAATAAC

Pfa3D7|pfal_chr1|PFA0175w|Pf ------------------------------------------------
SU_CLEAN_contig_7344         ------------------------------------------------
Pfa3D7|pfal_chr1|PFA0180w|Pf AATAGTAATAATAATTATTATTATGACAAAGATAACCATGTTAATGAT

Pfa3D7|pfal_chr1|PFA0175w|Pf ------------------------------------------------
SU_CLEAN_contig_7344         ------------------------------------------------
Pfa3D7|pfal_chr1|PFA0180w|Pf AAAATGGATAGACACCATATAAATGATAAACATTCAAATGAACAACAT

Pfa3D7|pfal_chr1|PFA0175w|Pf ------------------------------------------------
SU_CLEAN_contig_7344         ------------------------------------------------
Pfa3D7|pfal_chr1|PFA0180w|Pf GTAATACAATCTTCATTTTGTGATGAAGAAAATATTAACATATATATT

Pfa3D7|pfal_chr1|PFA0175w|Pf ------------------------------------------------
SU_CLEAN_contig_7344         ------------------------------------------------
Pfa3D7|pfal_chr1|PFA0180w|Pf GGAACACCAGGAAGGCTACATAAATTAATACATGAAAAAAAAATCATC

Pfa3D7|pfal_chr1|PFA0175w|Pf ------------------------------------------------
SU_CLEAN_contig_7344         ------------------------------------------------
Pfa3D7|pfal_chr1|PFA0180w|Pf AAATTAAATAATATATCTACAGTTATATTCGATGAATATGATTTTTTT

Pfa3D7|pfal_chr1|PFA0175w|Pf ------------------------------------------------
SU_CLEAN_contig_7344         ------------------------------------------------
Pfa3D7|pfal_chr1|PFA0180w|Pf TTCAACTCGATGAAAGTAAAAAACAATCTTAAGAACAAAGAACATGTG

Pfa3D7|pfal_chr1|PFA0175w|Pf ------------------------------------------------
SU_CLEAN_contig_7344         ------------------------------------------------
Pfa3D7|pfal_chr1|PFA0180w|Pf GTAGAATTAGAAAACCAATTTTTTGCAAAACTATTAAAAAGTATATAT

Pfa3D7|pfal_chr1|PFA0175w|Pf ------------------------------------------------
SU_CLEAN_contig_7344         ------------------------------------------------
Pfa3D7|pfal_chr1|PFA0180w|Pf TTAAAAAATAAAGAAGAAATTGTACAAAAAAAAAAAAGTATAAAAGAC

Pfa3D7|pfal_chr1|PFA0175w|Pf ------------------------------------------------
SU_CLEAN_contig_7344         ------------------------------------------------
Pfa3D7|pfal_chr1|PFA0180w|Pf ACAAAGAATATACATCATTATAAAAACAACAATTCAGTTATAAATGTT

Pfa3D7|pfal_chr1|PFA0175w|Pf ------------------------------------------------
SU_CLEAN_contig_7344         ------------------------------------------------
Pfa3D7|pfal_chr1|PFA0180w|Pf ATTTGTTGTAGTGCTACCTCGGCAATATATCCATATTTAACGTATACA

Pfa3D7|pfal_chr1|PFA0175w|Pf ------------------------------------------------
SU_CLEAN_contig_7344         ------------------------------------------------
Pfa3D7|pfal_chr1|PFA0180w|Pf AAACATATTATTACAACCAACTTTTTAAATAATTTATATTCAGAATTG

Pfa3D7|pfal_chr1|PFA0175w|Pf ------------------------------------------------
SU_CLEAN_contig_7344         ------------------------------------------------
Pfa3D7|pfal_chr1|PFA0180w|Pf ATAAGTGATAAATATATAACAGATCAAAATTATAAAGAAAGGAAACAA

Pfa3D7|pfal_chr1|PFA0175w|Pf ------------------------------------------------
SU_CLEAN_contig_7344         ------------------------------------------------
Pfa3D7|pfal_chr1|PFA0180w|Pf ATTCAAAATGAGGATATTACAAAAAAAAAAAAAGAAATAGTAAGTGAT

Pfa3D7|pfal_chr1|PFA0175w|Pf ------------------------------------------------
SU_CLEAN_contig_7344         ------------------------------------------------
Pfa3D7|pfal_chr1|PFA0180w|Pf GATAATGATAATGATAATGATAATGATAATGATAATAATAATAATAAT

Pfa3D7|pfal_chr1|PFA0175w|Pf ------------------------------------------------
SU_CLEAN_contig_7344         ------------------------------------------------
Pfa3D7|pfal_chr1|PFA0180w|Pf AATAATAATAATAATAATAATGATGGTGATGCTATTTATAGTAGTAGT

Pfa3D7|pfal_chr1|PFA0175w|Pf ------------------------------------------------
SU_CLEAN_contig_7344         ------------------------------------------------
Pfa3D7|pfal_chr1|PFA0180w|Pf AGTAGTAGTAGTTGTAGTAATAGTTGTAGTAGTGGTGCCGGTTTACAT

Pfa3D7|pfal_chr1|PFA0175w|Pf ------------------------------------------------
SU_CLEAN_contig_7344         ------------------------------------------------
Pfa3D7|pfal_chr1|PFA0180w|Pf TTAAATAATCAAAAAAATAACGACACTGAACAAACAAATAATTCATTT

Pfa3D7|pfal_chr1|PFA0175w|Pf ------------------------------------------------
SU_CLEAN_contig_7344         ------------------------------------------------
Pfa3D7|pfal_chr1|PFA0180w|Pf ATCAATTATAAAAAGGAGCAAATAATGTTAAACGATTTGTTCAAAATA

Pfa3D7|pfal_chr1|PFA0175w|Pf ------------------------------------------------
SU_CLEAN_contig_7344         ------------------------------------------------
Pfa3D7|pfal_chr1|PFA0180w|Pf AACAATATTGTAAAGATGCCAAAAAATTTAATACACCTAAACTATTGT

Pfa3D7|pfal_chr1|PFA0175w|Pf ------------------------------------------------
SU_CLEAN_contig_7344         ------------------------------------------------
Pfa3D7|pfal_chr1|PFA0180w|Pf TATGATAAAAAAAATAAAGAAAGAAATAATAATGCTACCAGTAATTTC

Pfa3D7|pfal_chr1|PFA0175w|Pf ------------------------------------------------
SU_CLEAN_contig_7344         ------------------------------------------------
Pfa3D7|pfal_chr1|PFA0180w|Pf TTAAGAGTTCTCTTTTCTAACCCACTCAATAAAAACGTTTTGGTTTTC

Pfa3D7|pfal_chr1|PFA0175w|Pf ------------------------------------------------
SU_CLEAN_contig_7344         ------------------------------------------------
Pfa3D7|pfal_chr1|PFA0180w|Pf TGTAACACTAAGAAAAAAGTGTTGGACCTATGGAGTCTTTTCCGAAAC

Pfa3D7|pfal_chr1|PFA0175w|Pf ------------------------------------------------
SU_CLEAN_contig_7344         ------------------------------------------------
Pfa3D7|pfal_chr1|PFA0180w|Pf CGCTTTGACGTTGACATTCAGACGATATTTTCTCAGAAGGATAAAGGA

Pfa3D7|pfal_chr1|PFA0175w|Pf ------------------------------------------------
SU_CLEAN_contig_7344         ------------------------------------------------
Pfa3D7|pfal_chr1|PFA0180w|Pf AAAAAGAAGATATTCAAGGATATAAATTATGCTAATTTTTTTAAAAAC

Pfa3D7|pfal_chr1|PFA0175w|Pf ------------------------------------------------
SU_CLEAN_contig_7344         ------------------------------------------------
Pfa3D7|pfal_chr1|PFA0180w|Pf GATTTGATTGATTATAAAAATTTAAAAAAGTACGTCAACTTTTTATTT

Pfa3D7|pfal_chr1|PFA0175w|Pf ------------------------------------------------
SU_CLEAN_contig_7344         ------------------------------------------------
Pfa3D7|pfal_chr1|PFA0180w|Pf ATATCAACAAATTTGTTATATAGGGGTATCAACTGTATGGGTTTCACG

Pfa3D7|pfal_chr1|PFA0175w|Pf ------------------------------------------------
SU_CLEAN_contig_7344         ------------------------------------------------
Pfa3D7|pfal_chr1|PFA0180w|Pf ACAATTATAAATTATGACATGCCTTTTGACACTACAGAATATGTACAC

Pfa3D7|pfal_chr1|PFA0175w|Pf ------------------------------------------------
SU_CLEAN_contig_7344         ------------------------------------------------
Pfa3D7|pfal_chr1|PFA0180w|Pf AGATGCGGACGAATAGGAAGAATAAACAACAAGGGGGCTATAATAAAT

Pfa3D7|pfal_chr1|PFA0175w|Pf ------------------------------------------------
SU_CLEAN_contig_7344         ------------------------------------------------
Pfa3D7|pfal_chr1|PFA0180w|Pf ATTTTTGAAAAAAAAATGAAAAGAAATTATAACAAAGAAATATTCAAT

Pfa3D7|pfal_chr1|PFA0175w|Pf ------------------------------------------------
SU_CLEAN_contig_7344         ------------------------------------------------
Pfa3D7|pfal_chr1|PFA0180w|Pf AAGTTAAATATAAAAACTTATGATATTGACTGTTATATGAATAATATG

Pfa3D7|pfal_chr1|PFA0175w|Pf ---------------------------------
SU_CLEAN_contig_7344         ---------------------------------
Pfa3D7|pfal_chr1|PFA0180w|Pf TTTACCTTTAAGGAAAAAGTAAAAAGAAAATAA

;

endblock;
