# Supplementary material for: cDNA sequences reveal considerable gene prediction inaccuracy in the Plasmodium falciparum genome
Source: BMC Genomics. 2007 Jul 27;8:255. doi: 10.1186/1471-2164-8-255 (PMC1978503; doi:10.1186/1471-2164-8-255)
Supplement: Additional file 3 — Genes with cDNA sequences not matching predicted CDS perfectly. Aligned cDNA and predicted CDS sequences can be viewed by double clicking the hyper-linked gene names in the Excel file. [file 1471-2164-8-255-S3.zip › PFA0215w.TXT]

#NEXUS

[!This data assembled using Sequencher, from Gene Codes Corporation.]
begin data;
   dimensions ntax=8 nchar=9081;
   format datatype=dna gap=- interleave=yes;
   matrix

PFA0215wg                    ATAATAATAAAAATATCTATGAAAAAAAAATATATACATATAAAATAT
Pfa3D7|pfal_chr1|PFA0215w|Pf ------------------------------------------------
SU_CLEAN_contig_4460         ------------------------------------------------
SU_CLEAN_contig_3767         ------------------------------------------------
SU_CLEAN_contig_6544         ------------------------------------------------
SU_CLEAN_contig_6932         ------------------------------------------------
SU_CLEAN_contig_3486         ------------------------------------------------
SU_CLEAN_contig_6111         ------------------------------------------------

PFA0215wg                    AATATATATATATATATATTTTTTTTTTTTTTATTATTTATTTTCTAT
Pfa3D7|pfal_chr1|PFA0215w|Pf ------------------------------------------------
SU_CLEAN_contig_4460         ------------------------------------------------
SU_CLEAN_contig_3767         ------------------------------------------------
SU_CLEAN_contig_6544         ------------------------------------------------
SU_CLEAN_contig_6932         ------------------------------------------------
SU_CLEAN_contig_3486         ------------------------------------------------
SU_CLEAN_contig_6111         ------------------------------------------------

PFA0215wg                    TTCTATTTTTTTATATAATAAAAATAATTATAATAATAATATAAAATA
Pfa3D7|pfal_chr1|PFA0215w|Pf ------------------------------------------------
SU_CLEAN_contig_4460         ------------------------------------------------
SU_CLEAN_contig_3767         ------------------------------------------------
SU_CLEAN_contig_6544         ------------------------------------------------
SU_CLEAN_contig_6932         ------------------------------------------------
SU_CLEAN_contig_3486         ------------------------------------------------
SU_CLEAN_contig_6111         ------------------------------------------------

PFA0215wg                    TTTTAAAACAATTATATTATATATATATATATATATATATATATATAA
Pfa3D7|pfal_chr1|PFA0215w|Pf ------------------------------------------------
SU_CLEAN_contig_4460         ------------------------------------------------
SU_CLEAN_contig_3767         ------------------------------------------------
SU_CLEAN_contig_6544         ------------------------------------------------
SU_CLEAN_contig_6932         ------------------------------------------------
SU_CLEAN_contig_3486         ------------------------------------------------
SU_CLEAN_contig_6111         ------------------------------------------------

PFA0215wg                    TACATATATACCGTATTTATTTTTAATTTAATATTAATATATATATAT
Pfa3D7|pfal_chr1|PFA0215w|Pf ------------------------------------------------
SU_CLEAN_contig_4460         ------------------------------------------------
SU_CLEAN_contig_3767         ------------------------------------------------
SU_CLEAN_contig_6544         ------------------------------------------------
SU_CLEAN_contig_6932         ------------------------------------------------
SU_CLEAN_contig_3486         ------------------------------------------------
SU_CLEAN_contig_6111         ------------------------------------------------

PFA0215wg                    ATATATATATAGAATTGTTTGTTTTTGTAAAAGAAAAAATAATAAATA
Pfa3D7|pfal_chr1|PFA0215w|Pf ------------------------------------------------
SU_CLEAN_contig_4460         ------------------------------------------------
SU_CLEAN_contig_3767         ------------------------------------------------
SU_CLEAN_contig_6544         ------------------------------------------------
SU_CLEAN_contig_6932         ------------------------------------------------
SU_CLEAN_contig_3486         ------------------------------------------------
SU_CLEAN_contig_6111         ------------------------------------------------

PFA0215wg                    TAAATAAAAATTTTTAATCTCTTAAGAATTAAATAAAATATTTATAAA
Pfa3D7|pfal_chr1|PFA0215w|Pf ------------------------------------------------
SU_CLEAN_contig_4460         ------------------------------------------------
SU_CLEAN_contig_3767         ------------------------------------------------
SU_CLEAN_contig_6544         ------------------------------------------------
SU_CLEAN_contig_6932         ------------------------------------------------
SU_CLEAN_contig_3486         ------------------------------------------------
SU_CLEAN_contig_6111         ------------------------------------------------

PFA0215wg                    ATTTGATCTCTATATAATAAAAATTAATTAAAAAATATATATTTTTAT
Pfa3D7|pfal_chr1|PFA0215w|Pf ------------------------------------------------
SU_CLEAN_contig_4460         ------------------------------------------------
SU_CLEAN_contig_3767         ------------------------------------------------
SU_CLEAN_contig_6544         ------------------------------------------------
SU_CLEAN_contig_6932         ------------------------------------------------
SU_CLEAN_contig_3486         ------------------------------------------------
SU_CLEAN_contig_6111         ------------------------------------------------

PFA0215wg                    TTAAAGGAACCTATTGTTTTTTCTATTATATATTATATATATATTTTA
Pfa3D7|pfal_chr1|PFA0215w|Pf ------------------------------------------------
SU_CLEAN_contig_4460         ------------------------------------------------
SU_CLEAN_contig_3767         ------------------------------------------------
SU_CLEAN_contig_6544         ------------------------------------------------
SU_CLEAN_contig_6932         ------------------------------------------------
SU_CLEAN_contig_3486         ------------------------------------------------
SU_CLEAN_contig_6111         ------------------------------------------------

PFA0215wg                    TATATATATGTAATATATTTCTTTCTTTTTTTTTTGTTATATTATAAA
Pfa3D7|pfal_chr1|PFA0215w|Pf ------------------------------------------------
SU_CLEAN_contig_4460         ------------------------------------------------
SU_CLEAN_contig_3767         ------------------------------------------------
SU_CLEAN_contig_6544         ------------------------------------------------
SU_CLEAN_contig_6932         ------------------------------------------------
SU_CLEAN_contig_3486         ------------------------------------------------
SU_CLEAN_contig_6111         ------------------------------------------------

PFA0215wg                    AAGAAAAATTGTATTTTTTTTTATTATTATTATAAAATATAATATATT
Pfa3D7|pfal_chr1|PFA0215w|Pf ------------------------------------------------
SU_CLEAN_contig_4460         ------------------------------------------------
SU_CLEAN_contig_3767         ------------------------------------------------
SU_CLEAN_contig_6544         ------------------------------------------------
SU_CLEAN_contig_6932         ------------------------------------------------
SU_CLEAN_contig_3486         ------------------------------------------------
SU_CLEAN_contig_6111         ------------------------------------------------

PFA0215wg                    ATAATATATTTATTTTATTTTATCATTGTATATATATTACTCTTATAA
Pfa3D7|pfal_chr1|PFA0215w|Pf ------------------------------------------------
SU_CLEAN_contig_4460         ------------------------------------------------
SU_CLEAN_contig_3767         ------------------------------------------------
SU_CLEAN_contig_6544         ------------------------------------------------
SU_CLEAN_contig_6932         ------------------------------------------------
SU_CLEAN_contig_3486         ------------------------------------------------
SU_CLEAN_contig_6111         ------------------------------------------------

PFA0215wg                    ATTCAATGTGGTTATATATATATATATATATATATATATATATATATA
Pfa3D7|pfal_chr1|PFA0215w|Pf ------------------------------------------------
SU_CLEAN_contig_4460         ------------------------------------------------
SU_CLEAN_contig_3767         ------------------------------------------------
SU_CLEAN_contig_6544         ------------------------------------------------
SU_CLEAN_contig_6932         ------------------------------------------------
SU_CLEAN_contig_3486         ------------------------------------------------
SU_CLEAN_contig_6111         ------------------------------------------------

PFA0215wg                    TATATATAATATTTATTTATTTATTTATTTTTTTTTATTTTTAATAAT
Pfa3D7|pfal_chr1|PFA0215w|Pf ------------------------------------------------
SU_CLEAN_contig_4460         ------------------------------------------------
SU_CLEAN_contig_3767         ------------------------------------------------
SU_CLEAN_contig_6544         ------------------------------------------------
SU_CLEAN_contig_6932         ------------------------------------------------
SU_CLEAN_contig_3486         ------------------------------------------------
SU_CLEAN_contig_6111         ------------------------------------------------

PFA0215wg                    ATTTCGATTGGTAATATAATATAATATTATATTATTATTATATTATTA
Pfa3D7|pfal_chr1|PFA0215w|Pf ------------------------------------------------
SU_CLEAN_contig_4460         ------------------------------------------------
SU_CLEAN_contig_3767         ------------------------------------------------
SU_CLEAN_contig_6544         ------------------------------------------------
SU_CLEAN_contig_6932         ------------------------------------------------
SU_CLEAN_contig_3486         ------------------------------------------------
SU_CLEAN_contig_6111         ------------------------------------------------

PFA0215wg                    TTATATTATATTATTATTATTATATTATATTATATTATTATATTATAT
Pfa3D7|pfal_chr1|PFA0215w|Pf ------------------------------------------------
SU_CLEAN_contig_4460         ------------------------------------------------
SU_CLEAN_contig_3767         ------------------------------------------------
SU_CLEAN_contig_6544         ------------------------------------------------
SU_CLEAN_contig_6932         ------------------------------------------------
SU_CLEAN_contig_3486         ------------------------------------------------
SU_CLEAN_contig_6111         ------------------------------------------------

PFA0215wg                    TATTATTATATCATATTATATTATTTTATTTTATAAATGAATTAAACG
Pfa3D7|pfal_chr1|PFA0215w|Pf ------------------------------------------------
SU_CLEAN_contig_4460         ------------------------------------------------
SU_CLEAN_contig_3767         ------------------------------------------------
SU_CLEAN_contig_6544         ------------------------------------------------
SU_CLEAN_contig_6932         ------------------------------------------------
SU_CLEAN_contig_3486         ------------------------------------------------
SU_CLEAN_contig_6111         ------------------------------------------------

PFA0215wg                    AACGCCTTATCCCAAATATACCTTCCTTTATATAATATTTTTTATAAT
Pfa3D7|pfal_chr1|PFA0215w|Pf ------------------------------------------------
SU_CLEAN_contig_4460         ------------------------------------------------
SU_CLEAN_contig_3767         ------------------------------------------------
SU_CLEAN_contig_6544         ------------------------------------------------
SU_CLEAN_contig_6932         ------------------------------------------------
SU_CLEAN_contig_3486         ------------------------------------------------
SU_CLEAN_contig_6111         ------------------------------------------------

PFA0215wg                    TTCTTCTGTACATATATATGAAAATATTTATTTGTATACATAAGATAA
Pfa3D7|pfal_chr1|PFA0215w|Pf ------------------------------------------------
SU_CLEAN_contig_4460         ------------------------------------------------
SU_CLEAN_contig_3767         ------------------------------------------------
SU_CLEAN_contig_6544         ------------------------------------------------
SU_CLEAN_contig_6932         ------------------------------------------------
SU_CLEAN_contig_3486         ------------------------------------------------
SU_CLEAN_contig_6111         ------------------------------------------------

PFA0215wg                    TATAATTATAAATGATCGATTCTTTATATTTAGAAATAAATAGACTTC
Pfa3D7|pfal_chr1|PFA0215w|Pf ------------------------------------------------
SU_CLEAN_contig_4460         ------------------------------------------------
SU_CLEAN_contig_3767         ------------------------------------------------
SU_CLEAN_contig_6544         ------------------------------------------------
SU_CLEAN_contig_6932         ------------------------------------------------
SU_CLEAN_contig_3486         ------------------------------------------------
SU_CLEAN_contig_6111         ------------------------------------------------

PFA0215wg                    GAAAGAAGAAAATAATAATAATTAATAAAAGAAAAAAAAAATGTCTCA
Pfa3D7|pfal_chr1|PFA0215w|Pf ----------------------------------------ATGTCTCA
SU_CLEAN_contig_4460         ------------------------------------------------
SU_CLEAN_contig_3767         ------------------------------------------------
SU_CLEAN_contig_6544         ------------------------------------------------
SU_CLEAN_contig_6932         ------------------------------------------------
SU_CLEAN_contig_3486         ------------------------------------------------
SU_CLEAN_contig_6111         ------------------------------------------------

PFA0215wg                    TATAAATTATAATGTCGAAAAAAGAAAATCATTAAAAAAACATAATAA
Pfa3D7|pfal_chr1|PFA0215w|Pf TATAAATTATAATGTCGAAAAAAGAAAATCATTAAAAAAACATAATAA
SU_CLEAN_contig_4460         ------------------------------------------------
SU_CLEAN_contig_3767         ------------------------------------------------
SU_CLEAN_contig_6544         ------------------------------------------------
SU_CLEAN_contig_6932         ------------------------------------------------
SU_CLEAN_contig_3486         ------------------------------------------------
SU_CLEAN_contig_6111         ------------------------------------------------

PFA0215wg                    TAATAATAATAATAATAATAATATTTACAACAATAAAATAGACACTCC
Pfa3D7|pfal_chr1|PFA0215w|Pf TAATAATAATAATAATAATAATATTTACAACAATAAAATAGACACTCC
SU_CLEAN_contig_4460         ------------------------------------------------
SU_CLEAN_contig_3767         ------------------------------------------------
SU_CLEAN_contig_6544         ------------------------------------------------
SU_CLEAN_contig_6932         ------------------------------------------------
SU_CLEAN_contig_3486         ------------------------------------------------
SU_CLEAN_contig_6111         ------------------------------------------------

PFA0215wg                    TAATATTAAGAATTATGATGATAGTAGTAAACATATAAATACCAACCC
Pfa3D7|pfal_chr1|PFA0215w|Pf TAATATTAAGAATTATGATGATAGTAGTAAACATATAAATACCAACCC
SU_CLEAN_contig_4460         ------------------------------------------------
SU_CLEAN_contig_3767         ------------------------------------------------
SU_CLEAN_contig_6544         ------------------------------------------------
SU_CLEAN_contig_6932         ------------------------------------------------
SU_CLEAN_contig_3486         ------------------------------------------------
SU_CLEAN_contig_6111         ------------------------------------------------

PFA0215wg                    ACAAGTTCTAGATTCGATTTTATTAAGCAATATGGAAAAAGATAAAAA
Pfa3D7|pfal_chr1|PFA0215w|Pf ACAAGTTCTAGATTCGATTTTATTAAGCAATATGGAAAAAGATAAAAA
SU_CLEAN_contig_4460         ------------------------------------------------
SU_CLEAN_contig_3767         ------------------------------------------------
SU_CLEAN_contig_6544         ------------------------------------------------
SU_CLEAN_contig_6932         ------------------------------------------------
SU_CLEAN_contig_3486         ------------------------------------------------
SU_CLEAN_contig_6111         ------------------------------------------------

PFA0215wg                    GTTGAGATTATTAAATAATTATATTAATATGTTTGATAAAAATAAAAA
Pfa3D7|pfal_chr1|PFA0215w|Pf GTTGAGATTATTAAATAATTATATTAATATGTTTGATAAAAATAAAAA
SU_CLEAN_contig_4460         ------------------------------------------------
SU_CLEAN_contig_3767         ------------------------------------------------
SU_CLEAN_contig_6544         ------------------------------------------------
SU_CLEAN_contig_6932         ------------------------------------------------
SU_CLEAN_contig_3486         ------------------------------------------------
SU_CLEAN_contig_6111         ------------------------------------------------

PFA0215wg                    CGACAAAGTCACAACAAACCACCCGAGTCATAATATTTATAATAGGAA
Pfa3D7|pfal_chr1|PFA0215w|Pf CGACAAAGTCACAACAAACCACCCGAGTCATAATATTTATAATAGGAA
SU_CLEAN_contig_4460         ------------------------------------------------
SU_CLEAN_contig_3767         ------------------------------------------------
SU_CLEAN_contig_6544         ------------------------------------------------
SU_CLEAN_contig_6932         ------------------------------------------------
SU_CLEAN_contig_3486         ------------------------------------------------
SU_CLEAN_contig_6111         ------------------------------------------------

PFA0215wg                    AAATAATGATACATATGATGATCAGGATAAAGACGAACAATATGTAGA
Pfa3D7|pfal_chr1|PFA0215w|Pf AAATAATGATACATATGATGATCAGGATAAAGACGAACAATATGTAGA
SU_CLEAN_contig_4460         ------------------------------------------------
SU_CLEAN_contig_3767         ------------------------------------------------
SU_CLEAN_contig_6544         ------------------------------------------------
SU_CLEAN_contig_6932         ------------------------------------------------
SU_CLEAN_contig_3486         ------------------------------------------------
SU_CLEAN_contig_6111         ------------------------------------------------

PFA0215wg                    TACAGACGACTCGTTCAGCTTATCTAATACGAAGAAAAAAATAAATAA
Pfa3D7|pfal_chr1|PFA0215w|Pf TACAGACGACTCGTTCAGCTTATCTAATACGAAGAAAAAAATAAATAA
SU_CLEAN_contig_4460         ------------------------------------------------
SU_CLEAN_contig_3767         ------------------------------------------------
SU_CLEAN_contig_6544         ------------------------------------------------
SU_CLEAN_contig_6932         ------------------------------------------------
SU_CLEAN_contig_3486         ------------------------------------------------
SU_CLEAN_contig_6111         ------------------------------------------------

PFA0215wg                    AAGAGATATTATCTCATATGATAATTACATTTTTGAAGACGAAGATAA
Pfa3D7|pfal_chr1|PFA0215w|Pf AAGAGATATTATCTCATATGATAATTACATTTTTGAAGACGAAGATAA
SU_CLEAN_contig_4460         ------------------------------------------------
SU_CLEAN_contig_3767         ------------------------------------------------
SU_CLEAN_contig_6544         ------------------------------------------------
SU_CLEAN_contig_6932         ------------------------------------------------
SU_CLEAN_contig_3486         ------------------------------------------------
SU_CLEAN_contig_6111         ------------------------------------------------

PFA0215wg                    AGTGTCTTCCAAATATTTGGAATATAAAAACGACAGTACATCTCATAT
Pfa3D7|pfal_chr1|PFA0215w|Pf AGTGTCTTCCAAATATTTGGAATATAAAAACGACAGTACATCTCATAT
SU_CLEAN_contig_4460         ------------------------------------------------
SU_CLEAN_contig_3767         ------------------------------------------------
SU_CLEAN_contig_6544         ------------------------------------------------
SU_CLEAN_contig_6932         ------------------------------------------------
SU_CLEAN_contig_3486         ------------------------------------------------
SU_CLEAN_contig_6111         ------------------------------------------------

PFA0215wg                    GAAAAAGAAGAAAGACGAAGGTAGCAACAGAAAAGGTAACATAAACAT
Pfa3D7|pfal_chr1|PFA0215w|Pf GAAAAAGAAGAAAGACGAAGGTAGCAACAGAAAAGGTAACATAAACAT
SU_CLEAN_contig_4460         ------------------------------------------------
SU_CLEAN_contig_3767         ------------------------------------------------
SU_CLEAN_contig_6544         ------------------------------------------------
SU_CLEAN_contig_6932         ------------------------------------------------
SU_CLEAN_contig_3486         ------------------------------------------------
SU_CLEAN_contig_6111         ------------------------------------------------

PFA0215wg                    GGACAGTAATAATAATGATGATAATAATAACAATATAAACATGAAGAG
Pfa3D7|pfal_chr1|PFA0215w|Pf GGACAGTAATAATAATGATGATAATAATAACAATATAAACATGAAGAG
SU_CLEAN_contig_4460         ------------------------------------------------
SU_CLEAN_contig_3767         ------------------------------------------------
SU_CLEAN_contig_6544         ------------------------------------------------
SU_CLEAN_contig_6932         ------------------------------------------------
SU_CLEAN_contig_3486         ------------------------------------------------
SU_CLEAN_contig_6111         ------------------------------------------------

PFA0215wg                    TAACACAAACAATAATAATAATAATAATAATAATAATAATAAGGATGA
Pfa3D7|pfal_chr1|PFA0215w|Pf TAACACAAACAATAATAATAATAATAATAATAATAATAATAAGGATGA
SU_CLEAN_contig_4460         ------------------------------------------------
SU_CLEAN_contig_3767         ------------------------------------------------
SU_CLEAN_contig_6544         ------------------------------------------------
SU_CLEAN_contig_6932         ------------------------------------------------
SU_CLEAN_contig_3486         ------------------------------------------------
SU_CLEAN_contig_6111         ------------------------------------------------

PFA0215wg                    TGATTATTATGATGATAATAATTATTATCATAAAAACCATAGCGATAG
Pfa3D7|pfal_chr1|PFA0215w|Pf TGATTATTATGATGATAATAATTATTATCATAAAAACCATAGCGATAG
SU_CLEAN_contig_4460         ------------------------------------------------
SU_CLEAN_contig_3767         ------------------------------------------------
SU_CLEAN_contig_6544         ------------------------------------------------
SU_CLEAN_contig_6932         ------------------------------------------------
SU_CLEAN_contig_3486         ------------------------------------------------
SU_CLEAN_contig_6111         ------------------------------------------------

PFA0215wg                    TATTAATAATAGTATTAATTATAATGATATTCATAGAAAAGAAAAAAA
Pfa3D7|pfal_chr1|PFA0215w|Pf TATTAATAATAGTATTAATTATAATGATATTCATAGAAAAGAAAAAAA
SU_CLEAN_contig_4460         ------------------------------------------------
SU_CLEAN_contig_3767         ------------------------------------------------
SU_CLEAN_contig_6544         ------------------------------------------------
SU_CLEAN_contig_6932         ------------------------------------------------
SU_CLEAN_contig_3486         ------------------------------------------------
SU_CLEAN_contig_6111         ------------------------------------------------

PFA0215wg                    AAATAAAAAGAATACGCACAACGAAAAAAAATATATAAGTAATATGTA
Pfa3D7|pfal_chr1|PFA0215w|Pf AAATAAAAAGAATACGCACAACGAAAAAAAATATATAAGTAATATGTA
SU_CLEAN_contig_4460         ------------------------------------------------
SU_CLEAN_contig_3767         ------------------------------------------------
SU_CLEAN_contig_6544         ------------------------------------------------
SU_CLEAN_contig_6932         ------------------------------------------------
SU_CLEAN_contig_3486         ------------------------------------------------
SU_CLEAN_contig_6111         ------------------------------------------------

PFA0215wg                    TAATTTTCAATATGATGATTATGACAAAAAAAAAAAAAAAAAAAATAC
Pfa3D7|pfal_chr1|PFA0215w|Pf TAATTTTCAATATGATGATTATGACAAAAAAAAAAAAAAAAAAAATAC
SU_CLEAN_contig_4460         ------------------------------------------------
SU_CLEAN_contig_3767         ------------------------------------------------
SU_CLEAN_contig_6544         ------------------------------------------------
SU_CLEAN_contig_6932         ------------------------------------------------
SU_CLEAN_contig_3486         ------------------------------------------------
SU_CLEAN_contig_6111         ------------------------------------------------

PFA0215wg                    ATTAGAAACATACGACTCCGATACGAAGAATAGTGATATTTTTATTAA
Pfa3D7|pfal_chr1|PFA0215w|Pf ATTAGAAACATACGACTCCGATACGAAGAATAGTGATATTTTTATTAA
SU_CLEAN_contig_4460         ------------------------------------------------
SU_CLEAN_contig_3767         ------------------------------------------------
SU_CLEAN_contig_6544         ------------------------------------------------
SU_CLEAN_contig_6932         ------------------------------------------------
SU_CLEAN_contig_3486         ------------------------------------------------
SU_CLEAN_contig_6111         ------------------------------------------------

PFA0215wg                    TACTGGCTTTCTTCCCTATTCTTTGAATAAAAAAAAAAATAATAAGAA
Pfa3D7|pfal_chr1|PFA0215w|Pf TACTGGCTTTCTTCCCTATTCTTTGAATAAAAAAAAAAATAATAAGAA
SU_CLEAN_contig_4460         ------------------------------------------------
SU_CLEAN_contig_3767         ------------------------------------------------
SU_CLEAN_contig_6544         ------------------------------------------------
SU_CLEAN_contig_6932         ------------------------------------------------
SU_CLEAN_contig_3486         ------------------------------------------------
SU_CLEAN_contig_6111         ------------------------------------------------

PFA0215wg                    AAGGAAAGGGAAAAAAAAAAATGAACAAGAAGAAAATAGGCACAACGT
Pfa3D7|pfal_chr1|PFA0215w|Pf AAGGAAAGGGAAAAAAAAAAATGAACAAGAAGAAAATAGGCACAACGT
SU_CLEAN_contig_4460         ------------------------------------------------
SU_CLEAN_contig_3767         ------------------------------------------------
SU_CLEAN_contig_6544         ------------------------------------------------
SU_CLEAN_contig_6932         ------------------------------------------------
SU_CLEAN_contig_3486         ------------------------------------------------
SU_CLEAN_contig_6111         ------------------------------------------------

PFA0215wg                    TAATTATGATGATAATATGGATGACGATGATGATGATAATAATGACAA
Pfa3D7|pfal_chr1|PFA0215w|Pf TAATTATGATGATAATATGGATGACGATGATGATGATAATAATGACAA
SU_CLEAN_contig_4460         ------------------------CGATGATGATGATAATAATGACAA
SU_CLEAN_contig_3767         ------------------------------------------------
SU_CLEAN_contig_6544         ------------------------------------------------
SU_CLEAN_contig_6932         ------------------------------------------------
SU_CLEAN_contig_3486         ------------------------------------------------
SU_CLEAN_contig_6111         ------------------------------------------------

PFA0215wg                    TAATAATGATGATGATAGTAATAATAACAATAATGATGATGATAGTAA
Pfa3D7|pfal_chr1|PFA0215w|Pf TAATAATGATGATGATAGTAATAATAACAATAATGATGATGATAGTAA
SU_CLEAN_contig_4460         TAATAATGATGATGATAGTAATAATAACAATAATGATGATGATAGTAA
SU_CLEAN_contig_3767         ------------------------------------------------
SU_CLEAN_contig_6544         ------------------------------------------------
SU_CLEAN_contig_6932         ------------------------------------------------
SU_CLEAN_contig_3486         ------------------------------------------------
SU_CLEAN_contig_6111         ------------------------------------------------

PFA0215wg                    TAATAACAATAATGATGATGATAGTAATAATAACAATAATGATGATGA
Pfa3D7|pfal_chr1|PFA0215w|Pf TAATAACAATAATGATGATGATAGTAATAATAACAATAATGATGATGA
SU_CLEAN_contig_4460         TAATAACAATAATGATGATGATAGTAATAATAACAATAATGATGATGA
SU_CLEAN_contig_3767         ------------------------------------------------
SU_CLEAN_contig_6544         ------------------------------------------------
SU_CLEAN_contig_6932         ------------------------------------------------
SU_CLEAN_contig_3486         ------------------------------------------------
SU_CLEAN_contig_6111         ------------------------------------------------

PFA0215wg                    TAGTAATAATAACAATAATGATGATGATAGTAATAATAACAATAATGA
Pfa3D7|pfal_chr1|PFA0215w|Pf TAGTAATAATAACAATAATGATGATGATAGTAATAATAACAATAATGA
SU_CLEAN_contig_4460         TAGTAATAATAACAATAATGATGATGATAGTAATAATAACAATAATGA
SU_CLEAN_contig_3767         ------------------------------------------------
SU_CLEAN_contig_6544         ------------------------------------------------
SU_CLEAN_contig_6932         ------------------------------------------------
SU_CLEAN_contig_3486         ------------------------------------------------
SU_CLEAN_contig_6111         ------------------------------------------------

PFA0215wg                    TGATAGTAATAATAACAATAATGATGATAGTAATAATAACAATAATGA
Pfa3D7|pfal_chr1|PFA0215w|Pf TGATAGTAATAATAACAATAATGATGATAGTAATAATAACAATAATGA
SU_CLEAN_contig_4460         TGATAGTAATAATAACAATAATGATGATAGTAATAATAACAATAATGA
SU_CLEAN_contig_3767         ------------------------------------------------
SU_CLEAN_contig_6544         ------------------------------------------------
SU_CLEAN_contig_6932         ------------------------------------------------
SU_CLEAN_contig_3486         ------------------------------------------------
SU_CLEAN_contig_6111         ------------------------------------------------

PFA0215wg                    TGATAGTAATAATACTGGGTCTTTTTTTAAAAATAAAATGATCCAATC
Pfa3D7|pfal_chr1|PFA0215w|Pf TGATAGTAATAATACTGGGTCTTTTTTTAAAAATAAAATGATCCAATC
SU_CLEAN_contig_4460         TGATAGTAATAATACTGGGTCTTTTTTTAAAAATAAAATGATCCAATC
SU_CLEAN_contig_3767         ------------------------------------------------
SU_CLEAN_contig_6544         ------------------------------------------------
SU_CLEAN_contig_6932         ------------------------------------------------
SU_CLEAN_contig_3486         ------------------------------------------------
SU_CLEAN_contig_6111         ------------------------------------------------

PFA0215wg                    TCATGTTATAAACAATAAATATGATAACACAAATGATTATTTAGATGA
Pfa3D7|pfal_chr1|PFA0215w|Pf TCATGTTATAAACAATAAATATGATAACACAAATGATTATTTAGATGA
SU_CLEAN_contig_4460         TCATGTTATAAACAATAAATATGATAACACAAATGATTATTTAGATGA
SU_CLEAN_contig_3767         ------------------------------------------------
SU_CLEAN_contig_6544         ------------------------------------------------
SU_CLEAN_contig_6932         ------------------------------------------------
SU_CLEAN_contig_3486         ------------------------------------------------
SU_CLEAN_contig_6111         ------------------------------------------------

PFA0215wg                    TCTTGAATCATTTGAATACAATAAAACAAAAAAGAAAAAAAAAAAAAA
Pfa3D7|pfal_chr1|PFA0215w|Pf TCTTGAATCATTTGAATACAATAAAACAAAAAAGAAAAAAAAAAAAAA
SU_CLEAN_contig_4460         TCTTGAATCATTTGAATACAATAAAACAAAAAAGAAAAAAAAAAAAA-
SU_CLEAN_contig_3767         ------------------------------------------------
SU_CLEAN_contig_6544         ------------------------------------------------
SU_CLEAN_contig_6932         ------------------------------------------------
SU_CLEAN_contig_3486         ------------------------------------------------
SU_CLEAN_contig_6111         ------------------------------------------------

PFA0215wg                    AAATGATACCATAGATGATGTTTTTAAAAATAAAAGAAACGATAATAC
Pfa3D7|pfal_chr1|PFA0215w|Pf AAATGATACCATAGATGATGTTTTTAAAAATAAAAGAAACGATAATAC
SU_CLEAN_contig_4460         ------------------------------------------------
SU_CLEAN_contig_3767         ------------------------------------------------
SU_CLEAN_contig_6544         ------------------------------------------------
SU_CLEAN_contig_6932         ------------------------------------------------
SU_CLEAN_contig_3486         ------------------------------------------------
SU_CLEAN_contig_6111         ------------------------------------------------

PFA0215wg                    AAAAATAAAATATAATTATAATAATAATAATAATAATAATAATAATGT
Pfa3D7|pfal_chr1|PFA0215w|Pf AAAAATAAAATATAATTATAATAATAATAATAATAATAATAATAATGT
SU_CLEAN_contig_4460         ------------------------------------------------
SU_CLEAN_contig_3767         ------------------------------------------------
SU_CLEAN_contig_6544         ------------------------------------------------
SU_CLEAN_contig_6932         ------------------------------------------------
SU_CLEAN_contig_3486         ------------------------------------------------
SU_CLEAN_contig_6111         ------------------------------------------------

PFA0215wg                    ATTAGAATACGAATTAAATTATGTACATAATTCTTTCGATACTCATCC
Pfa3D7|pfal_chr1|PFA0215w|Pf ATTAGAATACGAATTAAATTATGTACATAATTCTTTCGATACTCATCC
SU_CLEAN_contig_4460         ------------------------------------------------
SU_CLEAN_contig_3767         ----GAATACGAATTAAATTATGTACATAATTCTTTCGATACTCATCC
SU_CLEAN_contig_6544         ------------------------------------------------
SU_CLEAN_contig_6932         ------------------------------------------------
SU_CLEAN_contig_3486         ------------------------------------------------
SU_CLEAN_contig_6111         ------------------------------------------------

PFA0215wg                    CAAAAAATGGAGTCACCATTCTCTTCCAGATAATTATGAAGGAGAAAA
Pfa3D7|pfal_chr1|PFA0215w|Pf CAAAAAATGGAGTCACCATTCTCTTCCAGATAATTATGAAGGAGAAAA
SU_CLEAN_contig_4460         ------------------------------------------------
SU_CLEAN_contig_3767         CAAAAAATGGAGTCACCATTCTCTTCCAGATAATTATGAAGGAGAAAA
SU_CLEAN_contig_6544         ------------------------------------------------
SU_CLEAN_contig_6932         ------------------------------------------------
SU_CLEAN_contig_3486         ------------------------------------------------
SU_CLEAN_contig_6111         ------------------------------------------------

PFA0215wg                    AAAGAAAAAAAAAAATAAAACAAAAAAAAAAAGACATGACATGAACTT
Pfa3D7|pfal_chr1|PFA0215w|Pf AAAGAAAAAAAAAAATAAAACAAAAAAAAAAAGACATGACATGAACTT
SU_CLEAN_contig_4460         ------------------------------------------------
SU_CLEAN_contig_3767         AAAGAAAAAAAAAAATAAACCAAAAAAAAAA-----------------
SU_CLEAN_contig_6544         ------------------------------------------------
SU_CLEAN_contig_6932         ------------------------------------------------
SU_CLEAN_contig_3486         ------------------------------------------------
SU_CLEAN_contig_6111         ------------------------------------------------

PFA0215wg                    TTATAGTATAGATAAAAATAATTTAGATGAACAGGATCTGTTTAGTAA
Pfa3D7|pfal_chr1|PFA0215w|Pf TTATAGTATAGATAAAAATAATTTAGATGAACAGGATCTGTTTAGTAA
SU_CLEAN_contig_4460         ------------------------------------------------
SU_CLEAN_contig_3767         ------------------------------------------------
SU_CLEAN_contig_6544         ------------------------------------------------
SU_CLEAN_contig_6932         ------------------------------------------------
SU_CLEAN_contig_3486         ------------------------------------------------
SU_CLEAN_contig_6111         ------------------------------------------------

PFA0215wg                    TCAAGAAGCATTAACCATTTTAAAAAATTTTGCTAAGGAAAATAATGT
Pfa3D7|pfal_chr1|PFA0215w|Pf TCAAGAAGCATTAACCATTTTAAAAAATTTTGCTAAGGAAAATAATGT
SU_CLEAN_contig_4460         ------------------------------------------------
SU_CLEAN_contig_3767         ------------------------------------------------
SU_CLEAN_contig_6544         ------------------------------------------------
SU_CLEAN_contig_6932         ------------------------------------------------
SU_CLEAN_contig_3486         ------------------------------------------------
SU_CLEAN_contig_6111         ------------------------------------------------

PFA0215wg                    ATCTCATCCGTATAAAGAAAAAAAAATAAACAAAAATAAAAAAACATC
Pfa3D7|pfal_chr1|PFA0215w|Pf ATCTCATCCGTATAAAGAAAAAAAAATAAACAAAAATAAAAAAACATC
SU_CLEAN_contig_4460         ------------------------------------------------
SU_CLEAN_contig_3767         ------------------------------------------------
SU_CLEAN_contig_6544         ------------------------------------------------
SU_CLEAN_contig_6932         ------------------------------------------------
SU_CLEAN_contig_3486         ------------------------------------------------
SU_CLEAN_contig_6111         ------------------------------------------------

PFA0215wg                    ATCAAATAGTATGTATAAAGATTATTCGAATAATATCAATAATTATAA
Pfa3D7|pfal_chr1|PFA0215w|Pf ATCAAATAGTATGTATAAAGATTATTCGAATAATATCAATAATTATAA
SU_CLEAN_contig_4460         ------------------------------------------------
SU_CLEAN_contig_3767         ------------------------------------------------
SU_CLEAN_contig_6544         ------------------------------------------------
SU_CLEAN_contig_6932         ------------------------------------------------
SU_CLEAN_contig_3486         ------------------------------------------------
SU_CLEAN_contig_6111         ------------------------------------------------

PFA0215wg                    TAATAATAATGATGAAAATAATAATTATAAAGATATTGTTTCGAATTA
Pfa3D7|pfal_chr1|PFA0215w|Pf TAATAATAATGATGAAAATAATAATTATAAAGATATTGTTTCGAATTA
SU_CLEAN_contig_4460         ------------------------------------------------
SU_CLEAN_contig_3767         ------------------------------------------------
SU_CLEAN_contig_6544         ------------------------------------------------
SU_CLEAN_contig_6932         ------------------------------------------------
SU_CLEAN_contig_3486         ------------------------------------------------
SU_CLEAN_contig_6111         ------------------------------------------------

PFA0215wg                    TGATAATAACTATGAATACGATAAAAAAAATAAAAATAAAATCGACGT
Pfa3D7|pfal_chr1|PFA0215w|Pf TGATAATAACTATGAATACGATAAAAAAAATAAAAATAAAATCGACGT
SU_CLEAN_contig_4460         ------------------------------------------------
SU_CLEAN_contig_3767         ------------------------------------------------
SU_CLEAN_contig_6544         ------------------------------------------------
SU_CLEAN_contig_6932         ------------------------------------------------
SU_CLEAN_contig_3486         ------------------------------------------------
SU_CLEAN_contig_6111         ------------------------------------------------

PFA0215wg                    TGAACAAAATGTACACATGATTAATTACATTAATGTAAATAATAAACA
Pfa3D7|pfal_chr1|PFA0215w|Pf TGAACAAAATGTACACATGATTAATTACATTAATGTAAATAATAAACA
SU_CLEAN_contig_4460         ------------------------------------------------
SU_CLEAN_contig_3767         ------------------------------------------------
SU_CLEAN_contig_6544         ------------------------------------------------
SU_CLEAN_contig_6932         ------------------------------------------------
SU_CLEAN_contig_3486         ------------------------------------------------
SU_CLEAN_contig_6111         ------------------------------------------------

PFA0215wg                    AACAAATATTAATAATCATAATGATAATAATTTTAATGTAAATAAAGA
Pfa3D7|pfal_chr1|PFA0215w|Pf AACAAATATTAATAATCATAATGATAATAATTTTAATGTAAATAAAGA
SU_CLEAN_contig_4460         ------------------------------------------------
SU_CLEAN_contig_3767         ------------------------------------------------
SU_CLEAN_contig_6544         ------------------------------------------------
SU_CLEAN_contig_6932         ------------------------------------------------
SU_CLEAN_contig_3486         ------------------------------------------------
SU_CLEAN_contig_6111         ------------------------------------------------

PFA0215wg                    ATTATCCATTAACGATAATGTATATGAAAATTTTATAAGGGAATATAA
Pfa3D7|pfal_chr1|PFA0215w|Pf ATTATCCATTAACGATAATGTATATGAAAATTTTATAAGGGAATATAA
SU_CLEAN_contig_4460         ------------------------------------------------
SU_CLEAN_contig_3767         ------------------------------------------------
SU_CLEAN_contig_6544         ------------------------------------------------
SU_CLEAN_contig_6932         ------------------------------------------------
SU_CLEAN_contig_3486         ------------------------------------------------
SU_CLEAN_contig_6111         ------------------------------------------------

PFA0215wg                    AAATCTACAATCCTTATTTTCATATAATAAAAATAAAATCGAAGATCA
Pfa3D7|pfal_chr1|PFA0215w|Pf AAATCTACAATCCTTATTTTCATATAATAAAAATAAAATCGAAGATCA
SU_CLEAN_contig_4460         ------------------------------------------------
SU_CLEAN_contig_3767         ------------------------------------------------
SU_CLEAN_contig_6544         ------------------------------------------------
SU_CLEAN_contig_6932         ------------------------------------------------
SU_CLEAN_contig_3486         ------------------------------------------------
SU_CLEAN_contig_6111         ------------------------------------------------

PFA0215wg                    TTTTAATCCCCTCACTCGTATTATTGAAAAGAATAAAGAGGACAACAT
Pfa3D7|pfal_chr1|PFA0215w|Pf TTTTAATCCCCTCACTCGTATTATTGAAAAGAATAAAGAGGACAACAT
SU_CLEAN_contig_4460         ------------------------------------------------
SU_CLEAN_contig_3767         ------------------------------------------------
SU_CLEAN_contig_6544         ------------------------------------------------
SU_CLEAN_contig_6932         ------------------------------------------------
SU_CLEAN_contig_3486         ------------------------------------------------
SU_CLEAN_contig_6111         ------------------------------------------------

PFA0215wg                    AGTTTTAGAAAATAATATTAACAAGTTTATTTTAAATGCACATGAGGG
Pfa3D7|pfal_chr1|PFA0215w|Pf AGTTTTAGAAAATAATATTAACAAGTTTATTTTAAATGCACATGAGGG
SU_CLEAN_contig_4460         ------------------------------------------------
SU_CLEAN_contig_3767         ------------------------------------------------
SU_CLEAN_contig_6544         ------------------------------------------------
SU_CLEAN_contig_6932         ------------------------------------------------
SU_CLEAN_contig_3486         ------------------------------------------------
SU_CLEAN_contig_6111         ------------------------------------------------

PFA0215wg                    GTTGTCAAAAAAAATGTTGAGCTATCATATGGATGAACAGGAGGACGT
Pfa3D7|pfal_chr1|PFA0215w|Pf GTTGTCAAAAAAAATGTTGAGCTATCATATGGATGAACAGGAGGACGT
SU_CLEAN_contig_4460         ------------------------------------------------
SU_CLEAN_contig_3767         ------------------------------------------------
SU_CLEAN_contig_6544         ------------------------------------------------
SU_CLEAN_contig_6932         ------------------------------------------------
SU_CLEAN_contig_3486         ------------------------------------------------
SU_CLEAN_contig_6111         ------------------------------------------------

PFA0215wg                    GCAAGGAATGAAATCTATTGAAGATGATAATAAAGGTGGTGATAATAA
Pfa3D7|pfal_chr1|PFA0215w|Pf GCAAGGAATGAAATCTATTGAAGATGATAATAAAGGTGGTGATAATAA
SU_CLEAN_contig_4460         ------------------------------------------------
SU_CLEAN_contig_3767         ------------------------------------------------
SU_CLEAN_contig_6544         ------------------------------------------------
SU_CLEAN_contig_6932         ------------------------------------------------
SU_CLEAN_contig_3486         ------------------------------------------------
SU_CLEAN_contig_6111         ------------------------------------------------

PFA0215wg                    AGGTGGTGATAATAAAGGTGGTGATAAAAAGGGTGGTGATAATAAAGG
Pfa3D7|pfal_chr1|PFA0215w|Pf AGGTGGTGATAATAAAGGTGGTGATAAAAAGGGTGGTGATAATAAAGG
SU_CLEAN_contig_4460         ------------------------------------------------
SU_CLEAN_contig_3767         ------------------------------------------------
SU_CLEAN_contig_6544         ------------------------------------------------
SU_CLEAN_contig_6932         ------------------------------------------------
SU_CLEAN_contig_3486         ------------------------------------------------
SU_CLEAN_contig_6111         ------------------------------------------------

PFA0215wg                    TGGTGATAAAAAGGGTGATGATAAAAAGGGTGATGATAATAAAGATGA
Pfa3D7|pfal_chr1|PFA0215w|Pf TGGTGATAAAAAGGGTGATGATAAAAAGGGTGATGATAATAAAGATGA
SU_CLEAN_contig_4460         ------------------------------------------------
SU_CLEAN_contig_3767         ------------------------------------------------
SU_CLEAN_contig_6544         ------------------------------------------------
SU_CLEAN_contig_6932         ------------------------------------------------
SU_CLEAN_contig_3486         ------------------------------------------------
SU_CLEAN_contig_6111         ------------------------------------------------

PFA0215wg                    CGATAACGATGACGATGATGATGACGATGACAATGATGATGATGATGA
Pfa3D7|pfal_chr1|PFA0215w|Pf CGATAACGATGACGATGATGATGACGATGACAATGATGATGATGATGA
SU_CLEAN_contig_4460         ------------------------------------------------
SU_CLEAN_contig_3767         ------------------------------------------------
SU_CLEAN_contig_6544         ------------------------------------------------
SU_CLEAN_contig_6932         ------------------------------------------------
SU_CLEAN_contig_3486         ------------------------------------------------
SU_CLEAN_contig_6111         ------------------------------------------------

PFA0215wg                    TGACGAAAGCACCATTAGCTATTCCAAAAGTGATTTATCAAAAATTGT
Pfa3D7|pfal_chr1|PFA0215w|Pf TGACGAAAGCACCATTAGCTATTCCAAAAGTGATTTATCAAAAATTGT
SU_CLEAN_contig_4460         ------------------------------------------------
SU_CLEAN_contig_3767         ------------------------------------------------
SU_CLEAN_contig_6544         ------------------------------------------------
SU_CLEAN_contig_6932         ------------------------------------------------
SU_CLEAN_contig_3486         ------------------------------------------------
SU_CLEAN_contig_6111         ------------------------------------------------

PFA0215wg                    AGAATATATAAATAATGATGATATGGAAGAAATGACAAGATTTAGTAA
Pfa3D7|pfal_chr1|PFA0215w|Pf AGAATATATAAATAATGATGATATGGAAGAAATGACAAGATTTAGTAA
SU_CLEAN_contig_4460         ------------------------------------------------
SU_CLEAN_contig_3767         ------------------------------------------------
SU_CLEAN_contig_6544         ------------------------------------------------
SU_CLEAN_contig_6932         ------------------------------------------------
SU_CLEAN_contig_3486         ------------------------------------------------
SU_CLEAN_contig_6111         ------------------------------------------------

PFA0215wg                    TAATAATTCTGTATTACAAAAAAAAAAACAAAATAAAAAAAAGAAAAA
Pfa3D7|pfal_chr1|PFA0215w|Pf TAATAATTCTGTATTACAAAAAAAAAAACAAAATAAAAAAAAGAAAAA
SU_CLEAN_contig_4460         ------------------------------------------------
SU_CLEAN_contig_3767         ------------------------------------------------
SU_CLEAN_contig_6544         -------------------------------------------GCAAA
SU_CLEAN_contig_6932         ------------------------------------------------
SU_CLEAN_contig_3486         ------------------------------------------------
SU_CLEAN_contig_6111         ------------------------------------------------

PFA0215wg                    TGAACAGAATAAAGATAATATATTAACAAAAAATAGTAAACATAATAG
Pfa3D7|pfal_chr1|PFA0215w|Pf TGAACAGAATAAAGATAATATATTAACAAAAAATAGTAAACATAATAG
SU_CLEAN_contig_4460         ------------------------------------------------
SU_CLEAN_contig_3767         ------------------------------------------------
SU_CLEAN_contig_6544         TGAACAGTATAAAGTTAATATATTAACAAAAAATAGTAAACATAATAG
SU_CLEAN_contig_6932         ------------------------------------------------
SU_CLEAN_contig_3486         ------------------------------------------------
SU_CLEAN_contig_6111         ------------------------------------------------

PFA0215wg                    TACACATACAATTAATTGTAAAAATAAAAAGGATCTTAAGAATTTATC
Pfa3D7|pfal_chr1|PFA0215w|Pf TACACATACAATTAATTGTAAAAATAAAAAGGATCTTAAGAATTTATC
SU_CLEAN_contig_4460         ------------------------------------------------
SU_CLEAN_contig_3767         ------------------------------------------------
SU_CLEAN_contig_6544         TACACATACAATTAATTGTAAAAATAAAAAGGATCTTAAGAATTTATC
SU_CLEAN_contig_6932         ------------------------------------------------
SU_CLEAN_contig_3486         ------------------------------------------------
SU_CLEAN_contig_6111         ------------------------------------------------

PFA0215wg                    CACAAGTACAAATATAATGGATGAATCTATTCATAAAAACAACAATGA
Pfa3D7|pfal_chr1|PFA0215w|Pf CACAAGTACAAATATAATGGATGAATCTATTCATAAAAACAACAATGA
SU_CLEAN_contig_4460         ------------------------------------------------
SU_CLEAN_contig_3767         ------------------------------------------------
SU_CLEAN_contig_6544         CACAAGTACAAATATAATGGATGAATCTATTCATAAAAACAACAATGA
SU_CLEAN_contig_6932         ------------------------------------------------
SU_CLEAN_contig_3486         ------------------------------------------------
SU_CLEAN_contig_6111         ------------------------------------------------

PFA0215wg                    TAATAATATGAACAGCAATAAAAACAACAATGATAATAATATGAACAG
Pfa3D7|pfal_chr1|PFA0215w|Pf TAATAATATGAACAGCAATAAAAACAACAATGATAATAATATGAACAG
SU_CLEAN_contig_4460         ------------------------------------------------
SU_CLEAN_contig_3767         ------------------------------------------------
SU_CLEAN_contig_6544         TAATAATATGAACAGCAATAAAAACAACAATGATAATAATATGAACAG
SU_CLEAN_contig_6932         ------------------------------------------------
SU_CLEAN_contig_3486         ------------------------------------------------
SU_CLEAN_contig_6111         ------------------------------------------------

PFA0215wg                    TAATAATAACAACAATGATAATAATATGAACAGTAATAATAACAACAA
Pfa3D7|pfal_chr1|PFA0215w|Pf TAATAATAACAACAATGATAATAATATGAACAGTAATAATAACAACAA
SU_CLEAN_contig_4460         ------------------------------------------------
SU_CLEAN_contig_3767         ------------------------------------------------
SU_CLEAN_contig_6544         TAATAATAACAACAATGATAATAATATGAACAGTAATAATAACAACAA
SU_CLEAN_contig_6932         ------------------------------------------------
SU_CLEAN_contig_3486         ------------------------------------------------
SU_CLEAN_contig_6111         ------------------------------------------------

PFA0215wg                    TGATAATAATATGAACAGTAATAATAACAACAATAATAATTATAATAG
Pfa3D7|pfal_chr1|PFA0215w|Pf TGATAATAATATGAACAGTAATAATAACAACAATAATAATTATAATAG
SU_CLEAN_contig_4460         ------------------------------------------------
SU_CLEAN_contig_3767         ------------------------------------------------
SU_CLEAN_contig_6544         TGATAATAATATGAACAGTAATAATAACAACAATAATAATTACAATAG
SU_CLEAN_contig_6932         ------------------------------------------------
SU_CLEAN_contig_3486         ------------------------------------------------
SU_CLEAN_contig_6111         ------------------------------------------------

PFA0215wg                    TAGTAGTGATATGAAAATTATAGAAAGTAATAATATACCTTATTCACC
Pfa3D7|pfal_chr1|PFA0215w|Pf TAGTAGTGATATGAAAATTATAGAAAGTAATAATATACCTTATTCACC
SU_CLEAN_contig_4460         ------------------------------------------------
SU_CLEAN_contig_3767         ------------------------------------------------
SU_CLEAN_contig_6544         TAGTAGTGATATGAAAATTATAGAAAGTAATAATATACCTTATTCACC
SU_CLEAN_contig_6932         ------------------------------------------------
SU_CLEAN_contig_3486         ------------------------------------------------
SU_CLEAN_contig_6111         ------------------------------------------------

PFA0215wg                    AAATAATAATATGAAAAAAAAAAAAAAAAAAAAAAAAAAAAACTTAAA
Pfa3D7|pfal_chr1|PFA0215w|Pf AAATAATAATATGAAAAAAAAAAAAAAAAAAAAAAAAAAAAACTTAAA
SU_CLEAN_contig_4460         ------------------------------------------------
SU_CLEAN_contig_3767         ------------------------------------------------
SU_CLEAN_contig_6544         AAA---------------------------------------------
SU_CLEAN_contig_6932         ------------------------------------------------
SU_CLEAN_contig_3486         ------------------------------------------------
SU_CLEAN_contig_6111         ------------------------------------------------

PFA0215wg                    AGAAAAATTAAATAATAACATTAAATATAATGAAATAATTACAAAGAC
Pfa3D7|pfal_chr1|PFA0215w|Pf AGAAAAATTAAATAATAACATTAAATATAATGAAATAATTACAAAGAC
SU_CLEAN_contig_4460         ------------------------------------------------
SU_CLEAN_contig_3767         ------------------------------------------------
SU_CLEAN_contig_6544         ------------------------------------------------
SU_CLEAN_contig_6932         ------------------------------------------------
SU_CLEAN_contig_3486         ------------------------------------------------
SU_CLEAN_contig_6111         ------------------------------------------------

PFA0215wg                    ACATATATTTCCAACAAACAAAATAATACAACATGATAAAGGTGTAGA
Pfa3D7|pfal_chr1|PFA0215w|Pf ACATATATTTCCAACAAACAAAATAATACAACATGATAAAGGTGTAGA
SU_CLEAN_contig_4460         ------------------------------------------------
SU_CLEAN_contig_3767         ------------------------------------------------
SU_CLEAN_contig_6544         ------------------------------------------------
SU_CLEAN_contig_6932         ------------------------------------------------
SU_CLEAN_contig_3486         ------------------------------------------------
SU_CLEAN_contig_6111         ------------------------------------------------

PFA0215wg                    ATACGAAACAACAAATTCAAAACATCTCTTACATAAAAATATTAATAA
Pfa3D7|pfal_chr1|PFA0215w|Pf ATACGAAACAACAAATTCAAAACATCTCTTACATAAAAATATTAATAA
SU_CLEAN_contig_4460         ------------------------------------------------
SU_CLEAN_contig_3767         ------------------------------------------------
SU_CLEAN_contig_6544         ------------------------------------------------
SU_CLEAN_contig_6932         ------------------------------------------------
SU_CLEAN_contig_3486         ------------------------------------------------
SU_CLEAN_contig_6111         ------------------------------------------------

PFA0215wg                    TATATATAACCAAAGTGAACAGAATTGGTCTCTTCATGAAGATCTTTT
Pfa3D7|pfal_chr1|PFA0215w|Pf TATATATAACCAAAGTGAACAGAATTGGTCTCTTCATGAAGATCTTTT
SU_CLEAN_contig_4460         ------------------------------------------------
SU_CLEAN_contig_3767         ------------------------------------------------
SU_CLEAN_contig_6544         ------------------------------------------------
SU_CLEAN_contig_6932         ------------------------------------------------
SU_CLEAN_contig_3486         ------------------------------------------------
SU_CLEAN_contig_6111         ------------------------------------------------

PFA0215wg                    AAAAGAAGTTTTAACAAAAGAAGAATATAATGAAAAATTGATCAAAAA
Pfa3D7|pfal_chr1|PFA0215w|Pf AAAAGAAGTTTTAACAAAAGAAGAATATAATGAAAAATTGATCAAAAA
SU_CLEAN_contig_4460         ------------------------------------------------
SU_CLEAN_contig_3767         ------------------------------------------------
SU_CLEAN_contig_6544         ------------------------------------------------
SU_CLEAN_contig_6932         ------------------------------------------------
SU_CLEAN_contig_3486         ------------------------------------------------
SU_CLEAN_contig_6111         ------------------------------------------------

PFA0215wg                    AAATAAAAATAAAAATAGTAAAATAAATAAAAAGACAGTAGATAATAA
Pfa3D7|pfal_chr1|PFA0215w|Pf AAATAAAAATAAAAATAGTAAAATAAATAAAAAGACAGTAGATAATAA
SU_CLEAN_contig_4460         ------------------------------------------------
SU_CLEAN_contig_3767         ------------------------------------------------
SU_CLEAN_contig_6544         ------------------------------------------------
SU_CLEAN_contig_6932         ------------------------------------------------
SU_CLEAN_contig_3486         ------------------------------------------------
SU_CLEAN_contig_6111         ------------------------------------------------

PFA0215wg                    AGAAACACATCTACATAAACAAATCGCAGAAAAATATGATAACATACA
Pfa3D7|pfal_chr1|PFA0215w|Pf AGAAACACATCTACATAAACAAATCGCAGAAAAATATGATAACATACA
SU_CLEAN_contig_4460         ------------------------------------------------
SU_CLEAN_contig_3767         ------------------------------------------------
SU_CLEAN_contig_6544         ------------------------------------------------
SU_CLEAN_contig_6932         ------------------------------------------------
SU_CLEAN_contig_3486         ------------------------------------------------
SU_CLEAN_contig_6111         ------------------------------------------------

PFA0215wg                    TACTTATATAGTTGAAACCAGAAAAGATAAATATTCACCTAGTGACCA
Pfa3D7|pfal_chr1|PFA0215w|Pf TACTTATATAGTTGAAACCAGAAAAGATAAATATTCACCTAGTGACCA
SU_CLEAN_contig_4460         ------------------------------------------------
SU_CLEAN_contig_3767         ------------------------------------------------
SU_CLEAN_contig_6544         ------------------------------------------------
SU_CLEAN_contig_6932         ------------------------------------------------
SU_CLEAN_contig_3486         ------------------------------------------------
SU_CLEAN_contig_6111         ------------------------------------------------

PFA0215wg                    TGAAAAACAAAACAGTTTTATAAAAGAGCGCGTTCTTCATTCCAAAAA
Pfa3D7|pfal_chr1|PFA0215w|Pf TGAAAAACAAAACAGTTTTATAAAAGAGCGCGTTCTTCATTCCAAAAA
SU_CLEAN_contig_4460         ------------------------------------------------
SU_CLEAN_contig_3767         ------------------------------------------------
SU_CLEAN_contig_6544         ------------------------------------------------
SU_CLEAN_contig_6932         ------------------------------------------------
SU_CLEAN_contig_3486         ------------------------------------------------
SU_CLEAN_contig_6111         ------------------------------------------------

PFA0215wg                    AAAAATCAAAGGAAAAAAAAATAGTAAGAGGAACATAAAAATGGTATC
Pfa3D7|pfal_chr1|PFA0215w|Pf AAAAATCAAAGGAAAAAAAAATAGTAAGAGGAACATAAAAATGGTATC
SU_CLEAN_contig_4460         ------------------------------------------------
SU_CLEAN_contig_3767         ------------------------------------------------
SU_CLEAN_contig_6544         ------------------------------------------------
SU_CLEAN_contig_6932         ------------------------------------------------
SU_CLEAN_contig_3486         ------------------------------------------------
SU_CLEAN_contig_6111         ------------------------------------------------

PFA0215wg                    TCGAAATAAGGAAAACAAAAAGGAAAGAACAATGAAAAGTCAAAATGA
Pfa3D7|pfal_chr1|PFA0215w|Pf TCGAAATAAGGAAAACAAAAAGGAAAGAACAATGAAAAGTCAAAATGA
SU_CLEAN_contig_4460         ------------------------------------------------
SU_CLEAN_contig_3767         ------------------------------------------------
SU_CLEAN_contig_6544         ------------------------------------------------
SU_CLEAN_contig_6932         ------------------------------------------------
SU_CLEAN_contig_3486         ------------------------------------------------
SU_CLEAN_contig_6111         ------------------------------------------------

PFA0215wg                    CAATCATCTTAATAATCATGAGAGTGATGACAATAATAGTATTGAAAA
Pfa3D7|pfal_chr1|PFA0215w|Pf CAATCATCTTAATAATCATGAGAGTGATGACAATAATAGTATTGAAAA
SU_CLEAN_contig_4460         ------------------------------------------------
SU_CLEAN_contig_3767         ------------------------------------------------
SU_CLEAN_contig_6544         ------------------------------------------------
SU_CLEAN_contig_6932         ------------------------------------------------
SU_CLEAN_contig_3486         ------------------------------------------------
SU_CLEAN_contig_6111         ------------------------------------------------

PFA0215wg                    CAGTTATGAGGAAAGTGCTATGTATGATGAAAACAATAGCAGTATTCA
Pfa3D7|pfal_chr1|PFA0215w|Pf CAGTTATGAGGAAAGTGCTATGTATGATGAAAACAATAGCAGTATTCA
SU_CLEAN_contig_4460         ------------------------------------------------
SU_CLEAN_contig_3767         ------------------------------------------------
SU_CLEAN_contig_6544         ------------------------------------------------
SU_CLEAN_contig_6932         ------------------------------------------------
SU_CLEAN_contig_3486         ------------------------------------------------
SU_CLEAN_contig_6111         ------------------------------------------------

PFA0215wg                    TGATGATAATTCAAAAAAAGAAAAATTCAGTGATAATGAAAAATATCA
Pfa3D7|pfal_chr1|PFA0215w|Pf TGATGATAATTCAAAAAAAGAAAAATTCAGTGATAATGAAAAATATCA
SU_CLEAN_contig_4460         ------------------------------------------------
SU_CLEAN_contig_3767         ------------------------------------------------
SU_CLEAN_contig_6544         ------------------------------------------------
SU_CLEAN_contig_6932         ------------------------------------------------
SU_CLEAN_contig_3486         ------------------------------------------------
SU_CLEAN_contig_6111         ------------------------------------------------

PFA0215wg                    TGAACGTGCTGAAGAAGAAATTGTAAGTGATGATCTTTACCAAGAAGA
Pfa3D7|pfal_chr1|PFA0215w|Pf TGAACGTGCTGAAGAAGAAATTGTAAGTGATGATCTTTACCAAGAAGA
SU_CLEAN_contig_4460         ------------------------------------------------
SU_CLEAN_contig_3767         ------------------------------------------------
SU_CLEAN_contig_6544         ------------------------------------------------
SU_CLEAN_contig_6932         ------------------------------------------------
SU_CLEAN_contig_3486         ------------------------------------------------
SU_CLEAN_contig_6111         ------------------------------------------------

PFA0215wg                    TGATAATAGTGATCATTCAAATAAAAAAATTAAAATGAATATGAAATC
Pfa3D7|pfal_chr1|PFA0215w|Pf TGATAATAGTGATCATTCAAATAAAAAAATTAAAATGAATATGAAATC
SU_CLEAN_contig_4460         ------------------------------------------------
SU_CLEAN_contig_3767         ------------------------------------------------
SU_CLEAN_contig_6544         ------------------------------------------------
SU_CLEAN_contig_6932         ------------------------------------------------
SU_CLEAN_contig_3486         ------------------------------------------------
SU_CLEAN_contig_6111         ------------------------------------------------

PFA0215wg                    AATGACCAGCTTCGATAAAGATAAAAGGAGATATACAATACAAAATCT
Pfa3D7|pfal_chr1|PFA0215w|Pf AATGACCAGCTTCGATAAAGATAAAAGGAGATATACAATACAAAATCT
SU_CLEAN_contig_4460         ------------------------------------------------
SU_CLEAN_contig_3767         ------------------------------------------------
SU_CLEAN_contig_6544         ------------------------------------------------
SU_CLEAN_contig_6932         ------------------------------------------------
SU_CLEAN_contig_3486         ------------------------------------------------
SU_CLEAN_contig_6111         ------------------------------------------------

PFA0215wg                    TGAAGAAATAAAGAAAAAATCCAAAAAAAGTATTAACAAAAATGAAAA
Pfa3D7|pfal_chr1|PFA0215w|Pf TGAAGAAATAAAGAAAAAATCCAAAAAAAGTATTAACAAAAATGAAAA
SU_CLEAN_contig_4460         ------------------------------------------------
SU_CLEAN_contig_3767         ------------------------------------------------
SU_CLEAN_contig_6544         ------------------------------------------------
SU_CLEAN_contig_6932         ------------------------------------------------
SU_CLEAN_contig_3486         ------------------------------------------------
SU_CLEAN_contig_6111         ------------------------------------------------

PFA0215wg                    CGACAAATATGGATATAATAGTGATTATATGAACGATTCAGGTGATTT
Pfa3D7|pfal_chr1|PFA0215w|Pf CGACAAATATGGATATAATAGTGATTATATGAACGATTCAGGTGATTT
SU_CLEAN_contig_4460         ------------------------------------------------
SU_CLEAN_contig_3767         ------------------------------------------------
SU_CLEAN_contig_6544         ------------------------------------------------
SU_CLEAN_contig_6932         ------------------------------------------------
SU_CLEAN_contig_3486         ------------------------------------------------
SU_CLEAN_contig_6111         ------------------------------------------------

PFA0215wg                    TGCGGTGGAAAAAAAAGATAAAAAAAAAAAAACACAACAAGAAAATTG
Pfa3D7|pfal_chr1|PFA0215w|Pf TGCGGTGGAAAAAAAAGATAAAAAAAAAAAAACACAACAAGAAAATTG
SU_CLEAN_contig_4460         ------------------------------------------------
SU_CLEAN_contig_3767         ------------------------------------------------
SU_CLEAN_contig_6544         ------------------------------------------------
SU_CLEAN_contig_6932         ------------------------------------------------
SU_CLEAN_contig_3486         ------------------------------------------------
SU_CLEAN_contig_6111         ------------------------------------------------

PFA0215wg                    TGATAATAAATATGGTAATAAATATAACAAATGTGATAAAGATAAAGA
Pfa3D7|pfal_chr1|PFA0215w|Pf TGATAATAAATATGGTAATAAATATAACAAATGTGATAAAGATAAAGA
SU_CLEAN_contig_4460         ------------------------------------------------
SU_CLEAN_contig_3767         ------------------------------------------------
SU_CLEAN_contig_6544         ------------------------------------------------
SU_CLEAN_contig_6932         ------------------------------------------------
SU_CLEAN_contig_3486         ------------------------------------------------
SU_CLEAN_contig_6111         ------------------------------------------------

PFA0215wg                    TAAAGATAATTATAATAATAAGGACAAATTTCTTCCCAGTGATCAAGC
Pfa3D7|pfal_chr1|PFA0215w|Pf TAAAGATAATTATAATAATAAGGACAAATTTCTTCCCAGTGATCAAGC
SU_CLEAN_contig_4460         ------------------------------------------------
SU_CLEAN_contig_3767         ------------------------------------------------
SU_CLEAN_contig_6544         ------------------------------------------------
SU_CLEAN_contig_6932         ------------------------------------------------
SU_CLEAN_contig_3486         ------------------------------------------------
SU_CLEAN_contig_6111         ------------------------------------------------

PFA0215wg                    TTTTCATTATGATAATCGTAAAGCAAAAAAAAAAAATAAAGAAGATAT
Pfa3D7|pfal_chr1|PFA0215w|Pf TTTTCATTATGATAATCGTAAAGCAAAAAAAAAAAATAAAGAAGATAT
SU_CLEAN_contig_4460         ------------------------------------------------
SU_CLEAN_contig_3767         ------------------------------------------------
SU_CLEAN_contig_6544         ------------------------------------------------
SU_CLEAN_contig_6932         ------------------------------------------------
SU_CLEAN_contig_3486         ------------------------------------------------
SU_CLEAN_contig_6111         ------------------------------------------------

PFA0215wg                    ATTAAAAGATCAATATAATGATGAACATATAAAAGAATATTTTTATTC
Pfa3D7|pfal_chr1|PFA0215w|Pf ATTAAAAGATCAATATAATGATGAACATATAAAAGAATATTTTTATTC
SU_CLEAN_contig_4460         ------------------------------------------------
SU_CLEAN_contig_3767         ------------------------------------------------
SU_CLEAN_contig_6544         ------------------------------------------------
SU_CLEAN_contig_6932         ------------------------------------------------
SU_CLEAN_contig_3486         ------------------------------------------------
SU_CLEAN_contig_6111         ------------------------------------------------

PFA0215wg                    CTTAATAGAAGGACAAGTCTCTAAAAACAATAAAAACAAAAAAAAAAA
Pfa3D7|pfal_chr1|PFA0215w|Pf CTTAATAGAAGGACAAGTCTCTAAAAACAATAAAAACAAAAAAAAAAA
SU_CLEAN_contig_4460         ------------------------------------------------
SU_CLEAN_contig_3767         ------------------------------------------------
SU_CLEAN_contig_6544         ------------------------------------------------
SU_CLEAN_contig_6932         ------------------------------------------------
SU_CLEAN_contig_3486         ------------------------------------------------
SU_CLEAN_contig_6111         ------------------------------------------------

PFA0215wg                    AAATTCCCAAAGAGATTATAGTTTGAATAAATCTACTAAAGAAAAAGG
Pfa3D7|pfal_chr1|PFA0215w|Pf AAATTCCCAAAGAGATTATAGTTTGAATAAATCTACTAAAGAAAAAGG
SU_CLEAN_contig_4460         ------------------------------------------------
SU_CLEAN_contig_3767         ------------------------------------------------
SU_CLEAN_contig_6544         ------------------------------------------------
SU_CLEAN_contig_6932         ------------------------------------------------
SU_CLEAN_contig_3486         ------------------------------------------------
SU_CLEAN_contig_6111         ------------------------------------------------

PFA0215wg                    AGTAAAAAAAGAACGCCTTTTACACAATAAACATTTTAAAGAAACTGA
Pfa3D7|pfal_chr1|PFA0215w|Pf AGTAAAAAAAGAACGCCTTTTACACAATAAACATTTTAAAGAAACTGA
SU_CLEAN_contig_4460         ------------------------------------------------
SU_CLEAN_contig_3767         ------------------------------------------------
SU_CLEAN_contig_6544         ------------------------------------------------
SU_CLEAN_contig_6932         ------------------------------------------------
SU_CLEAN_contig_3486         ------------------------------------------------
SU_CLEAN_contig_6111         ------------------------------------------------

PFA0215wg                    TTCGGAAGAAGATCAAAACAACAAAAAAAATAAAAATAATATTTATTT
Pfa3D7|pfal_chr1|PFA0215w|Pf TTCGGAAGAAGATCAAAACAACAAAAAAAATAAAAATAATATTTATTT
SU_CLEAN_contig_4460         ------------------------------------------------
SU_CLEAN_contig_3767         ------------------------------------------------
SU_CLEAN_contig_6544         ------------------------------------------------
SU_CLEAN_contig_6932         ------------------------------------------------
SU_CLEAN_contig_3486         ------------------------------------------------
SU_CLEAN_contig_6111         ------------------------------------------------

PFA0215wg                    AAAAAAAAATTATGATCAAGAAAATGAAAAAGATAATGAATATGAAAA
Pfa3D7|pfal_chr1|PFA0215w|Pf AAAAAAAAATTATGATCAAGAAAATGAAAAAGATAATGAATATGAAAA
SU_CLEAN_contig_4460         ------------------------------------------------
SU_CLEAN_contig_3767         ------------------------------------------------
SU_CLEAN_contig_6544         ------------------------------------------------
SU_CLEAN_contig_6932         ------------------------------------------------
SU_CLEAN_contig_3486         ------------------------------------------------
SU_CLEAN_contig_6111         ------------------------------------------------

PFA0215wg                    TGAAAAAAGTTATAAAAAAAGTACACGCCCGTACTATGAAGAAGATCA
Pfa3D7|pfal_chr1|PFA0215w|Pf TGAAAAAAGTTATAAAAAAAGTACACGCCCGTACTATGAAGAAGATCA
SU_CLEAN_contig_4460         ------------------------------------------------
SU_CLEAN_contig_3767         ------------------------------------------------
SU_CLEAN_contig_6544         ------------------------------------------------
SU_CLEAN_contig_6932         ------------------------------------------------
SU_CLEAN_contig_3486         ------------------------------------------------
SU_CLEAN_contig_6111         ------------------------------------------------

PFA0215wg                    TACACCTTATCGTAAACAGAATATTCAGGATTGGTCTTCCTACACAAA
Pfa3D7|pfal_chr1|PFA0215w|Pf TACACCTTATCGTAAACAGAATATTCAGGATTGGTCTTCCTACACAAA
SU_CLEAN_contig_4460         ------------------------------------------------
SU_CLEAN_contig_3767         ------------------------------------------------
SU_CLEAN_contig_6544         ------------------------------------------------
SU_CLEAN_contig_6932         ------------------------------------------------
SU_CLEAN_contig_3486         ------------------------------------------------
SU_CLEAN_contig_6111         ------------------------------------------------

PFA0215wg                    AGATAAAGAAAATAAATTAAATATGGATGATGATATAAATATGAATAA
Pfa3D7|pfal_chr1|PFA0215w|Pf AGATAAAGAAAATAAATTAAATATGGATGATGATATAAATATGAATAA
SU_CLEAN_contig_4460         ------------------------------------------------
SU_CLEAN_contig_3767         ------------------------------------------------
SU_CLEAN_contig_6544         ------------------------------------------------
SU_CLEAN_contig_6932         ------------------------------------------------
SU_CLEAN_contig_3486         ------------------------------------------------
SU_CLEAN_contig_6111         ------------------------------------------------

PFA0215wg                    AGGAAATGACCAAGACGTGAACCGTACCTATAAAAATGAAAAAAATAA
Pfa3D7|pfal_chr1|PFA0215w|Pf AGGAAATGACCAAGACGTGAACCGTACCTATAAAAATGAAAAAAATAA
SU_CLEAN_contig_4460         ------------------------------------------------
SU_CLEAN_contig_3767         ------------------------------------------------
SU_CLEAN_contig_6544         ------------------------------------------------
SU_CLEAN_contig_6932         ------------------------------------------------
SU_CLEAN_contig_3486         ------------------------------------------------
SU_CLEAN_contig_6111         ------------------------------------------------

PFA0215wg                    AGAAGAAGATAAATATGGAAAAAATGAAAAAAACGAAAAATATGACAA
Pfa3D7|pfal_chr1|PFA0215w|Pf AGAAGAAGATAAATATGGAAAAAATGAAAAAAACGAAAAATATGACAA
SU_CLEAN_contig_4460         ------------------------------------------------
SU_CLEAN_contig_3767         ------------------------------------------------
SU_CLEAN_contig_6544         ------------------------------------------------
SU_CLEAN_contig_6932         ------------------------------------------------
SU_CLEAN_contig_3486         ------------------------------------------------
SU_CLEAN_contig_6111         ------------------------------------------------

PFA0215wg                    ATATGACAAATATGAAAAATATGAAAAATATGATAAATACAAAAAAGA
Pfa3D7|pfal_chr1|PFA0215w|Pf ATATGACAAATATGAAAAATATGAAAAATATGATAAATACAAAAAAGA
SU_CLEAN_contig_4460         ------------------------------------------------
SU_CLEAN_contig_3767         ------------------------------------------------
SU_CLEAN_contig_6544         ------------------------------------------------
SU_CLEAN_contig_6932         ------------------------------------------------
SU_CLEAN_contig_3486         ------------------------------------------------
SU_CLEAN_contig_6111         ------------------------------------------------

PFA0215wg                    TAATAAAAATCAACATGATGATCCACTTTATGATAATATTAATAAAAA
Pfa3D7|pfal_chr1|PFA0215w|Pf TAATAAAAATCAACATGATGATCCACTTTATGATAATATTAATAAAAA
SU_CLEAN_contig_4460         ------------------------------------------------
SU_CLEAN_contig_3767         ------------------------------------------------
SU_CLEAN_contig_6544         ------------------------------------------------
SU_CLEAN_contig_6932         ------------------------------------------------
SU_CLEAN_contig_3486         ------------------------------------------------
SU_CLEAN_contig_6111         ------------------------------------------------

PFA0215wg                    TTACGATAATGATAATAAAGGGCTAGAGTTCTTTTCAAACAATTTCTT
Pfa3D7|pfal_chr1|PFA0215w|Pf TTACGATAATGATAATAAAGGGCTAGAGTTCTTTTCAAACAATTTCTT
SU_CLEAN_contig_4460         ------------------------------------------------
SU_CLEAN_contig_3767         ------------------------------------------------
SU_CLEAN_contig_6544         ------------------------------------------------
SU_CLEAN_contig_6932         ------------------------------------------------
SU_CLEAN_contig_3486         ------------------------------------------------
SU_CLEAN_contig_6111         ------------------------------------------------

PFA0215wg                    TCATATTAAAAAATTTATAGAAAAAAAAGAAAATGAAAATGTTCACAT
Pfa3D7|pfal_chr1|PFA0215w|Pf TCATATTAAAAAATTTATAGAAAAAAAAGAAAATGAAAATGTTCACAT
SU_CLEAN_contig_4460         ------------------------------------------------
SU_CLEAN_contig_3767         ------------------------------------------------
SU_CLEAN_contig_6544         ------------------------------------------------
SU_CLEAN_contig_6932         ------------------------------------------------
SU_CLEAN_contig_3486         ------------------------------------------------
SU_CLEAN_contig_6111         ------------------------------------------------

PFA0215wg                    GTCAAAAATTGAAAATTCACAAAAAGAAGAAGAATTAAATCATAAAAG
Pfa3D7|pfal_chr1|PFA0215w|Pf GTCAAAAATTGAAAATTCACAAAAAGAAGAAGAATTAAATCATAAAAG
SU_CLEAN_contig_4460         ------------------------------------------------
SU_CLEAN_contig_3767         ------------------------------------------------
SU_CLEAN_contig_6544         ------------------------------------------------
SU_CLEAN_contig_6932         ------------------------------------------------
SU_CLEAN_contig_3486         ------------------------------------------------
SU_CLEAN_contig_6111         ------------------------------------------------

PFA0215wg                    AAATAACCTGAACAGTTCAGGTAAAACGGAAAAGCTTGAAAAATTTTT
Pfa3D7|pfal_chr1|PFA0215w|Pf AAATAACCTGAACAGTTCAGGTAAAACGGAAAAGCTTGAAAAATTTTT
SU_CLEAN_contig_4460         ------------------------------------------------
SU_CLEAN_contig_3767         ------------------------------------------------
SU_CLEAN_contig_6544         ------------------------------------------------
SU_CLEAN_contig_6932         ------------------------------------------------
SU_CLEAN_contig_3486         ------------------------------------------------
SU_CLEAN_contig_6111         ------------------------------------------------

PFA0215wg                    AGGATTATATAAAGAAAATAATGAAGCTATGGATTTTTATAAGAGTGT
Pfa3D7|pfal_chr1|PFA0215w|Pf AGGATTATATAAAGAAAATAATGAAGCTATGGATTTTTATAAGAGTGT
SU_CLEAN_contig_4460         ------------------------------------------------
SU_CLEAN_contig_3767         ------------------------------------------------
SU_CLEAN_contig_6544         ------------------------------------------------
SU_CLEAN_contig_6932         ------------------------------------------------
SU_CLEAN_contig_3486         ------------------------------------------------
SU_CLEAN_contig_6111         ------------------------------------------------

PFA0215wg                    TTTGATAGAAGAAAATAATAGTATGAATATATCAAAAAATAAGATAAA
Pfa3D7|pfal_chr1|PFA0215w|Pf TTTGATAGAAGAAAATAATAGTATGAATATATCAAAAAATAAGATAAA
SU_CLEAN_contig_4460         ------------------------------------------------
SU_CLEAN_contig_3767         ------------------------------------------------
SU_CLEAN_contig_6544         ------------------------------------------------
SU_CLEAN_contig_6932         ------------------------------------------------
SU_CLEAN_contig_3486         ------------------------------------------------
SU_CLEAN_contig_6111         ------------------------------------------------

PFA0215wg                    TAAGAATAATATAATTGATGATCGTATGAAGGATAATATATCTAAAAT
Pfa3D7|pfal_chr1|PFA0215w|Pf TAAGAATAATATAATTGATGATCGTATGAAGGATAATATATCTAAAAT
SU_CLEAN_contig_4460         ------------------------------------------------
SU_CLEAN_contig_3767         ------------------------------------------------
SU_CLEAN_contig_6544         ------------------------------------------------
SU_CLEAN_contig_6932         ------------------------------------------------
SU_CLEAN_contig_3486         ------------------------------------------------
SU_CLEAN_contig_6111         ------------------------------------------------

PFA0215wg                    AAATCGTTATAATAGTGATGACACATATATAAAAGTTGAAAATAATTA
Pfa3D7|pfal_chr1|PFA0215w|Pf AAATCGTTATAATAGTGATGACACATATATAAAAGTTGAAAATAATTA
SU_CLEAN_contig_4460         ------------------------------------------------
SU_CLEAN_contig_3767         ------------------------------------------------
SU_CLEAN_contig_6544         ------------------------------------------------
SU_CLEAN_contig_6932         ------------------------------------------------
SU_CLEAN_contig_3486         ------------------------------------------------
SU_CLEAN_contig_6111         ------------------------------------------------

PFA0215wg                    TGATAATAAAAAAGAAATGAACAATTCTGATGAATTAAATGGTAACAA
Pfa3D7|pfal_chr1|PFA0215w|Pf TGATAATAAAAAAGAAATGAACAATTCTGATGAATTAAATGGTAACAA
SU_CLEAN_contig_4460         ------------------------------------------------
SU_CLEAN_contig_3767         ------------------------------------------------
SU_CLEAN_contig_6544         ------------------------------------------------
SU_CLEAN_contig_6932         ------------------------------------------------
SU_CLEAN_contig_3486         ------------------------------------------------
SU_CLEAN_contig_6111         ------------------------------------------------

PFA0215wg                    CAATAATAATAATAATAAAAACAACAACAACAACAACAACAACAATAA
Pfa3D7|pfal_chr1|PFA0215w|Pf CAATAATAATAATAATAAAAACAACAACAACAACAACAACAACAATAA
SU_CLEAN_contig_4460         ------------------------------------------------
SU_CLEAN_contig_3767         ------------------------------------------------
SU_CLEAN_contig_6544         ------------------------------------------------
SU_CLEAN_contig_6932         ------------------------------------------------
SU_CLEAN_contig_3486         ------------------------------------------------
SU_CLEAN_contig_6111         ------------------------------------------------

PFA0215wg                    TAATAATAACAATAATAATAACAACAATAATAATATTAATAATGGTGG
Pfa3D7|pfal_chr1|PFA0215w|Pf TAATAATAACAATAATAATAACAACAATAATAATATTAATAATGGTGG
SU_CLEAN_contig_4460         ------------------------------------------------
SU_CLEAN_contig_3767         ------------------------------------------------
SU_CLEAN_contig_6544         ------------------------------------------------
SU_CLEAN_contig_6932         ---------------------------------------------TGG
SU_CLEAN_contig_3486         ------------------------------------------------
SU_CLEAN_contig_6111         ------------------------------------------------

PFA0215wg                    TGATAAGAATCGTCGTAATAATTTTAATAATAATAATATTTATATGTG
Pfa3D7|pfal_chr1|PFA0215w|Pf TGATAAGAATCGTCGTAATAATTTTAATAATAATAATATTTATATGTG
SU_CLEAN_contig_4460         ------------------------------------------------
SU_CLEAN_contig_3767         ------------------------------------------------
SU_CLEAN_contig_6544         ------------------------------------------------
SU_CLEAN_contig_6932         TGATAAGAATCGTCGTAATAATTTTAATAATAATAATATTTATATGTG
SU_CLEAN_contig_3486         ------------------------------------------------
SU_CLEAN_contig_6111         ------------------------------------------------

PFA0215wg                    TAAAAATGTAAAGAATATAATTTTATCCTTAGAATTAAGTAATGAAGA
Pfa3D7|pfal_chr1|PFA0215w|Pf TAAAAATGTAAAGAATATAATTTTATCCTTAGAATTAAGTAATGAAGA
SU_CLEAN_contig_4460         ------------------------------------------------
SU_CLEAN_contig_3767         ------------------------------------------------
SU_CLEAN_contig_6544         ------------------------------------------------
SU_CLEAN_contig_6932         TAAAAATGTAAAGAATATAATTTTATCCTTAGAATTAAGTAATGAAGA
SU_CLEAN_contig_3486         ------------------------------------------------
SU_CLEAN_contig_6111         ------------------------------------------------

PFA0215wg                    AAAAATTAATGAAGTGAGGAAAATTTTATTTTATTCATCTAGCGATGA
Pfa3D7|pfal_chr1|PFA0215w|Pf AAAAATTAATGAAGTGAGGAAAATTTTATTTTATTCATCTAGCGATGA
SU_CLEAN_contig_4460         ------------------------------------------------
SU_CLEAN_contig_3767         ------------------------------------------------
SU_CLEAN_contig_6544         ------------------------------------------------
SU_CLEAN_contig_6932         AAAAATTAATGAAGTGAGGAAAATTTTATTTTATTCATCTAGCGATGA
SU_CLEAN_contig_3486         ------------------------------------------------
SU_CLEAN_contig_6111         ------------------------------------------------

PFA0215wg                    AAAGAAATATATTATGAATGAAATATTAAATATATTATATATTTATCC
Pfa3D7|pfal_chr1|PFA0215w|Pf AAAGAAATATATTATGAATGAAATATTAAATATATTATATATTTATCC
SU_CLEAN_contig_4460         ------------------------------------------------
SU_CLEAN_contig_3767         ------------------------------------------------
SU_CLEAN_contig_6544         ------------------------------------------------
SU_CLEAN_contig_6932         AAAGAAATATATTATGAATGAAATATTAAATATATTATATATTTATCC
SU_CLEAN_contig_3486         ------------------------------------------------
SU_CLEAN_contig_6111         ------------------------------------------------

PFA0215wg                    ACAATTATATGTTTCTTGTATTATTAGTTTGTTTTATTTATTTATATT
Pfa3D7|pfal_chr1|PFA0215w|Pf ACAATTATATGTTTCTTGTATTATTAGTTTGTTTTATTTATTTATATT
SU_CLEAN_contig_4460         ------------------------------------------------
SU_CLEAN_contig_3767         ------------------------------------------------
SU_CLEAN_contig_6544         ------------------------------------------------
SU_CLEAN_contig_6932         ACAATTATATGTTTCTTGTATTATTAGTTTGTTTTATTTATTTATATT
SU_CLEAN_contig_3486         ------------------------------------------------
SU_CLEAN_contig_6111         ------------------------------------------------

PFA0215wg                    AGATAATGAAATCTTTGAAAAATATTTTAATGCTGATGATTTAGTATA
Pfa3D7|pfal_chr1|PFA0215w|Pf AGATAATGAAATCTTTGAAAAATATTTTAATGCTGATGATTTAGTATA
SU_CLEAN_contig_4460         ------------------------------------------------
SU_CLEAN_contig_3767         ------------------------------------------------
SU_CLEAN_contig_6544         ------------------------------------------------
SU_CLEAN_contig_6932         AGATAATGAAATCTTTGAAAAATATTTTAATGCTGATGATTTAGTATA
SU_CLEAN_contig_3486         ------------------------------------------------
SU_CLEAN_contig_6111         ------------------------------------------------

PFA0215wg                    CTTGTTTAATGAAAAAATAGATTTTAGATATGCTGAATGGTTCTTAAA
Pfa3D7|pfal_chr1|PFA0215w|Pf CTTGTTTAATGAAAAAATAGATTTTAGATATGCTGAATGGTTCTTAAA
SU_CLEAN_contig_4460         ------------------------------------------------
SU_CLEAN_contig_3767         ------------------------------------------------
SU_CLEAN_contig_6544         ------------------------------------------------
SU_CLEAN_contig_6932         CTTGTTTAATGAAAAAATAGATTTTAGATATGCTGAATGGTTCTTAAA
SU_CLEAN_contig_3486         ------------------------------------------------
SU_CLEAN_contig_6111         ------------------------------------------------

PFA0215wg                    AACGTACCTATTTTATAAATATAAATATTCTGATAATACACATACCAA
Pfa3D7|pfal_chr1|PFA0215w|Pf AACGTACCTATTTTATAAATATAAATATTCTGATAATACACATACCAA
SU_CLEAN_contig_4460         ------------------------------------------------
SU_CLEAN_contig_3767         ------------------------------------------------
SU_CLEAN_contig_6544         ------------------------------------------------
SU_CLEAN_contig_6932         AACGTACCTATTTTATAAATATAAATATTCTGATAATACACATACCAA
SU_CLEAN_contig_3486         ------------------------------------------------
SU_CLEAN_contig_6111         ------------------------------------------------

PFA0215wg                    GGGATCTATATATTATATAAAGAAGGGTTCACCAAGAAATAGTATAAA
Pfa3D7|pfal_chr1|PFA0215w|Pf GGGATCTATATATTATATAAAGAAGGGTTCACCAAGAAATAGTATAAA
SU_CLEAN_contig_4460         ------------------------------------------------
SU_CLEAN_contig_3767         ------------------------------------------------
SU_CLEAN_contig_6544         ------------------------------------------------
SU_CLEAN_contig_6932         GGGATCTATATATTATATAAAGAAGGGTTCACCAAGAAATAGTATAAA
SU_CLEAN_contig_3486         ------------------------------------------------
SU_CLEAN_contig_6111         ------------------------------------------------

PFA0215wg                    AAGGGAGGACAGCAATATGTATGCTGATCAAAGTGTCATGGCAGAAAA
Pfa3D7|pfal_chr1|PFA0215w|Pf AAGGGAGGACAGCAATATGTATGCTGATCAAAGTGTCATGGCAGAAAA
SU_CLEAN_contig_4460         ------------------------------------------------
SU_CLEAN_contig_3767         ------------------------------------------------
SU_CLEAN_contig_6544         ------------------------------------------------
SU_CLEAN_contig_6932         AAGGGAGGACAGCAATATGTATGCTGATCAAAGTGTCATGGCAGAAAA
SU_CLEAN_contig_3486         ------------------------------------------------
SU_CLEAN_contig_6111         ------------------------------------------------

PFA0215wg                    TATAAAAAAAAATTATTTAAATGAAGGAAACCAAAAAGATGATGATAA
Pfa3D7|pfal_chr1|PFA0215w|Pf TATAAAAAAAAATTATTTAAATGAAGGAAACCAAAAAGATGATGATAA
SU_CLEAN_contig_4460         ------------------------------------------------
SU_CLEAN_contig_3767         ------------------------------------------------
SU_CLEAN_contig_6544         ------------------------------------------------
SU_CLEAN_contig_6932         TATAAAAAAAAATTATTTAAATGAAGGAAACCAAAAAGATGATGATAA
SU_CLEAN_contig_3486         ------------------------------------------------
SU_CLEAN_contig_6111         ------------------------------------------------

PFA0215wg                    CAAAAACAATTATGATGATAAAGAAAACAATTATGATGATAAAGAAAA
Pfa3D7|pfal_chr1|PFA0215w|Pf CAAAAACAATTATGATGATAAAGAAAACAATTATGATGATAAAGAAAA
SU_CLEAN_contig_4460         ------------------------------------------------
SU_CLEAN_contig_3767         ------------------------------------------------
SU_CLEAN_contig_6544         ------------------------------------------------
SU_CLEAN_contig_6932         CAAAAACAATTATGATGATAAAGAAAACAATTATGATGATAAAGAAAA
SU_CLEAN_contig_3486         ------------------------------------------------
SU_CLEAN_contig_6111         ------------------------------------------------

PFA0215wg                    CAATTATGATGATAAAGAAAACAATTATGATGATAACAAAAACAATTA
Pfa3D7|pfal_chr1|PFA0215w|Pf CAATTATGATGATAAAGAAAACAATTATGATGATAACAAAAACAATTA
SU_CLEAN_contig_4460         ------------------------------------------------
SU_CLEAN_contig_3767         ------------------------------------------------
SU_CLEAN_contig_6544         ------------------------------------------------
SU_CLEAN_contig_6932         CAATTATGATGATAAAGAAAACAATTATGAT-----------------
SU_CLEAN_contig_3486         ------------------------------------------------
SU_CLEAN_contig_6111         ------------------------------------------------

PFA0215wg                    TGATGATAACAAAAACAATTATGATGATAAAAAAAACAATTATGACGA
Pfa3D7|pfal_chr1|PFA0215w|Pf TGATGATAACAAAAACAATTATGATGATAAAAAAAACAATTATGACGA
SU_CLEAN_contig_4460         ------------------------------------------------
SU_CLEAN_contig_3767         ------------------------------------------------
SU_CLEAN_contig_6544         ------------------------------------------------
SU_CLEAN_contig_6932         ------------------------------------------------
SU_CLEAN_contig_3486         ------------------------------------------------
SU_CLEAN_contig_6111         ------------------------------------------------

PFA0215wg                    TAAAAAAAACAATTATGATGATAACAAAAACAATTATGACTATAATAA
Pfa3D7|pfal_chr1|PFA0215w|Pf TAAAAAAAACAATTATGATGATAACAAAAACAATTATGACTATAATAA
SU_CLEAN_contig_4460         ------------------------------------------------
SU_CLEAN_contig_3767         ------------------------------------------------
SU_CLEAN_contig_6544         ------------------------------------------------
SU_CLEAN_contig_6932         ------------------------------------------------
SU_CLEAN_contig_3486         ------------------------------------------------
SU_CLEAN_contig_6111         ------------------------------------------------

PFA0215wg                    CAACAAAAATGACGATGATGATAGTATCAACGTCTCATCAAGTTTAAA
Pfa3D7|pfal_chr1|PFA0215w|Pf CAACAAAAATGACGATGATGATAGTATCAACGTCTCATCAAGTTTAAA
SU_CLEAN_contig_4460         ------------------------------------------------
SU_CLEAN_contig_3767         ------------------------------------------------
SU_CLEAN_contig_6544         ------------------------------------------------
SU_CLEAN_contig_6932         ------------------------------------------------
SU_CLEAN_contig_3486         ------------------------------------------------
SU_CLEAN_contig_6111         ------------------------------------------------

PFA0215wg                    AGGAATCCATAAAAACACGTTTGATCCTTTTTTTGAGAAACACAGTAA
Pfa3D7|pfal_chr1|PFA0215w|Pf AGGAATCCATAAAAACACGTTTGATCCTTTTTTTGAGAAACACAGTAA
SU_CLEAN_contig_4460         ------------------------------------------------
SU_CLEAN_contig_3767         ------------------------------------------------
SU_CLEAN_contig_6544         ------------------------------------------------
SU_CLEAN_contig_6932         ------------------------------------------------
SU_CLEAN_contig_3486         ------------------------------------------------
SU_CLEAN_contig_6111         ------------------------------------------------

PFA0215wg                    CAACTCACTTATGGATTCAGGTGATGACTACTTATGTGATATGAATAA
Pfa3D7|pfal_chr1|PFA0215w|Pf CAACTCACTTATGGATTCAGGTGATGACTACTTATGTGATATGAATAA
SU_CLEAN_contig_4460         ------------------------------------------------
SU_CLEAN_contig_3767         ------------------------------------------------
SU_CLEAN_contig_6544         ------------------------------------------------
SU_CLEAN_contig_6932         ------------------------------------------------
SU_CLEAN_contig_3486         ------------------------------------------------
SU_CLEAN_contig_6111         ------------------------------------------------

PFA0215wg                    TTTATCCAATAATAAAAAAGATATATATATCTTATGGACATATTTTGA
Pfa3D7|pfal_chr1|PFA0215w|Pf TTTATCCAATAATAAAAAAGATATATATATCTTATGGACATATTTTGA
SU_CLEAN_contig_4460         ------------------------------------------------
SU_CLEAN_contig_3767         ------------------------------------------------
SU_CLEAN_contig_6544         ------------------------------------------------
SU_CLEAN_contig_6932         ------------------------------------------------
SU_CLEAN_contig_3486         ------------------------------------------------
SU_CLEAN_contig_6111         ------------------------------------------------

PFA0215wg                    GAGTTCGAAATGTGTAGGATATAATGAATGTAAAACATTATTAAGTTT
Pfa3D7|pfal_chr1|PFA0215w|Pf GAGTTCGAAATGTGTAGGATATAATGAATGTAAAACATTATTAAGTTT
SU_CLEAN_contig_4460         ------------------------------------------------
SU_CLEAN_contig_3767         ------------------------------------------------
SU_CLEAN_contig_6544         ------------------------------------------------
SU_CLEAN_contig_6932         ------------------------------------------------
SU_CLEAN_contig_3486         ------------------------------------------------
SU_CLEAN_contig_6111         ------------------------------------------------

PFA0215wg                    ATGTTTAAAAAACGAAAATGAAACATGTATTAATAATATTAGTGCTTC
Pfa3D7|pfal_chr1|PFA0215w|Pf ATGTTTAAAAAACGAAAATGAAACATGTATTAATAATATTAGTGCTTC
SU_CLEAN_contig_4460         ------------------------------------------------
SU_CLEAN_contig_3767         ------------------------------------------------
SU_CLEAN_contig_6544         ------------------------------------------------
SU_CLEAN_contig_6932         ------------------------------------------------
SU_CLEAN_contig_3486         ------------------------------------------------
SU_CLEAN_contig_6111         ------------------------------------------------

PFA0215wg                    TAAACTTAGAAGTTTAGTTATTTCCATATGGTCGAATATACCTTCATC
Pfa3D7|pfal_chr1|PFA0215w|Pf TAAACTTAGAAGTTTAGTTATTTCCATATGGTCGAATATACCTTCATC
SU_CLEAN_contig_4460         ------------------------------------------------
SU_CLEAN_contig_3767         ------------------------------------------------
SU_CLEAN_contig_6544         ------------------------------------------------
SU_CLEAN_contig_6932         ------------------------------------------------
SU_CLEAN_contig_3486         ------------------------------------------------
SU_CLEAN_contig_6111         ------------------------------------------------

PFA0215wg                    GAAACCTAAACGTTCATTTATAAAATTAATATTTAATTGGATAAATAA
Pfa3D7|pfal_chr1|PFA0215w|Pf GAAACCTAAACGTTCATTTATAAAATTAATATTTAATTGGATAAATAA
SU_CLEAN_contig_4460         ------------------------------------------------
SU_CLEAN_contig_3767         ------------------------------------------------
SU_CLEAN_contig_6544         ------------------------------------------------
SU_CLEAN_contig_6932         ------------------------------------------------
SU_CLEAN_contig_3486         ------------------------------------------------
SU_CLEAN_contig_6111         ------------------------------------------------

PFA0215wg                    TAAAAAAGATGATTTACATAAAAAAAAGAATTTATTTTATTTATTAAA
Pfa3D7|pfal_chr1|PFA0215w|Pf TAAAAAAGATGATTTACATAAAAAAAAGAATTTATTTTATTTATTAAA
SU_CLEAN_contig_4460         ------------------------------------------------
SU_CLEAN_contig_3767         ------------------------------------------------
SU_CLEAN_contig_6544         ------------------------------------------------
SU_CLEAN_contig_6932         ------------------------------------------------
SU_CLEAN_contig_3486         ------------------------------------------------
SU_CLEAN_contig_6111         ------------------------------------------------

PFA0215wg                    ATCTGAAAAGAAAAATAATAAGAATTTATCAAAAATATGTTTTAATTA
Pfa3D7|pfal_chr1|PFA0215w|Pf ATCTGAAAAGAAAAATAATAAGAATTTATCAAAAATATGTTTTAATTA
SU_CLEAN_contig_4460         ------------------------------------------------
SU_CLEAN_contig_3767         ------------------------------------------------
SU_CLEAN_contig_6544         ------------------------------------------------
SU_CLEAN_contig_6932         ------------------------------------------------
SU_CLEAN_contig_3486         ------------------------------------------------
SU_CLEAN_contig_6111         ------------------------------------------------

PFA0215wg                    TTTCTTAAATTATTTAATTAAATATAAAGATAATTGTTCAAATGATAT
Pfa3D7|pfal_chr1|PFA0215w|Pf TTTCTTAAATTATTTAATTAAATATAAAGATAATTGTTCAAATGATAT
SU_CLEAN_contig_4460         ------------------------------------------------
SU_CLEAN_contig_3767         ------------------------------------------------
SU_CLEAN_contig_6544         ------------------------------------------------
SU_CLEAN_contig_6932         ------------------------------------------------
SU_CLEAN_contig_3486         ------------------------------------------------
SU_CLEAN_contig_6111         ------------------------------------------------

PFA0215wg                    TATATATATATTATATTTGATAGATGAAAATGAATTAAAAATATATTC
Pfa3D7|pfal_chr1|PFA0215w|Pf TATATATATATTATATTTGATAGATGAAAATGAATTAAAAATATATTC
SU_CLEAN_contig_4460         ------------------------------------------------
SU_CLEAN_contig_3767         ------------------------------------------------
SU_CLEAN_contig_6544         ------------------------------------------------
SU_CLEAN_contig_6932         ------------------------------------------------
SU_CLEAN_contig_3486         ------------------------------------------------
SU_CLEAN_contig_6111         ------------------------------------------------

PFA0215wg                    GAAAAATTTTATACAAAATCATAAAATAAATTTTAATCAATTTATATC
Pfa3D7|pfal_chr1|PFA0215w|Pf GAAAAATTTTATACAAAATCATAAAATAAATTTTAATCAATTTATATC
SU_CLEAN_contig_4460         ------------------------------------------------
SU_CLEAN_contig_3767         ------------------------------------------------
SU_CLEAN_contig_6544         ------------------------------------------------
SU_CLEAN_contig_6932         ------------------------------------------------
SU_CLEAN_contig_3486         ------------------------------------------------
SU_CLEAN_contig_6111         ------------------------------------------------

PFA0215wg                    TATATGGAATATTATGTGTATATTATTTTGGGATACTGATGAAATTAA
Pfa3D7|pfal_chr1|PFA0215w|Pf TATATGGAATATTATGTGTATATTATTTTGGGATACTGATGAAATTAA
SU_CLEAN_contig_4460         ------------------------------------------------
SU_CLEAN_contig_3767         ------------------------------------------------
SU_CLEAN_contig_6544         ------------------------------------------------
SU_CLEAN_contig_6932         ------------------------------------------------
SU_CLEAN_contig_3486         ------------------------------------------------
SU_CLEAN_contig_6111         ------------------------------------------------

PFA0215wg                    TAATTTTACATTTTTACAAAAAAATAAATATTATTATTATGATTTTAT
Pfa3D7|pfal_chr1|PFA0215w|Pf TAATTTTACATTTTTACAAAAAAATAAATATTATTATTATGATTTTAT
SU_CLEAN_contig_4460         ------------------------------------------------
SU_CLEAN_contig_3767         ------------------------------------------------
SU_CLEAN_contig_6544         ------------------------------------------------
SU_CLEAN_contig_6932         ------------------------------------------------
SU_CLEAN_contig_3486         ------------------------------------------------
SU_CLEAN_contig_6111         ------------------------------------------------

PFA0215wg                    GTTAATATTTCTAAAAACATTTTATGATTATATAAATGTAAATAGAGA
Pfa3D7|pfal_chr1|PFA0215w|Pf GTTAATATTTCTAAAAACATTTTATGATTATATAAATGTAAATAGAGA
SU_CLEAN_contig_4460         ------------------------------------------------
SU_CLEAN_contig_3767         ------------------------------------------------
SU_CLEAN_contig_6544         ------------------------------------------------
SU_CLEAN_contig_6932         ------------------------------------------------
SU_CLEAN_contig_3486         ------------------------------------------------
SU_CLEAN_contig_6111         ------------------------------------------------

PFA0215wg                    CATGAGAGAAATCATGAAAATGAAATTGAAGAGAACTTTTCTAACAGG
Pfa3D7|pfal_chr1|PFA0215w|Pf CATGAGAGAAATCATGAAAATGAAATTGAAGAGAACTTTTCTAACAGG
SU_CLEAN_contig_4460         ------------------------------------------------
SU_CLEAN_contig_3767         ------------------------------------------------
SU_CLEAN_contig_6544         ------------------------------------------------
SU_CLEAN_contig_6932         ------------------------------------------------
SU_CLEAN_contig_3486         --------------------------TGAAGAGAACTTTTCTAACAGG
SU_CLEAN_contig_6111         ------------------------------------------------

PFA0215wg                    ATATCACCATGATGTTGAGGAGCCATCTCAAGAACATATGTCCCTTTA
Pfa3D7|pfal_chr1|PFA0215w|Pf ATATCACCATGATGTTGAGGAGCCATCTCAAGAACATATGTCCCTTTA
SU_CLEAN_contig_4460         ------------------------------------------------
SU_CLEAN_contig_3767         ------------------------------------------------
SU_CLEAN_contig_6544         ------------------------------------------------
SU_CLEAN_contig_6932         ------------------------------------------------
SU_CLEAN_contig_3486         ATATCACCATGATGTTGAGGAGCCATCTCAAGAACATATGTCCCTTTA
SU_CLEAN_contig_6111         ------------------------------------------------

PFA0215wg                    CCAAGAAAAAAATAATATTCATAATCAAGACAATCGTTTAAGTTTTAC
Pfa3D7|pfal_chr1|PFA0215w|Pf CCAAGAAAAAAATAATATTCATAATCAAGACAATCGTTTAAGTTTTAC
SU_CLEAN_contig_4460         ------------------------------------------------
SU_CLEAN_contig_3767         ------------------------------------------------
SU_CLEAN_contig_6544         ------------------------------------------------
SU_CLEAN_contig_6932         ------------------------------------------------
SU_CLEAN_contig_3486         CCAAGAAAAAAATAATATTCATAATCAAGACAATCGTTTAAGTTTTAC
SU_CLEAN_contig_6111         ------------------------------------------------

PFA0215wg                    TTATATGAAAAAAATGTCGCTCTCGAATTCATCCATAAATAATAAACA
Pfa3D7|pfal_chr1|PFA0215w|Pf TTATATGAAAAAAATGTCGCTCTCGAATTCATCCATAAATAATAAACA
SU_CLEAN_contig_4460         ------------------------------------------------
SU_CLEAN_contig_3767         ------------------------------------------------
SU_CLEAN_contig_6544         ------------------------------------------------
SU_CLEAN_contig_6932         ------------------------------------------------
SU_CLEAN_contig_3486         TTATATGAAAAAAATGTCGCTCTCGAATTCATCCATAAATAATAAACA
SU_CLEAN_contig_6111         ------------------------------------------------

PFA0215wg                    AGACAAACATGAAGATCAAAATGAATATCTTAATCTTTTTGATATTGA
Pfa3D7|pfal_chr1|PFA0215w|Pf AGACAAACATGAAGATCAAAATGAATATCTTAATCTTTTTGATATTGA
SU_CLEAN_contig_4460         ------------------------------------------------
SU_CLEAN_contig_3767         ------------------------------------------------
SU_CLEAN_contig_6544         ------------------------------------------------
SU_CLEAN_contig_6932         ------------------------------------------------
SU_CLEAN_contig_3486         AGACAAACATGAAGATCAAAATGAATATCTTAATCTTTTTGATATTGA
SU_CLEAN_contig_6111         -------------GATCAAAATGAATATCTTAATCTTTTTGATATTGA

PFA0215wg                    AAATATAATTAATAATTTTAATTTTACCGATTTTGTAAATAATGAAAT
Pfa3D7|pfal_chr1|PFA0215w|Pf AAATATAATTAATAATTTTAATTTTACCGATTTTGTAAATAATGAAAT
SU_CLEAN_contig_4460         ------------------------------------------------
SU_CLEAN_contig_3767         ------------------------------------------------
SU_CLEAN_contig_6544         ------------------------------------------------
SU_CLEAN_contig_6932         ------------------------------------------------
SU_CLEAN_contig_3486         AAATATAATTAATAATTTTAATTTTACCGATTTTGTAAATAATGAAAT
SU_CLEAN_contig_6111         AAATATAATTAATAATTTTAATTTTACCGATTTTGTAAATAATGAAAT

PFA0215wg                    TAGTAGAGACAATTATTTCGATTCTTTCTTTGGAGCGACCAATATGCC
Pfa3D7|pfal_chr1|PFA0215w|Pf TAGTAGAGACAATTATTTCGATTCTTTCTTTGGAGCGACCAATATGCC
SU_CLEAN_contig_4460         ------------------------------------------------
SU_CLEAN_contig_3767         ------------------------------------------------
SU_CLEAN_contig_6544         ------------------------------------------------
SU_CLEAN_contig_6932         ------------------------------------------------
SU_CLEAN_contig_3486         TAGTAGAGACAATTATTTCGATTCTTTCTTTGGAGCGACCAATATGCC
SU_CLEAN_contig_6111         TAGTAGAGACAATTATTTCGATTCTTTCTTTGGAGCGACCAATATGCC

PFA0215wg                    TATCCCCAGCATGTCGAATATATCTTTGGCTGGTGAGTTTATGAGGAA
Pfa3D7|pfal_chr1|PFA0215w|Pf TATCCCCAGCATGTCGAATATATCTTTGGCTGGTGAGTTTATGAGGAA
SU_CLEAN_contig_4460         ------------------------------------------------
SU_CLEAN_contig_3767         ------------------------------------------------
SU_CLEAN_contig_6544         ------------------------------------------------
SU_CLEAN_contig_6932         ------------------------------------------------
SU_CLEAN_contig_3486         TATCCCCAGCATGTCGAATATATCTTTGGCTG----------------
SU_CLEAN_contig_6111         TATCCCCAGCATGTCGAATATATCTTTGGCTG----------------

PFA0215wg                    AAATATAAATATGTAAATATATATAAATATATAAATATATATATATAT
Pfa3D7|pfal_chr1|PFA0215w|Pf AAATATAAATATGTAA--------------------------------
SU_CLEAN_contig_4460         ------------------------------------------------
SU_CLEAN_contig_3767         ------------------------------------------------
SU_CLEAN_contig_6544         ------------------------------------------------
SU_CLEAN_contig_6932         ------------------------------------------------
SU_CLEAN_contig_3486         ------------------------------------------------
SU_CLEAN_contig_6111         ------------------------------------------------

PFA0215wg                    ATATATATATATATATATATATATATATATGTTTATATTTACCTACAT
Pfa3D7|pfal_chr1|PFA0215w|Pf ------------------------------------------------
SU_CLEAN_contig_4460         ------------------------------------------------
SU_CLEAN_contig_3767         ------------------------------------------------
SU_CLEAN_contig_6544         ------------------------------------------------
SU_CLEAN_contig_6932         ------------------------------------------------
SU_CLEAN_contig_3486         ------------------------------------------------
SU_CLEAN_contig_6111         ------------------------------------------------

PFA0215wg                    TTATTACATCGATCGCTTGCTTTATGATCACACTTTTTTTTTTTTTTT
Pfa3D7|pfal_chr1|PFA0215w|Pf ------------------------------------------------
SU_CLEAN_contig_4460         ------------------------------------------------
SU_CLEAN_contig_3767         ------------------------------------------------
SU_CLEAN_contig_6544         ------------------------------------------------
SU_CLEAN_contig_6932         ------------------------------------------------
SU_CLEAN_contig_3486         ------------------------------------------------
SU_CLEAN_contig_6111         ------------------------------------------------

PFA0215wg                    TTTTTTTTTTTTTCTTTATATTTTTATTTTATTTTATTTTATTTTTTT
Pfa3D7|pfal_chr1|PFA0215w|Pf ------------------------------------------------
SU_CLEAN_contig_4460         ------------------------------------------------
SU_CLEAN_contig_3767         ------------------------------------------------
SU_CLEAN_contig_6544         ------------------------------------------------
SU_CLEAN_contig_6932         ------------------------------------------------
SU_CLEAN_contig_3486         ------------------------------------------------
SU_CLEAN_contig_6111         ------------------------------------------------

PFA0215wg                    ATTTTATTTTTTTTTTTATTTTCAGGAAATCATACAACTCAATATGAA
Pfa3D7|pfal_chr1|PFA0215w|Pf ------------------------------------------------
SU_CLEAN_contig_4460         ------------------------------------------------
SU_CLEAN_contig_3767         ------------------------------------------------
SU_CLEAN_contig_6544         ------------------------------------------------
SU_CLEAN_contig_6932         ------------------------------------------------
SU_CLEAN_contig_3486         -------------------------GAAATCATACAACTCAATATGAA
SU_CLEAN_contig_6111         -------------------------GAAATCATACAACTCAATATGAA

PFA0215wg                    AAAAACACACGTCATAATTACAACTCTCCCTTGACGCACCCCTTATGG
Pfa3D7|pfal_chr1|PFA0215w|Pf ------------------------------------------------
SU_CLEAN_contig_4460         ------------------------------------------------
SU_CLEAN_contig_3767         ------------------------------------------------
SU_CLEAN_contig_6544         ------------------------------------------------
SU_CLEAN_contig_6932         ------------------------------------------------
SU_CLEAN_contig_3486         AAAAACACACGTCATAATTACAACTCTCCCTTGACGCACCCCTTATGG
SU_CLEAN_contig_6111         AAAAACACACGTCATAATTACAACTCTCCCTTGACGCACCCCTTATGG

PFA0215wg                    AGAAATCGTCAAGAAAAAGAACGAGATTTACAAAGAATAAAAGACGAA
Pfa3D7|pfal_chr1|PFA0215w|Pf ------------------------------------------------
SU_CLEAN_contig_4460         ------------------------------------------------
SU_CLEAN_contig_3767         ------------------------------------------------
SU_CLEAN_contig_6544         ------------------------------------------------
SU_CLEAN_contig_6932         ------------------------------------------------
SU_CLEAN_contig_3486         AGAAATCGTCAAGAAAAAGAACGAGATTTACAAAGAATAAAAGACGAA
SU_CLEAN_contig_6111         AGAAATCGTCAAGAAAAAGAACGAGATTTACAAAGAATAAAAGACGAA

PFA0215wg                    GAAGAAAGATTAAAAAGGAGAGGAGGTGTACCTTTAACAGAAGCTTAT
Pfa3D7|pfal_chr1|PFA0215w|Pf ------------------------------------------------
SU_CLEAN_contig_4460         ------------------------------------------------
SU_CLEAN_contig_3767         ------------------------------------------------
SU_CLEAN_contig_6544         ------------------------------------------------
SU_CLEAN_contig_6932         ------------------------------------------------
SU_CLEAN_contig_3486         GAAGAAAGATTAAAAAGGAGAGGAGGTGTACCTTTAACAGAAGCTTAT
SU_CLEAN_contig_6111         GAAGAAAGATTAAAAAGGAGAGGAGGTGTACCTTTAACAGAAGCTTAT

PFA0215wg                    GATATAGAAAATTTAATCTTTTTAGGAATATGTATAAAAATAGTTATA
Pfa3D7|pfal_chr1|PFA0215w|Pf ------------------------------------------------
SU_CLEAN_contig_4460         ------------------------------------------------
SU_CLEAN_contig_3767         ------------------------------------------------
SU_CLEAN_contig_6544         ------------------------------------------------
SU_CLEAN_contig_6932         ------------------------------------------------
SU_CLEAN_contig_3486         GATATAGAAAATTTAATCTTTTTAGGAATATGTATAAAAATAGTTATA
SU_CLEAN_contig_6111         GATATAGAAAATTTAATCTTTTTAGGAATATGTATAAAAATAGTTATA

PFA0215wg                    TGTAGAATTTCTAATTTATTGAATGCTAAATCATGTTTACAACAATTT
Pfa3D7|pfal_chr1|PFA0215w|Pf ------------------------------------------------
SU_CLEAN_contig_4460         ------------------------------------------------
SU_CLEAN_contig_3767         ------------------------------------------------
SU_CLEAN_contig_6544         ------------------------------------------------
SU_CLEAN_contig_6932         ------------------------------------------------
SU_CLEAN_contig_3486         TGTAGAATTTCTAATTTATTGGATGCTAAATCATGTTTACAACAATTT
SU_CLEAN_contig_6111         TGTAGAATTTCTAATTTATTGAATGCTAAATCATGTTTACAACAATTT

PFA0215wg                    CATTATTTTCTAAATCACAAAAGGCTAGGTTTAAAAATATTTAAATAC
Pfa3D7|pfal_chr1|PFA0215w|Pf ------------------------------------------------
SU_CLEAN_contig_4460         ------------------------------------------------
SU_CLEAN_contig_3767         ------------------------------------------------
SU_CLEAN_contig_6544         ------------------------------------------------
SU_CLEAN_contig_6932         ------------------------------------------------
SU_CLEAN_contig_3486         CATTATTTTCTAAATCACAAAAGGCTAGGTTTAAAAATATTTAAATAC
SU_CLEAN_contig_6111         CATTATTTTCTAAATCACAAAAGGCTAGGTTTAAAAATATTTAAATAC

PFA0215wg                    TCACATATTATATTAGTATATTTTATACCATTTTTT-AAAAAATATTA
Pfa3D7|pfal_chr1|PFA0215w|Pf ------------------------------------------------
SU_CLEAN_contig_4460         ------------------------------------------------
SU_CLEAN_contig_3767         ------------------------------------------------
SU_CLEAN_contig_6544         ------------------------------------------------
SU_CLEAN_contig_6932         ------------------------------------------------
SU_CLEAN_contig_3486         TCACATATTATATTAGTATATTTTATACCATTTTTT-AAAAAATATTA
SU_CLEAN_contig_6111         TCACATATTATATTAGTATATTTTATACCATTTTTTAAAAAAATATTA

PFA0215wg                    TTTTTTATGGAAATTTATTGAGCATGAAATAGATAAAGATATTATGAA
Pfa3D7|pfal_chr1|PFA0215w|Pf ------------------------------------------------
SU_CLEAN_contig_4460         ------------------------------------------------
SU_CLEAN_contig_3767         ------------------------------------------------
SU_CLEAN_contig_6544         ------------------------------------------------
SU_CLEAN_contig_6932         ------------------------------------------------
SU_CLEAN_contig_3486         TTTTTTATGGAAATTTATTGAGCATGAAATAGATAAAGATATTATGAA
SU_CLEAN_contig_6111         TTTTTTATGGAAATTTATTGAGCATGAAATAGATAAAGATATTATGAA

PFA0215wg                    TCTTATAAAATATATTATGGATCATTTAGAAAATATGCAAGTAGAAAA
Pfa3D7|pfal_chr1|PFA0215w|Pf ------------------------------------------------
SU_CLEAN_contig_4460         ------------------------------------------------
SU_CLEAN_contig_3767         ------------------------------------------------
SU_CLEAN_contig_6544         ------------------------------------------------
SU_CLEAN_contig_6932         ------------------------------------------------
SU_CLEAN_contig_3486         TCTTATAAAATATATTATGGATCATTTAGAAAATATGCAAGTAGAAAA
SU_CLEAN_contig_6111         TCTTATAAAATATATTATGGATC-------------------------

PFA0215wg                    TATACCCTTAAGTTTATGTAATATTAATAATACCTCTAATCAAATGCT
Pfa3D7|pfal_chr1|PFA0215w|Pf ------------------------------------------------
SU_CLEAN_contig_4460         ------------------------------------------------
SU_CLEAN_contig_3767         ------------------------------------------------
SU_CLEAN_contig_6544         ------------------------------------------------
SU_CLEAN_contig_6932         ------------------------------------------------
SU_CLEAN_contig_3486         TATACCCTTAAGTTTATGTAATATTAATAATACCTCTAATCAAATGCT
SU_CLEAN_contig_6111         ------------------------------------------------

PFA0215wg                    TCCGGGTGTATCAAATCAAAATATGAATGAACGTACATATGCTGAAAA
Pfa3D7|pfal_chr1|PFA0215w|Pf ------------------------------------------------
SU_CLEAN_contig_4460         ------------------------------------------------
SU_CLEAN_contig_3767         ------------------------------------------------
SU_CLEAN_contig_6544         ------------------------------------------------
SU_CLEAN_contig_6932         ------------------------------------------------
SU_CLEAN_contig_3486         TCCGGGTGTATCAAATCAAAATATGAATGAACGTACATATGCTGAAAA
SU_CLEAN_contig_6111         ------------------------------------------------

PFA0215wg                    TTTACATAATATGAATAATATACATAATAATAAATTTTGTCCCTCTTC
Pfa3D7|pfal_chr1|PFA0215w|Pf ------------------------------------------------
SU_CLEAN_contig_4460         ------------------------------------------------
SU_CLEAN_contig_3767         ------------------------------------------------
SU_CLEAN_contig_6544         ------------------------------------------------
SU_CLEAN_contig_6932         ------------------------------------------------
SU_CLEAN_contig_3486         TTTACAT-----------------------------------------
SU_CLEAN_contig_6111         ------------------------------------------------

PFA0215wg                    CTATCGTCATACACAAAATATTCTTAATATGAATAGTACACATAATAA
Pfa3D7|pfal_chr1|PFA0215w|Pf ------------------------------------------------
SU_CLEAN_contig_4460         ------------------------------------------------
SU_CLEAN_contig_3767         ------------------------------------------------
SU_CLEAN_contig_6544         ------------------------------------------------
SU_CLEAN_contig_6932         ------------------------------------------------
SU_CLEAN_contig_3486         ------------------------------------------------
SU_CLEAN_contig_6111         ------------------------------------------------

PFA0215wg                    TAGCAGTGTCAATAATAATTTTAATAAAATGAATCATTCTATTTCGGA
Pfa3D7|pfal_chr1|PFA0215w|Pf ------------------------------------------------
SU_CLEAN_contig_4460         ------------------------------------------------
SU_CLEAN_contig_3767         ------------------------------------------------
SU_CLEAN_contig_6544         ------------------------------------------------
SU_CLEAN_contig_6932         ------------------------------------------------
SU_CLEAN_contig_3486         ------------------------------------------------
SU_CLEAN_contig_6111         ------------------------------------------------

PFA0215wg                    AAAGATGGGGAAAAATAAAAATGATAATATCTTTTCCTTTTTAAAATC
Pfa3D7|pfal_chr1|PFA0215w|Pf ------------------------------------------------
SU_CLEAN_contig_4460         ------------------------------------------------
SU_CLEAN_contig_3767         ------------------------------------------------
SU_CLEAN_contig_6544         ------------------------------------------------
SU_CLEAN_contig_6932         ------------------------------------------------
SU_CLEAN_contig_3486         ------------------------------------------------
SU_CLEAN_contig_6111         ------------------------------------------------

PFA0215wg                    AACAAAAAATAATATGTCTTTTGATCAAAATGGACGTCTTGTTAATAG
Pfa3D7|pfal_chr1|PFA0215w|Pf ------------------------------------------------
SU_CLEAN_contig_4460         ------------------------------------------------
SU_CLEAN_contig_3767         ------------------------------------------------
SU_CLEAN_contig_6544         ------------------------------------------------
SU_CLEAN_contig_6932         ------------------------------------------------
SU_CLEAN_contig_3486         ------------------------------------------------
SU_CLEAN_contig_6111         ------------------------------------------------

PFA0215wg                    TAACATTAA
Pfa3D7|pfal_chr1|PFA0215w|Pf ---------
SU_CLEAN_contig_4460         ---------
SU_CLEAN_contig_3767         ---------
SU_CLEAN_contig_6544         ---------
SU_CLEAN_contig_6932         ---------
SU_CLEAN_contig_3486         ---------
SU_CLEAN_contig_6111         ---------

;

endblock;
