# Supplementary material for: cDNA sequences reveal considerable gene prediction inaccuracy in the Plasmodium falciparum genome
Source: BMC Genomics. 2007 Jul 27;8:255. doi: 10.1186/1471-2164-8-255 (PMC1978503; doi:10.1186/1471-2164-8-255)
Supplement: Additional file 3 — Genes with cDNA sequences not matching predicted CDS perfectly. Aligned cDNA and predicted CDS sequences can be viewed by double clicking the hyper-linked gene names in the Excel file. [file 1471-2164-8-255-S3.zip › PFA0220w.TXT]

#NEXUS

[!This data assembled using Sequencher, from Gene Codes Corporation.]
begin data;
   dimensions ntax=3 nchar=6614;
   format datatype=dna gap=- interleave=yes;
   matrix

PFA0220w         AAAACAATTATGACGATAAAAAAAACAATTATGATGATAACAAAAACA
MAL1|PFA0220w    ------------------------------------------------
su_gi_contig_904 ------------------------------------------------

PFA0220w         ATTATGACTATAATAACAACAAAAATGACGATGATGATAGTATCAACG
MAL1|PFA0220w    ------------------------------------------------
su_gi_contig_904 ------------------------------------------------

PFA0220w         TCTCATCAAGTTTAAAAGGAATCCATAAAAACACGTTTGATCCTTTTT
MAL1|PFA0220w    ------------------------------------------------
su_gi_contig_904 ------------------------------------------------

PFA0220w         TTGAGAAACACAGTAACAACTCACTTATGGATTCAGGTGATGACTACT
MAL1|PFA0220w    ------------------------------------------------
su_gi_contig_904 ------------------------------------------------

PFA0220w         TATGTGATATGAATAATTTATCCAATAATAAAAAAGATATATATATCT
MAL1|PFA0220w    ------------------------------------------------
su_gi_contig_904 ------------------------------------------------

PFA0220w         TATGGACATATTTTGAGAGTTCGAAATGTGTAGGATATAATGAATGTA
MAL1|PFA0220w    ------------------------------------------------
su_gi_contig_904 ------------------------------------------------

PFA0220w         AAACATTATTAAGTTTATGTTTAAAAAACGAAAATGAAACATGTATTA
MAL1|PFA0220w    ------------------------------------------------
su_gi_contig_904 ------------------------------------------------

PFA0220w         ATAATATTAGTGCTTCTAAACTTAGAAGTTTAGTTATTTCCATATGGT
MAL1|PFA0220w    ------------------------------------------------
su_gi_contig_904 ------------------------------------------------

PFA0220w         CGAATATACCTTCATCGAAACCTAAACGTTCATTTATAAAATTAATAT
MAL1|PFA0220w    ------------------------------------------------
su_gi_contig_904 ------------------------------------------------

PFA0220w         TTAATTGGATAAATAATAAAAAAGATGATTTACATAAAAAAAAGAATT
MAL1|PFA0220w    ------------------------------------------------
su_gi_contig_904 ------------------------------------------------

PFA0220w         TATTTTATTTATTAAAATCTGAAAAGAAAAATAATAAGAATTTATCAA
MAL1|PFA0220w    ------------------------------------------------
su_gi_contig_904 ------------------------------------------------

PFA0220w         AAATATGTTTTAATTATTTCTTAAATTATTTAATTAAATATAAAGATA
MAL1|PFA0220w    ------------------------------------------------
su_gi_contig_904 ------------------------------------------------

PFA0220w         ATTGTTCAAATGATATTATATATATATTATATTTGATAGATGAAAATG
MAL1|PFA0220w    ------------------------------------------------
su_gi_contig_904 ------------------------------------------------

PFA0220w         AATTAAAAATATATTCGAAAAATTTTATACAAAATCATAAAATAAATT
MAL1|PFA0220w    ------------------------------------------------
su_gi_contig_904 ------------------------------------------------

PFA0220w         TTAATCAATTTATATCTATATGGAATATTATGTGTATATTATTTTGGG
MAL1|PFA0220w    ------------------------------------------------
su_gi_contig_904 ------------------------------------------------

PFA0220w         ATACTGATGAAATTAATAATTTTACATTTTTACAAAAAAATAAATATT
MAL1|PFA0220w    ------------------------------------------------
su_gi_contig_904 ------------------------------------------------

PFA0220w         ATTATTATGATTTTATGTTAATATTTCTAAAAACATTTTATGATTATA
MAL1|PFA0220w    ------------------------------------------------
su_gi_contig_904 ------------------------------------------------

PFA0220w         TAAATGTAAATAGAGACATGAGAGAAATCATGAAAATGAAATTGAAGA
MAL1|PFA0220w    ------------------------------------------------
su_gi_contig_904 ------------------------------------------------

PFA0220w         GAACTTTTCTAACAGGATATCACCATGATGTTGAGGAGCCATCTCAAG
MAL1|PFA0220w    ------------------------------------------------
su_gi_contig_904 ------------------------------------------------

PFA0220w         AACATATGTCCCTTTACCAAGAAAAAAATAATATTCATAATCAAGACA
MAL1|PFA0220w    ------------------------------------------------
su_gi_contig_904 -----------CTTTACCAAGAAAAAAATAATATTCATAATCAAGACA

PFA0220w         ATCGTTTAAGTTTTACTTATATGAAAAAAATGTCGCTCTCGAATTCAT
MAL1|PFA0220w    ------------------------------------------------
su_gi_contig_904 ATCGTTTAAGTTTTACTTATATGAAAAAAATGTCGCTCTCGAATTCAT

PFA0220w         CCATAAATAATAAACAAGACAAACATGAAGATCAAAATGAATATCTTA
MAL1|PFA0220w    ------------------------------------------------
su_gi_contig_904 CCATAAATAATAAACAAGACAAACATGAAGATCAAAATGAATATCTTA

PFA0220w         ATCTTTTTGATATTGAAAATATAATTAATAATTTTAATTTTACCGATT
MAL1|PFA0220w    ------------------------------------------------
su_gi_contig_904 ATCTTTTTGATATTGAAAATATAATTAATAATTTTAATTTTACCGATT

PFA0220w         TTGTAAATAATGAAATTAGTAGAGACAATTATTTCGATTCTTTCTTTG
MAL1|PFA0220w    ------------------------------------------------
su_gi_contig_904 TTGTAAATAATGAAATTAGTAGAGACAATTATTTCGATTCTTTCTTTG

PFA0220w         GAGCGACCAATATGCCTATCCCCAGCATGTCGAATATATCTTTGGCTG
MAL1|PFA0220w    ------------------------------------------------
su_gi_contig_904 GAGCGACCAATATGCCTATCCCCAGCATGTCGAATATATCTTTGGCTG

PFA0220w         GTGAGTTTATGAGGAAAAATATAAATATGTAAATATATATAAATATAT
MAL1|PFA0220w    ------------------------------------------------
su_gi_contig_904 G-----------------------------------------------

PFA0220w         AAATATATATATATATATATATATATATATATATATATATATATATGT
MAL1|PFA0220w    ------------------------------------------------
su_gi_contig_904 ------------------------------------------------

PFA0220w         TTATATTTACCTACATTTATTACATCGATCGCTTGCTTTATGATCACA
MAL1|PFA0220w    ------------------------------------------------
su_gi_contig_904 ------------------------------------------------

PFA0220w         CTTTTTTTTTTTTTTTTTTTTTTTTTTTTCTTTATATTTTTATTTTAT
MAL1|PFA0220w    ------------------------------------------------
su_gi_contig_904 ------------------------------------------------

PFA0220w         TTTATTTTATTTTTTTATTTTATTTTTTTTTTTATTTTCAGGAAATCA
MAL1|PFA0220w    ------------------------------------------------
su_gi_contig_904 ------------------------------------------AAATCA

PFA0220w         TACAACTCAATATGAAAAAAACACACGTCATAATTACAACTCTCCCTT
MAL1|PFA0220w    ------------------------------------------------
su_gi_contig_904 TACAACTCAATATGAAAAAAACACACGTCATAATTACAACTCTCCCTT

PFA0220w         GACGCACCCCTTATGGAGAAATCGTCAAGAAAAAGAACGAGATTTACA
MAL1|PFA0220w    ------------ATGGAGAAATCGTCAAGAAAAAGAACGAGATTTACA
su_gi_contig_904 GACGCACCCCTTATGGAGAAATCGTCAAGAAAAAGAACGAGATTTACA

PFA0220w         AAGAATAAAAGACGAAGAAGAAAGATTAAAAAGGAGAGGAGGTGTACC
MAL1|PFA0220w    AAGAATAAAAGACGAAGAAGAAAGATTAAAAAGGAGAGGAGGT-----
su_gi_contig_904 AAGAATAAAAGACGAAGAAGAAAGATTAAAAAGGAGAGGAGGTGTACC

PFA0220w         TTTAACAGAAGCTTATGATATAGAAAATTTAATCTTTTTAGGAATATG
MAL1|PFA0220w    ------------------------------------------------
su_gi_contig_904 TTTAACAGAAGCTTATGATATAGAAAATTTAATCTTTTTAGGAATATG

PFA0220w         TATAAAAATAGTTATATGTAGAATTTCTAATTTATTGAATGCTAAATC
MAL1|PFA0220w    -----------TTATATGTAGAATTTCTAATTTATTGAATGCTAAATC
su_gi_contig_904 TATAAAAATAGTTATATGTAGAATTTCTAATTTATTGAATGCTAAATC

PFA0220w         ATGTTTACAACAATTTCATTATTTTCTAAATCACAAAAGGCTAGGTTT
MAL1|PFA0220w    ATGTTTACAACAATTTCATTATTTTCTAAATCACAAAAGGCTAGGTTT
su_gi_contig_904 ATGTTTACAACAATTTCATTATTTTCTAAATCACAAAAGGCTAGGTTT

PFA0220w         AAAAATATTTAAATACTCACATATTATATTAGTATATTTTATACCATT
MAL1|PFA0220w    AAAAATATTTAAATACTCACATATTATATTAGTATATTTTATACCATT
su_gi_contig_904 AAAAATATTTAAATACTCACATATTATATTAGTATATTTTATACCATT

PFA0220w         TTTT-AAAAAATATTATTTTTTATGGAAATTTATTGAGCATGAAATAG
MAL1|PFA0220w    TTTT-AAAAAATATTATTTTTTATGGAAATTTATTGAGCATGAAATAG
su_gi_contig_904 TTTTAAAAAAATATTATTTTTTATGGAAATTTATTGAGCATGAAATAG

PFA0220w         ATAAAGATATTATGAATCTTATAAAATATATTATGGATCATTTAGAAA
MAL1|PFA0220w    ATAAAGATATTATGAATCTTATAAAATATATTATGGATCATTTAGAAA
su_gi_contig_904 ATAAAGATATTATGAATCTTATAAAATATATTATGGATCATTTAGAAA

PFA0220w         ATATGCAAGTAGAAAATATACCCTTAAGTTTATGTAATATTAATAATA
MAL1|PFA0220w    ATATGCAAGTAGAAAATATACCCTTAAGTTTATGTAATATTAATAATA
su_gi_contig_904 ATATGCAAGTAGAAAATATACCCTTAAGTTTATGTAATATTAATAATA

PFA0220w         CCTCTAATCAAATGCTTCCGGGTGTATCAAATCAAAATATGAATGAAC
MAL1|PFA0220w    CCTCTAATCAAATGCTTCCGGGTGTATCAAATCAAAATATGAATGAAC
su_gi_contig_904 CCTCTAATCAAATGCTTCCGGGTGTATCAAATCAAAATATGAATGAAC

PFA0220w         GTACATATGCTGAAAATTTACATAATATGAATAATATACATAATAATA
MAL1|PFA0220w    GTACATATGCTGAAAATTTACATAATATGAATAATATACATAATAATA
su_gi_contig_904 GTACATATGCTGAAAATTTACATAATATGAATAATATACATAATAATA

PFA0220w         AATTTTGTCCCTCTTCCTATCGTCATACACAAAATATTCTTAATATGA
MAL1|PFA0220w    AATTTTGTCCCTCTTCCTATCGTCATACACAAAATATTCTTAATATGA
su_gi_contig_904 AATTTTGTCCCTCTTCCTATCGTCATACACAAAATATTCTTAATATGA

PFA0220w         ATAGTACACATAATAATAGCAGTGTCAATAATAATTTTAATAAAATGA
MAL1|PFA0220w    ATAGTACACATAATAATAGCAGTGTCAATAATAATTTTAATAAAATGA
su_gi_contig_904 ATAGTACACATAATAATAGCAGTGTCAATAATAATTTTAATAAAATGA

PFA0220w         ATCATTCTATTTCGGAAAAGATGGGGAAAAATAAAAATGATAATATCT
MAL1|PFA0220w    ATCATTCTATTTCGGAAAAGATGGGGAAAAATAAAAATGATAATATCT
su_gi_contig_904 ATCATTCTATTTCGGAAAAGATGGGGAAAAATAAAAATGATAATATCT

PFA0220w         TTTCCTTTTTAAAATCAACAAAAAATAATATGTCTTTTGATCAAAATG
MAL1|PFA0220w    TTTCCTTTTTAAAATCAACAAAAAATAATATGTCTTTTGATCAAAATG
su_gi_contig_904 TTTCCTTTTTAAAATCAACAAAAAATAATATGTCTTTTGATCAAAATG

PFA0220w         GACGTCTTGTTAATAGTAACATTAATTATATGAAAAATAAAAATTTAC
MAL1|PFA0220w    GACGTCTTGTTAATAGTAACATTAATTATATGAAAAATAAAAATTTAC
su_gi_contig_904 GACGTATTGTTAATAGTAACATTAATTATATGAAAAATAAAAATTTAC

PFA0220w         TTTTATGTAAAGAGGAACAAGAAAAACATACAAGTTTTCAAAGTTTGA
MAL1|PFA0220w    TTTTATGTAAAGAGGAACAAGAAAAACATACAAGTTTTCAAAGTTTGA
su_gi_contig_904 TTTTATGTAAAGAGGAACAAGAAAAACATACAAGTTTTCAAAGTTTGA

PFA0220w         ATTGTAATAGAACGAAAAATAATAGTATACAAGAACGTGTTGTCTATG
MAL1|PFA0220w    ATTGTAATAGAACGAAAAATAATAGTATACAAGAACGTGTTGTCTATG
su_gi_contig_904 ATTGTAATAGAACGAAAAATAATAGTATACAAGAACGTGTTGTCTATG

PFA0220w         GAAAAGAAATAAATAATAATCATAATTTAAAAGATATAAACGTATTCA
MAL1|PFA0220w    GAAAAGAAATAAATAATAATCATAATTTAAAAGATATAAACGTATTCA
su_gi_contig_904 GAAAAGAAATAAATAATAATCATAATTTAAAAGATATAAACGTATTCA

PFA0220w         AATATAAAAAACATGAACACAAACATGGAGAATTCTTTAATTTAAATA
MAL1|PFA0220w    AATATAAAAAACATGAACACAAACATGGAGAATTCTTTAATTTAAATA
su_gi_contig_904 AATATAAAAAACATGAACACAAACATGGAGAATTCTTTAATTTAAATA

PFA0220w         ATATGAAATATCCATTATATGGAAAAAATAAAAATATTATGGATGATG
MAL1|PFA0220w    ATATGAAATATCCATTATATGGAAAAAATAAAAATATTATGGATGATG
su_gi_contig_904 ATATGAAATATCCATTATATGGAAAAAATAAAAATATTATGGATGATG

PFA0220w         ATAATTTAGGAAATAATATATTCCATCCAAAAAAAAAAAATAAAGATG
MAL1|PFA0220w    ATAATTTAGGAAATAATATATTCCATCCAAAAAAAAAAAATAAAGATG
su_gi_contig_904 ATAATTTAGGAAATAATATATTCCATCCAAAAAAAAAAAATAAAGATG

PFA0220w         AATTTATTGGATCTTTTAAAAATAATTCATCATATGTTATAAACGATG
MAL1|PFA0220w    AATTTATTGGATCTTTTAAAAATAATTCATCATATGTTATAAACGATG
su_gi_contig_904 AATTTATTGGATCTTTTAAAAATAATTCATCATATGTTATAAACGATG

PFA0220w         AAGATGATGAACATTATATTTCATATGATGATATGTTTAGAAATTATG
MAL1|PFA0220w    AAGATGATGAACATTATATTTCATATGATGATATGTTTAGAAATTATG
su_gi_contig_904 AAGATGATGAACATTATATTTCATATGATGATATGTTTAGAAATTATG

PFA0220w         ATAGTGACGATGATAGTAATATATCCAATAGTAAAAATACATCAGAAA
MAL1|PFA0220w    ATAGTGACGATGATAGTAATATATCCAATAGTAAAAATACATCAGAAA
su_gi_contig_904 ATAGTGACGATGATAGTAATATATCCAATAGTAAAAATACATCAGAAA

PFA0220w         ATTTTAATGTAAAAGATTTTATAACAAATTTACATTTTGCTAACCTAG
MAL1|PFA0220w    ATTTTAATGTAAAAGATTTTATAACAAATTTACATTTTGCTAACCTAG
su_gi_contig_904 ATTTTAATGTAAAAGATTTTATAACAAATTTACATTTTGCTAACCTAG

PFA0220w         ATGATGATAATAATATTATATCTAAAAATTTCTTTTCTACATCCAAAA
MAL1|PFA0220w    ATGATGATAATAATATTATATCTAAAAATTTCTTTTCTACATCCAAAA
su_gi_contig_904 ATGATGATAATAATATTATATCTAAAAATTTCTTTTCTACATCCAAAA

PFA0220w         AATTAAATGATCAAAAAGGTGAACAAAAAGGTGAACAAAATGGTGAAC
MAL1|PFA0220w    AATTAAATGATCAAAAAGGTGAACAAAAAGGTGAACAAAATGGTGAAC
su_gi_contig_904 AATTAAATGATCA-----------------------------------

PFA0220w         AAAAATGTGAACAAAAATATGAACAAAAATACGAACATCAAGGTTCTT
MAL1|PFA0220w    AAAAATGTGAACAAAAATATGAACAAAAATACGAACATCAAGGTTCTT
su_gi_contig_904 ------------------------------------------------

PFA0220w         CTGTCAAAATCCAAAATAACAAAATAATAAACAAAATGAAATATGATC
MAL1|PFA0220w    CTGTCAAAATCCAAAATAACAAAATAATAAACAAAATGAAATATGATC
su_gi_contig_904 ------------------------------------------------

PFA0220w         CTTTCTTATCATCTTCCGAATCTTCTAACTACAATGAAGACAAAAATA
MAL1|PFA0220w    CTTTCTTATCATCTTCCGAATCTTCTAACTACAATGAAGACAAAAATA
su_gi_contig_904 ------------------------------------------------

PFA0220w         TTATGTATATGTACCCAAATGAACCAAATTATAAGGATTCCAAAAAAG
MAL1|PFA0220w    TTATGTATATGTACCCAAATGAACCAAATTATAAGGATTCCAAAAAAG
su_gi_contig_904 ------------------------------------------------

PFA0220w         TATTATCTCAAAAAAAAAAAAAAAAAAAGTCGACCATAAATAATTTTC
MAL1|PFA0220w    TATTATCTCAAAAAAAAAAAAAAAAAAAGTCGACCATAAATAATTTTC
su_gi_contig_904 ------------------------------------------------

PFA0220w         ATCGTATTAATTCCAATGGACCACATACAAATGAGGAATTTATAGAAA
MAL1|PFA0220w    ATCGTATTAATTCCAATGGACCACATACAAATGAGGAATTTATAGAAA
su_gi_contig_904 ------------------------------------------------

PFA0220w         AGGATCAATCCACAAGTATAATCGGAAGCTTAGGACAAGATGATTCTT
MAL1|PFA0220w    AGGATCAATCCACAAGTATAATCGGAAGCTTAGGACAAGATGATTCTT
su_gi_contig_904 ------------------------------------------------

PFA0220w         TTGATAAAATCTCACATAAAAATACTCATTTTGATCATCATAAAAACA
MAL1|PFA0220w    TTGATAAAATCTCACATAAAAATACTCATTTTGATCATCATAAAAACA
su_gi_contig_904 ------------------------------------------------

PFA0220w         ATCCTTCCGATTTAACAAATAATCATATGATGAAAAATGTAAAACACA
MAL1|PFA0220w    ATCCTTCCGATTTAACAAATAATCATATGATGAAAAATGTAAAACACA
su_gi_contig_904 ------------------------------------------------

PFA0220w         TGAAAAATATAAAACAACATTGTAGTAATGATGATTATAGTACCTCCA
MAL1|PFA0220w    TGAAAAATATAAAACAACATTGTAGTAATGATGATTATAGTACCTCCA
su_gi_contig_904 ------------------------------------------------

PFA0220w         AGTATGAAGAACTTGTTAACGAACATACGATACGAAAAAATACAAACA
MAL1|PFA0220w    AGTATGAAGAACTTGTTAACGAACATACGATACGAAAAAATACAAACA
su_gi_contig_904 ------------------------------------------------

PFA0220w         GAAGAAATTCCTTGTATGCATATCCTACGCAAAATAGAATATCCGATC
MAL1|PFA0220w    GAAGAAATTCCTTGTATGCATATCCTACGCAAAATAGAATATCCGATC
su_gi_contig_904 ------------------------------------------------

PFA0220w         AAATGGAAAATCAAAAAATCAGAAAAAATACAAGTTTAGAAAAAAATG
MAL1|PFA0220w    AAATGGAAAATCAAAAAATCAGAAAAAATACAAGTTTAGAAAAAAATG
su_gi_contig_904 ------------------------------------------------

PFA0220w         TTCATCATATGAATGATAATTATGACGAAATAAATTTTACGGAAAAGT
MAL1|PFA0220w    TTCATCATATGAATGATAATTATGACGAAATAAATTTTACGGAAAAGT
su_gi_contig_904 ------------------------------------------------

PFA0220w         ATTTTGAGCAAGAATACGGCTCAGACCAACATGATCAACGTAATAATA
MAL1|PFA0220w    ATTTTGAGCAAGAATACGGCTCAGACCAACATGATCAACGTAATAATA
su_gi_contig_904 ------------------------------------------------

PFA0220w         GTATGGATGCTGTGAATAGTGTAAATCATGTGAATCGTATGGATGGCG
MAL1|PFA0220w    GTATGGATGCTGTGAATAGTGTAAATCATGTGAATCGTATGGATGGCG
su_gi_contig_904 ------------------------------------------------

PFA0220w         TAAATCATGTGAATCGTATGGATGGCGTAAATCATGTGAATCGTATGG
MAL1|PFA0220w    TAAATCATGTGAATCGTATGGATGGCGTAAATCATGTGAATCGTATGG
su_gi_contig_904 ------------------------------------------------

PFA0220w         ATGGTGTAAATCGTGTGAATCGTATGAATCATGCAAACCGTGTGAGTC
MAL1|PFA0220w    ATGGTGTAAATCGTGTGAATCGTATGAATCATGCAAACCGTGTGAGTC
su_gi_contig_904 ------------------------------------------------

PFA0220w         GTATGAATCATGCAAACCGTGTGAGTCGTATGAATCATGCAAACCGTG
MAL1|PFA0220w    GTATGAATCATGCAAACCGTGTGAGTCGTATGAATCATGCAAACCGTG
su_gi_contig_904 ------------------------------------------------

PFA0220w         TGAGTCGTATGAATCATGCAAACCGTGTGAGTCCCAATAATATTGAGG
MAL1|PFA0220w    TGAGTCGTATGAATCATGCAAACCGTGTGAGTCCCAATAATATTGAGG
su_gi_contig_904 ------------------------------------------------

PFA0220w         ATATACGTATGGGAGGAGTTAAAATAAAAAAATATTTAATGCTACCTA
MAL1|PFA0220w    ATATACGTATGGGAGGAGTTAAAATAAAAAAATATTTAATGCTACCTA
su_gi_contig_904 ------------------------------------------------

PFA0220w         TAAATAAATTTACCTTTGAAAATATGAGTAAAAGAAATTATCCACATC
MAL1|PFA0220w    TAAATAAATTTACCTTTGAAAATATGAGTAAAAGAAATTATCCACATC
su_gi_contig_904 ------------------------------------------------

PFA0220w         CACCTGTAGGATTAATGAATTTAGGAAATACATGTTATTTAAATAGTT
MAL1|PFA0220w    CACCTGTAGGATTAATGAATTTAGGAAATACATGTTATTTAAATAGTT
su_gi_contig_904 ------------------------------------------------

PFA0220w         TATTACAGGCTTTATATAGTACAGTGTCTTTTATAGTAAATTTGTTTT
MAL1|PFA0220w    TATTACAGGCTTTATATAGTACAGTGTCTTTTATAGTAAATTTGTTTT
su_gi_contig_904 ------------------------------------------------

PFA0220w         TGTTTAAAATAAATGAAACGAATAATAAGGTTAGGACGGTTCCTAATT
MAL1|PFA0220w    TGTTTAAAATAAATGAAACGAATAATAAGGTTAGGACGGTTCCTAATT
su_gi_contig_904 ------------------------------------------------

PFA0220w         ATGAGATATATAAAAGTCAAATGCATCAAGAGAATACGAATAGTGAAT
MAL1|PFA0220w    ATGAGATATATAAAAGTCAAATGCATCAAGAGAATACGAATAGTGAAT
su_gi_contig_904 ------------------------------------------------

PFA0220w         TAGATTATTTCTTAGAAGAAATCAAATCCTTTTTTAAAAATATGTTAA
MAL1|PFA0220w    TAGATTATTTCTTAGAAGAAATCAAATCCTTTTTTAAAAATATGTTAA
su_gi_contig_904 ------------------------------------------------

PFA0220w         CTACAGATAAGTCATATATATCTGCAGATAGAGTTTTAAATATGTTAC
MAL1|PFA0220w    CTACAGATAAGTCATATATATCTGCAGATAGAGTTTTAAATATGTTAC
su_gi_contig_904 ------------------------------------------------

PFA0220w         CTGTGGAATTAAATAATAGAAATCAACAAGATGTGACAGAAGTTTTTA
MAL1|PFA0220w    CTGTGGAATTAAATAATAGAAATCAACAAGATGTGACAGAAGTTTTTA
su_gi_contig_904 ------------------------------------------------

PFA0220w         GATATATATTCGATAAATTAGGTGGTTCAGAAAAAGAATTTCTAAGAT
MAL1|PFA0220w    GATATATATTCGATAAATTAGGTGGTTCAGAAAAAGAATTTCTAAGAT
su_gi_contig_904 ------------------------------------------------

PFA0220w         TAATTTTCTCAGGAGTTGTGATACAAAAAGTACAATGTCAAAAATGTC
MAL1|PFA0220w    TAATTTTCTCAGGAGTTGTGATACAAAAAGTACAATGTCAAAAATGTC
su_gi_contig_904 ------------------------------------------------

PFA0220w         TTTTCATTTCAAAAAAAAAAGAAATTATACATGATCTATCATTTCCTG
MAL1|PFA0220w    TTTTCATTTCAAAAAAAAAAGAAATTATACATGATCTATCATTTCCTG
su_gi_contig_904 ------------------------------------------------

PFA0220w         TGCCTATAAGTACGAACGAAAAATTATCGATTCAAAGATTTTTTGATA
MAL1|PFA0220w    TGCCTATAAGTACGAACGAAAAATTATCGATTCAAAGATTTTTTGATA
su_gi_contig_904 ------------------------------------------------

PFA0220w         CATTTATACAAAAAGAAAAAATTTACGGAAATAATAAATACAAATGTT
MAL1|PFA0220w    CATTTATACAAAAAGAAAAAATTTACGGAAATAATAAATACAAATGTT
su_gi_contig_904 ------------------------------------------------

PFA0220w         CAAGATGTAATAAAAAAAGAAATGCCTTAAAGTGGAATGAAATTATAT
MAL1|PFA0220w    CAAGATGTAATAAAAAAAGAAATGCCTTAAAGTGGAATGAAATTATAT
su_gi_contig_904 ------------------------------------------------

PFA0220w         CCCCTCCTTGTCACTTGATATTAATTCTTAACCGGTAACAAAATAAAA
MAL1|PFA0220w    CCCCTCCTTGTCACTTGATATTAATTCTTAACCG--------------
su_gi_contig_904 ------------------------------------------------

PFA0220w         TAAAATAATAAAAAATAAACACGCATATATATATATATATATATATAT
MAL1|PFA0220w    ------------------------------------------------
su_gi_contig_904 ------------------------------------------------

PFA0220w         ATATATATATATATATATTATATATATATATGTGCATATATATTTATT
MAL1|PFA0220w    ------------------------------------------------
su_gi_contig_904 ------------------------------------------------

PFA0220w         TATTTATTTATTTATTTATTTACATATTTATTTTTATACATTCATTTA
MAL1|PFA0220w    ------------------------------------------------
su_gi_contig_904 ------------------------------------------------

PFA0220w         TATATATATATATATATATATATTTTTTTTTTTTTTTTTTTTTTTTTT
MAL1|PFA0220w    ------------------------------------------------
su_gi_contig_904 ------------------------------------------------

PFA0220w         TTTTTGTATTCTCCTTATATTAGTTATAATTGGTCCTTTAGCTCAAAC
MAL1|PFA0220w    -----------------------TTATAATTGGTCCTTTAGCTCAAAC
su_gi_contig_904 ------------------------------------------------

PFA0220w         GAAAAAAAGAAAATCAAGACGCACGTTAAAATTAACTCAAAAATTGTA
MAL1|PFA0220w    GAAAAAAAGAAAATCAAGACGCACGTTAAAATTAACTCAAAAATTGTA
su_gi_contig_904 ------------------------------------------------

PFA0220w         GTAAATAATTTTGATTACAAATTATATGGAGCAATAATACATGGTGGG
MAL1|PFA0220w    GTAAATAATTTTGATTACAAATTATATGGAGCAATAATACATGGTGGG
su_gi_contig_904 ------------------------------------------------

PFA0220w         ATATCAGCATCATCAGGACATTATTATTTTATAGGAAAAAAATCTGAA
MAL1|PFA0220w    ATATCAGCATCATCAGGACATTATTATTTTATAGGAAAAAAATCTGAA
su_gi_contig_904 ------------------------------------------------

PFA0220w         AGACAAAATAAAAAAAAAAGCTCTTGGTATCAAATGAATGATTCGGTA
MAL1|PFA0220w    AGACAAAATAAAAAAAAAAGCTCTTGGTATCAAATGAATGATTCGGTA
su_gi_contig_904 ------------------------------------------------

PFA0220w         GTAACAAAAGCAAATTCAAAAATGATTAATAAAATTTCTAAAGATTTA
MAL1|PFA0220w    GTAACAAAAGCAAATTCAAAAATGATTAATAAAATTTCTAAAGATTTA
su_gi_contig_904 ------------------------------------------------

PFA0220w         TCAAATGACCACACGCCTTATGTTCTGTTTTATCGTTGTAAACAAGCA
MAL1|PFA0220w    TCAAATGACCACACGCCTTATGTTCTGTTTTATCGTTGTAAACAAGCA
su_gi_contig_904 ------------------------------------------------

PFA0220w         CCCATATCTCCAGATTTGTACTTTTAACAAGAATAGCGAACAAAAATT
MAL1|PFA0220w    CCCATATCTCCAGATTTGTACTTTTAA---------------------
su_gi_contig_904 ------------------------------------------------

PFA0220w         AAACATAAATATTGTATAGGCATATATAATGAAATATATATTTCCTTT
MAL1|PFA0220w    ------------------------------------------------
su_gi_contig_904 ------------------------------------------------

PFA0220w         TTTATGTAATTTTTATCCATTCAGGTTAATTTTTTTTTTTTTTTTTTT
MAL1|PFA0220w    ------------------------------------------------
su_gi_contig_904 ------------------------------------------------

PFA0220w         CTTTCTTTTTTTTTTTTTTTTTTGGTTATTTTAATTAAATTAAATTAT
MAL1|PFA0220w    ------------------------------------------------
su_gi_contig_904 ------------------------------------------------

PFA0220w         GAATTAAGAGGAGAGAAAAAAAAAGAAGAAAAAAAAATTTTTTTTTTT
MAL1|PFA0220w    ------------------------------------------------
su_gi_contig_904 ------------------------------------------------

PFA0220w         TTTTTTTTTCCCCATATGTTTTGTGTACATATATATTTTTTTGTGTGA
MAL1|PFA0220w    ------------------------------------------------
su_gi_contig_904 ------------------------------------------------

PFA0220w         TTTTTTGTTATTACACATATATATATATATATATATATATATATAATA
MAL1|PFA0220w    ------------------------------------------------
su_gi_contig_904 ------------------------------------------------

PFA0220w         TATATGTAATCTCATAATGATTTATTCCGATAAAATTTTTCATTTTCT
MAL1|PFA0220w    ------------------------------------------------
su_gi_contig_904 ------------------------------------------------

PFA0220w         TTGTTAATTATATTTTGTTAATATATTCATAAATTTGTTTAATATATT
MAL1|PFA0220w    ------------------------------------------------
su_gi_contig_904 ------------------------------------------------

PFA0220w         ATATATATATATTTATTTATTTTAATTTTAATTTTTAATTTTTTATAG
MAL1|PFA0220w    ------------------------------------------------
su_gi_contig_904 ------------------------------------------------

PFA0220w         ATTTTTTTAATAACTCATTTGTATTATATGAATAAACTATATATATAT
MAL1|PFA0220w    ------------------------------------------------
su_gi_contig_904 ------------------------------------------------

PFA0220w         ATATTATATATTTATCCCTTTTGTAAATTACATATTAATATGTTTAAA
MAL1|PFA0220w    ------------------------------------------------
su_gi_contig_904 ------------------------------------------------

PFA0220w         ATATTTGTATTGTTGTGAAAATACAAAATGTGGGAATAAAGGAATCAA
MAL1|PFA0220w    ------------------------------------------------
su_gi_contig_904 ------------------------------------------------

PFA0220w         TAACATATTGTTAGATATATGTATATTTCTATTATATAGATTAAAAAA
MAL1|PFA0220w    ------------------------------------------------
su_gi_contig_904 ------------------------------------------------

PFA0220w         ATATATATACAAATTATATATTTTAATCGTAAAAAATAAAGAAACTAT
MAL1|PFA0220w    ------------------------------------------------
su_gi_contig_904 ------------------------------------------------

PFA0220w         ATATATATTATATATATATATATATATATATATATATATATATATAAT
MAL1|PFA0220w    ------------------------------------------------
su_gi_contig_904 ------------------------------------------------

PFA0220w         TCCACAAATAATAAGTCTTGGTAACATTATAGTATTTTTAAAAAATTA
MAL1|PFA0220w    ------------------------------------------------
su_gi_contig_904 ------------------------------------------------

PFA0220w         ACCACATACAAAAAGAAAATAATAACAATAATTATATTATTTGCATAT
MAL1|PFA0220w    ------------------------------------------------
su_gi_contig_904 ------------------------------------------------

PFA0220w         TATACCTTTTCGACGTGTACTTTAAAAAATTTAAAAAAAAAAAAAAAA
MAL1|PFA0220w    ------------------------------------------------
su_gi_contig_904 ------------------------------------------------

PFA0220w         GAAAAGGTCATTTTAAAGAAAATAAAATGAAAGAAAAGAAGAACATTT
MAL1|PFA0220w    ------------------------------------------------
su_gi_contig_904 ------------------------------------------------

PFA0220w         TATTTTTATCATTTCAAAAATGAAATCATAATTTATATTAATTCGTAT
MAL1|PFA0220w    ------------------------------------------------
su_gi_contig_904 ------------------------------------------------

PFA0220w         AAATAAATATATATATATATATATATATATATATATAATATATTTATA
MAL1|PFA0220w    ------------------------------------------------
su_gi_contig_904 ------------------------------------------------

PFA0220w         TAATATATATTTTTTTTTTTTTTACAAAATTTCCAGTAAGCAAAATAT
MAL1|PFA0220w    ------------------------------------------------
su_gi_contig_904 ------------------------------------------------

PFA0220w         ATCCATTCTGTATACAATCTTTTCTAATTATACACATATTGAACAAAA
MAL1|PFA0220w    ------------------------------------------------
su_gi_contig_904 ------------------------------------------------

PFA0220w         AAAAAAAAGAAAAAAAAAAAAAAAAAAAAAAAAAAAAAACTATTAACT
MAL1|PFA0220w    ------------------------------------------------
su_gi_contig_904 ------------------------------------------------

PFA0220w         TATATTTTTTATGTATTATTATATTATCTATACTTTCATTTATTTATT
MAL1|PFA0220w    ------------------------------------------------
su_gi_contig_904 ------------------------------------------------

PFA0220w         TATTTATTTTATTTTATTTTTTTTATTTCCCGATAACGTTATATATAT
MAL1|PFA0220w    ------------------------------------------------
su_gi_contig_904 ------------------------------------------------

PFA0220w         TTATATATATATATATATATATAATATATAATTAATATGTCAGTTACC
MAL1|PFA0220w    ------------------------------------------------
su_gi_contig_904 ------------------------------------------------

PFA0220w         ACATTTTGTTCTTTAAAAAAAACGGACAAGTGCAATATTTATATTTCA
MAL1|PFA0220w    ------------------------------------------------
su_gi_contig_904 ------------------------------------------------

PFA0220w         AAAAGGGCTTTCTCTGTGTTTTTATTTTATTTGTTTTTTTTTTTATTC
MAL1|PFA0220w    ------------------------------------------------
su_gi_contig_904 ------------------------------------------------

PFA0220w         TTCCATTTTTATTTTCTATGTTCTTCATCATTTGCTGTTATCATACAT
MAL1|PFA0220w    ------------------------------------------------
su_gi_contig_904 ------------------------------------------------

PFA0220w         GAAAGTGAAAAAAGGAAAAATATCATGAGAAGGAAAAG
MAL1|PFA0220w    --------------------------------------
su_gi_contig_904 --------------------------------------

;

endblock;
