# Supplementary material for: cDNA sequences reveal considerable gene prediction inaccuracy in the Plasmodium falciparum genome
Source: BMC Genomics. 2007 Jul 27;8:255. doi: 10.1186/1471-2164-8-255 (PMC1978503; doi:10.1186/1471-2164-8-255)
Supplement: Additional file 3 — Genes with cDNA sequences not matching predicted CDS perfectly. Aligned cDNA and predicted CDS sequences can be viewed by double clicking the hyper-linked gene names in the Excel file. [file 1471-2164-8-255-S3.zip › PFA0390w.TXT]

#NEXUS

[!This data assembled using Sequencher, from Gene Codes Corporation.]
begin data;
   dimensions ntax=3 nchar=6703;
   format datatype=dna gap=- interleave=yes;
   matrix

PFA0390w         AATATTATATAAAAGATATAAAAAAAATTGATTATAACCATACAGAGA
MAL1|PFA0390w    ------------------------------------------------
su_gi_contig_766 ------------------------------------------------

PFA0390w         TAAATAATAAGATGCTTGAAACATATTTTAAAGAATTTATTTATCTAC
MAL1|PFA0390w    ------------------------------------------------
su_gi_contig_766 ------------------------------------------------

PFA0390w         ACAATAAAGGGAATTGGAACAAAATTAATGAAAAGAATCCAGAAGAAA
MAL1|PFA0390w    ------------------------------------------------
su_gi_contig_766 ------------------------------------------------

PFA0390w         AAGAAAAGGTTTTTATAACATTATTAATAATTTTTCTATTTCTATTTT
MAL1|PFA0390w    ------------------------------------------------
su_gi_contig_766 ------------------------------------------------

PFA0390w         TATACTTATTTGTATTAATATTACAGAAATGTAATTTTCTAATTTTTT
MAL1|PFA0390w    ------------------------------------------------
su_gi_contig_766 ------------------------------------------------

PFA0390w         TATGTTCCTATTTTTTATACTTTATTTGTTTAAGCGGATTATTTCATT
MAL1|PFA0390w    ------------------------------------------------
su_gi_contig_766 ------------------------------------------------

PFA0390w         GCTTAATTAATAAATCAGAATTATATAATACAAGTAAAAATTTAGATT
MAL1|PFA0390w    ------------------------------------------------
su_gi_contig_766 ------------------------------------------------

PFA0390w         CTTTTTTCCATAAATATATATATCGTTCAACTAATTCACAGTATATAT
MAL1|PFA0390w    ------------------------------------------------
su_gi_contig_766 ------------------------------------------------

PFA0390w         GTGAAGGTTTTATATTTTCATTCCTTATTCTGTTTATCACATTATTAT
MAL1|PFA0390w    ------------------------------------------------
su_gi_contig_766 ------------------------------------------------

PFA0390w         TTTTTATATTATTAAAATTTTCAAGTAATATAAAAGAGGAGGATACAT
MAL1|PFA0390w    ------------------------------------------------
su_gi_contig_766 ------------------------------------------------

PFA0390w         CTCTATTATTACATAAAAGTAAAAAAATAAATATCCTTTCTTTGTGTA
MAL1|PFA0390w    ------------------------------------------------
su_gi_contig_766 ------------------------------------------------

PFA0390w         TTTTATGTGTCATATTTATGTCTTTAAAATTTATACAAGATATTAATT
MAL1|PFA0390w    ------------------------------------------------
su_gi_contig_766 ------------------------------------------------

PFA0390w         TATATAAAATTTATTTTTCGACTTATTATTTTTTCCCACCTCTTAAAT
MAL1|PFA0390w    ------------------------------------------------
su_gi_contig_766 ------------------------------------------------

PFA0390w         TTTTTAGAAAGTGATAAATTTTTTTTTTTTTTTTTTTTTTTTTTTTTT
MAL1|PFA0390w    ------------------------------------------------
su_gi_contig_766 ------------------------------------------------

PFA0390w         TTGGGAAGGGTGGGAAACTTTATCAAAAACTTATTACACATGTAACTA
MAL1|PFA0390w    ------------------------------------------------
su_gi_contig_766 ------------------------------------------------

PFA0390w         TTGTGATGTGTAATAATGATTCATATTACTAGGAAGGATGTTACATAA
MAL1|PFA0390w    ------------------------------------------------
su_gi_contig_766 ------------------------------------------------

PFA0390w         AATATATAAAAATATATATATATATATTTATATATATATATATATATA
MAL1|PFA0390w    ------------------------------------------------
su_gi_contig_766 ------------------------------------------------

PFA0390w         TATATATATATATATATATATATTTATATTTTTTTTTTTTTTTTTTTT
MAL1|PFA0390w    ------------------------------------------------
su_gi_contig_766 ------------------------------------------------

PFA0390w         TTTTTTTTTTTTTTTTTAATATTATTTTCCATGACTTCCCTCCCATAG
MAL1|PFA0390w    ------------------------------------------------
su_gi_contig_766 ------------------------------------------------

PFA0390w         TGTAGAAACATAAAATATAAAACCAAAAAAAAGTATATATGAATAATG
MAL1|PFA0390w    ------------------------------------------------
su_gi_contig_766 ------------------------------------------------

PFA0390w         TTTATATTAGAAGTATGTTAATATATTATTATTATATATAAAAATTTA
MAL1|PFA0390w    ------------------------------------------------
su_gi_contig_766 ------------------------------------------------

PFA0390w         TTAAGAATAACATTTTTTATATGATTAAGAAAAGAAAAGATCCATATC
MAL1|PFA0390w    ------------------------------------------------
su_gi_contig_766 ------------------------------------------------

PFA0390w         TTTTAATTTTTTATTTAAATTATATAATATAAGGTTGTTAACAATATA
MAL1|PFA0390w    ------------------------------------------------
su_gi_contig_766 ------------------------------------------------

PFA0390w         AAGATGTGAATAGGCATATACAAAAATAAAGAGATAAATATTTAATAT
MAL1|PFA0390w    ------------------------------------------------
su_gi_contig_766 ------------------------------------------------

PFA0390w         GTACATATATTATATATATATAAAAATATTTTCCTAACATGTATGTAT
MAL1|PFA0390w    ------------------------------------------------
su_gi_contig_766 ------------------------------------------------

PFA0390w         CTATCAAGTTGTAAATAAAAAAAAAAAAAAAAAAAAATATATATATAT
MAL1|PFA0390w    ------------------------------------------------
su_gi_contig_766 ------------------------------------------------

PFA0390w         ATATATATATATCAATGGTATAATATATATTATATATTTATTTTTTTT
MAL1|PFA0390w    ------------------------------------------------
su_gi_contig_766 ------------------------------------------------

PFA0390w         TCCTCCCACCCCTTCTCCATACAAAAAAAAAAAAAAAAAAAAAAAAAA
MAL1|PFA0390w    ------------------------------------------------
su_gi_contig_766 ------------------------------------------------

PFA0390w         TATACCATGAAATAATAATTTTGTTATTTTAAGTGTATGTTATATATA
MAL1|PFA0390w    ------------------------------------------------
su_gi_contig_766 ------------------------------------------------

PFA0390w         TATATATATATATTATACATTATGTTTTTTTTTGTATTTATTAGGGCA
MAL1|PFA0390w    ------------------------------------------------
su_gi_contig_766 ------------------------------------------------

PFA0390w         GATTATTTTTTTCTTATTGCTTTATAAAAATTTTATACTTATTAAAAT
MAL1|PFA0390w    ------------------------------------------------
su_gi_contig_766 ------------------------------------------------

PFA0390w         TATATTCCAAGCATGAAAAGTACACAAAGTAATTTGAATGATGAAGAA
MAL1|PFA0390w    ------------ATGAAAAGTACACAAAGTAATTTGAATGATGAAGAA
su_gi_contig_766 ------------------------------------------------

PFA0390w         AAGGTTATGAATAATAATGAGAAGATTATTAAAAATTCGTATGGAGAA
MAL1|PFA0390w    AAGGTTATGAATAATAATGAGAAGATTATTAAAAATTCGTATGGAGAA
su_gi_contig_766 ------------------------------------------------

PFA0390w         TTATTAAGTGGATGTATAAAAAATAAGAGTAGTGATATGAACACAGGT
MAL1|PFA0390w    TTATTAAGTGGATGTATAAAAAATAAGAGTAGTGATATGAACACAGGT
su_gi_contig_766 ------------------------------------------------

PFA0390w         GACGTATATCCTTGTAATGATAAAAACACAAAGATAGTATCCATAAAA
MAL1|PFA0390w    GACGTATATCCTTGTAATGATAAAAACACAAAGATAGTATCCATAAAA
su_gi_contig_766 ------------------------------------------------

PFA0390w         AATGTATATAATAATTTGTATAAAACCAGTGATAGCTTGTTTTTTAAC
MAL1|PFA0390w    AATGTATATAATAATTTGTATAAAACCAGTGATAGCTTGTTTTTTAAC
su_gi_contig_766 ------------------------------------------------

PFA0390w         GAAGAAAATGAAGAGAACAGGATGGAAAATTGTATCATAAGAAATGAT
MAL1|PFA0390w    GAAGAAAATGAAGAGAACAGGATGGAAAATTGTATCATAAGAAATGAT
su_gi_contig_766 ------------------------------------------------

PFA0390w         GGAAGGGATATGGAAAATAAATTTAGTTTATATATTAATAATGCTGAA
MAL1|PFA0390w    GGAAGGGATATGGAAAATAAATTTAGTTTATATATTAATAATGCTGAA
su_gi_contig_766 ------------------------------------------------

PFA0390w         AATAAGGATGATAATAATATGAATAATAATAAAAATGATAATATAAAT
MAL1|PFA0390w    AATAAGGATGATAATAATATGAATAATAATAAAAATGATAATATAAAT
su_gi_contig_766 ------------------------------------------------

PFA0390w         GATAATATAAATGATAATATAAATGATAATATAAATGATAATATAAAT
MAL1|PFA0390w    GATAATATAAATGATAATATAAATGATAATATAAATGATAATATAAAT
su_gi_contig_766 ------------------------------------------------

PFA0390w         GATAATATAAATGATAATATAAATGATAATATAAATAATAATATAAAT
MAL1|PFA0390w    GATAATATAAATGATAATATAAATGATAATATAAATAATAATATAAAT
su_gi_contig_766 ------------------------------------------------

PFA0390w         GATAATATAAATAATAATATTTATCATAATCAAAATAATAATATTTAT
MAL1|PFA0390w    GATAATATAAATAATAATATTTATCATAATCAAAATAATAATATTTAT
su_gi_contig_766 ------------------------------------------------

PFA0390w         CATAATATTTATCATAATAATATTATTAATGATGGTGTTATAATAAAT
MAL1|PFA0390w    CATAATATTTATCATAATAATATTATTAATGATGGTGTTATAATAAAT
su_gi_contig_766 ------------------------------------------------

PFA0390w         GAACATACTTCTCATGGTGATCGTTCATCCTTCTTAAATAATAATAAA
MAL1|PFA0390w    GAACATACTTCTCATGGTGATCGTTCATCCTTCTTAAATAATAATAAA
su_gi_contig_766 ------------------------------------------------

PFA0390w         AATTATAATATTTCGAATTACACAAACCATGGGCATAATATAAATTTA
MAL1|PFA0390w    AATTATAATATTTCGAATTACACAAACCATGGGCATAATATAAATTTA
su_gi_contig_766 ------------------------------------------------

PFA0390w         AATGAAGAAAAGAATGAAAAAGTATACATGCATAGAAATGAAAATAAC
MAL1|PFA0390w    AATGAAGAAAAGAATGAAAAAGTATACATGCATAGAAATGAAAATAAC
su_gi_contig_766 ------------------------------------------------

PFA0390w         GAAAAAATTCATTATTCCAATAATAAGGATTATATCGAAAAGGGTAAC
MAL1|PFA0390w    GAAAAAATTCATTATTCCAATAATAAGGATTATATCGAAAAGGGTAAC
su_gi_contig_766 ------------------------------------------------

PFA0390w         GAAAAAAGTGTATCATCAAAAAAGGGAGAAGAAACTTATACAAATAAT
MAL1|PFA0390w    GAAAAAAGTGTATCATCAAAAAAGGGAGAAGAAACTTATACAAATAAT
su_gi_contig_766 ------------------------------------------------

PFA0390w         TCTTATAATATACATTTAAAAAATATGGATGTAAAAAATAATGAAAGG
MAL1|PFA0390w    TCTTATAATATACATTTAAAAAATATGGATGTAAAAAATAATGAAAGG
su_gi_contig_766 ------------------------------------------------

PFA0390w         GATATGTGTAAAACAATGGTGAATAATTCAAATATTAAAGAAAATAAG
MAL1|PFA0390w    GATATGTGTAAAACAATGGTGAATAATTCAAATATTAAAGAAAATAAG
su_gi_contig_766 ----TGTGTAAAACAATGGTGAATAATTCAAATATTAAAGAAAATAAG

PFA0390w         AAATATTCGAATAAAACAATACAACAAGAAGAAAACACAGAACATGAA
MAL1|PFA0390w    AAATATTCGAATAAAACAATACAACAAGAAGAAAACACAGAACATGAA
su_gi_contig_766 AAATATTCGAATAAAACAATACAACAAGAAGAAAACACAGAACATGAA

PFA0390w         TATAACATAATAAATGAAGAAGAAGAAGAACATATAAAATTATTTAAG
MAL1|PFA0390w    TATAACATAATAAATGAAGAAGAAGAAGAACATATAAAATTATTTAAG
su_gi_contig_766 TATAACATAATAAATGAAGAAGAAGAAGAACATATAAAATTATTTAAG

PFA0390w         AACATGAATTTAGAAGAAATAAAAAATGTTCTTAGTAAAAATGATGCA
MAL1|PFA0390w    AACATGAATTTAGAAGAAATAAAAAATGTTCTTAGTAAAAATGATGCA
su_gi_contig_766 AACATGAATTTAGAAGAAATAAAAAATGTTCTTAGTAAAAATGATGCA

PFA0390w         AGTACATTAAAAATATTATTATGTACAGATAACCATTTAGGATATAAA
MAL1|PFA0390w    AGTACATTAAAAATATTATTATGTACAGATAACCATTTAGGATATAAA
su_gi_contig_766 AGTACATTAAAAATATTATTATGTACAGATAACCATTTAGGATATAAA

PFA0390w         GAAAATAATTCGATAC-AAAAAAAAGATAGCTTTAATTCTTTTGAAGA
MAL1|PFA0390w    GAAAATAATTCGATAC-AAAAAAAAGATAGCTTTAATTCTTTTGAAGA
su_gi_contig_766 GAAAATAATTCGATACAAAAAAAAAGATAGCTTTAATTCTTTTGAAGA

PFA0390w         AATTTTATTTATAGCCAAAAAATTAAATGTTGATATGATATTAAACAG
MAL1|PFA0390w    AATTTTATTTATAGCCAAAAAATTAAATGTTGATATGATATTAAACAG
su_gi_contig_766 AATTTTATTTATAGCCAAAAAATTAAATGTTGATATGATATTAAACAG

PFA0390w         TGGAGATTTATTTCATAAAAATAAAGTTTCTGAATATACTCTGTTTAA
MAL1|PFA0390w    TGGAGATTTATTTCATAAAAATAAAGTTTCTGAATATACTCTGTTTAA
su_gi_contig_766 TGGAGATTTATTTCATAAAAATAAAGTTTCTGAATATACTCTGTTTAA

PFA0390w         ATCGATGTATATCATAAGAAAATATTGTCATATTAATGAAAATGACAA
MAL1|PFA0390w    ATCGATGTATATCATAAGAAAATATTGTCATATTAATGAAAATGACAA
su_gi_contig_766 ATCGATGTATATCATAAGAAAATATTGTCATATTAATGAAAATGACAA

PFA0390w         GGAAATGCAACAAGATGATAATATAAATAATAATATATATCCTAATGA
MAL1|PFA0390w    GGAAATGCAACAAGATGATAATATAAATAATAATATATATCCTAATGA
su_gi_contig_766 GGAAATGCAACAAGATGATAATATAAATAATAATATATATCCTAATGA

PFA0390w         TTTAAATAATGATGATAAATCTGTCAGCAAAGCTATTTCGGAAGATGA
MAL1|PFA0390w    TTTAAATAATGATGATAAATCTGTCAGCAAAGCTATTTCGGAAGATGA
su_gi_contig_766 TTTAAATAATGATGATAAATCTGTCAGCAAAGCTATTTCGGAAGATGA

PFA0390w         ATTTTGTAATATGTATAATGTACAAGTCAAAGAAAT-AAAAAATTATA
MAL1|PFA0390w    ATTTTGTAATATGTATAATGTACAAGTCAAAGAAAT-AAAAAATTATA
su_gi_contig_766 ATTTTGTAATATGTATAATGTACAAGTCAAAGAAATAAAAAAATTATA

PFA0390w         AGTACGAATATTATAAAAATGAACATACTCTTAATAATAGAAATAATA
MAL1|PFA0390w    AGTACGAATATTATAAAAATGAACATACTCTTAATAATAGAAATAATA
su_gi_contig_766 AGTACGAATATTATAAAAATGAACATACTCTTAATAATAGAAATAATA

PFA0390w         TATTTGATGACACAAATGATTGTATGTCTAACAAATCGTTTATCCAAG
MAL1|PFA0390w    TATTTGATGACACAAATGATTGTATGTCTAACAAATCGTTTATCCAAG
su_gi_contig_766 TATTTGATGACACAAATGATTGTATGTCTAACAAATCGTTTATCCAAG

PFA0390w         ATAAGAATGAAAATTTATATAAAGACGATGAGGATAATACTAATGGTG
MAL1|PFA0390w    ATAAGAATGAAAATTTATATAAAGACGATGAGGATAATACTAATGGTG
su_gi_contig_766 ATAAGAATGAAAATTTATATAAAGACGATGAGGATAATACTACTGGTG

PFA0390w         TAAAATTATTACAAAGGAATGATGAAATGAATAATTCGGATCATCCTG
MAL1|PFA0390w    TAAAATTATTACAAAGGAATGATGAAATGAATAATTCGGATCATCCTG
su_gi_contig_766 TAAAATTATTACAAAGGAATGATGAAATGAATAATTCGGATCATCCTG

PFA0390w         GGGAATATTTAAATTATCGGAATGGTAGTAATAAGCATTTTTATGAAT
MAL1|PFA0390w    GGGAATATTTAAATTATCGGAATGGTA---------------------
su_gi_contig_766 GGGAATATTTAAATTATCGGAATGGTAGTAATAAGCATTTTTATGAAT

PFA0390w         ATGGAAAGGAAGATAATAATGATATTAATAATAATGATGTTAATAATA
MAL1|PFA0390w    ------------------------------------------------
su_gi_contig_766 ATGGAAAGGAAGATAATAATGATATTAATAATAATGATGTTAATAATA

PFA0390w         ATGATGTTAATAATAATGATGATAATAATGATGATAATAATGATGATG
MAL1|PFA0390w    ------------------------------------------------
su_gi_contig_766 ATGATGTTAATAATAATGATGATAATAATGATGATAATAATGATGATG

PFA0390w         ATAATATTGCTATTTTAAATATGCTAAAGAAAAATAAGGGGAAAACAA
MAL1|PFA0390w    ------------------------------------------------
su_gi_contig_766 ATAATATTGCTATTTTAAATATGCTAAAGAAAAATAAGGGGAAAACAA

PFA0390w         CCAAGAAAAATAATAATAATAAAAAAAAA-GAGATAATAATAATAATA
MAL1|PFA0390w    ------------------------------------------------
su_gi_contig_766 CCAAGAAAAATAATAATAATAAAAAAAAAAGAGATAATAATAATAATA

PFA0390w         ATAATAATAATAATAATAACATTTTTAATAGTGATAATGATGATATTA
MAL1|PFA0390w    ------------------------------------------------
su_gi_contig_766 ATAATAATAATAATAATAACATTTTTAATAGTGATAATGATGATATTA

PFA0390w         TACATCACAATAGACATGATGATGATTTCCTTCCTAATAATTACAATG
MAL1|PFA0390w    ------------------------------------------------
su_gi_contig_766 TACATCACAATAGACATGATGATGATTTCCTTCCTAATAATTACAATG

PFA0390w         AACATGATAATTATAATGATGATTTCGATTTTGAAGAAAAACAAATAA
MAL1|PFA0390w    ------------------------------------AAAAACAAATAA
su_gi_contig_766 AACATGATAATTATAATGATGATTTCGATTTTGAAGAAAAACAAATAA

PFA0390w         AATATTACAATAAATTAAAAGAAAATAATAACGAATTCTTTAATAAAC
MAL1|PFA0390w    AATATTACAATAAATTAAAAGAAAATAATAACGAATTCTTTAATAAAC
su_gi_contig_766 AATATTACAATAAATTAAAAGAAAATAATAACGAATTCTTTAATAAAC

PFA0390w         TAAAAATATGTTCAGTAAATCAAAAATTTAAAAAGTTAATACCATTTT
MAL1|PFA0390w    TAAAAATATGTTCAGTAAATCAAAAATTTAAAAAGTTAATACCATTTT
su_gi_contig_766 TAAAAATATGTTCAGTAAATCAAAAATTTAAAAAGTTAATACCATTTT

PFA0390w         ATACGATACATGGTAATCATGATTATCCATATAGTTATGAATACATAT
MAL1|PFA0390w    ATACGATACATGGTAATCATGATTATCCATATAGTTATGAATACATAT
su_gi_contig_766 ATACGATACATGGTAATCATGATTATCCATATAGTTATGAATACATAT

PFA0390w         CGCCATTAGATATATTAAATATATCTAATTTAATAAATTATATAGGTA
MAL1|PFA0390w    CGCCATTAGATATATTAAATATATCTAATTTAATAAATTATATAGGTA
su_gi_contig_766 CGCCATTAGATATATTAAATATATCTAATTTAATAAATTATATAGGTA

PFA0390w         AGAATAATTTAAATAATATTGTTGTGAAACCTATTCTTTTAAATAAAT
MAL1|PFA0390w    AGAATAATTTAAATAATATTGTTGTGAAACCTATTCTTTTAAATAAAT
su_gi_contig_766 AGAATAATTTAAATAATATTGTTGTGAAACCTATTCTTTTAAATAAAT

PFA0390w         ATAAAAGTAAAATATCTATATATGCAGTTGGATGGATGAAAGATGAAA
MAL1|PFA0390w    ATAAAAGTAAAATATCTATATATGCAGTTGGATGGATGAAAGATGAAA
su_gi_contig_766 ATAAAAGTAAAATATCTATATATGCAGTTGGATGGATGAAAGATGAAA

PFA0390w         GATTATATCGATCTTTTGAAAATAACGAAGTGAAATTTATTTTACCAT
MAL1|PFA0390w    GATTATATCGATCTTTTGAAAATAACGAAGTGAAATTTATTTTACCAT
su_gi_contig_766 GATTATATCGATCTTTTGAAAATAACGAAGTGAAATTTATTTTACCAT

PFA0390w         CAGATTATAAAAATAGAATAAATATATTAGTATTACATCAGAATAGAT
MAL1|PFA0390w    CAGATTATAAAAATAGAATAAATATATTAGTATTACATCAGAATAGAT
su_gi_contig_766 CAGATTATAAAAATAGAATAAATATATTAGTATTACATCAGAATAGAT

PFA0390w         ATATAAGAAATGCATATGGAAATAATACAAAAAATTTTATAAAAGAAT
MAL1|PFA0390w    ATATAAGAAATGCATATGGAAATAATACAAAAAATTTTATAAAAGAAT
su_gi_contig_766 ATATAAGAAATGCATATGGAAATAATACAAAAAATTTTATAAAAGAAT

PFA0390w         CTTTTATACCTAAATTTATTGATTTAGTTATATGGGGACATGAACATT
MAL1|PFA0390w    CTTTTATACCTAAATTTATTGATTTAGTTATATGGGGACATGAACATT
su_gi_contig_766 CTTTTATACCTAAATTTATTGATTTAGTTATATGGGGACATGAACATT

PFA0390w         TTTCTAAACCTTATTTAGAAGAAAGTATTTTAAATTCATTTTATAATA
MAL1|PFA0390w    TTTCTAAACCTTATTTAGAAGAAAGTATTTTAAATTCATTTTATAATA
su_gi_contig_766 TTTCTAAACCTTATTTAGAAGAAAGTATTTTAAATTCATTTTATAATA

PFA0390w         TACAACTAGGATCGTCTGTTAGAACATCTATATGTCCAAATGAATACG
MAL1|PFA0390w    TACAACTAGGATCGTCTGTTAGAACATCTATATGTCCAAATGAATACG
su_gi_contig_766 TACAACTAGGATCGTCTGTTAGAACATCTATATGTCCAAATGAATACG

PFA0390w         GAGATAAATTTATAGGATTATTAGAAATAAAAAATCAAAGATTTCGAT
MAL1|PFA0390w    GAGATAAATTTATAGGATTATTAGAAATAAAAAATCAAAGATTTCGAT
su_gi_contig_766 GAGATAAATTTATAGGATTATTAGAAATAAAAAATCAAAGATTTCGAT

PFA0390w         TTTTAAAAATTAATTTAGAAACAGTAAGACCTTTTGAAATGAAAGATA
MAL1|PFA0390w    TTTTAAAAATTAATTTAGAAACAGTAAGACCTTTTGAAATGAAAGATA
su_gi_contig_766 TTTTAAAAATTAATTTAGAAACAGTAAGACCTTTTGAAATGAAAGATA

PFA0390w         TAAAACTAGCTGATTATGAATTAAATTTTAAATCAGAATCTGTTTTAA
MAL1|PFA0390w    TAAAACTAGCTGATTATGAATTAAATTTTAAATCAGAATCTGTTTTAA
su_gi_contig_766 TAAAACTAGCTGATTATGAATTAAATTTTAAATCAGAATCTGTTTTAA

PFA0390w         AAGAATTTCTACATGAACAAACACATGCAATTTTGGAAAAAATTAAAA
MAL1|PFA0390w    AAGAATTTCTACATGAACAAACACATGCAATTTTGGAAAAAATTAAAA
su_gi_contig_766 AAGAATTTCTACATGAACAAACACATGCAATTTTGGAAAAAATTAAAA

PFA0390w         ATAATTTCTCTCATGAGATCAAAAAATATTTTTTCTTCAAACAATTAT
MAL1|PFA0390w    ATAATTTCTCTCATGAGATCAAAAAATATTTTTTCTTCAAACAATTAT
su_gi_contig_766 ATAATTTCTCTCATGAGATCAAAAAATATTTTTTCTTCAAACAATTAT

PFA0390w         TTCATACTAAAAATAAATTAGAAACAAATACAAATAAAAAACATCAAA
MAL1|PFA0390w    TTCATACTAAAAATAAATTAGAAACAAATACAAATAAAAAACATCAAA
su_gi_contig_766 TTCATACTAAAAATAAATTAGAAACAAATACAAATAAAAAACATCAAA

PFA0390w         CTGAATATAATAATATAAATATATGTACAAAAGAAATAAATTCACATT
MAL1|PFA0390w    CTGAATATAATAATATAAATATATGTACAAAAGAAATAAATTCACATT
su_gi_contig_766 CTGAATATAATAATATAAATATATGTACAAAAGAAATAAATTCACATT

PFA0390w         TAAATGATTACCAAGATGAAAATTTATATAAATCTCTTATTTCCATAT
MAL1|PFA0390w    TAAATGATTACCAAGATGAAAATTTATATAAATCTCTTATTTCCATAT
su_gi_contig_766 TAAATGATTACCAAGATGAAAATTTATATAAATCTCTTATTTCCATAT

PFA0390w         CTAAAGAAGATATAAATAATTTTTATAATAATTTAAAAAATGAAGATT
MAL1|PFA0390w    CTAAAGAAGATATAAATAATTTTTATAATAATTTAAAAAATGAAGATT
su_gi_contig_766 CTAAAGAAGATATAAATAATTTTTATAATAATTTAAAAAATGAAGATT

PFA0390w         TTTATTCTAGTACATTTATACATTTTGCTTTTGCTGATCCATATGACA
MAL1|PFA0390w    TTTATTCTAGTACATTTATACATTTTGCTTTTGCTGATCCATATGACA
su_gi_contig_766 TTTATTCTAGTACATTTATACATTTTGCTTTTGCTGATCCATATGACA

PFA0390w         CATTCGATTTACTAAAAATAAAAAAGGAGGTTTATGAAAAACCATTGT
MAL1|PFA0390w    CATTCGATTTACTAAAAATAAAAAAGGAGGTTTATGAAAAACCATTGT
su_gi_contig_766 CATTCGATTTACTAAAAATAAAAAAGGAGGTTTATGAAAAACCATTGT

PFA0390w         TAAAAATTAAAGTAGAATATGATGATGTGAATATAATTAACACACAAT
MAL1|PFA0390w    TAAAAATTAAAGTAGAATATGATGATGTGAATATAATTAACACACAAT
su_gi_contig_766 TAAAAATTAAAGTAGAATATGATGATGTGAATATAATTAACACACAAT

PFA0390w         TGTTTGGTTCTCTTTTTATAAATAGCATAGCAAATCCGTCTGAATTTT
MAL1|PFA0390w    TGTTTGGTTCTCTTTTTATAAATAGCATAGCAAATCCGTCTGAATTTT
su_gi_contig_766 TGTTTGGTTCTCTTTTTATAAATAGCATAGCAAATCCGTCTGAATTTT

PFA0390w         TATCTTTCTATAGGAAAAAAATAAGACAAAGGGATATATATAATAACA
MAL1|PFA0390w    TATCTTTCTATAGGAAAAAAATAAGACAAAGGGATATATATAATAACA
su_gi_contig_766 TATCTTTCTATAGGAAAAAAATAAGACAAAGGGATATATATAATAACA

PFA0390w         ACGATAATAATAATGATAATATTAATGATAATAATAATAATAATGATC
MAL1|PFA0390w    ACGATAATAATAATGATAATATTAATGATAATAATAATAATAATGATC
su_gi_contig_766 ACGATAATAATAATGATAATATTAATGATAATAATAATAATAATGATC

PFA0390w         ATGGTAAAAACAACACGAACCATGACACATACAATAATAATTATAATA
MAL1|PFA0390w    ATGGTAAAAACAACACGAACCATGACACATACAATAATAATTATAATA
su_gi_contig_766 ATGGTAAAAACAACACGAACCATGACACATACAATAATAATTATAATA

PFA0390w         ATAATAGGATAGATGAAGATGAAGGAGACAAAGATTTACATAATATGG
MAL1|PFA0390w    ATAATAGGATAGATGAAGATGAAGGAGACAAAGATTTACATAATATGG
su_gi_contig_766 ATAATAGGATAGATGAAGATGAAGGAGACAAAGATTTACATAATATGG

PFA0390w         AATATATAAATGAATATAATAAAGTATTCGATATACTATTTGACTATT
MAL1|PFA0390w    AATATATAAATGAATATAATAAAGTATTCGATATACTATTTGACTATT
su_gi_contig_766 AATATATAAATGAATATAATAAAGTATTCGATATACTATTTGACTATT

PFA0390w         GTGATATAAAAAATAAATTATTAATATTAGATGAAAATGTTATTATGG
MAL1|PFA0390w    GTGATATAAAAAATAAATTATTAATATTAGATGAAAATGTTATTATGG
su_gi_contig_766 GTGATATAAAAAATAAATTATTAATATTAGATGAAAATGTTATTATGG

PFA0390w         ATACAATACAAAATTTTATATTAAATACAAATTCATCCTTTAATTTTA
MAL1|PFA0390w    ATACAATACAAAATTTTATATTAAATACAAATTCATCCTTTAATTTTA
su_gi_contig_766 ATACAATACAAAATTTTATATTAAATACAAATTCATCCTTTAATTTTA

PFA0390w         ATACAAATGTAACTTCTGATTTTACATCTATTAATTCAATGGTTGATA
MAL1|PFA0390w    ATACAAATGTAACTTCTGATTTTACATCTATTAATTCAATGGTTGATA
su_gi_contig_766 ATACAAATGTAACTTCTGATTTTACATCTATTAATTCAATGGTTGATA

PFA0390w         AGTCTTTTAAAAATAAAGTAGAATCCATTGAAAAACAGATGGGAAATA
MAL1|PFA0390w    AGTCTTTTAAAAATAAAGTAGAATCCATTGAAAAACAGATGGGAAATA
su_gi_contig_766 AGTCTTTTAAAAATAAAGTAGAATCCATTGAAAAACAGATGGGAAATA

PFA0390w         TGTCTGCTGAAAATATAACGGATGCTTATCTCACAGATGTATTAAAAA
MAL1|PFA0390w    TGTCTGCTGAAAATATAACGGATGCTTATCTCACAGATGTATTAAAAA
su_gi_contig_766 TGTCTGCTGAAAATATAACGGATGCTTATCTCACAGATGTATTAAAAA

PFA0390w         AAATTAAAAACACCTCATAGGAAAAAAATAAAATAAGTATTTTACATA
MAL1|PFA0390w    AAATTAAAAACACCTCATAG----------------------------
su_gi_contig_766 AAATTAAAAA--------------------------------------

PFA0390w         CATATTGTAGCTGTTCACATGTTTTTTTTATATAACAAATGGGTAAAG
MAL1|PFA0390w    ------------------------------------------------
su_gi_contig_766 ------------------------------------------------

PFA0390w         TTGATAAATAGAAAAAAAAAAAAAAAAATAAAATAAAATAAAATAAAA
MAL1|PFA0390w    ------------------------------------------------
su_gi_contig_766 ------------------------------------------------

PFA0390w         AAAAAAAATAATAAAAAAAAAAAATAATAAAATAATAAAATAAAAAAA
MAL1|PFA0390w    ------------------------------------------------
su_gi_contig_766 ------------------------------------------------

PFA0390w         TAGTATATTATTTATATAATAATATACCATCTATTACACAACACATAT
MAL1|PFA0390w    ------------------------------------------------
su_gi_contig_766 ------------------------------------------------

PFA0390w         TTATACATTAAAAAATGAACAAGGTGATCCTTTTAAAGTATCTTTCTC
MAL1|PFA0390w    ------------------------------------------------
su_gi_contig_766 ------------------------------------------------

PFA0390w         TCTCTCTCTCTCTATATATATATATATATATTTTTTATTTATTATTCT
MAL1|PFA0390w    ------------------------------------------------
su_gi_contig_766 ------------------------------------------------

PFA0390w         TTTTTTTTTTATCTTATTACGTATAACTCATTTTTCATTTTGTCGAAG
MAL1|PFA0390w    ------------------------------------------------
su_gi_contig_766 ------------------------------------------------

PFA0390w         TAATCAATTTTTACGTGTACATTATTACCAACATGAAAATTTCGCATG
MAL1|PFA0390w    ------------------------------------------------
su_gi_contig_766 ------------------------------------------------

PFA0390w         TCCTGATTTTTATCATACATCAATTTCCCAATAACTTTGGGGGCTAAA
MAL1|PFA0390w    ------------------------------------------------
su_gi_contig_766 ------------------------------------------------

PFA0390w         TATAACAAAAGATAGTTTGGTTTAATTTGAATAACTTTAGAATTGATA
MAL1|PFA0390w    ------------------------------------------------
su_gi_contig_766 ------------------------------------------------

PFA0390w         TATATATTGTTATTTTTAAAAGATGATACAAATTCTTCATATGTATAT
MAL1|PFA0390w    ------------------------------------------------
su_gi_contig_766 ------------------------------------------------

PFA0390w         TTTTTAATATCTACATGTATTTTTTGATGAATTTTTTCTATATTTTTT
MAL1|PFA0390w    ------------------------------------------------
su_gi_contig_766 ------------------------------------------------

PFA0390w         ATTTGGACTTTTATTATATTATTAATATTTAAAATATTATAAATATAT
MAL1|PFA0390w    ------------------------------------------------
su_gi_contig_766 ------------------------------------------------

PFA0390w         TTATTCATCATACGATTATTAAAATATTCGGACGTATTTAAATAAGCC
MAL1|PFA0390w    ------------------------------------------------
su_gi_contig_766 ------------------------------------------------

PFA0390w         TTCCTGTCACATAAAATATCCAATTTAATTTTTTTGCTATTAATACTT
MAL1|PFA0390w    ------------------------------------------------
su_gi_contig_766 ------------------------------------------------

PFA0390w         AAGATCCTACCATAATATATATCGTCAATATTGTATTTTTTATAAGGA
MAL1|PFA0390w    ------------------------------------------------
su_gi_contig_766 ------------------------------------------------

PFA0390w         TACGTTAACTCAGGTATCTGTTTATATATTACGTTGTTTTTTATTTGG
MAL1|PFA0390w    ------------------------------------------------
su_gi_contig_766 ------------------------------------------------

PFA0390w         GCATTATATACTTTTGGATATATGTCTCTTTCTTTTTTATGTATAGGT
MAL1|PFA0390w    ------------------------------------------------
su_gi_contig_766 ------------------------------------------------

PFA0390w         TCATACAAATTTTGTACTTGTTTAATATTTCTCATGTTCTTACTACTT
MAL1|PFA0390w    ------------------------------------------------
su_gi_contig_766 ------------------------------------------------

PFA0390w         TGTGTTTTCTTAGTATTTCTCATGTTCATAACATTCGACATTTGAATG
MAL1|PFA0390w    ------------------------------------------------
su_gi_contig_766 ------------------------------------------------

PFA0390w         GCGTCCCTTTTAATAATTTGACTATTCCATTTTTTTTTTTTTTTTTAT
MAL1|PFA0390w    ------------------------------------------------
su_gi_contig_766 ------------------------------------------------

PFA0390w         TATTATTATTATTATCGCAAGAGGTGTTTATGAATAAATTGGTTTTTC
MAL1|PFA0390w    ------------------------------------------------
su_gi_contig_766 ------------------------------------------------

PFA0390w         CATTGATATTAAGTGAATACGATAAATGTATAATAAAAAAAAGCAAAC
MAL1|PFA0390w    ------------------------------------------------
su_gi_contig_766 ------------------------------------------------

PFA0390w         GCAAAAACAAAAAAAGCATACCAAAAAAAAAAAATAATAATAAAAAAA
MAL1|PFA0390w    ------------------------------------------------
su_gi_contig_766 ------------------------------------------------

PFA0390w         AAAAAAATATATATATATATATATATATATATGAAATAATGTTAATAT
MAL1|PFA0390w    ------------------------------------------------
su_gi_contig_766 ------------------------------------------------

PFA0390w         TAATAGTATTAATAATAAAAACAAAACAGGATAATAAATAAAAATGAG
MAL1|PFA0390w    ------------------------------------------------
su_gi_contig_766 ------------------------------------------------

PFA0390w         TATAGATATATTGAAAATTTTGTGAAATGGGAATTATAATATATATAA
MAL1|PFA0390w    ------------------------------------------------
su_gi_contig_766 ------------------------------------------------

PFA0390w         ATAAAAATATACATATATATATATAATATATTTTATTTTTTTTACATA
MAL1|PFA0390w    ------------------------------------------------
su_gi_contig_766 ------------------------------------------------

PFA0390w         TCTATAAAATATATTATTATAAATAAATAAAATATATATAATATATAT
MAL1|PFA0390w    ------------------------------------------------
su_gi_contig_766 ------------------------------------------------

PFA0390w         ATATATATATATATATATATATATCATATAATAGCTTATATGTACACC
MAL1|PFA0390w    ------------------------------------------------
su_gi_contig_766 ------------------------------------------------

PFA0390w         TTATAATTTTCCAGCATTATTTGTTCACATT
MAL1|PFA0390w    -------------------------------
su_gi_contig_766 -------------------------------

;

endblock;
