# Supplementary material for: cDNA sequences reveal considerable gene prediction inaccuracy in the Plasmodium falciparum genome
Source: BMC Genomics. 2007 Jul 27;8:255. doi: 10.1186/1471-2164-8-255 (PMC1978503; doi:10.1186/1471-2164-8-255)
Supplement: Additional file 3 — Genes with cDNA sequences not matching predicted CDS perfectly. Aligned cDNA and predicted CDS sequences can be viewed by double clicking the hyper-linked gene names in the Excel file. [file 1471-2164-8-255-S3.zip › PFA0415c.TXT]

#NEXUS

[!This data assembled using Sequencher, from Gene Codes Corporation.]
begin data;
   dimensions ntax=3 nchar=5295;
   format datatype=dna gap=- interleave=yes;
   matrix

PFA0415c          ATATAAAATATTTATATATATATATATATATATATATATATATACATA
MAL1|PFA0415c     ------------------------------------------------
su_gi_contig_4538 ------------------------------------------------

PFA0415c          TAATTTTTTATATTATTTTTTTATATGTAATAATATAAAATAATGTGA
MAL1|PFA0415c     ------------------------------------------------
su_gi_contig_4538 ------------------------------------------------

PFA0415c          TAAAATATTTTTCGATCTACAAAAATGACATTATATATATATATATAT
MAL1|PFA0415c     ------------------------------------------------
su_gi_contig_4538 ------------------------------------------------

PFA0415c          ATATAATAACATATTTTTTAAAAATATAAATAATATATATATTATATA
MAL1|PFA0415c     ------------------------------------------------
su_gi_contig_4538 ------------------------------------------------

PFA0415c          TATTTTATATCTGCATACAACAACAATACATACAAAAAGAAAAAAAAA
MAL1|PFA0415c     ------------------------------------------------
su_gi_contig_4538 ------------------------------------------------

PFA0415c          AAAAGAGCATATAATTTTTATTTATTTTTTATATTATTTATATAATAT
MAL1|PFA0415c     ------------------------------------------------
su_gi_contig_4538 ------------------------------------------------

PFA0415c          ATATATAAAAACAAAATATTCGGCATGTATTTATTGTTTTTGGTTGAA
MAL1|PFA0415c     ------------------------------------------------
su_gi_contig_4538 ------------------------------------------------

PFA0415c          CAAAAATAATAATACGTTTAAAAAAAAATATATATATATATATATATA
MAL1|PFA0415c     ------------------------------------------------
su_gi_contig_4538 ------------------------------------------------

PFA0415c          TATAAATATATTATTATTTTAAATAATTAAACTAATTATTAATTTTAT
MAL1|PFA0415c     ------------------------------------------------
su_gi_contig_4538 ------------------------------------------------

PFA0415c          AAAATATACTTTTTATATACAAAAAAAAAAAAATACTTTTTTATAATA
MAL1|PFA0415c     ------------------------------------------------
su_gi_contig_4538 ------------------------------------------------

PFA0415c          AGCCAGAGAAAAAATTTATTTTAATTCTGTATTCTTATAATTATTGAA
MAL1|PFA0415c     ------------------------------------------------
su_gi_contig_4538 ------------------------------------------------

PFA0415c          AAAATATTTTATTTTATTAAGATTATTATATATATATATATATATATA
MAL1|PFA0415c     ------------------------------------------------
su_gi_contig_4538 ------------------------------------------------

PFA0415c          TATATATATATATTATATAATATATTATATGTTATATATATCCATGCA
MAL1|PFA0415c     ------------------------------------------------
su_gi_contig_4538 ------------------------------------------------

PFA0415c          TACAAAAAAATTTATAAATATAAATAAAAAAAAGAATAATATAAATAT
MAL1|PFA0415c     ------------------------------------------------
su_gi_contig_4538 ------------------------------------------------

PFA0415c          ATAAATATTTATTATTTTAATATATAATTTTATAAAACAGTAAACAAA
MAL1|PFA0415c     ------------------------------------------------
su_gi_contig_4538 ------------------------------------------------

PFA0415c          AAAAAAAAAATCTTATTTTTTTCTCATAGGGTTTTTTTTTTGATGCTG
MAL1|PFA0415c     ------------------------------------------------
su_gi_contig_4538 ------------------------------------------------

PFA0415c          TTTTTATATAATTTCGGTTTTATCTCATACTATTGCCTTTATAATATA
MAL1|PFA0415c     ------------------------------------------------
su_gi_contig_4538 ------------------------------------------------

PFA0415c          ATTATATTATTTATAAAAACATGAATAATAAAAAATAAAAAAGAAGAA
MAL1|PFA0415c     ------------------------------------------------
su_gi_contig_4538 ------------------------------------------------

PFA0415c          GAAATTTTATATTATTTTAGGTATATAAAATAAAATATATAAAAAAAA
MAL1|PFA0415c     ------------------------------------------------
su_gi_contig_4538 ------------------------------------------------

PFA0415c          AAAAAAAATTGTTTATACCCATTCAATATAAATATTATAAACCCCAAT
MAL1|PFA0415c     ------------------------------------------------
su_gi_contig_4538 ------------------------------------------------

PFA0415c          ATATTTTTTATACCCTTCATGTAAAAATAAATAAATAAATAAATAAAA
MAL1|PFA0415c     ------------------------------------------------
su_gi_contig_4538 ------------------------------------------------

PFA0415c          AAAAAAAAAAAAATATATAAATTATGAGAAATAATATAAAAAGGAAAA
MAL1|PFA0415c     ------------------------------------------------
su_gi_contig_4538 ------------------------------------------------

PFA0415c          AATTCAATACATCATTAAAATGTACATATATATATACATTATAATATA
MAL1|PFA0415c     ------------------------------------------------
su_gi_contig_4538 ------------------------------------------------

PFA0415c          TATATATATATATATATATATATATATATTATAATGTATAATATATAT
MAL1|PFA0415c     ------------------------------------------------
su_gi_contig_4538 ------------------------------------------------

PFA0415c          GTATAATATTTATTAAGAAAAAAAAAAAAAAAAAAAATTTCCTTTATT
MAL1|PFA0415c     ------------------------------------------------
su_gi_contig_4538 ------------------------------------------------

PFA0415c          CATTTTGTTTTTCTTTTATATCGACAATATTTTAACGTTTTTTTTAAA
MAL1|PFA0415c     ------------------------------------------------
su_gi_contig_4538 ------------------------------------------------

PFA0415c          GGTACTTATAAATAAAAAACAAATATTTCTTTAAAGATCAAGAGGAGT
MAL1|PFA0415c     ------------------------------------------------
su_gi_contig_4538 ------------------------------------------------

PFA0415c          TCTTTTCTTTTCTTTTCTTTTCTTTTCTTTTCCTTTCCTTTCCTTTTT
MAL1|PFA0415c     ------------------------------------------------
su_gi_contig_4538 ------------------------------------------------

PFA0415c          TTTTTTTTTTGTAATAAAGGTTTTATATAAAAAAGGTTGGTCCATTGT
MAL1|PFA0415c     ------------------------------------------------
su_gi_contig_4538 ------------------------------------------------

PFA0415c          TTAAAAATATATAAATATATATATATATATATATATATATTTTTTTTA
MAL1|PFA0415c     ------------------------------------------------
su_gi_contig_4538 ------------------------------------------------

PFA0415c          TACTGTCATAAAAGAATGCGGGAAAAAAAAAAAAAAGAATAAGAATAT
MAL1|PFA0415c     ------------------------------------------------
su_gi_contig_4538 ------------------------------------------------

PFA0415c          ATTTCATTATAATGGATGATGCAGGTTTGTTTTTCATTTTCTTTTTTT
MAL1|PFA0415c     -----------ATGGATGATGCAG------------------------
su_gi_contig_4538 ------------------------------------------------

PFA0415c          TTTAAAATATATTTTTTTTAAAAGTTCCTTATTTTATATGTTAACAAG
MAL1|PFA0415c     ------------------------------------------------
su_gi_contig_4538 ------------------------------------------------

PFA0415c          ATAAATATATTATTATATATTATTATATTATATATGTACATATTTATG
MAL1|PFA0415c     ------------------------------------------------
su_gi_contig_4538 ------------------------------------------------

PFA0415c          TACACGTATGATAAATTAAAAAGCATGTCACTCTTATAATAAATAATA
MAL1|PFA0415c     ------------------------------------------------
su_gi_contig_4538 ------------------------------------------------

PFA0415c          TATATATATATATATAATAAAAATATAAAAATAATAAATGCAAATATT
MAL1|PFA0415c     ------------------------------------------------
su_gi_contig_4538 ------------------------------------------------

PFA0415c          ATAACACCTATCTTTAGAAATATAAAATACATTTTTTTTTATAGATAA
MAL1|PFA0415c     --------------------------------------------ATAA
su_gi_contig_4538 ------------------------------------------------

PFA0415c          TAAACATATAGTGTTTGACACTTTTATGGGTTCTATAATCGGTTGTAC
MAL1|PFA0415c     TAAACATATAGTGTTTGACACTTTTATGGGTTCTATAATCGGTTGTAC
su_gi_contig_4538 ------------------------------------------------

PFA0415c          GATAAGTAAAATTGTACTTTACCCTTTGGATACTATAAAAATAAATAA
MAL1|PFA0415c     GATAAGTAAAATTGTACTTTACCCTTTGGATACTATAAAAATAAATAA
su_gi_contig_4538 ------------------------------------------------

PFA0415c          ACAGATTTATAAACAACCAATTGAAAAAGGGAATAACGAATATAAAAA
MAL1|PFA0415c     ACAGATTTATAAACAACCAATTGAAAAAGGGAATAACGAATATAAAAA
su_gi_contig_4538 ------------------------------------------------

PFA0415c          AAATCTTTTAACTTACATTCAAAATAAAAATAAAAATAAAAATACTAT
MAL1|PFA0415c     AAATCTTTTAACTTACATTCAAAATAAAAATAAAAATAAAAATACTAT
su_gi_contig_4538 ------------------------------------------------

PFA0415c          ATTTTTGTACAACTTTATTAAAACCTATGGGTTTAAGGACTTGTACAA
MAL1|PFA0415c     ATTTTTGTACAACTTTATTAAAACCTATGGGTTTAAGGACTTGTACAA
su_gi_contig_4538 ------------------------------------------------

PFA0415c          AGGTTTCACGTAGGCTTCAAGAAAAAAAAAAAAAAAAAAAAAAAAAAA
MAL1|PFA0415c     AGGTTTCAC---------------------------------------
su_gi_contig_4538 ------------------------------------------------

PFA0415c          ATATACATACATATATATATATATATATATATATATATTTATTCATTT
MAL1|PFA0415c     ------------------------------------------------
su_gi_contig_4538 ------------------------------------------------

PFA0415c          ATATTATATTATATTATTATTTTTTTTTTTTTTTTTTTTTTTTTTTTT
MAL1|PFA0415c     ------------------------------------------------
su_gi_contig_4538 ------------------------------------------------

PFA0415c          TTTTTCCTTGTGATCCCGATTCTGTCAGATTTTCATCCCTCACAACCA
MAL1|PFA0415c     ----------------------------ATTTTCATCCCTCACAACCA
su_gi_contig_4538 ------------------------------------------------

PFA0415c          TTCCGGCAACATGTTTATACTTTTGTTGTTTTGAATATTTGAAATTAA
MAL1|PFA0415c     TTCCGGCAACATGTTTATACTTTTGTTGTTTTGAATATTTGAAATTAA
su_gi_contig_4538 ------------------------------------------------

PFA0415c          AAAAGTTACAATATAATAATGTATTTCAAGAAAAGGGAATTATAAATG
MAL1|PFA0415c     AAAAGTTACAATATAATAATGTATTTCAAGAAAAGGGAATTATAAATG
su_gi_contig_4538 ------------------------------------------------

PFA0415c          ACAAGTCAAATAAAAATGACGACCTAAATTTTATTAGTTACTTTTCTC
MAL1|PFA0415c     ACAAGTCAAATAAAAATGACGACCTAAATTTTATTAGTTACTTTTCTC
su_gi_contig_4538 ------------------------------------------------

PFA0415c          TAGGTATATAATAAAAAGAAAAAAATTATGTGCAATGATACATGCATA
MAL1|PFA0415c     ------------------------------------------------
su_gi_contig_4538 ------------------------------------------------

PFA0415c          TATAATATATATATATGTAATATATATATTTAATACTATGATCAATTT
MAL1|PFA0415c     ------------------------------------------------
su_gi_contig_4538 ------------------------------------------------

PFA0415c          TTTTTTGTCCATTTTTAATAGCTTTTTTGTCTGAGGCTATTTCTTGTA
MAL1|PFA0415c     ------------------TAGCTTTTTTGTCTGAGGCTATTTCTTGTA
su_gi_contig_4538 ------------------------------------------------

PFA0415c          TCATTTTTGTGCCTATAGATGTGATTAAAGAAAGGCTACAAGTATTTA
MAL1|PFA0415c     TCATTTTTGTGCCTATAGATGTGATTAAAGAAAGGCTACAA-------
su_gi_contig_4538 -----------CCTATAGATGTGATTAAAGAAAGGCTACAA-------

PFA0415c          AAAAATTAAATAACACGCACACATACACACATATATATATAAATATAT
MAL1|PFA0415c     ------------------------------------------------
su_gi_contig_4538 ------------------------------------------------

PFA0415c          ATGTATATATTTTATTTTATATGGGTGTATTTTTTTTTTTTTTAAGGC
MAL1|PFA0415c     ----------------------------------------------GC
su_gi_contig_4538 ----------------------------------------------GC

PFA0415c          TCAAAAATATCTACAGCTCAAAGAGCACAAGACAACATCCAAACTAAT
MAL1|PFA0415c     TCAAAAATATCTACAGCTCAAAGAGCACAAGACAACATCCAAACTAAT
su_gi_contig_4538 TCAAAAATATCTACAGCTCAAAGAGCACAAGACAACATCCAAACTAAT

PFA0415c          AAAAGAGTATATTTACAAACAAGGCTTATCAAGAGTAATAATATATAC
MAL1|PFA0415c     AAAAGA------------------------------------------
su_gi_contig_4538 AAAAGAGTATATTTACAAACAAGGCTTATCAAGA--------------

PFA0415c          AATAAGAAAAAGATATAACCATATAATATTTTTATCTGTATATTATTT
MAL1|PFA0415c     ------------------------------------------------
su_gi_contig_4538 ------------------------------------------------

PFA0415c          TACTTTTTTTTTTTTTTTTTTTTTATTATTATATCTTTTTAGTTGTAT
MAL1|PFA0415c     ------------------------------------------TTGTAT
su_gi_contig_4538 ------------------------------------------TTGTAT

PFA0415c          AGAGGTTATATCTCAACTTGTTTATCTTATGGTATGTTTTGTGGATCC
MAL1|PFA0415c     AGAGGTTATATCTCAACTTGTTTATCTTATG-----------------
su_gi_contig_4538 AGAGGTTATATCTCAACTTGTTTATCTTATGGTATGTTTTGTGGATCC

PFA0415c          TTCTTCTTTTTTCAAAGCGTAAACAATATAAAAATAAAGTGTCAAAAT
MAL1|PFA0415c     ------------------------------------------------
su_gi_contig_4538 TTCTTCTTTTTTCAAAGC------------------------------

PFA0415c          ATACAAACATTTGTACAATATATATATATATATATATATATATATGTA
MAL1|PFA0415c     ------------------------------------------------
su_gi_contig_4538 ------------------------------------------------

PFA0415c          TATGATATAATATATTAATATTTATTTTTATTATTTTATTATATTATT
MAL1|PFA0415c     ------------------------------------------------
su_gi_contig_4538 ------------------------------------------------

PFA0415c          ATTCCTTTTGTTTATTAGATTGGTCATAAGATTATGAACCAACTCGAT
MAL1|PFA0415c     ------------------ATTGGTCATAAGATTATGAACCAACTCGAT
su_gi_contig_4538 ------------------ATTGGTCATAAGATTATGAACCAACTCGAT

PFA0415c          ATTGAATCATCACATTATAATAACTTAAAATTAAATCTTGCCTGTTCA
MAL1|PFA0415c     ATTGAATCATCACATTATAATAACTTAAAATTAAATCTTGCCTGTTCA
su_gi_contig_4538 ATTGAATCATCACATTATAATAACTTAAAATTAAATCTTGCCTGTTCA

PFA0415c          TTTATTTCTGGTTTTATAAGTTCCCCATTGGATATAATCAGAATAAGG
MAL1|PFA0415c     TTTATTTCTGGTTTTATAAGTTCCCCATTGGATATAATCAGAATAAGG
su_gi_contig_4538 TTTATTTCTGGTTTTATAAGTTCCCCATTGGATATAATCAGAATAAG-

PFA0415c          TATATTCCTAAATATTCAAATGTATAAATATTTTCATATATATATATA
MAL1|PFA0415c     TATATTCCTAAATATTCAAAT---------------------------
su_gi_contig_4538 ------------------------------------------------

PFA0415c          TATATATATGGTTACTTCAAAATATATAAATTATATTCTTTAAGGCTT
MAL1|PFA0415c     --------------------------------------------GCTT
su_gi_contig_4538 ------------------------------------------------

PFA0415c          TAAATTTTTTTTTTTTTTTTTTTTTTTTTTTGGAAAATGTAATAGATA
MAL1|PFA0415c     TAAATTTTTTTTTTTTTTTTTTTTTTTTTTTGGAAAAT----------
su_gi_contig_4538 ---------------------------------------------ATA

PFA0415c          CCAGTTACAAGAAAAGGACAAGACCTTTTTCTACTACAAAAATTTTAT
MAL1|PFA0415c     ------------------------------------------------
su_gi_contig_4538 CCAGTTACAAGAAAAGGACAAGACCTTTTTCTACTACAAAAATTTTAT

PFA0415c          GGACGTATGAAAAAAATAAAAATGAAAAATATATGTATATTTATATAT
MAL1|PFA0415c     ------------------------------------------------
su_gi_contig_4538 GGAC--------------------------------------------

PFA0415c          ATATATATATATATATATACATACTTTTATACATATCTAATCTTTTTA
MAL1|PFA0415c     ------------------------------------------------
su_gi_contig_4538 ------------------------------------------------

PFA0415c          CCATCTTGATTTCCCCCGTTCAATGTAGGGATTGAAAAAATTATGCAG
MAL1|PFA0415c     ----------------------------GGATTGAAAAAATTATGCAG
su_gi_contig_4538 ----------------------------GGATTGAAAAAATTATGCAG

PFA0415c          AGAAGACAATCGAAGGATTTACAACCTTTTTAAAGGGAATTTTTATAG
MAL1|PFA0415c     AGAAGACAATCGAAGGATTTACAACCTTTTTAAAGGGAATTTTTATAG
su_gi_contig_4538 AGAAGACAATCGAAGGATTTACAACCTTTTTAAAGGGAATTTTTATAG

PFA0415c          ATGTTGTTTATTAAGTCTTAGCATGACCATAAATGTGTCAGTGATCGA
MAL1|PFA0415c     ATGTTGTTTATTAAGTCTTAGCATGACCATAAATGTGTCAGTGATCGA
su_gi_contig_4538 ATGTTGTTTATTAAGTCTTAGCATGACCATAAATGTGTCAGTGATCGA

PFA0415c          AATGTATAAAAAATATATGATTTCCAAGAAATCACAATAATATTAAAA
MAL1|PFA0415c     AAT---------------------------------------------
su_gi_contig_4538 AATGTATAAAAAATATATGATTTCCAAGAAATCACAATAATATTAAAA

PFA0415c          TTATCACAAAAAAAAAAAAAAGAAAAGGAAGAACTAAATAAAATATAT
MAL1|PFA0415c     ------------------------------------------------
su_gi_contig_4538 TTATCACAAAAAAAAAAAAAAAA-------------------------

PFA0415c          CTTATTATTTCATTTCATTTCATTTCATTTAATTTAACTTAATTTTTT
MAL1|PFA0415c     ------------------------------------------------
su_gi_contig_4538 ------------------------------------------------

PFA0415c          TTTTTTTTTTTAGTTTTTTTTTTTTTTAGTTTTTCTTTTCACCTGTAT
MAL1|PFA0415c     -----------------------------TTTTTCTTTTCACCTGTAT
su_gi_contig_4538 ------------------------------------------------

PFA0415c          TGATGAAAAGAGAAAAATCAAACGTTAATATATAATTAAAATTTAATA
MAL1|PFA0415c     TGA---------------------------------------------
su_gi_contig_4538 ------------------------------------------------

PFA0415c          TTAAAAAAAAAAATAAAAAATACATACATATATAAAAACATATATATA
MAL1|PFA0415c     ------------------------------------------------
su_gi_contig_4538 ------------------------------------------------

PFA0415c          TTAACATGTGTAACATCTTTTATAATATTTCACATCATGCGTTTGTTT
MAL1|PFA0415c     ------------------------------------------------
su_gi_contig_4538 ------------------------------------------------

PFA0415c          ATTACGTACTTTTATTAGCTCACTCAACGAATATAACATATACGCATA
MAL1|PFA0415c     ------------------------------------------------
su_gi_contig_4538 ------------------------------------------------

PFA0415c          TAAATATTATACGAATAAAATTATATATATTGTAAAAATACATAAAAA
MAL1|PFA0415c     ------------------------------------------------
su_gi_contig_4538 ------------------------------------------------

PFA0415c          AAATATTCAAAAAAAAAAAAAAAATAATATAAAAATAATATAAAAATA
MAL1|PFA0415c     ------------------------------------------------
su_gi_contig_4538 ------------------------------------------------

PFA0415c          ATATATGTAAATATATAAATAAATAAATAAATATATATATATATATAT
MAL1|PFA0415c     ------------------------------------------------
su_gi_contig_4538 ------------------------------------------------

PFA0415c          ATTTTTTTTTTTTTTTTTTTTTTTTTCCATATCGGTATCCTTTTCATA
MAL1|PFA0415c     ------------------------------------------------
su_gi_contig_4538 ------------------------------------------------

PFA0415c          TATAACATTTACTTATTTATTAATTTTATCTTATATCTTTTTGTCGTT
MAL1|PFA0415c     ------------------------------------------------
su_gi_contig_4538 ------------------------------------------------

PFA0415c          GGTCTTTTCACATATATCTACCATGGTATTATTAGATTTTTTTTCTAG
MAL1|PFA0415c     ------------------------------------------------
su_gi_contig_4538 ------------------------------------------------

PFA0415c          ATCGTTCGAAAAGTTTAATATGTTAATCGCGTTATTTTCCGTGTCTAT
MAL1|PFA0415c     ------------------------------------------------
su_gi_contig_4538 ------------------------------------------------

PFA0415c          CTTTCTACTATCTCTTGATAAGAAATTAAATTGACTGTTTAATGCTTC
MAL1|PFA0415c     ------------------------------------------------
su_gi_contig_4538 ------------------------------------------------

PFA0415c          TACATATTTGACATTAATATCATTTATGGGTGTTTTATTATTATTCAT
MAL1|PFA0415c     ------------------------------------------------
su_gi_contig_4538 ------------------------------------------------

PFA0415c          CATATACAAATTATTATTATTATTATTTTCATTGTTTAAGATTTTTTT
MAL1|PFA0415c     ------------------------------------------------
su_gi_contig_4538 ------------------------------------------------

PFA0415c          AATATTATTAGAAGTAACTATTCCATTAAAATCATTAAAAGGGTTTCC
MAL1|PFA0415c     ------------------------------------------------
su_gi_contig_4538 ------------------------------------------------

PFA0415c          TTTGAATTTATCATTATTATTATTGTTATGGTTATTATTTTTTGCATT
MAL1|PFA0415c     ------------------------------------------------
su_gi_contig_4538 ------------------------------------------------

PFA0415c          CTGATGATTTATCATAAGGTTTTTATTACTAATGCCAGTGGAATTAAT
MAL1|PFA0415c     ------------------------------------------------
su_gi_contig_4538 ------------------------------------------------

PFA0415c          TCCCGAACCAATATTATTAATATAATTATTATTATTATTATTATTATT
MAL1|PFA0415c     ------------------------------------------------
su_gi_contig_4538 ------------------------------------------------

PFA0415c          ATTATTATTGTTATTATTTTTTGTCATGTTTAAAAGGGTTAGAAGATT
MAL1|PFA0415c     ------------------------------------------------
su_gi_contig_4538 ------------------------------------------------

PFA0415c          TGTATCAATATTAGAGTTCACGGATGGTATTCCGCTCATATTATTATT
MAL1|PFA0415c     ------------------------------------------------
su_gi_contig_4538 ------------------------------------------------

PFA0415c          ACTACTACTACTACTATTATTATTATTATTATTAATATAATTTAATAA
MAL1|PFA0415c     ------------------------------------------------
su_gi_contig_4538 ------------------------------------------------

PFA0415c          TTGTTTTTCATTCAAACTTACTCCCTTTACACTATTCAAATTACTATT
MAL1|PFA0415c     ------------------------------------------------
su_gi_contig_4538 ------------------------------------------------

PFA0415c          ATTTAACAATAATATTTTATTAAGAGTTTTTATATCCTTCAAATCTCT
MAL1|PFA0415c     ------------------------------------------------
su_gi_contig_4538 ------------------------------------------------

PFA0415c          ACCTACAACAAAATTATTATTACTGCTGTTATTATTGCTCATGTTATC
MAL1|PFA0415c     ------------------------------------------------
su_gi_contig_4538 ------------------------------------------------

PFA0415c          ATTTTTCATTATTTCAACATTCGCGTGCGCATTATTAATAACATTCAT
MAL1|PFA0415c     ------------------------------------------------
su_gi_contig_4538 ------------------------------------------------

PFA0415c          ATCCTTGCTCATTTTATTCCCAGTATTTGATTCATCCTTCTTATAATT
MAL1|PFA0415c     ------------------------------------------------
su_gi_contig_4538 ------------------------------------------------

PFA0415c          ATTACCTTGAAAAAATAAATTATTATTATTTAATAAAACGTTTGGATT
MAL1|PFA0415c     ------------------------------------------------
su_gi_contig_4538 ------------------------------------------------

PFA0415c          GATCCTTACATCATTCATGTTATTCAATAACACCGTCATATCATTATT
MAL1|PFA0415c     ------------------------------------------------
su_gi_contig_4538 ------------------------------------------------

PFA0415c          ATTATTACTATTACTACTATTATTATTACTATTACTATTATTATTATA
MAL1|PFA0415c     ------------------------------------------------
su_gi_contig_4538 ------------------------------------------------

PFA0415c          ATTATTATTATTATTATTATTAATATATTTCTTCTGTATCGAATTATT
MAL1|PFA0415c     ------------------------------------------------
su_gi_contig_4538 ------------------------------------------------

PFA0415c          CTGAGCACTATTCATCAACATCATCATCACACTGGAACTATTCAAATT
MAL1|PFA0415c     ------------------------------------------------
su_gi_contig_4538 ------------------------------------------------

PFA0415c          ATTTGTCGAATTCAT
MAL1|PFA0415c     ---------------
su_gi_contig_4538 ---------------

;

endblock;
