# Supplementary material for: cDNA sequences reveal considerable gene prediction inaccuracy in the Plasmodium falciparum genome
Source: BMC Genomics. 2007 Jul 27;8:255. doi: 10.1186/1471-2164-8-255 (PMC1978503; doi:10.1186/1471-2164-8-255)
Supplement: Additional file 3 — Genes with cDNA sequences not matching predicted CDS perfectly. Aligned cDNA and predicted CDS sequences can be viewed by double clicking the hyper-linked gene names in the Excel file. [file 1471-2164-8-255-S3.zip › PFA0570w.TXT]

#NEXUS

[!This data assembled using Sequencher, from Gene Codes Corporation.]
begin data;
   dimensions ntax=3 nchar=6256;
   format datatype=dna gap=- interleave=yes;
   matrix

PFA0570w          TTATTTTTTTTTTTTTTTTGTCATATATATATATATATTATATATATA
MAL1|PFA0570w     ------------------------------------------------
su_gi_contig_3641 ------------------------------------------------

PFA0570w          TAATAGTTTATAAATAAATATATATTTATAATATATCAATGTTAAATT
MAL1|PFA0570w     ------------------------------------------------
su_gi_contig_3641 ------------------------------------------------

PFA0570w          TTACTTGTTTCCTTCTTTTCCTTTTTTTATTTTTTTTATTTTATTTAT
MAL1|PFA0570w     ------------------------------------------------
su_gi_contig_3641 ------------------------------------------------

PFA0570w          TTATTTTTTTTTTTTTTGATCTCTCCATATGTTTAGTTTCTAATATAT
MAL1|PFA0570w     ------------------------------------------------
su_gi_contig_3641 ------------------------------------------------

PFA0570w          ATAATTCATTTGAAAACTGTGTACTTAAAAATATACATATATATATTA
MAL1|PFA0570w     ------------------------------------------------
su_gi_contig_3641 ------------------------------------------------

PFA0570w          ATATATATAATATAAATTATAAGAAGGTAAAATAAACACTTATATATA
MAL1|PFA0570w     ------------------------------------------------
su_gi_contig_3641 ------------------------------------------------

PFA0570w          TATATATATATATTACATAATGTATATATGTATTAAATATATCTTATA
MAL1|PFA0570w     ------------------------------------------------
su_gi_contig_3641 ------------------------------------------------

PFA0570w          TATTTTTTTAATTTTTTAAATTCATTTTATATTATTATATATATATAT
MAL1|PFA0570w     ------------------------------------------------
su_gi_contig_3641 ------------------------------------------------

PFA0570w          ATATATATATATATATATAATATAGTATATATAAATGGATATCATTTA
MAL1|PFA0570w     ------------------------------------------------
su_gi_contig_3641 ------------------------------------------------

PFA0570w          AACCAGTTTTAATATACATTGTAAATATTTTATTCTCTTTTCCTTTTT
MAL1|PFA0570w     ------------------------------------------------
su_gi_contig_3641 ------------------------------------------------

PFA0570w          TTTTTAAAACATATTGAAAAAAAAAAAATATATATATATATATATGTA
MAL1|PFA0570w     ------------------------------------------------
su_gi_contig_3641 ------------------------------------------------

PFA0570w          ATATATATATTTCTAAAAGGAAAATTAATATATCTATTATTATACATC
MAL1|PFA0570w     ------------------------------------------------
su_gi_contig_3641 ------------------------------------------------

PFA0570w          ACAATTAAACTTTTTTCTTATTTTATTTTTACCCATAAAGTACACATA
MAL1|PFA0570w     ------------------------------------------------
su_gi_contig_3641 ------------------------------------------------

PFA0570w          AATATAAAATATATATTATTTCAGAGTTACCTATATTTAATTATATAT
MAL1|PFA0570w     ------------------------------------------------
su_gi_contig_3641 ------------------------------------------------

PFA0570w          TTTAAAATAAAATAATAATAATATATATATTTAATATATTATTTATGT
MAL1|PFA0570w     ------------------------------------------------
su_gi_contig_3641 ------------------------------------------------

PFA0570w          ATGTTCCACAATATATATTTTTTTTAAAATCTACATTTGTTGATAATA
MAL1|PFA0570w     ------------------------------------------------
su_gi_contig_3641 ------------------------------------------------

PFA0570w          TATATATATATATATATATATATATATATATATATATGTATATGTAAT
MAL1|PFA0570w     ------------------------------------------------
su_gi_contig_3641 ------------------------------------------------

PFA0570w          AAATTGTCATATATATATTTTCCTGTTTCTCTTTTTAAAACCTTTTTT
MAL1|PFA0570w     ------------------------------------------------
su_gi_contig_3641 ------------------------------------------------

PFA0570w          TTTTTTTTTTTTTATGGAAGTAAATAAAAGATAATATGATTGTTCTCT
MAL1|PFA0570w     ------------------------------------------------
su_gi_contig_3641 ------------------------------------------------

PFA0570w          TAATTTTTTTTGGAAAATATATATATAAAAGTATATATAATATATATA
MAL1|PFA0570w     ------------------------------------------------
su_gi_contig_3641 ------------------------------------------------

PFA0570w          TATATATATGTATATATGTATATATGTATGGTAGATATTCATAAATTG
MAL1|PFA0570w     ------------------------------------------------
su_gi_contig_3641 ------------------------------------------------

PFA0570w          ATATTATGATTTGGTAAATATCCAGTGTAATAAAATAATAGGATAGAG
MAL1|PFA0570w     ------------------------------------------------
su_gi_contig_3641 ------------------------------------------------

PFA0570w          GAGAATATAGAACCGAAGATAAAAAAAATAAAAATAATAAAGCATACA
MAL1|PFA0570w     ------------------------------------------------
su_gi_contig_3641 ------------------------------------------------

PFA0570w          TATATACATATTATATATATACCTCCATATTTTTATATATTTATATAT
MAL1|PFA0570w     ------------------------------------------------
su_gi_contig_3641 ------------------------------------------------

PFA0570w          TTATTTATTTATATTTAATTATCTATTAATTACATTTATTGCTGTATA
MAL1|PFA0570w     ------------------------------------------------
su_gi_contig_3641 ------------------------------------------------

PFA0570w          CATATTTTTGTAAGCCCTCTTATTTTATTTTATTTCATTTTATTTTAT
MAL1|PFA0570w     ------------------------------------------------
su_gi_contig_3641 ------------------------------------------------

PFA0570w          TTTATTTCATTTTATTTTATTTTATTTCATTTTATTTCATTTTATTTT
MAL1|PFA0570w     ------------------------------------------------
su_gi_contig_3641 ------------------------------------------------

PFA0570w          ATTTTTTATTTTATTTTATATTTTCTGTCTTGGATTGAATTTAAAGAT
MAL1|PFA0570w     ------------------------------------------------
su_gi_contig_3641 ------------------------------------------------

PFA0570w          ACCTATAACATTTATTTGGTTTGAAACCAGTGGTGTTAAATGTTGTAC
MAL1|PFA0570w     ------------------------------------------------
su_gi_contig_3641 ------------------------------------------------

PFA0570w          GATTTTGTGTTATTCGTATATTATATATCTTTTAATTAAAAAGTATAT
MAL1|PFA0570w     ------------------------------------------------
su_gi_contig_3641 ------------------------------------------------

PFA0570w          ATATATATATATATATATATATATATATATATATGTGTGTGTGTTTAA
MAL1|PFA0570w     ------------------------------------------------
su_gi_contig_3641 ------------------------------------------------

PFA0570w          AAAATTATTATTATGGAAGGAAATGATAAGTGTTTAAATGTCACCTTG
MAL1|PFA0570w     ------------ATGGAAGGAAATGATAAGTGTTTAAATGTCACCTTG
su_gi_contig_3641 ------------------------------------------------

PFA0570w          GCTGACATAGAAAAAGATACAATGAAAAATAATTTAAGCCTAAATAGT
MAL1|PFA0570w     GCTGACATAGAAAAAGATACAATGAAAAATAATTTAAGCCTAAATAGT
su_gi_contig_3641 ------------------------------------------------

PFA0570w          AAAGGTAATGAACTTTTAAATAATAAGAAAAGTGGTTATAAAAATAAT
MAL1|PFA0570w     AAAGGTAATGAACTTTTAAATAATAAGAAAAGTGGTTATAAAAATAAT
su_gi_contig_3641 ------------------------------------------------

PFA0570w          ATAAAGAAAAAAAAGAAAAAAAGTATAAAGGAAAATAATGGGAATGAA
MAL1|PFA0570w     ATAAAGAAAAAAAAGAAAAAAAGTATAAAGGAAAATAATGGGAATGAA
su_gi_contig_3641 ------------------------------------------------

PFA0570w          CAAAATAAAGGTAATGGTACTCTTACCCTAAAGAATGAAGAAAATGAT
MAL1|PFA0570w     CAAAATAAAGGTAATGGTACTCTTACCCTAAAGAATGAAGAAAATGAT
su_gi_contig_3641 ----------------------AAAATAGTATATCTAAAATGTATAGT

PFA0570w          AGTAAGGTATTCAAAACATACAGAAATAAAAGAAATAGCAAAAATGAT
MAL1|PFA0570w     AGTAAGGTATTCAAAACATACAGAAATAAAAGAAATAGCAAAAATGAT
su_gi_contig_3641 AACCATAAGAATAGAG--------------------------------

PFA0570w          AATATGGAAAAACATAAAAATGATGTAACAAAAAATGAAAATGATATA
MAL1|PFA0570w     AATATGGAAAAACATAAAAATGATGTAACAAAAAATGAAAATGATATA
su_gi_contig_3641 -------------------------------------AAAATGATATA

PFA0570w          ACAAAAAATGAAAATGATGAGATAATAAAAGAAGATAAAAATAGCAAT
MAL1|PFA0570w     ACAAAAAATGAAAATGATGAGATAATAAAAGAAGATAAAAATAGCAAT
su_gi_contig_3641 ACAAAAAGTGAAAATGATGAGATAATAAAAGAAGATAAAAATAGCAAT

PFA0570w          TTAGGAAAAACCAATGGATATAATATAAAAGATATAAGAAGAAAAAAA
MAL1|PFA0570w     TTAGGAAAAACCAATGGATATAATATAAAAGATATAAGAAGAAAAAAA
su_gi_contig_3641 TTAGGAAAAACCAATGGATATAATATAAAAGATATAAGAAGAAAAAAA

PFA0570w          AAAGACAATAATAAAGAATACATAAGAGACCATATGAAAAAAAAAAAA
MAL1|PFA0570w     AAAGACAATAATAAAGAATACATAAGAGACCATATGAAAAAAAAAAAA
su_gi_contig_3641 AAAGACAATAATAAAGAATACATAAGAGACCATATGAAAAAAAAAAAA

PFA0570w          GATATAATAATGAATAATAAAGGAAAAAAAAATAATAGTAATAATAAT
MAL1|PFA0570w     GATATAATAATGAATAATAAAGGAAAAAAAAATAATAGTAATAATAAT
su_gi_contig_3641 GATATAATAATGAATAATAAAGGAAAAAAAAATAATAGTAATAATAAT

PFA0570w          AATAATGACAATAATGATAATAATGATAATAATAATAGTAATAATAGC
MAL1|PFA0570w     AATAATGACAATAATGATAATAATGATAATAATAATAGTAATAATAGC
su_gi_contig_3641 AATAATGACAATAATGATAATAATGATAATAATAATAGTAATAATAGC

PFA0570w          AATAATAATAATAATAATAATAATAATAATAGTAATGAATATACAAAA
MAL1|PFA0570w     AATAATAATAATAATAATAATAATAATAATAGTAATGAATATACAAAA
su_gi_contig_3641 AATAATAATAATAATAATAATAATAATAATAGTAATGAATATACAAAA

PFA0570w          AGAAAGAATACACATAAAAAACATTTAAATGAACACTATAAAAATGAG
MAL1|PFA0570w     AGAAAGAATACACATAAAAAACATTTAAATGAACACTATAAAAATGAG
su_gi_contig_3641 AGAAAGAATACACATAAAAAACATTTAAATGAACACTATAAAAATGAG

PFA0570w          AGTAATAAGAAAAAGGTTAATGAAAAGAAATACAATAATAGTGTGTAT
MAL1|PFA0570w     AGTAATAAGAAAAAGGTTAATGAAAAGAAATACAATAATAGTGTGTAT
su_gi_contig_3641 AGTAATAAGAAAAAGGTTAATGAAAAGAAATACAATAATAGTGTGTAT

PFA0570w          GTTAATAATAATATAAAGAAAAATCATGTCAACAAAAATAAAGTACGT
MAL1|PFA0570w     GTTAATAATAATATAAAGAAAAATCATGTCAACAAAAATAAA------
su_gi_contig_3641 GTTAATAATAATATAAAGAAAAATCATGTAAACAAAAATAAA------

PFA0570w          CTAATATTAATAAAATAAAGAAAATTTTAGGAAACACACATATAAATT
MAL1|PFA0570w     ------------------------------------------------
su_gi_contig_3641 ------------------------------------------------

PFA0570w          TGTAATATATATATATATATATATTAATTTTTTATTTTTTTATATATT
MAL1|PFA0570w     ------------------------------------------------
su_gi_contig_3641 ------------------------------------------------

PFA0570w          ATTTACCTTTATAGAATGAAAATTATTTACAAAATGTGTGGTTATTTT
MAL1|PFA0570w     --------------AATGAAAATTATTTACAAAATGTGTGGTTATTTT
su_gi_contig_3641 --------------AATGAAAATTATTTACAAAATGTGTGGTTATTTT

PFA0570w          TATTCGATAATGAAGTTAGAAAAGAAAATGACCAATGTGTTGGAAAAA
MAL1|PFA0570w     TATTCGATAATGAAGTTAGAAAAGAAAATGACCAATGTGTTGGAAAAA
su_gi_contig_3641 TATTCGATAATGAAGTTAGAAAAGAAAATGAACAATGTGTTGGAAAAA

PFA0570w          TTATATCACTGGATACTTTCAATACCATAGAAAAATTTTACAAGGACA
MAL1|PFA0570w     TTATATCACTGGATACTTTCAATACCATAGAAAAATTTTACAAGGACA
su_gi_contig_3641 TTATATCACTGGATACTTTCAATACCATAGAAAAATTTTACAA-----

PFA0570w          TAATTATAAAACGGAACACATATGTATATAAATATATATATATAAAAA
MAL1|PFA0570w     TAATTATAAAACGGAACACATAT-------------------------
su_gi_contig_3641 ------------------------------------------------

PFA0570w          TATATATATATATATATATATGCTTATTTATTCTCCCTCTTTTTGTAG
MAL1|PFA0570w     ------------------------------------------------
su_gi_contig_3641 ------------------------------------------------

PFA0570w          GAACTATAAATATATGAAATCGCCTTCAGCCATTAAGGAAAAATACAA
MAL1|PFA0570w     ------------------------------------------------
su_gi_contig_3641 GAACTATAAATATATGAAATCGCCTTCAGCCATTAAGGAATACTACAA

PFA0570w          CATTTATCTTTTTAAACAAAATTTTAGACCCCTCTTTGACGTATGCAC
MAL1|PFA0570w     ------------------------------------------------
su_gi_contig_3641 CATTTATCTTTTTAAACATAATTTTAGACCCCTCTTTGAC--------

PFA0570w          AAATGAAATAAATAAATAAATAAAAAAATAAATAAATAAATATATATA
MAL1|PFA0570w     ------------------------------------------------
su_gi_contig_3641 ------------------------------------------------

PFA0570w          TATAATATTTATGATTTATTCTTTTTATGATTTTTTTTTTTTTTTTTT
MAL1|PFA0570w     ------------------------------------------------
su_gi_contig_3641 ------------------------------------------------

PFA0570w          TTTTTTTTTTTTTTTTTTTTTCAATGTAGGAATATCCAAATGGTTTTA
MAL1|PFA0570w     -----------------------------GAATATCCAAATGGTTTTA
su_gi_contig_3641 -----------------------------GAATATCCAAATGGTTTTA

PFA0570w          TTTGTACCGTTAAAAATGCCAATCATTTTAAAAATGACAGCGTTGATA
MAL1|PFA0570w     TTTGTACCGTTAAAAATGCCAATCATTTTAAAAATGACAGCGTTGATA
su_gi_contig_3641 TTTGTACCGTTAAAAATGCCAATCATTTTAAAAATGACAGCGTTGATA

PFA0570w          TAATATGGGAAAAAATGGTAACAAATATATATATATATATTTATATAA
MAL1|PFA0570w     TAATATGGGAAAAAATG-------------------------------
su_gi_contig_3641 TAATATGGGAAAAAATG-------------------------------

PFA0570w          TATTTTTAAGAAGATTAGAATATTTTTTAATTGAACAACTAGGAAATA
MAL1|PFA0570w     ------------------------------------------------
su_gi_contig_3641 ------------------------------------------------

PFA0570w          GAATAAAGACGGAGATATACAAATTGTTTGATATATATACATGTTGTT
MAL1|PFA0570w     ------------------------------------------------
su_gi_contig_3641 ------------------------------------------------

PFA0570w          ATATTTTATCATTTTTATATATACCTTTTTGGATACGTTATATTATTT
MAL1|PFA0570w     ------------------------------------------------
su_gi_contig_3641 ------------------------------------------------

PFA0570w          TTATTAATTTATTTTGTAGGTTCTTTTGGCTATAGGAGAAGAATTTAG
MAL1|PFA0570w     -------------------GTTCTTTTGGCTATAGGAGAAGAATTTAG
su_gi_contig_3641 -------------------GTTCTTTTGGCTATAGGAGAAGAATTTAG

PFA0570w          CTTAATCGACTTATGTGGTTTACAATTATGCATAAGAGATAATGAAAT
MAL1|PFA0570w     CTTAATCGACTTATGTGGTTTACAATTATGCATAAGAGATAATGAAAT
su_gi_contig_3641 CTTAATCGACTTATGTGGTTTACAATTATGCATAAGAGATAAT-----

PFA0570w          GTTTTTTAAAATATGGATGAAAAATTATTCAAATTATCTAAAAAATAT
MAL1|PFA0570w     GTTTTTTAAAATATGGATGAAAAATTATTCAAATTATCTAAAAAATAT
su_gi_contig_3641 ------------------------------------------------

PFA0570w          ATTGATGTAATATATATATATATATATATATATGTAAACTTTTAAAAA
MAL1|PFA0570w     ATTGAT------------------------------------------
su_gi_contig_3641 ------------------------------------------------

PFA0570w          TATGTTATGTCCGATTTTTTCACTCTCTCTCTTCTTTTCTTTCTTTTT
MAL1|PFA0570w     ------------------------------------------------
su_gi_contig_3641 ------------------------------------------------

PFA0570w          TAGGAAAAAATTAAGGGACGCCTACGTGTGTCGCACAACACATCTCTA
MAL1|PFA0570w     ---GAAAAAATTAAGGGACGCCTAC-----------------------
su_gi_contig_3641 ------------------------------------------------

PFA0570w          GTTATAAGAAACTTATCCGTATGCTTTTGAAAAATAAAAATATATATA
MAL1|PFA0570w     ------------------------------------------------
su_gi_contig_3641 ------------------------------------------------

PFA0570w          TATATATATATATATGTTTACATATTTATAATGTGTACTATTTCTGCT
MAL1|PFA0570w     ------------------------------------------------
su_gi_contig_3641 ------------------------------------------------

PFA0570w          TATGCCATACCCGTATTTATTTTCTTTTTTATTAAATATTTGTAGAAT
MAL1|PFA0570w     ---------------------------------------------AAT
su_gi_contig_3641 ------------------------------------------------

PFA0570w          GTATACAATAACAAAAAAAATCAACAAGGAAAGGGAAAAAATGAAAAG
MAL1|PFA0570w     GTATACAATAACAAAAAAAATCAACAAGGAAAGGGAAAAAATGAAAAG
su_gi_contig_3641 ------------------------------------------------

PFA0570w          GCTAAAAAGAATTACAATAAAAATAATAAGGGCGCAGAATTTGTAGCT
MAL1|PFA0570w     GCTAAAAAGAATTACAATAAAAATAATAAGGGCGCAGAATTTGTAGCT
su_gi_contig_3641 ------------------------------------------------

PFA0570w          AGTAAAAAGGATTCTTTAAAAATGCATAATTATCCAAACATAGTACCA
MAL1|PFA0570w     AGTAAAAAGGATTCTTTAAAAATGCATAATTATCCAAACATAGTACCA
su_gi_contig_3641 ------------------------------------------------

PFA0570w          CCACCAAATTATTTAGGTAAATATAAATTAATATATATATATATATAT
MAL1|PFA0570w     CCACCAAATTATTTAG--------------------------------
su_gi_contig_3641 ------------------------------------------------

PFA0570w          ATATATGTACATGTGTGTTTGAGTTTATATGAATATATGATAAAAAAA
MAL1|PFA0570w     ------------------------------------------------
su_gi_contig_3641 ------------------------------------------------

PFA0570w          AATTTTTTGTTTTGTTTTATTTTTTTGTTTTGTTTTATTTTTTTGTTT
MAL1|PFA0570w     ------------------------------------------------
su_gi_contig_3641 ------------------------------------------------

PFA0570w          TGTTTTATTTTTTTGTTTTATTTTTTTGTTTTATTTTTTTATTTTTTT
MAL1|PFA0570w     ------------------------------------------------
su_gi_contig_3641 ------------------------------------------------

PFA0570w          ATGTATTATTTATTTTTTTTTTTAGGAAATTACAATGTTTACAAATAC
MAL1|PFA0570w     -------------------------GAAATTACAATGTTTACAAATAC
su_gi_contig_3641 ------------------------------------------------

PFA0570w          AACCTAGATATGAATTTGTTTTATTTATATAATAATCAAAATATGCCT
MAL1|PFA0570w     AACCTAGATATGAATTTGTTTTATTTATATAATAATCAAAATATGCCT
su_gi_contig_3641 ------------------------------------------------

PFA0570w          AACCCGTATATATACATTCCTGTCAATGTACCCAATAATCAATATAAT
MAL1|PFA0570w     AACCCGTATATATACATTCCTGTCAATGTACCCAATAATCAATATAAT
su_gi_contig_3641 ------------------------------------------------

PFA0570w          AATATTTATCCAGATTATATGTACGACAGTAATACGAGCTATCCTATA
MAL1|PFA0570w     AATATTTATCCAGATTATATGTACGACAGTAATACGAGCTATCCTATA
su_gi_contig_3641 ------------------------------------------------

PFA0570w          GATATAATTAATAATAATTTATTAAGTAATGATATTAATGTACCAAGC
MAL1|PFA0570w     GATATAATTAATAATAATTTATTAAGTAATGATATTAATGTACCAAGC
su_gi_contig_3641 ------------------------------------------------

PFA0570w          AATTTTGTAAATAATAAAATGAATGGATCGATAATAGTAGATAAAAAA
MAL1|PFA0570w     AATTTTGTAAATAATAAAATGAATGGATCGATAATAGTAGATAAAAAA
su_gi_contig_3641 ------------------------------------------------

PFA0570w          AGTAAAATTGATTATGGATTAAAGAATGAGGATTATAAAAAAAAATCT
MAL1|PFA0570w     AGTAAAATTGATTATGGATTAAAGAATGAGGATTATAAAAAAAAATCT
su_gi_contig_3641 ------------------------------------------------

PFA0570w          ATGAATTCCTTAAATTCGAATGATATATATGAAGATAGTAAAAGTACT
MAL1|PFA0570w     ATGAATTCCTTAAATTCGAATGATATATATGAAGATAGTAAAAGTACT
su_gi_contig_3641 ------------------------------------------------

PFA0570w          ACATGTATTAAATCCGTATATACCGATGATGAATATGAATATAATAAT
MAL1|PFA0570w     ACATGTATTAAATCCGTATATACCGATGATGAATATGAATATAATAAT
su_gi_contig_3641 ------------------------------------------------

PFA0570w          AGTAGTAATAATAATAATAATAGTAATTATTTTAATACCAGAAAAATA
MAL1|PFA0570w     AGTAGTAATAATAATAATAATA--------------------------
su_gi_contig_3641 ------------------------------------------------

PFA0570w          TAAAAATACACAACATATATATATATATATATATATATATGTGTATGT
MAL1|PFA0570w     ------------------------------------------------
su_gi_contig_3641 ------------------------------------------------

PFA0570w          ATAAATGTATGTGTATGTGCCTGTTTTTATGTTTTGTGTTCATTTTTA
MAL1|PFA0570w     ------------------------------------------------
su_gi_contig_3641 ------------------------------------------------

PFA0570w          AAAACCATCAATTTTTTAATGTGCTTCAACGTTTTGGAATGTACAGAA
MAL1|PFA0570w     ------------------------------------------------
su_gi_contig_3641 ------------------------------------------------

PFA0570w          AGGTATCCATCATAAAATGTGTTTTCCTACATAAAGAGGAAAAATAAC
MAL1|PFA0570w     ------------------------------------------------
su_gi_contig_3641 ------------------------------------------------

PFA0570w          ATAACGCATAATATGTTTATAATATATATATATATATATATATATATA
MAL1|PFA0570w     ------------------------------------------------
su_gi_contig_3641 ------------------------------------------------

PFA0570w          TATAACATAATATAGTATCGTATGCTTGTCCTGGTGATCATGATAAAA
MAL1|PFA0570w     ---------------TATCGTATGCTTGTCCTGGTGATCATGATAAAA
su_gi_contig_3641 ------------------------------------------------

PFA0570w          CGTTTTGTGAATTACGAAAGAACCCAAATGAATCTTCCATCCTTGTAA
MAL1|PFA0570w     CGTTTTGTGAATTACGAAAGAACCCAAATGAATCTTCCATCCTTGTAA
su_gi_contig_3641 ------------------------------------------------

PFA0570w          TTATAAATTTAAAAGAATTTTATACGGAGGTAAGATTAGCATATGAAC
MAL1|PFA0570w     TTATAAATTTAAAAGAATTTTATACGGAGGTAAGATTAGCATATGAAC
su_gi_contig_3641 ------------------------------------------------

PFA0570w          TATATATTATATATAATAGGAGAATGAAAAAAAAAAACAATAAAACAA
MAL1|PFA0570w     TATATATTATATATAATAGGAGAATGAAAAAAAAAAACAATAAAACAA
su_gi_contig_3641 ------------------------------------------------

PFA0570w          ATTAAAATCGTACAATTATAATGTTAATGTGTACATATGATTCCTTAA
MAL1|PFA0570w     ATTAA-------------------------------------------
su_gi_contig_3641 ------------------------------------------------

PFA0570w          TTATATTTTATGTTATTTCCTTTTATCTACATATATTTTTTTTTCATG
MAL1|PFA0570w     ------------------------------------------------
su_gi_contig_3641 ------------------------------------------------

PFA0570w          TTTTTTCTTTTATATATATATATATATATTTTTTTTTTAACTATTCAT
MAL1|PFA0570w     ------------------------------------------------
su_gi_contig_3641 ------------------------------------------------

PFA0570w          TTAATTTATTTTATTGTTTAATTAAACATTGTTTCATTCTCTTCCCTC
MAL1|PFA0570w     ------------------------------------------------
su_gi_contig_3641 ------------------------------------------------

PFA0570w          CCTTTATTATTTGTTTTTATTTGTTTGTGCAACCTTTTTTATTTTGAA
MAL1|PFA0570w     ------------------------------------------------
su_gi_contig_3641 ------------------------------------------------

PFA0570w          TTATATCTCTTATGTGTTATTTTAATATATCGCGTAATTTAAGAAACT
MAL1|PFA0570w     ------------------------------------------------
su_gi_contig_3641 ------------------------------------------------

PFA0570w          CTTGTTAAAAGGTTGCATAAACCTTTCTAATTATTGTTTAATTGTATT
MAL1|PFA0570w     ------------------------------------------------
su_gi_contig_3641 ------------------------------------------------

PFA0570w          TTATATGTATAATTTTTTTTTTTTTTTTTTGCATATTTTTATTAATAT
MAL1|PFA0570w     ------------------------------------------------
su_gi_contig_3641 ------------------------------------------------

PFA0570w          ATTATATATATAAACAGTTGTAAAAAAAAAAAAAAAGATTAATTTTTA
MAL1|PFA0570w     ------------------------------------------------
su_gi_contig_3641 ------------------------------------------------

PFA0570w          CATTTCTCGAAAAAAAAAAATTATAATATATATATATATATATATGTG
MAL1|PFA0570w     ------------------------------------------------
su_gi_contig_3641 ------------------------------------------------

PFA0570w          AATTAATTAAATATATAATGAACATTAAAAAATATATATAAATATATA
MAL1|PFA0570w     ------------------------------------------------
su_gi_contig_3641 ------------------------------------------------

PFA0570w          CTACACATACATATATATATATATATATATATATCATAGGTTATAATA
MAL1|PFA0570w     ------------------------------------------------
su_gi_contig_3641 ------------------------------------------------

PFA0570w          TATATTTATAAAATTAATAACCAAATCCACAAATATATAATAAAAAGA
MAL1|PFA0570w     ------------------------------------------------
su_gi_contig_3641 ------------------------------------------------

PFA0570w          AAAAATTATGAAATGAAGAAATAATAAAATTATAAATAACATAAAAAA
MAL1|PFA0570w     ------------------------------------------------
su_gi_contig_3641 ------------------------------------------------

PFA0570w          AAAAAAAAAAAAAAAAAAAAAATGCAACCTTTAATAACCATTTATAAT
MAL1|PFA0570w     ------------------------------------------------
su_gi_contig_3641 ------------------------------------------------

PFA0570w          AATTTTAATATGCTTATTTTTACTGTAACTCTGTTTCACTACATTTAT
MAL1|PFA0570w     ------------------------------------------------
su_gi_contig_3641 ------------------------------------------------

PFA0570w          TTCTCTTTTTCCACATTGCTGAGGTGACCTAATCCCTTTTTATTTAAA
MAL1|PFA0570w     ------------------------------------------------
su_gi_contig_3641 ------------------------------------------------

PFA0570w          TCATTCTTATAGAAATTAATAAAAAATACAGGATGTATAAAAAAATAT
MAL1|PFA0570w     ------------------------------------------------
su_gi_contig_3641 ------------------------------------------------

PFA0570w          ACATATATTAAATTATTAATACATAAGACGATACTTGTATTATATATC
MAL1|PFA0570w     ------------------------------------------------
su_gi_contig_3641 ------------------------------------------------

PFA0570w          AACATGAATTTTTTAATGTGTATTATACAAATAGGTATAAATGAATAT
MAL1|PFA0570w     ------------------------------------------------
su_gi_contig_3641 ------------------------------------------------

PFA0570w          ATATATATATATATATATATATATATTATATGTTTTAATTTTTTTTTT
MAL1|PFA0570w     ------------------------------------------------
su_gi_contig_3641 ------------------------------------------------

PFA0570w          GGTTCCTTACTAAAACACAAATTTGGTAATCCTCATAATAATCGTCAC
MAL1|PFA0570w     ------------------------------------------------
su_gi_contig_3641 ------------------------------------------------

PFA0570w          ACGCTTGTGTTAAGTCTCCTTTGAGGAAGTTGTTTTTATACCAATTAT
MAL1|PFA0570w     ------------------------------------------------
su_gi_contig_3641 ------------------------------------------------

PFA0570w          TAAAACATTTTAAATATTTTTCTTTTTTTTCTTTACATTCATCATTCT
MAL1|PFA0570w     ------------------------------------------------
su_gi_contig_3641 ------------------------------------------------

PFA0570w          ATAAATCAGGATAAAAAAGTATATATATATATATAATAAATTATTTAT
MAL1|PFA0570w     ------------------------------------------------
su_gi_contig_3641 ------------------------------------------------

PFA0570w          ATATAATAGCTGCCACATCAAAAAAGCATTTTGTTTCAAAATAAAAAC
MAL1|PFA0570w     ------------------------------------------------
su_gi_contig_3641 ------------------------------------------------

PFA0570w          AATGATAAACACAAATAAAATATAAACACATAAAAATAAAAAGAATTA
MAL1|PFA0570w     ------------------------------------------------
su_gi_contig_3641 ------------------------------------------------

PFA0570w          GGTTTTTAATTTTACCGCTTCGACATGTGCTTTTATTGTATTTTGAGA
MAL1|PFA0570w     ------------------------------------------------
su_gi_contig_3641 ------------------------------------------------

PFA0570w          AATTGTTTTACTTCTATTTTCCATATTATAAATTAATTTTAAACTTTA
MAL1|PFA0570w     ------------------------------------------------
su_gi_contig_3641 ------------------------------------------------

PFA0570w          TTATTATGATACCCTCCTTTTATTTTATATGTTTTGTATTTTTAATAA
MAL1|PFA0570w     ------------------------------------------------
su_gi_contig_3641 ------------------------------------------------

PFA0570w          ATATTTTATTATTTATTATAATTTTTTTTCTTTTCATAATATACCAGA
MAL1|PFA0570w     ------------------------------------------------
su_gi_contig_3641 ------------------------------------------------

PFA0570w          TACTTGATTCATCATT
MAL1|PFA0570w     ----------------
su_gi_contig_3641 ----------------

;

endblock;
