# Supplementary material for: cDNA sequences reveal considerable gene prediction inaccuracy in the Plasmodium falciparum genome
Source: BMC Genomics. 2007 Jul 27;8:255. doi: 10.1186/1471-2164-8-255 (PMC1978503; doi:10.1186/1471-2164-8-255)
Supplement: Additional file 3 — Genes with cDNA sequences not matching predicted CDS perfectly. Aligned cDNA and predicted CDS sequences can be viewed by double clicking the hyper-linked gene names in the Excel file. [file 1471-2164-8-255-S3.zip › PFA0580c.TXT]

#NEXUS

[!This data assembled using Sequencher, from Gene Codes Corporation.]
begin data;
   dimensions ntax=6 nchar=3885;
   format datatype=dna gap=- interleave=yes;
   matrix

PFA0580cg                    TATTTTCCCTATGAAACAATTTTAATATTACAATTTAGTAGACCATCC
Pfa3D7|pfal_chr1|PFA0580c|Pf ------------------------------------------------
SU_CLEAN_contig_7154         ------------------------------------------------
SU_CLEAN_contig_1700         ------------------------------------------------
SU_CLEAN_contig_8291         ------------------------------------------------
SU_CLEAN_contig_3982         ------------------------------------------------

PFA0580cg                    TTTTTTTAATTAAAACATATATAATACATAATAATGTATTTATAATAT
Pfa3D7|pfal_chr1|PFA0580c|Pf ------------------------------------------------
SU_CLEAN_contig_7154         ------------------------------------------------
SU_CLEAN_contig_1700         ------------------------------------------------
SU_CLEAN_contig_8291         ------------------------------------------------
SU_CLEAN_contig_3982         ------------------------------------------------

PFA0580cg                    GGTTTGGACAATACAATATATAATATGTACTGGATTGAATAAATATAA
Pfa3D7|pfal_chr1|PFA0580c|Pf ------------------------------------------------
SU_CLEAN_contig_7154         ------------------------------------------------
SU_CLEAN_contig_1700         ------------------------------------------------
SU_CLEAN_contig_8291         ------------------------------------------------
SU_CLEAN_contig_3982         ------------------------------------------------

PFA0580cg                    ATACATTTCTTCGAATTCTACATATTTTTTGTTCAACTTAACAAGAAC
Pfa3D7|pfal_chr1|PFA0580c|Pf ------------------------------------------------
SU_CLEAN_contig_7154         ------------------------------------------------
SU_CLEAN_contig_1700         ------------------------------------------------
SU_CLEAN_contig_8291         ------------------------------------------------
SU_CLEAN_contig_3982         ------------------------------------------------

PFA0580cg                    ACGTTGTTTTGTGAACTATATATTTATTATGTTAATTTTATTAATATG
Pfa3D7|pfal_chr1|PFA0580c|Pf ------------------------------------------------
SU_CLEAN_contig_7154         ------------------------------------------------
SU_CLEAN_contig_1700         ------------------------------------------------
SU_CLEAN_contig_8291         ------------------------------------------------
SU_CLEAN_contig_3982         ------------------------------------------------

PFA0580cg                    ACGTTATTCCAAATAAATATTAAAAAAAATGTATTATAACACCATATA
Pfa3D7|pfal_chr1|PFA0580c|Pf ------------------------------------------------
SU_CLEAN_contig_7154         ------------------------------------------------
SU_CLEAN_contig_1700         ------------------------------------------------
SU_CLEAN_contig_8291         ------------------------------------------------
SU_CLEAN_contig_3982         ------------------------------------------------

PFA0580cg                    GATTGATTAATATAATATATTTTTATATCAAATATGTACAGTTATAAA
Pfa3D7|pfal_chr1|PFA0580c|Pf ------------------------------------------------
SU_CLEAN_contig_7154         ------------------------------------------------
SU_CLEAN_contig_1700         ------------------------------------------------
SU_CLEAN_contig_8291         ------------------------------------------------
SU_CLEAN_contig_3982         ------------------------------------------------

PFA0580cg                    AATTCAGTAATATTAATATATAAAATATTTATTTCTCGTCTAATATTA
Pfa3D7|pfal_chr1|PFA0580c|Pf ------------------------------------------------
SU_CLEAN_contig_7154         ------------------------------------------------
SU_CLEAN_contig_1700         ------------------------------------------------
SU_CLEAN_contig_8291         ------------------------------------------------
SU_CLEAN_contig_3982         ------------------------------------------------

PFA0580cg                    TATTAACATAAAAAGTGTATAGTATTTTATAAGATATATGAATTAATA
Pfa3D7|pfal_chr1|PFA0580c|Pf ------------------------------------------------
SU_CLEAN_contig_7154         ------------------------------------------------
SU_CLEAN_contig_1700         ------------------------------------------------
SU_CLEAN_contig_8291         ------------------------------------------------
SU_CLEAN_contig_3982         ------------------------------------------------

PFA0580cg                    TTTATAAAATAAAAAATTTTCCAAAAAAAAAAGATAACATAAAATAAC
Pfa3D7|pfal_chr1|PFA0580c|Pf ------------------------------------------------
SU_CLEAN_contig_7154         ------------------------------------------------
SU_CLEAN_contig_1700         ------------------------------------------------
SU_CLEAN_contig_8291         ------------------------------------------------
SU_CLEAN_contig_3982         ------------------------------------------------

PFA0580cg                    AAAATAATAATGGGTGACGCAACGAATCCGAAGGGATATATTTTTTAA
Pfa3D7|pfal_chr1|PFA0580c|Pf ------------------------------------------------
SU_CLEAN_contig_7154         ------------------------------------------------
SU_CLEAN_contig_1700         ------------------------------------------------
SU_CLEAN_contig_8291         ------------------------------------------------
SU_CLEAN_contig_3982         ------------------------------------------------

PFA0580cg                    TGTTTCATTTTTTAACTCCTTCGTTAAATATATTATGTATATATATAC
Pfa3D7|pfal_chr1|PFA0580c|Pf ------------------------------------------------
SU_CLEAN_contig_7154         ------------------------------------------------
SU_CLEAN_contig_1700         ------------------------------------------------
SU_CLEAN_contig_8291         ------------------------------------------------
SU_CLEAN_contig_3982         ------------------------------------------------

PFA0580cg                    AATACATTTAATACATTTCTTTTTATTTTATCTTTCCTTTCATAATAT
Pfa3D7|pfal_chr1|PFA0580c|Pf ------------------------------------------------
SU_CLEAN_contig_7154         ------------------------------------------------
SU_CLEAN_contig_1700         ------------------------------------------------
SU_CLEAN_contig_8291         ------------------------------------------------
SU_CLEAN_contig_3982         ------------------------------------------------

PFA0580cg                    AAAAGAGAATGTAATATAATTATTAATGATCAGAAATAAAATATATGA
Pfa3D7|pfal_chr1|PFA0580c|Pf ------------------------------------------------
SU_CLEAN_contig_7154         ------------------------------------------------
SU_CLEAN_contig_1700         ------------------------------------------------
SU_CLEAN_contig_8291         ------------------------------------------------
SU_CLEAN_contig_3982         ------------------------------------------------

PFA0580cg                    CATAACAGAAGTAAATTATAAATAATTTAATTTTATGATATACCGGGT
Pfa3D7|pfal_chr1|PFA0580c|Pf ------------------------------------------------
SU_CLEAN_contig_7154         ------------------------------------------------
SU_CLEAN_contig_1700         ------------------------------------------------
SU_CLEAN_contig_8291         ------------------------------------------------
SU_CLEAN_contig_3982         ------------------------------------------------

PFA0580cg                    TCATATTAAAACGAAAAAAAAAAAAAAAAAAAAAAAAAAAATATACAT
Pfa3D7|pfal_chr1|PFA0580c|Pf ------------------------------------------------
SU_CLEAN_contig_7154         ------------------------------------------------
SU_CLEAN_contig_1700         ------------------------------------------------
SU_CLEAN_contig_8291         ------------------------------------------------
SU_CLEAN_contig_3982         ------------------------------------------------

PFA0580cg                    ATATATATATATATATATATATATATATATATAATTTTTTAAAATATT
Pfa3D7|pfal_chr1|PFA0580c|Pf ------------------------------------------------
SU_CLEAN_contig_7154         ------------------------------------------------
SU_CLEAN_contig_1700         ------------------------------------------------
SU_CLEAN_contig_8291         ------------------------------------------------
SU_CLEAN_contig_3982         ------------------------------------------------

PFA0580cg                    GTATTGTACGCAATAAAAAATACCATTTGTTATTGTTAAGATATATAT
Pfa3D7|pfal_chr1|PFA0580c|Pf ------------------------------------------------
SU_CLEAN_contig_7154         ------------------------------------------------
SU_CLEAN_contig_1700         ------------------------------------------------
SU_CLEAN_contig_8291         ------------------------------------------------
SU_CLEAN_contig_3982         ------------------------------------------------

PFA0580cg                    ATTATATATATATATTATTTATATTTGTATTTTTATTTTATTATTATT
Pfa3D7|pfal_chr1|PFA0580c|Pf ------------------------------------------------
SU_CLEAN_contig_7154         ------------------------------------------------
SU_CLEAN_contig_1700         ------------------------------------------------
SU_CLEAN_contig_8291         ------------------------------------------------
SU_CLEAN_contig_3982         ------------------------------------------------

PFA0580cg                    TTATTTAATTTTTTTATTTTAAGAATAATGCTATTAGAATATTATTAA
Pfa3D7|pfal_chr1|PFA0580c|Pf ------------------------------------------------
SU_CLEAN_contig_7154         ------------------------------------------TTTTAA
SU_CLEAN_contig_1700         ------------------------------------------------
SU_CLEAN_contig_8291         ------------------------------------------------
SU_CLEAN_contig_3982         ------------------------------------------------

PFA0580cg                    AATAAAAAAAGAATATATAGGAATATAAAAAAGTAAAAATATGAAATT
Pfa3D7|pfal_chr1|PFA0580c|Pf ----------------------------------------ATGAAATT
SU_CLEAN_contig_7154         AATAAAAAAGCAATATATAGGAATATAAAAAAGTAAAAATATGAAATT
SU_CLEAN_contig_1700         ------------------------------------------------
SU_CLEAN_contig_8291         ------------------------------------------------
SU_CLEAN_contig_3982         ------------------------------------------------

PFA0580cg                    AGTTTTTCATTATATTAAATATATAAATGTTTTATTTTATATATCTAT
Pfa3D7|pfal_chr1|PFA0580c|Pf AGTTTTTCATTATATTAAATATATAAATGTTTTATTTTATATATCTAT
SU_CLEAN_contig_7154         AGTTTTTCATTATATTAAATATATAAATGTTTTATTTTATATATCTAT
SU_CLEAN_contig_1700         ------------------------------------------------
SU_CLEAN_contig_8291         ------------------------------------------------
SU_CLEAN_contig_3982         ------------------------------------------------

PFA0580cg                    TATATTTTTAAAAAGTAATAGTCTTAAAATATATAACGATTTAAGATA
Pfa3D7|pfal_chr1|PFA0580c|Pf TATATTTTTAAAAAGTAATAGTCTTAAAATATATAACGATTTAAGATA
SU_CLEAN_contig_7154         TATATTTTTAAAAAGTAATAGTCTTAAAATATATAACGATTTAAGATA
SU_CLEAN_contig_1700         ------------------------------------------------
SU_CLEAN_contig_8291         ------------------------------------------------
SU_CLEAN_contig_3982         ------------------------------------------------

PFA0580cg                    TATTAGTACTGTTAATAAATATAAAGTATTACAAATAAAAAAAAGAAG
Pfa3D7|pfal_chr1|PFA0580c|Pf TATTAGTACTGTTAATAAATATAAAGTATTACAAATAAAAAAAAGAAG
SU_CLEAN_contig_7154         TATTAGTACTGTTAATAAATATAAAGTATTACAAATAAAAAAAAGAAG
SU_CLEAN_contig_1700         ------------------------------------------------
SU_CLEAN_contig_8291         ------------------------------------------------
SU_CLEAN_contig_3982         ------------------------------------------------

PFA0580cg                    CAACTTGAAAAAAAATCATAATATAAGGAAAATGGAAGATAATGAGAG
Pfa3D7|pfal_chr1|PFA0580c|Pf CAACTTGAAAAAAAATCATAATATAAGGAAAATGGAAGATAATGAGAG
SU_CLEAN_contig_7154         CAACTTGAAAAAAAATCATAATATAAGGAAAATGGAAGATAATGAGAG
SU_CLEAN_contig_1700         ------------------------------------------------
SU_CLEAN_contig_8291         ------------------------------------------------
SU_CLEAN_contig_3982         ------------------------------------------------

PFA0580cg                    TTCATTTATTGATATCGGATCAAATTTAACTGATAAAATGTTTGATGG
Pfa3D7|pfal_chr1|PFA0580c|Pf TTCATTTATTGATATCGGATCAAATTTAACTGATAAAATGTTTGATGG
SU_CLEAN_contig_7154         TTCATTTATTGATATCGGATCAAATTTAACTGATAAAATGTTTGATGG
SU_CLEAN_contig_1700         ---------------------AAATTTAACTGATAAAATGTTTGATGG
SU_CLEAN_contig_8291         ------------------------------------------------
SU_CLEAN_contig_3982         ------------------------------------------------

PFA0580cg                    TGTTTACAATAGTAAAAAGCATGAAAATGATTTACAAAAGTAAAAAAA
Pfa3D7|pfal_chr1|PFA0580c|Pf TGTTTACAATAGTAAAAAGCATGAAAATGATTTACAAAA---------
SU_CLEAN_contig_7154         TGTTTACAATAGTAAAAAGCATGAAAATGATTTACAAAA---------
SU_CLEAN_contig_1700         TGTTTACAATAGTAAAAAGCATGAAAATGATTTACAAAA---------
SU_CLEAN_contig_8291         ------------------------------------------------
SU_CLEAN_contig_3982         ------------------------------------------------

PFA0580cg                    AAAAATATATGTATATATAATATATATATATATATATATATAGTTGCA
Pfa3D7|pfal_chr1|PFA0580c|Pf ------------------------------------------------
SU_CLEAN_contig_7154         ------------------------------------------------
SU_CLEAN_contig_1700         ------------------------------------------------
SU_CLEAN_contig_8291         ------------------------------------------------
SU_CLEAN_contig_3982         ------------------------------------------------

PFA0580cg                    TATTTTCAAACCTTTCCTTTTTCTTTTCATCCTTACACATTTCATATA
Pfa3D7|pfal_chr1|PFA0580c|Pf ------------------------------------------------
SU_CLEAN_contig_7154         ------------------------------------------------
SU_CLEAN_contig_1700         ------------------------------------------------
SU_CLEAN_contig_8291         ------------------------------------------------
SU_CLEAN_contig_3982         ------------------------------------------------

PFA0580cg                    AAAAATATATATATATATTTATATTTCCTTTTCTAGCGTTTTAAACAG
Pfa3D7|pfal_chr1|PFA0580c|Pf ------------------------------------CGTTTTAAACAG
SU_CLEAN_contig_7154         ------------------------------------CGTTTTAAACAG
SU_CLEAN_contig_1700         ------------------------------------CGTTTTAAACAG
SU_CLEAN_contig_8291         ------------------------------------------------
SU_CLEAN_contig_3982         ------------------------------------------------

PFA0580cg                    AGCAAAAAATAATAATGTTGACAAAATTATAATAACATGTACTTGTCT
Pfa3D7|pfal_chr1|PFA0580c|Pf AGCAAAAAATAATAATGTTGACAAAATTATAATAACATGTACTTGTCT
SU_CLEAN_contig_7154         AGCAAAAAATAATAATGTTGACAAAATTATAATAACATGTACTTGTCT
SU_CLEAN_contig_1700         AGCAAAAAATAATAATGTTGACAAAATTATAATAACATGTACTTGTCT
SU_CLEAN_contig_8291         ------------------------------------------------
SU_CLEAN_contig_3982         ------------------------------------------------

PFA0580cg                    TGCTGAAATTGATAAATCCTTAAAAATTTGTGAAACTTATGGTTAAAT
Pfa3D7|pfal_chr1|PFA0580c|Pf TGCTGAAATTGATAAATCCTTAAAAATTTGTGAAACTTATG-------
SU_CLEAN_contig_7154         TGCTGAAATTGATAAATCCTTAAAAATTTGTGAAACTTATG-------
SU_CLEAN_contig_1700         TGCTGAAATTGATAAATCCTTAAAAATTTGTGAAACTTAT--------
SU_CLEAN_contig_8291         ------------------------------------------------
SU_CLEAN_contig_3982         ------------------------------------------------

PFA0580cg                    TATATATATATATATATATTTTTTATTTATTTATTTATTTATTTATTT
Pfa3D7|pfal_chr1|PFA0580c|Pf ------------------------------------------------
SU_CLEAN_contig_7154         ------------------------------------------------
SU_CLEAN_contig_1700         ------------------------------------------------
SU_CLEAN_contig_8291         ------------------------------------------------
SU_CLEAN_contig_3982         ------------------------------------------------

PFA0580cg                    ATCTATCCCTAATTGTTATTGTCATGATGATTTTATATTGTGTTTATT
Pfa3D7|pfal_chr1|PFA0580c|Pf ------------------------------------------------
SU_CLEAN_contig_7154         ------------------------------------------------
SU_CLEAN_contig_1700         ------------------------------------------------
SU_CLEAN_contig_8291         ------------------------------------------------
SU_CLEAN_contig_3982         ------------------------------------------------

PFA0580cg                    ATTTTTATTTTATTTTATTTTATTATTTTTTTTTTTTTTTTGGTAGAT
Pfa3D7|pfal_chr1|PFA0580c|Pf ----------------------------------------------AT
SU_CLEAN_contig_7154         ----------------------------------------------AT
SU_CLEAN_contig_1700         ------------------------------------------------
SU_CLEAN_contig_8291         ------------------------------------------------
SU_CLEAN_contig_3982         ------------------------------------------------

PFA0580cg                    CCTGAAGGAAAATTTTTATATTTAAGTGCTGGTGTACATCCAACAAAT
Pfa3D7|pfal_chr1|PFA0580c|Pf CCTGAAGGAAAATTTTTATATTTAAGTGCTGGTGTACATCCAACAAAT
SU_CLEAN_contig_7154         CCTGAAGGAAAATTTTTATATTTAAGTGCTGGTGTACATCCAACAAAT
SU_CLEAN_contig_1700         ------------------------------------------------
SU_CLEAN_contig_8291         --------------------------------------------AAAT
SU_CLEAN_contig_3982         ------------------------------------------------

PFA0580cg                    TGCTATGAATTTATTGATAAAAATAAACATGAAGAAAAGGAAATTATA
Pfa3D7|pfal_chr1|PFA0580c|Pf TGCTATGAATTTATTGATAAAAATAAACATGAAGAAAAGGAAATTATA
SU_CLEAN_contig_7154         TGCTATGAAATTATTGATAAAAATAAACATGAAGAAAAGGAAATTATA
SU_CLEAN_contig_1700         ------------------------------------------------
SU_CLEAN_contig_8291         TGCTATGAAATTATTGATAAAAATAAACATGAAGAAAAGGAAATTATA
SU_CLEAN_contig_3982         ------------------------------------------------

PFA0580cg                    GCTAAAAAGGAATATGAAGAATTTATCAAGTATTTTAAAAATGAACAA
Pfa3D7|pfal_chr1|PFA0580c|Pf GCTAAAAAGGAATATGAAGAATTTATCAAGTATTTTAAAAATGAACAA
SU_CLEAN_contig_7154         GCTAAAAAGGAATATGAAGAATTTATCAAGTATTTTAAAAATGAACAA
SU_CLEAN_contig_1700         ------------------------------------------------
SU_CLEAN_contig_8291         GCTAAAAAGGAATATGAAGAATTTATCAAGTATTTTAAAAATGAACAA
SU_CLEAN_contig_3982         ------------------------------------------------

PFA0580cg                    GTTGAGAACTCAAAAATGGAAAATGGTAATAAGAAAATATGTGATGGT
Pfa3D7|pfal_chr1|PFA0580c|Pf GTTGAGAACTCAAAAATGGAAAATGGTAATAAGAAAATATGTGATGGT
SU_CLEAN_contig_7154         GTTGAGGACTCAAAAATGGAAAATGGTAATAAGAAAATATGTGATGGT
SU_CLEAN_contig_1700         ------------------------------------------------
SU_CLEAN_contig_8291         GTTGAGGACTCAAAAATGGAAAATGGTAATAAGAAAATATGTGATGGT
SU_CLEAN_contig_3982         ------------------------------------------------

PFA0580cg                    GAAAAGGATATGAATAATCTTAATGAAATATTACTAGAAAAAAATTTG
Pfa3D7|pfal_chr1|PFA0580c|Pf GAAAAGGATATGAATAATCTTAATGAAATATTACTAGAAAAAAATTTG
SU_CLEAN_contig_7154         GAAAAGGATATGAATAATCTTAATGAAATATTACTAGAAAAAAATTTG
SU_CLEAN_contig_1700         ------------------------------------------------
SU_CLEAN_contig_8291         GAAAAGGATATGAATAATCTTAATGAAATATTACTAGAAAAAAATTTG
SU_CLEAN_contig_3982         ------------------------------------------------

PFA0580cg                    GATACTATTCCTGGTTTTAAATATAATGAAAAAGATAAAGAATATTTA
Pfa3D7|pfal_chr1|PFA0580c|Pf GATACTATTCCTGGTTTTAAATATAATGAAAAAGATAAAGAATATTTA
SU_CLEAN_contig_7154         GATACTATTCCTGGTTTTAAATATAATGAAAAAGATAAAGAATATTTA
SU_CLEAN_contig_1700         ------------------------------------------------
SU_CLEAN_contig_8291         GATACTATTCCTGGTTTTAAATATAATGAAAAAGATAAAGAATATTTA
SU_CLEAN_contig_3982         ------------------------------------------------

PFA0580cg                    GAGAACTTAAAAAATAAAATAATAAAGTATCCTAATCGAATTGTTTGT
Pfa3D7|pfal_chr1|PFA0580c|Pf GAGAACTTAAAAAATAAAATAATAAAGTATCCTAATCGAATTGTTTGT
SU_CLEAN_contig_7154         GAGAACTTAAAAAATAAAATAATAAAGTATCCTAATCGAATTGTTTGT
SU_CLEAN_contig_1700         ------------------------------------------------
SU_CLEAN_contig_8291         GAGAACTTAAAAAATAAAATAATAAAGTATCCTAATCGAATTGTTTGT
SU_CLEAN_contig_3982         ------------------------------------------------

PFA0580cg                    ATTGGGGAAATAGGATTAGATTTTGATAGATTATATTTCTGTTCTAAA
Pfa3D7|pfal_chr1|PFA0580c|Pf ATTGGGGAAATAGGATTAGATTTTGATAGATTATATTTCTGTTCTAAA
SU_CLEAN_contig_7154         ATTGGGGAAATAGGATTAGATTTTGATAGATTATATTTCT--------
SU_CLEAN_contig_1700         ------------------------------------------------
SU_CLEAN_contig_8291         ATTGGGGAAATAGGATTAGATTTTGATAGATTATATTTCTGTTCTCAA
SU_CLEAN_contig_3982         ------------------------------------------------

PFA0580cg                    TATATACAAATTAAATATTTCATATTTCAATTAAAATTAGTACAAATG
Pfa3D7|pfal_chr1|PFA0580c|Pf TATATACAAATTAAATATTTCATATTTCAATTAAAATTAGTACAAATG
SU_CLEAN_contig_7154         ------------------------------------------------
SU_CLEAN_contig_1700         ------------------------------------------------
SU_CLEAN_contig_8291         TATATACAAATTAAATATTTCATATTTCAATCAAAATTACTACACATG
SU_CLEAN_contig_3982         ------------------------------------------------

PFA0580cg                    TTTAATTTACCAATGTTCTTACATATGAGAAATTGTTCAGAAACATTT
Pfa3D7|pfal_chr1|PFA0580c|Pf TTTAATTTACCAATGTTCTTACATATGAGAAATTGTTCAGAAACATTT
SU_CLEAN_contig_7154         ------------------------------------------------
SU_CLEAN_contig_1700         ------------------------------------------------
SU_CLEAN_contig_8291         T-----------------------------------------------
SU_CLEAN_contig_3982         ------------ATGTTCTTACATATGAGAAATTGTTCAGAAACATTT

PFA0580cg                    TTTAAAATTGTAGATATATATAAATTTTTATTTGAAAAAAATGGAGGA
Pfa3D7|pfal_chr1|PFA0580c|Pf TTTAAAATTGTAGATATATATAAATTTTTATTTGAAAAAAATGGAGGA
SU_CLEAN_contig_7154         ------------------------------------------------
SU_CLEAN_contig_1700         ------------------------------------------------
SU_CLEAN_contig_8291         ------------------------------------------------
SU_CLEAN_contig_3982         TTTAAAATTGTAGATATATATAAATTTTTATTCGAAAAAAATGGAGGA

PFA0580cg                    GTTATTCATAGTTTTACAGATAAAGAAGATATAGTTCATATTATCGTA
Pfa3D7|pfal_chr1|PFA0580c|Pf GTTATTCATAGTTTTACAGATAAAGAAGATATAGTTCATATTATCGTA
SU_CLEAN_contig_7154         ------------------------------------------------
SU_CLEAN_contig_1700         ------------------------------------------------
SU_CLEAN_contig_8291         ------------------------------------------------
SU_CLEAN_contig_3982         GTTATTCATAGTTTTACAGATAAAGAAGATATAGTTCATATTATCGTA

PFA0580cg                    CAAAATTATAAAAATCTATATATTGGTGTAAATGGATGCTCTTTAAAA
Pfa3D7|pfal_chr1|PFA0580c|Pf CAAAATTATAAAAATCTATATATTGGTGTAAATGGATGCTCTTTAAAA
SU_CLEAN_contig_7154         ------------------------------------------------
SU_CLEAN_contig_1700         ------------------------------------------------
SU_CLEAN_contig_8291         ------------------------------------------------
SU_CLEAN_contig_3982         CAAACTTATAAAAATCTATATATTGGTGTAAATGGATGCTCTTTAAAA

PFA0580cg                    AGTTTGGAAAATATAAACGCTGTTAAAAAAATCCCATTAAATCTTTTA
Pfa3D7|pfal_chr1|PFA0580c|Pf AGTTTGGAAAATATAAACGCTGTTAAAAAAATCCCATTAAATCTTTTA
SU_CLEAN_contig_7154         ------------------------------------------------
SU_CLEAN_contig_1700         ------------------------------------------------
SU_CLEAN_contig_8291         ------------------------------------------------
SU_CLEAN_contig_3982         AGTTTGGAAAATATAAACGCTGTTAAAAAAATCCCATTAAATCTTTTA

PFA0580cg                    TTATTAGAAACGGATGCTCCATGGTGTGGTGTGAAAAAAACCCATGCA
Pfa3D7|pfal_chr1|PFA0580c|Pf TTATTAGAAACGGATGCTCCATGGTGTGGTGTGAAAAAAACCCATGCA
SU_CLEAN_contig_7154         ------------------------------------------------
SU_CLEAN_contig_1700         ------------------------------------------------
SU_CLEAN_contig_8291         ------------------------------------------------
SU_CLEAN_contig_3982         TTATTAGAAACGGATGCTCCATGGTGTGGTGTGAAAAAAACCCATGCA

PFA0580cg                    TCATACGAATATATTAAAGATACATATGAAAAACGAGCTTATACAAAT
Pfa3D7|pfal_chr1|PFA0580c|Pf TCATACGAATATATTAAAGATACATATGAAAAACGAGCTTATACAAAT
SU_CLEAN_contig_7154         ------------------------------------------------
SU_CLEAN_contig_1700         ------------------------------------------------
SU_CLEAN_contig_8291         ------------------------------------------------
SU_CLEAN_contig_3982         TCATACGAATATATTAAAGATACATATGAAAAACGAGCTTATACAAAT

PFA0580cg                    TTAAAAAAAATAAAAAACATAATCAAGTGTGATGATAATACTATTTTC
Pfa3D7|pfal_chr1|PFA0580c|Pf TTAAAAAAAATAAAAAACATAATCAAGTGTGATGATAATACTATTTTC
SU_CLEAN_contig_7154         ------------------------------------------------
SU_CLEAN_contig_1700         ------------------------------------------------
SU_CLEAN_contig_8291         ------------------------------------------------
SU_CLEAN_contig_3982         TTAAAAAAAATAAAAAACATAATCAAGTGTGATGATAATACTATTTTC

PFA0580cg                    AAGGAGAGAAATGAACCTTATAATATTGCGTAATTTTTAAAATTAATA
Pfa3D7|pfal_chr1|PFA0580c|Pf AAGGAGAGAAATGAACCTTATAATATTGC-------------------
SU_CLEAN_contig_7154         ------------------------------------------------
SU_CLEAN_contig_1700         ------------------------------------------------
SU_CLEAN_contig_8291         ------------------------------------------------
SU_CLEAN_contig_3982         AAGGAGAGAAATGAACCTTATAATATTGC-------------------

PFA0580cg                    CTTATAAATTATATTATATATAAATAAATAAATAAATATATAAATAAA
Pfa3D7|pfal_chr1|PFA0580c|Pf ------------------------------------------------
SU_CLEAN_contig_7154         ------------------------------------------------
SU_CLEAN_contig_1700         ------------------------------------------------
SU_CLEAN_contig_8291         ------------------------------------------------
SU_CLEAN_contig_3982         ------------------------------------------------

PFA0580cg                    TAAATATTAATTTTTTTTTTCTTAAAAGAAATTATATATTTATATACA
Pfa3D7|pfal_chr1|PFA0580c|Pf ------------------------------------------------
SU_CLEAN_contig_7154         ------------------------------------------------
SU_CLEAN_contig_1700         ------------------------------------------------
SU_CLEAN_contig_8291         ------------------------------------------------
SU_CLEAN_contig_3982         ------------------------------------------------

PFA0580cg                    TATATATTATAACAAAAAAAAAAATATATATATCCTCTTATTATATTA
Pfa3D7|pfal_chr1|PFA0580c|Pf ------------------------------------------------
SU_CLEAN_contig_7154         ------------------------------------------------
SU_CLEAN_contig_1700         ------------------------------------------------
SU_CLEAN_contig_8291         ------------------------------------------------
SU_CLEAN_contig_3982         ------------------------------------------------

PFA0580cg                    AAATGAATCCTTTATGTTCACACATATATATATATATATATATATATT
Pfa3D7|pfal_chr1|PFA0580c|Pf ------------------------------------------------
SU_CLEAN_contig_7154         ------------------------------------------------
SU_CLEAN_contig_1700         ------------------------------------------------
SU_CLEAN_contig_8291         ------------------------------------------------
SU_CLEAN_contig_3982         ------------------------------------------------

PFA0580cg                    TATGATGCACATTTTTTATTATATAAGATGGAAAATATATAAATATTT
Pfa3D7|pfal_chr1|PFA0580c|Pf ------------------------------------------------
SU_CLEAN_contig_7154         ------------------------------------------------
SU_CLEAN_contig_1700         ------------------------------------------------
SU_CLEAN_contig_8291         ------------------------------------------------
SU_CLEAN_contig_3982         ------------------------------------------------

PFA0580cg                    TATTATTTTATTTTATTTTTTTTTTTTCTAGAGATATTGCAGAAATCA
Pfa3D7|pfal_chr1|PFA0580c|Pf -------------------------------AGATATTGCAGAAATCA
SU_CLEAN_contig_7154         ------------------------------------------------
SU_CLEAN_contig_1700         ------------------------------------------------
SU_CLEAN_contig_8291         ------------------------------------------------
SU_CLEAN_contig_3982         -------------------------------AGATATTGCAGAAATCA

PFA0580cg                    CATATAAAGTAAGAGAGGAAGCTGTGCCTTTTGATTTATTTTGTAAAA
Pfa3D7|pfal_chr1|PFA0580c|Pf CATATAAAGTAAGAGAGGAAGCTGTGCCTTTTGATTTATTTTGTAAAA
SU_CLEAN_contig_7154         ------------------------------------------------
SU_CLEAN_contig_1700         ------------------------------------------------
SU_CLEAN_contig_8291         ------------------------------------------------
SU_CLEAN_contig_3982         CATATAAAGTAAGAGAGGAAGCTGTGCCTTTTGATTTATTTTGTAAAA

PFA0580cg                    AGTAATAAATAATAAAAAATTATGTAAAAACATTTTTTTTTATATGTT
Pfa3D7|pfal_chr1|PFA0580c|Pf AGTAA-------------------------------------------
SU_CLEAN_contig_7154         ------------------------------------------------
SU_CLEAN_contig_1700         ------------------------------------------------
SU_CLEAN_contig_8291         ------------------------------------------------
SU_CLEAN_contig_3982         A-----------------------------------------------

PFA0580cg                    TAATTTTTCATGTATATACTTATATAAATTAGTATTATATTTCATCTG
Pfa3D7|pfal_chr1|PFA0580c|Pf ------------------------------------------------
SU_CLEAN_contig_7154         ------------------------------------------------
SU_CLEAN_contig_1700         ------------------------------------------------
SU_CLEAN_contig_8291         ------------------------------------------------
SU_CLEAN_contig_3982         ------------------------------------------------

PFA0580cg                    TATGTTAATATTATATAATCATATCTAAAATATTTATATATAAATAAA
Pfa3D7|pfal_chr1|PFA0580c|Pf ------------------------------------------------
SU_CLEAN_contig_7154         ------------------------------------------------
SU_CLEAN_contig_1700         ------------------------------------------------
SU_CLEAN_contig_8291         ------------------------------------------------
SU_CLEAN_contig_3982         ------------------------------------------------

PFA0580cg                    AATATTTCAATGATTTAAAAAAAAAATATATATATATATATAATATAA
Pfa3D7|pfal_chr1|PFA0580c|Pf ------------------------------------------------
SU_CLEAN_contig_7154         ------------------------------------------------
SU_CLEAN_contig_1700         ------------------------------------------------
SU_CLEAN_contig_8291         ------------------------------------------------
SU_CLEAN_contig_3982         ------------------------------------------------

PFA0580cg                    TCCATAATAAATTTATTAATATAGTAAAAAAATTTGTACTTATATGTA
Pfa3D7|pfal_chr1|PFA0580c|Pf ------------------------------------------------
SU_CLEAN_contig_7154         ------------------------------------------------
SU_CLEAN_contig_1700         ------------------------------------------------
SU_CLEAN_contig_8291         ------------------------------------------------
SU_CLEAN_contig_3982         ------------------------------------------------

PFA0580cg                    AATTTTTTTTTTTTTTTTTTTTTTGTATATATAATAAAATATTATAAA
Pfa3D7|pfal_chr1|PFA0580c|Pf ------------------------------------------------
SU_CLEAN_contig_7154         ------------------------------------------------
SU_CLEAN_contig_1700         ------------------------------------------------
SU_CLEAN_contig_8291         ------------------------------------------------
SU_CLEAN_contig_3982         ------------------------------------------------

PFA0580cg                    TATATTTGAATAAGTGTACTATATATATATATTATTATTATTATTCAT
Pfa3D7|pfal_chr1|PFA0580c|Pf ------------------------------------------------
SU_CLEAN_contig_7154         ------------------------------------------------
SU_CLEAN_contig_1700         ------------------------------------------------
SU_CLEAN_contig_8291         ------------------------------------------------
SU_CLEAN_contig_3982         ------------------------------------------------

PFA0580cg                    ATATTTTTAATTTTTATAATTGTATAAAGAATCAGATGTAACACTTTG
Pfa3D7|pfal_chr1|PFA0580c|Pf ------------------------------------------------
SU_CLEAN_contig_7154         ------------------------------------------------
SU_CLEAN_contig_1700         ------------------------------------------------
SU_CLEAN_contig_8291         ------------------------------------------------
SU_CLEAN_contig_3982         -----------------------------AATCAGATGTAACACTTTG

PFA0580cg                    AATTTGTTCAAGAAACTGAGGTAATTTCATATACAAAAAAATAATAAT
Pfa3D7|pfal_chr1|PFA0580c|Pf ------------------------------------------------
SU_CLEAN_contig_7154         ------------------------------------------------
SU_CLEAN_contig_1700         ------------------------------------------------
SU_CLEAN_contig_8291         ------------------------------------------------
SU_CLEAN_contig_3982         AATTTGTTCAAGAAACTGAGGTAATTTCTTATACAAAAAAATAATAAT

PFA0580cg                    AAAAGAAGGGTTTAAAAGATTATTAATGATGAATCAAGTATCTGGTAT
Pfa3D7|pfal_chr1|PFA0580c|Pf ------------------------------------------------
SU_CLEAN_contig_7154         ------------------------------------------------
SU_CLEAN_contig_1700         ------------------------------------------------
SU_CLEAN_contig_8291         ------------------------------------------------
SU_CLEAN_contig_3982         AAAAGAAGGGTTTAAAAGATTATTAATGATGAATCAAGTATCTGGTAT

PFA0580cg                    ATTATGAAAAGAAAAAAAATTATAATAAATAATAAAATATTTATTAAA
Pfa3D7|pfal_chr1|PFA0580c|Pf ------------------------------------------------
SU_CLEAN_contig_7154         ------------------------------------------------
SU_CLEAN_contig_1700         ------------------------------------------------
SU_CLEAN_contig_8291         ------------------------------------------------
SU_CLEAN_contig_3982         ATTATGAAAAGAAAAAAAATTATAATAAATAATAAAATATTTATTAAA

PFA0580cg                    AATACAAAACATATAAAATAAAAGGAGGGTATCATAATAATAAAGTTT
Pfa3D7|pfal_chr1|PFA0580c|Pf ------------------------------------------------
SU_CLEAN_contig_7154         ------------------------------------------------
SU_CLEAN_contig_1700         ------------------------------------------------
SU_CLEAN_contig_8291         ------------------------------------------------
SU_CLEAN_contig_3982         AATACAAAACATATAAAATAAAAGGAGGGTATCATAATAATAAAGTTT

PFA0580cg                    AAAATTAATTTATAATATGGAAAATAGAAGTAAAACAATTTCTCAAAA
Pfa3D7|pfal_chr1|PFA0580c|Pf ------------------------------------------------
SU_CLEAN_contig_7154         ------------------------------------------------
SU_CLEAN_contig_1700         ------------------------------------------------
SU_CLEAN_contig_8291         ------------------------------------------------
SU_CLEAN_contig_3982         AAAATTAATTTATAATATGGAAAATAGAAGTAAAACAATTTCTCAAAA

PFA0580cg                    TACAATAAAAGCACATGTCGAAGCGGTAAAATTAAAAACCTAATTCTT
Pfa3D7|pfal_chr1|PFA0580c|Pf ------------------------------------------------
SU_CLEAN_contig_7154         ------------------------------------------------
SU_CLEAN_contig_1700         ------------------------------------------------
SU_CLEAN_contig_8291         ------------------------------------------------
SU_CLEAN_contig_3982         TACAATAAAAGCACATGTCGAAGC------------------------

PFA0580cg                    TTTATTTTTATGTGTTTATATTTTATTTGTGTTTATCATTGTTTTTAT
Pfa3D7|pfal_chr1|PFA0580c|Pf ------------------------------------------------
SU_CLEAN_contig_7154         ------------------------------------------------
SU_CLEAN_contig_1700         ------------------------------------------------
SU_CLEAN_contig_8291         ------------------------------------------------
SU_CLEAN_contig_3982         ------------------------------------------------

PFA0580cg                    TTTGAAACAAAATGCTTTTTTGATGTGGCAGCTATTATATATAAATAA
Pfa3D7|pfal_chr1|PFA0580c|Pf ------------------------------------------------
SU_CLEAN_contig_7154         ------------------------------------------------
SU_CLEAN_contig_1700         ------------------------------------------------
SU_CLEAN_contig_8291         ------------------------------------------------
SU_CLEAN_contig_3982         ------------------------------------------------

PFA0580cg                    TTTATTATATATATATATATACTTTTTTATCCTGATTTATAGAATGAT
Pfa3D7|pfal_chr1|PFA0580c|Pf ------------------------------------------------
SU_CLEAN_contig_7154         ------------------------------------------------
SU_CLEAN_contig_1700         ------------------------------------------------
SU_CLEAN_contig_8291         ------------------------------------------------
SU_CLEAN_contig_3982         ------------------------------------------------

PFA0580cg                    GAATGTAAAGAAAAAAAAGAAAAATATTTAAAATGTTTTAATAATTGG
Pfa3D7|pfal_chr1|PFA0580c|Pf ------------------------------------------------
SU_CLEAN_contig_7154         ------------------------------------------------
SU_CLEAN_contig_1700         ------------------------------------------------
SU_CLEAN_contig_8291         ------------------------------------------------
SU_CLEAN_contig_3982         ------------------------------------------------

PFA0580cg                    TATAAAAACAACTTCCTCAAAGGAGACTTAACACAAGCGTGTGACGAT
Pfa3D7|pfal_chr1|PFA0580c|Pf ------------------------------------------------
SU_CLEAN_contig_7154         ------------------------------------------------
SU_CLEAN_contig_1700         ------------------------------------------------
SU_CLEAN_contig_8291         ------------------------------------------------
SU_CLEAN_contig_3982         ------------------------------------------------

PFA0580cg                    TATTATGAGGATTACCAAATTTGTGTTTTAGTAAGGAACCAAAAAAAA
Pfa3D7|pfal_chr1|PFA0580c|Pf ------------------------------------------------
SU_CLEAN_contig_7154         ------------------------------------------------
SU_CLEAN_contig_1700         ------------------------------------------------
SU_CLEAN_contig_8291         ------------------------------------------------
SU_CLEAN_contig_3982         ------------------------------------------------

PFA0580cg                    AATTAAAACATATAATATATATATATATATATATATATATATATT
Pfa3D7|pfal_chr1|PFA0580c|Pf ---------------------------------------------
SU_CLEAN_contig_7154         ---------------------------------------------
SU_CLEAN_contig_1700         ---------------------------------------------
SU_CLEAN_contig_8291         ---------------------------------------------
SU_CLEAN_contig_3982         ---------------------------------------------

;

endblock;
