# Supplementary material for: cDNA sequences reveal considerable gene prediction inaccuracy in the Plasmodium falciparum genome
Source: BMC Genomics. 2007 Jul 27;8:255. doi: 10.1186/1471-2164-8-255 (PMC1978503; doi:10.1186/1471-2164-8-255)
Supplement: Additional file 3 — Genes with cDNA sequences not matching predicted CDS perfectly. Aligned cDNA and predicted CDS sequences can be viewed by double clicking the hyper-linked gene names in the Excel file. [file 1471-2164-8-255-S3.zip › PFB0100c.TXT]

#NEXUS

[!This data assembled using Sequencher, from Gene Codes Corporation.]
begin data;
   dimensions ntax=3 nchar=5411;
   format datatype=dna gap=- interleave=yes;
   matrix

PFB0100c         TATTTTATTATTCCTTTAAAATTAAATGACTCCTATCTATTTTAAGTA
MAL2|PFB0100c    ------------------------------------------------
su_gi_contig_182 ------------------------------------------------

PFB0100c         TTTATAAAAATATAAATAATACGAAATATATAATATATATGTATACAT
MAL2|PFB0100c    ------------------------------------------------
su_gi_contig_182 ------------------------------------------------

PFB0100c         ATAATATATATATATATATAACAATATTAACCATTCTAATATAAAGAG
MAL2|PFB0100c    ------------------------------------------------
su_gi_contig_182 ------------------------------------------------

PFB0100c         GAGAAAAAAAAAAAAGTATACTTAAAAAATTTTCTATATGTTATTTAG
MAL2|PFB0100c    ------------------------------------------------
su_gi_contig_182 ------------------------------------------------

PFB0100c         TTGTATTTAAATATAGTATTTTAATTTTTTGTATTTTTTTTTTTTTAA
MAL2|PFB0100c    ------------------------------------------------
su_gi_contig_182 ------------------------------------------------

PFB0100c         ATATAATTATTTTACTATAGGAACTCATTAATATGTATGATTTTTTTT
MAL2|PFB0100c    ------------------------------------------------
su_gi_contig_182 ------------------------------------------------

PFB0100c         TTCTTATATTTTTTTTTTTGAAGAATACATGCATATTTTTTATATTCT
MAL2|PFB0100c    ------------------------------------------------
su_gi_contig_182 ------------------------------------------------

PFB0100c         TTATATATATTAATTCTCCGTTTGTATCTTTCTTGTTATTTTTTTTCT
MAL2|PFB0100c    ------------------------------------------------
su_gi_contig_182 ------------------------------------------------

PFB0100c         TTTATCTTTTTGCCTTAACATGTTTATGAATAATCGTTAAAGTAATAT
MAL2|PFB0100c    ------------------------------------------------
su_gi_contig_182 ------------------------------------------------

PFB0100c         ATGTTTTTTTGTTTTAGTGTACCTAAAACTGCATGTAGTGTAGTAATA
MAL2|PFB0100c    ------------------------------------------------
su_gi_contig_182 ------------------------------------------------

PFB0100c         TTTTACATTAACTTTATTCTTCATACTAGAGTAAATATACATCATAGT
MAL2|PFB0100c    ------------------------------------------------
su_gi_contig_182 ------------------------------------------------

PFB0100c         ATATACTATAGGTAAATTATAATAAATAAATGAGAAAAAACGACAAAA
MAL2|PFB0100c    ------------------------------------------------
su_gi_contig_182 ------------------------------------------------

PFB0100c         CATAACTACTAAATAATTAAAAAAAAAAATAATAATATTATATTATTT
MAL2|PFB0100c    ------------------------------------------------
su_gi_contig_182 ------------------------------------------------

PFB0100c         CCATGAAATAATAATTATTTCTTTTTATTCTAATAATTTAAAACAAGA
MAL2|PFB0100c    ------------------------------------------------
su_gi_contig_182 ------------------------------------------------

PFB0100c         AATATAAAACATATCATCATATAAATATATATTTATATATATTTGTTT
MAL2|PFB0100c    ------------------------------------------------
su_gi_contig_182 ------------------------------------------------

PFB0100c         TATTTCACTTAATTTGTTATTAATTATGTAATTTATAAATAAATATTA
MAL2|PFB0100c    ------------------------------------------------
su_gi_contig_182 ------------------------------------------------

PFB0100c         TTAGGATACTATGAAAAATTTTTTATTTGATTTTTTAATTATTTTATT
MAL2|PFB0100c    ------------------------------------------------
su_gi_contig_182 ------------------------------------------------

PFB0100c         ATTGTTTTTTGTTTTTTTTATTTACCTTGATTTCCTATTTTTATATAA
MAL2|PFB0100c    ------------------------------------------------
su_gi_contig_182 ------------------------------------------------

PFB0100c         ATAATATATATATATATTTTTTTTTAATTTTTTATAGAAATTTTCCTT
MAL2|PFB0100c    ------------------------------------------------
su_gi_contig_182 ------------------------------------------------

PFB0100c         TTTTTTATAATATTCTAATATATACATAATATATATTTATTATAGATA
MAL2|PFB0100c    ------------------------------------------------
su_gi_contig_182 ------------------------------------------------

PFB0100c         TTTATACATAATGTAATTTATTGTAATTATATATATTAATCTTTTTTT
MAL2|PFB0100c    ------------------------------------------------
su_gi_contig_182 ------------------------------------------------

PFB0100c         TATTTTTTTATTATATATATAAAAAAAATATTTTATATGATATTTTTT
MAL2|PFB0100c    ------------------------------------------------
su_gi_contig_182 ------------------------------------------------

PFB0100c         GCTGAAAAAAAAGATTGAAAAATAGAAAATTTTATATAATGAGAAAAA
MAL2|PFB0100c    ------------------------------------------------
su_gi_contig_182 ------------------------------------------------

PFB0100c         ATTAGAATTCACTTAAGAATTATTTATAAATTATTTTTTTTATATAAA
MAL2|PFB0100c    ------------------------------------------------
su_gi_contig_182 ------------------------------------------------

PFB0100c         TTTTTTTTTTTTTTTTTTAATTTATATTATTGTTTTAAAATACATTTT
MAL2|PFB0100c    ------------------------------------------------
su_gi_contig_182 ------------------------------------------------

PFB0100c         TTGTATAAAAATTTTTTCATATATATATACATATTTTGTTTTATTATA
MAL2|PFB0100c    ------------------------------------------------
su_gi_contig_182 ------------------------------------------------

PFB0100c         ATTTTTTTATAATTATACAATATATATATTTATTATTTTTATATGTTT
MAL2|PFB0100c    ------------------------------------------------
su_gi_contig_182 ------------------------------------------------

PFB0100c         ATTAACACATTTTTTTTTATATTTCATTATTATATTATATTGGTTTTT
MAL2|PFB0100c    ------------------------------------------------
su_gi_contig_182 ------------------------------------------------

PFB0100c         TTTTTTTTTTTTTTTTATAAATATATAACATATATTAGTTATTTTTTA
MAL2|PFB0100c    ------------------------------------------------
su_gi_contig_182 ------------------------------------------------

PFB0100c         CACCTAAAGAAAAATATAATTATTTTTTAAAGGAAAAGTATTATAAAA
MAL2|PFB0100c    ------------------------------------------------
su_gi_contig_182 ------------------------------------------------

PFB0100c         GAAACAATATATATTATATATTTTACAAAATTTATATATTCGTACATA
MAL2|PFB0100c    ------------------------------------------------
su_gi_contig_182 ------------------------------------------------

PFB0100c         ATTATTAGAGAATGAAAAGTTTTAAGAACAAAAATACTTTGAGGAGAA
MAL2|PFB0100c    -----------ATGAAAAGTTTTAAGAACAAAAATACTTTGAGGAGAA
su_gi_contig_182 ------------------------------------------------

PFB0100c         AGAAGGCTTTCCCTGTTTTTACTAAAATTCTTTTAGTCTCTTTTTTAG
MAL2|PFB0100c    AGAAGGCTTTCCCTGTTTTTACTAAAATTCTTTTAGTCTCTTTTTTAG
su_gi_contig_182 ------------------------------------------------

PFB0100c         TATGGGTTTTGAAGTGCTCTAATAACGTAAGTTCATAAATAATATATA
MAL2|PFB0100c    TATGGGTTTTGAAGTGCTCTAATAAC----------------------
su_gi_contig_182 ------------------------------------------------

PFB0100c         TATATATATATATATATATATATAATTATGTGTATTTTATAACTTTGA
MAL2|PFB0100c    ------------------------------------------------
su_gi_contig_182 ------------------------------------------------

PFB0100c         CATATGTGTATATTCTTTATTTTTTTTACCTAATATTTTATATATATA
MAL2|PFB0100c    ------------------------------------------------
su_gi_contig_182 ------------------------------------------------

PFB0100c         TTTATATATTAGTTTATTTGAACAATATTTACTCCATATATTTATTTC
MAL2|PFB0100c    ------------------------------------------------
su_gi_contig_182 ------------------------------------------------

PFB0100c         ATATATATATATATATATATATATATATGTGATGTTTAAAAAATATGA
MAL2|PFB0100c    ------------------------------------------------
su_gi_contig_182 ------------------------------------------------

PFB0100c         AATATATATTTATATATTATTATTTTCTTATTTTATTTTTATTTTATT
MAL2|PFB0100c    ------------------------------------------------
su_gi_contig_182 ------------------------------------------------

PFB0100c         TTATTTTATTTTAATTTTATTTTATTTTATTTTAATTTTATTTTAATT
MAL2|PFB0100c    ------------------------------------------------
su_gi_contig_182 ------------------------------------------------

PFB0100c         TTATTTTAATTTTATTTTAATTTTATTTTAATTTTATTTTATTTTAAT
MAL2|PFB0100c    ------------------------------------------------
su_gi_contig_182 ------------------------------------------------

PFB0100c         TTTATTTTATTTTATTTTAATTTTATTTTATTTTATTTTAATTTTATT
MAL2|PFB0100c    ------------------------------------------------
su_gi_contig_182 ------------------------------------------------

PFB0100c         TTATTTTATTTTAATTTAATTTTATTTTTTTTTTCATATAGTGCAATA
MAL2|PFB0100c    -----------------------------------------TGCAATA
su_gi_contig_182 ------------------------------------------------

PFB0100c         ATGGAAACGGATCCGGTGACTCCTTCGATTTCAGAAATAAGAGAACTT
MAL2|PFB0100c    ATGGAAACGGATCCGGTGACTCCTTCGATTTCAGAAATAAGAGAACTT
su_gi_contig_182 --------------GGTGACTCCTTCGATTTCAGAAATAAGAGAACTT

PFB0100c         TAGCACAAAAGCAACATGAACACCATCACCACCATCACCATCAACATC
MAL2|PFB0100c    TAGCACAAAAGCAACATGAACACCATCACCACCATCACCATCAACATC
su_gi_contig_182 TAGCACAAAAGCAACATGAACACCATCACCACCATCACCATCAACATC

PFB0100c         AACACCAACACCAAGCTCCACACCAAGCACACCACCATCATCATCATG
MAL2|PFB0100c    AACACCAACACCAAGCTCCACACCAAGCACACCACCATCATCATCATG
su_gi_contig_182 AACACCAACACCAAGCTCCACACCAAGCACACCACCATCATCA-----

PFB0100c         GAGAAGTAAATCACCAAGCACCACAGGTTCACCAACAAGTACATGGTC
MAL2|PFB0100c    GAGAAGTAAATCACCAAGCACCACAGGTTCACCAACAAGTACATGGTC
su_gi_contig_182 ------------------------------------------------

PFB0100c         AAGACCAAGCACACCATCACCATCATCACCACCATCATCAATTACAAC
MAL2|PFB0100c    AAGACCAAGCACACCATCACCATCATCACCACCATCATCAATTACAAC
su_gi_contig_182 ----------------------------------------ATTACAAC

PFB0100c         CTCAACAACCCCAGGGAACAGTTGCTAATCCTCCTAGTAATGAACCAG
MAL2|PFB0100c    CTCAACAACCCCAGGGAACAGTTGCTAATCCTCCTAGTAATGAACCAG
su_gi_contig_182 CTCAACAACCCCAGGGAACAGTTGCTAATCCTCCTAGTAATGAACCAG

PFB0100c         TTGTAAAAACCCAAGTATTCAGGGAAGCAAGACCAGGTGGAGGTTTCA
MAL2|PFB0100c    TTGTAAAAACCCAAGTATTCAGGGAAGCAAGACCAGGTGGAGGTTTCA
su_gi_contig_182 TTGTAAAAACCCAAGTATTCAGGGAAGCAAGACCAGGTGGCGGTTTCA

PFB0100c         AAGCATATGAAGAAAAATACGAATCAAAACACTATAAATTAAAGGAAA
MAL2|PFB0100c    AAGCATATGAAGAAAAATACGAATCAAAACACTATAAATTAAAGGAAA
su_gi_contig_182 AAGCATATGAAGAAAAATACGAATCAAAACACTATAAATTAAAGGAAA

PFB0100c         ATGTTGTCGATGGTAAAAAAGATTGTGATGAAAAATACGAAGCTGCCA
MAL2|PFB0100c    ATGTTGTCGATGGTAAAAAAGATTGTGATGAAAAATACGAAGCTGCCA
su_gi_contig_182 ATGTTATCGATGGTAAAAAAGATTGTGATGAAAAATACGAAGCTGCCA

PFB0100c         ATTATGCTTTCTCCGAAGAGTGCCCATACACCGTAAACGATTATAGCC
MAL2|PFB0100c    ATTATGCTTTCTCCGAAGAGTGCCCATACACCGTAAACGATTATAGCC
su_gi_contig_182 ATTATGCTTTCTCCGAAGAGTGCCCATACACCGTAAACGATTATAGCC

PFB0100c         AAGAAAATGGTCCAAATATATTTGCCTTAAGAAAAAGATTCCCTCTTG
MAL2|PFB0100c    AAGAAAATGGTCCAAATATATTTGCCTTAAGAAAAAGATTCCCTCTTG
su_gi_contig_182 AAGAAGATGGTCCAAATATATTTGCCTTAAGAAAAAGATTCCCTCTTG

PFB0100c         GAATGAATGATGAAGATGAAGAAGGTAAAGAAGCATTAGCAATAAAAG
MAL2|PFB0100c    GAATGAATGATGAAGATGAAGAAGGTAAAGAAGCATTAGCAATAAAAG
su_gi_contig_182 GAATGAATGATGAAGATGAAGAAGGTAAAGAAGCATTAGCAATAAAAG

PFB0100c         ATAAATTACCAGGTGGTTTAGATGAATACCAAAACCAATTATATGGAA
MAL2|PFB0100c    ATAAATTACCAGGTGGTTTAGATGAATACCAAAACCAATTATATGGAA
su_gi_contig_182 ATAAATTACCAGGTGGTTTAGATGAATACCAAAACCAATTATATGGAA

PFB0100c         TATGTAATGAGACATGTACCACATGTGGACCTGCCGCTATAGATTATG
MAL2|PFB0100c    TATGTAATGAGACATGTACCACATGTGGACCTGCCGCTATAGATTATG
su_gi_contig_182 TATGTAATGAGACATGTACCACATGTGGACCTGCCGCTATAGATTATG

PFB0100c         TTCCAGCAGATGCACCAAATGGCTATGCTTATGGAGGAAGTGCACACG
MAL2|PFB0100c    TTCCAGCAGATGCACCAAATGGCTATGCTTATGGAGGAAGTGCACACG
su_gi_contig_182 TTCCAGCAGATGCA----------------------------------

PFB0100c         ATGGTTCTCACGGTAATTTAAGAGGACACGATAATAAAGGTTCAGAAG
MAL2|PFB0100c    ATGGTTCTCACGGTAATTTAAGAGGACACGATAATAAAGGTTCAGAAG
su_gi_contig_182 ------------------------------------------------

PFB0100c         GTTATGGATATGAAGCTCCATATAACCCAGGATTTAATGGTGCTCCTG
MAL2|PFB0100c    GTTATGGATATGAAGCTCCATATAACCCAGGATTTAATGGTGCTCCTG
su_gi_contig_182 ------------------------------------------------

PFB0100c         GAAGTAATGGTATGCAAAATTATGTCCCACCCCATGGTGCAGGCTATT
MAL2|PFB0100c    GAAGTAATGGTATGCAAAATTATGTCCCACCCCATGGTGCAGGCTATT
su_gi_contig_182 ------------------------------------------------

PFB0100c         CAGCTCCATACGGAGTTCCACATGGTGCAGCCCATGGTTCAAGATATA
MAL2|PFB0100c    CAGCTCCATACGGAGTTCCACATGGTGCAGCCCATGGTTCAAGATATA
su_gi_contig_182 ------------------------------------------------

PFB0100c         GTTCATTCAGTTCCGTAAATAAATATGGAAAACACGGTGATGAAAAAC
MAL2|PFB0100c    GTTCATTCAGTTCCGTAAATAAATATGGAAAACACGGTGATGAAAAAC
su_gi_contig_182 ------------------------------------------------

PFB0100c         ACCATTCCTCTAAAAAGCATGAAGGAAATGACGGTGAAGGAGAAAAAA
MAL2|PFB0100c    ACCATTCCTCTAAAAAGCATGAAGGAAATGACGGTGAAGGAGAAAAAA
su_gi_contig_182 ------------------------------------------------

PFB0100c         AGAAAAAATCAAAAAAACACAAAGACCACGATGGAGAAAAGAAAAAAT
MAL2|PFB0100c    AGAAAAAATCAAAAAAACACAAAGACCACGATGGAGAAAAGAAAAAAT
su_gi_contig_182 ------------------------------------------------

PFB0100c         CAAAAAAACACAAAGACAATGAAGATGCAGAAAGCGTAAAATCAAAAA
MAL2|PFB0100c    CAAAAAAACACAAAGACAATGAAGATGCAGAAAGCGTAAAATCAAAAA
su_gi_contig_182 ------------------------------------------------

PFB0100c         AACACAAAAGCCACGATTGTGAAAAGAAAAAATCAAAAAAACACAAAG
MAL2|PFB0100c    AACACAAAAGCCACGATTGTGAAAAGAAAAAATCAAAAAAACACAAAG
su_gi_contig_182 ------------------------------------------------

PFB0100c         ACAATGAAGATGCAGAAAGCGTAAAATCAAAAAAAAGTGTTAAAGAAA
MAL2|PFB0100c    ACAATGAAGATGCAGAAAGCGTAAAATCAAAAAAAAGTGTTAAAGAAA
su_gi_contig_182 ------------------------------------------------

PFB0100c         AGGGAGAAAAGCATAATGGAAAAAAACCATGCAGCAAAAAAACTAACG
MAL2|PFB0100c    AGGGAGAAAAGCATAATGGAAAAAAACCATGCAGCAAAAAAACTAACG
su_gi_contig_182 ------------------------------------------------

PFB0100c         AAGAAAATAAAAATAAAGAAAAAACCAATAATTCAAAATCAGATGGAT
MAL2|PFB0100c    AAGAAAATAAAAATAAAGAAAAAACCAATAATTCAAAATCAGATGGAT
su_gi_contig_182 ------------------------------------------------

PFB0100c         CAAAAGCTCATGAAAAAAAAGAAAATGAAACAAAAAACACCGCTGGAG
MAL2|PFB0100c    CAAAAGCTCATGAAAAAAAAGAAAATGAAACAAAAAACACCGCTGGAG
su_gi_contig_182 ------------------------------------------------

PFB0100c         AAAATAAAAAAGTAGATTCTACTTCAGCTGATAATAAATCAACAAATG
MAL2|PFB0100c    AAAATAAAAAAGTAGATTCTACTTCAGCTGATAATAAATCAACAAATG
su_gi_contig_182 ------------------------------------------------

PFB0100c         CTGCTACACCAGGCGCAAAAGATAAAACTCAAGGAGGAAAAACTGACA
MAL2|PFB0100c    CTGCTACACCAGGCGCAAAAGATAAAACTCAAGGAGGAAAAACTGACA
su_gi_contig_182 ------------------------------------------------

PFB0100c         AAACAGGAGCAAGTACTAATGCCGCAACAAATAAAGGACAATGTGCTG
MAL2|PFB0100c    AAACAGGAGCAAGTACTAATGCCGCAACAAATAAAGGACAATGTGCTG
su_gi_contig_182 ------------------------------------------------

PFB0100c         CTGAAGGAGCAACTAAGGGAGCAACTAAAGAAGCAAGTACTTCTAAAG
MAL2|PFB0100c    CTGAAGGAGCAACTAAGGGAGCAACTAAAGAAGCAAGTACTTCTAAAG
su_gi_contig_182 ------------------------------------------------

PFB0100c         AAGCAACAAAAGAAGCAAGTACTTCTAAAGAAGCAACAAAAGAAGCAA
MAL2|PFB0100c    AAGCAACAAAAGAAGCAAGTACTTCTAAAGAAGCAACAAAAGAAGCAA
su_gi_contig_182 ------------------------------------------------

PFB0100c         GTACTTCTAAAGAAGCAACAAAAGAAGCAAGTACTTCTAAAGGAGCAA
MAL2|PFB0100c    GTACTTCTAAAGAAGCAACAAAAGAAGCAAGTACTTCTAAAGGAGCAA
su_gi_contig_182 ------------------------------------------------

PFB0100c         CTAAAGAAGCAAGTACTACTGAAGGAGCAACTAAAGGAGCAAGTACTA
MAL2|PFB0100c    CTAAAGAAGCAAGTACTACTGAAGGAGCAACTAAAGGAGCAAGTACTA
su_gi_contig_182 ------------------------------------------------

PFB0100c         CTGCAGGTTCAACTACAGGAGCAACTACAGGAGCTAATGCAGTACAAT
MAL2|PFB0100c    CTGCAGGTTCAACTACAGGAGCAACTACAGGAGCTAATGCAGTACAAT
su_gi_contig_182 ------------------------------------------------

PFB0100c         CTAAAGATGAAACTGCCGATAAAAATGCTGCAAATAATGGTGAACAAG
MAL2|PFB0100c    CTAAAGATGAAACTGCCGATAAAAATGCTGCAAATAATGGTGAACAAG
su_gi_contig_182 ------------------------------------------------

PFB0100c         TAATGTCAAGAGGACAAGCACAATTACAAGAAGCAGGAAAGAAAAAGA
MAL2|PFB0100c    TAATGTCAAGAGGACAAGCACAATTACAAGAAGCAGGAAAGAAAAAGA
su_gi_contig_182 ------------------------------------------------

PFB0100c         AGAAAAGAGGATGCTGTGGTTAAATAATCTCTGCAGTTGATTCATAAA
MAL2|PFB0100c    AGAAAAGAGGATGCTGTGGTTAA-------------------------
su_gi_contig_182 ------------------------------------------------

PFB0100c         ATATAATTACTTTTTGAATTAGAAAGATATACCAATAAATATATATTT
MAL2|PFB0100c    ------------------------------------------------
su_gi_contig_182 ------------------------------------------------

PFB0100c         TTTTAAAATATACTTCGAAGGTATAGATAATATATTATATGAATAGAG
MAL2|PFB0100c    ------------------------------------------------
su_gi_contig_182 ------------------------------------------------

PFB0100c         AAAATCAAATAAAATCTTAATATAAAAAAGAAACATTAATATAAATGA
MAL2|PFB0100c    ------------------------------------------------
su_gi_contig_182 ------------------------------------------------

PFB0100c         AAATTATATTGAAAGAATGTAGAATAAAAATATGTTAATTAAATATAA
MAL2|PFB0100c    ------------------------------------------------
su_gi_contig_182 ------------------------------------------------

PFB0100c         GATTTTGATTACAATCATTTTAACATATTTTATTTTTTTTTATTAAGA
MAL2|PFB0100c    ------------------------------------------------
su_gi_contig_182 ------------------------------------------------

PFB0100c         CGTATTTAAGCATAAATATAAGGAAAACAAGTATATGCATATATATAT
MAL2|PFB0100c    ------------------------------------------------
su_gi_contig_182 ------------------------------------------------

PFB0100c         ATATATATATATATATATATTATGTGTATAAAATTATAATTATAAATA
MAL2|PFB0100c    ------------------------------------------------
su_gi_contig_182 ------------------------------------------------

PFB0100c         AAATTAGGATTTTAAAGATAATTAAATTTAATTTGACGTTTATACAGA
MAL2|PFB0100c    ------------------------------------------------
su_gi_contig_182 ------------------------------------------------

PFB0100c         AAAGAGTTATTCTGAAATATATTAATTTTTTTTTTTAAACATGAATCA
MAL2|PFB0100c    ------------------------------------------------
su_gi_contig_182 ------------------------------------------------

PFB0100c         TAGAGAAAAATATACTTTTCAATATTTTTAATTAAATTATCATATATT
MAL2|PFB0100c    ------------------------------------------------
su_gi_contig_182 ------------------------------------------------

PFB0100c         ATAAAAAATAATTATTCTAATTAAAACATATAAGAAAATATAAAAAAA
MAL2|PFB0100c    ------------------------------------------------
su_gi_contig_182 ------------------------------------------------

PFB0100c         AAGAAAAAAAAAAAAAGGAATGAATTTTCAGTATATAATAAAAGACTA
MAL2|PFB0100c    ------------------------------------------------
su_gi_contig_182 ------------------------------------------------

PFB0100c         TATATATATATATATATATATATATATACATACATACATATATTTATA
MAL2|PFB0100c    ------------------------------------------------
su_gi_contig_182 ------------------------------------------------

PFB0100c         TTTGCTATATATATTTTTTTTTTTGATGTTTTTTAGAATTTTGGTAAC
MAL2|PFB0100c    ------------------------------------------------
su_gi_contig_182 ------------------------------------------------

PFB0100c         CTTTTTATTTTTTTTTTTTCTCTTAAAATATTTTATATTTTTGTTGCA
MAL2|PFB0100c    ------------------------------------------------
su_gi_contig_182 ------------------------------------------------

PFB0100c         TATCTTTTTAAGTTTTTTCCTAAAATAAATATGTATATATATTATATA
MAL2|PFB0100c    ------------------------------------------------
su_gi_contig_182 ------------------------------------------------

PFB0100c         TGTGTAAATTATTTAATCTGTTATTTTTTTCTTTTATCTATATTTTTA
MAL2|PFB0100c    ------------------------------------------------
su_gi_contig_182 ------------------------------------------------

PFB0100c         AATTAGAACTGTTTATATATTAACTATATATATTTTTGATTTTGAGAG
MAL2|PFB0100c    ------------------------------------------------
su_gi_contig_182 ------------------------------------------------

PFB0100c         TTTTTGTTTGAACGTTTTGTTATAAAACCTATTTTTTTTTTTTTTTTT
MAL2|PFB0100c    ------------------------------------------------
su_gi_contig_182 ------------------------------------------------

PFB0100c         TCATATTTCATATGTTTATTCATTTATATATATAATCTATATATGTAT
MAL2|PFB0100c    ------------------------------------------------
su_gi_contig_182 ------------------------------------------------

PFB0100c         TTATGTGTATTTTAATAATATTGTAAAAAGAACTTTTAATGTGTTTTA
MAL2|PFB0100c    ------------------------------------------------
su_gi_contig_182 ------------------------------------------------

PFB0100c         TAATATATTTTTATTTTTAATTTTATAAGTATTTTTGTGATTAATATC
MAL2|PFB0100c    ------------------------------------------------
su_gi_contig_182 ------------------------------------------------

PFB0100c         ATTAAGAATAATATACAATATATAATGAAGGATTTTTTTTTTTTTTTT
MAL2|PFB0100c    ------------------------------------------------
su_gi_contig_182 ------------------------------------------------

PFB0100c         TTTTCATAAATATTATGAATTAAGAAAATCCGTATATAATATTTAGAA
MAL2|PFB0100c    ------------------------------------------------
su_gi_contig_182 ------------------------------------------------

PFB0100c         AGGGTTTTATAAAAATGATATTTCTTTTTGGTACAAATAAAAAAAAAT
MAL2|PFB0100c    ------------------------------------------------
su_gi_contig_182 ------------------------------------------------

PFB0100c         TAATTGTATTTATATGATATTATTTATTATGGTTAAATATTTCTATAA
MAL2|PFB0100c    ------------------------------------------------
su_gi_contig_182 ------------------------------------------------

PFB0100c         GAAAAAATATGTACAATGTAAAAAAATCTATAAATATAATAAATAAAT
MAL2|PFB0100c    ------------------------------------------------
su_gi_contig_182 ------------------------------------------------

PFB0100c         AAATAAATAAATATCTATATATATGTTTAATAAGACACTGTTTATGTT
MAL2|PFB0100c    ------------------------------------------------
su_gi_contig_182 ------------------------------------------------

PFB0100c         TGTTTAAATGTATGTATTCGATAAAAATTATTATATTCATTATTATTT
MAL2|PFB0100c    ------------------------------------------------
su_gi_contig_182 ------------------------------------------------

PFB0100c         ATTTCATATGTATTTACTAATAATTTTTTTTGCAAGTTATTTAATAAG
MAL2|PFB0100c    ------------------------------------------------
su_gi_contig_182 ------------------------------------------------

PFB0100c         ATCTATTTTATTATGAACATATGGAAGTAATATCT
MAL2|PFB0100c    -----------------------------------
su_gi_contig_182 -----------------------------------

;

endblock;
