# Supplementary material for: cDNA sequences reveal considerable gene prediction inaccuracy in the Plasmodium falciparum genome
Source: BMC Genomics. 2007 Jul 27;8:255. doi: 10.1186/1471-2164-8-255 (PMC1978503; doi:10.1186/1471-2164-8-255)
Supplement: Additional file 3 — Genes with cDNA sequences not matching predicted CDS perfectly. Aligned cDNA and predicted CDS sequences can be viewed by double clicking the hyper-linked gene names in the Excel file. [file 1471-2164-8-255-S3.zip › PFB0140w.TXT]

#NEXUS

[!This data assembled using Sequencher, from Gene Codes Corporation.]
begin data;
   dimensions ntax=4 nchar=4238;
   format datatype=dna gap=- interleave=yes;
   matrix

PFB0140w                           TATATATATAAGAGAAAATATGTTACTCTCTTTGAATTTCCAATAATA
MAL2|PFB0140w                      ------------------------------------------------
su_gi_contig_1895                  ------------------------------------------------
gi|22791931|gb|BU495737.1|BU495737 ------------------------------------------------

PFB0140w                           AGTAACTGTAGTATAAAAATTATATACACACAACAGAATTACATATAT
MAL2|PFB0140w                      ------------------------------------------------
su_gi_contig_1895                  ------------------------------------------------
gi|22791931|gb|BU495737.1|BU495737 ------------------------------------------------

PFB0140w                           AACAAGAAAATGAAAAAAAAAAAAAAAATTATTTTTCTTGCTATACAA
MAL2|PFB0140w                      ------------------------------------------------
su_gi_contig_1895                  ------------------------------------------------
gi|22791931|gb|BU495737.1|BU495737 ------------------------------------------------

PFB0140w                           GATTTAACATAATTATAAACACTTTAATTTGGTTAAATATTAAAAGAG
MAL2|PFB0140w                      ------------------------------------------------
su_gi_contig_1895                  ------------------------------------------------
gi|22791931|gb|BU495737.1|BU495737 ------------------------------------------------

PFB0140w                           AAATAATGGATTACTTGTAATTTTTTTTTTCTTTCTTTTTTTGAAAAA
MAL2|PFB0140w                      ------------------------------------------------
su_gi_contig_1895                  ------------------------------------------------
gi|22791931|gb|BU495737.1|BU495737 ------------------------------------------------

PFB0140w                           AAAAATATACATCCAAAATTTTGAATTACATATATATATATATATATA
MAL2|PFB0140w                      ------------------------------------------------
su_gi_contig_1895                  ------------------------------------------------
gi|22791931|gb|BU495737.1|BU495737 ------------------------------------------------

PFB0140w                           TATATATATCTTACCATAAGAAAGCAAAAAAAATAAATTAATTATCAT
MAL2|PFB0140w                      ------------------------------------------------
su_gi_contig_1895                  ------------------------------------------------
gi|22791931|gb|BU495737.1|BU495737 ------------------------------------------------

PFB0140w                           CGTTTTAGAGATAATTATATAAAATCAAAACAATGAAAAAATTAAATT
MAL2|PFB0140w                      ------------------------------------------------
su_gi_contig_1895                  ------------------------------------------------
gi|22791931|gb|BU495737.1|BU495737 ------------------------------------------------

PFB0140w                           AAGAAAAATAAAAATATGTATATATTAATATATATATATATATATATT
MAL2|PFB0140w                      ------------------------------------------------
su_gi_contig_1895                  ------------------------------------------------
gi|22791931|gb|BU495737.1|BU495737 ------------------------------------------------

PFB0140w                           TATTTATTTATTTATTTATTTAATTTATCATGATATAAATATGAACAT
MAL2|PFB0140w                      ------------------------------------------------
su_gi_contig_1895                  ------------------------------------------------
gi|22791931|gb|BU495737.1|BU495737 ------------------------------------------------

PFB0140w                           GCTAAAAGAAGGTAAACATTGGATTTTTTACAAATTTTCTCATTTCAT
MAL2|PFB0140w                      ------------------------------------------------
su_gi_contig_1895                  ------------------------------------------------
gi|22791931|gb|BU495737.1|BU495737 ------------------------------------------------

PFB0140w                           TCAAGTAAACAAGAAAAAAATAAAAAAATAAAAATGAAGATAGAGATA
MAL2|PFB0140w                      ------------------------------------------------
su_gi_contig_1895                  ------------------------------------------------
gi|22791931|gb|BU495737.1|BU495737 ------------------------------------------------

PFB0140w                           GAGATAAAAATAAAGATAAATATGTATAATATATTTATAAATTCACGC
MAL2|PFB0140w                      ------------------------------------------------
su_gi_contig_1895                  ------------------------------------------------
gi|22791931|gb|BU495737.1|BU495737 ------------------------------------------------

PFB0140w                           ATACAATTATAATAATCATTATTATTTCATTTTTAAATGTAGATTTTT
MAL2|PFB0140w                      ------------------------------------------------
su_gi_contig_1895                  ------------------------------------------------
gi|22791931|gb|BU495737.1|BU495737 ------------------------------------------------

PFB0140w                           TATTTCTTCTATCTATTTAGTGGTTGTCTTATAATATATTTTGAAAGT
MAL2|PFB0140w                      ------------------------------------------------
su_gi_contig_1895                  ------------------------------------------------
gi|22791931|gb|BU495737.1|BU495737 ------------------------------------------------

PFB0140w                           AAATAAAAAGAAGCCATTGTCCAAAGCAAAGATATTTTGGCATTTACA
MAL2|PFB0140w                      ------------------------------------------------
su_gi_contig_1895                  ------------------------------------------------
gi|22791931|gb|BU495737.1|BU495737 ------------------------------------------------

PFB0140w                           ATTTTAAAAAATAAATAACAAAAAAAATATTTACTATATAAATATATA
MAL2|PFB0140w                      ------------------------------------------------
su_gi_contig_1895                  ------------------------------------------------
gi|22791931|gb|BU495737.1|BU495737 ------------------------------------------------

PFB0140w                           TATATATATATATATATATATATATTTATTTATTTATTTATTCACTTA
MAL2|PFB0140w                      ------------------------------------------------
su_gi_contig_1895                  ------------------------------------------------
gi|22791931|gb|BU495737.1|BU495737 ------------------------------------------------

PFB0140w                           TATTTATGCATACATATTTGTTTACTTCTTATTTTACTCTTTTTTCCT
MAL2|PFB0140w                      ------------------------------------------------
su_gi_contig_1895                  ------------------------------------------------
gi|22791931|gb|BU495737.1|BU495737 ------------------------------------------------

PFB0140w                           TCGTAGCCCATTTCATATTAGATCAATATTATAGAATCCCATATATAA
MAL2|PFB0140w                      ------------------------------------------------
su_gi_contig_1895                  ------------------------------------------------
gi|22791931|gb|BU495737.1|BU495737 ------------------------------------------------

PFB0140w                           GGTATGACTCTCTTTTTTTAAATACATTTATAAACTAGTATCATTTTC
MAL2|PFB0140w                      ------------------------------------------------
su_gi_contig_1895                  ------------------------------------------------
gi|22791931|gb|BU495737.1|BU495737 ------------------------------------------------

PFB0140w                           TCGTATGATATATTATATTAACATACATATATGTCTATCATTTAAATT
MAL2|PFB0140w                      ------------------------------------------------
su_gi_contig_1895                  ------------------------------------------------
gi|22791931|gb|BU495737.1|BU495737 ------------------------------------------------

PFB0140w                           TTAGATTTTTTTGTATATTCCTTTTTATTTTTGGAATAACATCTTTCT
MAL2|PFB0140w                      ------------------------------------------------
su_gi_contig_1895                  ------------------------------------------------
gi|22791931|gb|BU495737.1|BU495737 ------------------------------------------------

PFB0140w                           TTTTATGTTCATTAAGTGACCCAGGTAAATCCTTTTACTCACATATTT
MAL2|PFB0140w                      ------------------------------------------------
su_gi_contig_1895                  ------------------------------------------------
gi|22791931|gb|BU495737.1|BU495737 ------------------------------------------------

PFB0140w                           TATTTATTCTTTTTATTTTTAATAATTAATTGTTATAATATTCAAAAA
MAL2|PFB0140w                      ------------------------------------------------
su_gi_contig_1895                  ------------------------------------------------
gi|22791931|gb|BU495737.1|BU495737 ------------------------------------------------

PFB0140w                           AAAAAATAATTAATTACAGGAAAAATCTCTTTGAATGGTCTAGATAAA
MAL2|PFB0140w                      ------------------------------------------------
su_gi_contig_1895                  ------------------------------------------------
gi|22791931|gb|BU495737.1|BU495737 ------------------------------------------------

PFB0140w                           CACTTGGAATATTATTCATACGACGAAATAATATTTTACACCAACACT
MAL2|PFB0140w                      ------------------------------------------------
su_gi_contig_1895                  ----------------------------------------CCAACACT
gi|22791931|gb|BU495737.1|BU495737 ----------------------------------------CCAACACT

PFB0140w                           AAATGTAAAACGTGTAATATTATAAAGTAAGAGAGAAAAAAAAAATAA
MAL2|PFB0140w                      ------------------------------------------------
su_gi_contig_1895                  AAATGTAAAACGTGTAATATTATAAA----------------------
gi|22791931|gb|BU495737.1|BU495737 AAATGTAAAACGTGTAATATTATAAA----------------------

PFB0140w                           ATAATTAAATAAAATAAAATAAATAAGTTAATAAATAAAATCTTACAT
MAL2|PFB0140w                      ------------------------------------------------
su_gi_contig_1895                  ------------------------------------------------
gi|22791931|gb|BU495737.1|BU495737 ------------------------------------------------

PFB0140w                           AAATATTATTATTTATACTACTTAATTTCGATATATCAACCTTACTCT
MAL2|PFB0140w                      ------------------------------------------------
su_gi_contig_1895                  ------------------------------------------------
gi|22791931|gb|BU495737.1|BU495737 ------------------------------------------------

PFB0140w                           CAAACATATATATATATATATATATATATTTATAATAATATAATATTA
MAL2|PFB0140w                      ------------------------------------------------
su_gi_contig_1895                  ------------------------------------------------
gi|22791931|gb|BU495737.1|BU495737 ------------------------------------------------

PFB0140w                           TATAATTCATTTATGTTCCCTTTTTTATATTTTTCTTTTAACCCTATA
MAL2|PFB0140w                      ------------ATGTTCCCTTTTTTATATTTTTCTTTTAACCCTATA
su_gi_contig_1895                  ------------------------------------------------
gi|22791931|gb|BU495737.1|BU495737 ------------------------------------------------

PFB0140w                           AGACCTGCTAGAAGTAAGCACTGTTCATACTGTTCTTCTTGTATATCC
MAL2|PFB0140w                      AGACCTGCTAGAAGTAAGCACTGTTCATACTGTTCTTCTTGTATATCC
su_gi_contig_1895                  --ACCTGCTAGAAGTAAGCACTGTTCATACTGTTCTTCTTGTATATCC
gi|22791931|gb|BU495737.1|BU495737 --ACCTGCTAGAAGTAAGCACTGTTCATACTGTTCTTCTTGTATATCC

PFB0140w                           AGATATGATCATCATTGTTTCTTATTGAATAATTGTATAGGAGGTTAC
MAL2|PFB0140w                      AGATATGATCATCATTGTTTCTTATTGAATAATTGTATAGGAGGTTAC
su_gi_contig_1895                  AGATATGATCATCATTGTTTCTTATTGAATAATTGTATAGGAGGTTAC
gi|22791931|gb|BU495737.1|BU495737 AGATATGATCATCATTGTTTCTTATTGAATAATTGTATAGGAGGTTAC

PFB0140w                           AATAATATGTATTATTTAGTTTTTCTTCATATACATATTATTATAACC
MAL2|PFB0140w                      AATAATATGTATTATTTAGTTTTTCTTCATATACATATTATTATAACC
su_gi_contig_1895                  AATAATATGTATTATTTAGTTTTTCTTCATATACATATTATTATAACC
gi|22791931|gb|BU495737.1|BU495737 AATAATATGTATTATTTAGTTTTTCTTCATATACATATTATTATAACC

PFB0140w                           TTTTATTCAACATATATAAGTAAATATACACACACACAAAAAATTAAA
MAL2|PFB0140w                      TTTTATTCAACATATATAA-----------------------------
su_gi_contig_1895                  TTTTATTCAACATATATAA-----------------------------
gi|22791931|gb|BU495737.1|BU495737 TTTTATTCAACATATATAA-----------------------------

PFB0140w                           ATAAAATAAAAAAACAACATAACATAAAAGAACATAAGAAAGCAGAAC
MAL2|PFB0140w                      ------------------------------------------------
su_gi_contig_1895                  ------------------------------------------------
gi|22791931|gb|BU495737.1|BU495737 ------------------------------------------------

PFB0140w                           TTTATATTAAAATTATAATGTCCAATAGACTGATTTTATTTTTTTTTT
MAL2|PFB0140w                      ------------------------------------------------
su_gi_contig_1895                  ------------------------------------------------
gi|22791931|gb|BU495737.1|BU495737 ------------------------------------------------

PFB0140w                           TTTTTTTTTTTTTTATAGCTTTCCTTACATTATATAGTATAATAATAT
MAL2|PFB0140w                      ------------------CTTTCCTTACATTATATAGTATAATAATAT
su_gi_contig_1895                  ------------------CTTTCCTTACATTATATAGTATAATAATAT
gi|22791931|gb|BU495737.1|BU495737 ------------------CTTTCCTTACATTATATAGTATAATAATAT

PFB0140w                           ATGAACATCTTTTAGAAGGTAAAAATGGAAAGAGAACTATATTAATAA
MAL2|PFB0140w                      ATGAACATCTTTTAGAAG------------------------------
su_gi_contig_1895                  ATGAACATCTTTTAGAAG------------------------------
gi|22791931|gb|BU495737.1|BU495737 ATGAACATCTTTTAGAAG------------------------------

PFB0140w                           AATGAAAGAAAGAAAATTGGAAATACCATTATTATTTTCTTTTAATTA
MAL2|PFB0140w                      ------------------------------------------------
su_gi_contig_1895                  ------------------------------------------------
gi|22791931|gb|BU495737.1|BU495737 ------------------------------------------------

PFB0140w                           TATATGAACAAATTATATGCACACATAAATATATGTAAACATATATGC
MAL2|PFB0140w                      ------------------------------------------------
su_gi_contig_1895                  ------------------------------------------------
gi|22791931|gb|BU495737.1|BU495737 ------------------------------------------------

PFB0140w                           ATATATATATATATATATATATATATATATATATATATATATATATTA
MAL2|PFB0140w                      ------------------------------------------------
su_gi_contig_1895                  ------------------------------------------------
gi|22791931|gb|BU495737.1|BU495737 ------------------------------------------------

PFB0140w                           TTTTTTCCAATTCAGCAACTTTTATAAACAAAGAAAACAACGAGATTA
MAL2|PFB0140w                      ---------------CAACTTTTATAAACAAAGAAAACAACGAGATTA
su_gi_contig_1895                  ---------------CAACTTTTATAAACAAAGAAAACAACGAGATTA
gi|22791931|gb|BU495737.1|BU495737 ---------------CAACTTTTATAAACAAAGAAAACAACGAGATTA

PFB0140w                           TACCTTTCTCATACCTTACCATTGTTAATGTAAAAATATGAAAGAATA
MAL2|PFB0140w                      TACCTTTCTCATACCTTACCATTGTTAAT-------------------
su_gi_contig_1895                  TACCTTTCTCATACCTTACCATTGTTAAT-------------------
gi|22791931|gb|BU495737.1|BU495737 TACCTTTCTCATACCTTACCATTGTTAAT-------------------

PFB0140w                           AATAAATCAATCAATATATATATATATATATTTATATTTATAATAAAT
MAL2|PFB0140w                      ------------------------------------------------
su_gi_contig_1895                  ------------------------------------------------
gi|22791931|gb|BU495737.1|BU495737 ------------------------------------------------

PFB0140w                           ACTACATATTAATATATTGTATATTTATTTCTGTTTTTCTTTCCTTCT
MAL2|PFB0140w                      ------------------------------------------------
su_gi_contig_1895                  ------------------------------------------------
gi|22791931|gb|BU495737.1|BU495737 ------------------------------------------------

PFB0140w                           TTGTATAGTATCTCTTTTACAAATGTAGTGGTACCTTCTCCCTATTCG
MAL2|PFB0140w                      --------TATCTCTTTTACAAATGTAGTGGTACCTTCTCCCTATTCG
su_gi_contig_1895                  ------------------------------------------------
gi|22791931|gb|BU495737.1|BU495737 ------------------------------------------------

PFB0140w                           TCATATCCATTTTTTCATTTTTCTGTTTATTTTTCTATTTTTTGCATA
MAL2|PFB0140w                      TCATATCCATTTTTTCATTTTTCTGTTTATTTTTCTATTTTTTGCATA
su_gi_contig_1895                  ------------------------------------------------
gi|22791931|gb|BU495737.1|BU495737 ------------------------------------------------

PFB0140w                           TTATATATTTCAGTCTTTTCAATAATATCACACAAAATGAATTAACCA
MAL2|PFB0140w                      TTATATATTTCAGTCTTTTCAATAATATCACACAAAATGAATTAACCA
su_gi_contig_1895                  -------------TCTTTTCAATAATATCACACAAAATGAATTAACCA
gi|22791931|gb|BU495737.1|BU495737 -------------TCTTTTCAATAATATCACACAAAATGAATTAACCA

PFB0140w                           AATATAGAAAACTGGAAAATAATTCTGGTCAAATAAACACCGAGTTTT
MAL2|PFB0140w                      AATATAGAAAACTGGAAAATAATTCTGGTCAAATAAACACCGAGTTTT
su_gi_contig_1895                  AATATAGAAAACTGGAAAATAATTCTGGTCAAATAAACACCGAGTTTT
gi|22791931|gb|BU495737.1|BU495737 AATATAGAAAACTGGAAAATAATTCTGGTCAAATAAACACCGAGTTTT

PFB0140w                           ACAATAAAGGTGACCATCGTAAATTTATATGAATATACACATATATAC
MAL2|PFB0140w                      ACAATAAAGGTGACCATC------------------------------
su_gi_contig_1895                  ACAATAAAG---------------------------------------
gi|22791931|gb|BU495737.1|BU495737 ACAATAAAG---------------------------------------

PFB0140w                           ATAAATACATACATACATACATACATACACACATACATACATACACAC
MAL2|PFB0140w                      ------------------------------------------------
su_gi_contig_1895                  ------------------------------------------------
gi|22791931|gb|BU495737.1|BU495737 ------------------------------------------------

PFB0140w                           ATACATACATACACACATACATATATGCAATATTTATTATATACATAC
MAL2|PFB0140w                      ------------------------------------------------
su_gi_contig_1895                  ------------------------------------------------
gi|22791931|gb|BU495737.1|BU495737 ------------------------------------------------

PFB0140w                           ATATGTCACACAATTCTAATGTGTTAATTTTTTTTTTTTTTTTTTTTA
MAL2|PFB0140w                      ------------------------------------------------
su_gi_contig_1895                  ------------------------------------------------
gi|22791931|gb|BU495737.1|BU495737 ------------------------------------------------

PFB0140w                           TTCTTATTATGTTCCATTATATAGGTTTTATAAAAAATGTGAAGGACT
MAL2|PFB0140w                      ------------------------GTTTTATAAAAAATGTGAAGGACT
su_gi_contig_1895                  ------------------------GTTTTATAAAAAATGTGAAGGACT
gi|22791931|gb|BU495737.1|BU495737 ------------------------GTTTTATAAAAAATGTGAAGGACT

PFB0140w                           TACTTTTTTACAAAAAAAATATTAAAAACTTTATTAAAAAGAAATTAT
MAL2|PFB0140w                      TACTTTTTTACAAAAAAAATATTAAAAACTTTATTAAAAAGAAATTAT
su_gi_contig_1895                  TACTTTTTTACAAAAAAAATATTAAAAACTTTATTAAAAAGAAATTAT
gi|22791931|gb|BU495737.1|BU495737 TACTTTTTTACAAAAAAAATATTAAAAACTTTATTAAAAAGAAATTAT

PFB0140w                           AACATATGTATGAATATCAAAAAATCCCTATTTAATGAAAAATAAGAA
MAL2|PFB0140w                      AA----------------------------------------------
su_gi_contig_1895                  AACATATGTATGAATATCAAAAAAAAAAAAAAAAAAA-----------
gi|22791931|gb|BU495737.1|BU495737 AACATATGTATGAATATCAAAAAAAAAAAAAAAAAAA-----------

PFB0140w                           ATTTATAGTTTTTCCAAT-TCAAAAAAAAAAAAAAAAAAAAAAAAGAA
MAL2|PFB0140w                      ------------------------------------------------
su_gi_contig_1895                  ------------------------------------------------
gi|22791931|gb|BU495737.1|BU495737 ------------------------------------------------

PFB0140w                           ACAAATGAAAAAAATGAGAAAAATCAAAAAATCAAAAAAATAAAAAAA
MAL2|PFB0140w                      ------------------------------------------------
su_gi_contig_1895                  ------------------------------------------------
gi|22791931|gb|BU495737.1|BU495737 ------------------------------------------------

PFB0140w                           ATAAAAGAAATCAAAAGAATCAAAAAAATAAAAAAAATCAAAAGAATC
MAL2|PFB0140w                      ------------------------------------------------
su_gi_contig_1895                  ------------------------------------------------
gi|22791931|gb|BU495737.1|BU495737 ------------------------------------------------

PFB0140w                           AAAAAAATAAAAATAATTAAAAAAAATAAAAAATATAAAAAAAATTAA
MAL2|PFB0140w                      ------------------------------------------------
su_gi_contig_1895                  ------------------------------------------------
gi|22791931|gb|BU495737.1|BU495737 ------------------------------------------------

PFB0140w                           AAAAATTAAAAAATTCGACAAAACGTTATATATATATATATATATATA
MAL2|PFB0140w                      ------------------------------------------------
su_gi_contig_1895                  ------------------------------------------------
gi|22791931|gb|BU495737.1|BU495737 ------------------------------------------------

PFB0140w                           TATATATATATATATATATATTTATTTATTTATTTATTTATTTATTTA
MAL2|PFB0140w                      ------------------------------------------------
su_gi_contig_1895                  ------------------------------------------------
gi|22791931|gb|BU495737.1|BU495737 ------------------------------------------------

PFB0140w                           TTTATATTTATGTATTTCCAAATAGTTACATATAATTTCCCTTATTTT
MAL2|PFB0140w                      ------------------------------------------------
su_gi_contig_1895                  ------------------------------------------------
gi|22791931|gb|BU495737.1|BU495737 ------------------------------------------------

PFB0140w                           ACCTTTTCCAGGCTTCATAATTTATTTCACATTTTTAATTTGATGCTA
MAL2|PFB0140w                      ------------------------------------------------
su_gi_contig_1895                  ------------------------------------------------
gi|22791931|gb|BU495737.1|BU495737 ------------------------------------------------

PFB0140w                           TAATTAAAAAAATACACTTTTATGAACAAACGTTTTATTTACATTTTC
MAL2|PFB0140w                      ------------------------------------------------
su_gi_contig_1895                  ------------------------------------------------
gi|22791931|gb|BU495737.1|BU495737 ------------------------------------------------

PFB0140w                           ATCGACAATTTCATTAAAAATATTTCTTACACTCTTTTTTCCATTTAA
MAL2|PFB0140w                      ------------------------------------------------
su_gi_contig_1895                  ------------------------------------------------
gi|22791931|gb|BU495737.1|BU495737 ------------------------------------------------

PFB0140w                           ATTTGGTTTATCTGAATTTATATAATTTTTCATAACACTATATGTACT
MAL2|PFB0140w                      ------------------------------------------------
su_gi_contig_1895                  ------------------------------------------------
gi|22791931|gb|BU495737.1|BU495737 ------------------------------------------------

PFB0140w                           ATTTGCTTGATTCGTAAGAAAACTTTTATTTTGATTTCTATTAGGATG
MAL2|PFB0140w                      ------------------------------------------------
su_gi_contig_1895                  ------------------------------------------------
gi|22791931|gb|BU495737.1|BU495737 ------------------------------------------------

PFB0140w                           AATTGAATTAGCAATATGTATATTTTGATGATATGAATTTAATCTATT
MAL2|PFB0140w                      ------------------------------------------------
su_gi_contig_1895                  ------------------------------------------------
gi|22791931|gb|BU495737.1|BU495737 ------------------------------------------------

PFB0140w                           TATATTATCATTATAGTTTGGTTTATTTAAATTTTCATAATGATTATA
MAL2|PFB0140w                      ------------------------------------------------
su_gi_contig_1895                  ------------------------------------------------
gi|22791931|gb|BU495737.1|BU495737 ------------------------------------------------

PFB0140w                           TATAATATTAATACCATTTTTATTTGTATTATTCATTGTACTATTTAT
MAL2|PFB0140w                      ------------------------------------------------
su_gi_contig_1895                  ------------------------------------------------
gi|22791931|gb|BU495737.1|BU495737 ------------------------------------------------

PFB0140w                           TTTTCTTTGTTTTACATCATCCATTATTTTATTTTTATATTTTGAATC
MAL2|PFB0140w                      ------------------------------------------------
su_gi_contig_1895                  ------------------------------------------------
gi|22791931|gb|BU495737.1|BU495737 ------------------------------------------------

PFB0140w                           TCTGTTTTGTGTAAAATTAGTTAGCCTATTAATTATAGGATTATTATG
MAL2|PFB0140w                      ------------------------------------------------
su_gi_contig_1895                  ------------------------------------------------
gi|22791931|gb|BU495737.1|BU495737 ------------------------------------------------

PFB0140w                           TTCAGTTATCAATTTGTTATTTTTGTTTTTATTATTATTTAATAAAAT
MAL2|PFB0140w                      ------------------------------------------------
su_gi_contig_1895                  ------------------------------------------------
gi|22791931|gb|BU495737.1|BU495737 ------------------------------------------------

PFB0140w                           AGGATCCATTACATGTTGTTCATTTTGTTCATTATATCCATCTGAAAA
MAL2|PFB0140w                      ------------------------------------------------
su_gi_contig_1895                  ------------------------------------------------
gi|22791931|gb|BU495737.1|BU495737 ------------------------------------------------

PFB0140w                           ATTATCTAATTCTTTACTTATATCATCATATTTTTCTATAAATACATT
MAL2|PFB0140w                      ------------------------------------------------
su_gi_contig_1895                  ------------------------------------------------
gi|22791931|gb|BU495737.1|BU495737 ------------------------------------------------

PFB0140w                           TTGATTTATTTCTTTCATTAAATTTTTTACCCTTTTTAATTTACTTAC
MAL2|PFB0140w                      ------------------------------------------------
su_gi_contig_1895                  ------------------------------------------------
gi|22791931|gb|BU495737.1|BU495737 ------------------------------------------------

PFB0140w                           ACATTCTTGATATTTATATAATAATAAATTATAATCTCTATTTAAGGT
MAL2|PFB0140w                      ------------------------------------------------
su_gi_contig_1895                  ------------------------------------------------
gi|22791931|gb|BU495737.1|BU495737 ------------------------------------------------

PFB0140w                           ATCCTTAGAAAGTTTTTCATAATTTATTTCTTTTCTTAGATGAGCTAT
MAL2|PFB0140w                      ------------------------------------------------
su_gi_contig_1895                  ------------------------------------------------
gi|22791931|gb|BU495737.1|BU495737 ------------------------------------------------

PFB0140w                           GGTTTTTAATTGCATATGTTCTTTACTAAAATTCAATATGTCCATTGT
MAL2|PFB0140w                      ------------------------------------------------
su_gi_contig_1895                  ------------------------------------------------
gi|22791931|gb|BU495737.1|BU495737 ------------------------------------------------

PFB0140w                           TAATATTTTTTCTTTTTTACTTTTTAATTTACTTTTAAAAGATATTAA
MAL2|PFB0140w                      ------------------------------------------------
su_gi_contig_1895                  ------------------------------------------------
gi|22791931|gb|BU495737.1|BU495737 ------------------------------------------------

PFB0140w                           ATTTTCTTGACTCTTTCTTTCTAATAAGAAATGAACCATCTCTTTTCT
MAL2|PFB0140w                      ------------------------------------------------
su_gi_contig_1895                  ------------------------------------------------
gi|22791931|gb|BU495737.1|BU495737 ------------------------------------------------

PFB0140w                           TACATCACTCGATCTTTCAAAATAATGTTGAAATAAAAACCAACATTC
MAL2|PFB0140w                      ------------------------------------------------
su_gi_contig_1895                  ------------------------------------------------
gi|22791931|gb|BU495737.1|BU495737 ------------------------------------------------

PFB0140w                           ATCATATTTCTCATTTTTCATATTATTATGTACACTTATTATATAATC
MAL2|PFB0140w                      ------------------------------------------------
su_gi_contig_1895                  ------------------------------------------------
gi|22791931|gb|BU495737.1|BU495737 ------------------------------------------------

PFB0140w                           TCTCAAGTTATTTAACAGCGTAATATATTTTAGGATAAAAAATTTTAT
MAL2|PFB0140w                      ------------------------------------------------
su_gi_contig_1895                  ------------------------------------------------
gi|22791931|gb|BU495737.1|BU495737 ------------------------------------------------

PFB0140w                           TTCTTCTGGGATATACATTCGTTTCCAAACATTTTTATGAATCTTTTC
MAL2|PFB0140w                      ------------------------------------------------
su_gi_contig_1895                  ------------------------------------------------
gi|22791931|gb|BU495737.1|BU495737 ------------------------------------------------

PFB0140w                           AAATAATAATACAT
MAL2|PFB0140w                      --------------
su_gi_contig_1895                  --------------
gi|22791931|gb|BU495737.1|BU495737 --------------

;

endblock;
