# Supplementary material for: cDNA sequences reveal considerable gene prediction inaccuracy in the Plasmodium falciparum genome
Source: BMC Genomics. 2007 Jul 27;8:255. doi: 10.1186/1471-2164-8-255 (PMC1978503; doi:10.1186/1471-2164-8-255)
Supplement: Additional file 3 — Genes with cDNA sequences not matching predicted CDS perfectly. Aligned cDNA and predicted CDS sequences can be viewed by double clicking the hyper-linked gene names in the Excel file. [file 1471-2164-8-255-S3.zip › PFB0177c.TXT]

#NEXUS

[!This data assembled using Sequencher, from Gene Codes Corporation.]
begin data;
   dimensions ntax=5 nchar=6337;
   format datatype=dna gap=- interleave=yes;
   matrix

PFB0177c                        ATCGTTTAATATATATATATAAAAGAAAAAAAAAAAAAAAAAAATATA
MAL2|PFB0177c                   ------------------------------------------------
gi|27157845|gb|CA855763.1|CA855 ------------------------------------------------
su_gi_contig_3852               ------------------------------------------------
gi|21687300|gb|BQ633147.1|BQ633 ------------------------------------------------

PFB0177c                        TATATATATATATATATATATATATTAAAGTAAGGTCATATATTATAA
MAL2|PFB0177c                   ------------------------------------------------
gi|27157845|gb|CA855763.1|CA855 ------------------------------------------------
su_gi_contig_3852               ------------------------------------------------
gi|21687300|gb|BQ633147.1|BQ633 ------------------------------------------------

PFB0177c                        ATCATTATAGAAAAAAATAAAATAAAATAAAATATATATATATATATA
MAL2|PFB0177c                   ------------------------------------------------
gi|27157845|gb|CA855763.1|CA855 ------------------------------------------------
su_gi_contig_3852               ------------------------------------------------
gi|21687300|gb|BQ633147.1|BQ633 ------------------------------------------------

PFB0177c                        TATATATAATATAAGAAATTCCTTTGGAAATTATAATTATAAAGATTT
MAL2|PFB0177c                   ------------------------------------------------
gi|27157845|gb|CA855763.1|CA855 ------------------------------------------------
su_gi_contig_3852               ------------------------------------------------
gi|21687300|gb|BQ633147.1|BQ633 ------------------------------------------------

PFB0177c                        TTCATAATATATAAAATACACATAATCATAAATATATTATATACATGT
MAL2|PFB0177c                   ------------------------------------------------
gi|27157845|gb|CA855763.1|CA855 ------------------------------------------------
su_gi_contig_3852               ------------------------------------------------
gi|21687300|gb|BQ633147.1|BQ633 ------------------------------------------------

PFB0177c                        ATGTTTATTTATTTATACTGAGAAAAATTATTTTATATATATATATAT
MAL2|PFB0177c                   ------------------------------------------------
gi|27157845|gb|CA855763.1|CA855 ------------------------------------------------
su_gi_contig_3852               ------------------------------------------------
gi|21687300|gb|BQ633147.1|BQ633 ------------------------------------------------

PFB0177c                        ATATATGGAAGAATTACTCTACACATTTTGTTCAGTGTGAGTATATAT
MAL2|PFB0177c                   ------------------------------------------------
gi|27157845|gb|CA855763.1|CA855 ------------------------------------------------
su_gi_contig_3852               ------------------------------------------------
gi|21687300|gb|BQ633147.1|BQ633 ------------------------------------------------

PFB0177c                        AATTTTATCTTATATAAAAATAAATAAAGAACAAATAAAATAAAAAAA
MAL2|PFB0177c                   ------------------------------------------------
gi|27157845|gb|CA855763.1|CA855 ------------------------------------------------
su_gi_contig_3852               ------------------------------------------------
gi|21687300|gb|BQ633147.1|BQ633 ------------------------------------------------

PFB0177c                        ATTAAAATTGTTTGATTTGATTTTTTAAGTCTTGACATAATAGGACCC
MAL2|PFB0177c                   ------------------------------------------------
gi|27157845|gb|CA855763.1|CA855 ------------------------------------------------
su_gi_contig_3852               ------------------------------------------------
gi|21687300|gb|BQ633147.1|BQ633 ------------------------------------------------

PFB0177c                        AAAACGTGTAGTTAATATGAATTAATAAATAAATAAATATATATATAT
MAL2|PFB0177c                   ------------------------------------------------
gi|27157845|gb|CA855763.1|CA855 ------------------------------------------------
su_gi_contig_3852               ------------------------------------------------
gi|21687300|gb|BQ633147.1|BQ633 ------------------------------------------------

PFB0177c                        ATATATATATATATATATATACATATACCTATATATGTTTTTTTTTTT
MAL2|PFB0177c                   ------------------------------------------------
gi|27157845|gb|CA855763.1|CA855 ------------------------------------------------
su_gi_contig_3852               ------------------------------------------------
gi|21687300|gb|BQ633147.1|BQ633 ------------------------------------------------

PFB0177c                        TTTTTTTTTCTCCTTATATACATAATTTGTATGTGTGTTTATATGAAT
MAL2|PFB0177c                   ------------------------------------------------
gi|27157845|gb|CA855763.1|CA855 ------------------------------------------------
su_gi_contig_3852               ------------------------------------------------
gi|21687300|gb|BQ633147.1|BQ633 ------------------------------------------------

PFB0177c                        ATCTGTAAACAGGTACATACACAAAAAAAGGAGGAACTATATATGCCA
MAL2|PFB0177c                   ------------------------------------------------
gi|27157845|gb|CA855763.1|CA855 ------------------------------------------------
su_gi_contig_3852               ------------------------------------------------
gi|21687300|gb|BQ633147.1|BQ633 ------------------------------------------------

PFB0177c                        TTTTTCTGTTCACATTTTATATTTTAATAAAAAAGATGAAGGAAATAT
MAL2|PFB0177c                   ------------------------------------------------
gi|27157845|gb|CA855763.1|CA855 ------------------------------------------------
su_gi_contig_3852               ------------------------------------------------
gi|21687300|gb|BQ633147.1|BQ633 ------------------------------------------------

PFB0177c                        TATAAATTCGTGGCAATTAAAGATAGGAGATTCAAAACTTTATTTAAT
MAL2|PFB0177c                   ------------------------------------------------
gi|27157845|gb|CA855763.1|CA855 ------------------------------------------------
su_gi_contig_3852               ------------------------------------------------
gi|21687300|gb|BQ633147.1|BQ633 ------------------------------------------------

PFB0177c                        TTTTATAAGTTATAAAAATGTAATAAAAAGTATTAAGCATAAAAATAA
MAL2|PFB0177c                   ------------------------------------------------
gi|27157845|gb|CA855763.1|CA855 ------------------------------------------------
su_gi_contig_3852               ------------------------------------------------
gi|21687300|gb|BQ633147.1|BQ633 ------------------------------------------------

PFB0177c                        AAGATAGTAAAAAAAAAAAAAAAAGAAAAGAAAAAAGAAAAAAAAAAG
MAL2|PFB0177c                   ------------------------------------------------
gi|27157845|gb|CA855763.1|CA855 ------------------------------------------------
su_gi_contig_3852               ------------------------------------------------
gi|21687300|gb|BQ633147.1|BQ633 ------------------------------------------------

PFB0177c                        AAAAAAAATATATAATAATAATAATAAGAATAAACTATTAATGACAAT
MAL2|PFB0177c                   ------------------------------------------------
gi|27157845|gb|CA855763.1|CA855 ------------------------------------------------
su_gi_contig_3852               ------------------------------------------------
gi|21687300|gb|BQ633147.1|BQ633 ------------------------------------------------

PFB0177c                        AATATTTATAAAAATATTGTTAATAACCTTTCACTTTTCAAATGAACA
MAL2|PFB0177c                   ------------------------------------------------
gi|27157845|gb|CA855763.1|CA855 ------------------------------------------------
su_gi_contig_3852               ------------------------------------------------
gi|21687300|gb|BQ633147.1|BQ633 ------------------------------------------------

PFB0177c                        TATTTATTCATTTTAAAATATATACTATATATATATATATATATATTT
MAL2|PFB0177c                   ------------------------------------------------
gi|27157845|gb|CA855763.1|CA855 ------------------------------------------------
su_gi_contig_3852               ------------------------------------------------
gi|21687300|gb|BQ633147.1|BQ633 ------------------------------------------------

PFB0177c                        TTTTTTTTTTTTTTTTTTTTTTTTTTTGAATATATATATTTGTAATTT
MAL2|PFB0177c                   ------------------------------------------------
gi|27157845|gb|CA855763.1|CA855 ------------------------------------------------
su_gi_contig_3852               ------------------------------------------------
gi|21687300|gb|BQ633147.1|BQ633 ------------------------------------------------

PFB0177c                        TTACTTATATGGTGTTATAATCTTTTACTTCTACATTTTGTTTATGAT
MAL2|PFB0177c                   ------------------------------------------------
gi|27157845|gb|CA855763.1|CA855 ------------------------------------------------
su_gi_contig_3852               ------------------------------------------------
gi|21687300|gb|BQ633147.1|BQ633 ------------------------------------------------

PFB0177c                        CTTTAATGTTTCTTTCAATATGGCTATTATAAATTATCTTATATATGC
MAL2|PFB0177c                   ------------------------------------------------
gi|27157845|gb|CA855763.1|CA855 ------------------------------------------------
su_gi_contig_3852               ------------------------------------------------
gi|21687300|gb|BQ633147.1|BQ633 ------------------------------------------------

PFB0177c                        TTAAGCATTTGTTGTCTACCTTTTTCATTTGTCCTATTTGTTCATACA
MAL2|PFB0177c                   ------------------------------------------------
gi|27157845|gb|CA855763.1|CA855 ------------------------------------------------
su_gi_contig_3852               ------------------------------------------------
gi|21687300|gb|BQ633147.1|BQ633 ------------------------------------------------

PFB0177c                        TTAAAAGTATTTCCTTATAAAAATTTTATTAAACTATTTACGTTATCT
MAL2|PFB0177c                   ------------------------------------------------
gi|27157845|gb|CA855763.1|CA855 ------------------------------------------------
su_gi_contig_3852               ------------------------------------------------
gi|21687300|gb|BQ633147.1|BQ633 ------------------------------------------------

PFB0177c                        ATTCCAAAAAAAAAAAAAAAAAAAAAAAAAAAAAAACACAAACAAATT
MAL2|PFB0177c                   ------------------------------------------------
gi|27157845|gb|CA855763.1|CA855 ------------------------------------------------
su_gi_contig_3852               ------------------------------------------------
gi|21687300|gb|BQ633147.1|BQ633 ------------------------------------------------

PFB0177c                        AAAATATATAAGAAAAAAAATGAATATAAATTTATGTATGTGATGTTT
MAL2|PFB0177c                   ------------------------------------------------
gi|27157845|gb|CA855763.1|CA855 ------------------------------------------------
su_gi_contig_3852               ------------------------------------------------
gi|21687300|gb|BQ633147.1|BQ633 ------------------------------------------------

PFB0177c                        ATGTTTTGTTTCTAAATTGTATATAAATTCACATATTATATATATATA
MAL2|PFB0177c                   ------------------------------------------------
gi|27157845|gb|CA855763.1|CA855 ------------------------------------------------
su_gi_contig_3852               ------------------------------------------------
gi|21687300|gb|BQ633147.1|BQ633 ------------------------------------------------

PFB0177c                        TATATATATATATATATATACAATTTATAGTGTGCATTTTATATTTTC
MAL2|PFB0177c                   ------------------------------------------------
gi|27157845|gb|CA855763.1|CA855 ------------------------------------------------
su_gi_contig_3852               ------------------------------------------------
gi|21687300|gb|BQ633147.1|BQ633 ------------------------------------------------

PFB0177c                        TTATAATATATAGGAGATTAAATCCAGATCGTTTTATATTTATTTATT
MAL2|PFB0177c                   ------------------------------------------------
gi|27157845|gb|CA855763.1|CA855 ------------------------------------------------
su_gi_contig_3852               ------------------------------------------------
gi|21687300|gb|BQ633147.1|BQ633 ------------------------------------------------

PFB0177c                        TTAGTTTTCCACATTTTATATATTTCTTATTTATCAATACTTGTAAAA
MAL2|PFB0177c                   ------------------------------------------------
gi|27157845|gb|CA855763.1|CA855 ------------------------------------------------
su_gi_contig_3852               ------------------------------------------------
gi|21687300|gb|BQ633147.1|BQ633 ------------------------------------------------

PFB0177c                        TGTTACAATACATGAGAGAAAGGAAAAAATATGGAAAGCATATACCAA
MAL2|PFB0177c                   -----------ATGAGAGAAAGGAAAAAATATGGAAAGCATATACCAA
gi|27157845|gb|CA855763.1|CA855 ------------------------------------------------
su_gi_contig_3852               ------------------------------------------------
gi|21687300|gb|BQ633147.1|BQ633 ------------------------------------------------

PFB0177c                        AAAGTCTATCATCAAAAATTAATAAAAGAAAATTAATACAAAAAAATA
MAL2|PFB0177c                   AAAGTCTATCATCAAAAATTAATAAAAGAAAATTAATACAAAAAAATA
gi|27157845|gb|CA855763.1|CA855 ------------------------------------------------
su_gi_contig_3852               ------------------------------------------------
gi|21687300|gb|BQ633147.1|BQ633 ------------------------------------------------

PFB0177c                        TATGTACAAATTATAAGACTATAAAAATAATTGACATTTATGAAAATT
MAL2|PFB0177c                   TATGTACAAATTATAAGACTATAAAAATAATTGACATTTATGAAAATT
gi|27157845|gb|CA855763.1|CA855 ------------------------------------------------
su_gi_contig_3852               ------------------------------------------------
gi|21687300|gb|BQ633147.1|BQ633 ------------------------------------------------

PFB0177c                        TACCATATAATCAATTAAATAATGGAAGAACTAAAATTAAAGAAATTA
MAL2|PFB0177c                   TACCATATAATCAATTAAATAATGGAAGAACTAAAATTAAAGAAATTA
gi|27157845|gb|CA855763.1|CA855 ------------------------------------------------
su_gi_contig_3852               ------------------------------------------------
gi|21687300|gb|BQ633147.1|BQ633 ------------------------------------------------

PFB0177c                        TATTAGCTAATGACGTTCTTGTTGTTTTGTTAATATCTGGAATTTCAA
MAL2|PFB0177c                   TATTAGCTAATGACGTTCTTGTTGTTTTGTTAATATCTGGAATTTCAA
gi|27157845|gb|CA855763.1|CA855 ------------------------------------------------
su_gi_contig_3852               ------------------------------------------------
gi|21687300|gb|BQ633147.1|BQ633 ------------------------------------------------

PFB0177c                        GAGCTTATAATATGATTAATGGAGAATTCTTATGTGAAATTAATCCGA
MAL2|PFB0177c                   GAGCTTATAATATGATTAATGGAGAATTCTTATGTGAAATTAATCCGA
gi|27157845|gb|CA855763.1|CA855 ------------------------------------------------
su_gi_contig_3852               ------------------------------------------------
gi|21687300|gb|BQ633147.1|BQ633 ------------------------------------------------

PFB0177c                        ACAATTTTTCTGTTGTACATACAATTGTCTATAATTCTTATAATAATA
MAL2|PFB0177c                   ACAATTTTTCTGTTGTACATACAATTGTCTATAATTCTTATAATAATA
gi|27157845|gb|CA855763.1|CA855 ------------------------------------------------
su_gi_contig_3852               ------------------------------------------------
gi|21687300|gb|BQ633147.1|BQ633 ------------------------------------------------

PFB0177c                        CATTGATTATTGCATATGCTTCTTTTCCGGCACATTTACAATGTAAAG
MAL2|PFB0177c                   CATTGATTATTGCATATGCTTCTTTTCCGGCACATTTACAATGTAAAG
gi|27157845|gb|CA855763.1|CA855 ------------------------------------------------
su_gi_contig_3852               ------------------------------------------------
gi|21687300|gb|BQ633147.1|BQ633 ------------------------------------------------

PFB0177c                        TTATTGATTGTAATGTAAGTCAACTACAAATTCGCAGAATAATAAAAC
MAL2|PFB0177c                   TTATTGATTGTAATG---------------------------------
gi|27157845|gb|CA855763.1|CA855 ------------------------------------------------
su_gi_contig_3852               ------------------------------------------------
gi|21687300|gb|BQ633147.1|BQ633 ------------------------------------------------

PFB0177c                        ATAAAAATGGACATATAAATAAAAATATATATATATATATATATATAT
MAL2|PFB0177c                   ------------------------------------------------
gi|27157845|gb|CA855763.1|CA855 ------------------------------------------------
su_gi_contig_3852               ------------------------------------------------
gi|21687300|gb|BQ633147.1|BQ633 ------------------------------------------------

PFB0177c                        GTGTAAGGATAATCTTACGAATTACCTGAACTGTTCATGTTATTATTT
MAL2|PFB0177c                   ------------------------------------------------
gi|27157845|gb|CA855763.1|CA855 ------------------------------------------------
su_gi_contig_3852               ------------------------------------------------
gi|21687300|gb|BQ633147.1|BQ633 ------------------------------------------------

PFB0177c                        TATTTTACCTGAACGGTTTTTATTACATGAATATTTAAGCATATATAT
MAL2|PFB0177c                   ------------------------------------------------
gi|27157845|gb|CA855763.1|CA855 ------------------------------------------------
su_gi_contig_3852               ------------------------------------------------
gi|21687300|gb|BQ633147.1|BQ633 ------------------------------------------------

PFB0177c                        ATATATATATATATTATATAATATTTTTATATATTTTATTTTTTTATT
MAL2|PFB0177c                   ------------------------------------------------
gi|27157845|gb|CA855763.1|CA855 ------------------------------------------------
su_gi_contig_3852               ------------------------------------------------
gi|21687300|gb|BQ633147.1|BQ633 ------------------------------------------------

PFB0177c                        GTAATAGGATTTAAAACATGGGATAACTAATTCTTCGAAACTTGGTAT
MAL2|PFB0177c                   --------ATTTAAAACATGGGATAACTAATTCTTCGAAACTTGGTAT
gi|27157845|gb|CA855763.1|CA855 ------------------------------------------------
su_gi_contig_3852               ------------------------------------------------
gi|21687300|gb|BQ633147.1|BQ633 ------------------------------------------------

PFB0177c                        ATTATTTGGTACGTAATTTATACTTTCCTTTTTTTTTTTTTATGGATT
MAL2|PFB0177c                   ATTATTTGGTAC------------------------------------
gi|27157845|gb|CA855763.1|CA855 ----------AC------------------------------------
su_gi_contig_3852               ------------------------------------------------
gi|21687300|gb|BQ633147.1|BQ633 ------------------------------------------------

PFB0177c                        AATGAGAAAAAAAAAAAAAAATTTAAATATGAGTAATTCGATTTGTTT
MAL2|PFB0177c                   ------------------------------------------------
gi|27157845|gb|CA855763.1|CA855 ------------------------------------------------
su_gi_contig_3852               ------------------------------------------------
gi|21687300|gb|BQ633147.1|BQ633 ------------------------------------------------

PFB0177c                        TTGTTTTTAAATTATGAATGATTATTATTATGTAGAAAGGGTTATATT
MAL2|PFB0177c                   ---------------------------------------GGTTATATT
gi|27157845|gb|CA855763.1|CA855 ---------------------------------------GGAGATATT
su_gi_contig_3852               ------------------------------------------------
gi|21687300|gb|BQ633147.1|BQ633 ------------------------------------------------

PFB0177c                        AAGTCACCCAGCTTTTTTTGAATTTTGCGGTACAAATTGAGGATAATG
MAL2|PFB0177c                   AAGTCACCCAGCTTTTTTTGAATTTTGCG-------------------
gi|27157845|gb|CA855763.1|CA855 AAGTCACCCAGCTTTTTTTGAATTTTGCG-------------------
su_gi_contig_3852               ------------------------------------------------
gi|21687300|gb|BQ633147.1|BQ633 ------------------------------------------------

PFB0177c                        TAGAAAAAAAAAATATAATAAAAATATATATATATATATATATATATA
MAL2|PFB0177c                   ------------------------------------------------
gi|27157845|gb|CA855763.1|CA855 ------------------------------------------------
su_gi_contig_3852               ------------------------------------------------
gi|21687300|gb|BQ633147.1|BQ633 ------------------------------------------------

PFB0177c                        GTTTATCATTTGTTTTATATTTATCGATGATTTCTTTAAGAAACTAAT
MAL2|PFB0177c                   ----------------------------------------AAACTAAT
gi|27157845|gb|CA855763.1|CA855 ----------------------------------------AAACTAAT
su_gi_contig_3852               ------------------------------------------------
gi|21687300|gb|BQ633147.1|BQ633 ------------------------------------------------

PFB0177c                        GGTAGAATAGGTGCTGCAAATTTAAATACAAATTCGTACACCTTCTGG
MAL2|PFB0177c                   GGTAGAATAGGTGCTGCAAATTTAAATACAAATTCGTACACCTTCTGG
gi|27157845|gb|CA855763.1|CA855 GGTAGAATAGGTGCTGCAAATTTAAATACAAATTCGTACACCTTCTGG
su_gi_contig_3852               ------------------------------------------------
gi|21687300|gb|BQ633147.1|BQ633 ------------------------------------------------

PFB0177c                        AATATGGAAACATATGAGCCTGTATTTGAAATAGAGGAAGAATTTCAA
MAL2|PFB0177c                   AATATGGAAACATATGAGCCT---------------------------
gi|27157845|gb|CA855763.1|CA855 AATATGGAAACATATGAGCCTGTATTTGAAATAGAGGAAGAATTTCAA
su_gi_contig_3852               ----------------AGCCTGTATTTGAAATAGAGGAAGAATTTCAA
gi|21687300|gb|BQ633147.1|BQ633 ----------------AGCCTGTATTTGAAATAGAGGAAGAATTTCAA

PFB0177c                        GAAATAAGGTTCATAGAAATATAAAATAAAAATATACCAATATGATAT
MAL2|PFB0177c                   ------------------------------------------------
gi|27157845|gb|CA855763.1|CA855 GAAATAAG----------------------------------------
su_gi_contig_3852               GAAATAAGGTTCATAGAAATATAAAATAAAAATATACCAATATGATAT
gi|21687300|gb|BQ633147.1|BQ633 GAAATAAGGTTCATAGAAATATAAAATAAAAATATACCAATATGATAT

PFB0177c                        TTGTATTTTGATTATAATGAGAAAAAGAAATATATTTTTATTACATAC
MAL2|PFB0177c                   ------------------------------------------------
gi|27157845|gb|CA855763.1|CA855 ------------------------------------------------
su_gi_contig_3852               TTGTATTTTGATTATAATGAGAAAAAGAAATATATTTTTATTACATAC
gi|21687300|gb|BQ633147.1|BQ633 TTGTATTTTGATTATAATGAGAAAAAGAAATATATTTTTATTACATAC

PFB0177c                        ATGGGCCCATATATATATATATAATAAAATAAATAACATAAATATTTG
MAL2|PFB0177c                   ------------------------------------------------
gi|27157845|gb|CA855763.1|CA855 ------------------------------------------------
su_gi_contig_3852               ATGGGCCCATATATATATATATAATAAAATAAATAACATAAATATTTG
gi|21687300|gb|BQ633147.1|BQ633 ATGGGCCCATATATATATATATAATAAAATAAATAACATAAATATTTG

PFB0177c                        TTATGTTAATTTTATATTATGATGAATATATACATTTATAGAGTATCT
MAL2|PFB0177c                   ------------------ATGATGAATATATACATTTATAGAGTATCT
gi|27157845|gb|CA855763.1|CA855 -----------------------------------------AGTATCT
su_gi_contig_3852               TTATGTTAATTTTATATTATGATGAATATATACATTTATAGAGTATCT
gi|21687300|gb|BQ633147.1|BQ633 TTATGTTAATTTTATATTATGATGAATATATACATTTATAGAGTATCT

PFB0177c                        GATGGGTTGGTAGCTATGTTTAAGCAACCCGTAAATAATACAATTCCT
MAL2|PFB0177c                   GATGGGTTGGTAGCTATGTTTAAGCAACCCGTAAATAATACAATTCCT
gi|27157845|gb|CA855763.1|CA855 GATGGGTTGGTAGCTATGTTTAAGCAACCCGTAAATAATACAATTCCT
su_gi_contig_3852               GATGGGTTGGTAGCTATGTTTAAGCAACCCGTAAATAATACAATTCCT
gi|21687300|gb|BQ633147.1|BQ633 GATGGGTTGGTAGCTATGTTTAAGCAACCCGTAAATAATACAATTCCT

PFB0177c                        CTAGCTTTATTCGATATACAAAATGGAGAAAGACTTGTAAAATGAAAA
MAL2|PFB0177c                   CTAGCTTTATTCGATATACAAAATGGAGAAAGACTT------------
gi|27157845|gb|CA855763.1|CA855 CTAGCTTTATTCGATATACAAAATGGAGAAAGACTT------------
su_gi_contig_3852               CTAGCTTTATTCGATATACAAAATGGAGAAAGACTT------------
gi|21687300|gb|BQ633147.1|BQ633 CTAGCTTTATTCGATATACAAAATGGAGAAAGACTT------------

PFB0177c                        ATATATAAAAGTGCCTCAGTATTTGTTTTATATAAAATAAATAAATAA
MAL2|PFB0177c                   ------------------------------------------------
gi|27157845|gb|CA855763.1|CA855 ------------------------------------------------
su_gi_contig_3852               ------------------------------------------------
gi|21687300|gb|BQ633147.1|BQ633 ------------------------------------------------

PFB0177c                        ATAAATAAATATATATATATATATATATATATATATATATATATATAA
MAL2|PFB0177c                   ------------------------------------------------
gi|27157845|gb|CA855763.1|CA855 ------------------------------------------------
su_gi_contig_3852               ------------------------------------------------
gi|21687300|gb|BQ633147.1|BQ633 ------------------------------------------------

PFB0177c                        GGTGTATATATCTACTTTTTATTATTATTCTATTAAATAAGGTCGAAA
MAL2|PFB0177c                   -----------------------------------------GTCGAAA
gi|27157845|gb|CA855763.1|CA855 -----------------------------------------GTCGAAA
su_gi_contig_3852               -----------------------------------------GTCGAAA
gi|21687300|gb|BQ633147.1|BQ633 -----------------------------------------GTCGAAA

PFB0177c                        CGGTTATTTCCATTTTGCCCAGGAGGGAAATGCAGTTTTTGGAACTCC
MAL2|PFB0177c                   CGGTTATTTCCATTTTGCCCAGGAGGGAAATGCAGTTTTTGGAACTCC
gi|27157845|gb|CA855763.1|CA855 CGGTTATTTCCATTTTGCCCAGGAGGGAAATGCAGTTTTTGGAACTCC
su_gi_contig_3852               CGGTTATTTCCATTTTGCCCAGGAGGGAAATGCAGTTTTTGGAACTCC
gi|21687300|gb|BQ633147.1|BQ633 CGGTTATTTCCATTTTGCCCAGGAGGGAAATGCAGTTTTTGGAACTCC

PFB0177c                        TTGTGTCGAAATTATTAGTAATATATAAATTGATAGATTAATATTTTA
MAL2|PFB0177c                   TTGTGTCGAAATTATTA-------------------------------
gi|27157845|gb|CA855763.1|CA855 TTGTGTCGAAATTATTA-------------------------------
su_gi_contig_3852               TTGTGTCGAAATTATTA-------------------------------
gi|21687300|gb|BQ633147.1|BQ633 TTGTGTCGAAATTATTA-------------------------------

PFB0177c                        ATAAATGAAAAAAAAAAAATATCTAATTATTTATATTAATTAATATGA
MAL2|PFB0177c                   ------------------------------------------------
gi|27157845|gb|CA855763.1|CA855 ------------------------------------------------
su_gi_contig_3852               ------------------------------------------------
gi|21687300|gb|BQ633147.1|BQ633 ------------------------------------------------

PFB0177c                        TCGGTTATTATTTTTTTTAAAGAATGTGTTATATGGATGAATAGTTAT
MAL2|PFB0177c                   ------------------------------------------------
gi|27157845|gb|CA855763.1|CA855 ------------------------------------------------
su_gi_contig_3852               ------------------------------------------------
gi|21687300|gb|BQ633147.1|BQ633 ------------------------------------------------

PFB0177c                        AACAAATTAATACTTTTATTTTATTTTATTTGTAGATAAAGCAAGAAG
MAL2|PFB0177c                   -----------------------------------ATAAAGCAAGAAG
gi|27157845|gb|CA855763.1|CA855 -----------------------------------ATAAAGCAAGAAG
su_gi_contig_3852               -----------------------------------ATAAAGCAAGAAG
gi|21687300|gb|BQ633147.1|BQ633 -----------------------------------ATAAAGCAAGAAG

PFB0177c                        GTTCTTCCCTTAGAATTTATGATTTACTAAAAAAGACAAGACAGAAAG
MAL2|PFB0177c                   GTTCTTCCCTTAGAATTTATGATTTACTAAAAAAGACAAGACAGAAAG
gi|27157845|gb|CA855763.1|CA855 GTTCTTCCCTTAGAATTTATGATTTACTAAAAAAGACAAGACAGAAAG
su_gi_contig_3852               GTTCTTCCCTTAGAATTTATGATTTACTAAAAAAGACAAGACAGAAAG
gi|21687300|gb|BQ633147.1|BQ633 GTTCTTCCCTTAGAATTTATGATTTACTAAAAAAGACAAGACAGAAAG

PFB0177c                        TGAAGAATACTTATACTTTTCAACCCAGCGCTTTTGTATTTTATGATG
MAL2|PFB0177c                   TGAAGAATACTTATACTTTTCAACCCAGCGCTTTTGTATTTTATGAT-
gi|27157845|gb|CA855763.1|CA855 TGAAGAATACTTATACTTTTCAACCCAGCGCTTTTGTATTTTATGAT-
su_gi_contig_3852               TGAAGAATACTTATACTTTTCAACCCAGCGCTTTTGTATTTTATGAT-
gi|21687300|gb|BQ633147.1|BQ633 TGAAGAATACTTATACTTTTCAACCCAGCGCTTTTGTATTTTATGATG

PFB0177c                        TAAATATGGGAAACAAAAAAAAAAAAAAAAAAAAAAAATATATATATA
MAL2|PFB0177c                   ------------------------------------------------
gi|27157845|gb|CA855763.1|CA855 ------------------------------------------------
su_gi_contig_3852               ------------------------------------------------
gi|21687300|gb|BQ633147.1|BQ633 TAAATATGGGAA------------------------------------

PFB0177c                        TATATATATATATATATATATAGCCCATTTATGGTTCCTCGTTACATT
MAL2|PFB0177c                   ------------------------------------------------
gi|27157845|gb|CA855763.1|CA855 ------------------------------------------------
su_gi_contig_3852               ------------------------------------------------
gi|21687300|gb|BQ633147.1|BQ633 ------------------------------------------------

PFB0177c                        GTAAAAAGAATATATAAACTTATATAAGAATTTTTATATTTTATATTA
MAL2|PFB0177c                   ------------------------------------------------
gi|27157845|gb|CA855763.1|CA855 ------------------------------------------------
su_gi_contig_3852               ------------------------------------------------
gi|21687300|gb|BQ633147.1|BQ633 ------------------------------------------------

PFB0177c                        ATATTTTATCAACATTCTTGACAATCCATGTAGCATCCTTCTCCAATA
MAL2|PFB0177c                   ------------------------------------------------
gi|27157845|gb|CA855763.1|CA855 ---------------------------------CATCCTTCTCCAATA
su_gi_contig_3852               ---------------------------------CATCCTTCTCCAATA
gi|21687300|gb|BQ633147.1|BQ633 ------------------------------------------------

PFB0177c                        AATGGAAAAGTGTACAACAATGAAGTATGAGATTATATAAAATAAAAA
MAL2|PFB0177c                   ------------------------------------------------
gi|27157845|gb|CA855763.1|CA855 AATGGAAAAGTGTACAACAATGAA------------------------
su_gi_contig_3852               AATGGAAAAGTGTACAACAATGAA------------------------
gi|21687300|gb|BQ633147.1|BQ633 ------------------------------------------------

PFB0177c                        TAGAGTAAATGAACATATATATATATATTATATTATTGTTGTTTTTTC
MAL2|PFB0177c                   ------------------------------------------------
gi|27157845|gb|CA855763.1|CA855 ------------------------------------------------
su_gi_contig_3852               ------------------------------------------------
gi|21687300|gb|BQ633147.1|BQ633 ------------------------------------------------

PFB0177c                        TTATGTGGATAATTTTTGAATATTTTTTTTTTTTTTAGATAAGCAAAA
MAL2|PFB0177c                   --------------------------------------ATAAGCAAAA
gi|27157845|gb|CA855763.1|CA855 --------------------------------------ATAAGCAAAA
su_gi_contig_3852               --------------------------------------ATAAGCAAAA
gi|21687300|gb|BQ633147.1|BQ633 ------------------------------------------------

PFB0177c                        AATTTTTTACGATATCAAACAATTTGATAGAATTTTGGGAATTAGATT
MAL2|PFB0177c                   AATTTTTTACGATATCAAACAATTTGATAGAATTTTGGGAATTAGATT
gi|27157845|gb|CA855763.1|CA855 AATTTTTTACGATATCAAACAATTTGATAGAATTTTGGGAATTAGATT
su_gi_contig_3852               AATTTTTTACGATATCAAACAATTTGATAGAATTTTGGGAATTAGATT
gi|21687300|gb|BQ633147.1|BQ633 ------------------------------------------------

PFB0177c                        CCTTCATGTTGAGGAAAATGTACACTATATATGTACCAGGTGTCAATT
MAL2|PFB0177c                   CCTTCATGTTGAGGAAAATGTACACTATATATGTACCAGGT-------
gi|27157845|gb|CA855763.1|CA855 CCTTCATGTTGAGGAAAATGTACACTATATATGTACCAGGT-------
su_gi_contig_3852               CCTTCATGTTGAGGAAAATGTACACTATATATGTACCAGGT-------
gi|21687300|gb|BQ633147.1|BQ633 ------------------------------------------------

PFB0177c                        TTTAAAAAAAAAATATATATATATATATATATATATATATATATGTAC
MAL2|PFB0177c                   ------------------------------------------------
gi|27157845|gb|CA855763.1|CA855 ------------------------------------------------
su_gi_contig_3852               ------------------------------------------------
gi|21687300|gb|BQ633147.1|BQ633 ------------------------------------------------

PFB0177c                        ATATCTTATTATATTTATTCCTATATATTGCATTTTTTTTTTTTTTTT
MAL2|PFB0177c                   ------------------------------------------------
gi|27157845|gb|CA855763.1|CA855 ------------------------------------------------
su_gi_contig_3852               ------------------------------------------------
gi|21687300|gb|BQ633147.1|BQ633 ------------------------------------------------

PFB0177c                        TTTTTTTTTTTTTTTTTTTGATTTTAGGTTTACGAGACCCTGATTTAT
MAL2|PFB0177c                   -----------------------------TTACGAGACCCTGATTTAT
gi|27157845|gb|CA855763.1|CA855 -----------------------------TTACGAGACCCTGATTTAT
su_gi_contig_3852               -----------------------------TTACGAGACCCTGATTTAT
gi|21687300|gb|BQ633147.1|BQ633 ------------------------------------------------

PFB0177c                        GTAACCACAGTTTGATGGCCGAGATTTTATGCATTTATAGTTCCAACG
MAL2|PFB0177c                   GTAACCACAGTTTGATGGCCGAGATTTTATGCATTTATAGTTCCAACG
gi|27157845|gb|CA855763.1|CA855 GTAACCACAGTTT-----------------------------------
su_gi_contig_3852               GTAACCACAGTTT-----------------------------------
gi|21687300|gb|BQ633147.1|BQ633 ------------------------------------------------

PFB0177c                        CTTTTGAGAAGATAAGAAAATATGACAATTTATTCACTTATGTTGATT
MAL2|PFB0177c                   CTTTTGAGAAGATAAGAAAATATGACAATTTATTCACTTATGTTGATT
gi|27157845|gb|CA855763.1|CA855 ------------------------------------------------
su_gi_contig_3852               ------------------------------------------------
gi|21687300|gb|BQ633147.1|BQ633 ------------------------------------------------

PFB0177c                        ACGGTAATTTAAAAGAAAGTGAATTATATAAGAAGAGGAATGAAGAAG
MAL2|PFB0177c                   ACGGTAATTTAAAAGAAAGTGAATTATATAAGAAGAGGAATGAAGAAG
gi|27157845|gb|CA855763.1|CA855 ------------------------------------------------
su_gi_contig_3852               ------------------------------------------------
gi|21687300|gb|BQ633147.1|BQ633 ------------------------------------------------

PFB0177c                        AGAGCAGTTTCTTATATAAGAAAAGAATATTAAGTAATAATATTCAAG
MAL2|PFB0177c                   AGAGCAGTTTCTTATATAAGAAAAGAATATTAAGTAATAATATTCAAG
gi|27157845|gb|CA855763.1|CA855 ------------------------------------------------
su_gi_contig_3852               ------------------------------------------------
gi|21687300|gb|BQ633147.1|BQ633 ------------------------------------------------

PFB0177c                        ATAAGAAATTAAAGTTTGACATTAAAAAAGAACAGTTTAATTATGGGG
MAL2|PFB0177c                   ATAAGAAATTAAAGTTTGACATTAAAAAAGAACAGTTTAATTATGGGG
gi|27157845|gb|CA855763.1|CA855 ------------------------------------------------
su_gi_contig_3852               ------------------------------------------------
gi|21687300|gb|BQ633147.1|BQ633 ------------------------------------------------

PFB0177c                        CTCTTTTATTTTTTTCTTTAAATGATGGTGAATTTTTAAATTATATTT
MAL2|PFB0177c                   CTCTTTTATTTTTTTCTTTAAATGATGGTGAATTTTTAAATTATATTT
gi|27157845|gb|CA855763.1|CA855 ------------------------------------------------
su_gi_contig_3852               ------------------------------------------------
gi|21687300|gb|BQ633147.1|BQ633 ------------------------------------------------

PFB0177c                        CTGAAAATATATGTGGTAATTCAGTAGAAGTACTTGCTTCGAATAATT
MAL2|PFB0177c                   CTGAAAATATATGTGGTAATTCAGTAGAAGTACTTGCTTCGAATAATT
gi|27157845|gb|CA855763.1|CA855 ------------------------------------------------
su_gi_contig_3852               ------------------------------------------------
gi|21687300|gb|BQ633147.1|BQ633 ------------------------------------------------

PFB0177c                        CCATGACCGTAAATGAGAAAAAAAAAAAAAAAAAAAATAAAAATAAAA
MAL2|PFB0177c                   CCATGACC----------------------------------------
gi|27157845|gb|CA855763.1|CA855 ------------------------------------------------
su_gi_contig_3852               ------------------------------------------------
gi|21687300|gb|BQ633147.1|BQ633 ------------------------------------------------

PFB0177c                        ATAAAATAAAATAAAATAAAAATAAAATAAAATAAAATAAAAACAATT
MAL2|PFB0177c                   ------------------------------------------------
gi|27157845|gb|CA855763.1|CA855 ------------------------------------------------
su_gi_contig_3852               ------------------------------------------------
gi|21687300|gb|BQ633147.1|BQ633 ------------------------------------------------

PFB0177c                        TACGAGAGCACATTTGAACTTATATAATATTATACGTATGATATAATA
MAL2|PFB0177c                   ------------------------------------------------
gi|27157845|gb|CA855763.1|CA855 ------------------------------------------------
su_gi_contig_3852               ------------------------------------------------
gi|21687300|gb|BQ633147.1|BQ633 ------------------------------------------------

PFB0177c                        TATATATATATATATTTGTATGTATGCAATTTTTCTTTTATGGTTCCT
MAL2|PFB0177c                   ------------------------------------------------
gi|27157845|gb|CA855763.1|CA855 ------------------------------------------------
su_gi_contig_3852               ------------------------------------------------
gi|21687300|gb|BQ633147.1|BQ633 ------------------------------------------------

PFB0177c                        TTTTAGACTCTTGTGTGCGGAGATGATAAGGGTTTTATCCGCATTTTA
MAL2|PFB0177c                   ------ACTCTTGTGTGCGGAGATGATAAGGGTTTTATCCGCATTTTA
gi|27157845|gb|CA855763.1|CA855 ------------------------------------------------
su_gi_contig_3852               ------------------------------------------------
gi|21687300|gb|BQ633147.1|BQ633 ------------------------------------------------

PFB0177c                        AGAAATAACCCAAAATATGATGATTTCGAAATAAAGAATACACAGATG
MAL2|PFB0177c                   AGAAATAACCCAAAATATGATGATTTCGAAATAAAGAATACACAGATG
gi|27157845|gb|CA855763.1|CA855 ------------------------------------------------
su_gi_contig_3852               ------------------------------------------------
gi|21687300|gb|BQ633147.1|BQ633 ------------------------------------------------

PFB0177c                        ATTCGAGTATGTATTATATGAAAATTTCTTGGATACATATTTTTAGAT
MAL2|PFB0177c                   ATTCGAG-----------------------------------------
gi|27157845|gb|CA855763.1|CA855 ------------------------------------------------
su_gi_contig_3852               ------------------------------------------------
gi|21687300|gb|BQ633147.1|BQ633 ------------------------------------------------

PFB0177c                        GTATCTATTATATAAATATAAATATATATATATATATATATATATATA
MAL2|PFB0177c                   ------------------------------------------------
gi|27157845|gb|CA855763.1|CA855 ------------------------------------------------
su_gi_contig_3852               ------------------------------------------------
gi|21687300|gb|BQ633147.1|BQ633 ------------------------------------------------

PFB0177c                        TTTCATATATGTGGATATTTTTATATTTGAATAAACAAGAAATAATAT
MAL2|PFB0177c                   ------------------------------------------------
gi|27157845|gb|CA855763.1|CA855 ------------------------------------------------
su_gi_contig_3852               ------------------------------------------------
gi|21687300|gb|BQ633147.1|BQ633 ------------------------------------------------

PFB0177c                        TGTTTTCGTATGTATTATTTAGGACGTTGATAAAGAATGCTGCACTAA
MAL2|PFB0177c                   -----------------------ACGTTGATAAAGAATGCTGCACTAA
gi|27157845|gb|CA855763.1|CA855 ------------------------------------------------
su_gi_contig_3852               ------------------------------------------------
gi|21687300|gb|BQ633147.1|BQ633 ------------------------------------------------

PFB0177c                        ACTATTTAATAATAAAATAATTAAGATAGACGAGAGAAGAAGAAATTC
MAL2|PFB0177c                   ACTATTTAATAATAAAATAATTAAGATAGACGAGAGAAGAAGAAATTC
gi|27157845|gb|CA855763.1|CA855 ------------------------------------------------
su_gi_contig_3852               ------------------------------------------------
gi|21687300|gb|BQ633147.1|BQ633 ------------------------------------------------

PFB0177c                        ATACCAAACGAAAAGAAAAAAGAGTATCGACAAACAACAGGATTTGTT
MAL2|PFB0177c                   ATACCAAACGAAAAGAAAAAAGAGTATCGACAAACAACAGGATTTGTT
gi|27157845|gb|CA855763.1|CA855 ------------------------------------------------
su_gi_contig_3852               ------------------------------------------------
gi|21687300|gb|BQ633147.1|BQ633 ------------------------------------------------

PFB0177c                        AAAGAAGGCTAAGATGGAGAACTTTTCTGATCATTAAAATGTGGAACT
MAL2|PFB0177c                   AAAGAAGGCTAAGATGGAGAACTTTTCTGATCATTAA-----------
gi|27157845|gb|CA855763.1|CA855 ------------------------------------------------
su_gi_contig_3852               ------------------------------------------------
gi|21687300|gb|BQ633147.1|BQ633 ------------------------------------------------

PFB0177c                        AAGGAATGGAATAAGTTTATAAATATATATATATGGAATTATTCACAT
MAL2|PFB0177c                   ------------------------------------------------
gi|27157845|gb|CA855763.1|CA855 ------------------------------------------------
su_gi_contig_3852               ------------------------------------------------
gi|21687300|gb|BQ633147.1|BQ633 ------------------------------------------------

PFB0177c                        CTTCTTTTTTTTTTTTAAATAAATTATAGTAACATTTTAATAATAATA
MAL2|PFB0177c                   ------------------------------------------------
gi|27157845|gb|CA855763.1|CA855 ------------------------------------------------
su_gi_contig_3852               ------------------------------------------------
gi|21687300|gb|BQ633147.1|BQ633 ------------------------------------------------

PFB0177c                        TAAATTATTATATATTTATTTTATTTATTATAATATCTCACATTAATA
MAL2|PFB0177c                   ------------------------------------------------
gi|27157845|gb|CA855763.1|CA855 ------------------------------------------------
su_gi_contig_3852               ------------------------------------------------
gi|21687300|gb|BQ633147.1|BQ633 ------------------------------------------------

PFB0177c                        TTATATAATATATTTTTTTATATTATTCCTTTTTATAATATATGTTTT
MAL2|PFB0177c                   ------------------------------------------------
gi|27157845|gb|CA855763.1|CA855 ------------------------------------------------
su_gi_contig_3852               ------------------------------------------------
gi|21687300|gb|BQ633147.1|BQ633 ------------------------------------------------

PFB0177c                        TATGGAGTCAGTACCTATAATAATATGTATATGTATATATATACATAT
MAL2|PFB0177c                   ------------------------------------------------
gi|27157845|gb|CA855763.1|CA855 ------------------------------------------------
su_gi_contig_3852               ------------------------------------------------
gi|21687300|gb|BQ633147.1|BQ633 ------------------------------------------------

PFB0177c                        ATATATATATATTTATTTATTAAAGAAAAAAAAAAAGAAAAAGGAAAA
MAL2|PFB0177c                   ------------------------------------------------
gi|27157845|gb|CA855763.1|CA855 ------------------------------------------------
su_gi_contig_3852               ------------------------------------------------
gi|21687300|gb|BQ633147.1|BQ633 ------------------------------------------------

PFB0177c                        AAAAAATTTATTTGTTTTTATTATTAATTATTATAATATTATAATATT
MAL2|PFB0177c                   ------------------------------------------------
gi|27157845|gb|CA855763.1|CA855 ------------------------------------------------
su_gi_contig_3852               ------------------------------------------------
gi|21687300|gb|BQ633147.1|BQ633 ------------------------------------------------

PFB0177c                        ATTATTTTATTATATATTTATAAATTTATCATATGTCACTTTTTTTTT
MAL2|PFB0177c                   ------------------------------------------------
gi|27157845|gb|CA855763.1|CA855 ------------------------------------------------
su_gi_contig_3852               ------------------------------------------------
gi|21687300|gb|BQ633147.1|BQ633 ------------------------------------------------

PFB0177c                        TTTTTTATTTTTTTTTTTTTTTTTTTTTGATGTTGAATTGAAAAAAGA
MAL2|PFB0177c                   ------------------------------------------------
gi|27157845|gb|CA855763.1|CA855 ------------------------------------------------
su_gi_contig_3852               ------------------------------------------------
gi|21687300|gb|BQ633147.1|BQ633 ------------------------------------------------

PFB0177c                        ATATATAAAATATAAAGTGAATAATAATAAAATTAAAATTAAAAATAA
MAL2|PFB0177c                   ------------------------------------------------
gi|27157845|gb|CA855763.1|CA855 ------------------------------------------------
su_gi_contig_3852               ------------------------------------------------
gi|21687300|gb|BQ633147.1|BQ633 ------------------------------------------------

PFB0177c                        AATTAAAAATAAAATTAAAAATAAAATTAAAAATAAAATTAAAAATAA
MAL2|PFB0177c                   ------------------------------------------------
gi|27157845|gb|CA855763.1|CA855 ------------------------------------------------
su_gi_contig_3852               ------------------------------------------------
gi|21687300|gb|BQ633147.1|BQ633 ------------------------------------------------

PFB0177c                        AATTAAAAATAAAATTAAAAATAAAAATAAAAATAAAAATGTAATTAA
MAL2|PFB0177c                   ------------------------------------------------
gi|27157845|gb|CA855763.1|CA855 ------------------------------------------------
su_gi_contig_3852               ------------------------------------------------
gi|21687300|gb|BQ633147.1|BQ633 ------------------------------------------------

PFB0177c                        TAAAAGCTATCCTTTTGATATTTGGTTGTTGTTACAAGAAATATAGGT
MAL2|PFB0177c                   ------------------------------------------------
gi|27157845|gb|CA855763.1|CA855 ------------------------------------------------
su_gi_contig_3852               ------------------------------------------------
gi|21687300|gb|BQ633147.1|BQ633 ------------------------------------------------

PFB0177c                        ATGAAGGAAATATACCATATGGAAAAAAAAAAATTATACATACATAAT
MAL2|PFB0177c                   ------------------------------------------------
gi|27157845|gb|CA855763.1|CA855 ------------------------------------------------
su_gi_contig_3852               ------------------------------------------------
gi|21687300|gb|BQ633147.1|BQ633 ------------------------------------------------

PFB0177c                        ATATAATATATATATTATATATTTAATATTATGGGTAATTTTTTTTTT
MAL2|PFB0177c                   ------------------------------------------------
gi|27157845|gb|CA855763.1|CA855 ------------------------------------------------
su_gi_contig_3852               ------------------------------------------------
gi|21687300|gb|BQ633147.1|BQ633 ------------------------------------------------

PFB0177c                        TTTCAAAGTTATAATATAATTTATAATATATATATATATATATTATAT
MAL2|PFB0177c                   ------------------------------------------------
gi|27157845|gb|CA855763.1|CA855 ------------------------------------------------
su_gi_contig_3852               ------------------------------------------------
gi|21687300|gb|BQ633147.1|BQ633 ------------------------------------------------

PFB0177c                        ATGTATGTAGAAAATTTCTTAATATAAAATATATATTTATATTATAAT
MAL2|PFB0177c                   ------------------------------------------------
gi|27157845|gb|CA855763.1|CA855 ------------------------------------------------
su_gi_contig_3852               ------------------------------------------------
gi|21687300|gb|BQ633147.1|BQ633 ------------------------------------------------

PFB0177c                        ATTTATGATTTATATATATAGAAAATTTATTTATTTATTTATTATTAT
MAL2|PFB0177c                   ------------------------------------------------
gi|27157845|gb|CA855763.1|CA855 ------------------------------------------------
su_gi_contig_3852               ------------------------------------------------
gi|21687300|gb|BQ633147.1|BQ633 ------------------------------------------------

PFB0177c                        TATTTTTTTTTTTTATTACTTAATATTTTATTTCTTACTGTTCTTTGC
MAL2|PFB0177c                   ------------------------------------------------
gi|27157845|gb|CA855763.1|CA855 ------------------------------------------------
su_gi_contig_3852               ------------------------------------------------
gi|21687300|gb|BQ633147.1|BQ633 ------------------------------------------------

PFB0177c                        TATTTTATAAGAAAAAAAAAATATATTATATATATATATATATATTTA
MAL2|PFB0177c                   ------------------------------------------------
gi|27157845|gb|CA855763.1|CA855 ------------------------------------------------
su_gi_contig_3852               ------------------------------------------------
gi|21687300|gb|BQ633147.1|BQ633 ------------------------------------------------

PFB0177c                        GGAAAATCATTTTAGAGAAATATTTATATGATTATGATCATATATATA
MAL2|PFB0177c                   ------------------------------------------------
gi|27157845|gb|CA855763.1|CA855 ------------------------------------------------
su_gi_contig_3852               ------------------------------------------------
gi|21687300|gb|BQ633147.1|BQ633 ------------------------------------------------

PFB0177c                        TTTTTAAATATAATTATATATATGTATTTGTAATTTTTCAAGGGTAAA
MAL2|PFB0177c                   ------------------------------------------------
gi|27157845|gb|CA855763.1|CA855 ------------------------------------------------
su_gi_contig_3852               ------------------------------------------------
gi|21687300|gb|BQ633147.1|BQ633 ------------------------------------------------

PFB0177c                        GAATTTTAAATATATATACAATATATATATAACAGTATATTAATTAAA
MAL2|PFB0177c                   ------------------------------------------------
gi|27157845|gb|CA855763.1|CA855 ------------------------------------------------
su_gi_contig_3852               ------------------------------------------------
gi|21687300|gb|BQ633147.1|BQ633 ------------------------------------------------

PFB0177c                        AATATAATATATATTATATATATTATATATATTATTATAATATTGAGC
MAL2|PFB0177c                   ------------------------------------------------
gi|27157845|gb|CA855763.1|CA855 ------------------------------------------------
su_gi_contig_3852               ------------------------------------------------
gi|21687300|gb|BQ633147.1|BQ633 ------------------------------------------------

PFB0177c                        TTTTCCCGTTTATATTGCTTTAATTAAATAAAAAAATAAAAAAATAAA
MAL2|PFB0177c                   ------------------------------------------------
gi|27157845|gb|CA855763.1|CA855 ------------------------------------------------
su_gi_contig_3852               ------------------------------------------------
gi|21687300|gb|BQ633147.1|BQ633 ------------------------------------------------

PFB0177c                        AATATAAAAAAATAAAAATGTATAAATAATAAAATTTACTCTTATTTA
MAL2|PFB0177c                   ------------------------------------------------
gi|27157845|gb|CA855763.1|CA855 ------------------------------------------------
su_gi_contig_3852               ------------------------------------------------
gi|21687300|gb|BQ633147.1|BQ633 ------------------------------------------------

PFB0177c                        GCAGATAAATATTTTGATATATATATATTTATATATATGTATGTAGTG
MAL2|PFB0177c                   ------------------------------------------------
gi|27157845|gb|CA855763.1|CA855 ------------------------------------------------
su_gi_contig_3852               ------------------------------------------------
gi|21687300|gb|BQ633147.1|BQ633 ------------------------------------------------

PFB0177c                        TGACGGTACCAATATAAATGGATATATATTAAAATTTTTTTTTTTTTG
MAL2|PFB0177c                   ------------------------------------------------
gi|27157845|gb|CA855763.1|CA855 ------------------------------------------------
su_gi_contig_3852               ------------------------------------------------
gi|21687300|gb|BQ633147.1|BQ633 ------------------------------------------------

PFB0177c                        GTGTTATATATTTTTATATTGTTACGTATTATTTAAATAAATATTTAA
MAL2|PFB0177c                   ------------------------------------------------
gi|27157845|gb|CA855763.1|CA855 ------------------------------------------------
su_gi_contig_3852               ------------------------------------------------
gi|21687300|gb|BQ633147.1|BQ633 ------------------------------------------------

PFB0177c                        AATTTTTATGATTTGAAGAAATAATGAATAACGATTCAGTGACGTGGG
MAL2|PFB0177c                   ------------------------------------------------
gi|27157845|gb|CA855763.1|CA855 ------------------------------------------------
su_gi_contig_3852               ------------------------------------------------
gi|21687300|gb|BQ633147.1|BQ633 ------------------------------------------------

PFB0177c                        AAATATTGGGTAAAGGGAAATGTTCCTTTAAGAAAAAAGTGGATACTG
MAL2|PFB0177c                   ------------------------------------------------
gi|27157845|gb|CA855763.1|CA855 ------------------------------------------------
su_gi_contig_3852               ------------------------------------------------
gi|21687300|gb|BQ633147.1|BQ633 ------------------------------------------------

PFB0177c                        A
MAL2|PFB0177c                   -
gi|27157845|gb|CA855763.1|CA855 -
su_gi_contig_3852               -
gi|21687300|gb|BQ633147.1|BQ633 -

;

endblock;
