# Supplementary material for: cDNA sequences reveal considerable gene prediction inaccuracy in the Plasmodium falciparum genome
Source: BMC Genomics. 2007 Jul 27;8:255. doi: 10.1186/1471-2164-8-255 (PMC1978503; doi:10.1186/1471-2164-8-255)
Supplement: Additional file 3 — Genes with cDNA sequences not matching predicted CDS perfectly. Aligned cDNA and predicted CDS sequences can be viewed by double clicking the hyper-linked gene names in the Excel file. [file 1471-2164-8-255-S3.zip › PFB0255w.TXT]

#NEXUS

[!This data assembled using Sequencher, from Gene Codes Corporation.]
begin data;
   dimensions ntax=3 nchar=4388;
   format datatype=dna gap=- interleave=yes;
   matrix

PFB0255w          AATAAGAAAAACAGATTTGAAATTTTTACTAGATGAAATTAAGGATGT
MAL2|PFB0255w     ------------------------------------------------
su_gi_contig_4171 ------------------------------------------------

PFB0255w          ATTCAGGGGAATTATTAAACATGATTATAAAAAGGAACTACAAGCCAA
MAL2|PFB0255w     ------------------------------------------------
su_gi_contig_4171 ------------------------------------------------

PFB0255w          CCTAAAAGGCAACCACGATGATGAAGATGAAGATGAAGAAGATGATGA
MAL2|PFB0255w     ------------------------------------------------
su_gi_contig_4171 ------------------------------------------------

PFB0255w          AGAAAATGAAGAGCAAGAACTAGAAGAAGACGATATAATTGAAGAGGA
MAL2|PFB0255w     ------------------------------------------------
su_gi_contig_4171 ------------------------------------------------

PFB0255w          TTTGTTGGGGGATCAGCAAGATGAAGATTTGATGGACCAAAATGCTAA
MAL2|PFB0255w     ------------------------------------------------
su_gi_contig_4171 ------------------------------------------------

PFB0255w          CCATCATGAAATTCATGAAGATGACGACAACGAACATACTGAGCCCAA
MAL2|PFB0255w     ------------------------------------------------
su_gi_contig_4171 ------------------------------------------------

PFB0255w          CTAGAACAATAAATAAAAAAAATAAAAATAAAAATAAAAATATATATA
MAL2|PFB0255w     ------------------------------------------------
su_gi_contig_4171 ------------------------------------------------

PFB0255w          TATATATATATATATATATATATATGTATCCATATGTATATTATGAAG
MAL2|PFB0255w     ------------------------------------------------
su_gi_contig_4171 ------------------------------------------------

PFB0255w          TCCTTCTACTCATGTGCCTTAAATCCATTTCATATTAAAGACATAATG
MAL2|PFB0255w     ------------------------------------------------
su_gi_contig_4171 ------------------------------------------------

PFB0255w          ATTACTGTCACATATATAACATTCCTTTATTTTTTCCCCTTTTTGATG
MAL2|PFB0255w     ------------------------------------------------
su_gi_contig_4171 ------------------------------------------------

PFB0255w          TTATACATTTTATTTCATTTTATTTTTTTTGTCCATAAAATTATAATA
MAL2|PFB0255w     ------------------------------------------------
su_gi_contig_4171 ------------------------------------------------

PFB0255w          TGTGCATTAACACATATAATATATTATATATATATATATATTACATAT
MAL2|PFB0255w     ------------------------------------------------
su_gi_contig_4171 ------------------------------------------------

PFB0255w          ATTATAATTATATTTGTTCATATGTTAATTTAACTTTTTTTATTTAAT
MAL2|PFB0255w     ------------------------------------------------
su_gi_contig_4171 ------------------------------------------------

PFB0255w          TTACATAAAAAAATATATGAATGTGGTGTTTTCATTTTTTATACCTTT
MAL2|PFB0255w     ------------------------------------------------
su_gi_contig_4171 ------------------------------------------------

PFB0255w          TTAATATATATTTTTTACTATTATTATTTCTTTTTTTAAATATATGTA
MAL2|PFB0255w     ------------------------------------------------
su_gi_contig_4171 ------------------------------------------------

PFB0255w          TATATATATTATATATTATATATTTCATCCATTATTTATTATATTATT
MAL2|PFB0255w     ------------------------------------------------
su_gi_contig_4171 ------------------------------------------------

PFB0255w          TTTAAATATTCTTTAAACATATATTATTTCTTGACAATATGTATTTAT
MAL2|PFB0255w     ------------------------------------------------
su_gi_contig_4171 ------------------------------------------------

PFB0255w          TTTTTTTATATTTTTTATTTTTTTATTTTTTTTATTTTTTCTTCTTTA
MAL2|PFB0255w     ------------------------------------------------
su_gi_contig_4171 ------------------------------------------------

PFB0255w          TAATCTTTTTAATTAACTTTGAATTTTTTTTACTGTAACATTTTTCAT
MAL2|PFB0255w     ------------------------------------------------
su_gi_contig_4171 ------------------------------------------------

PFB0255w          GAGCAAATATTTACTATACATACGATCGATGAAAAAAAAAAAAAAAAA
MAL2|PFB0255w     ------------------------------------------------
su_gi_contig_4171 ------------------------------------------------

PFB0255w          TATATAAATATTTATATATATTATATATATATAACATCAGTTAATTTT
MAL2|PFB0255w     ------------------------------------------------
su_gi_contig_4171 ------------------------------------------------

PFB0255w          CATGATAAAAATTAAGATTTTTAATCATAATATAATATATATAATATA
MAL2|PFB0255w     ------------------------------------------------
su_gi_contig_4171 ------------------------------------------------

PFB0255w          TATATTAATATATATAATACATATATTAATATATATATATAATAATAT
MAL2|PFB0255w     ------------------------------------------------
su_gi_contig_4171 ------------------------------------------------

PFB0255w          TGTATTCATTTAATTATTGAAAATTTCTTTCTTTTCTCGTTTCTTTTG
MAL2|PFB0255w     ------------------------------------------------
su_gi_contig_4171 ------------------------------------------------

PFB0255w          TTTTATTTTATCCCATTTTTTAATTTTTTATTATATAATTTTTTTGTT
MAL2|PFB0255w     ------------------------------------------------
su_gi_contig_4171 ------------------------------------------------

PFB0255w          TAGATAATGAATCATAAAAAATATTTTCTTTAAGAATTATCATCTATT
MAL2|PFB0255w     ------------------------------------------------
su_gi_contig_4171 ------------------------------------------------

PFB0255w          TTTAAAGATGTTATAAAAGAAAAAAAAAAAAAAAAAATAATAAAATAA
MAL2|PFB0255w     ------------------------------------------------
su_gi_contig_4171 ------------------------------------------------

PFB0255w          ATAATAAAATATTTTCTTATGAATTTATTTAACCCATTTTAAATATCA
MAL2|PFB0255w     ------------------------------------------------
su_gi_contig_4171 --------------------GAATTTATTTAACCCATTTTAAATATCA

PFB0255w          TGATCTATTATTAAATTATAAATCGTTCAAACTAAGGTTAAAAATAAA
MAL2|PFB0255w     ------------------------------------------------
su_gi_contig_4171 TGATCTATTATTAAATTATAAATCGTTCAAACTAAG------------

PFB0255w          AAAAAAAGAAAAAAAAAAAAAAAAGAGAGGAAAAAAAAAAAAAAACAA
MAL2|PFB0255w     ------------------------------------------------
su_gi_contig_4171 ------------------------------------------------

PFB0255w          ACAGTTTATATATATGTTTATTTTTTTCCCCTTAAAAATTTTTTAGCA
MAL2|PFB0255w     ------------------------------------------------
su_gi_contig_4171 ----------------------------------------------CA

PFB0255w          TTCTTATTTTAAATGAATGAACTCCTAAATAGTAACGCCACCATCATT
MAL2|PFB0255w     ------------ATGAATGAACTCCTAAATAGTAACGCCACCATCATT
su_gi_contig_4171 TTCTTATTTTAAATGAATGAACTCCTAAATAGTAACGCCACCATCATT

PFB0255w          TGTAATAACATCCCTATTCATATTAATCGTTTTGAAATTACTGAAATA
MAL2|PFB0255w     TGTAATAACATCCCTATTCATATTAATCGTTTTGAAATTACTGAAATA
su_gi_contig_4171 TGTAATAACATCCCTATTCATATTAATCGTTTTGAAATTACTGAAATA

PFB0255w          TTTAGTAAATGTAATAATGTTCATATAAATAAAATGAAAGACACATGA
MAL2|PFB0255w     TTTAGTAAAT--------------------------------------
su_gi_contig_4171 TTTAGTAAAT--------------------------------------

PFB0255w          AAATATTACAAATGCCTTAAAAGGAGAAAAATAATTATATATATATAT
MAL2|PFB0255w     ------------------------------------------------
su_gi_contig_4171 ------------------------------------------------

PFB0255w          TTATTTATTTATATTTATATATTTTTATGTATCTCTTCTTTTTTTTTT
MAL2|PFB0255w     ------------------------------------------------
su_gi_contig_4171 ------------------------------------------------

PFB0255w          ATTTTAATTGTTTAGATGGTCCTTTATTAGGTCAAGGCATATATTTTG
MAL2|PFB0255w     ---------------ATGGTCCTTTATTAGGTCAAGGCATATATTTTG
su_gi_contig_4171 ---------------ATGGTCCTTTATTAGGTCAAGGCATATATTTTG

PFB0255w          GAAAAAAAAACAGCAACTTTTTTTTTGTAAAATATGTTCATCTTAAGG
MAL2|PFB0255w     GAAAAAAAAACAGCAACTTTTTTTTTGTAAAATATGTTCATCTTAAGG
su_gi_contig_4171 GAAAAAAAAACAGCAACTTTTTTTTTGTAAAATATGTTCATCTTAAGG

PFB0255w          ATGCAATAAAAGCTTACGAAGTAATATATATAAATATGTATAAAATAT
MAL2|PFB0255w     ATGCAATAAAAGCTTACGAA----------------------------
su_gi_contig_4171 ATGCAATAAAAGCTTACGAA----------------------------

PFB0255w          ATATTTATATATTAAAGAACATATAATTCTCGTTAATTTAATTTAGTT
MAL2|PFB0255w     ------------------------------------------------
su_gi_contig_4171 ------------------------------------------------

PFB0255w          ATTTTTAAATACTTTTTCTTATATCTCTTTCATTTTCTTTTTTATATT
MAL2|PFB0255w     ------------------------------------------------
su_gi_contig_4171 ------------------------------------------------

PFB0255w          TTATGTTAGAATTTAAAAAATGAAAAGGAATGTGAACATGATTTTAAA
MAL2|PFB0255w     ---------AATTTAAAAAATGAAAAGGAATGTGAACATGATTTTAAA
su_gi_contig_4171 ---------AATTTAAAAAATGAAAAGGAATGTGAACATGATTTTAAA

PFB0255w          TTATCATTTAGCAAAAATGATGAGATAAAATATAAAGCTTTAAAAGGT
MAL2|PFB0255w     TTATCATTTAGCAAAAATGATGAGATAAAATATAAAGCTTTAAAAG--
su_gi_contig_4171 TTATCATTTAGCAAAAATGATGAGATAAAATATAAAGCTTTAAAAG--

PFB0255w          AATTCACATAAATGAATACATTTTATTGTATATAGAGATTAATAAAAT
MAL2|PFB0255w     ------------------------------------------------
su_gi_contig_4171 ------------------------------------------------

PFB0255w          TTGACATGATATGTGCATAAATAAACAAATAAATATACATATATATAT
MAL2|PFB0255w     ------------------------------------------------
su_gi_contig_4171 ------------------------------------------------

PFB0255w          ATATATATATATATATATATATATATATATATATGTATGTATGTATAA
MAL2|PFB0255w     ------------------------------------------------
su_gi_contig_4171 ------------------------------------------------

PFB0255w          TTCTATTAAGAAATATTTTTGATATATCCTATAAAGTTTATGTGTGTT
MAL2|PFB0255w     ----------AAATATTTTTGATATATCCTATAAAGTTTATGTGT---
su_gi_contig_4171 ------------------------------------------------

PFB0255w          AAAAAAATACAAAGTGGGAAAATAACAAAATAAAAAATATATATATAT
MAL2|PFB0255w     ------------------------------------------------
su_gi_contig_4171 ------------------------------------------------

PFB0255w          ATATATATATATATAAAATAAAGAATATAAAAAATATGAAACAATAAA
MAL2|PFB0255w     ------------------------------------------------
su_gi_contig_4171 ------------------------------------------------

PFB0255w          ATAAGTTTATTATAATGTTCAAATTATGCAACATAATGTTAAGTCATA
MAL2|PFB0255w     ------------------------------------------------
su_gi_contig_4171 ------------------------------------------------

PFB0255w          TATATATAAATATATATATATATATATATTTTTTTTTTTTTTTTTTTT
MAL2|PFB0255w     ------------------------------------------------
su_gi_contig_4171 ------------------------------------------------

PFB0255w          TCTTGTGAAGGAAATAAGAAAGCTATTGAAGAATTAAAAAACATTTAT
MAL2|PFB0255w     ------------------AAAGCTATTGAAGAATTAAAAAACATTTAT
su_gi_contig_4171 ----------GAAATAAGAAAGCTATTGAAGAATTAAAAAACATTTAT

PFB0255w          AAACAAAATGATGAATTAAAAAGTCAAGACGACATAGGTAATTATATC
MAL2|PFB0255w     AAACAAAATGATGAATTAAAAAGTCAAGACGACATAG-----------
su_gi_contig_4171 AAACAAAATGATGAATTAAAAAGTCAAGACGACATAGGTAATTATATC

PFB0255w          CTCAACGAAATAAACGAACAAAACAATGAGCAGTTGAAAAAAAAGAAG
MAL2|PFB0255w     ------------------------------------------------
su_gi_contig_4171 CTCAACGAAATAAACGAACAAAACAATGAGCAGTTGAAAAAAAAGAAG

PFB0255w          AAAGAAAAAGAAATGGAGAAAAAAAAAGATAAATCTTTCATCTTAAAT
MAL2|PFB0255w     ----------AAATGGAGAAAAAAAAAGATAAATCTTTCATCTTAAAT
su_gi_contig_4171 AAAGAAAAAGAAATGGAGAAAAAAAAAGATAAATCTTTCATCTTAAAT

PFB0255w          TTGTTAACCAATATTGATGAGACAAAAGAAAATGAGCAAGACATCAAG
MAL2|PFB0255w     TTGTTAACCAATATTGATGAGACAAAAGAAAATGAGCAAGACATCAAG
su_gi_contig_4171 TTGTTAACCAATATTGATGAGACAAAAGAAAATGAGCAA---------

PFB0255w          TATAGAAAATGGAAGAAAATATAAATCATAATCACCAACATATATATA
MAL2|PFB0255w     T-----------------------------------------------
su_gi_contig_4171 ------------------------------------------------

PFB0255w          TATATATATATTTATATATATTTTTTTTTTCACACTTTTTATAGGTTA
MAL2|PFB0255w     ----------------------------------------------TA
su_gi_contig_4171 ------------------------------------------------

PFB0255w          AAGGAGGAACTGAAAAATTATGTTAATCTAAATTCTCTATGTTCTTAT
MAL2|PFB0255w     AAGGAGGAACTGAAAAATTATGTTAATCTAAATTCTCTATGTTCTTAT
su_gi_contig_4171 ------------------------------------------------

PFB0255w          CATTTTGATGAAAATAATAAATATGATAATTATTTAACACCAACTTTT
MAL2|PFB0255w     CATTTTGATGAAAATAATAAATATGATAATTATTTAACACCAACTTTT
su_gi_contig_4171 ------------------------------------------------

PFB0255w          CCAAATTAAGATATATTTTTTAAATTTAAAAATTATAAAATTTATATA
MAL2|PFB0255w     CCAAATTAA---------------------------------------
su_gi_contig_4171 ------------------------------------------------

PFB0255w          TATATATATATATATATTTGTTTATATATTCAAAATAGCTAGCTGTAA
MAL2|PFB0255w     ------------------------------------------------
su_gi_contig_4171 ------------------------------------------------

PFB0255w          AAGGAGAATTTTTTTTTTTTTTTTTTTTTTTTTTTTTTGTAAATTAAA
MAL2|PFB0255w     ------------------------------------------------
su_gi_contig_4171 ------------------------------------------------

PFB0255w          ATAGCTGTAATTGTCCCATATTTTTAAATCCATAATTTGCACATTTTT
MAL2|PFB0255w     ------------------------------------------------
su_gi_contig_4171 ------------------------------------------------

PFB0255w          TTACATTTTGTTTTTGTTAACAATCACTTAATAATACTGTAGGTTTTA
MAL2|PFB0255w     ------------------------------------------------
su_gi_contig_4171 ------------------------------------------------

PFB0255w          CCATCTGTTTGCTTATATGTTCTATAAAAATAAATAAATAAATATATA
MAL2|PFB0255w     ------------------------------------------------
su_gi_contig_4171 ------------------------------------------------

PFB0255w          TAAATATATGTATGTGTATTTTTTTTTTTTTTTTTTTTTTTTTGTGTG
MAL2|PFB0255w     ------------------------------------------------
su_gi_contig_4171 ------------------------------------------------

PFB0255w          TATGATAATTATTTGATGCTGACATATAACCCTTATGAATATATTTAA
MAL2|PFB0255w     ------------------------------------------------
su_gi_contig_4171 ------------------------------------------------

PFB0255w          TTTATATATTATGAATATATTTAATTTATAAAATTATGAATATATTAT
MAL2|PFB0255w     ------------------------------------------------
su_gi_contig_4171 ------------------------------------------------

PFB0255w          TTATTATATATTTTATTTTTATGTGATTTTAAATAATATGCATCATAT
MAL2|PFB0255w     ------------------------------------------------
su_gi_contig_4171 ------------------------------------------------

PFB0255w          ATAATATTACTTATCCATTTGTTTTTTTCATTTTCATCTACAGTAACA
MAL2|PFB0255w     ------------------------------------------------
su_gi_contig_4171 ------------------------------------------------

PFB0255w          AATAGAATATTTCTGTTTTTGTAACTTATGTTAAATAAATGAATGTTC
MAL2|PFB0255w     ------------------------------------------------
su_gi_contig_4171 ------------------------------------------------

PFB0255w          GAAAGACCCAACTCGTTTTCAGCATGTTTAATTTTTCGTATGTCTTCC
MAL2|PFB0255w     ------------------------------------------------
su_gi_contig_4171 ------------------------------------------------

PFB0255w          AATGAAGTTAGTTCGGTGAACTTGTTAAGGTATAATATCTACATATTT
MAL2|PFB0255w     ------------------------------------------------
su_gi_contig_4171 ------------------------------------------------

PFB0255w          TTAAAACAGCAACAAAAAAAAAAAAAAAAAGACAATAAAAGGACTAAA
MAL2|PFB0255w     ------------------------------------------------
su_gi_contig_4171 ------------------------------------------------

PFB0255w          ATGTGTAGCATAAGGATATATATATAAATATATATATTATATATATAT
MAL2|PFB0255w     ------------------------------------------------
su_gi_contig_4171 ------------------------------------------------

PFB0255w          TATATATATATATATATATTATATGAATTATATTATTTTAATTTGTTT
MAL2|PFB0255w     ------------------------------------------------
su_gi_contig_4171 ------------------------------------------------

PFB0255w          ACTTCCGTCGGTTTTTCTGCCTGATAATATTCAGACTTAAATGAGCAA
MAL2|PFB0255w     ------------------------------------------------
su_gi_contig_4171 ------------------------------------------------

PFB0255w          ATAAAATTTTTTGTTAATATAATATATCTTTTTCTTAGCTTCTTCAAA
MAL2|PFB0255w     ------------------------------------------------
su_gi_contig_4171 ------------------------------------------------

PFB0255w          TACTTAGACTGTTTAAACACCCATCCTTCATTTACTATTTCCATTATA
MAL2|PFB0255w     ------------------------------------------------
su_gi_contig_4171 ------------------------------------------------

PFB0255w          ACAAAAAATTAAAGAAAGAGAATAAGTGAAACGAAATCAATTATTAGA
MAL2|PFB0255w     ------------------------------------------------
su_gi_contig_4171 ------------------------------------------------

PFB0255w          TAGATAAATAAATAAAAAAATAAAAAAAATAACAAAATAAATAACAAA
MAL2|PFB0255w     ------------------------------------------------
su_gi_contig_4171 ------------------------------------------------

PFB0255w          AAAAAAAAAAAAAAAATTCTTAAAGATGGTACAAAATAAAATACATAC
MAL2|PFB0255w     ------------------------------------------------
su_gi_contig_4171 ------------------------------------------------

PFB0255w          ATATATTTATATATATAATAACAATAAAATTATGTGTCGGATTATTTA
MAL2|PFB0255w     ------------------------------------------------
su_gi_contig_4171 ------------------------------------------------

PFB0255w          AAACAATTAATTTTATATTTAAAAAGAAGAAAAATACATTTTAAAGTG
MAL2|PFB0255w     ------------------------------------------------
su_gi_contig_4171 ------------------------------------------------

PFB0255w          TTTTATTCTACTTTATGGATATAACCAAAAGAAGATACACGAAAAAAG
MAL2|PFB0255w     ------------------------------------------------
su_gi_contig_4171 ------------------------------------------------

PFB0255w          AGACAATAAAAATAACTAGAAGGAAATTTTTTTTTTTCTTATTTATTA
MAL2|PFB0255w     ------------------------------------------------
su_gi_contig_4171 ------------------------------------------------

PFB0255w          GAATAAGAAAAGAAACGCTTTAATTAAAAAAAAAAAAGAAAAATAGAT
MAL2|PFB0255w     ------------------------------------------------
su_gi_contig_4171 ------------------------------------------------

PFB0255w          AATATATATAATATTATTATTATATATATGTATAATATATAATATAAT
MAL2|PFB0255w     ------------------------------------------------
su_gi_contig_4171 ------------------------------------------------

PFB0255w          TTAAATAACTTCAAAAGATTATATTTTTTTTTTTTTTTTTTTTTTTAT
MAL2|PFB0255w     ------------------------------------------------
su_gi_contig_4171 ------------------------------------------------

PFB0255w          TATCCACTTATTAAATGAATTTTAAAATTATTTTAAATAAAATATATA
MAL2|PFB0255w     ------------------------------------------------
su_gi_contig_4171 ------------------------------------------------

PFB0255w          TATATATATATATATATACA
MAL2|PFB0255w     --------------------
su_gi_contig_4171 --------------------

;

endblock;
