# Supplementary material for: cDNA sequences reveal considerable gene prediction inaccuracy in the Plasmodium falciparum genome
Source: BMC Genomics. 2007 Jul 27;8:255. doi: 10.1186/1471-2164-8-255 (PMC1978503; doi:10.1186/1471-2164-8-255)
Supplement: Additional file 3 — Genes with cDNA sequences not matching predicted CDS perfectly. Aligned cDNA and predicted CDS sequences can be viewed by double clicking the hyper-linked gene names in the Excel file. [file 1471-2164-8-255-S3.zip › PFB0260w.TXT]

#NEXUS

[!This data assembled using Sequencher, from Gene Codes Corporation.]
begin data;
   dimensions ntax=6 nchar=6655;
   format datatype=dna gap=- interleave=yes;
   matrix

PFB0260w                     GGATATAACCAAAAGAAGATACACGAAAAAAGAGACAATAAAAATAAC
MAL2|PFB0260w                ------------------------------------------------
su_gi_contig_295             ------------------------------------------------
A12_PfBamHI_L_T3_Plate9a.ab1 ------------------------------------------------
H09_1790_603.ab1             ------------------------------------------------
A04_Pf_Sau3A_T7_M_P2.ab1     ------------------------------------------------

PFB0260w                     TAGAAGGAAATTTTTTTTTTTCTTATTTATTAGAATAAGAAAAGAAAC
MAL2|PFB0260w                ------------------------------------------------
su_gi_contig_295             ------------------------------------------------
A12_PfBamHI_L_T3_Plate9a.ab1 ------------------------------------------------
H09_1790_603.ab1             ------------------------------------------------
A04_Pf_Sau3A_T7_M_P2.ab1     ------------------------------------------------

PFB0260w                     GCTTTAATTAAAAAAAAAAAAGAAAAATAGATAATATATATAATATTA
MAL2|PFB0260w                ------------------------------------------------
su_gi_contig_295             ------------------------------------------------
A12_PfBamHI_L_T3_Plate9a.ab1 ------------------------------------------------
H09_1790_603.ab1             ------------------------------------------------
A04_Pf_Sau3A_T7_M_P2.ab1     ------------------------------------------------

PFB0260w                     TTATTATATATATGTATAATATATAATATAATTTAAATAACTTCAAAA
MAL2|PFB0260w                ------------------------------------------------
su_gi_contig_295             ------------------------------------------------
A12_PfBamHI_L_T3_Plate9a.ab1 ------------------------------------------------
H09_1790_603.ab1             ------------------------------------------------
A04_Pf_Sau3A_T7_M_P2.ab1     ------------------------------------------------

PFB0260w                     GATTATATTTTTTTTTTTTTTTTTTTTTTTATTATCCACTTATTAAAT
MAL2|PFB0260w                ------------------------------------------------
su_gi_contig_295             ------------------------------------------------
A12_PfBamHI_L_T3_Plate9a.ab1 ------------------------------------------------
H09_1790_603.ab1             ------------------------------------------------
A04_Pf_Sau3A_T7_M_P2.ab1     ------------------------------------------------

PFB0260w                     GAATTTTAAAATTATTTTAAATAAAATATATATATATATATATATATA
MAL2|PFB0260w                ------------------------------------------------
su_gi_contig_295             ------------------------------------------------
A12_PfBamHI_L_T3_Plate9a.ab1 ------------------------------------------------
H09_1790_603.ab1             ------------------------------------------------
A04_Pf_Sau3A_T7_M_P2.ab1     ------------------------------------------------

PFB0260w                     TACAAAATGTTCTTTAACATGTGTATGTATATATATTTTATATATATA
MAL2|PFB0260w                ------------------------------------------------
su_gi_contig_295             ------------------------------------------------
A12_PfBamHI_L_T3_Plate9a.ab1 ------------------------------------------------
H09_1790_603.ab1             ------------------------------------------------
A04_Pf_Sau3A_T7_M_P2.ab1     ------------------------------------------------

PFB0260w                     TACATATATATAAATAATAATAATATTTTCATATATTCAAAAATTACA
MAL2|PFB0260w                ------------------------------------------------
su_gi_contig_295             ------------------------------------------------
A12_PfBamHI_L_T3_Plate9a.ab1 ------------------------------------------------
H09_1790_603.ab1             ------------------------------------------------
A04_Pf_Sau3A_T7_M_P2.ab1     ------------------------------------------------

PFB0260w                     AAAAAAAAATAAAAATACAATTCATATCTCAAAATGGATATGAACTAA
MAL2|PFB0260w                ------------------------------------------------
su_gi_contig_295             ------------------------------------------------
A12_PfBamHI_L_T3_Plate9a.ab1 ------------------------------------------------
H09_1790_603.ab1             ------------------------------------------------
A04_Pf_Sau3A_T7_M_P2.ab1     ------------------------------------------------

PFB0260w                     AATTTTCCCTTTTATTTTTTCTTTATTTTTTTATTATGACTAAACTAT
MAL2|PFB0260w                ------------------------------------------------
su_gi_contig_295             ------------------------------------------------
A12_PfBamHI_L_T3_Plate9a.ab1 ------------------------------------------------
H09_1790_603.ab1             ------------------------------------------------
A04_Pf_Sau3A_T7_M_P2.ab1     ------------------------------------------------

PFB0260w                     TTTTGAAAGAAAATATCAAAATTATATATATTTTGTTTTATAGTGCAC
MAL2|PFB0260w                ------------------------------------------------
su_gi_contig_295             ------------------------------------------------
A12_PfBamHI_L_T3_Plate9a.ab1 ------------------------------------------------
H09_1790_603.ab1             ------------------------------------------------
A04_Pf_Sau3A_T7_M_P2.ab1     ------------------------------------------------

PFB0260w                     ATGGGCATATATTAAATATATCATCATGTATATAATAATATAATATTA
MAL2|PFB0260w                ------------------------------------------------
su_gi_contig_295             ------------------------------------------------
A12_PfBamHI_L_T3_Plate9a.ab1 ------------------------------------------------
H09_1790_603.ab1             ------------------------------------------------
A04_Pf_Sau3A_T7_M_P2.ab1     ------------------------------------------------

PFB0260w                     TATATATATATATATATATATATATATATATATATATATATATATATA
MAL2|PFB0260w                ------------------------------------------------
su_gi_contig_295             ------------------------------------------------
A12_PfBamHI_L_T3_Plate9a.ab1 ------------------------------------------------
H09_1790_603.ab1             ------------------------------------------------
A04_Pf_Sau3A_T7_M_P2.ab1     ------------------------------------------------

PFB0260w                     TTATATATATATATAATATATATAATATATATTAAATATATATAACAT
MAL2|PFB0260w                ------------------------------------------------
su_gi_contig_295             ------------------------------------------------
A12_PfBamHI_L_T3_Plate9a.ab1 ------------------------------------------------
H09_1790_603.ab1             ------------------------------------------------
A04_Pf_Sau3A_T7_M_P2.ab1     ------------------------------------------------

PFB0260w                     AAATATTCATATATTTGTTCTTACATTTTATTTATTTATTTATTATTT
MAL2|PFB0260w                ------------------------------------------------
su_gi_contig_295             ------------------------------------------------
A12_PfBamHI_L_T3_Plate9a.ab1 ------------------------------------------------
H09_1790_603.ab1             ------------------------------------------------
A04_Pf_Sau3A_T7_M_P2.ab1     ------------------------------------------------

PFB0260w                     TTTTTTTTTTTTCATCTTCTTTGCCCAAATATATATACATATATATAT
MAL2|PFB0260w                ------------------------------------------------
su_gi_contig_295             ------------------------------------------------
A12_PfBamHI_L_T3_Plate9a.ab1 ------------------------------------------------
H09_1790_603.ab1             ------------------------------------------------
A04_Pf_Sau3A_T7_M_P2.ab1     ------------------------------------------------

PFB0260w                     ATATATATATATATATTCCTAATTTATTTTACATATATATATTATTAT
MAL2|PFB0260w                ------------------------------------------------
su_gi_contig_295             ------------------------------------------------
A12_PfBamHI_L_T3_Plate9a.ab1 ------------------------------------------------
H09_1790_603.ab1             ------------------------------------------------
A04_Pf_Sau3A_T7_M_P2.ab1     ------------------------------------------------

PFB0260w                     CATATTTTGTATTTATTGAAAACTACCCCACAGATAAGATGAAAAAAT
MAL2|PFB0260w                ------------------------------------------------
su_gi_contig_295             ------------------------------------------------
A12_PfBamHI_L_T3_Plate9a.ab1 ------------------------------------------------
H09_1790_603.ab1             ------------------------------------------------
A04_Pf_Sau3A_T7_M_P2.ab1     ------------------------------------------------

PFB0260w                     AAAATATTACACAGATTTAAATATAAATTTTAAAAACAATGTACGAAG
MAL2|PFB0260w                ------------------------------------------------
su_gi_contig_295             ------------------------------------------------
A12_PfBamHI_L_T3_Plate9a.ab1 ------------------------------------------------
H09_1790_603.ab1             ------------------------------------------------
A04_Pf_Sau3A_T7_M_P2.ab1     ------------------------------------------------

PFB0260w                     TAAATAAAAATAAAGAATGTTAAATTATAAATACAAAAAATATGAATA
MAL2|PFB0260w                ------------------------------------------------
su_gi_contig_295             ------------------------------------------------
A12_PfBamHI_L_T3_Plate9a.ab1 ------------------------------------------------
H09_1790_603.ab1             ------------------------------------------------
A04_Pf_Sau3A_T7_M_P2.ab1     ------------------------------------------------

PFB0260w                     TTTATTTTTGAATTATAATTATTATTACAAAGAAAGAATTTTTATAAT
MAL2|PFB0260w                ------------------------------------------------
su_gi_contig_295             ------------------------------------------------
A12_PfBamHI_L_T3_Plate9a.ab1 ------------------------------------------------
H09_1790_603.ab1             ------------------------------------------------
A04_Pf_Sau3A_T7_M_P2.ab1     ------------------------------------------------

PFB0260w                     ATTTTACATATATATTATGATATATTTACTATTATTTGTATAACCTTT
MAL2|PFB0260w                ------------------------------------------------
su_gi_contig_295             ------------------------------------------------
A12_PfBamHI_L_T3_Plate9a.ab1 ------------------------------------------------
H09_1790_603.ab1             ------------------------------------------------
A04_Pf_Sau3A_T7_M_P2.ab1     ------------------------------------------------

PFB0260w                     CATTTTTTGTAATTATAATTTTTTTTTCTTTTTTTATATATATTTTAA
MAL2|PFB0260w                ------------------------------------------------
su_gi_contig_295             ------------------------------------------------
A12_PfBamHI_L_T3_Plate9a.ab1 ------------------------------------------------
H09_1790_603.ab1             ------------------------------------------------
A04_Pf_Sau3A_T7_M_P2.ab1     ------------------------------------------------

PFB0260w                     CTCCCCAAAAAAAAAAAAATTAAAAAGAAAATATATGTATATATTTAT
MAL2|PFB0260w                ------------------------------------------------
su_gi_contig_295             ------------------------------------------------
A12_PfBamHI_L_T3_Plate9a.ab1 ------------------------------------------------
H09_1790_603.ab1             ------------------------------------------------
A04_Pf_Sau3A_T7_M_P2.ab1     ------------------------------------------------

PFB0260w                     AATATATTTTTGTTTTATTTGTAAGAAAATATATAAATATATATTAAT
MAL2|PFB0260w                ------------------------------------------------
su_gi_contig_295             ------------------------------------------------
A12_PfBamHI_L_T3_Plate9a.ab1 ------------------------------------------------
H09_1790_603.ab1             ------------------------------------------------
A04_Pf_Sau3A_T7_M_P2.ab1     ------------------------------------------------

PFB0260w                     ATATATATTATTAAGATATATAGCCTTATACATATATATATATATATA
MAL2|PFB0260w                ------------------------------------------------
su_gi_contig_295             ------------------------------------------------
A12_PfBamHI_L_T3_Plate9a.ab1 ------------------------------------------------
H09_1790_603.ab1             ------------------------------------------------
A04_Pf_Sau3A_T7_M_P2.ab1     ------------------------------------------------

PFB0260w                     TTTAAACATTTGAACAAGTTAAACAAAAAAATTGTATAGATTGATATT
MAL2|PFB0260w                ------------------------------------------------
su_gi_contig_295             ------------------------------------------------
A12_PfBamHI_L_T3_Plate9a.ab1 ------------------------------------------------
H09_1790_603.ab1             ------------------------------------------------
A04_Pf_Sau3A_T7_M_P2.ab1     ------------------------------------------------

PFB0260w                     CAAATTTTATATATGTTTAAAGTGTTATCAAGATAAAGATATATTTAG
MAL2|PFB0260w                ------------------------------------------------
su_gi_contig_295             ------------------------------------------------
A12_PfBamHI_L_T3_Plate9a.ab1 ------------------------------------------------
H09_1790_603.ab1             ------------------------------------------------
A04_Pf_Sau3A_T7_M_P2.ab1     ------------------------------------------------

PFB0260w                     TGATGATTTTTTAATAACATATATACTTTTGAAATATATAAATAAATA
MAL2|PFB0260w                ------------------------------------------------
su_gi_contig_295             ------------------------------------------------
A12_PfBamHI_L_T3_Plate9a.ab1 ------------------------------------------------
H09_1790_603.ab1             ------------------------------------------------
A04_Pf_Sau3A_T7_M_P2.ab1     ------------------------------------------------

PFB0260w                     TATATATATATATATTTATATATATATATTTTTTTTTCTTTTTTTGTT
MAL2|PFB0260w                ------------------------------------------------
su_gi_contig_295             ------------------------------------------------
A12_PfBamHI_L_T3_Plate9a.ab1 ------------------------------------------------
H09_1790_603.ab1             ------------------------------------------------
A04_Pf_Sau3A_T7_M_P2.ab1     ------------------------------------------------

PFB0260w                     TTGTTTTTATTTTATTTTTTTTTTTTTTTTGAGAAATAAATAAAAACC
MAL2|PFB0260w                ------------------------------------------------
su_gi_contig_295             ------------------------------------------------
A12_PfBamHI_L_T3_Plate9a.ab1 ------------------------------------------------
H09_1790_603.ab1             ------------------------------------------------
A04_Pf_Sau3A_T7_M_P2.ab1     ------------------------------------------------

PFB0260w                     CCAAATTATAAAATGACAGCAGAGGATAAAAAGGTAAACAGCAAAGTG
MAL2|PFB0260w                ------------ATGACAGCAGAGGATAAAAAG---------------
su_gi_contig_295             ------------------------------------------------
A12_PfBamHI_L_T3_Plate9a.ab1 ------------------------------------------------
H09_1790_603.ab1             ------------------------------------------------
A04_Pf_Sau3A_T7_M_P2.ab1     ------------------------------------------------

PFB0260w                     TACAAATGTTTAAGTAAAAATAAATATATATATATATATGTGCATATA
MAL2|PFB0260w                ------------------------------------------------
su_gi_contig_295             ------------------------------------------------
A12_PfBamHI_L_T3_Plate9a.ab1 ------------------------------------------------
H09_1790_603.ab1             ------------------------------------------------
A04_Pf_Sau3A_T7_M_P2.ab1     ------------------------------------------------

PFB0260w                     TATGAGTGTAACATATGATATATGACAACATTTTGTATAGTACATATA
MAL2|PFB0260w                ------------------------------------------------
su_gi_contig_295             ------------------------------------------------
A12_PfBamHI_L_T3_Plate9a.ab1 ------------------------------------------------
H09_1790_603.ab1             ------------------------------------------------
A04_Pf_Sau3A_T7_M_P2.ab1     ------------------------------------------------

PFB0260w                     TACATACAAATGTATGCATATATATATATATATATATATATATATATA
MAL2|PFB0260w                ------------------------------------------------
su_gi_contig_295             ------------------------------------------------
A12_PfBamHI_L_T3_Plate9a.ab1 ------------------------------------------------
H09_1790_603.ab1             ------------------------------------------------
A04_Pf_Sau3A_T7_M_P2.ab1     ------------------------------------------------

PFB0260w                     TATATATTCATTTATGTAACAACTTACTACCTAAATGTTTTATTTATT
MAL2|PFB0260w                ------------------------------------------------
su_gi_contig_295             ------------------------------------------------
A12_PfBamHI_L_T3_Plate9a.ab1 ------------------------------------------------
H09_1790_603.ab1             ------------------------------------------------
A04_Pf_Sau3A_T7_M_P2.ab1     ------------------------------------------------

PFB0260w                     TATTTATTTATTTATTTTATTTTATTTTATTTTATTTTTTTTTCAATT
MAL2|PFB0260w                ------------------------------------------------
su_gi_contig_295             ------------------------------------------------
A12_PfBamHI_L_T3_Plate9a.ab1 ------------------------------------------------
H09_1790_603.ab1             ------------------------------------------------
A04_Pf_Sau3A_T7_M_P2.ab1     ------------------------------------------------

PFB0260w                     ATTTTTCTTACCGTCTTAATAGGCCGTATCTATACAAGTTCCAGTGAA
MAL2|PFB0260w                ----------------------GCCGTATCTATACAAGTTCCAGTGAA
su_gi_contig_295             ------------------------------------------------
A12_PfBamHI_L_T3_Plate9a.ab1 ------------------------------------------------
H09_1790_603.ab1             ------------------------------------------------
A04_Pf_Sau3A_T7_M_P2.ab1     ------------------------------------------------

PFB0260w                     AGATGTGGATGATAAAAGAAGAAAATTGAATAATTCAAAAATAAAAAA
MAL2|PFB0260w                AGATGTGGATGATAAAAGAAGAAAATTGAATAATTCAAAAATAAAAAA
su_gi_contig_295             --------------------GAAAATTGAATAATTCAAAAATAAAAAA
A12_PfBamHI_L_T3_Plate9a.ab1 ------------------------------------------------
H09_1790_603.ab1             ------------------------------------------------
A04_Pf_Sau3A_T7_M_P2.ab1     ------------------------------------------------

PFB0260w                     GGAAGAATTAAACGAAGAAGAAAAGAAGAAGAAAGAAGAATTAGAATT
MAL2|PFB0260w                GGAAGAATTAAACGAAGAAGAAAAGAAGAAGAAAGAAGAATTAGAATT
su_gi_contig_295             GGAAGAATTAAACGAAGAAGAAAAGAAGAAGAAAGAAGAATTAGAATT
A12_PfBamHI_L_T3_Plate9a.ab1 ------------------------------------------------
H09_1790_603.ab1             ------------------------------------------------
A04_Pf_Sau3A_T7_M_P2.ab1     ------------------------------------------------

PFB0260w                     ATTAATTACAAGATTAAGAGATGAAGATGTAAATGTTGTAAATTTGTC
MAL2|PFB0260w                ATTAATTACAAGATTAAGAGATGAAGATGTAAATGTTGTAAATTTGTC
su_gi_contig_295             ATTAATTACAAGATTAAGAGATGAAGATGTAAATGTTGTAAATTTGTC
A12_PfBamHI_L_T3_Plate9a.ab1 ------------------------------------------------
H09_1790_603.ab1             ------------------------------------------------
A04_Pf_Sau3A_T7_M_P2.ab1     ------------------------------------------------

PFB0260w                     GATTAGTTTATTAAATAAAGAAATTATAGATACAAGTGGTATATTAAC
MAL2|PFB0260w                GATTAGTTTATTAAATAAAGAAATTATAGATACAAGTGGTATATTAAC
su_gi_contig_295             GATTAGTTTATTAAATAAAGAAATTATAGATACAAGTGGTATATTAAC
A12_PfBamHI_L_T3_Plate9a.ab1 ------------------------------------------------
H09_1790_603.ab1             ------------------------------------------------
A04_Pf_Sau3A_T7_M_P2.ab1     ------------------------------------------------

PFB0260w                     ATCATCGTTATTAGCATTAAAGGTATTAAAAACACATTATAATACGTT
MAL2|PFB0260w                ATCATCGTTATTAGCATTAAAGGTATTAAAAACACATTATAATACGTT
su_gi_contig_295             ATCATCGTTATTAGCATTAAAGGTATTAAAAACACATTATAATACGTT
A12_PfBamHI_L_T3_Plate9a.ab1 ------------------------------------------------
H09_1790_603.ab1             ------------------------------------------------
A04_Pf_Sau3A_T7_M_P2.ab1     ------------------------------------------------

PFB0260w                     AATAGAAATATTTAATGAAATGATATTTGAAGAATGTAAAAAAAAGTT
MAL2|PFB0260w                AATAGAAATATTTAATGAAATGATATTTGAAGAATGTAAAAAAAAGTT
su_gi_contig_295             AATAGAAATATTTAATGAAATGATATTTGAAGAATGTAAAAAAAAGTT
A12_PfBamHI_L_T3_Plate9a.ab1 ------------------------------------------------
H09_1790_603.ab1             ------------------------------------------------
A04_Pf_Sau3A_T7_M_P2.ab1     ------------------------------------------------

PFB0260w                     AAGTAATATGATCAGTGCATTATCTACAACCATAGGAGATGAAAATAA
MAL2|PFB0260w                AAGTAATATGATCAGTGCATTATCTACAACCATAGGAGATGAAAATAA
su_gi_contig_295             AAGTAATATGATCAGTGCATTATCTACAACCATAGGAGATGAAAATAA
A12_PfBamHI_L_T3_Plate9a.ab1 ------------------------------------------------
H09_1790_603.ab1             ------------------------------------------------
A04_Pf_Sau3A_T7_M_P2.ab1     ------------------------------------------------

PFB0260w                     TATTGTAAAATTTGTTATCACAGGAAATAAACATGATTTAATTAATTA
MAL2|PFB0260w                TATTGTAAAATTTGTTATCACAGGAAATAAACATGATTTAATTAATTA
su_gi_contig_295             TATTGTAAAATTTGTTATCACAGGAAATAAACATGATTTAATTAATTA
A12_PfBamHI_L_T3_Plate9a.ab1 ------------------------------------------------
H09_1790_603.ab1             ------------------------------------------------
A04_Pf_Sau3A_T7_M_P2.ab1     ------------------------------------------------

PFB0260w                     TGGACATGAATATATAAAAAATTTAATAACGAAATTGTTAGTTGAATA
MAL2|PFB0260w                TGGACATGAATATATAAAAAATTTAATAACGAAATTGTTAGTTGAATA
su_gi_contig_295             TGGACATGAATATATAAAAAATTTAATAACGAAATTGTTAGTTGAATA
A12_PfBamHI_L_T3_Plate9a.ab1 ------------------------------------------------
H09_1790_603.ab1             ------------------------------------------------
A04_Pf_Sau3A_T7_M_P2.ab1     ------------------------------------------------

PFB0260w                     TAAAATATTAAAAGAAGAAGAAAATAATCAAAATGGCCTAACAACAAC
MAL2|PFB0260w                TAAAATATTAAAAGAAGAAGAAAATAATCAAAATGGCCTAACAACAAC
su_gi_contig_295             TAAAATATTAAAAGAAGAAGAAAATAATCAAAATGGCCTAACAACAAC
A12_PfBamHI_L_T3_Plate9a.ab1 ------------------------------------------------
H09_1790_603.ab1             ------------------------------------------------
A04_Pf_Sau3A_T7_M_P2.ab1     ------------------------------------------------

PFB0260w                     AAGTACAACAAGTAACAAACTTGTTACAATAAATCATATATACGATAT
MAL2|PFB0260w                AAGTACAACAAGTAACAAACTTGTTACAATAAATCATATATACGATAT
su_gi_contig_295             AAGTACAACAAGTAACAAACTTGTTACAATAAATCATATATACGATAT
A12_PfBamHI_L_T3_Plate9a.ab1 ------------------------------------------------
H09_1790_603.ab1             ------------------------------------------------
A04_Pf_Sau3A_T7_M_P2.ab1     ------------------------------------------------

PFB0260w                     AGTAAATATTGTTGTACCCTATTGTTTTGCACATAATACAGAATATGA
MAL2|PFB0260w                AGTAAATATTGTTGTACCCTATTGTTTTGCACATAATACAGAATATGA
su_gi_contig_295             AGTAAATATTGTTGTACCCTATTGTTTTGCACATAATACAGAATATGA
A12_PfBamHI_L_T3_Plate9a.ab1 ------------------------------------------------
H09_1790_603.ab1             ------------------------------------------------
A04_Pf_Sau3A_T7_M_P2.ab1     ------------------------------------------------

PFB0260w                     AGCTATTGATTTATTAATAGAAGTTGATAAAATTAATGATATTTATTT
MAL2|PFB0260w                AGCTATTGATTTATTAATAGAAGTTGATAAAATTAATGATATTTATTT
su_gi_contig_295             AGCTATTGATTTATTAATAGAAGTTGATAAAATTAATGATATTTATTT
A12_PfBamHI_L_T3_Plate9a.ab1 ------------------------------------------------
H09_1790_603.ab1             ------------------------------------------------
A04_Pf_Sau3A_T7_M_P2.ab1     ------------------------------------------------

PFB0260w                     ATATGTAGATGAAAAATCTTGTGACAGATCAATATTGTATCTATTAAA
MAL2|PFB0260w                ATATGTAGATGAAAAATCTTGTGACAGATCAATATTGTATCTATTAAA
su_gi_contig_295             ATATGTAGATGAAAAATCTTGTGACAGATCAATATTGTATCTATTAAA
A12_PfBamHI_L_T3_Plate9a.ab1 ------------------------------------------------
H09_1790_603.ab1             ------------------------------------------------
A04_Pf_Sau3A_T7_M_P2.ab1     ------------------------------------------------

PFB0260w                     TTTAACACATTATAGTTCATCCACAGATGAATATTATAAACTAATGGA
MAL2|PFB0260w                TTTAACACATTATAGTTCATCCACAGATGAATATTATAAACTAATGGA
su_gi_contig_295             TTTAACACATTATAGTTCATCCACAGATGAATATTATAAACTAATGGA
A12_PfBamHI_L_T3_Plate9a.ab1 ------------------------------------------------
H09_1790_603.ab1             ------------------------------------------------
A04_Pf_Sau3A_T7_M_P2.ab1     ------------------------------------------------

PFB0260w                     TGTTATTTTAAATATTTT-AAAAAAACATAATAAACATGTAGAATGTT
MAL2|PFB0260w                TGTTATTTTAAATATTTT-AAAAAAACATAATAAACATGTAGAATGTT
su_gi_contig_295             TGTTATTTTAAATATTTTAAAAAAAACATAATAAACATGTAGAATGTT
A12_PfBamHI_L_T3_Plate9a.ab1 ------------------------------------------------
H09_1790_603.ab1             ------------------------------------------------
A04_Pf_Sau3A_T7_M_P2.ab1     ------------------------------------------------

PFB0260w                     TAAAAATATTATTGAGATTAAATAAAATTGATAAAATTAAAGATCTTA
MAL2|PFB0260w                TAAAAATATTATTGAGATTAAATAAAATTGATAAAATTAAAGATCTTA
su_gi_contig_295             TAAAAATATTATTGAGATTAAATAAAATTGATAAAATTAAAGATCTTA
A12_PfBamHI_L_T3_Plate9a.ab1 ------------------------------------------------
H09_1790_603.ab1             ------------------------------------------------
A04_Pf_Sau3A_T7_M_P2.ab1     ------------------------------------------------

PFB0260w                     TTTTTGAATGTAATGATATTTTAATATGTAAACAAATAGCACTTATAT
MAL2|PFB0260w                TTTTTGAATGTAATGATATTTTAATATGTAAACAAATAGCACTTATAT
su_gi_contig_295             TTTTTGAATGTAATGATATTTTAATATGTAAACAAATAGCACTTATAT
A12_PfBamHI_L_T3_Plate9a.ab1 ------------------------------------------------
H09_1790_603.ab1             ------------------------------------------------
A04_Pf_Sau3A_T7_M_P2.ab1     ------------------------------------------------

PFB0260w                     GCTCAAGACATTGTGTACATATACAATTCACAGAAGAAGAAATTAAAA
MAL2|PFB0260w                GCTCAAGACATTGTGTACATATACAATTCACAGAAGAAGAAATTAAAA
su_gi_contig_295             GCTCAAGACATTGTGTACATATACAATTCACAGAAGAAGAAATTAAAA
A12_PfBamHI_L_T3_Plate9a.ab1 ------------------------------------------------
H09_1790_603.ab1             ------------------------------------------------
A04_Pf_Sau3A_T7_M_P2.ab1     ------------------------------------------------

PFB0260w                     AATATACACATCTTAATTTAAATGAAATCTCCACCTTAACATCAGGAG
MAL2|PFB0260w                AATATACACATCTTAATTTAAATGAAATCTCCACCTTAACATCAGGAG
su_gi_contig_295             AATATACACATCTTAATTTAAATGAAATCTCCACCTTAACATCAGGAG
A12_PfBamHI_L_T3_Plate9a.ab1 ------------------------------------------------
H09_1790_603.ab1             ------------------------------------------------
A04_Pf_Sau3A_T7_M_P2.ab1     ------------------------------------------------

PFB0260w                     AACATTTATCTCCCATATTTTTAAAATTAGCAAAAGATCTTGATGTCG
MAL2|PFB0260w                AACATTTATCTCCCATATTTTTAAAATTAGCAAAAGATCTTGATGTCG
su_gi_contig_295             AACATTTATCTCCCATATTTTTAAAATTAGCAAAAGATCTTGATGTCG
A12_PfBamHI_L_T3_Plate9a.ab1 ------------------------------------------------
H09_1790_603.ab1             ------------------------------------------------
A04_Pf_Sau3A_T7_M_P2.ab1     ------------------------------------------------

PFB0260w                     AAGAACCCAAATTACCGGAGGATGTATATAAATCACATCTTGAAGAAA
MAL2|PFB0260w                AAGAACCCAAATTACCGGAGGATGTATATAAATCACATCTTGAAGAAA
su_gi_contig_295             AAGAACCCAAATTACCGGAGGATGTATATAAATCACATCTTGAAGAAA
A12_PfBamHI_L_T3_Plate9a.ab1 ------------------------------------------------
H09_1790_603.ab1             ------------------------------------------------
A04_Pf_Sau3A_T7_M_P2.ab1     ------------------------------------------------

PFB0260w                     AAAGAAATACAACTGTATGGGATTCAGCTAAACAAAATCTATCTTCGA
MAL2|PFB0260w                AAAGAAATACAACTGTATGGGATTCAGCTAAACAAAATCTATCTTCGA
su_gi_contig_295             AAAGAAATACAACTGTATGGGATTCAGCTAAACAAAATCTATCTTCGA
A12_PfBamHI_L_T3_Plate9a.ab1 ------------------------------------------------
H09_1790_603.ab1             ------------------------------------------------
A04_Pf_Sau3A_T7_M_P2.ab1     ------------------------------------------------

PFB0260w                     CATTTGTTAATGCATTTGTAAATGCTGCTTTTTGTAAAGATAAATTAA
MAL2|PFB0260w                CATTTGTTAATGCATTTGTAAATGCTGCTTTTTGTAAAGATAAATTAA
su_gi_contig_295             CATTTGTTAATGCATTTGTAAATGCTGCTTTTTGTAAAGATAAATTAA
A12_PfBamHI_L_T3_Plate9a.ab1 ------------------------------------------------
H09_1790_603.ab1             ------------------------------------------------
A04_Pf_Sau3A_T7_M_P2.ab1     ------------------------------------------------

PFB0260w                     TGACGGTTAATTCTTCATTATGGATTTTTAAAAATAAAGATTATGGTT
MAL2|PFB0260w                TGACGGTTAATTCTTCATTATGGATTTTTAAAAATAAAGATTATGGTT
su_gi_contig_295             TGACGGTTAATTCTTCATTATGGATTTTTAAAAATAAAGATTATGGTT
A12_PfBamHI_L_T3_Plate9a.ab1 ------------------------------------------------
H09_1790_603.ab1             ------------------------------------------------
A04_Pf_Sau3A_T7_M_P2.ab1     ------------------------------------------------

PFB0260w                     TAATGAGTGCAACTGCATCTATGGGATTATTATTAATGTGGAACCTAG
MAL2|PFB0260w                TAATGAGTGCAACTGCATCTATGGGATTATTATTAATGTGGAACCTAG
su_gi_contig_295             TAATGAGTGCAACTGCATCTATGGGATTATTATTAATGTGGAACCTAG
A12_PfBamHI_L_T3_Plate9a.ab1 ------------------------------------------------
H09_1790_603.ab1             ------------------------------------------------
A04_Pf_Sau3A_T7_M_P2.ab1     ------------------------------------------------

PFB0260w                     ATGAAGGATTATCACAAATAGATAAATTTCAATATAGTAGTGATCAAT
MAL2|PFB0260w                ATGAAGGATTATCACAAATAGATAAATTTCAATATAGTAGTGATCAAT
su_gi_contig_295             ATGAAGGATTATCACAAATAGATAAATTTCAATATAGTAGTGATCAAT
A12_PfBamHI_L_T3_Plate9a.ab1 ------------------------------------------------
H09_1790_603.ab1             ------------------------------------------------
A04_Pf_Sau3A_T7_M_P2.ab1     ------------------------------------------------

PFB0260w                     ATGTGAAAGCAGGTGCTTTAATGGCCTTTGGATTAGCATGTACCAATA
MAL2|PFB0260w                ATGTGAAAGCAGGTGCTTTAATGGCCTTTGGATTAGCATGTACCAATA
su_gi_contig_295             ATGTGAAAGCAGGTGCTTTAATGGCCTTTGGATTAGCATGTACCAATA
A12_PfBamHI_L_T3_Plate9a.ab1 ------------------------------------------------
H09_1790_603.ab1             ------------------------------------------------
A04_Pf_Sau3A_T7_M_P2.ab1     ------------------------------------------------

PFB0260w                     T-AAAAAATGAATGTGATCCAGCTTATGCCTTGTTATCTGAACATATA
MAL2|PFB0260w                T-AAAAAATGAATGTGATCCAGCTTATGCCTTGTTATCTGAACATATA
su_gi_contig_295             TAAAAAAATGAATGTGATCCAGCTTATGCCTTGTTATCTGAACATATA
A12_PfBamHI_L_T3_Plate9a.ab1 ------------------------------------------------
H09_1790_603.ab1             ------------------------------------------------
A04_Pf_Sau3A_T7_M_P2.ab1     ------------------------------------------------

PFB0260w                     GATGCTGAAAATGCATTAGAAAAAATGGGAGCTATATTAGGATTTGGT
MAL2|PFB0260w                GATGCTGAAAATGCATTAGAAAAAATGGGAGCTATATTAGGATTTGGT
su_gi_contig_295             GATGCTGAAAATGCATTAGAAAAAATGGGAGCTATATTAGGATTTGGT
A12_PfBamHI_L_T3_Plate9a.ab1 ------------------------------------------------
H09_1790_603.ab1             ------------------------------------------------
A04_Pf_Sau3A_T7_M_P2.ab1     ------------------------------------------------

PFB0260w                     TATGCTTATGCAGGTACTAATAGAGAGAACTTATTAGATATTCTAATA
MAL2|PFB0260w                TATGCTTATGCAGGTACTAATAGAGAGAACTTATTAGATATTCTAATA
su_gi_contig_295             TATGCTTATGCAGGTACTAATAGAGAGAACTTATTAGATATTCTAATA
A12_PfBamHI_L_T3_Plate9a.ab1 ------------------------------------------------
H09_1790_603.ab1             ------------------------------------------------
A04_Pf_Sau3A_T7_M_P2.ab1     ------------------------------------------------

PFB0260w                     CCACCATTAGTTGATAATGGTTGTATTATTGAATGTAGTGTATATGCA
MAL2|PFB0260w                CCACCATTAGTTGATAATGGTTGTATTATTGAATGTAGTGTATATGCA
su_gi_contig_295             CCACCATTAGTTGATAATGGTTGTATTATTGAATGTAGTGTATATGCA
A12_PfBamHI_L_T3_Plate9a.ab1 ------------------------------------------------
H09_1790_603.ab1             ------------------------------------------------
A04_Pf_Sau3A_T7_M_P2.ab1     ------------------------------------------------

PFB0260w                     GCTTTATCCTTAGGATTAGTTTTTGTTGGATCACAGAATAGAGAAATT
MAL2|PFB0260w                GCTTTATCCTTAGGATTAGTTTTTGTTGGATCACAGAATAGAGAAATT
su_gi_contig_295             GCTTTATCCTTAGGATTAGTTTTTGTTGGATCACAGAATAGAGAAATT
A12_PfBamHI_L_T3_Plate9a.ab1 ------------------------------------------------
H09_1790_603.ab1             ------------------------------------------------
A04_Pf_Sau3A_T7_M_P2.ab1     ------------------------------------------------

PFB0260w                     GCTGAATATATAATAGATACCGTCTTAGAAAAAGAAAAAATTAACAAT
MAL2|PFB0260w                GCTGAATATATAATAGATACCGTCTTAGAAAAAGAAAAAATTAACAAT
su_gi_contig_295             GCTGAATATATAATAGATACCGTCTTAGAAAAAGAAAAAATTAACAAT
A12_PfBamHI_L_T3_Plate9a.ab1 ------------------------------------------------
H09_1790_603.ab1             ------------------------------------------------
A04_Pf_Sau3A_T7_M_P2.ab1     ------------------------------------------------

PFB0260w                     TCTTTAGATACTCCTATAGCTAAATTATATGCGGTTGCATTAGGACTG
MAL2|PFB0260w                TCTTTAGATACTCCTATAGCTAAATTATATGCGGTTGCATTAGGACTG
su_gi_contig_295             TCTTTAGATACTCCTATAGCTAAATTATATGCGGTTGCATTAGGACTG
A12_PfBamHI_L_T3_Plate9a.ab1 ------------------------------------------------
H09_1790_603.ab1             ------------------------------------------------
A04_Pf_Sau3A_T7_M_P2.ab1     ------------------------------------------------

PFB0260w                     TTATTTTTATGTTCAAGAGAAAAATGTGAAGCTACCTTATCCGCTTTA
MAL2|PFB0260w                TTATTTTTATGTTCAAGAGAAAAATGTGAAGCTACCTTATCCGCTTTA
su_gi_contig_295             TTATTTTTATGTTCAAGAGAAAAATGTGAAGCTACCTTATCCGCTTTA
A12_PfBamHI_L_T3_Plate9a.ab1 ------------------------------------------------
H09_1790_603.ab1             ------------------------------------------------
A04_Pf_Sau3A_T7_M_P2.ab1     ------------------------------------------------

PFB0260w                     GAAATTATTAAGCATCCTATTTCAAAATATATGATAGCAACAGTAGAA
MAL2|PFB0260w                GAAATTATTAAGCATCCTATTTCAAAATATATGATAGCAACAGTAGAA
su_gi_contig_295             GAAATTATTAAGCATCCTATTTCAAAATATATGATAGCAACAGTAGAA
A12_PfBamHI_L_T3_Plate9a.ab1 ------------------------------------------------
H09_1790_603.ab1             ------------------------------------------------
A04_Pf_Sau3A_T7_M_P2.ab1     ------------------------------------------------

PFB0260w                     GGTATGGCTTTTGCTGGATCTAATGATGTTTTAAAAGTTCAAAAAATG
MAL2|PFB0260w                GGTATGGCTTTTGCTGGATCTAATGATGTTTTAAAAGTTCAAAAAATG
su_gi_contig_295             GGTATGGCTTTTGCTGGATCTAATGATGTTTTAAAAGTTCAAAAAATG
A12_PfBamHI_L_T3_Plate9a.ab1 ------------------------------------------------
H09_1790_603.ab1             ------------------------------------------------
A04_Pf_Sau3A_T7_M_P2.ab1     ------------------------------------------------

PFB0260w                     TTACAAGTATTAGTTGAAAAAAGAGGTGATAAAAAAAATAATTCCGAT
MAL2|PFB0260w                TTACAAGTATTAGTTGAAAAAAGAGGTGATAAAAAAAATAATTCCGAT
su_gi_contig_295             TTACAAGTATTAGTTGAAAAAAGAGGTGATAAAAAAAATAATTCCGAT
A12_PfBamHI_L_T3_Plate9a.ab1 ------------------------------------------------
H09_1790_603.ab1             ------------------------------------------------
A04_Pf_Sau3A_T7_M_P2.ab1     ------------------------------------------------

PFB0260w                     AATAAAACAACAACAGCAAATAATACAGATAATAATAAAAGTTCTAAT
MAL2|PFB0260w                AATAAAACAACAACAGCAAATAATACAGATAATAATAAAAGTTCTAAT
su_gi_contig_295             AATAAAACAACAACAGCAAATAATACAGATAATAATAAAAGTTCTAAT
A12_PfBamHI_L_T3_Plate9a.ab1 ------------------------------------------------
H09_1790_603.ab1             ------------------------------------------------
A04_Pf_Sau3A_T7_M_P2.ab1     ------------------------------------------------

PFB0260w                     GCTGATATAAATAAAACTACTACTACAGATACTTCAAAAAAAACGGAT
MAL2|PFB0260w                GCTGATATAAATAAAACTACTACTACAGATACTTCAAAAAAAACGGAT
su_gi_contig_295             GCTGATATAAATAAAACTACTACTACAGATACTTCAAAAAAAACGGAT
A12_PfBamHI_L_T3_Plate9a.ab1 ------------------------------------------------
H09_1790_603.ab1             ------------------------------------------------
A04_Pf_Sau3A_T7_M_P2.ab1     ------------------------------------------------

PFB0260w                     AACAATAATAATAATAGTAGTAGTAACAATAAGAATACAAAAAGTAAT
MAL2|PFB0260w                AACAATAATAATAATAGTAGTAGTAACAATAAGAATACAAAAAGTAAT
su_gi_contig_295             AACAATAATAATAATAGTAGTAGTAACAATAAGAATACAAAAAGTAAT
A12_PfBamHI_L_T3_Plate9a.ab1 ------------------------------------------------
H09_1790_603.ab1             ------------------------------------------------
A04_Pf_Sau3A_T7_M_P2.ab1     ------------------------------------------------

PFB0260w                     GAAGAAAAAAGTTCATCTAGTAAAAATTATGTGGAAGATAATTTAGAT
MAL2|PFB0260w                GAAGAAAAAAGTTCATCTAGTAAAAATTATGTGGAAGATAATTTAGAT
su_gi_contig_295             GAAGAAAAAAGTTCATCTAGTAAAAATTATGTGGAAGATAATTTAGAT
A12_PfBamHI_L_T3_Plate9a.ab1 ------------------------------------------------
H09_1790_603.ab1             ------------------------------------------------
A04_Pf_Sau3A_T7_M_P2.ab1     ------------------------------------------------

PFB0260w                     CAATGTGTAGCTATTTTAAATATTGCACTTATTGCTTTAACTGATGAT
MAL2|PFB0260w                CAATGTGTAGCTATTTTAAATATTGCACTTATTGCTTTAACTGATGAT
su_gi_contig_295             CAATGTGTAGCTATTTTAAATATTGCACTTATTGCTTTAACTGATGAT
A12_PfBamHI_L_T3_Plate9a.ab1 ------------------------------------------------
H09_1790_603.ab1             ------------------------------------------------
A04_Pf_Sau3A_T7_M_P2.ab1     ------------------------------------------------

PFB0260w                     ATTAGTTCAGATATGACTACCAGAATTATTGATCACTTTTTACAATAT
MAL2|PFB0260w                ATTAGTTCAGATATGACTACCAGAATTATTGATCACTTTTTACAATAT
su_gi_contig_295             ATTAGTTCAGATATGACTACCAGAATTATTGATCACTTTTTACAATAT
A12_PfBamHI_L_T3_Plate9a.ab1 ------------------------------------TTTTTACAATAT
H09_1790_603.ab1             ------------------------------------------------
A04_Pf_Sau3A_T7_M_P2.ab1     ------------------------------------------------

PFB0260w                     TCAAATGTAAATCAAAAAAAAGCAGTACCATTAGCACTAGCCTTACTA
MAL2|PFB0260w                TCAAATGTAAATCAAAAAAAAGCAGTACCATTAGCACTAGCCTTACTA
su_gi_contig_295             TCAAATGTAAATCAAAAAAAAGCAGTACCATTAGCACTAGCCTTACTA
A12_PfBamHI_L_T3_Plate9a.ab1 TCAAATGTAAATCAAAAAAAAGCAGTACCATTAGCACTAGCCTTACTA
H09_1790_603.ab1             ------------------------------------------------
A04_Pf_Sau3A_T7_M_P2.ab1     ------------------------------------------------

PFB0260w                     TTTACATCCTTTCCAAAACCAAATATTGTAGATATTTTATCAAAATTA
MAL2|PFB0260w                TTTACATCCTTTCCAAAACCAAATATTGTAGATATTTTATCAAAATTA
su_gi_contig_295             TTTACATCCTTTCCAAAACCAAATATTGTAGATATTTTATCAAAATTA
A12_PfBamHI_L_T3_Plate9a.ab1 TTTACATCCTTTCCAAAACCAAATATTGTAGATATTTTATCAAAATTA
H09_1790_603.ab1             -------------------------------------------AATTA
A04_Pf_Sau3A_T7_M_P2.ab1     ------------------------------------------------

PFB0260w                     ACACATGATCAAGATCCTGATGTTGCATTGCATGCAATAATTTCTCTA
MAL2|PFB0260w                ACACATGATCAAGATCCTGATGTTGCATTGCATGCAATAATTTCTCTA
su_gi_contig_295             ACACATGATCAAGATCCTGATGTTGCATTGCATGCAATAATTTCTCTA
A12_PfBamHI_L_T3_Plate9a.ab1 ACACATGATCAAGATCCTGATGTTGCATTGCATGCAATAATTTCTCTA
H09_1790_603.ab1             ACACATGATCAAGATCCTGATGTTGCATTGCATGCAATAATTTCTCTA
A04_Pf_Sau3A_T7_M_P2.ab1     --------------AAGGTTAACAGCCTCTGGTTAAATAGAAAAAAGT

PFB0260w                     GGATTTGTTGGAGCGGGAACAAATAATTCAAGAATAGCTATCTTATTA
MAL2|PFB0260w                GGATTTGTTGGAGCGGGAACAAATAATTCAAGAATAGCTATCTTATTA
su_gi_contig_295             GGATTTGTTGGAGCGGGAACAAATAATTCAAGAATAGCTATCTTATTA
A12_PfBamHI_L_T3_Plate9a.ab1 GGATTTGTTGGAGCGGGAACAAATAATTCAAGAATAGCTATCTTATTA
H09_1790_603.ab1             GGATTTGTTGGAGCGGGAACAAATAATTCAAGAATAGCTATCTTATTA
A04_Pf_Sau3A_T7_M_P2.ab1     AGGTAAGGGAAGTCGGCAAAATA-------------------------

PFB0260w                     AGACAATTATCTGCATTTTATTGTAAAGATACCAATGCTATTTTTGTT
MAL2|PFB0260w                AGACAATTATCTGCATTTTATTGTAAAGATACCAATGCTATTTTTGTT
su_gi_contig_295             AGACAATTATCTGCATTTTATTGTAAAGATACCAATGCTATTTTTGTT
A12_PfBamHI_L_T3_Plate9a.ab1 AGACAATTATCTGCATTTTATTGTAAAGATACCAATGCTATTTTTGTT
H09_1790_603.ab1             AGACAATTATCTGCATTTTATTGTAAAGATACCAATGCTATTTTTGTT
A04_Pf_Sau3A_T7_M_P2.ab1     ------------------------------------------------

PFB0260w                     GTAAGATTAGCTCAAGGATTGTTATATATGGGTAAAGGTTTACTAACT
MAL2|PFB0260w                GTAAGATTAGCTCAAGGATTGTTATATATGGGTAAAGGTTTACTAACT
su_gi_contig_295             GTAAGATTAGCTCAAGGATTGTTATATATGGGTAAAGGTTTACTAACT
A12_PfBamHI_L_T3_Plate9a.ab1 GTAAGATTAGCTCAAGGATTGTTATATATGGGTAAAGGTTTACTAACT
H09_1790_603.ab1             GTAAGATTAGCTCAAGGATTGTTATATATGGGTAAAGGTTTACTAACT
A04_Pf_Sau3A_T7_M_P2.ab1     ------------------------------------------------

PFB0260w                     ATTAATCCACTACATTCAAATCGTTCCATAATTAATTATGTCTCCTTA
MAL2|PFB0260w                ATTAATCCACTACATTCAAATCGTTCCATAATTAATTATGTCTCCTTA
su_gi_contig_295             ATTAATCCACTACATTCAAATCGTTCCATAATTAATTATGTCTCCTTA
A12_PfBamHI_L_T3_Plate9a.ab1 ATTAATCCACTACATTCAAATCGTTCCATAATTAATTATGTCTCCTTA
H09_1790_603.ab1             ATTAATCCACTACATTCAAATCGTTCCATAATTAATTATGTCTCCTTA
A04_Pf_Sau3A_T7_M_P2.ab1     ------------------------------------------------

PFB0260w                     GGATCTCTTTTAATAACAATTCATGCCTGTTTACAATTAAAATCTACT
MAL2|PFB0260w                GGATCTCTTTTAATAACAATTCATGCCTGTTTACAATTAAAATCTACT
su_gi_contig_295             GGATCTCTTTTAATAACAATTCATGCCTGTTTACAATTAAAATCTACT
A12_PfBamHI_L_T3_Plate9a.ab1 GGATCTCTTTTAATAACAATTCATGCCTGTTTACAATTAAAATCTACT
H09_1790_603.ab1             GGATCTCTTTTAATAACAATTCATGCCTGTTTACAATTAAAATCTACT
A04_Pf_Sau3A_T7_M_P2.ab1     -GATCTCTTTTAATAACAATTCATGCCTGTTTACAATTAAAATCTACT

PFB0260w                     ATCCTAGGAAAATATCATTACTTATTGTATCATTTGGTTCCTTGCATT
MAL2|PFB0260w                ATCCTAGGAAAATATCATTACTTATTGTATCATTTGGTTCCTTGCATT
su_gi_contig_295             ATCCTAGGAAAATATCATTACTTATTGTATCATTTGGTTCCTTGCATT
A12_PfBamHI_L_T3_Plate9a.ab1 ATCCTAGGAAAATATCATTACTTATTGTATCATTTGGTTCCTTGCATT
H09_1790_603.ab1             ATCCTAGGAAAATATCATTACTTATTGTATCATTTGGTTCCTTGCATT
A04_Pf_Sau3A_T7_M_P2.ab1     ATCCTAGGAAAATATCATTACTTATTGTATCATTTGGTTCCTTGCATT

PFB0260w                     TACCCAAGAATGCTTGTAACGGTTAATGAGAAATTGGAGTCTCTTCCT
MAL2|PFB0260w                TACCCAAGAATGCTTGTAACGGTTAATGAGAAATTGGAGTCTCTTCCT
su_gi_contig_295             TACCCAAGAATGCTTGTAACGGTTAATGAGAAATTGGAGTCTCTTCCT
A12_PfBamHI_L_T3_Plate9a.ab1 TACCCAAGAATGCTTGTAACGGTTAATGAGAAATTGGAGTCTCTTCCT
H09_1790_603.ab1             TACCCAAGAATGCTTGTAACGGTTAATGAGAAATTGGAGTCTCTTCCT
A04_Pf_Sau3A_T7_M_P2.ab1     TACCCAAGAATGCTTGTAACGGTTAATGAGAAATTGGAGTCTCTTCCT

PFB0260w                     GTGTCTGTTCGTGTTGGACAGGTAAAAAAAAAAAAAAAAAAAAAAAAA
MAL2|PFB0260w                GTGTCTGTTCGTGTTGGACAG---------------------------
su_gi_contig_295             GTGTCTGTTCGTGTTGGACAG---------------------------
A12_PfBamHI_L_T3_Plate9a.ab1 GTGTCTGTTCGTGTTGGACAG---------------------------
H09_1790_603.ab1             GTGTCTGTTCGTGTTGGACAG---------------------------
A04_Pf_Sau3A_T7_M_P2.ab1     GTGTCTGTTCGTGTTGGACAG---------------------------

PFB0260w                     AAAAAAAAAAAATATATATATATAATGACAAAATTTACCTGACTGTTC
MAL2|PFB0260w                ------------------------------------------------
su_gi_contig_295             ------------------------------------------------
A12_PfBamHI_L_T3_Plate9a.ab1 ------------------------------------------------
H09_1790_603.ab1             ------------------------------------------------
A04_Pf_Sau3A_T7_M_P2.ab1     ------------------------------------------------

PFB0260w                     ATAATTTTATGAACCAAATAGCTATTTTAGAATATTCATCAAAACGAA
MAL2|PFB0260w                ------------------------------------------------
su_gi_contig_295             ------------------------------------------------
A12_PfBamHI_L_T3_Plate9a.ab1 ------------------------------------------------
H09_1790_603.ab1             ------------------------------------------------
A04_Pf_Sau3A_T7_M_P2.ab1     ------------------------------------------------

PFB0260w                     AGAGATAAAATAAAATATATATATATATATATATATATATATATATAT
MAL2|PFB0260w                ------------------------------------------------
su_gi_contig_295             ------------------------------------------------
A12_PfBamHI_L_T3_Plate9a.ab1 ------------------------------------------------
H09_1790_603.ab1             ------------------------------------------------
A04_Pf_Sau3A_T7_M_P2.ab1     ------------------------------------------------

PFB0260w                     GTATATATTTATTTATTTTATGTTATTTTTATTTTTTTATCATAATAA
MAL2|PFB0260w                ------------------------------------------------
su_gi_contig_295             ------------------------------------------------
A12_PfBamHI_L_T3_Plate9a.ab1 ------------------------------------------------
H09_1790_603.ab1             ------------------------------------------------
A04_Pf_Sau3A_T7_M_P2.ab1     ------------------------------------------------

PFB0260w                     TATATATCTTTAATTTGTAATTATAATATTTTCTTTTTGCTAGGCCGT
MAL2|PFB0260w                -------------------------------------------GCCGT
su_gi_contig_295             -------------------------------------------GCCGT
A12_PfBamHI_L_T3_Plate9a.ab1 -------------------------------------------GCCGT
H09_1790_603.ab1             -------------------------------------------GCCGT
A04_Pf_Sau3A_T7_M_P2.ab1     -------------------------------------------GCCGT

PFB0260w                     TGACATTGTTGGACAAGCAGGAAAACCCAAAACAATAACAGGATTTCA
MAL2|PFB0260w                TGACATTGTTGGACAAGCAGGAAAACCCAAAACAATAACAGGATTTCA
su_gi_contig_295             TGACATTGTTGGACAAGCAGGAAAACCCAAAACAATAACAGGATTTCA
A12_PfBamHI_L_T3_Plate9a.ab1 TGACATTGTTGGACAAGCAGGAAAACCCAAAACAATAACAGGATTTCA
H09_1790_603.ab1             TGACATTGTTGGACAAGCAGGAAAACCCAAAACAATAACAGGATTTCA
A04_Pf_Sau3A_T7_M_P2.ab1     TGACATTGTTGGACAAGCAGGAAAACCCAAAACAATAACAGGATTTCA

PFB0260w                     AACACACGTTACACCTGTGTTATTATCGCATACTGATAGAGCTGAAAT
MAL2|PFB0260w                AACACACGTTACACCTGTGTTATTATCGCATACTGATAGAGCTGAAAT
su_gi_contig_295             AACACACGTTACACCTGTGTTATTATCGCATACTGATAGAGCTGAAAT
A12_PfBamHI_L_T3_Plate9a.ab1 AACACACGTTACACCTGTGTTATTATCGCATACTGATAGAGCTGAAAT
H09_1790_603.ab1             AACACACGTTACACCTGTGTTATTATCGCATACTGATAGAGCTGAAAT
A04_Pf_Sau3A_T7_M_P2.ab1     AACACACGTTACACCTGTGTTATTATCGCATACTGATAGAGCTGAAAT

PFB0260w                     GGCCACAGAAGAATGTAAGGATTGTTCAAAATATTATATTAATATATA
MAL2|PFB0260w                GGCCACAGAAGAATGTAAGGATT-------------------------
su_gi_contig_295             GGCCACAGAAGAAT----------------------------------
A12_PfBamHI_L_T3_Plate9a.ab1 GGCCACAGAAGAATGTAAGGATTGTTCAAAATATTATATTAATATATA
H09_1790_603.ab1             GGCCACAGAAGAAT----------------------------------
A04_Pf_Sau3A_T7_M_P2.ab1     GGCCACAGAAGAAT----------------------------------

PFB0260w                     ATAATATATATTAATATGTAATAATAATTTTGTTGTTTACTAAGAATT
MAL2|PFB0260w                ------------------------------------------------
su_gi_contig_295             ------------------------------------------------
A12_PfBamHI_L_T3_Plate9a.ab1 ATAATATATATTAATATGTAATAATAATTTTGTTGTTTACTAAGAATT
H09_1790_603.ab1             ------------------------------------------------
A04_Pf_Sau3A_T7_M_P2.ab1     ------------------------------------------------

PFB0260w                     TAAATATATATATATATTATATATATTGTATATATTTATATATTTTAT
MAL2|PFB0260w                ------------------------------------------------
su_gi_contig_295             ------------------------------------------------
A12_PfBamHI_L_T3_Plate9a.ab1 TAAATATATATATATATTATATATATTGTATATATTTATATATTTTAT
H09_1790_603.ab1             ------------------------------------------------
A04_Pf_Sau3A_T7_M_P2.ab1     ------------------------------------------------

PFB0260w                     TTTTCTTCAGATATATCCGTCAATGATACCTTAGAAGGTATTGTCATT
MAL2|PFB0260w                ----------ATATATCCGTCAATGATACCTTAGAAGGTATTGTCATT
su_gi_contig_295             ----------ATATATCCGTCAATGATACCTTAGAAGGTATTGTCATT
A12_PfBamHI_L_T3_Plate9a.ab1 TTTTCTTCAGATATATCCGTCAATGATACCTTAGAAGGTATTGTCATT
H09_1790_603.ab1             ----------ATATATCCGTCAATGATACCTTAGAAGGTATTGTCATT
A04_Pf_Sau3A_T7_M_P2.ab1     ----------ATATATCCGTCAATGATACCTTAGAAGGTATTGTCATT

PFB0260w                     CTTAAAAAGGATCCAAACTACATCCCACCATCCATAAATTAACCATAG
MAL2|PFB0260w                CTTAAAAAGGATCCAAACTACATCCCACCATCCATAAATTAA------
su_gi_contig_295             CTTAAAAAGGATCCAAACTACATCCCACCATCCATAAATTAACCATAG
A12_PfBamHI_L_T3_Plate9a.ab1 CTTAAAAA----------------------------------------
H09_1790_603.ab1             CTTAGAAAGGATCCAAACTACATCCCACCATCCATAAATTAACCATAG
A04_Pf_Sau3A_T7_M_P2.ab1     CTTAAAAA----------------------------------------

PFB0260w                     GACAGTTCAAGAAATATAACATTGACAAAATAAAATGTGAACATATTT
MAL2|PFB0260w                ------------------------------------------------
su_gi_contig_295             GACAGTTCAAGAAATATAACATTGACAAAATAAAATGTGAACATATTT
A12_PfBamHI_L_T3_Plate9a.ab1 ------------------------------------------------
H09_1790_603.ab1             GACAGTTCAAGAAATATAACATTGA-----------------------
A04_Pf_Sau3A_T7_M_P2.ab1     ------------------------------------------------

PFB0260w                     ATTTTTATATGTTACAATTTTGTACAAATGGAAAAAAAGAAAAATGAA
MAL2|PFB0260w                ------------------------------------------------
su_gi_contig_295             ATTTTTATATGTTACAATTTTGTACAAATGGAAAAAAAGAAAAATGAA
A12_PfBamHI_L_T3_Plate9a.ab1 ------------------------------------------------
H09_1790_603.ab1             ------------------------------------------------
A04_Pf_Sau3A_T7_M_P2.ab1     ------------------------------------------------

PFB0260w                     GTTTGTTTTTTTTCTTTTTTTTTCATTATTTTATAATTTTTTATACAT
MAL2|PFB0260w                ------------------------------------------------
su_gi_contig_295             GTTTGTTTTTTTTCTTTTTTTTTCATTATTTTATAATTTTTTATACAT
A12_PfBamHI_L_T3_Plate9a.ab1 ------------------------------------------------
H09_1790_603.ab1             ------------------------------------------------
A04_Pf_Sau3A_T7_M_P2.ab1     ------------------------------------------------

PFB0260w                     AAAATCAAAATATGAATACCTAAACATTAATTATAATTTAAAAAAACT
MAL2|PFB0260w                ------------------------------------------------
su_gi_contig_295             AAAATCAAAATATGAATACCTAAACATTAATTATAATTTAAAAAAACT
A12_PfBamHI_L_T3_Plate9a.ab1 ------------------------------------------------
H09_1790_603.ab1             ------------------------------------------------
A04_Pf_Sau3A_T7_M_P2.ab1     ------------------------------------------------

PFB0260w                     TGACAAAAAAAAATAAAAAATCAAACATATATATATATATATATATAT
MAL2|PFB0260w                ------------------------------------------------
su_gi_contig_295             TGACAAAAAAAAATAAAAAATCAAACATATATATATATATATATATAT
A12_PfBamHI_L_T3_Plate9a.ab1 ------------------------------------------------
H09_1790_603.ab1             ------------------------------------------------
A04_Pf_Sau3A_T7_M_P2.ab1     ------------------------------------------------

PFB0260w                     GTATAAATTGTAAAATGTGTACGCAGATATTGCGTATTGCAAATAATA
MAL2|PFB0260w                ------------------------------------------------
su_gi_contig_295             GTATAAATTGTAAAATGTGTACGCAGATATTGCGTATTGCAA------
A12_PfBamHI_L_T3_Plate9a.ab1 ------------------------------------------------
H09_1790_603.ab1             ------------------------------------------------
A04_Pf_Sau3A_T7_M_P2.ab1     ------------------------------------------------

PFB0260w                     TTTTATTATAATTACACAAGAAAAAAAAAAAAAAAAAAAAAAAACTAC
MAL2|PFB0260w                ------------------------------------------------
su_gi_contig_295             ------------------------------------------------
A12_PfBamHI_L_T3_Plate9a.ab1 ------------------------------------------------
H09_1790_603.ab1             ------------------------------------------------
A04_Pf_Sau3A_T7_M_P2.ab1     ------------------------------------------------

PFB0260w                     ATGTTTTGTAATAATTTTAACGGAATGATTCTTATTTATCTTCCCATA
MAL2|PFB0260w                ------------------------------------------------
su_gi_contig_295             ------------------------------------------------
A12_PfBamHI_L_T3_Plate9a.ab1 ------------------------------------------------
H09_1790_603.ab1             ------------------------------------------------
A04_Pf_Sau3A_T7_M_P2.ab1     ------------------------------------------------

PFB0260w                     TATATATATAT-ATATATATA-TATA----------------------
MAL2|PFB0260w                ------------------------------------------------
su_gi_contig_295             ------------------------------------------------
A12_PfBamHI_L_T3_Plate9a.ab1 ------------------------------------------------
H09_1790_603.ab1             ------------------------------------------------
A04_Pf_Sau3A_T7_M_P2.ab1     ------------------------------------------------

PFB0260w                     ------------------------------------------------
MAL2|PFB0260w                ------------------------------------------------
su_gi_contig_295             ------------------------------------------------
A12_PfBamHI_L_T3_Plate9a.ab1 ------------------------------------------------
H09_1790_603.ab1             ------------------------------------------------
A04_Pf_Sau3A_T7_M_P2.ab1     ------------------------------------------------

PFB0260w                     --ACTATTTATTTATTTTTATTTTTTTTTCTTGCTTGATTTTCTCCTT
MAL2|PFB0260w                ------------------------------------------------
su_gi_contig_295             ------------------------------------------------
A12_PfBamHI_L_T3_Plate9a.ab1 ------------------------------------------------
H09_1790_603.ab1             ------------------------------------------------
A04_Pf_Sau3A_T7_M_P2.ab1     ------------------------------------------------

PFB0260w                     TTTATATGATCCAAGGCCGATGACATTCTCTTAGATTTGATAATTCCT
MAL2|PFB0260w                ------------------------------------------------
su_gi_contig_295             ------------------------------------------------
A12_PfBamHI_L_T3_Plate9a.ab1 ------------------------------------------------
H09_1790_603.ab1             ------------------------------------------------
A04_Pf_Sau3A_T7_M_P2.ab1     ------------------------------------------------

PFB0260w                     GCTGGATTTATATCAATCAATGGTGATATTTTACTATCCAAATGAACG
MAL2|PFB0260w                ------------------------------------------------
su_gi_contig_295             ------------------------------------------------
A12_PfBamHI_L_T3_Plate9a.ab1 ------------------------------------------------
H09_1790_603.ab1             ------------------------------------------------
A04_Pf_Sau3A_T7_M_P2.ab1     ------------------------------------------------

PFB0260w                     GTTTTATTTTTTTGTCTCTTTTGTTTATTATTTGCTCTAATATGATCA
MAL2|PFB0260w                ------------------------------------------------
su_gi_contig_295             ------------------------------------------------
A12_PfBamHI_L_T3_Plate9a.ab1 ------------------------------------------------
H09_1790_603.ab1             ------------------------------------------------
A04_Pf_Sau3A_T7_M_P2.ab1     ------------------------------------------------

PFB0260w                     ATTAAATCATCTACAGTTTTTCTTTTTTTCTCCAAGAGTGGAAAGAAG
MAL2|PFB0260w                ------------------------------------------------
su_gi_contig_295             ------------------------------------------------
A12_PfBamHI_L_T3_Plate9a.ab1 ------------------------------------------------
H09_1790_603.ab1             ------------------------------------------------
A04_Pf_Sau3A_T7_M_P2.ab1     ------------------------------------------------

PFB0260w                     TCCTCAATTTTTGATTGATATGTTCTAACATTAACATTATATTTTTGT
MAL2|PFB0260w                ------------------------------------------------
su_gi_contig_295             ------------------------------------------------
A12_PfBamHI_L_T3_Plate9a.ab1 ------------------------------------------------
H09_1790_603.ab1             ------------------------------------------------
A04_Pf_Sau3A_T7_M_P2.ab1     ------------------------------------------------

PFB0260w                     AAAATTGGGTTTAGGACATTAAGAACTTTTTCTTCTGATATATTTGTA
MAL2|PFB0260w                ------------------------------------------------
su_gi_contig_295             ------------------------------------------------
A12_PfBamHI_L_T3_Plate9a.ab1 ------------------------------------------------
H09_1790_603.ab1             ------------------------------------------------
A04_Pf_Sau3A_T7_M_P2.ab1     ------------------------------------------------

PFB0260w                     GTTTTATGTAAAAATTTTGTTATACTCTTAATATCAGGGACATGCCAT
MAL2|PFB0260w                ------------------------------------------------
su_gi_contig_295             ------------------------------------------------
A12_PfBamHI_L_T3_Plate9a.ab1 ------------------------------------------------
H09_1790_603.ab1             ------------------------------------------------
A04_Pf_Sau3A_T7_M_P2.ab1     ------------------------------------------------

PFB0260w                     TCGAATTTTTTAATATCTGTACATACCTTTGGATACTTAAAACATTTA
MAL2|PFB0260w                ------------------------------------------------
su_gi_contig_295             ------------------------------------------------
A12_PfBamHI_L_T3_Plate9a.ab1 ------------------------------------------------
H09_1790_603.ab1             ------------------------------------------------
A04_Pf_Sau3A_T7_M_P2.ab1     ------------------------------------------------

PFB0260w                     TAGACTTCTCTATCAGGAAAATTATTTGGGAATATCCAATTAAGTTTA
MAL2|PFB0260w                ------------------------------------------------
su_gi_contig_295             ------------------------------------------------
A12_PfBamHI_L_T3_Plate9a.ab1 ------------------------------------------------
H09_1790_603.ab1             ------------------------------------------------
A04_Pf_Sau3A_T7_M_P2.ab1     ------------------------------------------------

PFB0260w                     TAATTTTTATGAGTATTTAAGAATTGCTGTATTTCTTCATTATACATA
MAL2|PFB0260w                ------------------------------------------------
su_gi_contig_295             ------------------------------------------------
A12_PfBamHI_L_T3_Plate9a.ab1 ------------------------------------------------
H09_1790_603.ab1             ------------------------------------------------
A04_Pf_Sau3A_T7_M_P2.ab1     ------------------------------------------------

PFB0260w                     TTTTTATCTATTTTTCTAAAAGGGTTCGATACAATATCTTTTAATATT
MAL2|PFB0260w                ------------------------------------------------
su_gi_contig_295             ------------------------------------------------
A12_PfBamHI_L_T3_Plate9a.ab1 ------------------------------------------------
H09_1790_603.ab1             ------------------------------------------------
A04_Pf_Sau3A_T7_M_P2.ab1     ------------------------------------------------

PFB0260w                     TTTAAATCCTCAAAATTTGGAAAGGCTTTAATTATTTCTAAAGCATTA
MAL2|PFB0260w                ------------------------------------------------
su_gi_contig_295             ------------------------------------------------
A12_PfBamHI_L_T3_Plate9a.ab1 ------------------------------------------------
H09_1790_603.ab1             ------------------------------------------------
A04_Pf_Sau3A_T7_M_P2.ab1     ------------------------------------------------

PFB0260w                     ACAATACCTATACCATGCACACCTATTGTATAATCACATCCACATAAT
MAL2|PFB0260w                ------------------------------------------------
su_gi_contig_295             ------------------------------------------------
A12_PfBamHI_L_T3_Plate9a.ab1 ------------------------------------------------
H09_1790_603.ab1             ------------------------------------------------
A04_Pf_Sau3A_T7_M_P2.ab1     ------------------------------------------------

PFB0260w                     AAGGAAATATTAATTAATTCTTCTTGATACAATCCTAACTTTTCCTCA
MAL2|PFB0260w                ------------------------------------------------
su_gi_contig_295             ------------------------------------------------
A12_PfBamHI_L_T3_Plate9a.ab1 ------------------------------------------------
H09_1790_603.ab1             ------------------------------------------------
A04_Pf_Sau3A_T7_M_P2.ab1     ------------------------------------------------

PFB0260w                     ATAGCTTTTTTTTCATAAACTTCGACTGTTTTTTTTTTATTAAAAAAA
MAL2|PFB0260w                ------------------------------------------------
su_gi_contig_295             ------------------------------------------------
A12_PfBamHI_L_T3_Plate9a.ab1 ------------------------------------------------
H09_1790_603.ab1             ------------------------------------------------
A04_Pf_Sau3A_T7_M_P2.ab1     ------------------------------------------------

PFB0260w                     TTCTTTATAACTGTTTTCCCACTAAAAACTAAAACATCCGAATCATCA
MAL2|PFB0260w                ------------------------------------------------
su_gi_contig_295             ------------------------------------------------
A12_PfBamHI_L_T3_Plate9a.ab1 ------------------------------------------------
H09_1790_603.ab1             ------------------------------------------------
A04_Pf_Sau3A_T7_M_P2.ab1     ------------------------------------------------

PFB0260w                     CTAATAATAGCATCACAATAATTTTTATTATTTAAATATGAACATTGA
MAL2|PFB0260w                ------------------------------------------------
su_gi_contig_295             ------------------------------------------------
A12_PfBamHI_L_T3_Plate9a.ab1 ------------------------------------------------
H09_1790_603.ab1             ------------------------------------------------
A04_Pf_Sau3A_T7_M_P2.ab1     ------------------------------------------------

PFB0260w                     GCTTCTGCTTCACATGGAGATTGTATATATGGGATACCAAAAAAATTT
MAL2|PFB0260w                ------------------------------------------------
su_gi_contig_295             ------------------------------------------------
A12_PfBamHI_L_T3_Plate9a.ab1 ------------------------------------------------
H09_1790_603.ab1             ------------------------------------------------
A04_Pf_Sau3A_T7_M_P2.ab1     ------------------------------------------------

PFB0260w                     AATAATAATTTTATATCATCATTCATTTCATCATTTATTTCAATATTA
MAL2|PFB0260w                ------------------------------------------------
su_gi_contig_295             ------------------------------------------------
A12_PfBamHI_L_T3_Plate9a.ab1 ------------------------------------------------
H09_1790_603.ab1             ------------------------------------------------
A04_Pf_Sau3A_T7_M_P2.ab1     ------------------------------------------------

PFB0260w                     TTTTTTTTCAACTTTTTATATTCTTTTATTAATTCTTCATTTTCTTTA
MAL2|PFB0260w                ------------------------------------------------
su_gi_contig_295             ------------------------------------------------
A12_PfBamHI_L_T3_Plate9a.ab1 ------------------------------------------------
H09_1790_603.ab1             ------------------------------------------------
A04_Pf_Sau3A_T7_M_P2.ab1     ------------------------------------------------

PFB0260w                     TTTGTTTCTTTTATATATGAATCAATTATTTTATTATCTTCTAAATAT
MAL2|PFB0260w                ------------------------------------------------
su_gi_contig_295             ------------------------------------------------
A12_PfBamHI_L_T3_Plate9a.ab1 ------------------------------------------------
H09_1790_603.ab1             ------------------------------------------------
A04_Pf_Sau3A_T7_M_P2.ab1     ------------------------------------------------

PFB0260w                     TCAAAATAAGCACCTTCATCTAATTTATCTT
MAL2|PFB0260w                -------------------------------
su_gi_contig_295             -------------------------------
A12_PfBamHI_L_T3_Plate9a.ab1 -------------------------------
H09_1790_603.ab1             -------------------------------
A04_Pf_Sau3A_T7_M_P2.ab1     -------------------------------

;

endblock;
