# Supplementary material for: cDNA sequences reveal considerable gene prediction inaccuracy in the Plasmodium falciparum genome
Source: BMC Genomics. 2007 Jul 27;8:255. doi: 10.1186/1471-2164-8-255 (PMC1978503; doi:10.1186/1471-2164-8-255)
Supplement: Additional file 3 — Genes with cDNA sequences not matching predicted CDS perfectly. Aligned cDNA and predicted CDS sequences can be viewed by double clicking the hyper-linked gene names in the Excel file. [file 1471-2164-8-255-S3.zip › PFB0365w.TXT]

#NEXUS

[!This data assembled using Sequencher, from Gene Codes Corporation.]
begin data;
   dimensions ntax=3 nchar=10271;
   format datatype=dna gap=- interleave=yes;
   matrix

PFB0365w          TGTAAATTTATTATATATATATATATAATATATGTGTTTAAATGATGA
MAL2|PFB0365w     ------------------------------------------------
su_gi_contig_9586 ------------------------------------------------

PFB0365w          TACATAAAAATTTATTATTATATATATTGTGAATTTTTAATTTTTTAA
MAL2|PFB0365w     ------------------------------------------------
su_gi_contig_9586 ------------------------------------------------

PFB0365w          TGAATTATATATACATATTTAATTTACTTTAATATATAAATATATATA
MAL2|PFB0365w     ------------------------------------------------
su_gi_contig_9586 ------------------------------------------------

PFB0365w          ATTATATATGACATTTTATTATCATTACATTATATTTTTAATACTTTT
MAL2|PFB0365w     ------------------------------------------------
su_gi_contig_9586 ------------------------------------------------

PFB0365w          TAATTCGAAATATATTATTCATATTAGTATGTCCATTATTTATGTGGT
MAL2|PFB0365w     ------------------------------------------------
su_gi_contig_9586 ------------------------------------------------

PFB0365w          TATTACATATATATATATATATATATATATATTTTTTTTTTTTTTTTT
MAL2|PFB0365w     ------------------------------------------------
su_gi_contig_9586 ------------------------------------------------

PFB0365w          TTTTTTTTTTTTTTTTTTTTTTTAATTTCTATAACTGTCTATTATATA
MAL2|PFB0365w     ------------------------------------------------
su_gi_contig_9586 ------------------------------------------------

PFB0365w          AACAATATGAGATTAAGGAATACACCAAAAAATCGTATCAAAAGTTTA
MAL2|PFB0365w     ------------------------------------------------
su_gi_contig_9586 ------------------------------------------------

PFB0365w          AATGTTTCACTTAATTATACTAATAAAAAAAAAAAAAAAAAAAAAAAA
MAL2|PFB0365w     ------------------------------------------------
su_gi_contig_9586 ------------------------------------------------

PFB0365w          AAAAAAATGGATTACTATGAAATAATAAATTAGTTTTAATTATGAACA
MAL2|PFB0365w     ------------------------------------------------
su_gi_contig_9586 ------------------------------------------------

PFB0365w          ATTGTTTTATTTATATGTATAATTATAAAAAGATTGACAATAATTTAT
MAL2|PFB0365w     ------------------------------------------------
su_gi_contig_9586 ------------------------------------------------

PFB0365w          GAATAAAATTCCCTCGCGTATTTTTCCTTTTTTTTTTTTTGGTATATG
MAL2|PFB0365w     ------------------------------------------------
su_gi_contig_9586 ------------------------------------------------

PFB0365w          TATAATAGGTCTTAAATTAAGCAAATTAAAAATATGTATTTATTAAAA
MAL2|PFB0365w     ------------------------------------------------
su_gi_contig_9586 ------------------------------------------------

PFB0365w          GCCAACGATTTTATAAATATATAAACATATGTATATATATATATATAT
MAL2|PFB0365w     ------------------------------------------------
su_gi_contig_9586 ------------------------------------------------

PFB0365w          ATATATATATATATATATATGTGTGTATGATTTCTAATTAAAAGTTGT
MAL2|PFB0365w     ------------------------------------------------
su_gi_contig_9586 ------------------------------------------------

PFB0365w          CCTTTAATTATTATTTCTTGTTCTCTCATATTTAGAAAGATATAAAAA
MAL2|PFB0365w     ------------------------------------------------
su_gi_contig_9586 ------------------------------------------------

PFB0365w          ATAATATATCCTCTCTAGGAAAAAAAGAGTATTTTTTATTATACCAAA
MAL2|PFB0365w     ------------------------------------------------
su_gi_contig_9586 ------------------------------------------------

PFB0365w          AGAATAAAATATATATAAACATATATTCTTTTTTTGTTTTTTTTTTGT
MAL2|PFB0365w     ------------------------------------------------
su_gi_contig_9586 ------------------------------------------------

PFB0365w          TTTTTTTTGTTTTTTAATATATTTATATACAACCTTGTTAACAACCTT
MAL2|PFB0365w     ------------------------------------------------
su_gi_contig_9586 ------------------------------------------------

PFB0365w          GATGTGTGTTTTATATGGATATTATTATTATTATATATATATTTATAT
MAL2|PFB0365w     ------------------------------------------------
su_gi_contig_9586 ------------------------------------------------

PFB0365w          ATATTAATATTTTTATTATCTTTTATTCTTTTCTTTTCTCTTTTTTGT
MAL2|PFB0365w     ------------------------------------------------
su_gi_contig_9586 ------------------------------------------------

PFB0365w          TATAAATATGTATATTACAATTTGGTAAACTAGTTCAAATAAATTATT
MAL2|PFB0365w     ------------------------------------------------
su_gi_contig_9586 ------------------------------------------------

PFB0365w          AACAATTCACCACTAAATATTTATTCTTTTTCTCGTTTATTTTGCCTT
MAL2|PFB0365w     ------------------------------------------------
su_gi_contig_9586 ------------------------------------------------

PFB0365w          ATATGAATAGTCATAAGATAAAGCTTTTATGCAGGACCCTGTATATAC
MAL2|PFB0365w     ------------------------------------------------
su_gi_contig_9586 ------------------------------------------------

PFB0365w          ATAAATTATATACACATATATATATATATATATATATATATATATATT
MAL2|PFB0365w     ------------------------------------------------
su_gi_contig_9586 ------------------------------------------------

PFB0365w          CTTTTTTGTAATACCATTATATAGTGGTTATTCAAAATATGATTGTAA
MAL2|PFB0365w     ------------------------------------------------
su_gi_contig_9586 ------------------------------------------------

PFB0365w          ATTGCCATTAACATATGAAAAAAATAAATACATAAAAATATATATATA
MAL2|PFB0365w     ------------------------------------------------
su_gi_contig_9586 ------------------------------------------------

PFB0365w          TATATATATATATTATTTGATTGTGTATTTTATTCGATTATATATTTT
MAL2|PFB0365w     ------------------------------------------------
su_gi_contig_9586 ------------------------------------------------

PFB0365w          ATTTGTTTGTTTTATTTAATTCTTTTTGTTTCATTCATTTATTTTATT
MAL2|PFB0365w     ------------------------------------------------
su_gi_contig_9586 ------------------------------------------------

PFB0365w          TTATTTTTATTTTATTGTTCTTTTTGTTTTTCAATTTTATTTTATTTT
MAL2|PFB0365w     ------------------------------------------------
su_gi_contig_9586 ------------------------------------------------

PFB0365w          TTTTGTTTCATTTTGAACAGAATATGATGATTAAATAAAAAAAAAAAA
MAL2|PFB0365w     ------------------------------------------------
su_gi_contig_9586 ------------------------------------------------

PFB0365w          AAAAAAAAAAAAATGCCTTGCATTCTTAAAGTGAGAATATCTGGTATA
MAL2|PFB0365w     ------------ATGCCTTGCATTCTTAAAGTGAGAATATCTGGTATA
su_gi_contig_9586 ------------------------------------------------

PFB0365w          AGAGACTTTAATACCTTTGAAAAATCAGAATTAGATTCTTTTAAATAT
MAL2|PFB0365w     AGAGACTTTAATACCTTTGAAAAATCAGAATTAGATTCTTTTAAATAT
su_gi_contig_9586 ------------------------------------------------

PFB0365w          ATTGAAGTAATAAATACATAAAAAATGATATATATATATATATATATA
MAL2|PFB0365w     ATTGAAGT----------------------------------------
su_gi_contig_9586 ------------------------------------------------

PFB0365w          TAAAGAAATATATGAATAAATATAAAGTTAACAATATTAAAATTTTAA
MAL2|PFB0365w     ------------------------------------------------
su_gi_contig_9586 ------------------------------------------------

PFB0365w          AATTTACAGGTTACCTTAGGAGAAATAAAGCAAAGAACAAAATTTAGT
MAL2|PFB0365w     -----------TACCTTAGGAGAAATAAAGCAAAGAACAAAATTTA--
su_gi_contig_9586 ------------------------------------------------

PFB0365w          TAGTACACAGATAATAATAAATTTATATATATGTATATGTGTTTCACA
MAL2|PFB0365w     ------------------------------------------------
su_gi_contig_9586 ------------------------------------------------

PFB0365w          TTGTGTATGCATATGTTTTCTTACGTTATATATATATATATATATATA
MAL2|PFB0365w     ------------------------------------------------
su_gi_contig_9586 ------------------------------------------------

PFB0365w          TATATATATGTACACTTTTTTTTATTACCATTTAATATATATATTTTT
MAL2|PFB0365w     ------------------------------------------------
su_gi_contig_9586 ------------------------------------------------

PFB0365w          TTGTTATGTGTATACATAGATATCAATAGAAGTACGAATAATTTAAAT
MAL2|PFB0365w     -------------------ATATCAATAGAAGTACGAATAATTTAAAT
su_gi_contig_9586 ------------------------------------------------

PFB0365w          TTGTCCTTTCGATTGGAAATTGCCGATGACTCAGAGCTACAAACAAAC
MAL2|PFB0365w     TTGTCCTTTCGATTGGAAATTGCCGATGACTCAGAGCTACAAACAAAC
su_gi_contig_9586 ------------------------------------------------

PFB0365w          CCACTTAAAATAATAGTATGTATAGTGGAAACAAAAAGAATGAAATGA
MAL2|PFB0365w     CCACTTAAAATAATA---------------------------------
su_gi_contig_9586 ------------------------------------------------

PFB0365w          GAAAAGAACGCATGAATAATACTAACTTGTGTTATATATATATATATA
MAL2|PFB0365w     ------------------------------------------------
su_gi_contig_9586 ------------------------------------------------

PFB0365w          TATATATATTTTTTTTTTTTTTTTTTTTCCTCATTTACCAATTGTCTC
MAL2|PFB0365w     ------------------------------------------------
su_gi_contig_9586 ------------------------------------------------

PFB0365w          TTTAGATAGATGATGCAGAAAATATAAATAATGGTTACATACAAATAG
MAL2|PFB0365w     -----ATAGATGATGCAGAAAATATAAATAATGGTTACATACAAATAG
su_gi_contig_9586 -----------------------------------TACATACAAATAG

PFB0365w          ATTTAAGTTTTTTTTATTTTCATGATAATTTAAAACTAGAAGGATGGT
MAL2|PFB0365w     ATTTAAGTTTTTTTTATTTTCATGATAATTTAAAACTAGAAGGATGGT
su_gi_contig_9586 ATTTAAGTTTTTTTTATTTTCATGATAATTTAAAACTAGAAGGATGGT

PFB0365w          TTCCATTATATGATTCGCTAGCTGGACTTAAAGGTTATTACACATAAT
MAL2|PFB0365w     TTCCATTATATGATTCGCTAGCTGGACTTAAAGGT-------------
su_gi_contig_9586 TTCCATTATATGATTCGCTAGCTGGACTTAAAGGT-------------

PFB0365w          ATTTATCAACTGCAAAAATGAAACATGTACATATATATATATATATAT
MAL2|PFB0365w     ------------------------------------------------
su_gi_contig_9586 ------------------------------------------------

PFB0365w          ATATATATTTATATTTATTTATTTTATTTTAAATTATAGGTGAATTGT
MAL2|PFB0365w     -----------------------------------------GAATTGT
su_gi_contig_9586 -----------------------------------------GAATTGT

PFB0365w          ATTGTATAATAAAATGGGAATTCTTCGAGGAAAAAAATCCGTACAATG
MAL2|PFB0365w     ATTGTATAATAAAATGGGAATTCTTCGAGGAAAAAAATCCGTACAATG
su_gi_contig_9586 ATTGTATAATAAAATGGGAATTCTTCGAGGAAAAAAATCCGTACAATG

PFB0365w          AGAACAGTTCTGGTAAGGACATATATAAATAAATAAATAAATAAATAT
MAL2|PFB0365w     AGAACAGTTCTG------------------------------------
su_gi_contig_9586 AGAACAGTTCTG------------------------------------

PFB0365w          ATATATATATATATAAATATGTTTATATAATGATACATATGCATTCAT
MAL2|PFB0365w     ------------------------------------------------
su_gi_contig_9586 ------------------------------------------------

PFB0365w          ATATTATTTCTTTTTTTTTCTTTTTTTTTTTCATTAGACGTTTTATTG
MAL2|PFB0365w     -------------------------------------ACGTTTTATTG
su_gi_contig_9586 -------------------------------------ACGTTTTATTG

PFB0365w          CTAGGTACTACGTTCTTCCCAAATAATTCCCCTTATTACATTGAACAA
MAL2|PFB0365w     CTAGGTACTACGTTCTTCCCAAATAATTCCCCTTATTACATTGAACAA
su_gi_contig_9586 CTAGGTACTACGTTCTTCCCAAATAATTCCCCTTATTACATTGAACAA

PFB0365w          ATAATAGACTTTGCAGTAATATAGAAAATTAAAATGTAAAAATATATA
MAL2|PFB0365w     ATAATAGACTTTGCA---------------------------------
su_gi_contig_9586 ATAATAGACTTTGCA---------------------------------

PFB0365w          TATATATATTTATGTATGTATATATTTGTAAGATATATTTTTATTAAT
MAL2|PFB0365w     ------------------------------------------------
su_gi_contig_9586 ------------------------------------------------

PFB0365w          ATGCATAATTAATAACTTCAACATTTTTTTTCAATGAAATATTTGTAG
MAL2|PFB0365w     ------------------------------------------------
su_gi_contig_9586 ------------------------------------------------

PFB0365w          AATGAACTTAAAATTGTAAACGACCCCGAATATGATTGGAAGGACTTA
MAL2|PFB0365w     AATGAACTTAAAATTGTAAACGACCCCGAATATGATTGGAAGGACTTA
su_gi_contig_9586 AATGAACTTAAAATTGTAAACGACCCCGAATATGATTGGAAGGACTTA

PFB0365w          ATTCGATCAAACAGGTTTTTTTTTAGAAAAGAAGAAAATTTAAAATAT
MAL2|PFB0365w     ATTCGATCAAACAG----------------------------------
su_gi_contig_9586 ATTCGATCAAACAG----------------------------------

PFB0365w          AAAAAAAATAAATGTATAAATACATGATTGATTACATATATTATTAAT
MAL2|PFB0365w     ------------------------------------------------
su_gi_contig_9586 ------------------------------------------------

PFB0365w          ATAATTATTCTTATTTTAGAAACTCTAATGAGGCAAGGTGTGACGTTA
MAL2|PFB0365w     -------------------AAACTCTAATGAGGCAAGGTGTGACGTTA
su_gi_contig_9586 -------------------AAACTCTAATGAGGCAAGGTGTGACGTTA

PFB0365w          TACAAAATTCGTTTATGCAAACTAGAAAGCTCATAGGAAAAAAGGTAT
MAL2|PFB0365w     TACAAAATTCGTTTATGCAAACTAGAAAGCTCATAGGAAAAAAGG---
su_gi_contig_9586 TACAAAATTCGTTTATGCAAACTAGAAAGCTCATAGGAAAAAAGG---

PFB0365w          TTAGAAATAAATGGAAATATTCTAATATATGAAATCGTTTTTAAACAA
MAL2|PFB0365w     ------------------------------------------------
su_gi_contig_9586 ------------------------------------------------

PFB0365w          TACACATAAGAATATTATATATATATATATATATATATATATATTCTT
MAL2|PFB0365w     ------------------------------------------------
su_gi_contig_9586 ------------------------------------------------

PFB0365w          ATATATATTTGTATAGGCTAAACTCCTGGGGGGAAATGCAATATTAGG
MAL2|PFB0365w     -----------------CTAAACTCCTGGGGGGAAATGCAATATTAGG
su_gi_contig_9586 -----------------CTAAACTCCTGGGGGGAAATGCAATATTAGG

PFB0365w          TTATCAAGAACACTTGAATTTAGAAGGGAGCACAACAAATAAGTACGA
MAL2|PFB0365w     TTATCAAGAACACTTGAATTTAGAAGGGAGCACAACAAATAAGTACGA
su_gi_contig_9586 TTATCAAGAACACTTGAATTTAGAAGGGAGCACAACAAATAA------

PFB0365w          TTTTTTTTTTTTTTTTTTTTCCTCACACGTGTTTATAATATGTTATAT
MAL2|PFB0365w     TTTTTTTTTTTTTTTTTTTTCCTCACACGT------------------
su_gi_contig_9586 ------------------------------------------------

PFB0365w          ATACCGTTTCGTATCATTTGGTATATATATATATATATATATATATAT
MAL2|PFB0365w     ------------------------------------------------
su_gi_contig_9586 ------------------------------------------------

PFB0365w          ATATTTATATTTATATTTATATTTATGTATGTATATATTTTTTTTTAC
MAL2|PFB0365w     ------------------------------------------------
su_gi_contig_9586 ------------------------------------------------

PFB0365w          GTAGAATATGTATTCGTATCACAGGAACTGTTGTCAAATTAGGAATAA
MAL2|PFB0365w     ----AATATGTATTCGTATCACAGGAACTGTTGTCAAATTAGGAATAA
su_gi_contig_9586 ----AATATGTATTCGTATCACAGGAACTGTTGTCAAATTAGGAATAA

PFB0365w          AGAATTTGAATGAAATAAATAATATCAATATTAATCAGAATAGTACCA
MAL2|PFB0365w     AGAATTTGAATGAAATAAATAATATCAATATTAATCAGAATAGTACCA
su_gi_contig_9586 AGAATTTGAATGAAATAAATAATATCAATATTAATCAGAATAGTACCA

PFB0365w          TAAAAAATATTTTAAGAAATAATGAATTTTTTTTCGAGAATAGTATGG
MAL2|PFB0365w     TAAAAAATATTTTAAGAAATAATGAATTTTTTTTCGAGAATAGTATGG
su_gi_contig_9586 TAAAAAATATTTTAAGAAATAATGAATTTTTTTTCGAGAATAGTATGG

PFB0365w          AGAGAAATAAAGATATGAAATATAATAAAAGGGAAAGTTTACAACCAA
MAL2|PFB0365w     AGAGAAATAAAGATATGAAATATAATAAAAGGGAAAGTTTACAACCAA
su_gi_contig_9586 AGAGAAATAAAGATATGAAATATAATAAAAGGGAAAGTTTACAACCAA

PFB0365w          ATGCATCGTATAATTTCGTTGATGTAATGTTGCTCACATTGGATTCGT
MAL2|PFB0365w     ATGCATCGTATAATTTCGTTGATGTAATGTTGCTCACATTGGATTCGT
su_gi_contig_9586 ATGCATCGTATAATTTCGTTGATGTAATGTTGCTCACATTGGAT----

PFB0365w          TACCAGATAATATAAAATATACTTATGGTAAGAATGACATATATATTT
MAL2|PFB0365w     TACCAGATAATATAAAATATACTTATG---------------------
su_gi_contig_9586 ------------------------------------------------

PFB0365w          ATATATGTATATATAATTATTAGCATTTCAACCTTTTTAATATATTTC
MAL2|PFB0365w     ------------------------------------------------
su_gi_contig_9586 ------------------------------------------------

PFB0365w          CCATTCCCAACTTTATAATATTTTGTGTTTTCATTATTATTTATAAGG
MAL2|PFB0365w     -----------------------------------------------G
su_gi_contig_9586 ------------------------------------------------

PFB0365w          TGGACTGGTTGCATCAAAGGCTGTTAAAATTTTACATCCAAGGCTCAC
MAL2|PFB0365w     TGGACTGGTTGCATCAAAGGCTGTTAAAATTTTACATCCAAGGCTCAC
su_gi_contig_9586 ------------------------------------------------

PFB0365w          AGAAGAACAAAGAGATGAGTGGTTATTAGAAATAAGGGACGAGGTAAA
MAL2|PFB0365w     AGAAGAACAAAGAGATGAGTGGTTATTAGAAATAAGGGACG-------
su_gi_contig_9586 ------------------------------------------------

PFB0365w          AAGGAAAAAAAAAAAAAAAAAAAAAAATATATATAAATAAATAAATAA
MAL2|PFB0365w     ------------------------------------------------
su_gi_contig_9586 ------------------------------------------------

PFB0365w          ATATATATTTATATATATGTTTAGCATTATTTTGGTGAGATGTTCCCA
MAL2|PFB0365w     ------------------------------------------------
su_gi_contig_9586 ------------------------------------------------

PFB0365w          TCATACTCACATCATTTCCCTTTTCAAATTTATTAATTTATTTTATGT
MAL2|PFB0365w     ------------------------------------------------
su_gi_contig_9586 ------------------------------------------------

PFB0365w          ATACACACATAATATATATATTTACCTACTCATTTAATTTTTTAGCTC
MAL2|PFB0365w     -------------------------------------------AGCTC
su_gi_contig_9586 ------------------------------------------------

PFB0365w          AAATCGAACGCTAAATTTTTGTCCTGTAACGTTGTTCTAGGTAAGAAA
MAL2|PFB0365w     AAATCGAACGCTAAATTTTTGTCCTGTAACGTTGTTCTAGGT------
su_gi_contig_9586 ------------------------------------------------

PFB0365w          AAAAAAAAATATATATATATATATATATGTGTGTGTGTACATATGAGA
MAL2|PFB0365w     ------------------------------------------------
su_gi_contig_9586 ------------------------------------------------

PFB0365w          AATATAAACCCTTATAAACATACCATATATTATTTATCGTTTTGTTAA
MAL2|PFB0365w     ------------------------------------------------
su_gi_contig_9586 ------------------------------------------------

PFB0365w          AGGTTACAAAGAAGACGCGTACATATTCAGCGATGTAATAGTTTTATT
MAL2|PFB0365w     ----TACAAAGAAGACGCGTACATATTCAGCGATGTAATAGTTTTATT
su_gi_contig_9586 ------------------------------------------------

PFB0365w          TTGTTATGGAACAGCAATAAATATATTACCCTCATTTTTTTACGATGA
MAL2|PFB0365w     TTGTTATGGAACAGCAATAAATATATTACCCTCATTTTTTTACGATGA
su_gi_contig_9586 ------------------------------------------------

PFB0365w          AAGAATTATATCCTTCATAAATAAAGATGTACCTAAGTTAAATATGTT
MAL2|PFB0365w     AAGAATTATATCCTTCATAAATAAAGATGTACCTAAGTTAAATATGTT
su_gi_contig_9586 ------------------------------------------------

PFB0365w          TAAAAGCAATTCAAATAATTCTCATAAGAATGTAAATTGTATTTATTT
MAL2|PFB0365w     TAAAAGCAATTCAAATAATTCTCATAAGAATGTAAATTGTATTTATTT
su_gi_contig_9586 ------------------------------------------------

PFB0365w          ACACTCTGCCTCGGATGAAAATGAAAATAACAAAGTTCCATGCAGGTT
MAL2|PFB0365w     ACACTCTGCCTCGGATGAAAATGAAAATAACAAAGTTCCATGCAGG--
su_gi_contig_9586 ------------------------------------------------

PFB0365w          AAAATATATATCTTTGCACATAATATATTAAATAAGATAAAAAAAAAA
MAL2|PFB0365w     ------------------------------------------------
su_gi_contig_9586 ------------------------------------------------

PFB0365w          AAAAAGAAATGAGCACGGCATAATATATATATATATATATATATATAT
MAL2|PFB0365w     ------------------------------------------------
su_gi_contig_9586 ------------------------------------------------

PFB0365w          ATATATATAATATATATACATTCTTCTCTCCTGTTTTAGGGTGTGTAA
MAL2|PFB0365w     ----------------------------------------GTGTGTAA
su_gi_contig_9586 ------------------------------------------------

PFB0365w          GGAATCCTTTGTTCCTAAAATTTACATATCTTCGGCTGTTATACCGCA
MAL2|PFB0365w     GGAATCCTTTGTTCCTAAAATTTACATATCTTCGGCTGTTATACCGCA
su_gi_contig_9586 ------------------------------------------------

PFB0365w          AAATTTGGCCTTAATAGGAAAGTAAGCATATAAAAATATATGAACAGT
MAL2|PFB0365w     AAATTTGGCCTTAATAGGAAA---------------------------
su_gi_contig_9586 ------------------------------------------------

PFB0365w          AAAATATACAAACGTGTATATATACTTATATATGTATGTATTTATGAT
MAL2|PFB0365w     ------------------------------------------------
su_gi_contig_9586 ------------------------------------------------

PFB0365w          TATTATATTTTTTTTTTTAGCGGGTTTTTAATATCCGCGTTTGTTATT
MAL2|PFB0365w     --------------------CGGGTTTTTAATATCCGCGTTTGTTATT
su_gi_contig_9586 ------------------------------------------------

PFB0365w          TATCCTTTGAAGAAACACTACGGGGAATACTTGGCCTCAGAAGTAAAA
MAL2|PFB0365w     TATCCTTTGAAGAAACACTACGGGGAATACTTGGCCTCAGAA------
su_gi_contig_9586 ------------------------------------------------

PFB0365w          ATGATAAACAGCAAAAAAAAAAAAAAATAAAATAAATTAATATATATA
MAL2|PFB0365w     ------------------------------------------------
su_gi_contig_9586 ------------------------------------------------

PFB0365w          TATATTTTTTACCATTTCATTGCACGTTCGTCATTTTTTAAAGGCTCA
MAL2|PFB0365w     ------------------------------------------------
su_gi_contig_9586 ------------------------------------------------

PFB0365w          TTTTATTTACCACATTTGTTGTTTTTTTAGATAAGTGAAATATTACCC
MAL2|PFB0365w     ------------------------------ATAAGTGAAATATTACCC
su_gi_contig_9586 ------------------------------------------------

PFB0365w          TTTCTCGAATTAAATTTACACAAACAAATAATCTGCAAGTTATTAGTA
MAL2|PFB0365w     TTTCTCGAATTAAATTTACACAAACAAATAATCTGCAAGTTATTAGTA
su_gi_contig_9586 ------------------------------------------------

PFB0365w          AACGGATTTAACAGTATTTTTGACTATAATTTAAAGTTATGTTTTAAT
MAL2|PFB0365w     AACGGATTTAACAGTATTTTTGACTATAATTTAAAGTTATGTTTTAAT
su_gi_contig_9586 ------------------------------------------------

PFB0365w          CAGAATTATTTGTTTGGTTATTGTTATGGTACGGGAATGTGTACTTAC
MAL2|PFB0365w     CAGAATTATTTGTTTGGTTATTGTTATGGTACGGGAATGTGTACTTAC
su_gi_contig_9586 ------------------------------------------------

PFB0365w          GGAATATATTCTGATAATAAATTTTTAATTAAGTCTAATTATAAAGAT
MAL2|PFB0365w     GGAATATATTCTGATAATAAATTTTTAATTAAGTCTAATTATAAAGAT
su_gi_contig_9586 ------------------------------------------------

PFB0365w          AATTTTTATATAAGAAACAAATGTATTGGTGCTCTTGAATTAAAAGGT
MAL2|PFB0365w     AATTTTTATATAAGAAACAAATGTATTGGTGCTCTTGAATTAAAAGGT
su_gi_contig_9586 ------------------------------------------------

PFB0365w          ATATATGACAATATTAACTATCGATCCTTTTTTTGTAAAAACAAAAGT
MAL2|PFB0365w     ATATATGACAATATTAACTATCGATCCTTTTTTTGTAAAAACAAAAGT
su_gi_contig_9586 ------------------------------------------------

PFB0365w          TTAATTTCACCTGTGTATCTAAGGGGAGATATAATTTATAACAACGAC
MAL2|PFB0365w     TTAATTTCACCTGTGTATCTAAGGGGAGATATAATTTATAACAACGAC
su_gi_contig_9586 ------------------------------------------------

PFB0365w          CTAAGTAAGGAAAAAAATAATAAACAATCATATTATCATATGAATAAT
MAL2|PFB0365w     CTAAGTAAGGAAAAAAATAATAAACAATCATATTATCATATGAATAAT
su_gi_contig_9586 ------------------------------------------------

PFB0365w          AAAAGGAGTAAAGAGAATTCCGGGTTTTATAATTCTGAAATAAATGCA
MAL2|PFB0365w     AAAAGGAGTAAAGAGAATTCCGGGTTTTATAATTCTGAAATAAATGCA
su_gi_contig_9586 ------------------------------------------------

PFB0365w          ATAAATGATATTATGATCGGTTATGAAAATGAAGGAGGGAAAAAAAAA
MAL2|PFB0365w     ATAAATGATATTATGATCGGTTATGAAAATGAAGGAGGGAAAAAAAAA
su_gi_contig_9586 ------------------------------------------------

PFB0365w          GTTCAAAGGCAAAAAAAATATCATCAGGAAAATGATGAAAGGGATGCA
MAL2|PFB0365w     GTTCAAAGGCAAAAAAAATATCATCAGGAAAATGATGAAAGGGATGCA
su_gi_contig_9586 ------------------------------------------------

PFB0365w          TATAAAAGAAATAATGCAAAGTATGAAGAAGATGATAACCGTGAACAA
MAL2|PFB0365w     TATAAAAGAAATAATGCAAAGTATGAAGAAGATGATAACCGTGAACAA
su_gi_contig_9586 ------------------------------------------------

PFB0365w          GTAGAAAAAAATAATGAAGGAGAAAAAAATGATGAAGGAGGAAAAAAA
MAL2|PFB0365w     GTAGAAAAAAATAATGAAGGAGAAAAAAATGATGAAGGAGGAAAAAAA
su_gi_contig_9586 ------------------------------------------------

PFB0365w          GGTGAAGGAGAAAAAAAAGGTGAAGGAGAAAAAAAAGGTGAAGGAGAA
MAL2|PFB0365w     GGTGAAGGAGAAAAAAAAGGTGAAGGAGAAAAAAAAGGTGAAGGAGAA
su_gi_contig_9586 ------------------------------------------------

PFB0365w          AAAAAAGATGAACAAGAAGAACAAATCCAACTTGATGAAGATTGGCAT
MAL2|PFB0365w     AAAAAAGATGAACAAGAAGAACAAATCCAACTTGATGAAGATTGGCAT
su_gi_contig_9586 ------------------------------------------------

PFB0365w          AGTGATAGGGGAGCGAACAAAAATCCTTCCAGGGACACATATAACAAA
MAL2|PFB0365w     AGTGATAGGGGAGCGAACAAAAATCCTTCCAGGGACACATATAACAAA
su_gi_contig_9586 ------------------------------------------------

PFB0365w          ATTATAAATAATAATTACTTTAGACTAAAAGAAATTTATATGAAAGAA
MAL2|PFB0365w     ATTATAAATAATAATTACTTTAGACTAAAAGAAATTTATATGAAAGAA
su_gi_contig_9586 ------------------------------------------------

PFB0365w          GAAAGTGATTTATTAAATGAAAATAATGATAAAAATAAACATGGAGAT
MAL2|PFB0365w     GAAAGTGATTTATTAAATGAAAATAATGATAAAAATAAACATGGAGAT
su_gi_contig_9586 ------------------------------------------------

PFB0365w          TTTTATAACATAAAAAGTGATGATCTTAATAATTCAAATATTGGAGTA
MAL2|PFB0365w     TTTTATAACATAAAAAGTGATGATCTTAATAATTCAAATATTGGAGTA
su_gi_contig_9586 ------------------------------------------------

PFB0365w          AGACAAAGAAAAAGGAAAAAAAAAAAAAAAGAAAAAATTAAAGCAAAA
MAL2|PFB0365w     AGACAAAGAAAAAGGAAAAAAAAAAAAAAAGAAAAAATTAAAGCAAAA
su_gi_contig_9586 ------------------------------------------------

PFB0365w          AGAAGAAAAAATAAAGGATATGTATACGAAGTAGAAGATCATCTAGAT
MAL2|PFB0365w     AGAAGAAAAAATAAAGGATATGTATACGAAGTAGAAGATCATCTAGAT
su_gi_contig_9586 ------------------------------------------------

PFB0365w          AATATTACATTATTTAATATATATGAAGATAATATTGCTTTATATAAT
MAL2|PFB0365w     AATATTACATTATTTAATATATATGAAGATAATATTGCTTTATATAAT
su_gi_contig_9586 ------------------------------------------------

PFB0365w          TATGTATTTAATTTAGATGTTAAAAATTTCCTTTACAAAAAGGGATTA
MAL2|PFB0365w     TATGTATTTAATTTAGATGTTAAAAATTTCCTTTACAAAAAGGGATTA
su_gi_contig_9586 ------------------------------------------------

PFB0365w          TTAGACAATTCTTACAAAATGGGAAATAATAATCAACTTGAAAATAAA
MAL2|PFB0365w     TTAGACAATTCTTACAAAATGGGAAATAATAATCAACTTGAAAATAAA
su_gi_contig_9586 ------------------------------------------------

PFB0365w          AATAAAAATAATAATAATATTATTATGAATAATTTGAATGCACCATGT
MAL2|PFB0365w     AATAAAAATAATAATAATATTATTATGAATAATTTGAATGCACCATGT
su_gi_contig_9586 ------------------------------------------------

PFB0365w          CTAATTAATTCGGTATCATCTGAAAGAATTATGAACACGGAATACCAG
MAL2|PFB0365w     CTAATTAATTCGGTATCATCTGAAAGAATTATGAACACGGAATACCAG
su_gi_contig_9586 ------------------------------------------------

PFB0365w          CATGGTACTCAAAAATGTATAGATAATATTAAAAATGATATTAACGAA
MAL2|PFB0365w     CATGGTACTCAAAAATGTATAGATAATATTAAAAATGATATTAACGAA
su_gi_contig_9586 ------------------------------------------------

PFB0365w          AAAAGGTATAATGATCATGATGATCATATTATTAATGTTGAACAAGAA
MAL2|PFB0365w     AAAAGGTATAATGATCATGATGATCATATTATTAATGTTGAACAAGAA
su_gi_contig_9586 ------------------------------------------------

PFB0365w          AATAATATCTCACATGTATTTAATAAGAAGCTATTTGAAAAAAATATA
MAL2|PFB0365w     AATAATATCTCACATGTATTTAATAAGAAGCTATTTGAAAAAAATATA
su_gi_contig_9586 ------------------------------------------------

PFB0365w          TACAATGGATCTCATCCAAATGAAAAAAGGCATTCACTCCAAAATGAT
MAL2|PFB0365w     TACAATGGATCTCATCCAAATGAAAAAAGGCATTCACTCCAAAATGAT
su_gi_contig_9586 ------------------------------------------------

PFB0365w          TTACCAGAATCTAATGATAAAATTGTCAAAAGCTCAAGCAATAATGAT
MAL2|PFB0365w     TTACCAGAATCTAATGATAAAATTGTCAAAAGCTCAAGCAATAATGAT
su_gi_contig_9586 ------------------------------------------------

PFB0365w          TATTCATTTGAGAGTACCATAAGAAATGAAATAGATAAATTAGATAAT
MAL2|PFB0365w     TATTCATTTGAGAGTACCATAAGAAATGAAATAGATAAATTAGATAAT
su_gi_contig_9586 ------------------------------------------------

PFB0365w          GATGATGTTGATAATAATAATACAAATAAATGGAATGAAATAAAGAAG
MAL2|PFB0365w     GATGATGTTGATAATAATAATACAAATAAATGGAATGAAATAAAGAAG
su_gi_contig_9586 ------------------------------------------------

PFB0365w          AGAAAAAAAAAATTCAAAAGAGAAAAAAATAAAATAATAAATAATTCA
MAL2|PFB0365w     AGAAAAAAAAAATTCAAAAGAGAAAAAAATAAAATAATAAATAATTCA
su_gi_contig_9586 ------------------------------------------------

PFB0365w          TTTCAAAATCAAGAAGCAGAAGATGACAAGAACAATAATAATAATGAC
MAL2|PFB0365w     TTTCAAAATCAAGAAGCAGAAGATGACAAGAACAATAATAATAATGAC
su_gi_contig_9586 ------------------------------------------------

PFB0365w          AATAATAATGACAATCATAATGACAATAATAATGAAAATAATAATGAA
MAL2|PFB0365w     AATAATAATGACAATCATAATGACAATAATAATGAAAATAATAATGAA
su_gi_contig_9586 ------------------------------------------------

PFB0365w          AATAATAATGACAATAATAATGAAAATAACAATGACATTAATAATGAC
MAL2|PFB0365w     AATAATAATGACAATAATAATGAAAATAACAATGACATTAATAATGAC
su_gi_contig_9586 ------------------------------------------------

PFB0365w          ATTAATAACATTCATAATAATGACAATAATTACTATAATAATGATAAT
MAL2|PFB0365w     ATTAATAACATTCATAATAATGACAATAATTACTATAATAATGATAAT
su_gi_contig_9586 ------------------------------------------------

PFB0365w          ATAAATTTATATAACGAGATGACAAAAAAAAAATGTATGCTTGATAAT
MAL2|PFB0365w     ATAAATTTATATAACGAGATGACAAAAAAAAAATGTATGCTTGATAAT
su_gi_contig_9586 ------------------------------------------------

PFB0365w          AGTTATACAAAATATTTCTTTTATATATTTACTCTAGATATGTTGCCA
MAL2|PFB0365w     AGTTATACAAAATATTTCTTTTATATATTTACTCTAGATATGTTGCCA
su_gi_contig_9586 ------------------------------------------------

PFB0365w          AGCATAAAATTTGAAACATTCTATGAGAAAAATACCGATCACAAAAAT
MAL2|PFB0365w     AGCATAAAATTTGAAACATTCTATGAGAAAAATACCGATCACAAAAAT
su_gi_contig_9586 ------------------------------------------------

PFB0365w          TTCAATGAAAATTATAAATTTTATTACAACACCGATGATGATACAGAT
MAL2|PFB0365w     TTCAATGAAAATTATAAATTTTATTACAACACCGATGATGATACAGAT
su_gi_contig_9586 ------------------------------------------------

PFB0365w          ATAATAAATGCCATAAAAAAAAAAAACGTCAAAAATAAAAAAAAAAAT
MAL2|PFB0365w     ATAATAAATGCCATAAAAAAAAAAAACGTCAAAAATAAAAAAAAAAAT
su_gi_contig_9586 ------------------------------------------------

PFB0365w          GGAAACATTGTGATTAAAAATTATATTAATCATAATGAATATAGTTAT
MAL2|PFB0365w     GGAAACATTGTGATTAAAAATTATATTAATCATAATGAATATAGTTAT
su_gi_contig_9586 ------------------------------------------------

PFB0365w          TTAGAATATAATGAAAATAAAAATTATGAAATAAATAAAAAGGAGAAG
MAL2|PFB0365w     TTAGAATATAATGAAAATAAAAATTATGAAATAAATAAAAAGGAGAAG
su_gi_contig_9586 ------------------------------------------------

PFB0365w          TTACTTACTGAAAATTATGAATATGATATGTATATAAAAGATAATATA
MAL2|PFB0365w     TTACTTACTGAAAATTATGAATATGATATGTATATAAAAGATAATATA
su_gi_contig_9586 ------------------------------------------------

PFB0365w          CATTATAATGATTATAGTGAAGGTGATGGAAAGCAAACAAAAAAAGCG
MAL2|PFB0365w     CATTATAATGATTATAGTGAAGGTGATGGAAAGCAAACAAAAAAAGCG
su_gi_contig_9586 ------------------------------------------------

PFB0365w          TCCTCTTTTTTATATAATAATAATAATAATAATAAGTATAAAAAAGAA
MAL2|PFB0365w     TCCTCTTTTTTATATAATAATAATAATAATAATAAGTATAAAAAAGAA
su_gi_contig_9586 ------------------------------------------------

PFB0365w          GATAATAAAACACAGATTATAAGTTATATGGATCATGTGGATAATGAG
MAL2|PFB0365w     GATAATAAAACACAGATTATAAGTTATATGGATCATGTGGATAATGAG
su_gi_contig_9586 ------------------------------------------------

PFB0365w          AATGGTGTGAAGGGCTTGAAAAAACGGAACTTATTTTATAATAACAGC
MAL2|PFB0365w     AATGGTGTGAAGGGCTTGAAAAAACGGAACTTATTTTATAATAACAGC
su_gi_contig_9586 ------------------------------------------------

PFB0365w          GATCAATTATATAACTTTGATGTGAAAGATAATGATATGATAAAGTAT
MAL2|PFB0365w     GATCAATTATATAACTTTGATGTGAAAGATAATGATATGATAAAGTAT
su_gi_contig_9586 ------------------------------------------------

PFB0365w          GAGAAAAGACAATCAAAAAATTTTGTTGAAGAAGAATTTATTAATGGG
MAL2|PFB0365w     GAGAAAAGACAATCAAAAAATTTTGTTGAAGAAGAATTTATTAATGGG
su_gi_contig_9586 ------------------------------------------------

PFB0365w          AATAGAAAAATGGAAAACGAAGATAAACATTTAAAAAAACATTATGAT
MAL2|PFB0365w     AATAGAAAAATGGAAAACGAAGATAAACATTTAAAAAAACATTATGAT
su_gi_contig_9586 ------------------------------------------------

PFB0365w          GAGAATGATATAAAGAAAAAAAAGAGGAAAAAAGAAAAAGAAGAAAAA
MAL2|PFB0365w     GAGAATGATATAAAGAAAAAAAAGAGGAAAAAAGAAAAAGAAGAAAAA
su_gi_contig_9586 ------------------------------------------------

PFB0365w          CAACAAAAAAGTAAAAGTAAAAATACATATTTAAATAATTTATCCAGA
MAL2|PFB0365w     CAACAAAAAAGTAAAAGTAAAAATACATATTTAAATAATTTATCCAGA
su_gi_contig_9586 ------------------------------------------------

PFB0365w          AGTTATATTTATTTAATTAAAAGAATAAATTTATTTTCTGAAAATAAT
MAL2|PFB0365w     AGTTATATTTATTTAATTAAAAGAATAAATTTATTTTCTGAAAATAAT
su_gi_contig_9586 ------------------------------------------------

PFB0365w          AATGAAGTAGATATAATTTATGAAAAGATAAATAAAGCATTTATAGAT
MAL2|PFB0365w     AATGAAGTAGATATAATTTATGAAAAGATAAATAAAGCATTTATAGAT
su_gi_contig_9586 ------------------------------------------------

PFB0365w          TTATATAATATTTTTATATTCTATATATTTATTCATAATTTATTCCCA
MAL2|PFB0365w     TTATATAATATTTTTATATTCTATATATTTATTCATAATTTATTCCCA
su_gi_contig_9586 ------------------------------------------------

PFB0365w          TGTTGTATATGTAGTATAAGATTACATTTTTCATTTATATCTTTTGAT
MAL2|PFB0365w     TGTTGTATATGTAGTATAAGATTACATTTTTCATTTATATCTTTTGAT
su_gi_contig_9586 ------------------------------------------------

PFB0365w          ATATTAGAAATTATGTTAACAGGACATTTAATAAAAGTCAAAAATAAT
MAL2|PFB0365w     ATATTAGAAATTATGTTAACAGGACATTTAATAAAAGTCAAAAATAAT
su_gi_contig_9586 ------------------------------------------------

PFB0365w          AATGCTATTAATTTAGAATTACAAAATATGAATAAATCAGTACAAGAA
MAL2|PFB0365w     AATGCTATTAATTTAGAATTACAAAATATGAATAAATCAGTACAAGAA
su_gi_contig_9586 ------------------------------------------------

PFB0365w          AATTTATTAAAACATTTTTTTAAACATTTAGAAAATTATTATATAGAA
MAL2|PFB0365w     AATTTATTAAAACATTTTTTTAAACATTTAGAAAATTATTATATAGAA
su_gi_contig_9586 ------------------------------------------------

PFB0365w          AAATCAGAGCTATTCAATTATACAAATATGTTTTCAAATAATATAGAT
MAL2|PFB0365w     AAATCAGAGCTATTCAATTATACAAATATGTTTTCAAATAATATAGAT
su_gi_contig_9586 ------------------------------------------------

PFB0365w          AAAGTCATTTTAAAAAGAAAAACAAAAAGTGATATTTCTCAATTTGGT
MAL2|PFB0365w     AAAGTCATTTTAAAAAGAAAAACAAAAAGTGATATTTCTCAATTTGGT
su_gi_contig_9586 ------------------------------------------------

PFB0365w          TATATGACCAAACGAAGAACAAGTATGATGAAAAGTCAAAGAAATATA
MAL2|PFB0365w     TATATGACCAAACGAAGAACAAGTATGATGAAAAGTCAAAGAAATATA
su_gi_contig_9586 ------------------------------------------------

PFB0365w          TGGACTTTTCTTTTTACCAAAATTTTCCATTCTCCACTCTTTAATTTT
MAL2|PFB0365w     TGGACTTTTCTTTTTACCAAAATTTTCCATTCTCCACTCTTTAATTTT
su_gi_contig_9586 ------------------------------------------------

PFB0365w          ACTTCCAAAATAAAAAATTTATTTTTAAAAAAAAACAAAAACAAAAAC
MAL2|PFB0365w     ACTTCCAAAATAAAAAATTTATTTTTAAAAAAAAACAAAAACAAAAAC
su_gi_contig_9586 ------------------------------------------------

PFB0365w          AAAATCAAAAATAAAAACAAAAACAAAAACAAAAACAAAAAAACACAA
MAL2|PFB0365w     AAAATCAAAAATAAAAACAAAAACAAAAACAAAAACAAAAAAACACAA
su_gi_contig_9586 ------------------------------------------------

PFB0365w          ATACAAATACAAATACAAATACAAAAAGAATTAGAGAAAGAGAAAGAA
MAL2|PFB0365w     ATACAAATACAAATACAAATACAAAAAGAATTAGAGAAAGAGAAAGAA
su_gi_contig_9586 ------------------------------------------------

PFB0365w          AAAGAAAAAGAAAAATACAAACAAAAAAAAAATAATAACAATAATAAT
MAL2|PFB0365w     AAAGAAAAAGAAAAATACAAACAAAAAAAAAATAATAACAATAATAAT
su_gi_contig_9586 ------------------------------------------------

PFB0365w          AATATTAAAAGTCCGATCCATAAAAATATCGATTCCAAAGAAATAGAA
MAL2|PFB0365w     AATATTAAAAGTCCGATCCATAAAAATATCGATTCCAAAGAAATAGAA
su_gi_contig_9586 ------------------------------------------------

PFB0365w          AAACAAAATAAAAAAAAAAATAAATTACAATTATTACTTAAAAAAACT
MAL2|PFB0365w     AAACAAAATAAAAAAAAAAATAAATTACAATTATTACTTAAAAAAACT
su_gi_contig_9586 ------------------------------------------------

PFB0365w          GATAAAAAAAATGTGAATCCATCACAAATTAATAATAATATTAATGAT
MAL2|PFB0365w     GATAAAAAAAATGTGAATCCATCACAAATTAATAATAATATTAATGAT
su_gi_contig_9586 ------------------------------------------------

PFB0365w          AGTATATTCTTATTTGATCAATTAAAAAATTATATTATCTTAGAAAAT
MAL2|PFB0365w     AGTATATTCTTATTTGATCAATTAAAAAATTATATTATCTTAGAAAAT
su_gi_contig_9586 ------------------------------------------------

PFB0365w          CGTAAAATATTTTTTGAAAATCATATGGAAAATGAATTTTCTTCAATT
MAL2|PFB0365w     CGTAAAATATTTTTTGAAAATCATATGGAAAATGAATTTTCTTCAATT
su_gi_contig_9586 ------------------------------------------------

PFB0365w          ATTATTACACCTTTAAATGTATTACCTCATGTTATTATTAAAAAATAT
MAL2|PFB0365w     ATTATTACACCTTTAAATGTATTACCTCATGTTATTATTAAAAAATAT
su_gi_contig_9586 ------------------------------------------------

PFB0365w          TTTGGTGTTATTTCATTACATATAGTTAAAGAAAATATTAACTTGAAA
MAL2|PFB0365w     TTTGGTGTTATTTCATTACATATAGTTAAAGAAAATATTAACTTGAAA
su_gi_contig_9586 ------------------------------------------------

PFB0365w          AAGTTCGATTTTTTTTATCAAAGTCTTATATCAGACATATTATTTATA
MAL2|PFB0365w     AAGTTCGATTTTTTTTATCAAAGTCTTATATCAGACATATTATTTATA
su_gi_contig_9586 ------------------------------------------------

PFB0365w          GCAAAATCTCATATCAAAAATATTGGTGCTAATTTAATTTCCTCATTT
MAL2|PFB0365w     GCAAAATCTCATATCAAAAATATTGGTGCTAATTTAATTTCCTCATTT
su_gi_contig_9586 ------------------------------------------------

PFB0365w          AAAATAACGAACTTGTTTTTAAGAGAAGAAAAATCACATGGCTATGCC
MAL2|PFB0365w     AAAATAACGAACTTGTTTTTAAGAGAAGAAAAATCACATGGCTATGCC
su_gi_contig_9586 ------------------------------------------------

PFB0365w          CTCATAAGTATATGTGGGGACGTCGCCAAGTTTTGATCACCAAATGGG
MAL2|PFB0365w     CTCATAAGTATATGTGGGGACGTCGCCAAGTTTTGA------------
su_gi_contig_9586 ------------------------------------------------

PFB0365w          CTATACAACAATGAGAAATGGTAAGCAAATAAATAAATAAATAAATAA
MAL2|PFB0365w     ------------------------------------------------
su_gi_contig_9586 ------------------------------------------------

PFB0365w          ATATATATATATATATATATATATATGTATATATTTATTTATATTTAT
MAL2|PFB0365w     ------------------------------------------------
su_gi_contig_9586 ------------------------------------------------

PFB0365w          ATTTTTAAATTGTTATATTATACCTAAACAAATTTTTTTTTTTTTTTT
MAL2|PFB0365w     ------------------------------------------------
su_gi_contig_9586 ------------------------------------------------

PFB0365w          CTTTTTTTTTTTAAAAATATATAAAATATGAATAATAATGTTTTTGTA
MAL2|PFB0365w     ------------------------------------------------
su_gi_contig_9586 ------------------------------------------------

PFB0365w          AAAAATGGCTTATAGTTTCCTTAAAAAAAAAAAAAAAAAAAAAAATGA
MAL2|PFB0365w     ------------------------------------------------
su_gi_contig_9586 ------------------------------------------------

PFB0365w          AAATATACAAATATAAAAATATACAAATATAAAAATATAAAAATATAC
MAL2|PFB0365w     ------------------------------------------------
su_gi_contig_9586 ------------------------------------------------

PFB0365w          AAATATAAAAATATAAAAATATACAAATAACACAATATATAATATATA
MAL2|PFB0365w     ------------------------------------------------
su_gi_contig_9586 ------------------------------------------------

PFB0365w          TATATTTATATTTATATTTATAATTTTTTAAAATTTTAAATAACTTTT
MAL2|PFB0365w     ------------------------------------------------
su_gi_contig_9586 ------------------------------------------------

PFB0365w          TTTTAATTTTCTTAAATTATATTATGTATCTATATATTTTAAGCACAT
MAL2|PFB0365w     ------------------------------------------------
su_gi_contig_9586 ------------------------------------------------

PFB0365w          TTAAATGTGTGTCACACAACGTGCACACAAATTAGTCGTTTCCTTTTT
MAL2|PFB0365w     ------------------------------------------------
su_gi_contig_9586 ------------------------------------------------

PFB0365w          GTTGTTTATCTTGAGTTTTATCTTTTTTTTTGTTTTTTTGATTATTCA
MAL2|PFB0365w     ------------------------------------------------
su_gi_contig_9586 ------------------------------------------------

PFB0365w          AAAAGTATTCTCCTGTTTCCATTTGTATATCAATTTTACGAGGCAACT
MAL2|PFB0365w     ------------------------------------------------
su_gi_contig_9586 ------------------------------------------------

PFB0365w          GATCTGGTGGGAAGACAGATTTATTTTTCTTTTTCTTTTTATCTAATT
MAL2|PFB0365w     ------------------------------------------------
su_gi_contig_9586 ------------------------------------------------

PFB0365w          TTTCTTTAATTTTTTTTCTTTGGACATTTCTTTTTTTAAAATTTGGTA
MAL2|PFB0365w     ------------------------------------------------
su_gi_contig_9586 ------------------------------------------------

PFB0365w          AAAATTTTTCCCAATTTTCATTTTTGAATTCTTCATTTTTTTCTAATT
MAL2|PFB0365w     ------------------------------------------------
su_gi_contig_9586 ------------------------------------------------

PFB0365w          CTCTTTTTGCAATAAGTTCTTTAATATGATATACCGGATGTATATTTT
MAL2|PFB0365w     ------------------------------------------------
su_gi_contig_9586 ------------------------------------------------

PFB0365w          TCATACAATCAATAATAATTCTTCTAACAACTTTTAGTGATTTAAAAT
MAL2|PFB0365w     ------------------------------------------------
su_gi_contig_9586 ------------------------------------------------

PFB0365w          GACCTATAACACTAACAGTTTTCCCATGAATACATATATAACAATTTG
MAL2|PFB0365w     ------------------------------------------------
su_gi_contig_9586 ------------------------------------------------

PFB0365w          TTAGAATTTCTAGTGCTTTTAATGTCGTTGCATTACTTCCTAATAACC
MAL2|PFB0365w     ------------------------------------------------
su_gi_contig_9586 ------------------------------------------------

PFB0365w          TTTGTCTTCTTTTAATAAATTTATTTTTATTACGAACATAACCACTTA
MAL2|PFB0365w     ------------------------------------------------
su_gi_contig_9586 ------------------------------------------------

PFB0365w          TTTTTATGATATCACAATATGTTTCATCTTCTAAAACACGTTTCGCAT
MAL2|PFB0365w     ------------------------------------------------
su_gi_contig_9586 ------------------------------------------------

PFB0365w          GTACAAAGGGGACGCTTCGTGATAATAAAGATATCATATCTCTAGATT
MAL2|PFB0365w     ------------------------------------------------
su_gi_contig_9586 ------------------------------------------------

PFB0365w          TTATTATAATATATGGATCAAATGTTTTCTTGGTAGTTTTCACACACA
MAL2|PFB0365w     ------------------------------------------------
su_gi_contig_9586 ------------------------------------------------

PFB0365w          TATAACCTTCAATTAAATCAATTTCAAATTTTATAAAATGCTTATTTA
MAL2|PFB0365w     ------------------------------------------------
su_gi_contig_9586 ------------------------------------------------

PFB0365w          ATACATTTTTTATATCACTACTAAATTGTTGTAAATATTTCTCACGAT
MAL2|PFB0365w     ------------------------------------------------
su_gi_contig_9586 ------------------------------------------------

PFB0365w          ATTTTGGAAATAATACTTTAAAACTTGACTCTTCTAAAAAATGATGTT
MAL2|PFB0365w     ------------------------------------------------
su_gi_contig_9586 ------------------------------------------------

PFB0365w          TGTTATCTTCTTGTGTAAACTTCTCAACTTTCCAATGATCAATGTTTT
MAL2|PFB0365w     ------------------------------------------------
su_gi_contig_9586 ------------------------------------------------

PFB0365w          CATTATCCCATGGTTTATCTTTACGATACTTTTTTTTCTTCTTCACCG
MAL2|PFB0365w     ------------------------------------------------
su_gi_contig_9586 ------------------------------------------------

PFB0365w          TTTCTTCCTCAGCATTACTCATTTGGGGTTCAACAAAATTTTAAATAT
MAL2|PFB0365w     ------------------------------------------------
su_gi_contig_9586 ------------------------------------------------

PFB0365w          AATGCACAAATTAAAGAAAAAAATTAAAAAAATAAAATAAAATAAATA
MAL2|PFB0365w     ------------------------------------------------
su_gi_contig_9586 ------------------------------------------------

PFB0365w          ATAAATAATAATAAAATAATAAAAAATAATAAAAAATAAAAAATGGG
MAL2|PFB0365w     -----------------------------------------------
su_gi_contig_9586 -----------------------------------------------

;

endblock;
