# Supplementary material for: cDNA sequences reveal considerable gene prediction inaccuracy in the Plasmodium falciparum genome
Source: BMC Genomics. 2007 Jul 27;8:255. doi: 10.1186/1471-2164-8-255 (PMC1978503; doi:10.1186/1471-2164-8-255)
Supplement: Additional file 4 — EST contigs that do not match P. falciparum CDS and genomic DNA. For all EST contigs and linked files in additional file 4, please go to [42]. [file 1471-2164-8-255-S4.zip]

Archive with 3 entries (2 files):
- Additional file 4.xls
- __MACOSX/
- __MACOSX/._Additional file 4.xls
