# Supplementary material for: cDNA sequences reveal considerable gene prediction inaccuracy in the Plasmodium falciparum genome
Source: BMC Genomics. 2007 Jul 27;8:255. doi: 10.1186/1471-2164-8-255 (PMC1978503; doi:10.1186/1471-2164-8-255)
Supplement: Additional file 4 — EST contigs that do not match P. falciparum CDS and genomic DNA. For all EST contigs and linked files in additional file 4, please go to [42]. [file 1471-2164-8-255-S4.zip › Additional file 4.xls]

## Sheet: Sup-table3
Assembled contig	Assembler output	Fasta file	Number of sequences	From Dbest	From LMVR	Length (bp)	Percent N	Percent AT	PA at	Reverse?	Contig number	Name of larger sequence	PolyA at	Best match to PF-CDS database	E value	Match	Extent of match	Length of best match	% identity	% Match length	% Match length for all blocks	First residue of sequence	First residue of match	First residue of sequence	Number of segments	Mismatch flagger	Link to Artemis PDF	Orientation of assembled output	Best match to PFFRAG database	E value	Gene Hit	Where	Chromos.	Extent of match	% identity	First residue of match	First residue of sequence	Orientation of sequence in relation to match	Best match to Plasmodium+Toxo database Pf excluded	E value	Match	% identity	% Match length	Best match to Mitochondrial and plastid DNA databases	E value	Best match to rRNA database	E value
List of contigs not matching genome
su-gi-contig_10495	Contig-10495	Contig10495	1	0	1	863	.	70.8		N	10495	012_PfLab1-S-Plate5b.ab1																											hypothetical protein	1e-155	Plasmodium_chabaudi|PC_PH2449|PC402862.00.0|Pc	91	59	Plasmodium falciparum mitochondrion, complete genome	0.0
su-gi-contig_333	Contig-333	Contig333	26	18	8	1468	.	70		N	333	gi|17969550|gb|BM276198.1|BM276198																											Cytochrome c oxidase subunit III	1e-121	Plasmodium_yoelii_yoelii_str._17XNL|MALPY00209|PY00770|Py	84	95	Plasmodium falciparum isolate 123-5 mitochondrion, complete genome	0.0	AF080601 Physarum polycephalum mitochondrial large subunit ribosomal RNA, RNA-edited complete sequence	4E-007
su-gi-contig_8166	Contig-8166	Contig8166	1	1	0	460	.	45.2		N	8166	gi|17968077|gb|BM274693.1|BM274693																											fumarate hydratase, putative	3e-37	Plasmodium_chabaudi|PC_RP2106|PC000142.02.0|Pc	49	25
su-gi-contig_650	Contig-650	Contig650	1	1	0	427	0.2	79.6		N	650	gi|22790842|gb|BU494658.1|BU494658																											hypothetical protein	3e-36	Plasmodium_yoelii_yoelii_str._17XNL|MALPY00677|PY02467|Py	77	18
su-gi-contig_5419	Contig-5419	Contig5419	2	0	2	559	.	44		N	5419	G10_Pf-Sau3A-T3-M-P32.ab1																											ornithine aminotransferase, putative	6e-24	Toxoplasma_gondii_ME49-B7|VIII|59.m00004|Tg	37	37
su-gi-contig_97	Contig-97	Contig97	60	11	49	630	.	56.8		N	97	gi|17968761|gb|BM275432.1|BM275432	174																										hypothetical protein	5e-22	Plasmodium_yoelii_yoelii_str._17XNL|MALPY00209|PY00772|Py	100	26	Plasmodium falciparum mitochondrion, complete genome	0.0	AF080601 Physarum polycephalum mitochondrial large subunit ribosomal RNA, RNA-edited complete sequence	3E-018
su-gi-contig_8298	Contig-8298	Contig8298	1	1	0	394	.	74.1		N	8298	gi|17966844|gb|BM273548.1|BM273548																											tubulin beta chain	3e-19	Plasmodium_yoelii_yoelii_str._17XNL|MALPY01854|PY05711|Py	35	29
su-gi-contig_7288	Contig-7288	Contig7288	1	1	0	265	.	47.5		N	7288	gi|21687791|gb|BQ633638.1|BQ633638																											GTP-binding nuclear protein ran/tc4	7e-16	Plasmodium_yoelii_yoelii_str._17XNL|MALPY01280|PY04253|Py	54	36
su-gi-contig_6353	Contig-6353	Contig6353	1	1	0	556	.	46.2		N	6353	gi|27158441|gb|CA856128.1|CA856128																											NAD binding domain of 6-phosphogluconate dehydrogenase, putative	4e-15	Toxoplasma_gondii_ME49-B7|VIIb|55.m10231|Tg	29	48
su-gi-contig_4733	Contig-4733	Contig4733	2	2	0	286	1	47.6		N	4733	gi|462963|gb|T18177.1|T18177																											hypothetical protein	3e-14	Plasmodium_berghei|PB_RP0447|PB100937.00.0|Pb	62	24
su-gi-contig_5423	Contig-5423	Contig5423	2	0	2	214	.	62.6		N	5423	G11_Pf-Sau3A-T3-M-P26.ab1																											hypothetical protein	4e-14	Plasmodium_yoelii_yoelii_str._17XNL|MALPY02146|PY06363|Py	57	6
su-gi-contig_8012	Contig-8012	Contig8012	1	1	0	365	.	50.7		N	8012	gi|17969631|gb|BM276277.1|BM276277																											cysteine desulfurase, putative	5e-10	Toxoplasma_gondii_ME49-B7|IV|27.m00002|Tg	51	11
su-gi-contig_6623	Contig-6623	Contig6623	1	1	0	265	.	40		N	6623	gi|22794638|gb|BU498444.1|BU498444																											hypothetical protein	3e-09	Toxoplasma_gondii_ME49-B7|IV|27.m00835|Tg	42	13
su-gi-contig_6424	Contig-6424	Contig6424	1	1	0	764	.	39.9		N	6424	gi|27157485|gb|CA855550.1|CA855550																											delta3,5-delta2,4-dienoyl-CoA isomerase, putative	1e-08	Toxoplasma_gondii_ME49-B7|XI|583.m05391|Tg	22	74
su-gi-contig_8974	Contig-8974	Contig8974	1	1	0	401	.	74.1		N	8974	gi|1674865|gb|N97831.1|N97831																											Duffy receptor precursor	3e-08	Plasmodium_vivax_SaI-1|ctg_7164|Pv110810|Pv	26	13
su-gi-contig_6441	Contig-6441	Contig6441	1	1	0	190	.	11.6		N	6441	gi|27157114|gb|CA855333.1|CA855333																											subtilase family serine protease, putative	5e-08	Toxoplasma_gondii_ME49-B7|VIIa|20.m00387|Tg	42	8
su-gi-contig_9026	Contig-9026	Contig9026	1	1	0	175	6.9	44.6		N	9026	gi|1674697|gb|N97679.1|N97679																											hypothetical protein	1e-06	Toxoplasma_gondii_ME49-B7|Ia|83.m01282|Tg	46	4
su-gi-contig_6423	Contig-6423	Contig6423	1	1	0	85	.	18.8		N	6423	gi|27157502|gb|CA855563.1|CA855563																											zinc finger (C3HC4 RING finger) protein, putative	3e-06	Toxoplasma_gondii_ME49-B7|X|42.m03316|Tg	78	2
su-gi-contig_6422	Contig-6422	Contig6422	1	1	0	203	.	46.8		N	6422	gi|27157519|gb|CA855571.1|CA855571																											subtilase family serine protease, putative	5e-06	Toxoplasma_gondii_ME49-B7|VIIa|20.m00387|Tg	40	8
su-gi-contig_8176	Contig-8176	Contig8176	1	1	0	376	.	48.4		N	8176	gi|17967996|gb|BM274685.1|BM274685																											ATP-binding cassette, putative	2e-05	Toxoplasma_gondii_ME49-B7|VIIb|55.m05085|Tg	45	7
su-gi-contig_9659	Contig-9659	Contig9659	1	0	1	357	.	77.3		N	9659	F06_PfBamHI-M-T3-Plate7a.ab1																											hypothetical protein	4e-05	Plasmodium_yoelii_yoelii_str._17XNL|MALPY02868|PY07660|Py	32	36
su-gi-contig_5613	Contig-5613	Contig5613	1	1	0	500	.	71.4		N	5613	gi|12390685|gb|AU088544.1|AU088544																											hypothetical protein	5e-05	Plasmodium_yoelii_yoelii_str._17XNL|MALPY00354|PY01343|Py	28	28
su-gi-contig_8222	Contig-8222	Contig8222	1	1	0	382	1.3	49.5		N	8222	gi|17967573|gb|BM274267.1|BM274267																											nucleolar phosphoprotein (nucleolin), putative	6e-05	Toxoplasma_gondii_ME49-B7|IX|80.m02340|Tg	29	12
su-gi-contig_6455	Contig-6455	Contig6455	1	1	0	511	0.2	46.2		N	6455	gi|27156883|gb|CA855200.1|CA855200																											molybdopterin synthase, putative	0.0001	Toxoplasma_gondii_ME49-B7|V|31.m00906|Tg	46	8
su-gi-contig_6550	Contig-6550	Contig6550	1	1	0	644	.	46		N	6550	gi|27155465|gb|CA854360.1|CA854360																											probable ATP-binding component of ABC transporter-related	0.0001	Plasmodium_yoelii_yoelii_str._17XNL|MALPY02917|PY07750|Py	40	14
su-gi-contig_6383	Contig-6383	Contig6383	1	1	0	600	.	42.2		N	6383	gi|27158047|gb|CA855885.1|CA855885																											trichohyalin, putative	0.0008	Toxoplasma_gondii_ME49-B7|XII|65.m01143|Tg	39	6
su-gi-contig_6420	Contig-6420	Contig6420	1	1	0	108	.	15.7		N	6420	gi|27157552|gb|CA855589.1|CA855589																											hypothetical protein	0.001	Plasmodium_berghei|PB_PH1559|PB401576.00.0|Pb	62	27
su-gi-contig_6421	Contig-6421	Contig6421	1	1	0	146	.	18.5		N	6421	gi|27157521|gb|CA855572.1|CA855572																											multidomain scavenger receptor protein PbSR precursor	0.002	Plasmodium_yoelii_yoelii_str._17XNL|MALPY00282|PY01071|Py	39	3
su-gi-contig_8232	Contig-8232	Contig8232	1	1	0	456	1.5	47.4		N	8232	gi|17967506|gb|BM274200.1|BM274200																											aminotransferase, putative	0.004	Toxoplasma_gondii_ME49-B7|X|46.m01607|Tg	33	17
su-gi-contig_9829	Contig-9829	Contig9829	1	0	1	88	.	56.8		N	9829	H08_PfBamHI-S-T3-Plate12a.ab1																											hypothetical protein	0.007	Plasmodium_yoelii_yoelii_str._17XNL|MALPY00209|PY00773|Py	93	16	Plasmodium falciparum mitochondrion, complete genome	2E-021
su-gi-contig_4907	Contig-4907	Contig4907	2	0	2	272	.	76.1		N	4907	PfLab1-L_R20_-P1a_v2.0__G01_13.ab1																											hypothetical protein	0.011	Plasmodium_yoelii_yoelii_str._17XNL|MALPY02483|PY07003|Py	28	16
su-gi-contig_8242	Contig-8242	Contig8242	1	1	0	445	.	43.6		N	8242	gi|17967443|gb|BM274139.1|BM274139																											hypothetical protein	0.015	Plasmodium_vivax_SaI-1|ctg_7061|Pv100825|Pv	23	6
su-gi-contig_5356	Contig-5356	Contig5356	2	0	2	466	.	43.8		N	5356	F01_Pf-Sau3A-T3-M-P36.ab1																											Pc-fam-3 protein putative	0.021	Plasmodium_chabaudi|PC_PH1555|PC401699.00.0|Pc	26	56
su-gi-contig_8001	Contig-8001	Contig8001	1	1	0	409	.	52.6		N	8001	gi|17969733|gb|BM276377.1|BM276377																											hypothetical protein	0.026	Toxoplasma_gondii_ME49-B7|X|46.m02875|Tg	32	19
su-gi-contig_8252	Contig-8252	Contig8252	1	1	0	577	.	43		N	8252	gi|17967276|gb|BM273974.1|BM273974																											WD domain, G-beta repeat-containing protein	0.054	Toxoplasma_gondii_ME49-B7|VIIb|55.m04986|Tg	27	11
su-gi-contig_8045	Contig-8045	Contig8045	1	1	0	183	.	48.1		N	8045	gi|17969279|gb|BM275934.1|BM275934																											hypothetical protein	0.079	Plasmodium_berghei|PB_PH1559|PB401576.00.0|Pb	81	13
su-gi-contig_5374	Contig-5374	Contig5374	2	0	2	576	.	45		N	5374	F09_Pf-Sau3A-T3-M-P33.ab1																											phospholipase, putative	0.093	Plasmodium_chabaudi|PC_PH2235|PC402542.00.0|Pc	58	29	Reclinomonas americana mitochondrion, complete genome	8E-084	Bacillus cereus 23S ribosomal RNA, partial sequence	3E-079
su-gi-contig_8100	Contig-8100	Contig8100	1	1	0	367	0.3	46		N	8100	gi|17968695|gb|BM275368.1|BM275368																											DNA gyrase subunit B, putative	0.093	Toxoplasma_gondii_ME49-B7|II|113.m00796|Tg	33	8
su-gi-contig_1416	Contig-1416	Contig1416	7	1	6	622	.	45.3		N	1416	F07_Pf-Sau3A-T3-M-P38_d.ab1																											conserved hypothetical protein	0.14	Toxoplasma_gondii_ME49-B7|VIIa|20.m03774|Tg	40	9
su-gi-contig_6507	Contig-6507	Contig6507	1	1	0	568	.	41.9		N	6507	gi|27156062|gb|CA854710.1|CA854710																											PHD-zinc finger (C3HC4 type) protein, putative	0.15	Toxoplasma_gondii_ME49-B7|VIIa|20.m03943|Tg	33	6
su-gi-contig_8067	Contig-8067	Contig8067	1	1	0	349	0.9	41		N	8067	gi|17969036|gb|BM275698.1|BM275698																											hypothetical protein	0.16	Toxoplasma_gondii_ME49-B7|V|39.m00339|Tg	33	2
su-gi-contig_5300	Contig-5300	Contig5300	2	0	2	154	.	48.7		N	5300	D08_Pf-Sau3A-T3-M-P35.ab1																											hypothetical protein	0.21	Toxoplasma_gondii_ME49-B7|III|129.m00263|Tg	48	3
su-gi-contig_11109	Contig-11109	Contig11109	1	0	1	531	.	45.6		N	11109	H03_Pf-Sau3A-T3-M-P1.ab1																											serine/threonine-protein kinase, putative	0.23	Toxoplasma_gondii_ME49-B7|VI|49.m03339|Tg	26	12
su-gi-contig_3938	Contig-3938	Contig3938	2	2	0	542	0.2	45.4		N	3938	gi|27155451|gb|CA854353.1|CA854353																											hypothetical protein	0.24	Toxoplasma_gondii_ME49-B7|VIIa|20.m03817|Tg	28	2
su-gi-contig_5420	Contig-5420	Contig5420	2	0	2	570	.	58.1		N	5420	G10_Pf-Sau3A-T3-M-P37.ab1																											conserved hypothetical protein	0.26	Toxoplasma_gondii_ME49-B7|VI|49.m07222|Tg	26	36
su-gi-contig_7989	Contig-7989	Contig7989	1	1	0	334	.	48.8		N	7989	gi|17969806|gb|BM276447.1|BM276447																											conserved hypothetical protein	0.27	Toxoplasma_gondii_ME49-B7|VIII|59.m03453|Tg	35	7
su-gi-contig_8090	Contig-8090	Contig8090	1	1	0	190	.	48.4		N	8090	gi|17968809|gb|BM275478.1|BM275478																											ABC transporter-related	0.27	Toxoplasma_gondii_ME49-B7|XI|583.m05743|Tg	33	19
su-gi-contig_8211	Contig-8211	Contig8211	1	1	0	400	0.3	45		N	8211	gi|17967623|gb|BM274316.1|BM274316																											hypothetical protein	0.27	Toxoplasma_gondii_ME49-B7|XII|50.m03159|Tg	33	3
su-gi-contig_10706	Contig-10706	Contig10706	1	0	1	84	.	75		N	10706	090_PfLab1-S-P1b.ab1																											hypothetical protein	0.27	Plasmodium_yoelii_yoelii_str._17XNL|MALPY02381|PY06820|Py	56	3
su-gi-contig_8150	Contig-8150	Contig8150	1	1	0	462	.	48.3		N	8150	gi|17968249|gb|BM274931.1|BM274931																											hypothetical protein	0.29	Toxoplasma_gondii_ME49-B7|XII|65.m01148|Tg	47	10
su-gi-contig_8868	Contig-8868	Contig8868	1	1	0	262	.	42.7		N	8868	gi|15585960|gb|BI670576.1|BI670576																											ribonuclease II RNB family protein-related	0.35	Toxoplasma_gondii_ME49-B7|VIIa|20.m03741|Tg	33	2
su-gi-contig_7382	Contig-7382	Contig7382	1	1	0	233	.	57.9		N	7382	gi|21544011|gb|BQ597285.1|BQ597285																											cation-transporting ATPase, putative	0.46	Plasmodium_vivax_SaI-1|ctg_6843|Pv081695|Pv	42	2
su-gi-contig_6347	Contig-6347	Contig6347	1	1	0	503	.	43.1		N	6347	gi|27158532|gb|CA856188.1|CA856188																											protein kinase-related	0.47	Toxoplasma_gondii_ME49-B7|VIII|59.m03632|Tg	32	2
su-gi-contig_6438	Contig-6438	Contig6438	1	1	0	343	.	50.7		N	6438	gi|27157189|gb|CA855376.1|CA855376																											PT repeat-containing protein	0.6	Toxoplasma_gondii_ME49-B7|IX|541.m01199|Tg	26	3
su-gi-contig_7887	Contig-7887	Contig7887	1	1	0	325	.	58.2		N	7887	gi|21254636|gb|BQ451524.1|BQ451524																											hypothetical protein	0.61	Plasmodium_vivax_SaI-1|ctg_6877|Pv085935|Pv	33	1
su-gi-contig_6380	Contig-6380	Contig6380	1	1	0	150	.	84.7		N	6380	gi|27158073|gb|CA855903.1|CA855903																											hypothetical protein	0.62	Plasmodium_yoelii_yoelii_str._17XNL|MALPY02068|PY06175|Py	35	22
su-gi-contig_8165	Contig-8165	Contig8165	1	1	0	370	.	48.1		N	8165	gi|17968103|gb|BM274789.1|BM274789																											hypothetical protein	0.62	Toxoplasma_gondii_ME49-B7|X|33.m01338|Tg	34	2
su-gi-contig_6442	Contig-6442	Contig6442	1	1	0	760	0.7	42.4		N	6442	gi|27157100|gb|CA855326.1|CA855326																											hypothetical protein	0.73	Toxoplasma_gondii_ME49-B7|II|41.m01323|Tg	25	9
su-gi-contig_4613	Contig-4613	Contig4613	2	2	0	569	.	50.1		N	4613	gi|17967539|gb|BM274233.1|BM274233																											hypothetical protein	0.77	Plasmodium_vivax_SaI-1|ctg_6840|Pv080130|Pv	28	1
su-gi-contig_8101	Contig-8101	Contig8101	1	1	0	400	.	58.3		N	8101	gi|17968676|gb|BM275350.1|BM275350																											valyl-tRNA synthetase	0.79	Plasmodium_yoelii_yoelii_str._17XNL|MALPY00144|PY00514|Py	28	8
su-gi-contig_8367	Contig-8367	Contig8367	1	1	0	229	0.4	78.2	206	N	8367	gi|16250523|gb|BI936051.1|BI936051	206																										RNA-binding protein, putative	0.79	Plasmodium_chabaudi|PC_RP2306|PC000474.02.0|Pc	38	11
su-gi-contig_9119	Contig-9119	Contig9119	1	1	0	253	1.2	80.2		N	9119	gi|462824|gb|T18038.1|T18038																											hypothetical protein	0.8	Plasmodium_chabaudi|PC_PH5096|PC302457.00.0|Pc	27	11
su-gi-contig_8115	Contig-8115	Contig8115	1	1	0	274	.	46		N	8115	gi|17968515|gb|BM275192.1|BM275192																											TLD domain-containing protein	0.81	Toxoplasma_gondii_ME49-B7|X|46.m01747|Tg	33	3
su-gi-contig_1977	Contig-1977	Contig1977	5	1	4	220	.	100		N	1977	C10_PfBamHI-M-T7-Plate28a.ab1
su-gi-contig_2768	Contig-2768	Contig2768	3	3	0	84	.	88.1		N	2768	gi|17969846|gb|BM276486.1|BM276486
su-gi-contig_5171	Contig-5171	Contig5171	2	0	2	165	.	38.2		N	5171	A06_Pf-Sau3A-T3-M-P18.ab1
su-gi-contig_5270	Contig-5270	Contig5270	2	0	2	374	.	48.7		N	5270	C11_Pf-Sau3A-T3-M-P29.ab1
su-gi-contig_5286	Contig-5286	Contig5286	2	0	2	155	.	45.2		N	5286	D04_Pf-Sau3A-T3-M-P17.ab1
su-gi-contig_5287	Contig-5287	Contig5287	2	0	2	563	.	50.4		N	5287	D04_Pf-Sau3A-T3-M-P19.ab1
su-gi-contig_5326	Contig-5326	Contig5326	2	0	2	80	.	47.5		N	5326	E03_Pf-Sau3A-T3-M-P36.ab1																																Plasmodium falciparum mitochondrion, complete genome	1E-028
su-gi-contig_5640	Contig-5640	Contig5640	1	1	0	500	2.6	52.8		N	5640	gi|12390570|gb|AU088429.1|AU088429
su-gi-contig_6285	Contig-6285	Contig6285	1	1	0	116	.	50.9		N	6285	gi|27423410|gb|CA934930.1|CA934930
su-gi-contig_6292	Contig-6292	Contig6292	1	1	0	234	4.7	32.5		N	6292	gi|27159587|gb|CA856801.1|CA856801
su-gi-contig_6362	Contig-6362	Contig6362	1	1	0	109	.	45.9		N	6362	gi|27158351|gb|CA856069.1|CA856069
su-gi-contig_6430	Contig-6430	Contig6430	1	1	0	270	0.4	50.4		N	6430	gi|27157402|gb|CA855500.1|CA855500
su-gi-contig_6456	Contig-6456	Contig6456	1	1	0	792	.	49.6		N	6456	gi|27156872|gb|CA855193.1|CA855193
su-gi-contig_6457	Contig-6457	Contig6457	1	1	0	205	3.9	34.1		N	6457	gi|27156855|gb|CA855183.1|CA855183
su-gi-contig_6849	Contig-6849	Contig6849	1	1	0	147	.	71.4		N	6849	gi|22793062|gb|BU496868.1|BU496868
su-gi-contig_7502	Contig-7502	Contig7502	1	1	0	646	.	53.4		N	7502	gi|21543314|gb|BQ596588.1|BQ596588
su-gi-contig_7510	Contig-7510	Contig7510	1	1	0	550	.	54.5		N	7510	gi|21543279|gb|BQ596553.1|BQ596553
su-gi-contig_7847	Contig-7847	Contig7847	1	1	0	244	.	46.3		N	7847	gi|21254825|gb|BQ451713.1|BQ451713
su-gi-contig_8048	Contig-8048	Contig8048	1	1	0	169	.	62.7		N	8048	gi|17969259|gb|BM275914.1|BM275914
su-gi-contig_8059	Contig-8059	Contig8059	1	1	0	190	.	48.9		N	8059	gi|17969076|gb|BM275737.1|BM275737
su-gi-contig_8063	Contig-8063	Contig8063	1	1	0	85	.	60		N	8063	gi|17969054|gb|BM275716.1|BM275716
su-gi-contig_8119	Contig-8119	Contig8119	1	1	0	164	.	50		N	8119	gi|17968498|gb|BM275175.1|BM275175
su-gi-contig_8157	Contig-8157	Contig8157	1	1	0	199	0.5	42.7		N	8157	gi|17968225|gb|BM274907.1|BM274907
su-gi-contig_8214	Contig-8214	Contig8214	1	1	0	184	.	47.8		N	8214	gi|17967601|gb|BM274294.1|BM274294
su-gi-contig_8216	Contig-8216	Contig8216	1	1	0	229	2.6	45		N	8216	gi|17967597|gb|BM274290.1|BM274290
su-gi-contig_8217	Contig-8217	Contig8217	1	1	0	523	.	50.3		N	8217	gi|17967592|gb|BM274285.1|BM274285
su-gi-contig_8223	Contig-8223	Contig8223	1	1	0	96	3.1	43.8		N	8223	gi|17967568|gb|BM274262.1|BM274262
su-gi-contig_8280	Contig-8280	Contig8280	1	1	0	139	.	46.8		N	8280	gi|17967066|gb|BM273767.1|BM273767
su-gi-contig_8626	Contig-8626	Contig8626	1	1	0	109	.	57.8		N	8626	gi|15907701|gb|BI814891.1|BI814891
su-gi-contig_9132	Contig-9132	Contig9132	1	1	0	350	2.3	68.9		N	9132	gi|462792|gb|T18006.1|T18006
su-gi-contig_9190	Contig-9190	Contig9190	1	1	0	250	2	49.6		N	9190	gi|267590|gb|T02475.1|T02475																																		TTU37711 Trichomonas tenax 16S-like ribosomal RNA, complete sequence	3E-059
su-gi-contig_9533	Contig-9533	Contig9533	1	0	1	149	.	85.9		N	9533	E01_PfBamHI-S-T3-Plate12a.ab1
su-gi-contig_9653	Contig-9653	Contig9653	1	0	1	68	.	82.4		N	9653	F05_PfBamHI-M-T7-Plate12a.ab1																																Zea perennis mitochondrion, complete genome	7E-011
su-gi-contig_9978	Contig-9978	Contig9978	1	0	1	177	.	44.6		N	9978	PfLab1-L_F3_-P2a_D09_07.ab1
su-gi-contig_10635	Contig-10635	Contig10635	1	0	1	141	.	63.1		N	10635	060_PfLab1-S-P1b.ab1
su-gi-contig_11041	Contig-11041	Contig11041	1	0	1	104	.	46.2		N	11041	E06_Pf-Sau3A-T3-S-P26.ab1
su-gi-contig_11089	Contig-11089	Contig11089	1	0	1	98	.	61.2		N	11089	G06_Pf-Sau3A-T3-S-P27.ab1
su-gi-contig_11112	Contig-11112	Contig11112	1	0	1	244	.	48		N	11112	H03_Pf-Sau3A-T7-M-P1.ab1
Misannotated genes detected automatically and verified mannually
su-gi-contig_8975	Contig-8975	Contig8975	1	1	0	446	0.4	79.6		N	8975	gi|1674863|gb|N97829.1|N97829		hypothetical protein	1E-102	PF10_0072	193	1941	98	10	17	1	1009	1	2	SAS NOINT EX	8975	FOR	MAL10_Piece#12	1E-143	PF10_0072	Hit	MAL10	266	98	295148	1	FOR	conserved hypothetical protein	1e-26	Plasmodium_chabaudi|PC_RP3606|PC000517.03.0|Pc	76	26
su-gi-contig_4086	Contig-4086	Contig4086	2	2	0	637	.	81.9		Y	4086	gi|22793759|gb|BU497565.1|BU497565		hypothetical protein	3E-054	MAL13P1.345	106	684	100	15	42	1	331	1	3	SAS NOINT EX	4086	FOR	MAL13_Piece#109	0.0	MAL13P1.345	Hit	MAL13	409	99	2714748	1	FOR	hypothetical protein	4e-09	Plasmodium_vivax_SaI-1|ctg_7169|Pv115375|Pv	61	13	Saccharomyces cerevisiae mitochondrion, complete genome	1E-008
su-gi-contig_355	Contig-355	Contig355	44	34	10	1623	.	69.4		Y	355	gi|27158788|gb|CA856348.1|CA856348		40S ribosomal protein, putative	0.0	PF10_0264	792	792	100	100	164	123	1	123	2	SAS NOINT	355	REV	MAL10_Piece#45	0.0	PF10_0264	Hit	MAL10	851	100	1124561	1	REV	ribosomal protein S2, putative	1e-142	Plasmodium_yoelii_yoelii_str._17XNL|MALPY02019|PY06059|Py	92	100	Geothelphusa dehaani mitochondrion, complete genome	6E-016	PFARGA1 P.falciparum 5S rRNA gene, clone N2	3E-008
su-gi-contig_318	Contig-318	Contig318	7	0	7	517	.	66.7		N	318	G03_Pf-Sau3A-T3-M-P35_d.ab1		tubulin beta chain, putative	1E-164	PF10_0084	290	1338	100	22	39	1	481	1	2	SAS EX	318	FOR	MAL10_Piece#15	1E-164	PF10_0084	Hit	MAL10	290	100	361410	1	REV	tubulin beta chain	6e-50	Plasmodium_yoelii_yoelii_str._17XNL|MALPY01854|PY05711|Py	100	22
su-gi-contig_1332	Contig-1332	Contig1332	5	5	0	1016	.	80.1		N	1332	gi|27155943|gb|CA854635.1|CA854635		hypothetical protein	0.0	PF10_0244	590	2772	99	21	37	1	1108	1	3	SAS EX	1332	FOR	MAL10_Piece#42	0.0	PF10_0244	Hit	MAL10	590	99	1047743	1	REV	hypothetical protein	8e-81	Plasmodium_vivax_SaI-1|ctg_7164|Pv111460|Pv	80	19	Tripsacum dactyloides cultivar Pete mitochondrion, complete genome	2E-024
su-gi-contig_122	Contig-122	Contig122	1	0	1	245	.	75.1		N	122	D03_Pf-Sau3A-T3-S-P2.ab1		circumsporozoite-related antigen	8E-068	PF11_0224	128	489	100	26	41	50	1	50	2	SAS EX	122	FOR	MAL11_Piece#33	1E-083	PF11_0224	Hit	MAL11	155	100	813850	16	REV	circumsporozoite-related antigen, putative	6e-06	Plasmodium_berghei|PB_RP1378|PB000484.01.0|Pb	82	32
su-gi-contig_9082	Contig-9082	Contig9082	1	1	0	350	0.6	74.6		N	9082	gi|462938|gb|T18152.1|T18152		hypothetical protein	1E-135	PFI0795w	264	3435	98	8	10	1	1794	1	2	SAS EX	9082	FOR	MAL9_Piece#28	1E-134	PFI0795w	Hit	MAL9	264	98	678111	1	FOR	CCAAT-box DNA binding protein subunit B	1e-08	Plasmodium_yoelii_yoelii_str._17XNL|MALPY00059|PY00222|Py	89	3
su-gi-contig_496	Contig-496	Contig496	1	1	0	281	.	75.1		N	496	gi|1675057|gb|N98023.1|N98023		hypothetical protein	1E-063	PF11_0302	121	1359	100	9	21	7	541	7	3	SAS	496	FOR	MAL11_Piece#45	3E-063	PF11_0302	Hit	MAL11	121	100	1123448	7	FOR	hypothetical protein	0.027	Plasmodium_yoelii_yoelii_str._17XNL|MALPY01805|PY05613|Py	24	20
su-gi-contig_544	Contig-544	Contig544	6	6	0	416	.	69.7		N	544	gi|17969169|gb|BM275826.1|BM275826		P. falciparum homologue of Drosophila nmda1 protein, putative	0.0	PFL2325c	357	870	99	41	48	9	3	9	2	SAS	544	FOR	MAL12_Piece#80	0.0	PFL2325c	Hit	MAL12	357	99	1984033	9	REV	hypothetical protein, conserved	2e-37	Plasmodium_vivax_SaI-1|ctg_7061|Pv101315|Pv	66	43
su-gi-contig_11055	Contig-11055	Contig11055	1	0	1	134	.	83.6		N	11055	E11_Pf-Sau3A-T3-S-P11.ab1		Zinc finger transcription factor (krox1)	3E-047	PFL0465c	93	4386	100	2	2	1	1093	1	2	SAS	11055	FOR	MAL12_Piece#18	7E-047	PFL0465c	Hit	MAL12	93	100	431722	1	REV	hypothetical protein	0.21	Plasmodium_yoelii_yoelii_str._17XNL|MALPY01414|PY04595|Py	38	3
su-gi-contig_9378	Contig-9378	Contig9378	1	0	1	158	.	74.7		N	9378	C02_PfBamHI-M-T3-Plate9a.ab1		hypothetical protein, conserved	5E-059	PFE0750c	125	2547	98	5	6	1	16	1	2	SAS	9378	REV	MAL5_Piece#25	1E-058	PFE0750c	Hit	MAL5	125	98	623183	1	FOR	hypothetical protein	0.013	Plasmodium_yoelii_yoelii_str._17XNL|MALPY00468|PY01729|Py	57	19
su-gi-contig_3641	Contig-3641	Contig3641	2	2	0	848	.	79.1		N	3641	gi|17969413|gb|BM276064.1|BM276064		hypothetical protein	0.0	PFA0570w	564	1914	99	29	38	42	313	42	2	NOINT EX	3641	FOR	MAL1_Piece#18	0.0	PFA0570w	Hit	MAL1	438	99	447489	42	FOR	hypothetical protein	4e-61	Plasmodium_vivax_SaI-1|ctg_6843|Pv081215|Pv	51	35	Adoxophyes honmai mitochondrion, complete genome	2E-029
su-gi-contig_4538	Contig-4538	Contig4538	2	2	0	553	.	72		N	4538	gi|17969180|gb|BM275837.1|BM275837		hypothetical protein	1E-065	PFA0415c	125	924	100	14	40	69	472	69	4	NOINT EX	4538	REV	MAL1_Piece#14	2E-093	PFA0415c	Hit	MAL1	172	100	345537	16	FOR	hypothetical protein	3e-41	Plasmodium_vivax_SaI-1|ctg_6843|Pv081360|Pv	49	73
su-gi-contig_7566	Contig-7566	Contig7566	1	1	0	537	0.4	81.4		N	7566	gi|21543032|gb|BQ596306.1|BQ596306		Ebl-1 like protein, putative	3E-035	PFA0125c	74	4704	100	2	2	122	4425	122	3	NOINT EX	7566	REV	MAL1_Piece#5	1E-143	PFA0125c	Hit	MAL1	298	96	110868	1	FOR	hypothetical protein	0.006	Toxoplasma_gondii_ME49-B7|XI|583.m11455|Tg	45	11	Saccharomyces castellii strain NRRL Y-12630 mitochondrion, complete genome	7E-007
su-gi-contig_470	Contig-470	Contig470	25	25	0	1395	.	79.4	1370	N	470	gi|21255443|gb|BQ452331.1|BQ452331		hypothetical protein	1E-177	PF10_0069	313	732	100	43	84	501	1	501	2	NOINT EX	470	FOR	MAL10_Piece#12	0.0	PF10_0069	5p-138	MAL10	695	99	280973	16	FOR	hypothetical protein, conserved	5e-90	Plasmodium_vivax_SaI-1|ctg_7022|Pv094540|Pv	74	106	Dermatobia hominis mitochondrion, complete genome	9E-018	PFARGA1 P.falciparum 5S rRNA gene, clone N2	9E-008
su-gi-contig_1170	Contig-1170	Contig1170	8	2	6	2162	.	74.9		N	1170	D09_PfLab1-Large-Plate15b.ab1		phosphatidyl inositol glycan, class A, putative	0.0	PF10_0316	1119	1494	99	75	90	317	1	317	4	NOINT EX	1170	FOR	MAL10_Piece#53	0.0	PF10_0316	Hit	MAL10	752	99	1304704	12	REV	phosphatidyl inositol glycan, class A, putative	0	Plasmodium_vivax_SaI-1|ctg_7164|Pv111105|Pv	85	100
su-gi-contig_3125	Contig-3125	Contig3125	3	3	0	730	.	76.8		N	3125	gi|15907429|gb|BI814751.1|BI814751		hypothetical protein	0.0	PF10_0359	373	609	99	61	87	1	32	1	2	NOINT EX	3125	FOR	MAL10_Piece#58	2E-063	PF10_0359	Hit	MAL10	122	100	1448884	1	REV	hypothetical protein, conserved	4e-86	Plasmodium_vivax_SaI-1|ctg_7164|Pv110925|Pv	71	101
su-gi-contig_2283	Contig-2283	Contig2283	4	4	0	974	.	79.5		N	2283	gi|21687735|gb|BQ633582.1|BQ633582		hypothetical protein	0.0	PF11_0361	399	558	100	72	93	89	1	89	3	NOINT EX	2283	FOR	MAL11_Piece#55	1E-168	PF11_0361	Hit	MAL11	298	100	1370567	1	FOR	PQ loop repeat family protein	8e-52	Plasmodium_vivax_SaI-1|ctg_6977|Pv092360|Pv	53	112	Dermatobia hominis mitochondrion, complete genome	2E-008
su-gi-contig_2413	Contig-2413	Contig2413	4	2	2	580	.	79.8		N	2413	gi|21480637|gb|BQ577320.1|BQ577320		hypothetical protein	2E-070	PF11_0370	133	687	100	19	46	155	1	155	3	NOINT EX	2413	FOR	MAL11_Piece#56	1E-126	PF11_0370	5p-4	MAL11	227	100	1397456	31	REV	3-oxo-5-alpha-steroid 4-dehydrogenase domain containing protein	2e-63	Plasmodium_vivax_SaI-1|ctg_6977|Pv092410|Pv	86	43	Crocodylus porosus mitochondrion, complete genome	8E-010
su-gi-contig_3281	Contig-3281	Contig3281	3	1	2	1088	.	77.1		N	3281	B03_PfBamHI-M-T7-Plate21a.ab1		oligosacharyl transferase STT3 subunit, putative	0.0	PF11_0173	888	2601	99	34	37	1	1	1	2	NOINT EX	3281	REV	MAL11_Piece#26	0.0	PF11_0173	Hit	MAL11	888	99	625893	1	FOR	oligosacharyl transferase STT3 subunit, putative	1e-124	Plasmodium_berghei|PB_RP3737|PB000857.03.0|Pb	67	53
su-gi-contig_9279	Contig-9279	Contig9279	1	0	1	632	.	74.5		N	9279	B01_PfBamHI-L-T3-Plate3a.ab1		hypothetical protein	1E-140	PF11_0278	254	1440	99	18	32	117	57	117	3	NOINT EX	9279	FOR	MAL11_Piece#42	1E-110	PF11_0278	Hit	MAL11	201	100	1042681	2	REV	hypothetical protein	3e-58	Plasmodium_vivax_SaI-1|ctg_6977|Pv091950|Pv	57	19
su-gi-contig_1345	Contig-1345	Contig1345	7	7	0	738	.	81.4	712	N	1345	gi|22790976|gb|BU494782.1|BU494782	562	hypothetical protein, conserved	1E-126	PFL0623c	227	480	100	47	86	52	1	52	3	NOINT EX	1345	FOR	MAL12_Piece#23	1E-160	PFL0623c	3p-20	MAL12	285	100	555653	1	REV	hypothetical protein	7e-65	Plasmodium_vivax_SaI-1|ctg_7202|Pv123335|Pv	75	100	Geothelphusa dehaani mitochondrion, complete genome	1E-009	PFARGA1 P.falciparum 5S rRNA gene, clone N2	4E-008
su-gi-contig_2454	Contig-2454	Contig2454	4	1	3	903	.	74.2		N	2454	B07_PfBamHI-L-T3-Plate8a.ab1		hypothetical protein	0.0	PFL0890c	387	1476	97	26	50	1	583	1	3	NOINT EX	2454	FOR	MAL12_Piece#29	0.0	PFL0890c	Hit	MAL12	325	100	721144	1	REV	conserved hypothetical protein	1e-94	Plasmodium_berghei|PB_RP3966|PB001098.03.0|Pb	72	92	Dermatobia hominis mitochondrion, complete genome	8E-011	PFARGA1 P.falciparum 5S rRNA gene, clone N2	1E-008
su-gi-contig_55	Contig-55	Contig55	3	0	3	779	.	80.9		N	55	A04_PfBamHI-M-T3-Plate27a.ab1		hypothetical protein	0.0	PFL1800w	528	5748	100	9	13	1	2443	1	2	NOINT EX	55	FOR	MAL12_Piece#63	0.0	PFL1800w	Hit	MAL12	528	100	1552754	1	FOR	hypothetical protein	2e-27	Plasmodium_yoelii_yoelii_str._17XNL|MALPY01929|PY05868|Py	39	16	Adoxophyes honmai mitochondrion, complete genome	8E-017
su-gi-contig_4026	Contig-4026	Contig4026	2	2	0	969	.	78		N	4026	gi|22794300|gb|BU498106.1|BU498106		hypothetical protein	1E-152	PFL0685w	270	3852	100	7	19	23	2856	23	4	NOINT EX	4026	REV	MAL12_Piece#25	0.0	PFL0685w	Hit	MAL12	606	100	605486	23	REV	hypothetical protein, conserved	1e-40	Plasmodium_vivax_SaI-1|ctg_7202|Pv123395|Pv	31	28	Aspasma minima mitochondrion, complete genome	1E-012	PFARGA1 P.falciparum 5S rRNA gene, clone N2	9E-007
su-gi-contig_2735	Contig-2735	Contig2735	1	1	0	433	.	76.4		N	2735	gi|27156619|gb|CA855049.1|CA855049		hypothetical protein	1E-107	PFL1820w	194	1473	100	13	17	121	173	121	2	NOINT EX	2735	FOR	MAL12_Piece#63	1E-106	PFL1820w	Hit	MAL12	194	100	1569065	121	FOR	conserved hypothetical protein	2e-16	Plasmodium_berghei|PB_RP0878|PB001122.00.0|Pb	50	16
su-gi-contig_541	Contig-541	Contig541	14	13	1	1386	.	72.2		N	541	gi|21254864|gb|BQ451752.1|BQ451752	329	hypothetical protein	0.0	MAL13P1.269	788	2361	100	33	46	221	870	221	2	NOINT EX	541	FOR	MAL13_Piece#85	0.0	MAL13P1.269	Hit	MAL13	857	100	2115390	221	REV	conserved hypothetical protein	3e-27	Plasmodium_berghei|PB_RP2554|PB000614.02.0|Pb	82	57
su-gi-contig_414	Contig-414	Contig414	6	6	0	605	.	76		N	414	gi|27156205|gb|CA854799.1|CA854799		hypothetical protein	1E-144	MAL13P1.305	256	666	100	38	74	52	1	52	2	NOINT EX	414	FOR	MAL13_Piece#99	3E-093	MAL13P1.305	Hit	MAL13	172	100	2458356	6	FOR	hypothetical protein	3e-37	Plasmodium_vivax_SaI-1|ctg_7169|Pv115025|Pv	50	35
su-gi-contig_8	Contig-8	Contig8	2	2	0	955	.	75.9		Y	8	gi|17968153|gb|BM274838.1|BM274838		hypothetical protein	0.0	MAL13P1.149	407	1047	100	39	83	41	156	41	3	NOINT EX	8	REV	MAL13_Piece#49	1E-131	MAL13P1.149	Hit	MAL13	236	100	1209920	16	FOR	conserved hypothetical protein	2e-92	Plasmodium_berghei|PB_RP1700|PB000841.01.0|Pb	54	67
su-gi-contig_410	Contig-410	Contig410	1	1	0	568	0.2	76.1		N	410	gi|22792820|gb|BU496626.1|BU496626		protein kinase, putative	4E-081	MAL13P1.84	151	903	100	17	45	1	196	1	3	NOINT EX	410	FOR	MAL13_Piece#27	1E-110	MAL13P1.84	Hit	MAL13	200	100	669643	1	REV	protein kinase, putative	6e-20	Plasmodium_chabaudi|PC_RP3515|PC000418.03.0|Pc	77	22
su-gi-contig_867	Contig-867	Contig867	11	9	2	728	.	70.2		N	867	gi|27159543|gb|CA856775.1|CA856775		ubiquitin carboxyl-terminal hydrolase, putative	1E-170	PF14_0576	300	627	100	48	89	27	1	27	2	NOINT EX	867	FOR	MAL14_Piece#99	7E-082	PF14_0576	Hit	MAL14	153	100	2460249	6	FOR	ubiquitin carboxyl-terminal hydrolase, putative	3e-87	Plasmodium_vivax_SaI-1|ctg_7179|Pv117435|Pv	63	100
su-gi-contig_275	Contig-275	Contig275	2	1	1	756	.	69.3		N	275	B09_PfLab1-Large-Plate15b.ab1		hypothetical protein	0.0	PF14_0338	340	2733	100	12	25	1	991	1	3	NOINT EX	275	FOR	MAL14_Piece#58	1E-095	PF14_0338	Hit	MAL14	176	100	1446983	25	REV	conserved hypothetical protein	7e-47	Plasmodium_chabaudi|PC_RP2446|PC000693.02.0|Pc	40	60
su-gi-contig_1359	Contig-1359	Contig1359	2	2	0	823	.	78.7		N	1359	gi|17969383|gb|BM276035.1|BM276035		hypothetical protein	1E-141	PFB0855c	252	3450	100	7	16	197	37	197	5	NOINT EX	1359	REV	MAL2_Piece#30	1E-141	PFB0855c	Hit	MAL2	252	100	749077	1	FOR	rRNA methylase	2e-22	Plasmodium_yoelii_yoelii_str._17XNL|MALPY00328|PY01246|Py	69	19	Geothelphusa dehaani mitochondrion, complete genome	1E-009	PFARGA1 P.falciparum 5S rRNA gene, clone N2	5E-011
su-gi-contig_4171	Contig-4171	Contig4171	2	2	0	579	.	76.3		Y	4171	gi|22792850|gb|BU496656.1|BU496656	231	hypothetical protein, conserved	1E-158	PFB0255w	280	576	100	49	74	79	1	79	3	NOINT EX	4171	FOR	MAL2_Piece#10	1E-124	PFB0255w	Hit	MAL2	224	100	232096	1	FOR	hypothetical protein, conserved	3e-69	Plasmodium_vivax_SaI-1|ctg_6663|Pv003720|Pv	74	81
su-gi-contig_8181	Contig-8181	Contig8181	1	1	0	558	.	73.1		N	8181	gi|17967962|gb|BM274651.1|BM274651		hypothetical protein	1E-143	PFB0415c	255	771	100	33	57	4	134	4	2	NOINT EX	8181	FOR	MAL2_Piece#16	3E-062	PFB0415c	Hit	MAL2	120	100	385810	1	REV	hypothetical protein, conserved	2e-73	Plasmodium_vivax_SaI-1|ctg_6663|Pv003915|Pv	68	69
su-gi-contig_299	Contig-299	Contig299	73	62	11	2605	.	74.1	2586	N	299	G10_330_1.ab1	242	Cytoadherence linked asexual protein, CLAG	0.0	PFC0120w	1157	4254	99	27	47	9	2176	9	2	NOINT EX	299	FOR	MAL3_Piece#6	0.0	PFC0120w	Hit	MAL3	1314	100	136485	9	FOR	cytoadherence linked asexual protein, CLAG, putative	1e-153	Plasmodium_vivax_SaI-1|ctg_7202|Pv121885|Pv	39	52
su-gi-contig_1735	Contig-1735	Contig1735	5	3	2	579	.	77.4		N	1735	gi|12388830|gb|AU086689.1|AU086689		hypothetical protein, conserved	1E-172	PFC0475c	303	2862	100	11	14	167	1	167	2	NOINT EX	1735	FOR	MAL3_Piece#20	0.0	PFC0475c	Hit	MAL3	469	100	479875	1	REV	phosphatidylinositol 3- and 4-kinase, putative	1e-54	Plasmodium_vivax_SaI-1|ctg_7187|Pv119670|Pv	84	10
su-gi-contig_1759	Contig-1759	Contig1759	5	5	0	1036	0.2	78.8		Y	1759	gi|27159077|gb|CA856505.1|CA856505		hypothetical protein	0.0	PFC0490w	497	2109	99	24	38	201	1273	201	2	NOINT EX	1759	REV	MAL3_Piece#20	0.0	PFC0490w	Hit	MAL3	428	99	497718	1	REV	hypothetical protein	5e-41	Plasmodium_yoelii_yoelii_str._17XNL|MALPY00463|PY01717|Py	47	25
su-gi-contig_1318	Contig-1318	Contig1318	7	4	3	1220	.	82		N	1318	E12_2067_1.ab1		hypothetical protein	0.0	PFD0860w	1049	1620	99	65	67	1	176	1	2	NOINT EX	1318	FOR	MAL4_Piece#32	0.0	PFD0860w	Hit	MAL4	907	99	792236	1	FOR	conserved hypothetical protein	1e-30	Plasmodium_chabaudi|PC_PH0907|PC300419.00.0|Pc	58	106	Ascaris suum mitochondrion, complete genome	7E-015	TRBS3RRBN Trypanosoma cruzi 5.8S ribosomal RNA, internal transcribed spacers 1-7 (ITS1-ITS7), and 28S ribosomal RNA	5E-009
su-gi-contig_576	Contig-576	Contig576	5	4	1	628	0.5	79.1		N	576	gi|12389549|gb|AU087408.1|AU087408		ag-1 blood stage membrane protein homologue	4E-069	PFD0255w	131	1740	100	8	17	5	1	5	3	NOINT EX	576	FOR	MAL4_Piece#12	0.0	PFD0255w	Hit	MAL4	501	98	285299	5	FOR	Plasmodium yoelii blood stage membrane protein ag-1, putative	7e-15	Plasmodium_vivax_SaI-1|ctg_6569|Pv000980|Pv	58	13
su-gi-contig_350	Contig-350	Contig350	1	1	0	580	.	75.5		N	350	gi|17968568|gb|BM275244.1|BM275244		hypothetical protein	1E-170	PFD0910w	301	624	100	48	64	128	1	128	2	NOINT EX	350	FOR	MAL4_Piece#35	1E-139	PFD0910w	Hit	MAL4	249	100	850770	1	FOR	conserved hypothetical protein	1e-42	Plasmodium_chabaudi|PC_RP2056|PC000077.02.0|Pc	58	79	Dermatobia hominis mitochondrion, complete genome	3E-009
su-gi-contig_704	Contig-704	Contig704	1	1	0	571	.	83.4		N	704	gi|21254708|gb|BQ451596.1|BQ451596		hypothetical protein	1E-102	PFD0669c	186	360	100	52	81	1	19	1	3	NOINT EX	704	FOR	MAL4_Piece#27	0.0	PFD0669c	Hit	MAL4	571	100	657156	1	REV	hypothetical protein	7e-23	Plasmodium_vivax_SaI-1|ctg_6950|Pv089670|Pv	46	107	Bombyx mandarina mitochondrion, complete genome	8E-010
su-gi-contig_1492	Contig-1492	Contig1492	6	6	0	634	.	72.4		N	1492	gi|27159324|gb|CA856638.1|CA856638		hypothetical protein	1E-101	PFE0725c	185	600	100	31	73	53	1	53	3	NOINT EX	1492	FOR	MAL5_Piece#25	1E-120	PFE0725c	Hit	MAL5	221	99	606185	16	REV	hypothetical protein, conserved	8e-69	Plasmodium_vivax_SaI-1|ctg_6840|Pv080520|Pv	67	90
su-gi-contig_1803	Contig-1803	Contig1803	5	4	1	691	.	68.2		N	1803	gi|27156911|gb|CA855217.1|CA855217		hypothetical protein	1E-158	PFE1540w	293	744	98	39	73	131	28	131	3	NOINT EX	1803	FOR	MAL5_Piece#51	4E-068	PFE1540w	Hit	MAL5	130	100	1256507	18	FOR	hypothetical protein	7e-85	Plasmodium_vivax_SaI-1|ctg_6840|Pv079725|Pv	67	85
su-gi-contig_3226	Contig-3226	Contig3226	3	3	0	569	.	74.2		N	3226	gi|17969337|gb|BM275990.1|BM275990		hypothetical protein	1E-141	PFE0945c	252	474	100	53	74	135	1	135	2	NOINT EX	3226	FOR	MAL5_Piece#32	0.0	PFE0945c	Hit	MAL5	385	100	784741	23	REV	hypothetical protein	4e-37	Plasmodium_vivax_SaI-1|ctg_6840|Pv080305|Pv	65	46
su-gi-contig_3760	Contig-3760	Contig3760	2	2	0	953	4.2	71		N	3760	gi|46502792|gb|AJ555582.1|AJ555582		ribonuclease, putative	0.0	PFF0745c	648	8244	99	8	11	1	6270	1	2	NOINT EX	3760	FOR	MAL6_Piece#26	0.0	PFF0745c	Hit	MAL6	648	99	633099	1	REV	RNB-like protein, putative	2e-32	Plasmodium_yoelii_yoelii_str._17XNL|MALPY01085|PY03694|Py	32	11
su-gi-contig_384	Contig-384	Contig384	1	1	0	550	.	78.4		N	384	gi|17968988|gb|BM275651.1|BM275651		hypothetical protein	1E-059	PFF1170w	115	570	100	20	40	232	1	232	3	NOINT EX	384	FOR	MAL6_Piece#40	0.0	PFF1170w	5p-67	MAL6	328	100	987578	1	FOR	Plasmodium falciparum CPW-WPC domain containing protein	7e-36	Plasmodium_vivax_SaI-1|ctg_7169|Pv114330|Pv	66	55	Dermatobia hominis mitochondrion, complete genome	5E-020	PFARGA1 P.falciparum 5S rRNA gene, clone N2	5E-010
su-gi-contig_10891	Contig-10891	Contig10891	1	0	1	710	.	77.3		N	10891	H03_PfLab1-Large-Plate9b.ab1		hypothetical protein	0.0	PFF0920c	432	5610	98	8	10	107	129	107	2	NOINT EX	10891	FOR	MAL6_Piece#32	4E-077	PFF0920c	Hit	MAL6	149	99	794987	1	REV	hypothetical protein	1e-125	Plasmodium_vivax_SaI-1|ctg_7169|Pv114075|Pv	92	16
su-gi-contig_4135	Contig-4135	Contig4135	1	1	0	414	.	79.2		N	4135	gi|15907800|gb|BI814941.1|BI814941		ribonuclease, putative	2E-029	PFF0745c	64	8244	100	1	1	135	8001	135	3	NOINT EX	4135	FOR	MAL6_Piece#26	1E-155	PFF0745c	Hit	MAL6	311	97	631203	41	REV	hypothetical protein, conserved	7e-11	Plasmodium_vivax_SaI-1|ctg_7169|Pv113905|Pv	72	1
su-gi-contig_52	Contig-52	Contig52	2	2	0	662	.	74.5		Y	52	gi|21254757|gb|BQ451645.1|BQ451645		Cytoadherence linked asexual protein	0.0	MAL7P1.229	564	4113	99	14	15	1	713	1	2	NOINT EX	52	FOR	MAL7_Piece#5	0.0	MAL7P1.229	Hit	MAL7	547	100	114187	1	REV	cytoadherence-linked asexual protein (CLAG), putative	3e-47	Plasmodium_vivax_SaI-1|ctg_7022|Pv094265|Pv	43	15
su-gi-contig_4457	Contig-4457	Contig4457	2	2	0	522	.	78		Y	4457	gi|21254973|gb|BQ451861.1|BQ451861	327	hypothetical protein	2E-073	MAL7P1.19	138	11850	100	1	2	23	11467	23	3	NOINT EX	4457	FOR	MAL7_Piece#11	0.0	MAL7P1.19	Hit	MAL7	361	98	271745	23	REV	hypothetical protein	4e-22	Plasmodium_chabaudi|PC_RP1983|PC000963.01.0|Pc	64	16	Sepia officinalis mitochondrion, complete genome	3E-009	PFARGA1 P.falciparum 5S rRNA gene, clone N2	5E-007
su-gi-contig_1681	Contig-1681	Contig1681	6	0	6	999	.	77.1		N	1681	A02_464_1.ab1		ruvB-like DNA helicase, putative	8E-099	PF08_0100	181	1563	100	12	38	53	1	53	6	NOINT EX	1681	REV	MAL8_Piece#21	1E-141	PF08_0100	Hit	MAL8	263	99	500967	1	FOR	RuvB-like 1, putative	8e-26	Plasmodium_vivax_SaI-1|ctg_7202|Pv123295|Pv	49	29
su-gi-contig_2958	Contig-2958	Contig2958	3	3	0	861	.	79.2		N	2958	gi|21480418|gb|BQ577101.1|BQ577101		hypothetical protein	1E-127	MAL8P1.93	228	706	100	32	77	104	1	104	3	NOINT EX	2958	FOR	MAL8_Piece#28	0.0	MAL8P1.93	Hit	MAL8	333	99	683361	1	REV	hypothetical protein	2e-45	Plasmodium_vivax_SaI-1|ctg_7202|Pv123065|Pv	58	99	Pichia canadensis mitochondrion, complete genome	3E-007
su-gi-contig_4210	Contig-4210	Contig4210	2	2	0	896	.	78.3		Y	4210	gi|22792366|gb|BU496172.1|BU496172		hypothetical protein	9E-080	MAL8P1.60	149	4227	100	4	11	1	855	1	4	NOINT EX	4210	REV	MAL8_Piece#36	0.0	MAL8P1.60	Hit	MAL8	789	99	896566	1	FOR	hypothetical protein	1e-12	Plasmodium_vivax_SaI-1|ctg_6950|Pv089375|Pv	59	4	Monosiga brevicollis mitochondrion, complete genome	2E-014
su-gi-contig_459	Contig-459	Contig459	26	26	0	1214	.	74.6		N	459	gi|27156040|gb|CA854697.1|CA854697		hypothetical protein	0.0	PFI1095w	364	939	100	39	72	354	50	354	4	NOINT EX	459	FOR	MAL9_Piece#37	1E-170	PFI1095w	5p-497	MAL9	301	100	905827	3	FOR	conserved hypothetical protein	8e-62	Plasmodium_chabaudi|PC_RP3986|PC000867.03.0|Pc	64	104
su-gi-contig_1900	Contig-1900	Contig1900	5	5	0	960	.	79.2		N	1900	gi|17968827|gb|BM275495.1|BM275495		hypothetical protein	4E-085	PFI1463w	158	420	100	38	96	12	1	12	4	NOINT EX	1900	FOR	MAL9_Piece#48	0.0	PFI1463w	3p-108	MAL9	440	99	1188774	1	FOR	hypothetical protein	7e-55	Plasmodium_vivax_SaI-1|ctg_7052|Pv099955|Pv	53	99	Dermatobia hominis mitochondrion, complete genome	3E-010	PFARGA1 P.falciparum 5S rRNA gene, clone N2	9E-007
su-gi-contig_2944	Contig-2944	Contig2944	3	3	0	699	.	70		N	2944	gi|22794139|gb|BU497945.1|BU497945		hypothetical protein, conserved	2E-068	PFI0280c	130	897	100	14	49	33	294	33	5	NOINT EX	2944	FOR	MAL9_Piece#12	1E-067	PFI0280c	Hit	MAL9	145	97	284194	23	REV	Autophagocytosis associated protein, C-terminal domain containing protein	2e-81	Plasmodium_vivax_SaI-1|ctg_7052|Pv098725|Pv	65	70
su-gi-contig_4588	Contig-4588	Contig4588	2	2	0	557	.	78.8		N	4588	gi|17968379|gb|BM275058.1|BM275058		hypothetical protein	1E-111	PFI1220w	202	513	100	39	60	1	151	1	4	NOINT EX	4588	FOR	MAL9_Piece#41	1E-111	PFI1220w	Hit	MAL9	202	100	1010751	1	FOR	hypothetical protein	5e-34	Plasmodium_vivax_SaI-1|ctg_7052|Pv099660|Pv	62	57
su-gi-contig_3037	Contig-3037	Contig3037	1	1	0	420	.	71.7		N	3037	gi|21884493|gb|BQ739480.1|BQ739480		hypothetical protein	5E-086	PFI0490c	159	3588	100	4	9	1	3168	1	3	NOINT EX	3037	FOR	MAL9_Piece#19	0.0	PFI0490c	Hit	MAL9	320	100	457305	1	REV	hypothetical protein, conserved	9e-46	Plasmodium_vivax_SaI-1|ctg_7052|Pv098945|Pv	71	12
su-gi-contig_766	Contig-766	Contig766	13	5	8	2838	.	79.8		N	766	G08_2283_302.ab1		DNA repair exonuclease, putative	0.0	PFA0390w	1702	3357	100	51	74	1	857	1	2	NOINT	766	FOR	MAL1_Piece#13	0.0	PFA0390w	Hit	MAL1	2838	99	324382	1	FOR	rad32-related	0	Plasmodium_yoelii_yoelii_str._17XNL|MALPY02068|PY06177|Py	48	67	Adoxophyes honmai mitochondrion, complete genome	2E-011
su-gi-contig_904	Contig-904	Contig904	11	2	9	1641	.	77.5		N	904	021_PfLab1-S-Plate8b.ab1		ubiquitin carboxyl-terminal hydrolase, putative	0.0	PFA0220w	1154	3321	99	35	37	345	1	345	2	NOINT	904	FOR	MAL1_Piece#8	0.0	PFA0220w	Hit	MAL1	1365	99	197787	1	FOR	hypothetical protein	9e-36	Plasmodium_vivax_SaI-1|ctg_6843|Pv081545|Pv	45	7
su-gi-contig_6470	Contig-6470	Contig6470	1	1	0	533	.	83.7		N	6470	gi|27156579|gb|CA855020.1|CA855020		hypothetical protein	8E-036	PFA0435w	75	1083	100	7	7	289	953	289	2	NOINT	6470	REV	MAL1_Piece#15	1E-132	PFA0435w	Hit	MAL1	237	100	361321	6	REV	hypothetical protein	4e-07	Plasmodium_chabaudi|PC_RP3858|PC000740.03.0|Pc	80	26	Aleurochiton aceris mitochondrion, complete genome	7E-007
su-gi-contig_779	Contig-779	Contig779	13	11	2	1115	.	75.3		N	779	038_PfLab1-M-P16b.ab1		phosphomannomutase, putative	0.0	PF10_0169	554	654	100	85	100	36	1	36	2	NOINT	779	FOR	MAL10_Piece#28	1E-167	PF10_0169	3p-220	MAL10	305	99	697629	16	REV	Eukaryotic phosphomannomutase	2e-89	Plasmodium_yoelii_yoelii_str._17XNL|MALPY00055|PY00199|Py	70	96
su-gi-contig_1545	Contig-1545	Contig1545	6	2	4	1238	.	83.8		N	1545	008_PfLab1-S-Plate12b.ab1		hypothetical protein	0.0	PF10_0247	462	2142	99	22	26	448	1583	448	2	NOINT	1545	REV	MAL10_Piece#43	0.0	PF10_0247	Hit	MAL10	1238	99	1062194	1	FOR	hypothetical protein	7e-27	Plasmodium_vivax_SaI-1|ctg_7164|Pv111440|Pv	38	29	Apteryx haastii mitochondrion, complete genome	3E-017
su-gi-contig_1611	Contig-1611	Contig1611	6	4	2	726	.	77.3		N	1611	gi|21480638|gb|BQ577321.1|BQ577321	239	hypothetical protein	8E-049	PF10_0222	97	183	100	53	53	56	1	56	2	NOINT	1611	FOR	MAL10_Piece#39	0.0	PF10_0222	3p-113	MAL10	412	99	959917	1	REV	hypothetical protein	3e-61	Plasmodium_vivax_SaI-1|ctg_7164|Pv111570|Pv	83	100
su-gi-contig_1763	Contig-1763	Contig1763	5	5	0	623	.	79.3		N	1763	gi|22794254|gb|BU498060.1|BU498060		hypothetical protein	1E-163	PF10_0258	288	591	100	49	54	23	271	23	2	NOINT	1763	FOR	MAL10_Piece#45	1E-174	PF10_0258	3p-6	MAL10	308	100	1104253	23	FOR	hypothetical protein	2e-21	Plasmodium_vivax_SaI-1|ctg_7164|Pv111405|Pv	50	57	Pelomedusa subrufa mitochondrion, complete genome	9E-010
su-gi-contig_1925	Contig-1925	Contig1925	5	5	0	1001	.	76.4		N	1925	gi|21543127|gb|BQ596401.1|BQ596401		hypothetical protein	0.0	PF10_0127	846	1500	100	56	61	24	53	24	3	NOINT	1925	FOR	MAL10_Piece#21	0.0	PF10_0127	Hit	MAL10	791	100	500897	51	FOR	conserved hypothetical protein	7e-74	Plasmodium_berghei|PB_RP0479|PB000555.00.0|Pb	47	63
su-gi-contig_2259	Contig-2259	Contig2259	4	4	0	684	.	80.3		N	2259	gi|22793139|gb|BU496945.1|BU496945		hypothetical protein, conserved	0.0	PF10_0415	352	477	100	74	100	104	1	104	2	NOINT	2259	FOR	MAL10_Piece#61	1E-141	PF10_0415	Hit	MAL10	253	100	1506762	1	REV	hypothetical protein	7e-58	Plasmodium_vivax_SaI-1|ctg_7164|Pv110860|Pv	61	83
su-gi-contig_2574	Contig-2574	Contig2574	4	0	4	714	.	77.3		N	2574	060_PfLab1-M-P26b.ab1		hypothetical protein	0.0	PF10_0312	407	1278	100	32	45	1	226	1	2	NOINT	2574	REV	MAL10_Piece#52	0.0	PF10_0312	Hit	MAL10	714	99	1284121	1	FOR	hypothetical protein	3e-54	Plasmodium_vivax_SaI-1|ctg_7164|Pv111135|Pv	47	52	Paracoccidioides brasiliensis strain Pb18 mitochondrion, complete genome	6E-008
su-gi-contig_3414	Contig-3414	Contig3414	3	0	3	293	.	75.1		N	3414	PfLab1-S_F3_-P10a_H07_15.ab1		hypothetical protein	9E-096	PF10_0093	175	1347	100	13	17	1	551	1	2	NOINT	3414	REV	MAL10_Piece#16	1E-161	PF10_0093	Hit	MAL10	293	99	387629	1	FOR	protein phosphatase 2C, putative	3e-27	Plasmodium_vivax_SaI-1|ctg_7022|Pv094695|Pv	56	23
su-gi-contig_3460	Contig-3460	Contig3460	3	0	3	751	.	74.6		N	3460	G03_PfLab1-M-Plate12b.ab1		hypothetical protein	1E-157	PF10_0205	279	5805	100	5	9	1	5292	1	2	NOINT	3460	FOR	MAL10_Piece#34	0.0	PF10_0205	Hit	MAL10	751	99	849723	1	REV	hypothetical protein	4e-41	Plasmodium_yoelii_yoelii_str._17XNL|MALPY00898|PY03164|Py	67	36
su-gi-contig_3963	Contig-3963	Contig3963	2	2	0	571	.	77.1		Y	3963	gi|22794834|gb|BU498640.1|BU498640		hypothetical protein	1E-143	PF10_0254	255	912	100	28	34	1	602	1	2	NOINT	3963	FOR	MAL10_Piece#44	1E-139	PF10_0254	3p-114	MAL10	257	99	1092474	1	REV	hypothetical protein	3e-42	Plasmodium_yoelii_yoelii_str._17XNL|MALPY01132|PY03820|Py	74	11
su-gi-contig_4098	Contig-4098	Contig4098	2	2	0	452	.	72.6		N	4098	gi|22791771|gb|BU495577.1|BU495577		hypothetical protein	1E-122	PF10_0212	219	13302	100	2	3	1	3386	1	2	NOINT	4098	FOR	MAL10_Piece#36	0.0	PF10_0212	Hit	MAL10	434	99	899801	1	FOR	hypothetical protein	3e-27	Plasmodium_yoelii_yoelii_str._17XNL|MALPY01229|PY04081|Py	44	9
su-gi-contig_4235	Contig-4235	Contig4235	2	2	0	779	.	83.7		N	4235	gi|22792040|gb|BU495846.1|BU495846		hypothetical protein	1E-155	PF10_0110	275	1764	100	16	17	1	1460	1	2	NOINT	4235	FOR	MAL10_Piece#18	0.0	PF10_0110	Hit	MAL10	771	100	439904	1	FOR	hypothetical protein	2e-69	Plasmodium_vivax_SaI-1|ctg_7022|Pv094785|Pv	79	26	Geothelphusa dehaani mitochondrion, complete genome	1E-012	PFARGA1 P.falciparum 5S rRNA gene, clone N2	3E-009
su-gi-contig_4425	Contig-4425	Contig4425	2	2	0	599	0.2	84		N	4425	gi|15907286|gb|BI814662.1|BI814662		hypothetical protein	1E-121	PF10_0017	219	855	100	26	40	131	1	131	2	NOINT	4425	FOR	MAL10_Piece#3	0.0	PF10_0017	Hit	MAL10	599	98	73508	1	REV	hypothetical protein	5e-07	Plasmodium_berghei|PB_PH0108|PB400116.00.0|Pb	61	37	Trachyrincus murrayi mitochondrion, complete genome	6E-017	TRBS3RRBN Trypanosoma cruzi 5.8S ribosomal RNA, internal transcribed spacers 1-7 (ITS1-ITS7), and 28S ribosomal RNA	6E-007
su-gi-contig_4627	Contig-4627	Contig4627	2	1	1	681	.	77.4		N	4627	gi|17966922|gb|BM273625.1|BM273625		ribonucleotide reductase small subunit, putative	1E-122	PF10_0154	220	975	100	23	33	327	1	327	2	NOINT	4627	FOR	MAL10_Piece#26	1E-128	PF10_0154	5p-899	MAL10	241	99	632663	2	FOR	ribonucleotide reductase small subunit, putative	3e-57	Plasmodium_vivax_SaI-1|ctg_7022|Pv095010|Pv	89	22
su-gi-contig_5106	Contig-5106	Contig5106	2	0	2	1045	.	76.9		N	5106	D11_PfLab1-M-Plate6b.ab1		hypothetical protein	0.0	PF10_0131	740	2268	99	33	41	1	1033	1	2	NOINT	5106	FOR	MAL10_Piece#21	0.0	PF10_0131	Hit	MAL10	534	99	519220	1	REV	hypothetical protein	8e-36	Plasmodium_vivax_SaI-1|ctg_7022|Pv094890|Pv	42	27
su-gi-contig_1593	Contig-1593	Contig1593	1	1	0	500	.	79		N	1593	gi|21255187|gb|BQ452075.1|BQ452075		hypothetical protein	2E-092	PF10_0116	170	948	100	18	31	40	653	40	2	NOINT	1593	FOR	MAL10_Piece#19	0.0	PF10_0116	Hit	MAL10	501	99	460286	1	REV	conserved hypothetical protein	8e-36	Plasmodium_berghei|PB_RP3808|PB000925.03.0|Pb	68	35	Saccharomyces cerevisiae mitochondrion, complete genome	4E-008
su-gi-contig_5745	Contig-5745	Contig5745	1	1	0	500	1.6	68.6		N	5745	gi|12390110|gb|AU087969.1|AU087969		hypothetical protein	0.0	PF10_0188	389	2901	96	13	15	1	82	1	2	NOINT	5745	FOR	MAL10_Piece#32	1E-169	PF10_0188	Hit	MAL10	309	99	793508	1	REV	hypothetical protein	1e-50	Plasmodium_vivax_SaI-1|ctg_6638|Pv001840|Pv	55	14
su-gi-contig_6472	Contig-6472	Contig6472	1	1	0	609	.	78.7		N	6472	gi|27156547|gb|CA855000.1|CA855000		hypothetical protein	1E-132	PF10_0364	236	276	100	86	100	81	1	81	2	NOINT	6472	FOR	MAL10_Piece#60	1E-177	PF10_0364	Hit	MAL10	312	100	1476015	5	FOR	Pb-fam-4 protein	8e-28	Plasmodium_berghei|PB_RP3753|PB108401.00.0|Pb	49	100
su-gi-contig_6499	Contig-6499	Contig6499	1	1	0	420	.	74.3		N	6499	gi|27156116|gb|CA854746.1|CA854746		hypothetical protein	2E-054	PF10_0188	106	2901	100	4	5	131	1	131	2	NOINT	6499	FOR	MAL10_Piece#32	1E-088	PF10_0188	Hit	MAL10	164	100	794152	3	REV	hypothetical protein	4e-38	Plasmodium_vivax_SaI-1|ctg_6638|Pv001840|Pv	57	12
su-gi-contig_6824	Contig-6824	Contig6824	1	1	0	469	.	81.2		N	6824	gi|22793192|gb|BU496998.1|BU496998		hypothetical protein, conserved	2E-073	PF10_0408	138	351	100	39	54	77	162	77	2	NOINT	6824	REV	MAL10_Piece#12	0.0	PF10_0408	Hit	MAL10	469	100	286445	1	FOR	dynein light chain 2B, cytoplasmic, putative	1e-14	Plasmodium_vivax_SaI-1|ctg_7022|Pv094550|Pv	83	37	Saccharomyces cerevisiae mitochondrion, complete genome	6E-007
su-gi-contig_7934	Contig-7934	Contig7934	1	1	0	584	.	79.3		N	7934	gi|21254349|gb|BQ451237.1|BQ451237		hypothetical protein	0.0	PF10_0034	347	3912	100	9	11	1	3200	1	2	NOINT	7934	REV	MAL10_Piece#6	0.0	PF10_0034	Hit	MAL10	584	100	145662	1	FOR	hypothetical protein	5e-72	Plasmodium_vivax_SaI-1|ctg_7022|Pv094350|Pv	66	16
su-gi-contig_8348	Contig-8348	Contig8348	1	1	0	431	.	75.2		N	8348	gi|16250653|gb|BI936181.1|BI936181		hypothetical protein, conserved	2E-051	PF10_0226	105	258	99	41	71	156	1	156	2	NOINT	8348	FOR	MAL10_Piece#40	2E-087	PF10_0227	Hit	MAL10	162	100	986607	1	REV	hypothetical protein	2e-35	Plasmodium_vivax_SaI-1|ctg_7164|Pv111550|Pv	87	100
su-gi-contig_9442	Contig-9442	Contig9442	1	0	1	353	.	80.5		N	9442	C11_PfBamHI-L-T7-Plate11a.ab1		regulator of nonsense transcripts, putative	6E-079	PF10_0057	147	4665	100	3	6	1	523	1	2	NOINT	9442	FOR	MAL10_Piece#10	0.0	PF10_0057	Hit	MAL10	353	99	241423	1	FOR	nonsense mRNA reducing factor 1-related	5e-16	Plasmodium_yoelii_yoelii_str._17XNL|MALPY00337|PY01287|Py	40	8	Monosiga brevicollis mitochondrion, complete genome	3E-008
su-gi-contig_9481	Contig-9481	Contig9481	1	0	1	455	.	81.8		N	9481	D05_PfBamHI-L-T3-Plate10a.ab1		GDP-fucose synthase, putative	6E-061	PF10_0137	117	990	100	12	20	1	796	1	2	NOINT	9481	FOR	MAL10_Piece#23	0.0	PF10_0137	Hit	MAL10	375	100	550899	16	REV	GDP-L-fucose synthetase, putative	2e-15	Plasmodium_vivax_SaI-1|ctg_7022|Pv094915|Pv	43	31	Trachyrincus murrayi mitochondrion, complete genome	2E-007
su-gi-contig_10365	Contig-10365	Contig10365	1	0	1	520	.	75		N	10365	B08_1759_536.ab1		hypothetical protein	0.0	PF10_0283	385	1110	99	35	37	1	96	1	2	NOINT	10365	FOR	MAL10_Piece#48	0.0	PF10_0283	Hit	MAL10	522	99	1186613	1	FOR	hypothetical protein	5e-51	Plasmodium_yoelii_yoelii_str._17XNL|MALPY02542|PY07110|Py	71	32
su-gi-contig_214	Contig-214	Contig214	1	1	0	317	0.9	71.9		N	214	gi|16250537|gb|BI936065.1|BI936065		ADP-ribosylation factor	8E-044	PF10_0203	88	546	100	16	16	22	383	22	2	NOINT	214	FOR	MAL10_Piece#34	1E-163	PF10_0203	Hit	MAL10	296	99	845128	22	REV	ADP-ribosylation factor	4e-21	Plasmodium_yoelii_yoelii_str._17XNL|MALPY01406|PY04572|Py	54	54	Haliotis rubra mitochondrion, complete genome	1E-013	PFARGA1 P.falciparum 5S rRNA gene, clone N2	5E-009
su-gi-contig_567	Contig-567	Contig567	19	19	0	1142	.	72.3		N	567	gi|27158846|gb|CA856379.1|CA856379		hypothetical protein	0.0	PF11_0046	500	594	100	84	99	102	1	102	2	NOINT	567	FOR	MAL11_Piece#7	0.0	PF11_0046	Hit	MAL11	571	99	151667	31	REV	hypothetical protein	4e-49	Plasmodium_vivax_SaI-1|ctg_6977|Pv090860|Pv	56	99
su-gi-contig_769	Contig-769	Contig769	13	13	0	1676	.	75.3		N	769	gi|27158670|gb|CA856279.1|CA856279		hypothetical protein	0.0	PF11_0194	407	657	100	62	98	451	1	451	3	NOINT	769	FOR	MAL11_Piece#29	0.0	PF11_0194	5p-121	MAL11	601	100	710327	1	REV	hypothetical protein	1e-92	Plasmodium_vivax_SaI-1|ctg_6977|Pv091570|Pv	44	78	Trachyrincus murrayi mitochondrion, complete genome	1E-014	PFARGA1 P.falciparum 5S rRNA gene, clone N2	4E-007
su-gi-contig_555	Contig-555	Contig555	12	8	4	917	.	79.3		N	555	gi|22792292|gb|BU496098.1|BU496098		hypothetical protein	1E-166	PF11_0425	294	867	100	34	52	273	1	273	2	NOINT	555	FOR	MAL11_Piece#67	0.0	PF11_0425	5p-5	MAL11	514	99	1660270	13	FOR	hypothetical protein	2e-43	Plasmodium_vivax_SaI-1|ctg_6977|Pv092675|Pv	48	63
su-gi-contig_1031	Contig-1031	Contig1031	9	6	3	941	.	77.7		N	1031	gi|27155469|gb|CA854363.1|CA854363		Ribosomal protein, putative	0.0	PF11_0438	423	423	100	100	134	8	1	8	2	NOINT	1031	FOR	MAL11_Piece#69	0.0	PF11_0438	Hit	MAL11	370	100	1704888	8	REV	60S ribosomal protein L33-B, putative	2e-61	Plasmodium_vivax_SaI-1|ctg_6977|Pv092735|Pv	82	97
su-gi-contig_1308	Contig-1308	Contig1308	7	7	0	724	.	70.9		N	1308	gi|27158834|gb|CA856372.1|CA856372		hypothetical protein, conserved	2E-043	PF11_0535	128	431	91	30	30	178	84	178	4	NOINT	1308	REV	MAL11_Piece#23	1E-147	PF11_0535	5p-22	MAL11	262	100	570798	6	REV	hypothetical protein	4e-44	Plasmodium_vivax_SaI-1|ctg_6977|Pv091395|Pv	44	82
su-gi-contig_554	Contig-554	Contig554	6	4	2	855	.	77.4		N	554	gi|22792570|gb|BU496376.1|BU496376		hypothetical protein	0.0	PF11_0425	631	867	100	73	87	1	28	1	2	NOINT	554	FOR	MAL11_Piece#67	0.0	PF11_0425	Hit	MAL11	444	100	1661637	1	FOR	hypothetical protein	2e-34	Plasmodium_vivax_SaI-1|ctg_6977|Pv092675|Pv	38	77
su-gi-contig_1962	Contig-1962	Contig1962	5	3	2	1088	0.1	77.9		N	1962	F02_PfLab1-M-Plate10b.ab1		translation initiation factor eIF-1A, putative	0.0	PF11_0447	466	516	99	90	100	311	1	311	2	NOINT	1962	FOR	MAL11_Piece#70	0.0	PF11_0447	5p-147	MAL11	327	99	1731726	1	FOR	translation initiation factor eIF-1A, putative	1e-84	Plasmodium_vivax_SaI-1|ctg_6977|Pv092775|Pv	96	100	Geothelphusa dehaani mitochondrion, complete genome	7E-015
su-gi-contig_2195	Contig-2195	Contig2195	4	4	0	947	.	75.3		N	2195	gi|21687552|gb|BQ633399.1|BQ633399		hypothetical protein	0.0	PF11_0193	353	807	100	44	63	1	257	1	2	NOINT	2195	FOR	MAL11_Piece#29	0.0	PF11_0193	Hit	MAL11	354	100	707360	1	REV	hypothetical protein	1e-29	Plasmodium_yoelii_yoelii_str._17XNL|MALPY00243|PY00910|Py	41	52	Bombyx mori strain Xiafang mitochondrion, complete genome	3E-007
su-gi-contig_2198	Contig-2198	Contig2198	4	4	0	630	.	77.3		N	2198	gi|17967905|gb|BM274595.1|BM274595		hypothetical protein	0.0	PF11_0167	336	843	100	40	50	160	1	160	2	NOINT	2198	FOR	MAL11_Piece#24	1E-124	PF11_0167	5p-46	MAL11	224	100	597633	3	FOR	hypothetical protein, conserved	2e-60	Plasmodium_vivax_SaI-1|ctg_6977|Pv091430|Pv	73	40
su-gi-contig_2557	Contig-2557	Contig2557	4	0	4	791	.	77.2		N	2557	B03_608_1.ab1		hypothetical protein	0.0	PF11_0079	510	4434	99	12	13	1	3881	1	2	NOINT	2557	FOR	MAL11_Piece#12	1E-172	PF11_0079	Hit	MAL11	305	100	285644	1	FOR	protein kinase raf 1	3e-71	Plasmodium_yoelii_yoelii_str._17XNL|MALPY00780|PY02791|Py	60	91
su-gi-contig_2844	Contig-2844	Contig2844	3	3	0	1051	0.1	75.8		N	2844	gi|27157283|gb|CA855425.1|CA855425		actin, putative	0.0	PF11_0114	479	1179	99	41	46	334	496	334	2	NOINT	2844	REV	MAL11_Piece#18	0.0	PF11_0114	Hit	MAL11	718	99	426711	16	REV	actin, putative	4e-74	Plasmodium_vivax_SaI-1|ctg_6977|Pv091185|Pv	81	42	Haliotis rubra mitochondrion, complete genome	6E-015	TRBS3RRBN Trypanosoma cruzi 5.8S ribosomal RNA, internal transcribed spacers 1-7 (ITS1-ITS7), and 28S ribosomal RNA	3E-007
su-gi-contig_3002	Contig-3002	Contig3002	3	3	0	552	.	71.9		N	3002	gi|21255517|gb|BQ452405.1|BQ452405	310	hypothetical protein	1E-118	PF11_0370	213	687	100	31	36	1	439	1	2	NOINT	3002	FOR	MAL11_Piece#56	2E-087	PF11_0370	3p-53	MAL11	166	99	1395522	1	REV	3-oxo-5-alpha-steroid 4-dehydrogenase domain containing protein	8e-85	Plasmodium_vivax_SaI-1|ctg_6977|Pv092410|Pv	86	54
su-gi-contig_4446	Contig-4446	Contig4446	2	2	0	627	.	76.2		N	4446	gi|21254527|gb|BQ451415.1|BQ451415		hypothetical protein	1E-158	PF11_0399	280	477	100	59	83	156	1	156	2	NOINT	4446	FOR	MAL11_Piece#62	0.0	PF11_0399	Hit	MAL11	512	100	1530400	1	REV	WD domain, G-beta repeat domain containing protein	1e-44	Plasmodium_vivax_SaI-1|ctg_6977|Pv092555|Pv	60	8	Saccharomyces cerevisiae mitochondrion, complete genome	2E-007
su-gi-contig_2349	Contig-2349	Contig2349	1	1	0	574	.	79.3		N	2349	gi|21687523|gb|BQ633370.1|BQ633370		hypothetical protein	9E-079	PF11_0150	147	612	100	24	42	1	356	1	2	NOINT	2349	FOR	MAL11_Piece#22	0.0	PF11_0150	Hit	MAL11	574	100	538572	1	FOR	conserved hypothetical protein	1e-15	Plasmodium_berghei|PB_RP0298|PB000352.00.0|Pb	70	25	Dermatobia hominis mitochondrion, complete genome	8E-010
su-gi-contig_6488	Contig-6488	Contig6488	1	1	0	492	.	74.4		N	6488	gi|27156307|gb|CA854855.1|CA854855		hypothetical protein	1E-086	PF11_0236	160	1428	100	11	20	88	27	88	2	NOINT	6488	FOR	MAL11_Piece#35	2E-081	PF11_0236	Hit	MAL11	152	100	861124	3	FOR	hypothetical protein	3e-54	Plasmodium_vivax_SaI-1|ctg_6977|Pv091750|Pv	48	12
su-gi-contig_7353	Contig-7353	Contig7353	1	1	0	575	.	77.2		N	7353	gi|21687376|gb|BQ633223.1|BQ633223		hypothetical protein	1E-107	PF11_0540	195	5493	100	4	7	1	701	1	2	NOINT	7353	FOR	MAL11_Piece#16	0.0	PF11_0540	Hit	MAL11	577	99	385471	1	REV	hypothetical protein	3e-15	Plasmodium_chabaudi|PC_PH1593|PC300785.00.0|Pc	66	24	Haliotis rubra mitochondrion, complete genome	5E-014
su-gi-contig_8315	Contig-8315	Contig8315	1	1	0	511	.	79.5		N	8315	gi|17966656|gb|BM273362.1|BM273362		hypothetical protein	1E-104	PF11_0470	190	354	100	54	78	98	81	98	2	NOINT	8315	FOR	MAL11_Piece#73	5E-048	PF11_0470	Hit	MAL11	96	100	1817569	1	FOR	rhoptry protein	4e-06	Plasmodium_yoelii_yoelii_str._17XNL|MALPY01587|PY05054|Py	26	5	Trachyrincus murrayi mitochondrion, complete genome	2E-010
su-gi-contig_10304	Contig-10304	Contig10304	1	0	1	447	.	70.7		N	10304	Pflab1-L-p3a_A08_02.ab1		hypothetical protein	5E-089	PF11_0530	176	549	98	32	46	57	1	57	2	NOINT	10304	FOR	MAL11_Piece#60	1E-103	PF11_0530	Hit	MAL11	201	99	1496687	20	REV	hypothetical protein	8e-06	Plasmodium_chabaudi|PC_RP3109|PC105710.00.0|Pc	43	49
su-gi-contig_10448	Contig-10448	Contig10448	1	0	1	509	.	80.2		N	10448	G10_2580_603.ab1		PfSNF2L	1E-132	PF11_0053	240	4281	99	6	7	1	3808	1	2	NOINT	10448	FOR	MAL11_Piece#8	0.0	PF11_0053	Hit	MAL11	509	99	180386	1	REV	helicase, putative	1e-21	Plasmodium_vivax_SaI-1|ctg_6977|Pv090890|Pv	64	6	Anisakis simplex mitochondrion, complete genome	4E-011
su-gi-contig_7063	Contig-7063	Contig7063	1	1	0	309	.	82.5		N	7063	gi|22791687|gb|BU495493.1|BU495493		hypothetical protein	2E-023	PF11_0196	54	747	100	7	7	51	536	51	2	NOINT	7063	REV	MAL11_Piece#29	8E-092	PF11_0196	Hit	MAL11	169	100	715492	1	REV	conserved hypothetical protein	0.13	Plasmodium_chabaudi|PC_PH2111|PC301105.00.0|Pc	61	10
su-gi-contig_1098	Contig-1098	Contig1098	9	0	9	633	.	76.1		N	1098	G10_PfBamHI-M-T7-Plate16a.ab1		hypothetical protein	0.0	PFL1515c	450	5811	100	8	10	1	218	1	2	NOINT	1098	FOR	MAL12_Piece#52	0.0	PFL1515c	Hit	MAL12	633	100	1295915	1	FOR	CCAAT-box DNA binding protein subunit B, putative	5e-88	Plasmodium_yoelii_yoelii_str._17XNL|MALPY01096|PY03721|Py	82	11
su-gi-contig_1168	Contig-1168	Contig1168	8	2	6	1009	.	78		N	1168	gi|22794922|gb|BU498728.1|BU498728		hypothetical protein	0.0	PFL1235c	790	2304	99	34	38	94	1	94	2	NOINT	1168	FOR	MAL12_Piece#42	0.0	PFL1235c	Hit	MAL12	1009	99	1037279	1	FOR	hypothetical protein	4e-29	Plasmodium_berghei|PB_RP3452|PB107809.00.0|Pb	30	108
su-gi-contig_1113	Contig-1113	Contig1113	6	6	0	844	0.8	81.6		N	1113	gi|15908237|gb|BI815169.1|BI815169		DNA replication licensing factor mcm5, putative	1E-057	PFL0580w	112	2277	100	5	8	56	2096	56	2	NOINT	1113	FOR	MAL12_Piece#21	0.0	PFL0580w	3p-74	MAL12	824	100	524127	1	FOR	DNA replication licensing factor MCM5, putative	2e-20	Plasmodium_vivax_SaI-1|ctg_6877|Pv084615|Pv	100	5	Bombyx mori strain Xiafang mitochondrion, complete genome	2E-008	PFARGA1 P.falciparum 5S rRNA gene, clone N2	1E-011
su-gi-contig_1647	Contig-1647	Contig1647	6	0	6	1234	.	74.8		N	1647	E03_PfBamHI-L-T3-Plate9a.ab1		hypothetical protein, conserved	0.0	PFL0130c	935	6477	100	14	18	1	942	1	2	NOINT	1647	FOR	MAL12_Piece#7	0.0	PFL0130c	Hit	MAL12	1234	99	153336	1	FOR	hypothetical protein, conserved	1e-142	Plasmodium_vivax_SaI-1|ctg_6877|Pv084175|Pv	61	21	Adoxophyes honmai mitochondrion, complete genome	1E-007
su-gi-contig_1752	Contig-1752	Contig1752	5	5	0	983	.	70.8		N	1752	gi|17969746|gb|BM276389.1|BM276389		preprocathepsin c precursor, putative	0.0	PFL2290w	639	1515	100	42	55	66	292	66	2	NOINT	1752	FOR	MAL12_Piece#79	0.0	PFL2290w	Hit	MAL12	587	100	1970087	22	FOR	preprocathepsin c precursor, putative	6e-79	Plasmodium_berghei|PB_RP3482|PB000590.03.0|Pb	48	75
su-gi-contig_1766	Contig-1766	Contig1766	5	2	3	1214	.	73.9		N	1766	gi|27158844|gb|CA856378.1|CA856378		blood stage antigen 41-3 precursor	0.0	PFL0385c	566	1128	100	50	83	106	1	106	3	NOINT	1766	FOR	MAL12_Piece#15	0.0	PFL0385c	Hit	MAL12	422	100	353686	1	REV	41K blood stage antigen precursor 41-3, putative	1e-115	Plasmodium_vivax_SaI-1|ctg_6877|Pv084420|Pv	71	78
su-gi-contig_1942	Contig-1942	Contig1942	5	5	0	620	0.2	79.2		N	1942	gi|21255454|gb|BQ452342.1|BQ452342		acyl carrier protein, mitochondrial precursor, putative	0.0	PFL0415w	346	474	100	73	96	9	21	9	2	NOINT	1942	FOR	MAL12_Piece#16	0.0	PFL0415w	Hit	MAL12	612	100	388560	9	FOR	hypothetical protein	2e-41	Plasmodium_vivax_SaI-1|ctg_6877|Pv084450|Pv	50	124	Saccharomyces cerevisiae mitochondrion, complete genome	5E-008	TRBS3RRBN Trypanosoma cruzi 5.8S ribosomal RNA, internal transcribed spacers 1-7 (ITS1-ITS7), and 28S ribosomal RNA	6E-007
su-gi-contig_2269	Contig-2269	Contig2269	4	4	0	1497	0.1	83.3	1478	N	2269	gi|21480377|gb|BQ577060.1|BQ577060	385	hypothetical protein	0.0	PFL0535c	584	1581	100	37	44	12	896	12	2	NOINT	2269	FOR	MAL12_Piece#20	0.0	PFL0535c	Hit	MAL12	529	100	476988	12	REV	hypothetical protein	5e-50	Plasmodium_vivax_SaI-1|ctg_6877|Pv084570|Pv	42	41	Chrysemys picta mitochondrion, complete genome	1E-013
su-gi-contig_3034	Contig-3034	Contig3034	3	1	2	896	.	77.6		N	3034	gi|22792638|gb|BU496444.1|BU496444		hypothetical protein	0.0	PFL1445w	649	6042	99	11	13	1	900	1	2	NOINT	3034	FOR	MAL12_Piece#50	0.0	PFL1445w	Hit	MAL12	395	100	1235552	1	FOR	conserved hypothetical protein	2e-73	Plasmodium_berghei|PB_RP2147|PB000159.02.0|Pb	51	55
su-gi-contig_3179	Contig-3179	Contig3179	3	3	0	641	.	76.4		N	3179	gi|21542612|gb|BQ595886.1|BQ595886		hypothetical protein	1E-164	PFL1235c	291	2304	100	13	15	1	1965	1	2	NOINT	3179	FOR	MAL12_Piece#42	0.0	PFL1235c	Hit	MAL12	439	100	1035578	1	REV	hypothetical protein	6e-11	Plasmodium_vivax_SaI-1|ctg_7202|Pv123910|Pv	36	11
su-gi-contig_3818	Contig-3818	Contig3818	2	2	0	614	.	77.7		N	3818	gi|27156857|gb|CA855184.1|CA855184		hypothetical protein	0.0	PFL1860c	420	564	100	74	81	9	111	9	2	NOINT	3818	FOR	MAL12_Piece#64	1E-092	PFL1860c	Hit	MAL12	171	100	1592844	9	REV	hypothetical protein	3e-60	Plasmodium_vivax_SaI-1|ctg_7061|Pv100870|Pv	61	58
su-gi-contig_4142	Contig-4142	Contig4142	2	2	0	627	.	77.5		N	4142	gi|22793113|gb|BU496919.1|BU496919		hypothetical protein	1E-157	PFL1565c	282	2880	99	10	16	30	1	30	2	NOINT	4142	FOR	MAL12_Piece#54	0.0	PFL1565c	Hit	MAL12	458	100	1342911	1	REV	F-box domain containing protein	3e-18	Plasmodium_vivax_SaI-1|ctg_7061|Pv100570|Pv	46	13
su-gi-contig_2312	Contig-2312	Contig2312	1	1	0	482	.	74.7		N	2312	gi|15909931|gb|BI816065.1|BI816065		ubiquitin-activating enzyme e1, putative	1E-123	PFL1245w	221	3423	100	6	10	1	2931	1	2	NOINT	2312	FOR	MAL12_Piece#42	0.0	PFL1245w	Hit	MAL12	486	99	1049175	1	FOR	ubiquitin-activating enzyme e1, putative	3e-45	Plasmodium_chabaudi|PC_RP2844|PC001230.02.0|Pc	59	19	Geothelphusa dehaani mitochondrion, complete genome	4E-014	PFARGA1 P.falciparum 5S rRNA gene, clone N2	7E-009
su-gi-contig_7971	Contig-7971	Contig7971	1	1	0	421	.	80.3		N	7971	gi|21254094|gb|BQ450982.1|BQ450982		RNA polymerase subunit 8c, putative	4E-080	PFL0665c	149	438	100	34	41	1	158	1	2	NOINT	7971	REV	MAL12_Piece#24	1E-155	PFL0665c	Hit	MAL12	275	100	588514	1	FOR	RNA polymerase subunit 8c, putative	3e-18	Plasmodium_vivax_SaI-1|ctg_7202|Pv123375|Pv	82	35	Candida glabrata mitochondrion, complete genome	9E-009	PFARGA1 P.falciparum 5S rRNA gene, clone N2	4E-007
su-gi-contig_8273	Contig-8273	Contig8273	1	1	0	517	.	79.5		N	8273	gi|17967136|gb|BM273836.1|BM273836		hypothetical protein	0.0	PFL1650w	377	6102	100	6	8	4	3911	4	2	NOINT	8273	FOR	MAL12_Piece#58	0.0	PFL1650w	Hit	MAL12	514	100	1431359	4	FOR	hypothetical protein	2e-22	Plasmodium_yoelii_yoelii_str._17XNL|MALPY02078|PY06199|Py	36	24
su-gi-contig_8679	Contig-8679	Contig8679	1	1	0	513	.	80.1		N	8679	gi|15907262|gb|BI814639.1|BI814639		hypothetical protein	1E-123	PFL0825c	222	942	100	24	38	1	160	1	2	NOINT	8679	FOR	MAL12_Piece#28	0.0	PFL0825c	Hit	MAL12	323	100	676696	1	REV	conserved hypothetical protein	6e-26	Plasmodium_berghei|PB_RP2617|PB000733.02.0|Pb	71	28	Haliotis rubra mitochondrion, complete genome	3E-027	PFARGA1 P.falciparum 5S rRNA gene, clone N2	5E-007
su-gi-contig_10468	Contig-10468	Contig10468	1	0	1	509	.	78.2		N	10468	004_PfLab1-S-Plate13b.ab1		hypothetical protein	1E-093	PFL1015w	189	765	97	25	41	131	1	131	2	NOINT	10468	FOR	MAL12_Piece#34	1E-130	PFL1015w	5p-14	MAL12	233	100	847300	1	FOR	hypothetical protein	2e-08	Plasmodium_vivax_SaI-1|ctg_7202|Pv123690|Pv	32	35
su-gi-contig_6027	Contig-6027	Contig6027	1	1	0	500	0.8	82		N	6027	gi|12389105|gb|AU086964.1|AU086964		hypothetical protein	2E-027	PFL1295w	69	1146	98	6	6	261	1006	261	2	NOINT	6027	REV	MAL12_Piece#44	1E-144	PFL1295w	5p-212	MAL12	257	100	1087376	4	REV	hypothetical protein	6e-06	Plasmodium_berghei|PB_PH0108|PB400116.00.0|Pb	41	62	Dermatobia hominis mitochondrion, complete genome	2E-013	PFARGA1 P.falciparum 5S rRNA gene, clone N2	1E-007
su-gi-contig_408	Contig-408	Contig408	32	32	0	1181	.	74.5		N	408	gi|17968078|gb|BM274694.1|BM274694		protein kinase, putative	0.0	MAL13P1.84	500	903	100	55	97	225	1	225	3	NOINT	408	FOR	MAL13_Piece#27	0.0	MAL13P1.84	5p-11	MAL13	335	100	670838	34	REV	Protein kinase domain containing protein	1e-119	Plasmodium_vivax_SaI-1|ctg_7202|Pv122625|Pv	69	84	Bombyx mandarina mitochondrion, complete genome	2E-009	PFARGA1 P.falciparum 5S rRNA gene, clone N2	3E-007
su-gi-contig_413	Contig-413	Contig413	27	27	0	864	.	79.1		N	413	gi|27159147|gb|CA856539.1|CA856539		hypothetical protein	1E-168	MAL13P1.305	298	666	100	45	81	289	1	289	2	NOINT	413	FOR	MAL13_Piece#99	0.0	MAL13P1.305	5p-82	MAL13	414	100	2458114	1	FOR	hypothetical protein	4e-44	Plasmodium_vivax_SaI-1|ctg_7169|Pv115025|Pv	45	77
su-gi-contig_842	Contig-842	Contig842	12	9	3	1420	.	76.6		N	842	G05_1688_1.ab1		MSP7-like protein	0.0	PF13_0193	825	1095	99	75	94	1	69	1	2	NOINT	842	FOR	MAL13_Piece#57	0.0	PF13_0193	Hit	MAL13	1287	99	1408816	1	REV	merozoite surface protein 7, putative	9e-18	Plasmodium_berghei|PB_RP3362|PB000442.03.0|Pb	25	79
su-gi-contig_1198	Contig-1198	Contig1198	8	4	4	798	.	81.1		N	1198	gi|21254768|gb|BQ451656.1|BQ451656		hypothetical protein	0.0	MAL13P1.42	428	1512	100	28	32	211	1	211	2	NOINT	1198	FOR	MAL13_Piece#17	0.0	MAL13P1.42	Hit	MAL13	798	100	406476	1	FOR	Putative Hydrolase	2e-06	Plasmodium_yoelii_yoelii_str._17XNL|MALPY01886|PY05772|Py	28	11
su-gi-contig_1536	Contig-1536	Contig1536	6	6	0	1039	.	75.1	1016	N	1536	gi|22794269|gb|BU498075.1|BU498075	375	ubiquitin-conjugating enzyme, putative	0.0	PF13_0301	345	609	100	57	96	1	29	1	2	NOINT	1536	FOR	MAL13_Piece#90	0.0	PF13_0301	3p-135	MAL13	405	100	2229514	21	FOR	Ubiquitin-conjugating enzyme family protein	1e-59	Plasmodium_vivax_SaI-1|ctg_7169|Pv114795|Pv	94	60
su-gi-contig_1927	Contig-1927	Contig1927	5	2	3	1288	.	76.2		N	1927	H10_PfLab1-M-Plate1b.ab1		hypothetical protein	0.0	MAL13P1.126	828	2031	100	41	46	249	1	249	2	NOINT	1927	FOR	MAL13_Piece#39	0.0	MAL13P1.126	Hit	MAL13	437	100	953819	1	FOR	conserved hypothetical protein	1e-102	Plasmodium_chabaudi|PC_RP2717|PC001096.02.0|Pc	56	101	Sepia officinalis mitochondrion, complete genome	4E-007
su-gi-contig_1036	Contig-1036	Contig1036	4	4	0	637	.	73		N	1036	gi|27158529|gb|CA856186.1|CA856186		hypothetical protein	0.0	MAL13P1.195	495	1635	99	30	34	1	1118	1	2	NOINT	1036	FOR	MAL13_Piece#63	1E-146	MAL13P1.195	Hit	MAL13	330	95	1565845	1	REV	Plasmodium falciparum CPW-WPC domain, putative	1e-58	Plasmodium_yoelii_yoelii_str._17XNL|MALPY01789|PY05570|Py	53	63	Monosiga brevicollis mitochondrion, complete genome	2E-007
su-gi-contig_2300	Contig-2300	Contig2300	4	3	1	576	.	82.3		N	2300	gi|22792029|gb|BU495835.1|BU495835	277	small nuclear ribonucleoprotein, putative	5E-074	MAL13P1.253	139	282	100	49	87	236	1	236	2	NOINT	2300	FOR	MAL13_Piece#81	1E-165	MAL13P1.253	Hit	MAL13	293	100	2006058	1	REV	small nuclear ribonucleoprotein E, putative	2e-18	Plasmodium_vivax_SaI-1|ctg_6871|Pv083405|Pv	93	49	Chrysemys picta mitochondrion, complete genome	5E-008
su-gi-contig_2564	Contig-2564	Contig2564	4	0	4	603	.	72.6		N	2564	050_PfLab1-M-P9b.ab1		RIFIN	0.0	PF13_0006	355	1038	99	34	41	1	1	1	2	NOINT	2564	REV	MAL13_Piece#3	0.0	PF13_0006	Hit	MAL13	601	99	54781	1	FOR	malaria antigen-related	0.002	Plasmodium_yoelii_yoelii_str._17XNL|MALPY01356|PY04445|Py	25	23
su-gi-contig_3427	Contig-3427	Contig3427	3	0	3	407	.	78.6		N	3427	A12_PfLab1-M-Plate10b.ab1		hypothetical protein, conserved	6E-042	MAL13P1.159	85	621	100	14	14	152	489	152	2	NOINT	3427	REV	MAL13_Piece#51	0.0	MAL13P1.159	Hit	MAL13	407	99	1273848	1	REV	hypothetical protein, conserved	3e-09	Plasmodium_vivax_SaI-1|ctg_6871|Pv082440|Pv	66	14	Candida glabrata mitochondrion, complete genome	5E-007
su-gi-contig_3032	Contig-3032	Contig3032	2	2	0	566	.	76		N	3032	gi|21542955|gb|BQ596229.1|BQ596229		GTPase, putative	1E-157	MAL13P1.241	296	675	98	44	58	1	287	1	2	NOINT	3032	FOR	MAL13_Piece#77	1E-125	MAL13P1.241	Hit	MAL13	225	100	1922760	1	FOR	GTPase, putative	4e-35	Plasmodium_berghei|PB_RP1471|PB000590.01.0|Pb	81	43
su-gi-contig_4568	Contig-4568	Contig4568	2	2	0	571	.	79		N	4568	gi|17969077|gb|BM275738.1|BM275738		hypothetical protein	1E-153	PF13_0038	272	1164	100	23	43	1	350	1	2	NOINT	4568	FOR	MAL13_Piece#14	1E-165	PF13_0038	Hit	MAL13	300	99	336878	1	REV	hypothetical protein	2e-27	Plasmodium_vivax_SaI-1|ctg_7202|Pv122205|Pv	53	23
su-gi-contig_4586	Contig-4586	Contig4586	2	2	0	461	.	75.7		N	4586	gi|17966681|gb|BM273387.1|BM273387		conserved hypothetical protein	1E-107	MAL13P1.189	195	1560	100	13	25	36	1	36	2	NOINT	4586	FOR	MAL13_Piece#62	1E-082	MAL13P1.189	Hit	MAL13	154	100	1536874	1	FOR	hypothetical protein, conserved	2e-54	Plasmodium_vivax_SaI-1|ctg_6871|Pv082830|Pv	74	26
su-gi-contig_5351	Contig-5351	Contig5351	2	0	2	370	.	74.9		N	5351	E12_Pf-Sau3A-T3-M-P24.ab1		hypothetical protein	1E-110	MAL13P1.113	199	597	100	33	56	1	105	1	2	NOINT	5351	REV	MAL13_Piece#34	1E-152	MAL13P1.113	Hit	MAL13	270	100	844558	1	REV	hypothetical protein	6e-36	Plasmodium_yoelii_yoelii_str._17XNL|MALPY02555|PY07140|Py	57	62
su-gi-contig_751	Contig-751	Contig751	2	2	0	500	0.2	76		N	751	gi|17968361|gb|BM275041.1|BM275041		pyrroline carboxylate reductase	8E-076	MAL13P1.284	142	789	100	18	35	32	18	32	2	NOINT	751	FOR	MAL13_Piece#92	0.0	MAL13P1.284	Hit	MAL13	326	100	2292138	16	FOR	pyrroline carboxylate reductase, putative	5e-18	Plasmodium_berghei|PB_PH2567|PB300754.00.0|Pb	44	49
su-gi-contig_323	Contig-323	Contig323	1	1	0	428	.	73.4		N	323	gi|21480606|gb|BQ577289.1|BQ577289		er lumen protein retaining receptor 1, putative	1E-116	MAL13P1.163	214	855	99	25	37	1	504	1	2	NOINT	323	FOR	MAL13_Piece#52	1E-152	MAL13P1.163	Hit	MAL13	274	99	1280063	1	REV	ER lumen protein retaining receptor-like protein, putative	9e-47	Plasmodium_yoelii_yoelii_str._17XNL|MALPY02170|PY06403|Py	69	50
su-gi-contig_409	Contig-409	Contig409	1	1	0	576	.	76.6		N	409	gi|17966719|gb|BM273424.1|BM273424		protein kinase, putative	0.0	MAL13P1.84	336	903	99	37	48	57	1	57	2	NOINT	409	FOR	MAL13_Piece#27	1E-101	MAL13P1.84	Hit	MAL13	194	99	670486	1	REV	protein kinase, putative	3e-30	Plasmodium_chabaudi|PC_RP3515|PC000418.03.0|Pc	64	47
su-gi-contig_907	Contig-907	Contig907	1	0	1	621	.	78.9		N	907	C03_PfLab1-L-Plate2b.ab1		hypothetical protein, conserved	1E-131	MAL13P1.36	243	738	99	33	45	120	360	120	2	NOINT	907	REV	MAL13_Piece#14	0.0	MAL13P1.36	Hit	MAL13	624	99	325593	1	FOR	Putative nuclease	2e-20	Plasmodium_yoelii_yoelii_str._17XNL|MALPY01805|PY05611|Py	78	26
su-gi-contig_2415	Contig-2415	Contig2415	1	1	0	353	.	77.3		N	2415	gi|17966908|gb|BM273611.1|BM273611		hypothetical protein, conserved	1E-052	PF13_0124	103	780	100	13	24	50	440	50	2	NOINT	2415	REV	MAL13_Piece#37	0.0	PF13_0124	Hit	MAL13	353	100	909195	1	REV	hypothetical protein	1e-11	Plasmodium_vivax_SaI-1|ctg_7179|Pv116780|Pv	85	16	Trachyrincus murrayi mitochondrion, complete genome	5E-013
su-gi-contig_5982	Contig-5982	Contig5982	1	1	0	500	1.2	78		N	5982	gi|12389227|gb|AU087086.1|AU087086		hypothetical protein	1E-129	PF13_0336	250	2511	97	10	12	1	2199	1	2	NOINT	5982	FOR	MAL13_Piece#102	1E-178	PF13_0336	Hit	MAL13	318	99	2546592	1	FOR	Drosophila melanogaster AT13596p	6e-30	Plasmodium_yoelii_yoelii_str._17XNL|MALPY02305|PY06685|Py	67	15
su-gi-contig_6528	Contig-6528	Contig6528	1	1	0	596	.	73.7		N	6528	gi|27155816|gb|CA854555.1|CA854555		hypothetical protein	0.0	MAL13P1.247	420	1368	100	31	38	22	767	22	2	NOINT	6528	REV	MAL13_Piece#79	6E-079	MAL13P1.247	Hit	MAL13	148	100	1963757	22	FOR	conserved hypothetical protein	2e-36	Plasmodium_chabaudi|PC_RP1061|PC000054.01.0|Pc	49	39
su-gi-contig_7095	Contig-7095	Contig7095	1	1	0	584	.	77.9		N	7095	gi|22791538|gb|BU495344.1|BU495344		mitotic control protein dis3 homologue, putative	0.0	MAL13P1.289	328	3189	100	10	16	1	2671	1	2	NOINT	7095	FOR	MAL13_Piece#95	0.0	MAL13P1.289	Hit	MAL13	584	100	2352684	1	FOR	hypothetical protein	2e-86	Plasmodium_chabaudi|PC_RP4221|PC000169.04.0|Pc	81	75
su-gi-contig_7661	Contig-7661	Contig7661	1	1	0	424	.	77.4		N	7661	gi|21480582|gb|BQ577265.1|BQ577265		hypothetical protein	1E-126	MAL13P1.30	231	411	99	56	86	24	1	24	2	NOINT	7661	FOR	MAL13_Piece#12	0.0	MAL13P1.30	Hit	MAL13	424	99	288342	1	FOR	hypothetical protein	7e-22	Plasmodium_vivax_SaI-1|ctg_7202|Pv122140|Pv	43	101
su-gi-contig_7967	Contig-7967	Contig7967	1	1	0	465	.	82.2		N	7967	gi|21254114|gb|BQ451002.1|BQ451002		hypothetical protein	2E-051	MAL13P1.239	101	5544	100	2	3	97	5372	97	2	NOINT	7967	FOR	MAL13_Piece#77	0.0	MAL13P1.239	Hit	MAL13	446	100	1909266	16	REV	hypothetical protein	4e-09	Plasmodium_yoelii_yoelii_str._17XNL|MALPY02025|PY06076|Py	40	5
su-gi-contig_8801	Contig-8801	Contig8801	1	1	0	443	.	81.9		N	8801	gi|15906216|gb|BI813966.1|BI813966		cytidine and deoxycytidylate deaminase family, putative	1E-049	PF13_0259	98	699	100	14	14	92	567	92	2	NOINT	8801	REV	MAL13_Piece#80	0.0	PF13_0259	Hit	MAL13	443	100	1981013	1	REV	hypothetical protein	8e-09	Plasmodium_berghei|PB_RP0081|PB100172.00.0|Pb	53	52	Anisakis simplex mitochondrion, complete genome	2E-012	PFARGA1 P.falciparum 5S rRNA gene, clone N2	1E-007
su-gi-contig_283	Contig-283	Contig283	29	12	17	783	.	80.3		N	283	gi|21254842|gb|BQ451730.1|BQ451730	394	nuclear transport factor 2, putative	0.0	PF14_0122	343	375	100	91	100	383	1	383	2	NOINT	283	FOR	MAL14_Piece#20	0.0	PF14_0122	5p-124	MAL14	445	100	492164	19	REV	nuclear transport factor 2, putative	2e-68	Plasmodium_vivax_SaI-1|ctg_6877|Pv085840|Pv	97	99	Trachyrincus murrayi mitochondrion, complete genome	4E-009
su-gi-contig_428	Contig-428	Contig428	29	10	19	2086	.	75.3	2045	N	428	002_PfLab1-M-P24b.ab1		hypothetical protein	0.0	PF14_0018	1451	1482	99	98	100	305	1	305	2	NOINT	428	FOR	MAL14_Piece#3	0.0	PF14_0018	Hit	MAL14	1316	99	61352	12	REV	hypothetical protein, conserved	2e-11	Plasmodium_vivax_SaI-1|ctg_6663|Pv003555|Pv	28	14
su-gi-contig_628	Contig-628	Contig628	13	13	0	1327	.	71.6		N	628	gi|27155688|gb|CA854486.1|CA854486		hypothetical protein	0.0	PF14_0272	466	543	99	86	97	434	1	434	2	NOINT	628	FOR	MAL14_Piece#46	1E-094	PF14_0272	3p-188	MAL14	175	100	1149381	13	REV	Pb-fam-5 protein	5e-68	Plasmodium_berghei|PB_RP0059|PB000070.00.0|Pb	35	83
su-gi-contig_976	Contig-976	Contig976	10	10	0	805	.	79.6		N	976	gi|15910056|gb|BI816138.1|BI816138		hypothetical protein	6E-096	PF14_0787	176	225	100	78	100	134	1	134	2	NOINT	976	FOR	MAL14_Piece#36	1E-150	PF14_0787	Hit	MAL14	267	100	893086	1	REV	hypothetical protein	5e-46	Plasmodium_vivax_SaI-1|ctg_6877|Pv085380|Pv	91	96	Trachyrincus murrayi mitochondrion, complete genome	3E-013	TRBS3RRBN Trypanosoma cruzi 5.8S ribosomal RNA, internal transcribed spacers 1-7 (ITS1-ITS7), and 28S ribosomal RNA	2E-007
su-gi-contig_1000	Contig-1000	Contig1000	10	3	7	1137	.	75.6		N	1000	089_PfLab1-M-P23b.ab1		hypothetical protein	0.0	PF14_0138	459	684	100	67	100	172	1	172	2	NOINT	1000	FOR	MAL14_Piece#23	1E-147	PF14_0138	3p-92	MAL14	263	100	553456	1	REV	hypothetical protein	1e-108	Plasmodium_vivax_SaI-1|ctg_6877|Pv085750|Pv	75	100	Monosiga brevicollis mitochondrion, complete genome	2E-015
su-gi-contig_833	Contig-833	Contig833	9	8	1	1197	.	77.2		N	833	gi|15906125|gb|BI813915.1|BI813915		hypothetical protein	0.0	PF14_0488	503	567	98	89	101	182	1	182	3	NOINT	833	FOR	MAL14_Piece#85	0.0	PF14_0488	3p-311	MAL14	351	99	2105966	4	FOR	hypothetical protein	8e-97	Plasmodium_vivax_SaI-1|ctg_7179|Pv117915|Pv	74	98
su-gi-contig_281	Contig-281	Contig281	7	1	6	399	.	72.9		N	281	H08_Pf-Sau3A-T3-M-P26_d.ab1		nuclear transport factor 2, putative	1E-118	PF14_0122	213	375	100	57	65	124	131	124	2	NOINT	281	FOR	MAL14_Piece#20	1E-118	PF14_0122	Hit	MAL14	213	100	491719	124	REV	nuclear transport factor 2, putative	2e-42	Plasmodium_vivax_SaI-1|ctg_6877|Pv085840|Pv	97	64
su-gi-contig_1686	Contig-1686	Contig1686	6	0	6	701	.	77.7		N	1686	014_PfLab1-M-P21b.ab1		hypothetical protein	4E-041	PF14_0783	84	162	100	52	52	196	1	196	2	NOINT	1686	FOR	MAL14_Piece#69	1E-134	PF14_0783	3p-357	MAL14	241	100	1705299	12	REV	hypothetical protein	6e-47	Plasmodium_vivax_SaI-1|ctg_7179|Pv118385|Pv	78	100
su-gi-contig_1952	Contig-1952	Contig1952	5	5	0	598	.	74.4		N	1952	gi|17969510|gb|BM276159.1|BM276159		hypothetical protein	1E-105	PF14_0625	200	327	99	61	94	77	1	77	2	NOINT	1952	FOR	MAL14_Piece#107	1E-105	PF14_0625	Hit	MAL14	200	99	2658877	32	REV	aspartyl proteinase, putative	7e-66	Plasmodium_vivax_SaI-1|ctg_7179|Pv117180|Pv	70	47
su-gi-contig_2066	Contig-2066	Contig2066	4	2	2	773	0.1	83.4		N	2066	gi|12390392|gb|AU088251.1|AU088251		hypothetical protein	6E-096	PF14_0746	176	1461	100	12	21	429	1	429	2	NOINT	2066	FOR	MAL14_Piece#128	0.0	PF14_0746	5p-114	MAL14	626	99	3187532	1	FOR	hypothetical protein	7e-05	Plasmodium_berghei|PB_RP0395|PB000465.00.0|Pb	28	72	Geothelphusa dehaani mitochondrion, complete genome	5E-015	PFARGA1 P.falciparum 5S rRNA gene, clone N2	1E-008
su-gi-contig_2242	Contig-2242	Contig2242	4	4	0	747	.	78.2	729	N	2242	gi|21254531|gb|BQ451419.1|BQ451419		small subunit DNA primase	1E-159	PF14_0366	290	1359	99	21	35	1	886	1	2	NOINT	2242	FOR	MAL14_Piece#63	1E-124	PF14_0366	3p-68	MAL14	224	100	1566751	32	FOR	DNA primase small subunit, putative	2e-38	Plasmodium_vivax_SaI-1|ctg_7179|Pv118560|Pv	77	20	Trachyrincus murrayi mitochondrion, complete genome	6E-008
su-gi-contig_3094	Contig-3094	Contig3094	3	3	0	760	.	76.4		N	3094	gi|22791112|gb|BU494918.1|BU494918		dfg10 like protein, putative	0.0	PF14_0791	452	747	98	61	72	121	1	121	2	NOINT	3094	FOR	MAL14_Piece#92	0.0	PF14_0791	Hit	MAL14	406	99	2291399	1	REV	dfg10 protein	2e-55	Plasmodium_yoelii_yoelii_str._17XNL|MALPY00424|PY01579|Py	48	82
su-gi-contig_3180	Contig-3180	Contig3180	3	1	2	855	.	78.2		N	3180	gi|21542595|gb|BQ595869.1|BQ595869		ribosomal protein S4, putative	1E-151	PF14_0584	272	480	99	57	95	1	25	1	2	NOINT	3180	FOR	MAL14_Piece#100	0.0	PF14_0584	Hit	MAL14	855	99	2488671	1	FOR	S4 domain, putative	1e-87	Plasmodium_yoelii_yoelii_str._17XNL|MALPY01241|PY04143|Py	87	96	Dermatobia hominis mitochondrion, complete genome	2E-008
su-gi-contig_282	Contig-282	Contig282	2	2	0	469	.	79.3	446	N	282	gi|15907131|gb|BI814526.1|BI814526	278	nuclear transport factor 2, putative	1E-124	PF14_0122	223	375	100	59	68	1	121	1	2	NOINT	282	FOR	MAL14_Piece#20	0.0	PF14_0122	Hit	MAL14	445	100	491489	1	REV	nuclear transport factor 2, putative	2e-38	Plasmodium_vivax_SaI-1|ctg_6877|Pv085840|Pv	91	64
su-gi-contig_4404	Contig-4404	Contig4404	2	2	0	595	.	78.3		N	4404	gi|21543147|gb|BQ596421.1|BQ596421		hypothetical protein, conserved	0.0	PF14_0790	338	702	99	48	68	1	225	1	2	NOINT	4404	FOR	MAL14_Piece#78	1E-109	PF14_0790	Hit	MAL14	198	100	1936620	23	REV	hypothetical protein	9e-29	Plasmodium_vivax_SaI-1|ctg_7179|Pv118125|Pv	55	42
su-gi-contig_4932	Contig-4932	Contig4932	2	0	2	1047	.	75.9		N	4932	D11_1385_1.ab1		hypothetical protein	1E-102	PF14_0629	187	300	100	62	90	297	34	297	2	NOINT	4932	FOR	MAL14_Piece#108	0.0	PF14_0628	5p-23	MAL14	448	100	2685661	10	REV	hypothetical protein	6e-52	Plasmodium_vivax_SaI-1|ctg_7179|Pv117165|Pv	61	46
su-gi-contig_5448	Contig-5448	Contig5448	2	0	2	291	.	85.6		N	5448	H06_Pf-Sau3A-T3-M-P28.ab1		hypothetical protein	3E-083	PF14_0084	154	21450	100	1	1	1	10607	1	2	NOINT	5448	REV	MAL14_Piece#14	1E-164	PF14_0084	Hit	MAL14	291	100	335571	1	FOR	hypothetical protein	2e-46	Plasmodium_vivax_SaI-1|ctg_6877|Pv086015|Pv	86	1	Schizosaccharomyces octosporus mitochondrion, complete genome	4E-007
su-gi-contig_4565	Contig-4565	Contig4565	2	2	0	579	.	85.1		N	4565	gi|17969206|gb|BM275862.1|BM275862		hypothetical protein	2E-042	PF14_0171	86	3375	100	3	3	326	3246	326	2	NOINT	4565	REV	MAL14_Piece#29	0.0	PF14_0171	5p-15	MAL14	569	100	713082	11	REV	conserved hypothetical protein	5e-06	Plasmodium_berghei|PB_PH3286|PB300976.00.0|Pb	60	22	Bombyx mandarina mitochondrion, complete genome	8E-013	TRBS3RRBN Trypanosoma cruzi 5.8S ribosomal RNA, internal transcribed spacers 1-7 (ITS1-ITS7), and 28S ribosomal RNA	5E-007
su-gi-contig_5275	Contig-5275	Contig5275	2	0	2	483	.	78.9		N	5275	D02_Pf-Sau3A-T3-M-P23.ab1		protein serine/threonine phosphatase	2E-042	PF14_0630	86	2670	100	3	3	185	2525	185	2	NOINT	5275	REV	MAL14_Piece#108	0.0	PF14_0630	Hit	MAL14	485	99	2691982	1	FOR	protein serine/threonine phosphatase alpha	2e-12	Plasmodium_yoelii_yoelii_str._17XNL|MALPY02263|PY06605|Py	42	11	Candida orthopsilosis strain MCO456 mitochondrion, complete genome	6E-007
su-gi-contig_6860	Contig-6860	Contig6860	1	1	0	581	.	78.7		N	6860	gi|22792962|gb|BU496768.1|BU496768		hypothetical protein	1E-155	PF14_0388	276	705	100	39	45	1	392	1	2	NOINT	6860	FOR	MAL14_Piece#67	1E-131	PF14_0388	Hit	MAL14	235	100	1668237	1	FOR	conserved hypothetical protein	6e-18	Plasmodium_berghei|PB_RP0640|PB000737.00.0|Pb	45	55
su-gi-contig_6940	Contig-6940	Contig6940	1	1	0	608	.	77		N	6940	gi|22792470|gb|BU496276.1|BU496276		hypothetical protein	1E-139	PF14_0030	277	1326	97	21	24	1	987	1	2	NOINT	6940	FOR	MAL14_Piece#5	1E-114	PF14_0030	3p-213	MAL14	207	100	112585	1	FOR	hypothetical protein	6e-23	Plasmodium_vivax_SaI-1|ctg_6877|Pv086280|Pv	48	23	Paracoccidioides brasiliensis strain Pb18 mitochondrion, complete genome	3E-009
su-gi-contig_7189	Contig-7189	Contig7189	1	1	0	306	.	79.7		N	7189	gi|22790907|gb|BU494723.1|BU494723		hypothetical protein	2E-053	PF14_0435	104	3600	100	3	5	1	3420	1	2	NOINT	7189	FOR	MAL14_Piece#76	1E-127	PF14_0435	Hit	MAL14	229	100	1877559	1	REV	hypothetical protein	3e-16	Plasmodium_vivax_SaI-1|ctg_7179|Pv118195|Pv	58	5
su-gi-contig_7789	Contig-7789	Contig7789	1	1	0	545	.	76.1		N	7789	gi|21255234|gb|BQ452122.1|BQ452122		hypothetical protein	1E-125	PF14_0506	225	3984	100	6	8	1	792	1	2	NOINT	7789	FOR	MAL14_Piece#88	1E-125	PF14_0506	Hit	MAL14	225	100	2181215	1	FOR	hypothetical protein	5e-21	Plasmodium_vivax_SaI-1|ctg_7179|Pv117815|Pv	43	11
su-gi-contig_8826	Contig-8826	Contig8826	1	1	0	587	.	75.8		N	8826	gi|15906025|gb|BI813851.1|BI813851		hypothetical protein	1E-178	PF14_0239	314	1032	100	30	37	1	650	1	2	NOINT	8826	FOR	MAL14_Piece#41	1E-177	PF14_0239	Hit	MAL14	313	100	1013225	1	REV	hypothetical protein	3e-29	Plasmodium_yoelii_yoelii_str._17XNL|MALPY02279|PY06635|Py	43	44
su-gi-contig_10413	Contig-10413	Contig10413	1	0	1	444	.	79.1		N	10413	E10_2463_603.ab1		hypothetical protein	0.0	PF14_0419	325	21513	100	2	2	1	17742	1	2	NOINT	10413	FOR	MAL14_Piece#73	0.0	PF14_0419	Hit	MAL14	444	100	1804768	1	FOR	conserved hypothetical protein	2e-37	Plasmodium_berghei|PB_RP2089|PB000094.02.0|Pb	55	15
su-gi-contig_10553	Contig-10553	Contig10553	1	0	1	337	.	80.4		N	10553	031_PfLab1-S-P3b.ab1		hypothetical protein	5E-073	PF14_0342	137	5697	100	2	5	3	5201	3	2	NOINT	10553	FOR	MAL14_Piece#59	0.0	PF14_0342	Hit	MAL14	335	100	1465624	3	FOR	hypothetical protein	9e-47	Plasmodium_yoelii_yoelii_str._17XNL|MALPY00168|PY00619|Py	70	7
su-gi-contig_8671	Contig-8671	Contig8671	1	1	0	306	1	78.8	288	N	8671	gi|15907315|gb|BI814681.1|BI814681		hypothetical protein	7E-032	PF14_0293	68	2979	100	2	2	1	2679	1	2	NOINT	8671	REV	MAL14_Piece#50	1E-160	PF14_0293	Hit	MAL14	284	100	1233117	1	FOR	hypothetical protein	8e-06	Plasmodium_berghei|PB_PH0108|PB400116.00.0|Pb	57	36	Anisakis simplex mitochondrion, complete genome	1E-013	PFARGA1 P.falciparum 5S rRNA gene, clone N2	7E-008
su-gi-contig_6170	Contig-6170	Contig6170	1	1	0	237	2.1	76.8		N	6170	gi|12388604|gb|AU086463.1|AU086463		hypothetical protein	5E-023	PF14_0433	53	1791	100	3	3	1	1414	1	2	NOINT	6170	REV	MAL14_Piece#75	1E-118	PF14_0433	Hit	MAL14	239	97	1872883	1	REV	hypothetical protein	0.001	Plasmodium_berghei|PB_RP1699|PB103676.00.0|Pb	52	84	Dermatobia hominis mitochondrion, complete genome	2E-014	PFARGA1 P.falciparum 5S rRNA gene, clone N2	5E-008
su-gi-contig_835	Contig-835	Contig835	1	0	1	381	.	79.3		N	835	052_PfLab1-M-P13b.ab1		hypothetical protein	9E-041	PF14_0488	87	567	98	15	15	1	348	1	2	NOINT	835	FOR	MAL14_Piece#85	0.0	PF14_0488	Hit	MAL14	381	99	2105045	1	FOR	hypothetical protein	1e-09	Plasmodium_yoelii_yoelii_str._17XNL|MALPY00438|PY01627|Py	60	23	Paracoccidioides brasiliensis strain Pb18 mitochondrion, complete genome	1E-007
su-gi-contig_1848	Contig-1848	Contig1848	5	5	0	581	.	75.6	562	N	1848	gi|21254449|gb|BQ451337.1|BQ451337	248	hypothetical protein	0.0	PFB0391c	410	669	100	61	69	1	209	1	2	NOINT	1848	FOR	MAL2_Piece#15	1E-120	PFB0391c	Hit	MAL2	217	100	356533	1	REV	hypothetical protein	7e-55	Plasmodium_vivax_SaI-1|ctg_6663|Pv003890|Pv	72	66
su-gi-contig_2930	Contig-2930	Contig2930	3	3	0	850	0.1	75.9	831	N	2930	gi|21543358|gb|BQ596632.1|BQ596632	360	hypothetical protein	0.0	PFB0535w	325	648	100	50	87	1	88	1	2	NOINT	2930	FOR	MAL2_Piece#20	0.0	PFB0535w	Hit	MAL2	325	100	480274	1	FOR	GDP-fucose transporter, putative	4e-89	Plasmodium_vivax_SaI-1|ctg_6654|Pv002930|Pv	64	83
su-gi-contig_3852	Contig-3852	Contig3852	2	2	0	658	.	72.3		N	3852	gi|27157845|gb|CA855763.1|CA855763		hypothetical protein	1E-167	PFB0177c	295	1566	100	19	27	194	555	194	2	NOINT	3852	FOR	MAL2_Piece#7	1E-175	PFB0177c	Hit	MAL2	310	100	173587	1	REV	hypothetical protein	4e-73	Plasmodium_vivax_SaI-1|ctg_6663|Pv003620|Pv	89	27
su-gi-contig_1028	Contig-1028	Contig1028	9	5	4	1218	0.9	72.9		N	1028	C12_PfBamHI-M-T7-Plate16a.ab1		elongation factor (EF-TS), putative	0.0	PFC0225c	970	1173	100	83	90	14	70	14	2	NOINT	1028	FOR	MAL3_Piece#10	0.0	PFC0225c	Hit	MAL3	1158	99	230800	14	FOR	elongation factor (EF-TS), putative	1e-108	Plasmodium_chabaudi|PC_RP3352|PC000299.03.0|Pc	57	97
su-gi-contig_3901	Contig-3901	Contig3901	2	2	0	396	.	80.8		N	3901	gi|17967469|gb|BM274164.1|BM274164		hypothetical protein	7E-051	PFC0581w	116	975	96	12	16	43	109	43	2	NOINT	3901	FOR	MAL3_Piece#23	0.0	PFC0581w	Hit	MAL3	347	98	563711	1	FOR	hypothetical protein, conserved	6e-20	Plasmodium_vivax_SaI-1|ctg_7187|Pv119795|Pv	63	20
su-gi-contig_5095	Contig-5095	Contig5095	2	0	2	549	.	79.2		N	5095	001_PfLab1-M-P18b.ab1		hypothetical protein	1E-118	PFC0645w	213	1068	100	20	26	130	1	130	2	NOINT	5095	FOR	MAL3_Piece#25	0.0	PFC0645w	Hit	MAL3	532	100	619991	1	FOR	conserved hypothetical protein	2e-05	Plasmodium_chabaudi|PC_RP3281|PC105981.00.0|Pc	31	34	Saccharomyces cerevisiae mitochondrion, complete genome	5E-008
su-gi-contig_4970	Contig-4970	Contig4970	2	0	2	328	.	82.9		N	4970	PfLab1-S_F3_-P11a_E08_10.ab1		hypothetical protein	2E-023	PFC0191c	58	265	98	22	22	72	1	72	2	NOINT	4970	FOR	MAL3_Piece#9	1E-163	PFC0191c	Hit	MAL3	312	98	208231	19	FOR	conserved hypothetical protein	0.003	Plasmodium_berghei|PB_PH5684|PB301532.00.0|Pb	34	92
su-gi-contig_1266	Contig-1266	Contig1266	1	1	0	500	.	75.4		N	1266	gi|12390592|gb|AU088451.1|AU088451		Cytoadherence linked asexual protein, CLAG	1E-129	PFC0120w	240	4254	99	6	10	1	1665	1	2	NOINT	1266	FOR	MAL3_Piece#6	0.0	PFC0120w	Hit	MAL3	422	99	134317	1	FOR	hypothetical protein	4e-29	Plasmodium_chabaudi|PC_RP1287|PC000257.01.0|Pc	54	9	Octopus vulgaris mitochondrion, complete genome	4E-008	PFARGA1 P.falciparum 5S rRNA gene, clone N2	3E-008
su-gi-contig_5593	Contig-5593	Contig5593	1	1	0	499	1.4	84.2		N	5593	gi|55828363|gb|AU086436.2|AU086436		hypothetical protein	6E-089	PFC0760c	164	10185	100	2	2	270	1	270	2	NOINT	5593	FOR	MAL3_Piece#29	0.0	PFC0760c	5p-29	MAL3	433	99	706248	1	REV	hypothetical protein	3e-14	Plasmodium_berghei|PB_PH0108|PB400116.00.0|Pb	54	79	Trachyrincus murrayi mitochondrion, complete genome	1E-017
su-gi-contig_5917	Contig-5917	Contig5917	1	1	0	500	0.6	74.8		N	5917	gi|12389463|gb|AU087322.1|AU087322		hypothetical protein	0.0	PFC0571c	354	1575	99	22	27	1	326	1	2	NOINT	5917	FOR	MAL3_Piece#23	3E-071	PFC0571c	Hit	MAL3	135	100	553745	25	REV	hypothetical protein	2e-62	Plasmodium_yoelii_yoelii_str._17XNL|MALPY00881|PY03104|Py	67	35
su-gi-contig_7611	Contig-7611	Contig7611	1	1	0	448	.	71		N	7611	gi|21542822|gb|BQ596096.1|BQ596096		hypothetical protein	1E-175	PFC0581w	308	975	100	32	35	1	306	1	2	NOINT	7611	FOR	MAL3_Piece#23	1E-158	PFC0581w	Hit	MAL3	280	100	564809	1	FOR	hypothetical protein, conserved	1e-41	Plasmodium_vivax_SaI-1|ctg_7187|Pv119795|Pv	78	33
su-gi-contig_342	Contig-342	Contig342	1	1	0	389	.	78.4		N	342	gi|15907325|gb|BI814691.1|BI814691		inorganic pyrophosphatase, putative	9E-038	PFC0710w	78	1143	100	7	7	1	589	1	2	NOINT	342	FOR	MAL3_Piece#27	0.0	PFC0710w	Hit	MAL3	377	100	657282	1	FOR	inorganic pyrophosphatase, putative	1e-07	Plasmodium_vivax_SaI-1|ctg_7022|Pv095420|Pv	88	7	Bombyx mandarina mitochondrion, complete genome	8E-009
su-gi-contig_2180	Contig-2180	Contig2180	4	4	0	530	.	80.6		N	2180	gi|17967269|gb|BM273967.1|BM273967		hypothetical protein	8E-073	PFD0405c	137	1035	100	13	20	174	63	174	2	NOINT	2180	FOR	MAL4_Piece#17	0.0	PFD0405c	Hit	MAL4	510	98	411426	1	REV	hypothetical protein	2e-18	Plasmodium_yoelii_yoelii_str._17XNL|MALPY00613|PY02236|Py	74	22	Katharina tunicata mitochondrion, complete genome	5E-020	PFARGA1 P.falciparum 5S rRNA gene, clone N2	3E-008
su-gi-contig_959	Contig-959	Contig959	2	2	0	696	.	82		N	959	gi|27158335|gb|CA856059.1|CA856059		Bet3 transport protein, putative	1E-100	PFD0895c	183	564	100	32	54	186	259	186	2	NOINT	959	REV	MAL4_Piece#34	0.0	PFD0895c	Hit	MAL4	474	99	838201	1	FOR	Bet3 transport protein, putative	1e-25	Plasmodium_chabaudi|PC_RP4333|PC000279.04.0|Pc	87	33	Monosiga brevicollis mitochondrion, complete genome	6E-011
su-gi-contig_4350	Contig-4350	Contig4350	2	2	0	720	.	81.8		N	4350	gi|21687582|gb|BQ633429.1|BQ633429		hypothetical protein	1E-138	PFD0993c	247	377	100	66	96	180	1	180	2	NOINT	4350	FOR	MAL4_Piece#38	1E-155	PFD0993c	Hit	MAL4	316	96	938417	51	REV	hypothetical protein	1e-50	Plasmodium_vivax_SaI-1|ctg_6950|Pv090120|Pv	59	72	Monosiga brevicollis mitochondrion, complete genome	3E-010	PFARGA1 P.falciparum 5S rRNA gene, clone N2	2E-007
su-gi-contig_7285	Contig-7285	Contig7285	1	1	0	617	.	76.8		N	7285	gi|21687795|gb|BQ633642.1|BQ633642		hypothetical protein	0.0	PFD0160w	368	11364	100	3	4	1	7802	1	2	NOINT	7285	FOR	MAL4_Piece#8	0.0	PFD0160w	Hit	MAL4	617	100	197300	1	FOR	Zinc finger, C2H2 type, putative	3e-40	Plasmodium_yoelii_yoelii_str._17XNL|MALPY00673|PY02442|Py	41	7
su-gi-contig_7479	Contig-7479	Contig7479	1	1	0	480	.	84		N	7479	gi|21543439|gb|BQ596713.1|BQ596713		hypothetical protein	1E-135	PFD0400w	241	3249	100	7	12	1	586	1	2	NOINT	7479	FOR	MAL4_Piece#17	0.0	PFD0400w	Hit	MAL4	480	100	404839	1	FOR	hypothetical protein, conserved	8e-24	Plasmodium_vivax_SaI-1|ctg_6569|Pv000840|Pv	42	14
su-gi-contig_8147	Contig-8147	Contig8147	1	1	0	521	.	80.6		N	8147	gi|17968264|gb|BM274946.1|BM274946		hypothetical protein	1E-165	PFD0155c	292	459	100	64	90	4	50	4	2	NOINT	8147	FOR	MAL4_Piece#8	1E-164	PFD0155c	Hit	MAL4	301	99	187661	4	REV	hypothetical protein, conserved	7e-19	Plasmodium_vivax_SaI-1|ctg_6569|Pv001085|Pv	32	113	Katharina tunicata mitochondrion, complete genome	5E-020	TRBS3RRBN Trypanosoma cruzi 5.8S ribosomal RNA, internal transcribed spacers 1-7 (ITS1-ITS7), and 28S ribosomal RNA	1E-010
su-gi-contig_820	Contig-820	Contig820	12	12	0	644	.	77.5		N	820	gi|22793590|gb|BU497396.1|BU497396		hypothetical protein	1E-169	PFE0910w	299	423	100	71	78	151	94	151	2	NOINT	820	REV	MAL5_Piece#31	0.0	PFE0910w	Hit	MAL5	579	100	758361	1	REV	hypothetical protein, conserved	2e-45	Plasmodium_vivax_SaI-1|ctg_6840|Pv080335|Pv	76	82
su-gi-contig_1138	Contig-1138	Contig1138	8	8	0	865	.	74		N	1138	gi|27158018|gb|CA855866.1|CA855866		hypothetical protein	0.0	PFE0890c	584	687	100	85	95	185	1	185	2	NOINT	1138	FOR	MAL5_Piece#30	0.0	PFE0890c	Hit	MAL5	614	100	745845	1	REV	hypothetical protein	2e-40	Plasmodium_yoelii_yoelii_str._17XNL|MALPY00437|PY01619|Py	42	90
su-gi-contig_1551	Contig-1551	Contig1551	5	5	0	1015	.	68.6		N	1551	gi|22794051|gb|BU497857.1|BU497857		splicing factor, putative	0.0	PFE0865c	442	813	100	54	100	67	1	67	2	NOINT	1551	FOR	MAL5_Piece#30	0.0	PFE0865c	Hit	MAL5	590	100	725275	1	REV	splicing factor, arginine/serine-rich 1, putative	1e-142	Plasmodium_vivax_SaI-1|ctg_6840|Pv080385|Pv	81	101
su-gi-contig_7019	Contig-7019	Contig7019	1	1	0	463	.	82.7		N	7019	gi|22791976|gb|BU495782.1|BU495782		hypothetical protein	1E-121	PFE0210c	218	675	100	32	46	1	365	1	2	NOINT	7019	FOR	MAL5_Piece#7	1E-174	PFE0210c	Hit	MAL5	308	100	169468	1	REV	hypothetical protein, conserved	4e-16	Plasmodium_vivax_SaI-1|ctg_7027|Pv097780|Pv	45	29
su-gi-contig_8739	Contig-8739	Contig8739	1	1	0	540	.	73.5		N	8739	gi|15906696|gb|BI814263.1|BI814263		phosphatidylinositol 4-kinase, putative	0.0	PFE0485w	347	4680	99	7	9	1	4235	1	2	NOINT	8739	FOR	MAL5_Piece#17	1E-161	PFE0485w	Hit	MAL5	285	100	415003	1	FOR	phosphatidylinositol 4-kinase-related	1e-61	Plasmodium_yoelii_yoelii_str._17XNL|MALPY01213|PY04039|Py	74	9	Apis mellifera ligustica mitochondrion, complete genome	7E-007
su-gi-contig_777	Contig-777	Contig777	13	13	0	943	.	71.3		N	777	gi|27158757|gb|CA856331.1|CA856331		hypothetical protein	0.0	PFF1455c	439	756	100	58	100	69	1	69	2	NOINT	777	FOR	MAL6_Piece#51	5E-099	PFF1455c	Hit	MAL6	190	98	1253876	1	REV	Plasmodium falciparum CPW-WPC domain containing protein	9e-85	Plasmodium_vivax_SaI-1|ctg_7169|Pv114600|Pv	66	82	Paracoccidioides brasiliensis strain Pb18 mitochondrion, complete genome	1E-009
su-gi-contig_894	Contig-894	Contig894	11	3	8	1278	.	77.9		N	894	083_PfLab1-M-P23b.ab1		hypothetical protein	0.0	PFF0085w	679	837	100	81	100	342	1	342	2	NOINT	894	FOR	MAL6_Piece#3	0.0	PFF0085w	Hit	MAL6	803	100	71195	11	FOR	hypothetical protein, conserved	2e-07	Plasmodium_vivax_SaI-1|ctg_6569|Pv001100|Pv	23	96
su-gi-contig_3113	Contig-3113	Contig3113	3	2	1	659	.	80.6		N	3113	F02_PfBamHI-L-T3-Plate5a.ab1		conserved hypothetical protein, EXS family	0.0	PFF0365c	331	1872	99	18	30	58	1	58	2	NOINT	3113	FOR	MAL6_Piece#13	0.0	PFF0365c	Hit	MAL6	650	99	309414	1	FOR	hypothetical protein, conserved	2e-82	Plasmodium_vivax_SaI-1|ctg_7169|Pv113535|Pv	72	34
su-gi-contig_3816	Contig-3816	Contig3816	2	2	0	554	.	78.3		N	3816	gi|17967310|gb|BM274008.1|BM274008		hypothetical protein	1E-132	PFF1465w	237	402	100	59	68	2	135	2	2	NOINT	3816	FOR	MAL6_Piece#51	1E-142	PFF1465w	3p-13	MAL6	254	100	1259903	24	FOR	hypothetical protein	8e-37	Plasmodium_vivax_SaI-1|ctg_7169|Pv114610|Pv	84	66
su-gi-contig_4848	Contig-4848	Contig4848	2	0	2	355	.	80.6		N	4848	F01_PfLab1-L-Plate3b.ab1		hypothetical protein, conserved in Plasmodium falciparum	6E-079	PFF0060w	147	705	100	21	31	46	1	46	2	NOINT	4848	FOR	MAL6_Piece#2	0.0	PFF0060w	Hit	MAL6	355	100	47415	1	FOR	conserved hypothetical protein	0.001	Plasmodium_chabaudi|PC_RP0554|PC000482.00.0|Pc	25	73
su-gi-contig_2356	Contig-2356	Contig2356	2	2	0	628	.	83		Y	2356	gi|15909258|gb|BI815717.1|BI815717		RNA and export factor binding protein, putative	3E-048	PFF0760w	96	471	100	20	20	261	313	261	2	NOINT	2356	REV	MAL6_Piece#27	0.0	PFF0760w	Hit	MAL6	622	100	657292	1	REV	RNA binding function, putative	5e-10	Plasmodium_vivax_SaI-1|ctg_7169|Pv113920|Pv	77	20	Ascaris suum mitochondrion, complete genome	1E-014	PFARGA1 P.falciparum 5S rRNA gene, clone N2	2E-007
su-gi-contig_4270	Contig-4270	Contig4270	2	2	0	345	.	81.4		N	4270	gi|22791399|gb|BU495205.1|BU495205		ethanolaminephosphotransferase, putative	3E-031	PFF1375c	67	1176	100	6	6	1	1009	1	2	NOINT	4270	FOR	MAL6_Piece#47	1E-177	PFF1375c	Hit	MAL6	313	100	1170681	1	REV	ethanolaminephosphotransferase, putative	1e-14	Plasmodium_vivax_SaI-1|ctg_7169|Pv114515|Pv	62	14	Drosophila melanogaster mitochondrion, complete genome	4E-007
su-gi-contig_7172	Contig-7172	Contig7172	1	1	0	354	.	74.6	333	N	7172	gi|22790985|gb|BU494791.1|BU494791	333	nascent polypeptide associated complex alpha chain, putative	1E-055	PFF1050w	108	555	100	19	37	1	215	1	2	NOINT	7172	FOR	MAL6_Piece#36	0.0	PFF1050w	Hit	MAL6	332	100	892209	1	FOR	nascent polypeptide associated complex alpha chain, putative	2e-17	Plasmodium_vivax_SaI-1|ctg_7169|Pv114205|Pv	44	60
su-gi-contig_7807	Contig-7807	Contig7807	1	1	0	493	.	78.5		N	7807	gi|21255106|gb|BQ451994.1|BQ451994		integral membrane protein	1E-107	PFF0645c	195	4044	100	5	7	31	1	31	2	NOINT	7807	FOR	MAL6_Piece#22	0.0	PFF0645c	Hit	MAL6	404	100	544463	1	REV	hypothetical protein	4e-11	Plasmodium_berghei|PB_RP1020|PB102291.00.0|Pb	46	89
su-gi-contig_9676	Contig-9676	Contig9676	1	0	1	585	.	80.7		N	9676	F07_PfBamHI-Small-T3-Plate8a.ab1		hypothetical protein	0.0	PFF1100c	454	6084	99	7	8	10	1	10	2	NOINT	9676	FOR	MAL6_Piece#38	0.0	PFF1100c	Hit	MAL6	585	99	930746	1	FOR	hypothetical protein	2e-12	Plasmodium_yoelii_yoelii_str._17XNL|MALPY00595|PY02167|Py	28	18	Cooperia oncophora mitochondrion, complete genome	8E-007
su-gi-contig_330	Contig-330	Contig330	54	1	53	2008	.	81.1		N	330	D10_PfBamHI-Small-T3-Plate8a.ab1		hypothetical protein, conserved in P. falciparum	0.0	MAL7P1.225	667	762	100	88	100	675	1	675	2	NOINT	330	FOR	MAL7_Piece#4	0.0	MAL7P1.225	5p-258	MAL7	809	99	81695	1	REV	adi-related	2e-07	Plasmodium_yoelii_yoelii_str._17XNL|MALPY00101|PY00349|Py	27	10
su-gi-contig_536	Contig-536	Contig536	8	3	5	883	0.2	75.5		N	536	H09_PfBamHI-S-T7-Plate1a.ab1		ring stage expressed protein	0.0	MAL7P1.170	522	882	99	59	70	1	1	1	2	NOINT	536	FOR	MAL7_Piece#56	0.0	MAL7P1.170	Hit	MAL7	522	99	1376975	1	FOR	hypothetical protein	0.004	Plasmodium_yoelii_yoelii_str._17XNL|MALPY00297|PY01117|Py	44	10
su-gi-contig_1317	Contig-1317	Contig1317	7	7	0	786	.	75.7		N	1317	gi|17968685|gb|BM275358.1|BM275358		hypothetical protein, conserved	1E-173	MAL7P1.340	306	540	100	57	72	6	153	6	2	NOINT	1317	FOR	MAL7_Piece#14	0.0	MAL7P1.340	3p-51	MAL7	354	99	345227	6	REV	ATP synthase lipid-binding protein, mitochondrial precursor, putative	4e-49	Plasmodium_vivax_SaI-1|ctg_6899|Pv087835|Pv	83	70	Geothelphusa dehaani mitochondrion, complete genome	3E-019	PFARGA1 P.falciparum 5S rRNA gene, clone N2	1E-008
su-gi-contig_1267	Contig-1267	Contig1267	7	5	2	1919	0.1	79.7		N	1267	E09_1456_1.ab1		hypothetical protein	0.0	MAL7P1.146	1012	14685	99	7	15	1	9294	1	2	NOINT	1267	FOR	MAL7_Piece#47	0.0	MAL7P1.146	Hit	MAL7	1919	99	1168104	1	REV	hypothetical protein	6e-37	Plasmodium_yoelii_yoelii_str._17XNL|MALPY00382|PY01439|Py	27	10	Adoxophyes honmai mitochondrion, complete genome	2E-016
su-gi-contig_1729	Contig-1729	Contig1729	5	3	2	1101	1.3	74.1		Y	1729	gi|15907399|gb|BI814736.1|BI814736		Cytoadherence linked asexual protein	0.0	MAL7P1.229	698	4113	97	17	22	7	1543	7	2	NOINT	1729	FOR	MAL7_Piece#5	0.0	MAL7P1.229	Hit	MAL7	540	97	112284	53	REV	cytoadherence-linked asexual protein (CLAG), putative	1e-85	Plasmodium_vivax_SaI-1|ctg_7022|Pv094265|Pv	51	17
su-gi-contig_2263	Contig-2263	Contig2263	1	1	0	425	.	74.8		N	2263	gi|21255417|gb|BQ452305.1|BQ452305		signal recognition particle, putative	4E-083	MAL7P1.158	154	330	100	47	91	34	14	34	2	NOINT	2263	FOR	MAL7_Piece#52	1E-158	MAL7P1.158	Hit	MAL7	281	100	1291636	34	FOR	signal recognition particle, putative	8e-16	Plasmodium_berghei|PB_RP2844|PB001304.02.0|Pb	76	51
su-gi-contig_6293	Contig-6293	Contig6293	1	1	0	476	.	79.8		N	6293	gi|27159583|gb|CA856799.1|CA856799		dynein heavy chain, putative	1E-141	MAL7P1.162	252	14916	100	2	3	3	7559	3	2	NOINT	6293	FOR	MAL7_Piece#54	0.0	MAL7P1.162	Hit	MAL7	474	100	1328846	3	FOR	cytoplasmic dynein 1-related	9e-38	Plasmodium_yoelii_yoelii_str._17XNL|MALPY00395|PY01468|Py	52	3	Paracoccidioides brasiliensis strain Pb18 mitochondrion, complete genome	2E-007
su-gi-contig_677	Contig-677	Contig677	15	15	0	1291	.	67.8		N	677	gi|27157457|gb|CA855531.1|CA855531		meiotic recombination protein dmc1-like protein	0.0	MAL8P1.76	552	999	100	55	100	152	1	152	2	NOINT	677	FOR	MAL8_Piece#31	0.0	MAL8P1.76	Hit	MAL8	398	100	770259	3	REV	meiotic recombination protein DMC1-like protein, putative	1e-180	Plasmodium_vivax_SaI-1|ctg_6950|Pv089570|Pv	90	100
su-gi-contig_1325	Contig-1325	Contig1325	7	7	0	910	.	80.5		Y	1325	gi|17969727|gb|BM276371.1|BM276371		hypothetical protein	0.0	MAL8P1.300	357	540	100	66	100	307	1	307	2	NOINT	1325	FOR	MAL8_Piece#16	0.0	MAL8P1.300	5p-43	MAL8	525	99	385113	2	FOR	hypothetical protein, conserved	1e-56	Plasmodium_vivax_SaI-1|ctg_6899|Pv088175|Pv	50	97	Monosiga brevicollis mitochondrion, complete genome	1E-012
su-gi-contig_1023	Contig-1023	Contig1023	6	2	4	1549	.	83.3		N	1023	004_PfLab1-M-P13b.ab1		hypothetical protein	0.0	MAL8P1.74	1075	2106	99	51	72	1	308	1	2	NOINT	1023	FOR	MAL8_Piece#32	0.0	MAL8P1.74	Hit	MAL8	1549	99	797089	1	FOR	conserved hypothetical protein	3e-28	Plasmodium_berghei|PB_RP0627|PB000725.00.0|Pb	28	90	Adoxophyes honmai mitochondrion, complete genome	3E-036
su-gi-contig_1891	Contig-1891	Contig1891	5	3	2	576	.	67.4	535	Y	1891	gi|22792080|gb|BU495886.1|BU495886	146	hypothetical protein	0.0	MAL8P1.134	392	5070	100	8	9	1	4618	1	2	NOINT	1891	FOR	MAL8_Piece#14	1E-140	MAL8P1.134	Hit	MAL8	250	100	339227	1	REV	ferlin, putative	5e-83	Plasmodium_vivax_SaI-1|ctg_6899|Pv088235|Pv	82	10
su-gi-contig_2027	Contig-2027	Contig2027	5	0	5	690	.	80.9		N	2027	056_PfLab1-S-Plate7b.ab1		eukaryotic translation initiation factor, putative	1E-113	MAL8P1.83	205	801	100	26	37	214	1	214	2	NOINT	2027	FOR	MAL8_Piece#30	0.0	MAL8P1.83	Hit	MAL8	404	100	732525	1	REV	eukaryotic translation initiation factor 3 p42	3e-30	Plasmodium_yoelii_yoelii_str._17XNL|MALPY00150|PY00540|Py	86	23
su-gi-contig_2463	Contig-2463	Contig2463	4	2	2	1413	.	73.7		N	2463	G07_2794_302.ab1		hypothetical protein	0.0	MAL8P1.150	901	6501	100	14	17	1	5420	1	2	NOINT	2463	FOR	MAL8_Piece#8	0.0	MAL8P1.150	Hit	MAL8	953	100	187449	1	FOR	conserved hypothetical protein	1e-106	Plasmodium_berghei|PB_RP1380|PB000487.01.0|Pb	45	28
su-gi-contig_2811	Contig-2811	Contig2811	3	3	0	603	.	76.6		N	2811	gi|27158277|gb|CA856028.1|CA856028		hypothetical protein	1E-151	MAL8P1.66	269	681	100	40	43	270	1	270	2	NOINT	2811	FOR	MAL8_Piece#34	1E-112	MAL8P1.66	5p-18	MAL8	204	100	848435	37	REV	hypothetical protein, conserved	2e-24	Plasmodium_vivax_SaI-1|ctg_6950|Pv089485|Pv	42	37
su-gi-contig_3224	Contig-3224	Contig3224	3	3	0	569	.	79.1		N	3224	gi|17968672|gb|BM275346.1|BM275346		hypothetical protein	1E-105	MAL8P1.28	192	561	100	34	45	229	1	229	2	NOINT	3224	FOR	MAL8_Piece#44	0.0	MAL8P1.28	5p-10	MAL8	436	100	1092842	1	FOR	hypothetical protein, conserved	4e-29	Plasmodium_vivax_SaI-1|ctg_6950|Pv089105|Pv	69	57
su-gi-contig_2813	Contig-2813	Contig2813	3	3	0	550	.	71.8		N	2813	gi|27156467|gb|CA854953.1|CA854953		hypothetical protein	0.0	MAL8P1.16	361	651	100	55	73	26	1	26	2	NOINT	2813	FOR	MAL8_Piece#49	1E-152	MAL8P1.16	Hit	MAL8	271	100	1212265	1	FOR	conserved hypothetical protein	5e-71	Plasmodium_chabaudi|PC_RP1319|PC000280.01.0|Pc	72	73
su-gi-contig_3207	Contig-3207	Contig3207	3	3	0	594	.	75.9		N	3207	gi|17966711|gb|BM273416.1|BM273416		translation initiation factor EIF-2b alpha subunit, putative	0.0	PF08_0009	380	1029	100	37	44	8	59	8	2	NOINT	3207	FOR	MAL8_Piece#50	0.0	PF08_0009	Hit	MAL8	421	100	1228810	8	REV	translation initiation factor eIF-2B alpha subunit, putative	9e-43	Plasmodium_vivax_SaI-1|ctg_6950|Pv088930|Pv	64	41	Bombyx mori mitochondrion, complete genome	5E-011
su-gi-contig_4248	Contig-4248	Contig4248	2	2	0	582	.	77.1		N	4248	gi|22791693|gb|BU495499.1|BU495499		protein phosphatase, putative	2E-079	MAL8P1.108	148	912	100	16	32	12	87	12	3	NOINT	4248	REV	MAL8_Piece#22	0.0	MAL8P1.108	Hit	MAL8	582	100	536883	1	FOR	hypothetical protein	4e-26	Plasmodium_chabaudi|PC_RP2963|PC001393.02.0|Pc	51	133
su-gi-contig_4530	Contig-4530	Contig4530	2	2	0	477	.	74.4		N	4530	gi|17969878|gb|BM276518.1|BM276518		hypothetical protein	1E-096	MAL8P1.66	215	681	95	32	41	18	400	18	2	NOINT	4530	FOR	MAL8_Piece#34	1E-161	MAL8P1.66	Hit	MAL8	285	100	846292	1	REV	hypothetical protein, conserved	2e-29	Plasmodium_vivax_SaI-1|ctg_6950|Pv089485|Pv	53	36	Bombyx mandarina mitochondrion, complete genome	1E-014	TRBS3RRBN Trypanosoma cruzi 5.8S ribosomal RNA, internal transcribed spacers 1-7 (ITS1-ITS7), and 28S ribosomal RNA	4E-007
su-gi-contig_6388	Contig-6388	Contig6388	1	1	0	430	.	75.8		N	6388	gi|27157997|gb|CA855853.1|CA855853		hypothetical protein	4E-037	MAL8P1.135	85	2898	97	3	3	222	1	222	2	NOINT	6388	FOR	MAL8_Piece#14	1E-097	MAL8P1.135	5p-396	MAL8	183	99	334371	1	FOR	hypothetical protein	3e-19	Toxoplasma_gondii_ME49-B7|VIIa|72.m00903|Tg	39	9
su-gi-contig_7197	Contig-7197	Contig7197	1	1	0	210	3.3	71.9		N	7197	gi|22790831|gb|BU494637.1|BU494637		RNA helicase, putative	1E-053	PF08_0096	104	2826	100	4	7	1	2136	1	2	NOINT	7197	FOR	MAL8_Piece#22	3E-053	PF08_0096	Hit	MAL8	104	100	545227	1	FOR	DEAD box polypeptide, Y chromosome-related	2e-25	Plasmodium_yoelii_yoelii_str._17XNL|MALPY00611|PY02224|Py	100	4
su-gi-contig_7620	Contig-7620	Contig7620	1	1	0	526	.	79.7		N	7620	gi|21542773|gb|BQ596047.1|BQ596047		hypothetical protein	1E-144	MAL8P1.107	256	495	100	52	61	1	36	1	2	NOINT	7620	FOR	MAL8_Piece#22	0.0	MAL8P1.107	Hit	MAL8	354	100	548151	1	REV	hypothetical protein	2e-23	Plasmodium_vivax_SaI-1|ctg_7202|Pv123235|Pv	57	61	Schizosaccharomyces japonicus mitochondrion, complete genome	1E-008
su-gi-contig_6551	Contig-6551	Contig6551	1	1	0	672	.	76.2		N	6551	gi|27155437|gb|CA854347.1|CA854347		hypothetical protein	0.0	MAL8P1.80	486	2943	100	17	21	1	140	1	2	NOINT	6551	FOR	MAL8_Piece#31	1E-121	MAL8P1.80	Hit	MAL8	219	100	756658	1	REV	hypothetical protein	2e-16	Plasmodium_yoelii_yoelii_str._17XNL|MALPY00156|PY00568|Py	50	82
su-gi-contig_6061	Contig-6061	Contig6061	1	1	0	481	2.9	76.5		N	6061	gi|12388991|gb|AU086850.1|AU086850		hypothetical protein	1E-110	MAL8P1.65	202	3708	99	5	10	1	2620	1	2	NOINT	6061	FOR	MAL8_Piece#35	0.0	MAL8P1.65	Hit	MAL8	439	98	851005	1	FOR	conserved hypothetical protein	7e-47	Plasmodium_berghei|PB_RP2779|PB001156.02.0|Pb	73	23
su-gi-contig_699	Contig-699	Contig699	15	15	0	1088	.	81		N	699	gi|21255258|gb|BQ452146.1|BQ452146		hypothetical protein	0.0	PFI1530c	624	663	100	94	100	76	1	76	2	NOINT	699	FOR	MAL9_Piece#51	0.0	PFI1530c	Hit	MAL9	567	100	1264754	1	REV	hypothetical protein	6e-80	Plasmodium_vivax_SaI-1|ctg_6878|Pv087130|Pv	66	98	Adoxophyes honmai mitochondrion, complete genome	6E-009
su-gi-contig_2558	Contig-2558	Contig2558	4	0	4	881	.	80.4		N	2558	039_PfLab1-S-Plate15b.ab1		hypothetical protein	0.0	PFI0555c	483	3657	99	13	15	193	1	193	2	NOINT	2558	FOR	MAL9_Piece#22	0.0	PFI0555c	Hit	MAL9	878	99	525362	1	REV	hypothetical protein	3e-43	Plasmodium_vivax_SaI-1|ctg_7052|Pv099010|Pv	55	11	Paracoccidioides brasiliensis strain Pb18 mitochondrion, complete genome	3E-007
su-gi-contig_2446	Contig-2446	Contig2446	4	2	2	814	.	73.2		Y	2446	gi|15907190|gb|BI814578.1|BI814578		hypothetical protein	0.0	PFI1715w	617	876	100	70	89	1	5	1	2	NOINT	2446	FOR	MAL9_Piece#57	0.0	PFI1715w	Hit	MAL9	617	100	1401183	1	FOR	hypothetical protein	1e-25	Plasmodium_vivax_SaI-1|ctg_6878|Pv086945|Pv	35	43
su-gi-contig_2851	Contig-2851	Contig2851	3	3	0	626	.	80.2		N	2851	gi|27155986|gb|CA854659.1|CA854659		hypothetical protein	1E-148	PFI0440w	263	2073	100	13	22	21	1177	21	2	NOINT	2851	FOR	MAL9_Piece#17	0.0	PFI0440w	Hit	MAL9	606	100	416373	21	FOR	hypothetical protein	3e-67	Plasmodium_vivax_SaI-1|ctg_7052|Pv098895|Pv	60	34
su-gi-contig_3095	Contig-3095	Contig3095	3	3	0	812	.	75.5		N	3095	gi|22791081|gb|BU494887.1|BU494887		hypothetical protein	0.0	PFI0535w	444	684	99	65	81	39	122	39	2	NOINT	3095	FOR	MAL9_Piece#21	6E-092	PFI0535w	3p-34	MAL9	170	100	502673	1	FOR	phosphatidylinositol N-acetylglucosaminyltransferase domain containing protein	2e-44	Plasmodium_vivax_SaI-1|ctg_7052|Pv098990|Pv	52	92	Bombyx mori strain Xiafang mitochondrion, complete genome	2E-008	LYARRLSUB Mitochondrion Lymantria dispar ribosomal RNA large subunit	2E-007
su-gi-contig_3228	Contig-3228	Contig3228	3	2	1	634	.	81.4		N	3228	gi|17969304|gb|BM275958.1|BM275958		hypothetical protein	1E-149	PFI1120c	266	12609	100	2	4	1	1075	1	2	NOINT	3228	FOR	MAL9_Piece#38	0.0	PFI1120c	Hit	MAL9	634	100	933375	1	FOR	hypothetical protein	6e-06	Plasmodium_vivax_SaI-1|ctg_7052|Pv099550|Pv	39	2
su-gi-contig_3285	Contig-3285	Contig3285	3	3	0	456	0.2	75.9		N	3285	gi|1674712|gb|N98155.1|N98155		hypothetical protein	6E-030	PFI1610c	69	447	98	15	15	34	1	34	2	NOINT	3285	FOR	MAL9_Piece#53	2E-065	PFI1610c	Hit	MAL9	125	100	1319123	16	REV	SGS domain containing protein	6e-21	Plasmodium_vivax_SaI-1|ctg_6878|Pv087045|Pv	43	47
su-gi-contig_5310	Contig-5310	Contig5310	2	0	2	492	.	73.8		N	5310	D11_Pf-Sau3A-T3-M-P39.ab1		hypothetical protein	1E-149	PFI0130c	265	1305	100	20	35	1	164	1	2	NOINT	5310	FOR	MAL9_Piece#5	0.0	PFI0130c	Hit	MAL9	492	100	119963	1	FOR	hypothetical protein	9e-05	Plasmodium_berghei|PB_RP2292|PB000297.02.0|Pb	25	24
su-gi-contig_5030	Contig-5030	Contig5030	2	0	2	737	.	80.5		N	5030	005_PfLab1-M-P25b.ab1		hypothetical protein	1E-142	PFI1605w	254	2379	100	11	17	245	1	245	2	NOINT	5030	FOR	MAL9_Piece#53	0.0	PFI1605w	Hit	MAL9	737	100	1314298	1	FOR	hypothetical protein	6e-30	Plasmodium_vivax_SaI-1|ctg_6878|Pv087050|Pv	33	22	Squalogadus modificatus mitochondrion, complete genome	2E-008
su-gi-contig_5512	Contig-5512	Contig5512	1	1	0	486	2.5	78.2		N	5512	gi|55828578|gb|AU087869.2|AU087869		hypothetical protein	1E-123	PFI0160w	228	9408	99	2	3	6	1508	6	2	NOINT	5512	FOR	MAL9_Piece#6	0.0	PFI0160w	Hit	MAL9	408	99	142570	6	FOR	Streptococcus pyogenes AMV156, putative	0.0007	Plasmodium_yoelii_yoelii_str._17XNL|MALPY01249|PY04171|Py	29	11
su-gi-contig_7876	Contig-7876	Contig7876	1	1	0	378	.	79.6	356	N	7876	gi|21254685|gb|BQ451573.1|BQ451573	356	hypothetical protein	4E-074	PFI1550c	139	603	100	23	39	1	314	1	2	NOINT	7876	FOR	MAL9_Piece#52	0.0	PFI1550c	Hit	MAL9	355	100	1275585	1	FOR	conserved hypothetical protein	8e-07	Plasmodium_chabaudi|PC_RP3836|PC000720.03.0|Pc	42	22
su-gi-contig_1286	Contig-1286	Contig1286	7	3	4	439	.	76.3		N	1286	gi|27158604|gb|CA856236.1|CA856236		hypothetical protein	0.0	PFA0430c	356	3459	99	10	13	7	104	7	2	EX	1286	FOR	MAL1_Piece#15	0.0	PFA0430c	Hit	MAL1	356	99	356238	7	REV	repeat organellar protein	3e-06	Plasmodium_yoelii_yoelii_str._17XNL|MALPY00747|PY02705|Py	61	4	Paracoccidioides brasiliensis strain Pb18 mitochondrion, complete genome	2E-009
su-gi-contig_858	Contig-858	Contig858	11	11	0	1101	0.1	73.5	1080	N	858	gi|21687864|gb|BQ633711.1|BQ633711	493	hypothetical protein	0.0	PF10_0117	687	2382	100	29	45	1	915	1	2	EX	858	FOR	MAL10_Piece#19	1E-165	PF10_0117	Hit	MAL10	293	100	466421	1	FOR	hypothetical protein, conserved	7e-87	Plasmodium_vivax_SaI-1|ctg_7022|Pv094820|Pv	68	17
su-gi-contig_552	Contig-552	Contig552	7	7	0	1692	.	79.7		N	552	gi|22793665|gb|BU497471.1|BU497471		hypothetical protein	0.0	PF10_0096	1152	2340	99	49	53	453	1077	453	2	EX	552	REV	MAL10_Piece#17	0.0	PF10_0096	Hit	MAL10	1152	99	400293	125	REV	conserved hypothetical protein	1e-105	Plasmodium_berghei|PB_RP1786|PB000941.01.0|Pb	52	53	Bombyx mandarina mitochondrion, complete genome	6E-013	PFARGA1 P.falciparum 5S rRNA gene, clone N2	4E-007
su-gi-contig_1314	Contig-1314	Contig1314	6	6	0	983	.	79.7		N	1314	gi|27158015|gb|CA855864.1|CA855864		hypothetical protein	0.0	PF10_0184	511	5787	100	9	17	10	1324	10	2	EX	1314	FOR	MAL10_Piece#31	0.0	PF10_0184	Hit	MAL10	511	100	770150	10	REV	hypothetical protein	9e-16	Plasmodium_yoelii_yoelii_str._17XNL|MALPY02565|PY07155|Py	26	31	Adoxophyes honmai mitochondrion, complete genome	3E-010
su-gi-contig_1592	Contig-1592	Contig1592	5	5	0	669	0.1	74.6		N	1592	gi|22791978|gb|BU495784.1|BU495784		hypothetical protein	0.0	PF10_0116	373	948	100	39	53	24	420	24	2	EX	1592	FOR	MAL10_Piece#19	1E-153	PF10_0116	3p-22	MAL10	275	99	460221	24	REV	conserved hypothetical protein	8e-73	Plasmodium_chabaudi|PC_RP0240|PC000218.00.0|Pc	76	97	Squalogadus modificatus mitochondrion, complete genome	2E-007
su-gi-contig_1771	Contig-1771	Contig1771	5	5	0	741	.	72.3		N	1771	gi|27158714|gb|CA856305.1|CA856305		hypothetical protein	0.0	PF10_0308	437	2988	99	15	24	39	92	39	3	EX	1771	FOR	MAL10_Piece#51	2E-076	PF10_0308	Hit	MAL10	144	100	1266670	3	FOR	hypothetical protein, conserved	1e-100	Plasmodium_vivax_SaI-1|ctg_7164|Pv111155|Pv	76	24
su-gi-contig_3209	Contig-3209	Contig3209	3	3	0	693	.	73.3		N	3209	gi|15908517|gb|BI815311.1|BI815311		3.8 protein	0.0	PF10_0160	458	1857	100	25	29	1	1292	1	2	EX	3209	FOR	MAL10_Piece#27	0.0	PF10_0160	Hit	MAL10	458	100	657033	1	REV	serine/threonine protein kinase, putative	5e-61	Plasmodium_vivax_SaI-1|ctg_6899|Pv088265|Pv	61	30
su-gi-contig_3840	Contig-3840	Contig3840	2	2	0	596	.	77.2		N	3840	gi|27158197|gb|CA855987.1|CA855987		hypothetical protein	0.0	PF10_0146	460	6840	100	7	9	6	2389	6	2	EX	3840	FOR	MAL10_Piece#25	0.0	PF10_0146	Hit	MAL10	460	100	601494	6	REV	hypothetical protein	2e-13	Plasmodium_vivax_SaI-1|ctg_7022|Pv094965|Pv	29	7
su-gi-contig_5450	Contig-5450	Contig5450	2	0	2	213	.	72.8		N	5450	H06_Pf-Sau3A-T3-M-P32.ab1		hypothetical protein	3E-024	PF10_0254	55	912	100	6	6	1	1	1	2	EX	5450	REV	MAL10_Piece#44	5E-049	PF10_0254	Hit	MAL10	97	100	1095045	1	FOR	hypothetical protein	1e-05	Toxoplasma_gondii_ME49-B7|X|42.m00093|Tg	33	7
su-gi-contig_288	Contig-288	Contig288	1	0	1	228	.	70.2		N	288	F12_Pf-Sau3A-T3-M-P20r.ab1		hypothetical protein	1E-102	PF10_0242	186	4626	100	4	5	1	1357	1	2	EX	288	REV	MAL10_Piece#42	1E-102	PF10_0242	Hit	MAL10	186	100	1039145	1	REV	hypothetical protein	3e-08	Plasmodium_yoelii_yoelii_str._17XNL|MALPY00815|PY02896|Py	38	5
su-gi-contig_1490	Contig-1490	Contig1490	1	1	0	506	.	75.9		N	1490	gi|17967274|gb|BM273972.1|BM273972		hypothetical protein	1E-178	PF10_0361	314	5046	100	6	10	1	1971	1	2	EX	1490	FOR	MAL10_Piece#59	1E-178	PF10_0361	Hit	MAL10	314	100	1458313	1	REV	hypothetical protein	1e-06	Toxoplasma_gondii_ME49-B7|XI|583.m05536|Tg	26	10
su-gi-contig_6477	Contig-6477	Contig6477	1	1	0	467	.	77.1		N	6477	gi|27156503|gb|CA854973.1|CA854973		hypothetical protein, conserved	9E-057	PF10_0229	110	711	100	15	25	290	67	290	2	EX	6477	FOR	MAL10_Piece#40	1E-117	PF10_0229	5p-424	MAL10	212	100	991398	6	REV	hypothetical protein	0.0002	Plasmodium_berghei|PB_PH0108|PB400116.00.0|Pb	47	40	Paracoccidioides brasiliensis strain Pb18 mitochondrion, complete genome	6E-010
su-gi-contig_7475	Contig-7475	Contig7475	1	1	0	299	.	72.6		N	7475	gi|21543462|gb|BQ596736.1|BQ596736		hypothetical protein	9E-093	PF10_0257	170	1263	100	13	23	1	4	1	2	EX	7475	FOR	MAL10_Piece#45	2E-092	PF10_0257	Hit	MAL10	170	100	1100701	1	REV	hypothetical protein	7e-34	Plasmodium_vivax_SaI-1|ctg_7164|Pv111410|Pv	68	28
su-gi-contig_9195	Contig-9195	Contig9195	1	0	1	318	.	74.5		N	9195	A01_PfBamHI-M-T3-Plate38a.ab1		rhoGAP protein	1E-113	PF10_0071	212	1962	99	11	16	1	210	1	2	EX	9195	FOR	MAL10_Piece#12	1E-112	PF10_0071	Hit	MAL10	212	99	289836	1	REV	Rho-GTPase-activating protein 1, putative	2e-48	Plasmodium_vivax_SaI-1|ctg_7022|Pv094555|Pv	93	18
su-gi-contig_9492	Contig-9492	Contig9492	1	0	1	586	.	69.6		N	9492	D06_PfBamHI-M-T3-Plate9a.ab1		dihydrolipoamide acetyltransferase, putative	1E-165	PF10_0407	292	1911	100	15	28	38	20	38	2	EX	9492	FOR	MAL10_Piece#34	1E-143	PF10_0407	Hit	MAL10	260	99	840832	38	FOR	dihydrolipoamide acetyltransferase, putative	1e-42	Plasmodium_vivax_SaI-1|ctg_6638|Pv001900|Pv	66	20
su-gi-contig_412	Contig-412	Contig412	33	25	8	2051	.	72.3		N	412	gi|27159390|gb|CA856676.1|CA856676		hypothetical protein	0.0	PF11_0160	1433	2433	99	59	83	12	361	12	2	EX	412	FOR	MAL11_Piece#24	0.0	PF11_0160	Hit	MAL11	1174	100	575037	12	FOR	conserved hypothetical protein	0	Plasmodium_berghei|PB_RP0825|PB000981.00.0|Pb	65	100
su-gi-contig_1350	Contig-1350	Contig1350	7	3	4	1281	.	77.7		N	1350	gi|22794032|gb|BU497838.1|BU497838	347	hypothetical protein	0.0	PF11_0185	1021	4530	100	23	28	1	3106	1	2	EX	1350	FOR	MAL11_Piece#28	0.0	PF11_0185	Hit	MAL11	1021	100	679471	1	FOR	hypothetical protein	7e-22	Plasmodium_yoelii_yoelii_str._17XNL|MALPY00323|PY01234|Py	24	13	Kluyveromyces lactis mitochondrion, complete genome	4E-007
su-gi-contig_745	Contig-745	Contig745	6	5	1	589	.	76.1		Y	745	gi|21543967|gb|BQ597241.1|BQ597241	255	caltractin (centrin), putative	1E-129	PF11_0066	231	618	100	37	43	329	94	329	2	EX	745	FOR	MAL11_Piece#10	1E-128	PF11_0066	Hit	MAL11	231	100	237396	329	FOR	caltractin, putative	9e-35	Plasmodium_vivax_SaI-1|ctg_6977|Pv090955|Pv	80	51
su-gi-contig_1783	Contig-1783	Contig1783	5	5	0	912	.	72.5		N	1783	gi|27155367|gb|CA854310.1|CA854310		hypothetical protein, conserved	0.0	PF11_0405	509	1821	100	28	46	3	748	3	2	EX	1783	FOR	MAL11_Piece#63	0.0	PF11_0405	Hit	MAL11	437	100	1574721	3	REV	AAA family ATPase, putative	6e-77	Plasmodium_vivax_SaI-1|ctg_6977|Pv092575|Pv	78	28
su-gi-contig_2217	Contig-2217	Contig2217	3	3	0	901	0.1	78.9		N	2217	gi|22791897|gb|BU495703.1|BU495703		nucleic acid binding factor, putative	1E-176	PF11_0083	310	1743	100	18	24	1	1262	1	2	EX	2217	FOR	MAL11_Piece#12	0.0	PF11_0083	3p-326	MAL11	475	98	294548	1	FOR	nucleic acid binding factor, putative	9e-23	Plasmodium_vivax_SaI-1|ctg_6977|Pv091030|Pv	49	15	Dermatobia hominis mitochondrion, complete genome	2E-014	PFARGA1 P.falciparum 5S rRNA gene, clone N2	1E-008
su-gi-contig_2635	Contig-2635	Contig2635	3	2	1	672	.	78.1		N	2635	D01_PfBamHI-L-T3-Plate5a.ab1		hypothetical protein	0.0	PF11_0401	599	4464	99	13	15	1	3571	1	2	EX	2635	FOR	MAL11_Piece#62	0.0	PF11_0401	Hit	MAL11	599	99	1532656	1	REV	WD domain, G-beta repeat domain containing protein	6e-71	Plasmodium_vivax_SaI-1|ctg_6977|Pv092555|Pv	59	13
su-gi-contig_2992	Contig-2992	Contig2992	3	3	0	741	.	75.4		N	2992	gi|17968927|gb|BM275592.1|BM275592		Vacuolar ATP synthase subunit F, putative	5E-084	PF11_0412	156	423	100	37	54	194	161	194	2	EX	2992	FOR	MAL11_Piece#64	0.0	PF11_0412	3p-84	MAL11	477	100	1595195	194	REV	vacuolar ATP synthase subunit F, putative	2e-34	Plasmodium_vivax_SaI-1|ctg_6977|Pv092600|Pv	93	57	Dermatobia hominis mitochondrion, complete genome	1E-012	PFARGA1 P.falciparum 5S rRNA gene, clone N2	2E-007
su-gi-contig_3383	Contig-3383	Contig3383	3	0	3	297	.	71.7		N	3383	PfLab1-L_F3_-P16a_A10_02.ab1		hypothetical protein	1E-103	PF11_0451	187	1518	100	12	19	11	388	11	2	EX	3383	FOR	MAL11_Piece#70	1E-102	PF11_0451	Hit	MAL11	187	100	1740956	11	FOR	hypothetical protein	0.014	Plasmodium_yoelii_yoelii_str._17XNL|MALPY02303|PY06682|Py	28	26
su-gi-contig_3434	Contig-3434	Contig3434	3	0	3	1189	.	81		N	3434	A09_2633_1.ab1		hypothetical protein	0.0	PF11_0451	610	1518	100	40	42	1	852	1	2	EX	3434	FOR	MAL11_Piece#70	0.0	PF11_0451	Hit	MAL11	610	100	1741420	1	FOR	conserved hypothetical protein	3e-23	Plasmodium_berghei|PB_RP0929|PB001229.00.0|Pb	35	95
su-gi-contig_881	Contig-881	Contig881	1	1	0	496	.	81.5		N	881	gi|22791125|gb|BU494931.1|BU494931		hypothetical protein	0.0	PF11_0417	338	5475	100	6	9	1	2232	1	2	EX	881	REV	MAL11_Piece#65	0.0	PF11_0417	Hit	MAL11	338	100	1616232	1	FOR	hypothetical protein	1e-08	Plasmodium_yoelii_yoelii_str._17XNL|MALPY01481|PY04791|Py	36	17
su-gi-contig_6372	Contig-6372	Contig6372	1	1	0	611	.	69.2		N	6372	gi|27158148|gb|CA855956.1|CA855956		succinyl-CoA synthetase alpha subunit, putative	0.0	PF11_0097	369	1263	100	29	39	123	1	123	2	EX	6372	FOR	MAL11_Piece#15	0.0	PF11_0097	Hit	MAL11	369	100	365575	6	FOR	succinyl-CoA synthetase alpha subunit, putative	1e-75	Plasmodium_vivax_SaI-1|ctg_6977|Pv091100|Pv	80	50
su-gi-contig_6493	Contig-6493	Contig6493	1	1	0	301	.	77.1		N	6493	gi|27156260|gb|CA854824.1|CA854824		hypothetical protein	3E-083	PF11_0213	154	7851	100	2	3	6	7483	6	2	EX	6493	FOR	MAL11_Piece#31	7E-083	PF11_0213	Hit	MAL11	154	100	773117	6	REV	hypothetical protein	1e-21	Plasmodium_vivax_SaI-1|ctg_6977|Pv091660|Pv	67	3
su-gi-contig_10198	Contig-10198	Contig10198	1	0	1	283	.	62.9		N	10198	PfLab1-S_F3_-P11a_C12_06.ab1		hypothetical protein	2E-099	PF11_0074	181	2232	100	8	12	18	1826	18	2	EX	10198	FOR	MAL11_Piece#11	2E-040	PF11_0074	Hit	MAL11	83	100	261825	27	REV	hypothetical protein, conserved	1e-47	Plasmodium_vivax_SaI-1|ctg_6977|Pv090990|Pv	89	16
su-gi-contig_10979	Contig-10979	Contig10979	1	0	1	450	.	70.7		N	10979	C09_Pf-Sau3A-T3-L-P2.ab1		hypothetical protein	0.0	PF11_0156	333	2256	100	15	20	1	1069	1	2	EX	10979	REV	MAL11_Piece#23	1E-180	PF11_0156	Hit	MAL11	317	100	554689	20	REV	serine/threonine-protein kinase PRP4K, putative	1e-72	Plasmodium_vivax_SaI-1|ctg_6977|Pv091375|Pv	84	21
su-gi-contig_6872	Contig-6872	Contig6872	1	1	0	594	.	79.3		N	6872	gi|22792879|gb|BU496685.1|BU496685		hypothetical protein	1E-025	PF11_0288	58	1218	100	5	5	1	994	1	2	EX	6872	FOR	MAL11_Piece#43	0.0	PF11_0288	3p-589	MAL11	486	99	1071301	1	REV	hypothetical protein	7e-11	Plasmodium_berghei|PB_RP0383|PB100803.00.0|Pb	34	70	Saccharomyces cerevisiae mitochondrion, complete genome	2E-007
su-gi-contig_570	Contig-570	Contig570	19	19	0	1265	.	80.6		N	570	gi|27158453|gb|CA856135.1|CA856135		hypothetical protein	0.0	PFL1095c	666	822	100	81	96	213	1	213	2	EX	570	FOR	MAL12_Piece#37	0.0	PFL1095c	3p-43	MAL12	359	100	920618	1	REV	hypothetical protein	2e-96	Plasmodium_vivax_SaI-1|ctg_7202|Pv123770|Pv	64	83	Saccharomyces cerevisiae mitochondrion, complete genome	7E-009	PFARGA1 P.falciparum 5S rRNA gene, clone N2	3E-007
su-gi-contig_785	Contig-785	Contig785	13	5	8	1131	.	71		N	785	G05_2791_1.ab1		nucleosome assembly protein 1, putative	0.0	PFL0185c	962	1080	100	89	97	14	1	14	2	EX	785	FOR	MAL12_Piece#8	0.0	PFL0185c	Hit	MAL12	994	100	187145	1	REV	nucleosome assembly protein 1, putative	0	Plasmodium_vivax_SaI-1|ctg_6877|Pv084230|Pv	96	100
su-gi-contig_461	Contig-461	Contig461	9	9	0	959	.	77		N	461	gi|27156980|gb|CA855250.1|CA855250		hypothetical protein	0.0	PFL1675c	787	3771	100	21	24	35	1	35	2	EX	461	FOR	MAL12_Piece#58	0.0	PFL1675c	Hit	MAL12	787	100	1448956	1	REV	Plasmodium falciparum CPW-WPC domain, putative	1e-76	Plasmodium_yoelii_yoelii_str._17XNL|MALPY01018|PY03515|Py	48	74
su-gi-contig_1063	Contig-1063	Contig1063	9	5	4	1203	.	74.1		N	1063	D07_1377_1.ab1		hypothetical protein	0.0	PFL1785c	792	1146	100	69	94	16	43	16	2	EX	1063	FOR	MAL12_Piece#62	0.0	PFL1785c	Hit	MAL12	792	100	1535045	16	REV	conserved hypothetical protein	1e-127	Plasmodium_berghei|PB_PH1602|PB300224.00.0|Pb	56	96
su-gi-contig_1136	Contig-1136	Contig1136	8	6	2	1006	.	74.3		N	1136	gi|27157097|gb|CA855324.1|CA855324		hypothetical protein	0.0	PFL1400c	720	2382	99	30	40	6	560	6	2	EX	1136	FOR	MAL12_Piece#48	1E-117	PFL1400c	Hit	MAL12	213	100	1183231	6	REV	hypothetical protein	4e-96	Plasmodium_vivax_SaI-1|ctg_7202|Pv124075|Pv	48	30
su-gi-contig_1300	Contig-1300	Contig1300	7	7	0	774	.	73.5		N	1300	gi|27157546|gb|CA855586.1|CA855586		PFG377 protein	0.0	PFL2405c	722	9360	99	8	8	1	2942	1	2	EX	1300	FOR	MAL12_Piece#83	0.0	PFL2405c	Hit	MAL12	722	99	2050753	1	REV	hypothetical protein	3e-36	Plasmodium_vivax_SaI-1|ctg_7061|Pv101400|Pv	35	9
su-gi-contig_2277	Contig-2277	Contig2277	4	2	2	1045	.	77.1	1026	N	2277	A05_PfLab1-M-Plate2b.ab1	385	hypothetical protein	0.0	PFL2120w	702	3891	99	18	26	1	2789	1	2	EX	2277	FOR	MAL12_Piece#75	0.0	PFL2120w	Hit	MAL12	595	99	1850453	1	FOR	hypothetical protein, conserved	4e-82	Plasmodium_vivax_SaI-1|ctg_7061|Pv101105|Pv	50	23	Adoxophyes honmai mitochondrion, complete genome	4E-007
su-gi-contig_3908	Contig-3908	Contig3908	2	2	0	543	.	76.2		N	3908	gi|27156410|gb|CA854920.1|CA854920		hypothetical protein	0.0	PFL0610w	323	3699	100	9	15	1	306	1	2	EX	3908	FOR	MAL12_Piece#22	1E-122	PFL0610w	Hit	MAL12	220	100	544928	1	FOR	hypothetical protein, conserved	2e-34	Plasmodium_vivax_SaI-1|ctg_7202|Pv123320|Pv	91	6
su-gi-contig_1277	Contig-1277	Contig1277	1	1	0	543	.	76.1		N	1277	gi|17966680|gb|BM273386.1|BM273386		hypothetical protein	1E-176	PFL1330c	310	6846	100	5	8	9	1821	9	2	EX	1277	FOR	MAL12_Piece#45	1E-175	PFL1330c	Hit	MAL12	310	100	1118963	9	REV	hypothetical protein	3e-13	Plasmodium_yoelii_yoelii_str._17XNL|MALPY01308|PY04325|Py	65	3	Monosiga brevicollis mitochondrion, complete genome	1E-017
su-gi-contig_1521	Contig-1521	Contig1521	1	1	0	547	.	72.2		N	1521	gi|27156586|gb|CA855024.1|CA855024		hypothetical protein, conserved	1E-138	PFL0175c	247	1671	100	15	26	122	1	122	2	EX	1521	FOR	MAL12_Piece#8	1E-138	PFL0175c	Hit	MAL12	247	100	183428	6	REV	hypothetical protein	3e-58	Plasmodium_yoelii_yoelii_str._17XNL|MALPY01948|PY05913|Py	89	16
su-gi-contig_6529	Contig-6529	Contig6529	1	1	0	428	.	69.2		N	6529	gi|27155781|gb|CA854533.1|CA854533		erythrocyte membrane protein 1 (PfEMP1)	0.0	PFL0020w	324	8583	100	4	5	5	6731	5	2	EX	6529	REV	MAL12_Piece#2	0.0	PFL0020w	Hit	MAL12	324	100	39634	5	REV	putative yir2 protein	0.002	Plasmodium_yoelii_yoelii_str._17XNL|MALPY02091|PY06233|Py	25	34
su-gi-contig_6875	Contig-6875	Contig6875	1	1	0	582	.	74.7		N	6875	gi|22792871|gb|BU496677.1|BU496677		hypothetical protein	8E-067	PFL2450c	127	489	100	26	81	38	1	38	4	EX	6875	FOR	MAL12_Piece#84	1E-098	PFL2450c	3p-62	MAL12	181	100	2085232	1	REV	conserved hypothetical protein	6e-30	Plasmodium_chabaudi|PC_RP3395|PC000334.03.0|Pc	54	94
su-gi-contig_7629	Contig-7629	Contig7629	1	1	0	469	.	75.5		N	7629	gi|21542745|gb|BQ596019.1|BQ596019		hypothetical protein	1E-169	PFL1780w	299	1530	100	20	29	15	945	15	2	EX	7629	REV	MAL12_Piece#62	1E-169	PFL1780w	Hit	MAL12	299	100	1533238	15	REV	conserved hypothetical protein	6e-30	Plasmodium_chabaudi|PC_RP5090|PC000087.05.0|Pc	45	20
su-gi-contig_11087	Contig-11087	Contig11087	1	0	1	326	.	83.7		N	11087	G05_Pf-Sau3A-T3-S-P31.ab1		hypothetical protein	1E-125	PFL0290w	225	6855	100	3	5	1	3967	1	2	EX	11087	REV	MAL12_Piece#11	1E-125	PFL0290w	Hit	MAL12	225	100	260374	1	REV	conserved hypothetical protein	3e-12	Plasmodium_berghei|PB_RP2913|PB001549.02.0|Pb	49	6
su-gi-contig_454	Contig-454	Contig454	21	21	0	1447	0.1	74.4	1415	N	454	gi|21884701|gb|BQ739688.1|BQ739688		hypothetical protein	0.0	MAL13P1.130	534	912	100	59	93	454	1	454	2	EX	454	FOR	MAL13_Piece#40	0.0	MAL13P1.130	Hit	MAL13	645	100	983469	4	FOR	hypothetical protein	1e-100	Plasmodium_vivax_SaI-1|ctg_7179|Pv116685|Pv	93	59	Saccharomyces cerevisiae mitochondrion, complete genome	1E-013
su-gi-contig_1035	Contig-1035	Contig1035	9	7	2	929	.	79.8		N	1035	gi|17967902|gb|BM274592.1|BM274592		Ser/Thr protein kinase	0.0	MAL13P1.278	597	12135	100	5	7	5	10603	5	2	EX	1035	FOR	MAL13_Piece#91	0.0	MAL13P1.278	Hit	MAL13	712	100	2257458	5	FOR	hypothetical protein	3e-19	Plasmodium_yoelii_yoelii_str._17XNL|MALPY00610|PY02222|Py	21	14
su-gi-contig_1789	Contig-1789	Contig1789	5	5	0	964	.	73.1		N	1789	gi|27157651|gb|CA855656.1|CA855656		hypothetical protein	0.0	MAL13P1.226	889	4497	100	20	21	1	3187	1	2	EX	1789	FOR	MAL13_Piece#73	0.0	MAL13P1.226	Hit	MAL13	443	100	1813249	1	REV	conserved hypothetical protein	5e-86	Plasmodium_chabaudi|PC_RP2176|PC000269.02.0|Pc	49	26
su-gi-contig_1893	Contig-1893	Contig1893	5	5	0	746	.	80.2		N	1893	gi|15909396|gb|BI815788.1|BI815788		Skp1 family protein, putative	4E-097	MAL13P1.337	178	519	100	34	43	1	268	1	2	EX	1893	FOR	MAL13_Piece#108	0.0	MAL13P1.337	3p-265	MAL13	547	100	2675244	1	REV	S-phase kinase-associated protein 1A, putative	4e-28	Plasmodium_vivax_SaI-1|ctg_7169|Pv115310|Pv	100	36	Dermatobia hominis mitochondrion, complete genome	2E-014	PFARGA1 P.falciparum 5S rRNA gene, clone N2	2E-007
su-gi-contig_2779	Contig-2779	Contig2779	3	3	0	602	.	75.9		N	2779	gi|27159044|gb|CA856486.1|CA856486		hypothetical protein	0.0	PF13_0072	364	7086	100	5	9	1	4248	1	2	EX	2779	FOR	MAL13_Piece#22	0.0	PF13_0072	Hit	MAL13	364	100	537105	1	REV	hypothetical protein	2e-10	Plasmodium_berghei|PB_PH4806|PB405112.00.0|Pb	28	67
su-gi-contig_3156	Contig-3156	Contig3156	3	3	0	1002	.	75.8		N	3156	gi|21254308|gb|BQ451196.1|BQ451196		DNAJ-like protein, putative	0.0	MAL13P1.162	637	789	99	81	91	1	30	1	2	EX	3156	FOR	MAL13_Piece#52	0.0	MAL13P1.162	Hit	MAL13	403	99	1277862	1	REV	DNAJ-like protein, putative	8e-65	Plasmodium_chabaudi|PC_RP0125|PC000103.00.0|Pc	78	70
su-gi-contig_3235	Contig-3235	Contig3235	3	3	0	552	.	78.6		N	3235	gi|17968357|gb|BM275037.1|BM275037		Ser/Thr protein kinase	1E-158	MAL13P1.278	284	12135	99	2	5	1	1967	1	2	EX	3235	FOR	MAL13_Piece#90	1E-158	MAL13P1.278	Hit	MAL13	284	99	2247886	1	FOR	histidine kinase DhkE	3e-07	Plasmodium_yoelii_yoelii_str._17XNL|MALPY00557|PY02027|Py	25	18
su-gi-contig_3446	Contig-3446	Contig3446	3	0	3	569	.	76.3		N	3446	B10_PfLab1-M-Plate20br.ab1		hypothetical protein	0.0	MAL13P1.212	380	738	100	51	70	5	155	5	2	EX	3446	FOR	MAL13_Piece#67	0.0	MAL13P1.212	Hit	MAL13	431	100	1669681	1	REV	sporozoite microneme protein, putative	4e-19	Plasmodium_vivax_SaI-1|ctg_6871|Pv083025|Pv	38	68	Eriocheir japonica sinensis mitochondrion, complete genome	3E-009
su-gi-contig_3773	Contig-3773	Contig3773	2	2	0	550	.	74.2		Y	3773	gi|21254480|gb|BQ451368.1|BQ451368		hypothetical protein	0.0	MAL13P1.229	416	732	99	57	73	10	168	10	2	EX	3773	REV	MAL13_Piece#74	2E-063	MAL13P1.229	Hit	MAL13	130	98	1831840	1	FOR	conserved hypothetical protein	4e-53	Plasmodium_berghei|PB_RP3804|PB000919.03.0|Pb	69	77
su-gi-contig_3799	Contig-3799	Contig3799	2	2	0	700	.	81.1		N	3799	gi|27159058|gb|CA856493.1|CA856493		hypothetical protein	0.0	PF13_0220	359	1158	99	31	38	260	1	260	2	EX	3799	FOR	MAL13_Piece#65	0.0	PF13_0220	Hit	MAL13	361	99	1611583	1	REV	conserved hypothetical protein	4e-09	Plasmodium_berghei|PB_RP3535|PB000653.03.0|Pb	34	34	Paracoccidioides brasiliensis strain Pb18 mitochondrion, complete genome	4E-012	PFARGA1 P.falciparum 5S rRNA gene, clone N2	2E-007
su-gi-contig_4714	Contig-4714	Contig4714	2	2	0	447	0.2	66.2		N	4714	gi|1674971|gb|N97713.1|N97713		vesicle transport protein, putative	0.0	PF13_0324	344	2871	99	12	16	1	2372	1	2	EX	4714	FOR	MAL13_Piece#98	9E-065	PF13_0324	Hit	MAL13	124	100	2449578	1	FOR	hypothetical protein	1e-66	Plasmodium_yoelii_yoelii_str._17XNL|MALPY00289|PY01094|Py	79	15
su-gi-contig_1639	Contig-1639	Contig1639	1	1	0	569	.	73.5		N	1639	gi|16250630|gb|BI936158.1|BI936158		CDK-related protein kinase 6	0.0	MAL13P1.185	325	918	100	35	62	1	314	1	2	EX	1639	FOR	MAL13_Piece#60	0.0	MAL13P1.185	Hit	MAL13	325	100	1496173	1	FOR	CDK-related protein kinase 6, putative	3e-66	Plasmodium_chabaudi|PC_RP1388|PC000342.01.0|Pc	77	52
su-gi-contig_5975	Contig-5975	Contig5975	1	1	0	500	0.2	81		N	5975	gi|12389254|gb|AU087113.1|AU087113		helicase, putative	3E-084	MAL13P1.134	163	3300	98	5	9	228	1	228	2	EX	5975	FOR	MAL13_Piece#42	1E-123	MAL13P1.134	5p-120	MAL13	222	100	1028004	1	REV	55525-51977	2e-11	Plasmodium_yoelii_yoelii_str._17XNL|MALPY00220|PY00821|Py	59	9	Dermatobia hominis mitochondrion, complete genome	5E-017	PFARGA1 P.falciparum 5S rRNA gene, clone N2	1E-007
su-gi-contig_7311	Contig-7311	Contig7311	1	1	0	429	.	73		N	7311	gi|21687599|gb|BQ633446.1|BQ633446		GTP-binding protein, putative	1E-092	MAL13P1.294	170	1146	100	15	26	1	810	1	2	EX	7311	FOR	MAL13_Piece#94	3E-098	MAL13P1.294	3p-71	MAL13	184	99	2328398	1	REV	GTP-binding protein, putative	6e-51	Plasmodium_vivax_SaI-1|ctg_7169|Pv114915|Pv	98	58
su-gi-contig_7851	Contig-7851	Contig7851	1	1	0	593	.	81.8		N	7851	gi|21254799|gb|BQ451687.1|BQ451687		hypothetical protein	4E-044	MAL13P1.306	89	1128	100	8	8	1	958	1	2	EX	7851	FOR	MAL13_Piece#99	0.0	MAL13P1.306	3p-212	MAL13	542	98	2461372	4	REV	hypothetical protein	1e-06	Plasmodium_vivax_SaI-1|ctg_7169|Pv115035|Pv	78	88	Ascaris suum mitochondrion, complete genome	8E-007	PFARGA1 P.falciparum 5S rRNA gene, clone N2	6E-007
su-gi-contig_641	Contig-641	Contig641	16	14	2	1127	.	74.2		N	641	gi|27158349|gb|CA856068.1|CA856068		calcium-dependent protein kinase, putative	0.0	PF14_0227	390	912	100	43	94	5	1	5	3	EX	641	FOR	MAL14_Piece#39	1E-173	PF14_0227	3p-115	MAL14	307	100	958172	3	FOR	calcium-dependent protein kinase, putative	1e-154	Plasmodium_vivax_SaI-1|ctg_6877|Pv085300|Pv	91	100
su-gi-contig_903	Contig-903	Contig903	11	6	5	1314	.	74.3		N	903	A11_PfLab1-L-Plate16b.ab1		hypothetical protein	0.0	PF14_0178	546	780	100	70	81	348	46	348	3	EX	903	FOR	MAL14_Piece#31	0.0	PF14_0178	3p-149	MAL14	349	100	759343	2	REV	ubiquitin fusion degradation protein, putative	1e-145	Plasmodium_vivax_SaI-1|ctg_6877|Pv085555|Pv	84	93	Bombyx mandarina mitochondrion, complete genome	5E-007
su-gi-contig_1811	Contig-1811	Contig1811	5	5	0	999	.	86.3		N	1811	gi|22790916|gb|BU494645.1|BU494645		hypothetical protein	1E-091	PF14_0613	169	9672	100	2	3	723	9403	723	2	EX	1811	REV	MAL14_Piece#105	0.0	PF14_0613	5p-272	MAL14	890	99	2616451	1	REV	hypothetical protein	1e-35	Plasmodium_vivax_SaI-1|ctg_7179|Pv117235|Pv	78	52	Bombyx mandarina mitochondrion, complete genome	2E-014	PFARGA1 P.falciparum 5S rRNA gene, clone N2	2E-007
su-gi-contig_3116	Contig-3116	Contig3116	3	1	2	1025	0.3	76.9		N	3116	045_PfLab1-S-P1b.ab1		coatamer protein, beta subunit, putative	0.0	PF14_0277	686	4185	99	16	18	1	3363	1	2	EX	3116	FOR	MAL14_Piece#47	0.0	PF14_0277	Hit	MAL14	370	99	1173144	1	FOR	coatamer protein, beta subunit, putative	1e-121	Plasmodium_vivax_SaI-1|ctg_6877|Pv085050|Pv	85	19
su-gi-contig_3871	Contig-3871	Contig3871	2	2	0	436	.	74.1		N	3871	gi|27157426|gb|CA855512.1|CA855512		DNA-directed RNA polymerase, alpha subunit, truncated, putative	0.0	PF14_0695	346	2478	99	14	18	1	25	1	2	EX	3871	FOR	MAL14_Piece#119	0.0	PF14_0695	Hit	MAL14	346	99	2966050	1	FOR	hypothetical protein	2e-41	Plasmodium_chabaudi|PC_RP3396|PC000335.03.0|Pc	58	76
su-gi-contig_4908	Contig-4908	Contig4908	2	0	2	926	.	78.3		N	4908	G09_1355_302.ab1		hypothetical protein	0.0	PF14_0048	328	3288	100	10	13	1	2588	1	2	EX	4908	FOR	MAL14_Piece#8	0.0	PF14_0048	Hit	MAL14	328	100	176817	1	REV	hypothetical protein	1e-113	Plasmodium_vivax_SaI-1|ctg_6877|Pv086180|Pv	75	25
su-gi-contig_6012	Contig-6012	Contig6012	1	1	0	496	1.2	79.2		N	6012	gi|12389149|gb|AU087008.1|AU087008		hypothetical protein	0.0	PF14_0326	355	24285	99	1	2	1	16849	1	2	EX	6012	FOR	MAL14_Piece#56	0.0	PF14_0326	Hit	MAL14	355	99	1383442	1	REV	hypothetical protein	3e-30	Plasmodium_yoelii_yoelii_str._17XNL|MALPY00172|PY00634|Py	65	2
su-gi-contig_6315	Contig-6315	Contig6315	1	1	0	639	.	72		N	6315	gi|27159132|gb|CA856532.1|CA856532		hypothetical protein	0.0	PF14_0143	326	8313	100	4	6	127	1	127	2	EX	6315	FOR	MAL14_Piece#24	1E-101	PF14_0143	Hit	MAL14	185	100	586495	29	REV	hypothetical protein, conserved	2e-84	Plasmodium_vivax_SaI-1|ctg_6877|Pv085725|Pv	86	7
su-gi-contig_6771	Contig-6771	Contig6771	1	1	0	343	.	70		N	6771	gi|22793618|gb|BU497424.1|BU497424		hypothetical protein, conserved	0.0	PF14_0072	319	405	100	79	85	1	28	1	2	EX	6771	FOR	MAL14_Piece#11	5E-087	PF14_0072	Hit	MAL14	161	100	270090	5	FOR	hypothetical protein, conserved	2e-39	Plasmodium_vivax_SaI-1|ctg_6877|Pv086055|Pv	81	95
su-gi-contig_6915	Contig-6915	Contig6915	1	1	0	426	.	71.4		N	6915	gi|22792590|gb|BU496396.1|BU496396		hypothetical protein	8E-094	PF14_0262	176	333	99	53	65	94	19	94	2	EX	6915	FOR	MAL14_Piece#45	2E-087	PF14_0262	3p-49	MAL14	162	100	1107419	1	REV	WD domain, G-beta repeat-containing protein	2e-20	Toxoplasma_gondii_ME49-B7|VIIb|55.m04986|Tg	33	14
su-gi-contig_8083	Contig-8083	Contig8083	1	1	0	541	.	76.7		N	8083	gi|17968856|gb|BM275524.1|BM275524		exosome complex exonuclease rrp41, putative	1E-149	PF14_0256	265	741	100	36	55	133	1	133	2	EX	8083	FOR	MAL14_Piece#44	1E-152	PF14_0256	Hit	MAL14	274	99	1087825	16	REV	exosome complex exonuclease rrp41, putative	2e-50	Plasmodium_vivax_SaI-1|ctg_6877|Pv085150|Pv	65	36
su-gi-contig_6335	Contig-6335	Contig6335	1	1	0	622	.	74.4		N	6335	gi|27158816|gb|CA856363.1|CA856363		hypothetical protein	0.0	PF14_0170	489	13401	98	4	6	1	7142	1	2	EX	6335	FOR	MAL14_Piece#29	0.0	PF14_0170	Hit	MAL14	489	98	701724	1	FOR	hypothetical protein	2e-17	Plasmodium_berghei|PB_RP1522|PB000653.01.0|Pb	36	35	Kluyveromyces lactis mitochondrion, complete genome	2E-007
su-gi-contig_530	Contig-530	Contig530	21	0	21	868	.	77.3		N	530	E07_PfBamHI-Small-T3-Plate8a.ab1		hypothetical protein	0.0	PFB0920w	745	3105	100	24	28	1	72	1	2	EX	530	REV	MAL2_Piece#33	0.0	PFB0920w	Hit	MAL2	744	100	804964	1	REV	hypothetical protein	5e-07	Plasmodium_berghei|PB_PH2471|PB402672.00.0|Pb	34	57
su-gi-contig_1511	Contig-1511	Contig1511	6	4	2	823	.	77.8		N	1511	gi|27156944|gb|CA855233.1|CA855233		hypothetical protein	1E-160	PFB0177c	284	1566	100	18	34	10	987	10	2	EX	1511	FOR	MAL2_Piece#7	0.0	PFB0177c	3p-81	MAL2	434	99	171301	10	REV	hypothetical protein	4e-26	Plasmodium_yoelii_yoelii_str._17XNL|MALPY02357|PY06779|Py	56	38	Bombyx mandarina mitochondrion, complete genome	1E-009
su-gi-contig_182	Contig-182	Contig182	1	0	1	579	.	61.5		N	182	B05_PfBamHI-M-T7-Plate7a.ab1		knob associated histidine-rich protein	0.0	PFB0100c	468	1965	99	24	30	1	133	1	2	EX	182	FOR	MAL2_Piece#5	0.0	PFB0100c	Hit	MAL2	468	99	104593	1	REV	histidine-rich knob protein homolog KPRPC, putative	1e-31	Plasmodium_vivax_SaI-1|ctg_6663|Pv003520|Pv	60	30
su-gi-contig_853	Contig-853	Contig853	1	1	0	753	.	80.2		N	853	gi|27157369|gb|CA855481.1|CA855481		41 kDa antigen	0.0	PFB0315w	607	5139	100	12	15	1	125	1	2	EX	853	FOR	MAL2_Piece#12	0.0	PFB0315w	Hit	MAL2	607	100	282031	1	FOR	hypothetical protein	6e-14	Plasmodium_yoelii_yoelii_str._17XNL|MALPY02123|PY06310|Py	29	31
su-gi-contig_1571	Contig-1571	Contig1571	1	1	0	607	.	82.5		N	1571	gi|21543615|gb|BQ596889.1|BQ596889		hypothetical protein, conserved	0.0	PFB0365w	510	5406	99	9	11	1	3043	1	2	EX	1571	FOR	MAL2_Piece#14	0.0	PFB0365w	Hit	MAL2	510	99	332840	1	FOR	hypothetical protein	2e-24	Plasmodium_berghei|PB_RP1522|PB000653.01.0|Pb	47	29	Adoxophyes honmai mitochondrion, complete genome	3E-009
su-gi-contig_1895	Contig-1895	Contig1895	1	1	0	506	.	77.9		N	1895	gi|22791931|gb|BU495737.1|BU495737		hypothetical protein	1E-154	PFB0140w	278	585	99	48	76	36	33	36	2	EX	1895	REV	MAL2_Piece#6	5E-088	PFB0140w	Hit	MAL2	167	99	140033	16	REV	DHHC zinc finger domain containing protein	3e-48	Plasmodium_vivax_SaI-1|ctg_6663|Pv003580|Pv	68	40
su-gi-contig_9586	Contig-9586	Contig9586	1	0	1	678	.	70.5		N	9586	E07_PfBamHI-S-T7-Plate4a.ab1		hypothetical protein, conserved	0.0	PFB0365w	446	5406	100	8	13	1	250	1	2	EX	9586	FOR	MAL2_Piece#14	1E-129	PFB0365w	Hit	MAL2	232	100	329748	1	FOR	hypothetical protein, conserved	1e-108	Plasmodium_vivax_SaI-1|ctg_6663|Pv003855|Pv	81	15
su-gi-contig_1910	Contig-1910	Contig1910	5	5	0	793	.	76.8	774	N	1910	gi|21542716|gb|BQ595990.1|BQ595990	335	hypothetical protein	1E-127	PFC0970w	228	3960	100	6	11	1	3454	1	3	EX	1910	FOR	MAL3_Piece#37	0.0	PFC0970w	3p-122	MAL3	439	100	924516	1	FOR	hypothetical protein	3e-69	Plasmodium_yoelii_yoelii_str._17XNL|MALPY01078|PY03667|Py	91	12
su-gi-contig_4276	Contig-4276	Contig4276	2	2	0	356	.	74.4		N	4276	gi|15586149|gb|BI670765.1|BI670765		hypothetical protein	4E-086	PFC0581w	163	975	99	17	23	1	688	1	2	EX	4276	FOR	MAL3_Piece#23	1E-142	PFC0581w	Hit	MAL3	257	99	565365	1	FOR	hypothetical protein	1e-13	Plasmodium_yoelii_yoelii_str._17XNL|MALPY00798|PY02847|Py	47	31	Squalogadus modificatus mitochondrion, complete genome	1E-010	PFARGA1 P.falciparum 5S rRNA gene, clone N2	8E-008
su-gi-contig_4800	Contig-4800	Contig4800	2	0	2	694	.	77.1		N	4800	D10_PfLab1-Large-Plate13b.ab1		hypothetical protein	0.0	PFC0970w	451	3960	98	11	18	1	2751	1	2	EX	4800	FOR	MAL3_Piece#37	0.0	PFC0970w	Hit	MAL3	451	98	922523	1	FOR	hypothetical protein	1e-62	Plasmodium_yoelii_yoelii_str._17XNL|MALPY01078|PY03667|Py	59	20
su-gi-contig_6303	Contig-6303	Contig6303	1	1	0	467	.	70.2		N	6303	gi|27159474|gb|CA856732.1|CA856732		hypothetical protein	1E-161	PFC0381c	285	537	100	53	80	7	72	7	2	EX	6303	FOR	MAL3_Piece#16	4E-070	PFC0381c	Hit	MAL3	133	100	384421	7	REV	hypothetical protein	6e-39	Plasmodium_vivax_SaI-1|ctg_7187|Pv119570|Pv	59	93
su-gi-contig_324	Contig-324	Contig324	56	43	13	884	.	73.1		N	324	084_PfLab1-M-P24b.ab1		ribosomal protein l15, putative	0.0	PFD0770c	526	663	100	79	93	105	1	105	2	EX	324	FOR	MAL4_Piece#29	0.0	PFD0770c	Hit	MAL4	691	100	704769	1	REV	60S ribosomal protein L15-1, putative	1e-118	Plasmodium_vivax_SaI-1|ctg_6950|Pv089750|Pv	97	100	Sepia officinalis mitochondrion, complete genome	3E-010
su-gi-contig_703	Contig-703	Contig703	14	6	8	999	.	82.6	981	N	703	062_PfLab1-S-Plate8b.ab1		hypothetical protein	1E-148	PFD0669c	264	360	100	73	94	217	1	217	2	EX	703	FOR	MAL4_Piece#27	1E-164	PFD0669c	3p-284	MAL4	291	100	656501	1	REV	hypothetical protein	4e-37	Plasmodium_vivax_SaI-1|ctg_6950|Pv089670|Pv	64	102
su-gi-contig_979	Contig-979	Contig979	10	5	5	1121	.	74.8		N	979	A03_Pf-Sau3A-T3-M-P2.ab1		hypothetical protein	0.0	PFD0320c	760	10077	99	8	11	1	8771	1	3	EX	979	FOR	MAL4_Piece#14	0.0	PFD0320c	Hit	MAL4	575	99	341115	1	REV	hypothetical protein	1e-101	Plasmodium_yoelii_yoelii_str._17XNL|MALPY01604|PY05099|Py	65	33
su-gi-contig_2995	Contig-2995	Contig2995	3	3	0	895	.	80.3		N	2995	gi|22793291|gb|BU497097.1|BU497097		hypothetical protein	0.0	PFD0815c	438	7257	100	6	11	106	6305	106	2	EX	2995	REV	MAL4_Piece#30	0.0	PFD0815c	Hit	MAL4	457	100	739493	1	FOR	hypothetical protein	8e-27	Plasmodium_chabaudi|PC_RP2758|PC001146.02.0|Pc	50	66	Geothelphusa dehaani mitochondrion, complete genome	1E-012	TRBS3RRBN Trypanosoma cruzi 5.8S ribosomal RNA, internal transcribed spacers 1-7 (ITS1-ITS7), and 28S ribosomal RNA	2E-007
su-gi-contig_3288	Contig-3288	Contig3288	3	3	0	655	.	72.5		N	3288	gi|1674726|gb|N97692.1|N97692		hypothetical protein	1E-102	PFD0720w	198	1035	98	19	41	216	1	216	3	EX	3288	FOR	MAL4_Piece#27	1E-125	PFD0720w	5p-86	MAL4	230	99	672756	16	FOR	hypothetical protein, conserved	6e-73	Plasmodium_vivax_SaI-1|ctg_6950|Pv089700|Pv	86	55
su-gi-contig_6461	Contig-6461	Contig6461	1	1	0	360	.	70.6		N	6461	gi|27156816|gb|CA855158.1|CA855158		ribosomal protein l15, putative	6E-079	PFD0770c	171	663	96	26	39	96	3	96	2	EX	6461	FOR	MAL4_Piece#29	2E-080	PFD0770c	Hit	MAL4	174	96	705309	183	FOR	hypothetical protein	7e-42	Plasmodium_chabaudi|PC_PH2218|PC301170.00.0|Pc	84	95
su-gi-contig_6546	Contig-6546	Contig6546	1	1	0	744	0.1	74.6		N	6546	gi|27155513|gb|CA854387.1|CA854387		hypothetical protein	0.0	PFD0330w	669	2610	99	26	28	1	307	1	2	EX	6546	FOR	MAL4_Piece#15	1E-153	PFD0330w	Hit	MAL4	273	100	355374	4	FOR	hypothetical protein, conserved	5e-39	Plasmodium_vivax_SaI-1|ctg_6569|Pv000910|Pv	31	29
su-gi-contig_10840	Contig-10840	Contig10840	1	0	1	617	.	70.2		N	10840	E10_PfLab1-Large-Plate11b.ab1		hypothetical protein	0.0	PFD0207c	379	1920	99	20	32	1	310	1	2	EX	10840	FOR	MAL4_Piece#10	1E-131	PFD0207c	Hit	MAL4	244	99	242366	1	REV	hypothetical protein, conserved	2e-31	Plasmodium_vivax_SaI-1|ctg_6569|Pv001030|Pv	57	21
su-gi-contig_415	Contig-415	Contig415	33	32	1	1000	.	75.7	978	N	415	gi|22791890|gb|BU495696.1|BU495696		proteasome subunit beta type 1	0.0	PFE0915c	432	783	100	55	91	1	13	1	2	EX	415	FOR	MAL5_Piece#31	0.0	PFE0915c	Hit	MAL5	698	100	759600	1	REV	proteasome subunit beta type 1, putative	1e-113	Plasmodium_vivax_SaI-1|ctg_6840|Pv080330|Pv	84	95	Eriocheir japonica sinensis mitochondrion, complete genome	2E-011	PFARGA1 P.falciparum 5S rRNA gene, clone N2	1E-009
su-gi-contig_681	Contig-681	Contig681	15	15	0	966	.	75.4		N	681	gi|27159016|gb|CA856469.1|CA856469		50S ribosomal subunit protein L28, putative	0.0	PFE0145w	636	909	100	70	87	160	1	160	3	EX	681	FOR	MAL5_Piece#6	0.0	PFE0145w	Hit	MAL5	423	100	126110	61	FOR	50S ribosomal subunit protein L28, putative	9e-64	Plasmodium_chabaudi|PC_PH2419|PC301309.00.0|Pc	57	96	Speleonectes tulumensis mitochondrion, complete genome	1E-009
su-gi-contig_874	Contig-874	Contig874	11	11	0	936	.	72.2		N	874	gi|27157012|gb|CA855272.1|CA855272		serine/threonine-protein kinase Nek1, putative	0.0	PFE1290w	747	888	100	84	95	63	1	63	2	EX	874	FOR	MAL5_Piece#43	1E-087	PFE1290w	Hit	MAL5	163	100	1073580	1	FOR	serine/threonine-protein kinase Nek1, putative	1e-120	Plasmodium_berghei|PB_RP3159|PB000208.03.0|Pb	69	99
su-gi-contig_1924	Contig-1924	Contig1924	5	2	3	1210	.	79		N	1924	gi|21480459|gb|BQ577142.1|BQ577142		hypothetical protein	0.0	PFE1120w	978	28026	99	3	4	1	19144	1	2	EX	1924	FOR	MAL5_Piece#38	0.0	PFE1120w	Hit	MAL5	978	99	927279	1	FOR	hypothetical protein	1e-129	Plasmodium_vivax_SaI-1|ctg_6840|Pv080130|Pv	68	4
su-gi-contig_2484	Contig-2484	Contig2484	4	0	4	580	.	75.9		N	2484	E06_PfBamHI-L-T7-Plate6a.ab1		hypothetical protein	0.0	PFE1120w	410	28026	99	1	2	1	369	1	2	EX	2484	REV	MAL5_Piece#37	0.0	PFE1120w	Hit	MAL5	410	99	908467	1	REV	hypothetical protein	7e-55	Plasmodium_vivax_SaI-1|ctg_6840|Pv080130|Pv	57	2
su-gi-contig_700	Contig-700	Contig700	2	2	0	606	.	76.1		N	700	gi|22792819|gb|BU496625.1|BU496625		BIS(5'-nucleosyl)-tetraphosphatase (diadenosine tetraphosphatase), putative	0.0	PFE1035c	322	462	100	70	91	22	9	22	2	EX	700	FOR	MAL5_Piece#34	1E-147	PFE1035c	3p-51	MAL5	263	100	843442	1	REV	BIS(5'-nucleosyl)-tetraphosphatase, putative	5e-44	Plasmodium_vivax_SaI-1|ctg_6840|Pv080215|Pv	69	70
su-gi-contig_6306	Contig-6306	Contig6306	1	1	0	634	.	74.9		N	6306	gi|27159435|gb|CA856708.1|CA856708		GTP-binding protein, putative	0.0	PFE0665c	425	900	100	47	53	158	1	158	2	EX	6306	FOR	MAL5_Piece#23	4E-080	PFE0665c	Hit	MAL5	150	100	571700	6	REV	GTP-binding protein, putative	2e-67	Plasmodium_chabaudi|PC_RP0736|PC000631.00.0|Pc	83	54
su-gi-contig_1405	Contig-1405	Contig1405	7	3	4	710	.	76.8		N	1405	gi|17968724|gb|BM275396.1|BM275396		hypothetical protein	0.0	PFF0425w	480	852	100	56	78	49	50	49	2	EX	1405	REV	MAL6_Piece#15	0.0	PFF0425w	Hit	MAL6	528	100	355840	1	REV	hypothetical protein, conserved	5e-36	Plasmodium_vivax_SaI-1|ctg_7169|Pv113590|Pv	53	29
su-gi-contig_4143	Contig-4143	Contig4143	2	2	0	536	.	79.3		N	4143	gi|21542712|gb|BQ595986.1|BQ595986		hypothetical protein	1E-179	PFF0980w	315	498	100	63	80	48	1	48	2	EX	4143	FOR	MAL6_Piece#34	0.0	PFF0980w	Hit	MAL6	411	100	845840	1	FOR	hypothetical protein	7e-56	Plasmodium_vivax_SaI-1|ctg_7169|Pv114130|Pv	78	100
su-gi-contig_5049	Contig-5049	Contig5049	2	0	2	370	.	75.9		N	5049	054_PfLab1-S-Plate12b.ab1		MYND finger protein, putative	1E-117	PFF0350w	211	1419	100	15	24	11	81	11	2	EX	5049	FOR	MAL6_Piece#12	8E-080	PFF0350w	Hit	MAL6	149	100	298643	11	FOR	MYND finger protein, putative	9e-24	Plasmodium_vivax_SaI-1|ctg_7169|Pv113520|Pv	37	32
su-gi-contig_4134	Contig-4134	Contig4134	1	1	0	588	.	70.6		N	4134	gi|22793173|gb|BU496979.1|BU496979		ribonuclease, putative	0.0	PFF0745c	488	8244	100	6	7	1	7562	1	3	EX	4134	FOR	MAL6_Piece#26	1E-103	PFF0745c	Hit	MAL6	189	100	632227	1	REV	hypothetical protein, conserved	4e-85	Plasmodium_vivax_SaI-1|ctg_7169|Pv113905|Pv	76	7
su-gi-contig_1532	Contig-1532	Contig1532	6	6	0	902	.	75.3		N	1532	gi|21543958|gb|BQ597232.1|BQ597232		hypothetical protein	0.0	MAL7P1.13	644	747	100	86	97	147	6	147	2	EX	1532	FOR	MAL7_Piece#9	8E-073	MAL7P1.13	Hit	MAL7	138	100	200848	266	FOR	hypothetical protein	1e-109	Plasmodium_vivax_SaI-1|ctg_6899|Pv087720|Pv	81	98
su-gi-contig_2329	Contig-2329	Contig2329	4	2	2	797	.	76.9		Y	2329	A08_Pf-Sau3A-T3-M-P22_d.ab1		hypothetical protein	0.0	MAL7P1.79	362	1437	100	25	48	16	99	16	3	EX	2329	REV	MAL7_Piece#32	1E-122	MAL7P1.79	Hit	MAL7	220	100	777390	16	REV	conserved hypothetical protein	2e-36	Plasmodium_chabaudi|PC_RP4522|PC000428.04.0|Pc	54	43
su-gi-contig_5244	Contig-5244	Contig5244	2	0	2	180	.	72.2		N	5244	C03_Pf-Sau3A-T3-M-P23.ab1		hypothetical protein	1E-075	MAL7P1.67	141	615	100	23	29	1	123	1	2	EX	5244	REV	MAL7_Piece#28	1E-036	MAL7P1.67	Hit	MAL7	76	100	677866	1	FOR	hypothetical protein	4e-13	Plasmodium_vivax_SaI-1|ctg_7202|Pv122910|Pv	54	28
su-gi-contig_7791	Contig-7791	Contig7791	1	1	0	336	.	71.4		N	7791	gi|21255223|gb|BQ452111.1|BQ452111		hypothetical protein, expressed	2E-094	MAL7P1.84	173	1317	100	13	24	1	988	1	2	EX	7791	FOR	MAL7_Piece#33	1E-111	MAL7P1.84	Hit	MAL7	201	100	800562	1	REV	conserved hypothetical protein, expressed	2e-29	Plasmodium_chabaudi|PC_PH3909|PC301928.00.0|Pc	63	62
su-gi-contig_10828	Contig-10828	Contig10828	1	0	1	574	.	80		N	10828	E06_PfLab1-L-Plate16b.ab1		hypothetical protein	0.0	MAL7P1.83	384	2811	100	14	15	1	2309	1	2	EX	10828	FOR	MAL7_Piece#32	0.0	MAL7P1.83	Hit	MAL7	384	100	799696	1	FOR	conserved hypothetical protein	1e-55	Plasmodium_berghei|PB_RP1545|PB000675.01.0|Pb	64	19	Geothelphusa dehaani mitochondrion, complete genome	2E-007
su-gi-contig_585	Contig-585	Contig585	18	18	0	1129	.	74.4		N	585	gi|27155987|gb|CA854660.1|CA854660		proteasome subunit alpha, putative	0.0	MAL8P1.128	429	855	100	50	92	42	1	42	2	EX	585	FOR	MAL8_Piece#16	0.0	MAL8P1.128	Hit	MAL8	663	99	389129	6	FOR	proteasome subunit alpha type 6, putative	1e-136	Plasmodium_vivax_SaI-1|ctg_6899|Pv088170|Pv	90	100	Haliotis rubra mitochondrion, complete genome	2E-018
su-gi-contig_2049	Contig-2049	Contig2049	4	3	1	846	1.2	74.9		N	2049	gi|12388631|gb|AU086490.1|AU086490		histone acetyltransferase Gcn5, putative	0.0	PF08_0034	659	4458	97	15	18	39	1435	39	2	EX	2049	FOR	MAL8_Piece#42	0.0	PF08_0034	Hit	MAL8	659	97	1032457	39	FOR	histone acetyltransferase Gcn5, putative	2e-51	Plasmodium_berghei|PB_RP0879|PB001123.00.0|Pb	47	35
su-gi-contig_969	Contig-969	Contig969	10	9	1	759	.	78	741	N	969	gi|21884463|gb|BQ739450.1|BQ739450	280	heme binding protein, putative	1E-109	PFI0885w	199	489	100	41	76	310	10	310	2	EX	969	FOR	MAL9_Piece#30	1E-175	PFI0885w	5p-283	MAL9	309	100	746726	1	FOR	cytochrome b5-like Heme/Steroid binding domain containing protein	2e-24	Plasmodium_vivax_SaI-1|ctg_7052|Pv099325|Pv	49	72	Geothelphusa dehaani mitochondrion, complete genome	1E-012	PFARGA1 P.falciparum 5S rRNA gene, clone N2	7E-007
su-gi-contig_1200	Contig-1200	Contig1200	8	8	0	1057	.	77.5		N	1200	gi|22791051|gb|BU494857.1|BU494857		hypothetical protein	0.0	PFI1430w	859	1080	99	80	89	101	29	101	2	EX	1200	FOR	MAL9_Piece#47	0.0	PFI1430w	Hit	MAL9	767	100	1163683	1	FOR	hypothetical protein	1e-100	Plasmodium_vivax_SaI-1|ctg_7052|Pv099910|Pv	53	92
su-gi-contig_2821	Contig-2821	Contig2821	3	3	0	575	.	71.5		N	2821	gi|27157956|gb|CA855831.1|CA855831		hypothetical protein	0.0	PFI0410c	470	6165	100	8	9	11	423	11	2	EX	2821	FOR	MAL9_Piece#16	2E-069	PFI0410c	Hit	MAL9	132	100	396237	11	REV	hypothetical protein	2e-38	Plasmodium_vivax_SaI-1|ctg_7052|Pv098865|Pv	38	10
su-gi-contig_3016	Contig-3016	Contig3016	3	1	2	686	.	79.9		N	3016	gi|22792885|gb|BU496691.1|BU496691		small nuclear ribonucleoprotein (snRNP), putative	1E-138	PFI0475w	246	378	100	65	90	244	1	244	2	EX	3016	FOR	MAL9_Piece#18	0.0	PFI0475w	5p-73	MAL9	339	99	445537	1	FOR	small nuclear ribonucleoprotein (snRNP), putative	4e-56	Plasmodium_vivax_SaI-1|ctg_7052|Pv098930|Pv	90	100	Argulus americanus mitochondrion, complete genome	6E-008	PFARGA1 P.falciparum 5S rRNA gene, clone N2	7E-007
su-gi-contig_3783	Contig-3783	Contig3783	2	2	0	493	.	72.4		N	3783	gi|17968268|gb|BM274950.1|BM274950		hypothetical protein	0.0	PFI0400c	395	1059	100	37	45	13	205	13	2	EX	3783	FOR	MAL9_Piece#16	1E-119	PFI0400c	Hit	MAL9	215	100	384986	13	REV	hypothetical protein	2e-67	Plasmodium_vivax_SaI-1|ctg_7052|Pv098855|Pv	73	52
su-gi-contig_3036	Contig-3036	Contig3036	2	2	0	617	.	72.1		N	3036	gi|22792608|gb|BU496414.1|BU496414		hypothetical protein	0.0	PFI0490c	325	3588	99	9	17	1	2915	1	2	EX	3036	FOR	MAL9_Piece#19	0.0	PFI0490c	Hit	MAL9	325	99	457811	1	REV	hypothetical protein, conserved	1e-116	Plasmodium_vivax_SaI-1|ctg_7052|Pv098945|Pv	99	17
su-gi-contig_3941	Contig-3941	Contig3941	2	2	0	722	.	74.7		N	3941	gi|17969772|gb|BM276414.1|BM276414		hypothetical protein	0.0	PFI1225w	353	693	98	51	80	155	1	155	2	EX	3941	FOR	MAL9_Piece#41	1E-128	PFI1225w	5p-40	MAL9	230	100	1011954	1	FOR	hypothetical protein	1e-55	Plasmodium_vivax_SaI-1|ctg_7052|Pv099665|Pv	60	63	Haliotis rubra mitochondrion, complete genome	7E-023	PFARGA1 P.falciparum 5S rRNA gene, clone N2	2E-007
su-gi-contig_10539	Contig-10539	Contig10539	1	0	1	587	.	77		N	10539	027_PfLab1-M-P25b.ab1		hypothetical protein	0.0	PFI0810c	322	897	100	36	46	178	18	178	2	EX	10539	FOR	MAL9_Piece#28	2E-097	PFI0810c	5p-132	MAL9	179	100	693570	1	REV	hypothetical protein, conserved	2e-49	Plasmodium_vivax_SaI-1|ctg_7052|Pv099250|Pv	61	51
su-gi-contig_9024	Contig-9024	Contig9024	1	1	0	371	.	76.8		N	9024	gi|1674704|gb|N97686.1|N97686		hypothetical protein	3E-013	PFI1555w	41	558	97	7	7	192	1	192	2	EX	9024	FOR	MAL9_Piece#52	1E-122	PFI1555w	5p-67	MAL9	232	99	1277815	11	FOR	hypothetical protein	3e-08	Plasmodium_yoelii_yoelii_str._17XNL|MALPY00917|PY03210|Py	51	65
su-gi-contig_437	Contig-437	Contig437	29	29	0	1386	.	76.1		N	437	gi|27157400|gb|CA855499.1|CA855499		hypothetical protein	0.0	PFL0105w	610	1206	100	51	100	22	1	22	4	NOINT EX	437	FOR	MAL12_Piece#5	0.0	PFL0105w	Hit	MAL12	334	100	114309	22	FOR	hypothetical protein	3e-52	Plasmodium_vivax_SaI-1|ctg_6877|Pv084130|Pv	49	55	Bombyx mandarina mitochondrion, complete genome	5E-007
Remaining contigs
su-gi-contig_4798	Contig-4798	Contig4798	2	0	2	867	.	66.2		N	4798	C07_PfBamHI-M-T7-Plate28a.ab1		antigen 332, putative	0.0	PF11_0507	808	16524	99	5	6	1	3449	1	2			FOR	MAL11_Piece#79	0.0	PF11_0507	Hit	MAL11	808	99	1956211	1	FOR	zinc finger (C3HC4 type RING finger) protein, putative	1e-19	Toxoplasma_gondii_ME49-B7|VIII|44.m02543|Tg	33	41
su-gi-contig_674	Contig-674	Contig674	15	9	6	1965	.	75.2		N	674	H12_1887_1.ab1		hypothetical protein	0.0	PF11_0091	1952	5487	99	36	42	1	957	1	5			FOR	MAL11_Piece#14	0.0	PF11_0091	Hit	MAL11	1965	99	327514	1	REV	conserved hypothetical protein	1e-138	Plasmodium_berghei|PB_RP1908|PB001077.01.0|Pb	47	52	Paracoccidioides brasiliensis strain Pb18 mitochondrion, complete genome	2E-010
su-gi-contig_3	Contig-3	Contig3	527	52	475	2134	0.1	74.7	1136	N	3	E02_2189_1.ab1	442	hypothetical protein	0.0	PF14_0407	980	10155	100	10	10	1155	3630	1155	1			FOR	MAL14_Piece#71	0.0	PF14_0407	Hit	MAL14	980	100	1756113	1155	FOR	Sec7 domain, putative	1e-124	Plasmodium_yoelii_yoelii_str._17XNL|MALPY00028|PY00094|Py	72	10
su-gi-contig_27	Contig-27	Contig27	309	13	296	997	.	76.9	978	N	27	A02_PfBamHI-M-T3-Plate17a.ab1	388	circumsporozoite-related antigen	0.0	PF11_0224	489	489	100	100	100	375	1	375	1			FOR	MAL11_Piece#33	0.0	PF11_0224	Hit	MAL11	320	100	813201	19	REV	circumsporozoite-protein related antigen, putative	3e-28	Plasmodium_vivax_SaI-1|ctg_6977|Pv091700|Pv	55	91	Tetrahymena paravorax strain RP mitochondrion, complete genome	3E-007
su-gi-contig_188	Contig-188	Contig188	190	136	54	4024	.	63.6		N	188	B01_PfLab1-Large-Plate10b.ab1	328	putative senescence-associated protein	8E-096	MAL8P1.310	285	300	90	95	95	3301	1	3301	1			FOR	MAL7_Piece#46	0.0	MAL7_28S	Hit	MAL7	4024	99	1141615	3	FOR	hypothetical protein	2e-48	Plasmodium_yoelii_yoelii_str._17XNL|MALPY00527|PY01927|Py	64	65	Pseudendoclonium akinetum mitochondrion, complete genome	9E-008	YSARRB Candida albicans internal transcribed spacer 1 (ITS1); 5.8S ribosomal RNA; internal transcribed spacer 2 (ITS2)	1E-123
su-gi-contig_215	Contig-215	Contig215	186	0	186	1585	.	69.7		N	215	013_PfLab1-S-Plate15b.ab1		histidine-rich protein iii	0.0	MAL13P1.480	816	816	100	100	100	459	1	459	1			FOR	MAL13_Piece#113	0.0	MAL13P1.480	Hit	MAL13	1057	99	2817459	18	REV	hypothetical protein,conserved	3e-29	Plasmodium_vivax_SaI-1|ctg_7169|Pv114460|Pv	47	7
su-gi-contig_217	Contig-217	Contig217	175	6	169	1560	0.5	71.9		Y	217	H06_PfBamHi-M-T3-Plate25a.ab1	305	ribosomal phosphoprotein P0	0.0	PF11_0313	951	951	100	100	100	99	1	99	1			FOR	MAL11_Piece#47	0.0	PF11_0313	Hit	MAL11	1285	100	1161922	1	REV	60S acidic ribosomal protein P0, putative	1e-161	Plasmodium_vivax_SaI-1|ctg_6977|Pv092120|Pv	91	100	Euglena longa plastid, complete genome	1E-007
su-gi-contig_205	Contig-205	Contig205	142	2	140	1694	.	71.7		N	205	D11_88_302.ab1		ornithine aminotransferase	0.0	PFF0435w	1245	1245	100	100	100	422	1	422	1			FOR	MAL6_Piece#15	0.0	PFF0435w	Hit	MAL6	1291	100	362612	1	FOR	ornithine aminotransferase, putative	0	Plasmodium_vivax_SaI-1|ctg_7169|Pv113600|Pv	91	100	Saccharomyces cerevisiae mitochondrion, complete genome	6E-007
su-gi-contig_231	Contig-231	Contig231	141	114	27	1999	.	74.2	1634	N	231	B09_PfLab1-M-Plate8b.ab1		glyceraldehyde-3-phosphate dehydrogenase	0.0	PF14_0598	1014	1014	100	100	100	462	1	462	1			FOR	MAL14_Piece#103	0.0	PF14_0598	Hit	MAL14	1088	100	2558366	1	FOR	glyceraldehyde-3-phosphate dehydrogenase, putative	1e-167	Plasmodium_berghei|PB_RP3072|PB000084.03.0|Pb	83	100	Loligo bleekeri mitochondrion, complete genome	1E-008	PFARGA1 P.falciparum 5S rRNA gene, clone N2	1E-010
su-gi-contig_103	Contig-103	Contig103	137	120	17	1649	.	72.9	1628	N	103	C08_329_603.ab1	570	rhoptry protein, putative	0.0	PFI0265c	1553	2694	100	58	58	1	1142	1	1			FOR	MAL9_Piece#11	0.0	PFI0265c	Hit	MAL9	771	100	271603	1	REV	high molecular weight rhoptry protein 3	1e-105	Plasmodium_yoelii_yoelii_str._17XNL|MALPY02131|PY06325|Py	44	51
su-gi-contig_102	Contig-102	Contig102	133	89	44	1518	0.1	77.3	379	N	102	gi|21884655|gb|BQ739642.1|BQ739642	287	hypothetical protein	0.0	PF10_0372	363	363	99	100	100	800	1	800	1			FOR	MAL3_Piece#6	0.0	PFC0120w	5p-223	MAL3	378	100	131685	1	FOR	conserved hypothetical protein	8e-41	Plasmodium_berghei|PB_RP1751|PB000898.01.0|Pb	70	101
su-gi-contig_212	Contig-212	Contig212	114	3	111	1019	.	82.2		N	212	C05_PfLab1-M-Plate8b.ab1		early transcribed membrane protein	0.0	PF10_0019	324	324	100	100	100	485	1	485	1			FOR	MAL10_Piece#4	0.0	PF10_0019	Hit	MAL10	935	99	81240	1	REV	early transcribed membrane protein 11.2, putative	1e-14	Plasmodium_vivax_SaI-1|ctg_6663|Pv003565|Pv	42	83
su-gi-contig_254	Contig-254	Contig254	114	106	8	1550	.	77.8		N	254	B08_PfBamHI-M-T3-Plate27a.ab1	477	endoplasmic reticulum-resident calcium binding protein	0.0	PF11_0098	1032	1032	100	100	100	88	1	88	1			FOR	MAL11_Piece#15	0.0	PF11_0098	Hit	MAL11	1092	100	367246	37	REV	membrane-associated calcum-binding protein, putative	1e-141	Plasmodium_vivax_SaI-1|ctg_6977|Pv091105|Pv	71	101	Squalogadus modificatus mitochondrion, complete genome	4E-011	PFARGA1 P.falciparum 5S rRNA gene, clone N2	1E-007
su-gi-contig_228	Contig-228	Contig228	106	97	9	1265	.	71.4	1241	N	228	H08_520_603.ab1	549	cysteine protease, putative	0.0	PFB0340c	1229	2994	100	41	41	1	1766	1	1			FOR	MAL2_Piece#13	0.0	PFB0340c	Hit	MAL2	1240	100	303621	1	FOR	cysteine protease, putative	1e-112	Plasmodium_vivax_SaI-1|ctg_6663|Pv003800|Pv	44	43
su-gi-contig_65	Contig-65	Contig65	105	5	100	997	.	74.5		N	65	G11_PfBamHI-S-T3-Plate1a.ab1		rhoptry protein, putative	0.0	PFI0265c	994	2694	100	37	37	2	178	2	1			FOR	MAL9_Piece#11	0.0	PFI0265c	Hit	MAL9	958	100	273101	2	REV	rhoptry protein, putative	1e-82	Plasmodium_berghei|PB_RP3311|PB000377.03.0|Pb	43	87
su-gi-contig_245	Contig-245	Contig245	105	65	40	3156	.	73.4	3134	N	245	F10_PfBamHi-M-T3-Plate25a.ab1		hypothetical protein	0.0	PFI1445w	2530	4095	100	62	62	375	1537	375	1			FOR	MAL9_Piece#48	0.0	PFI1445w	Hit	MAL9	809	99	1179660	375	FOR	conserved hypothetical protein	0	Plasmodium_chabaudi|PC_RP0739|PC000634.00.0|Pc	52	99	Squalogadus modificatus mitochondrion, complete genome	5E-015	TRBS3RRBN Trypanosoma cruzi 5.8S ribosomal RNA, internal transcribed spacers 1-7 (ITS1-ITS7), and 28S ribosomal RNA	2E-007
su-gi-contig_114	Contig-114	Contig114	104	89	15	3332	.	77.5	3297	N	114	B12_PfBamHI-Small-T3-Plate8a.ab1		rhoptry-associated protein 1, RAP1	0.0	PF14_0102	2349	2349	100	100	100	648	1	648	1			FOR	MAL14_Piece#17	0.0	PF14_0102	Hit	MAL14	2657	100	420433	22	FOR	rhoptry-associated protein 1, putative	1e-160	Plasmodium_vivax_SaI-1|ctg_6877|Pv085930|Pv	39	106	Ascaris suum mitochondrion, complete genome	5E-015	PFARGA1 P.falciparum 5S rRNA gene, clone N2	5E-008
su-gi-contig_265	Contig-265	Contig265	100	25	75	993	.	77.5		N	265	062_PfLab1-S-Plate9b.ab1	551	macrophage migration inhibitory factor homolog, putative	0.0	PFL1420w	351	351	100	100	100	291	1	291	1			FOR	MAL12_Piece#49	0.0	PFL1420w	3p-15	MAL12	575	100	1209259	8	FOR	macrophage migration inhibitory factor homolog, putative	1e-50	Plasmodium_berghei|PB_RP3307|PB000372.03.0|Pb	76	100	Paracoccidioides brasiliensis strain Pb18 mitochondrion, complete genome	1E-009
su-gi-contig_262	Contig-262	Contig262	98	87	11	2488	.	73.8		N	262	G10_1476_302.ab1	313	Heat shock protein	0.0	PFI0875w	1959	1959	100	100	100	352	1	352	1			FOR	MAL9_Piece#30	0.0	PFI0875w	Hit	MAL9	2063	99	738384	5	FOR	78 kDa glucose-regulated protein precursor (GRP 78), putative	0	Plasmodium_vivax_SaI-1|ctg_7052|Pv099315|Pv	94	100	Bombyx mandarina mitochondrion, complete genome	2E-016
su-gi-contig_15	Contig-15	Contig15	94	45	49	1254	.	72.9	1216	N	15	gi|27159193|gb|CA856564.1|CA856564	408	sexual stage-specific protein precursor	0.0	PFD0310w	474	474	100	100	100	203	1	203	1			FOR	MAL4_Piece#14	0.0	PFD0310w	Hit	MAL4	631	100	335634	1	FOR	hypothetical protein	1e-14	Plasmodium_berghei|PB_PH3962|PB404290.00.0|Pb	37	74	Katharina tunicata mitochondrion, complete genome	1E-016	PFARGA1 P.falciparum 5S rRNA gene, clone N2	3E-007
su-gi-contig_259	Contig-259	Contig259	87	40	47	1158	.	75.6	1139	N	259	011_PfLab1-S-P2b.ab1	564	proteasome beta-subunit	0.0	MAL8P1.142	798	798	100	100	100	301	1	301	1			FOR	MAL8_Piece#10	0.0	MAL8P1.142	Hit	MAL8	755	100	234581	12	REV	proteasome beta-subunit, putative	1e-118	Plasmodium_chabaudi|PC_RP2257|PC000401.02.0|Pc	76	104
su-gi-contig_43	Contig-43	Contig43	86	20	66	1274	.	74.6	1255	N	43	gi|21884553|gb|BQ739540.1|BQ739540		exported protein 2	0.0	PF14_0678	864	864	100	100	100	315	1	315	1			FOR	MAL14_Piece#117	0.0	PF14_0678	Hit	MAL14	630	100	2904067	19	REV	exported protein 2, putative	1e-119	Plasmodium_vivax_SaI-1|ctg_7179|Pv116915|Pv	74	104
su-gi-contig_289	Contig-289	Contig289	79	1	78	1073	.	81.5		N	289	017_PfLab1-M-P20b.ab1		early transcribed membrane protein, putative	0.0	PFB0120w	321	321	100	100	100	683	1	683	1			FOR	MAL2_Piece#6	0.0	PFB0120w	5p-140	MAL2	1062	100	127323	12	FOR	early transcribed membrane protein 11.2, putative	6e-24	Plasmodium_vivax_SaI-1|ctg_6663|Pv003565|Pv	63	85	Drosophila melanogaster mitochondrion, complete genome	4E-007
su-gi-contig_287	Contig-287	Contig287	78	38	40	4253	.	73.4		N	287	072_PfLab1-S-Plate15b.ab1		hypothetical protein	0.0	PF10_0242	3889	4626	99	84	84	1	738	1	1			FOR	MAL10_Piece#42	0.0	PF10_0242	Hit	MAL10	4253	99	1036433	1	FOR	hypothetical protein	0	Plasmodium_vivax_SaI-1|ctg_7164|Pv111470|Pv	36	106	Saccharomyces cerevisiae mitochondrion, complete genome	9E-008
su-gi-contig_1	Contig-1	Contig1	75	39	36	1911	0.1	72.6		N	1	A06_PfBamHI-L-T7-Plate1a.ab1		cysteine protease, putative	0.0	PFB0340c	1659	2994	100	55	55	253	1	253	1			FOR	MAL2_Piece#13	0.0	PFB0340c	Hit	MAL2	831	100	306066	29	REV	serine-repeat antigen 4, putative	5e-75	Plasmodium_vivax_SaI-1|ctg_6663|Pv003820|Pv	48	25
su-gi-contig_295	Contig-295	Contig295	72	8	64	3152	0.3	74.1		N	295	B09_PfBamHI-M-T3-Plate31a.ab1		proteasome 26S regulatory subunit, putative	0.0	PFB0260w	2845	2910	99	98	98	317	68	317	1			FOR	MAL2_Piece#10	0.0	PFB0260w	Hit	MAL2	2642	99	235582	29	REV	Proteasome/cyclosome repeat, putative	0	Plasmodium_yoelii_yoelii_str._17XNL|MALPY00298|PY01123|Py	81	52
su-gi-contig_293	Contig-293	Contig293	70	20	50	1784	.	79.4		N	293	B01_PfLab1-L-Plate4b.ab1		triose-phosphate isomerase	0.0	PF14_0378	747	747	100	100	100	701	1	701	1			FOR	MAL14_Piece#65	0.0	PF14_0378	Hit	MAL14	975	100	1621930	33	FOR	triose-phosphate isomerase, putative	1e-120	Plasmodium_berghei|PB_PH2657|PB300820.00.0|Pb	85	100	Apteryx haastii mitochondrion, complete genome	1E-011
su-gi-contig_301	Contig-301	Contig301	69	45	24	2895	.	76.5		N	301	G10_177_302.ab1	756	QF122 antigen	0.0	PF10_0115	2808	3420	100	82	82	3	613	3	1			FOR	MAL10_Piece#19	0.0	PF10_0115	Hit	MAL10	2849	100	456009	3	FOR	QF122 antigen, putative	0	Plasmodium_chabaudi|PC_RP0240|PC000217.00.0|Pc	66	99	Adoxophyes honmai mitochondrion, complete genome	1E-015
su-gi-contig_290	Contig-290	Contig290	67	46	21	1526	.	71.2	1506	N	290	gi|27155723|gb|CA854506.1|CA854506		actin	0.0	PFL2215w	1131	1131	100	100	100	327	1	327	1			FOR	MAL12_Piece#77	0.0	PFL2215w	Hit	MAL12	1474	100	1920475	32	FOR	actin	0	Plasmodium_vivax_SaI-1|ctg_7061|Pv101200|Pv	99	100	Drosophila melanogaster mitochondrion, complete genome	9E-012
su-gi-contig_303	Contig-303	Contig303	67	6	61	981	.	73.1		N	303	011_PfLab1-M-P26b.ab1		ribosomal protein S3, putative	0.0	PF14_0627	666	666	100	100	100	269	1	269	1			FOR	MAL14_Piece#108	0.0	PF14_0627	Hit	MAL14	536	100	2683951	18	FOR	40S ribosomal protein S3, putative	1e-116	Plasmodium_vivax_SaI-1|ctg_7179|Pv117170|Pv	96	99
su-gi-contig_256	Contig-256	Contig256	63	2	61	878	.	73		N	256	021_PfLab1-S-Plate5b.ab1		hypoxanthine phosphoribosyltransferase	0.0	PF10_0121	648	696	100	93	93	231	1	231	1			FOR	MAL10_Piece#20	0.0	PF10_0121	Hit	MAL10	537	100	475430	21	REV	hypoxanthine phosphoribosyltransferase, putative	1e-106	Plasmodium_vivax_SaI-1|ctg_7022|Pv094840|Pv	81	93
su-gi-contig_40	Contig-40	Contig40	62	48	14	2451	.	71		N	40	C02_628_1.ab1	377	heat shock protein 86	0.0	PF07_0029	1511	2238	99	68	97	17	42	17	2			FOR	MAL7_Piece#18	0.0	PF07_0029	Hit	MAL7	1047	99	439186	17	FOR	heat shock protein 86, putative	0	Plasmodium_vivax_SaI-1|ctg_6899|Pv087950|Pv	93	98	Geothelphusa dehaani mitochondrion, complete genome	2E-017
su-gi-contig_44	Contig-44	Contig44	61	11	50	2223	0.5	75.7	2093	N	44	039_PfLab1-S-Plate13b.ab1		S-adenosylmethionine decarboxylase-ornithine decarboxylase	0.0	PF10_0322	2000	4305	99	46	49	59	2306	39	1			FOR	MAL10_Piece#54	0.0	PF10_0322	Hit	MAL10	2034	99	1325393	59	REV	S-adenosylmethionine decarboxylase-ornithine decarboxylase, putative	0	Plasmodium_vivax_SaI-1|ctg_7164|Pv111070|Pv	59	45	Adoxophyes honmai mitochondrion, complete genome	4E-018
su-gi-contig_308	Contig-308	Contig308	61	37	24	2362	.	74.1		N	308	A06_PfLab1-L-Plate19b.ab1		helicase, putative	0.0	PFB0445c	1374	1374	100	100	100	200	1	200	1			FOR	MAL2_Piece#17	0.0	PFB0445c	Hit	MAL2	1211	100	404182	1	REV	eIF-4A-like DEAD family RNA helicase, putative	0	Plasmodium_vivax_SaI-1|ctg_6663|Pv003945|Pv	91	100	Saccharomyces cerevisiae mitochondrion, complete genome	1E-008
su-gi-contig_76	Contig-76	Contig76	59	39	20	1398	.	74.5		N	76	gi|27155531|gb|CA854395.1|CA854395		casein kinase 1	0.0	PF11_0377	972	972	100	100	100	410	1	410	1			FOR	MAL11_Piece#58	0.0	PF11_0377	5p-326	MAL11	388	100	1432255	1	REV	casein kinase i	0	Plasmodium_yoelii_yoelii_str._17XNL|MALPY01993|PY06011|Py	99	100
su-gi-contig_36	Contig-36	Contig36	58	20	38	2102	.	74.5	2082	N	36	022_PfLab1-S-Plate12b.ab1		enolase	0.0	PF10_0155	1341	1341	100	100	100	281	1	281	1			FOR	MAL10_Piece#26	0.0	PF10_0155	Hit	MAL10	1761	100	637710	1	FOR	enolase, putative	0	Plasmodium_vivax_SaI-1|ctg_7022|Pv095015|Pv	94	100	Saccharomyces cerevisiae mitochondrion, complete genome	5E-008
su-gi-contig_234	Contig-234	Contig234	58	9	49	987	.	74.6		N	234	A01_PfBamHI-M-T3-Plate8a.ab1		60S ribosomal subunit porotein L18, putative	0.0	MAL13P1.209	561	567	100	99	99	351	7	351	1			FOR	MAL13_Piece#66	0.0	MAL13P1.209	Hit	MAL13	382	100	1637558	39	FOR	Eukaryotic ribosomal protein L18, putative	2e-96	Plasmodium_yoelii_yoelii_str._17XNL|MALPY00366|PY01390|Py	79	90
su-gi-contig_85	Contig-85	Contig85	58	58	0	2007	.	81	1892	N	85	gi|21543981|gb|BQ597255.1|BQ597255	391	phosphoethanolamine N-methyltransferase, putative	0.0	MAL13P1.214	801	801	100	100	100	400	1	400	1			FOR	MAL13_Piece#68	0.0	MAL13P1.214	3p-34	MAL13	1314	100	1697522	1	FOR	phosphoethanolamine N-methyltransferase, putative	1e-101	Plasmodium_vivax_SaI-1|ctg_6871|Pv083045|Pv	66	97	Dermatobia hominis mitochondrion, complete genome	8E-016
su-gi-contig_310	Contig-310	Contig310	58	47	11	772	.	76.9	734	N	310	gi|15907656|gb|BI814868.1|BI814868		actin depolymerizing factor, putative	0.0	PFE0165w	369	369	100	100	100	275	1	275	1			FOR	MAL5_Piece#6	0.0	PFE0165w	Hit	MAL5	374	100	140544	1	FOR	actin depolymerizing factor, putative	6e-59	Plasmodium_vivax_SaI-1|ctg_7027|Pv097745|Pv	90	100	Monosiga brevicollis mitochondrion, complete genome	4E-012
su-gi-contig_176	Contig-176	Contig176	57	15	42	2862	.	69.9		N	176	F08_PfBamHi-M-T3-Plate25a.ab1		elongation factor 2	0.0	PF14_0486	2400	2499	100	96	96	1	100	1	1			FOR	MAL14_Piece#84	0.0	PF14_0486	Hit	MAL14	2544	100	2089950	1	FOR	elongation factor 2	0	Plasmodium_yoelii_yoelii_str._17XNL|MALPY01695|PY05356|Py	98	96	Lepidopsocid RS-2001 mitochondrion, complete genome	1E-006
su-gi-contig_348	Contig-348	Contig348	50	26	24	897	.	82.6	876	N	348	023_PfLab1-M-P28b.ab1	363	hypothetical protein	2E-050	MAL7P1.300	100	162	100	62	62	360	48	360	1			FOR	MAL7_Piece#14	0.0	MAL7P1.300	3p-342	MAL7	418	100	340505	28	REV	40S ribosomal protein S29, putative	1e-25	Plasmodium_vivax_SaI-1|ctg_6899|Pv087825|Pv	94	92
su-gi-contig_317	Contig-317	Contig317	48	20	28	1898	0.1	70.3	1856	N	317	091_PfLab1-M-P4b.ab1	231	tubulin beta chain, putative	0.0	PF10_0084	1338	1338	100	100	100	454	1	454	1			FOR	MAL10_Piece#15	0.0	PF10_0084	Hit	MAL10	953	100	361134	42	REV	tubulin beta chain	0	Plasmodium_yoelii_yoelii_str._17XNL|MALPY01854|PY05711|Py	99	100	Euglena longa plastid, complete genome	1E-008
su-gi-contig_349	Contig-349	Contig349	48	48	0	1231	.	76.2	1212	N	349	gi|27158857|gb|CA856386.1|CA856386		hypothetical protein	0.0	PFD0910w	530	624	100	85	85	237	1	237	1			FOR	MAL4_Piece#35	0.0	PFD0910w	5p-67	MAL4	339	100	850306	1	FOR	hypothetical protein	2e-85	Plasmodium_vivax_SaI-1|ctg_6950|Pv090030|Pv	67	95	Dermatobia hominis mitochondrion, complete genome	7E-009
su-gi-contig_336	Contig-336	Contig336	47	25	22	1273	.	75.2	1216	N	336	gi|27158906|gb|CA856415.1|CA856415		merozoite capping protein 1	0.0	PF10_0268	746	1182	100	63	63	470	1	470	1			FOR	MAL10_Piece#46	0.0	PF10_0268	Hit	MAL10	482	100	1142268	2	REV	merozoite capping protein 1, putative	3e-63	Plasmodium_chabaudi|PC_RP2665|PC001029.02.0|Pc	49	74
su-gi-contig_354	Contig-354	Contig354	47	4	43	2373	.	76		N	354	A04_1281_1.ab1		hypothetical protein	0.0	PF11_0037	1875	1875	99	100	100	456	1	456	1			FOR	MAL11_Piece#5	0.0	PF11_0037	Hit	MAL11	1755	99	117001	39	REV	repeat organellar protein-related	1e-14	Plasmodium_yoelii_yoelii_str._17XNL|MALPY01266|PY04214|Py	22	30
su-gi-contig_271	Contig-271	Contig271	47	7	40	618	.	71.5		N	271	gi|17968666|gb|BM275340.1|BM275340		histone h3	0.0	PFF0865w	411	411	100	100	100	119	1	119	1			FOR	MAL6_Piece#31	0.0	PFF0865w	Hit	MAL6	506	100	754376	3	FOR	histone H3	8e-71	Plasmodium_yoelii_yoelii_str._17XNL|MALPY01592|PY05073|Py	100	100
su-gi-contig_320	Contig-320	Contig320	45	45	0	957	.	75.7		N	320	gi|22792245|gb|BU496051.1|BU496051		er lumen protein retaining receptor 1, putative	0.0	MAL13P1.163	616	855	100	72	72	1	240	1	1			FOR	MAL13_Piece#52	0.0	MAL13P1.163	3p-102	MAL13	479	100	1279715	1	REV	ER lumen protein retaining receptor-like protein, putative	1e-110	Plasmodium_yoelii_yoelii_str._17XNL|MALPY02170|PY06403|Py	91	72	Sepia officinalis mitochondrion, complete genome	1E-009
su-gi-contig_35	Contig-35	Contig35	45	1	44	1315	.	73		N	35	F01_2669_302.ab1		falcilysin	0.0	PF13_0322	1299	3582	100	36	36	17	173	17	1			FOR	MAL13_Piece#98	0.0	PF13_0322	Hit	MAL13	1299	100	2431848	17	FOR	falcilysin-related	0	Plasmodium_yoelii_yoelii_str._17XNL|MALPY02501|PY07032|Py	75	37
su-gi-contig_357	Contig-357	Contig357	45	2	43	879	.	74.3		N	357	G12_PfLab1-Large-Plate10b.ab1		hypothetical protein	0.0	PF14_0510	606	831	100	73	73	274	9	274	1			FOR	MAL14_Piece#89	0.0	PF14_0510	Hit	MAL14	606	100	2206447	2	FOR	34 kDa phosphoprotein	1e-94	Plasmodium_yoelii_yoelii_str._17XNL|MALPY00213|PY00792|Py	78	79	Schizosaccharomyces japonicus mitochondrion, complete genome	3E-007
su-gi-contig_358	Contig-358	Contig358	44	35	9	892	.	72.5	873	N	358	023_PfLab1-M-P16b.ab1	427	ribosomal protein L10, putative	0.0	PF14_0141	660	660	100	100	100	207	1	207	1			FOR	MAL14_Piece#23	0.0	PF14_0141	Hit	MAL14	668	100	570799	1	FOR	60S ribosomal protein L10, putative	1e-125	Plasmodium_vivax_SaI-1|ctg_6877|Pv085735|Pv	96	100	Batrachoseps attenuatus mitochondrion, complete genome	2E-008
su-gi-contig_270	Contig-270	Contig270	44	13	31	1824	.	74		N	270	H11_PfBamHI-M-T7-Plate14a.ab1		Cg4 protein	0.0	PF07_0033	1824	2622	99	70	70	1	586	1	1			FOR	MAL7_Piece#19	0.0	PF07_0033	Hit	MAL7	1824	99	451676	1	FOR	cloroquine resistance associated protein Cg4, putative	0	Plasmodium_vivax_SaI-1|ctg_6899|Pv087970|Pv	68	69
su-gi-contig_363	Contig-363	Contig363	43	26	17	741	.	85.6	716	N	363	gi|21480654|gb|BQ577337.1|BQ577337	533	hypothetical protein	1E-010	PF11_0451	73	1518	90	5	5	24	626	24	1			REV	MAL9_Piece#12	0.0	PFI0265c	5p-566	MAL9	692	99	275053	24	REV	hypothetical protein	7e-06	Plasmodium_chabaudi|PC_PH5099|PC405716.00.0|Pc	33	74	Geothelphusa dehaani mitochondrion, complete genome	3E-013
su-gi-contig_367	Contig-367	Contig367	42	23	19	1926	.	76.7	1904	N	367	G02_PfLab1-Large-Plate7b.ab1	557	hypothetical protein, conserved	0.0	PF14_0359	1275	1275	100	100	100	624	1	624	1			FOR	MAL14_Piece#62	0.0	PF14_0359	Hit	MAL14	1214	100	1532694	1	FOR	DnaJ homolog	0	Plasmodium_yoelii_yoelii_str._17XNL|MALPY00682|PY02476|Py	91	100	Chrysemys picta mitochondrion, complete genome	4E-011
su-gi-contig_286	Contig-286	Contig286	42	14	28	594	.	71.7	571	Y	286	gi|22794059|gb|BU497865.1|BU497865	460	PFCYP19, cyclophilin, peptidyl-prolyl cis-trans isomerase	0.0	PFC0975c	516	516	100	100	100	45	1	45	1			FOR	MAL3_Piece#38	0.0	PFC0975c	Hit	MAL3	541	100	925305	30	FOR	cyclophilin (PFCYP19), putative	6e-90	Plasmodium_berghei|PB_RP2765|PB001124.02.0|Pb	90	99
su-gi-contig_50	Contig-50	Contig50	42	6	36	2233	.	70.9		N	50	013_PfLab1-S-Plate9b.ab1		hypothetical protein	0.0	PFI1735c	2142	2142	99	100	100	49	1	49	1			FOR	MAL9_Piece#57	0.0	PFI1735c	Hit	MAL9	1997	100	1420445	1	REV	antigen 332, putative	6e-24	Plasmodium_berghei|PB_RP3576|PB108056.00.0|Pb	19	76
su-gi-contig_190	Contig-190	Contig190	41	3	38	2849	.	74.7		N	190	C12_272_1205.ab1		hypothetical protein	0.0	PF14_0045	2285	2895	100	79	79	1	265	1	1			FOR	MAL14_Piece#7	0.0	PF14_0045	Hit	MAL14	2285	100	164340	1	FOR	hypothetical protein	3e-86	Plasmodium_vivax_SaI-1|ctg_6877|Pv086195|Pv	29	89	Adoxophyes honmai mitochondrion, complete genome	2E-014	Spirometra erinacei 28S rRNA, partial sequence, clone:S02SEP	8E-050
su-gi-contig_374	Contig-374	Contig374	41	24	17	1173	.	81	1155	N	374	A10_PfLab1-Large-Plate8b.ab1		histamine-releasing factor, putative	0.0	PFE0545c	516	516	100	100	100	352	1	352	1			FOR	MAL5_Piece#19	0.0	PFE0545c	Hit	MAL5	1150	99	467305	5	REV	histamine-releasing factor, putative	2e-88	Plasmodium_chabaudi|PC_PH1905|PC300975.00.0|Pc	90	100	Scenedesmus obliquus strain UTEX 78 mitochondrion, complete genome	3E-008
su-gi-contig_255	Contig-255	Contig255	40	24	16	895	.	75.9	870	N	255	080_PfLab1-M-P24b.ab1	394	hypoxanthine phosphoribosyltransferase	0.0	PF10_0121	587	696	100	84	84	229	110	229	1			FOR	MAL10_Piece#20	0.0	PF10_0121	Hit	MAL10	639	100	475310	4	REV	hypoxanthine phosphoribosyltransferase, putative	2e-91	Plasmodium_vivax_SaI-1|ctg_7022|Pv094840|Pv	82	81
su-gi-contig_375	Contig-375	Contig375	40	0	40	848	.	73.9		N	375	A10_PfBamHi-M-T3-Plate25a.ab1		hypothetical protein, conserved	0.0	MAL13P1.308	848	7818	100	11	11	1	1988	1	1			FOR	MAL13_Piece#99	0.0	MAL13P1.308	Hit	MAL13	848	100	2472129	1	FOR	hypothetical protein	1e-115	Plasmodium_vivax_SaI-1|ctg_7169|Pv115050|Pv	70	11
su-gi-contig_284	Contig-284	Contig284	40	7	33	1120	.	79.6		Y	284	H03_PfBamHI-S-T3-Plate3a.ab1		hypothetical protein	0.0	PFD0840w	1121	20310	99	6	6	1	1096	1	1			FOR	MAL4_Piece#31	0.0	PFD0840w	Hit	MAL4	1121	99	764370	1	FOR	hypothetical protein	2e-20	Plasmodium_yoelii_yoelii_str._17XNL|MALPY02139|PY06345|Py	30	18
su-gi-contig_376	Contig-376	Contig376	39	34	5	2043	.	77.7	2022	N	376	gi|27158324|gb|CA856052.1|CA856052	493	hypothetical protein	0.0	PF11_0348	1969	2385	100	83	83	3	417	3	1			FOR	MAL11_Piece#53	0.0	PF11_0348	Hit	MAL11	1113	100	1306540	3	FOR	hypothetical protein, conserved	0	Plasmodium_vivax_SaI-1|ctg_6977|Pv092300|Pv	58	80	Adoxophyes honmai mitochondrion, complete genome	7E-010
su-gi-contig_67	Contig-67	Contig67	39	39	0	664	.	69		N	67	gi|15906298|gb|BI814039.1|BI814039		hypothetical protein	1E-149	PFL1380w	265	1230	100	22	22	377	966	377	1			FOR	MAL12_Piece#47	0.0	PFL1380w	Hit	MAL12	432	100	1159799	210	REV	hypothetical protein	6e-23	Plasmodium_chabaudi|PC_PH2091|PC301089.00.0|Pc	60	43	Aedes albopictus mitochondrion, complete genome	4E-009
su-gi-contig_377	Contig-377	Contig377	39	0	39	849	.	71.7		N	377	E01_PfBamHI-L-T3-Plate7a.ab1		hypothetical protein, conserved	0.0	MAL13P1.308	849	7818	100	11	11	1	3043	1	1			FOR	MAL13_Piece#99	0.0	MAL13P1.308	Hit	MAL13	849	100	2473192	1	FOR	hypothetical protein	1e-120	Plasmodium_vivax_SaI-1|ctg_7169|Pv115050|Pv	75	11
su-gi-contig_390	Contig-390	Contig390	38	36	2	1191	0.3	78.8	1172	N	390	gi|22794899|gb|BU498705.1|BU498705	407	hypothetical protein	0.0	PFL0795c	666	666	100	100	100	481	1	481	1			FOR	MAL12_Piece#27	0.0	PFL0795c	Hit	MAL12	825	100	657356	2	REV	conserved hypothetical protein	5e-43	Plasmodium_berghei|PB_RP2237|PB000248.02.0|Pb	41	101	Squalogadus modificatus mitochondrion, complete genome	4E-013	PFARGA1 P.falciparum 5S rRNA gene, clone N2	7E-008
su-gi-contig_29	Contig-29	Contig29	38	1	37	1161	.	76.2		N	29	F10_PfBamHI-S-T3-Plate6a.ab1		DNA topoisomerase II, putative	0.0	PF14_0316	840	4419	100	19	19	322	2144	322	1			FOR	MAL14_Piece#54	0.0	PF14_0316	Hit	MAL14	840	100	1333272	322	FOR	DNA topoisomerase II, putative	1e-163	Plasmodium_vivax_SaI-1|ctg_6877|Pv084855|Pv	94	19
su-gi-contig_389	Contig-389	Contig389	38	1	37	1064	.	86.6		Y	389	E11_PfBamHI-M-T3-Plate35a.ab1		erythrocyte membrane protein 3	1E-128	PFB0095c	230	7326	100	3	3	1	1	1	1			FOR	MAL2_Piece#4	0.0	PFB0095c	3p-572	MAL2	524	100	99149	1	FOR	hypothetical protein	2e-07	Plasmodium_berghei|PB_RP1822|PB103919.00.0|Pb	27	89	Drosophila melanogaster mitochondrion, complete genome	6E-009
su-gi-contig_57	Contig-57	Contig57	37	27	10	792	0.1	71.5	758	N	57	gi|21884539|gb|BQ739526.1|BQ739526	399	GTP-binding nuclear protein ran/tc4	0.0	PF11_0183	645	645	100	100	100	105	1	105	1			FOR	MAL11_Piece#27	0.0	PF11_0183	Hit	MAL11	535	100	668371	1	REV	GTP-binding nuclear protein Ran, putative	1e-123	Plasmodium_vivax_SaI-1|ctg_6977|Pv091515|Pv	100	100
su-gi-contig_192	Contig-192	Contig192	37	32	5	960	0.5	76.6		N	192	gi|22794839|gb|BU498645.1|BU498645		eukaryotic initiation factor 5a, putative	0.0	PFL0210c	486	486	100	100	100	422	1	422	1			FOR	MAL12_Piece#9	0.0	PFL0210c	Hit	MAL12	884	100	205511	44	FOR	translation initiation factor eIF-5A	4e-86	Plasmodium_yoelii_yoelii_str._17XNL|MALPY00265|PY00983|Py	95	100	Saccharomyces cerevisiae mitochondrion, complete genome	1E-009	TRBS3RRBN Trypanosoma cruzi 5.8S ribosomal RNA, internal transcribed spacers 1-7 (ITS1-ITS7), and 28S ribosomal RNA	9E-007
su-gi-contig_393	Contig-393	Contig393	36	25	11	1309	.	75.4	1290	N	393	F09_PfLab1-M-Plate10b.ab1	367	Merozoite Surface Protein 3, MSP3	0.0	PF10_0345	1065	1065	100	100	100	69	1	69	1			FOR	MAL10_Piece#57	0.0	PF10_0345	Hit	MAL10	1260	100	1405397	30	FOR	hypothetical protein	1e-29	Plasmodium_vivax_SaI-1|ctg_7027|Pv097710|Pv	32	24
su-gi-contig_360	Contig-360	Contig360	36	5	31	1436	.	67.8		N	360	E01_PfBamHI-S-T7-Plate1a.ab1		vacuolar ATP synthase, catalytic subunit a	0.0	PF13_0065	1407	1836	100	77	77	30	430	30	1			FOR	MAL13_Piece#21	0.0	PF13_0065	Hit	MAL13	1417	100	508567	20	FOR	vacuolar ATP synthase catalytic subunit A, putative	0	Plasmodium_vivax_SaI-1|ctg_7202|Pv122430|Pv	98	77
su-gi-contig_391	Contig-391	Contig391	36	19	17	886	.	72.3		N	391	gi|21543178|gb|BQ596452.1|BQ596452	380	40S ribosomal subunit protein S6, putative	0.0	PF13_0228	839	921	100	91	91	30	1	30	1			FOR	MAL13_Piece#67	0.0	PF13_0228	Hit	MAL13	845	100	1653328	24	FOR	40S ribosomal protein S6, putative	1e-121	Plasmodium_vivax_SaI-1|ctg_6871|Pv083000|Pv	79	71
su-gi-contig_398	Contig-398	Contig398	36	6	30	1320	.	68.7		N	398	E05_PfBamHI-Small-T3-Plate8a.ab1		hypothetical protein, conserved	0.0	MAL13P1.308	1318	7818	100	17	17	3	6501	3	1			FOR	MAL13_Piece#100	0.0	MAL13P1.308	Hit	MAL13	1320	100	2476701	1	FOR	hypothetical protein	0	Plasmodium_vivax_SaI-1|ctg_7169|Pv115050|Pv	84	17
su-gi-contig_395	Contig-395	Contig395	36	29	7	1091	.	73.6	1050	N	395	gi|27157478|gb|CA855545.1|CA855545		hypothetical protein, conserved	0.0	PF14_0543	834	1221	100	68	75	1	307	1	2			FOR	MAL14_Piece#94	0.0	PF14_0543	Hit	MAL14	628	100	2335508	1	REV	signal peptide peptidase domain containing protein	1e-147	Plasmodium_vivax_SaI-1|ctg_7179|Pv117615|Pv	81	76
su-gi-contig_338	Contig-338	Contig338	36	30	6	1516	.	74.8	1387	N	338	C10_PfLab1-L-Plate17b.ab1	572	inorganic pyrophosphatase, putative	0.0	PFC0710w	1141	1143	100	100	100	246	1	246	1			FOR	MAL3_Piece#27	0.0	PFC0710w	Hit	MAL3	698	99	656664	1	FOR	inorganic pyrophosphatase, putative	1e-137	Plasmodium_chabaudi|PC_RP4058|PC000045.04.0|Pc	64	96	Saccharomyces cerevisiae mitochondrion, complete genome	5E-007
su-gi-contig_402	Contig-402	Contig402	35	35	0	2961	.	75.6	2941	N	402	gi|27158645|gb|CA856264.1|CA856264	277	hypothetical protein	0.0	PF11_0464	2871	6228	99	46	46	1	3358	1	1			FOR	MAL11_Piece#72	0.0	PF11_0464	Hit	MAL11	2875	99	1786283	1	REV	hypothetical protein	9e-34	Plasmodium_yoelii_yoelii_str._17XNL|MALPY01741|PY05457|Py	22	81
su-gi-contig_372	Contig-372	Contig372	35	11	24	1492	.	77.3		N	372	E11_PfLab1-M-Plate12b.ab1		hypothetical protein	0.0	PF14_0434	1056	1056	100	100	100	404	1	404	1			FOR	MAL14_Piece#75	0.0	PF14_0434	Hit	MAL14	557	100	1874376	2	REV	hypothetical protein	1e-119	Plasmodium_vivax_SaI-1|ctg_7179|Pv118200|Pv	61	101
su-gi-contig_366	Contig-366	Contig366	35	35	0	933	.	74.2		N	366	gi|16250738|gb|BI936266.1|BI936266		merozoite surface protein 2 precursor	0.0	PFB0300c	488	819	100	60	60	1	332	1	1			FOR	MAL2_Piece#11	0.0	PFB0300c	Hit	MAL2	844	100	273336	1	REV	hypothetical protein	3e-09	Plasmodium_berghei|PB_PH0108|PB400116.00.0|Pb	46	66	Haliotis rubra mitochondrion, complete genome	4E-025	PFARGA1 P.falciparum 5S rRNA gene, clone N2	4E-009
su-gi-contig_407	Contig-407	Contig407	34	34	0	1905	.	71.6		N	407	gi|27157345|gb|CA855466.1|CA855466		hypothetical protein	0.0	PFL1030w	1575	1575	100	100	100	312	1	312	1			FOR	MAL12_Piece#35	0.0	PFL1030w	Hit	MAL12	1867	100	856817	39	FOR	hypothetical protein, conserved	1e-179	Plasmodium_vivax_SaI-1|ctg_7202|Pv123705|Pv	59	101
su-gi-contig_404	Contig-404	Contig404	34	19	15	1579	0.4	70.1		N	404	B03_216_1.ab1		fructose-bisphosphate aldolase	0.0	PF14_0425	1110	1110	100	100	100	338	1	338	1			FOR	MAL14_Piece#74	0.0	PF14_0425	Hit	MAL14	1235	100	1842902	39	REV	Fructose-bisphosphate aldolase class-I	0	Plasmodium_yoelii_yoelii_str._17XNL|MALPY01091|PY03709|Py	81	102	Drosophila melanogaster mitochondrion, complete genome	9E-009
su-gi-contig_397	Contig-397	Contig397	34	34	0	839	.	81.5		N	397	gi|27158698|gb|CA856295.1|CA856295		cysteine repeat modular protein 2 homologue	6E-007	MAL7P1.92	31	7632	96			736	1333	736	1			FOR	MAL14_Piece#110	0.0	PF14_0634	5p-408	MAL14	349	99	2725168	428	FOR	hypothetical protein	1e-25	Plasmodium_vivax_SaI-1|ctg_7179|Pv117140|Pv	50	95
su-gi-contig_411	Contig-411	Contig411	34	34	0	1596	.	78.7	1575	N	411	gi|22794103|gb|BU497909.1|BU497909	319	hypothetical protein	0.0	MAL7P1.77	1332	1569	100	85	85	1	238	1	1			FOR	MAL7_Piece#31	0.0	MAL7P1.77	Hit	MAL7	1197	100	772896	1	FOR	conserved hypothetical protein	1e-113	Plasmodium_berghei|PB_RP2333|PB000346.02.0|Pb	49	105	Apis mellifera ligustica mitochondrion, complete genome	4E-011	PFARGA1 P.falciparum 5S rRNA gene, clone N2	2E-008
su-gi-contig_405	Contig-405	Contig405	33	29	4	2205	.	74.6		N	405	A06_PfBamHI-S-T3-Plate11a.ab1	144	hypothetical protein	0.0	PF11_0309	841	849	99	99	99	1	1	1	1			FOR	MAL11_Piece#46	0.0	PF11_0309	Hit	MAL11	1011	99	1149172	1	REV	hypothetical protein	4e-81	Plasmodium_berghei|PB_RP1683|PB103638.00.0|Pb	88	53	Plasmodium falciparum isolate 3D7 mitochondrion, complete genome	0.0	PFARGA1 P.falciparum 5S rRNA gene, clone N2	5E-007
su-gi-contig_417	Contig-417	Contig417	33	14	19	669	.	82.4	630	N	417	A05_PfLab1-M-Plate10b.ab1		ribosomal protein L38e	1E-148	PF11_0312	264	264	100	100	100	223	1	223	1			FOR	MAL11_Piece#47	0.0	PF11_0312	Hit	MAL11	629	100	1159892	1	REV	60S ribosomal protein L38-1, putative	2e-40	Plasmodium_vivax_SaI-1|ctg_6977|Pv092115|Pv	93	96	Kluyveromyces lactis mitochondrion, complete genome	9E-007
su-gi-contig_416	Contig-416	Contig416	33	12	21	1318	.	81.9		N	416	096_PfLab1-M-P19b.ab1		60S ribosomal protein L19, putative	0.0	PFF0700c	546	591	100	92	92	407	46	407	1			FOR	MAL6_Piece#25	0.0	PFF0700c	Hit	MAL6	802	99	605796	1	REV	60S ribosomal protein L19, putative	6e-95	Plasmodium_vivax_SaI-1|ctg_7169|Pv113860|Pv	95	100			PFARGA1 P.falciparum 5S rRNA gene, clone N2	8E-008
su-gi-contig_418	Contig-418	Contig418	31	10	21	1961	.	73.2		N	418	H09_PfLab1-Large-Plate11b.ab1		elongation factor 1 alpha	0.0	PF13_0304	1332	1332	99	100	100	552	1	552	1			FOR	MAL13_Piece#91	0.0	PF13_0304	Hit	MAL13	1883	99	2262171	2	REV	translation elongation factor EF-1, subunit alpha	0	Plasmodium_yoelii_yoelii_str._17XNL|MALPY00641|PY02338|Py	99	100	Squalogadus modificatus mitochondrion, complete genome	7E-010
su-gi-contig_105	Contig-105	Contig105	31	23	8	1200	.	78.4		N	105	B01_PfLab1-Large-Plate7b.ab1		hypothetical protein	0.0	PF07_0087	735	735	100	100	100	268	1	268	1			FOR	MAL7_Piece#39	0.0	PF07_0087	Hit	MAL7	1005	100	971740	21	FOR	hypothetical protein	4e-85	Plasmodium_vivax_SaI-1|ctg_7023|Pv096280|Pv	68	92	Chrysemys picta mitochondrion, complete genome	7E-009
su-gi-contig_434	Contig-434	Contig434	30	4	26	978	.	79.1		N	434	G10_PfLab1-L-Plate16b.ab1		hypothetical protein	0.0	PF10_0013	696	696	100	100	100	239	1	239	1			FOR	MAL10_Piece#3	0.0	PF10_0013	Hit	MAL10	668	100	63410	26	FOR	PWI domain, putative	1e-06	Plasmodium_yoelii_yoelii_str._17XNL|MALPY01682|PY05315|Py	22	43
su-gi-contig_432	Contig-432	Contig432	30	30	0	960	.	79		N	432	gi|21254933|gb|BQ451821.1|BQ451821		hypothetical protein	0.0	PF10_0166	822	933	100	88	88	1	112	1	1			FOR	MAL10_Piece#28	0.0	PF10_0166	Hit	MAL10	960	99	689808	1	FOR	hypothetical protein	2e-41	Plasmodium_yoelii_yoelii_str._17XNL|MALPY00055|PY00202|Py	41	91
su-gi-contig_433	Contig-433	Contig433	30	30	0	873	.	76.9		N	433	gi|21544044|gb|BQ597318.1|BQ597318		ER lumen protein retaining receptor	0.0	PF13_0280	666	666	100	100	100	12	1	12	1			FOR	MAL13_Piece#86	0.0	PF13_0280	Hit	MAL13	545	100	2142322	1	REV	ER lumen protein retaining receptor, putative	1e-126	Plasmodium_vivax_SaI-1|ctg_7169|Pv114670|Pv	97	100
su-gi-contig_210	Contig-210	Contig210	30	20	10	1367	.	79.1		N	210	gi|22793388|gb|BU497194.1|BU497194		hypothetical protein	0.0	PFB0490c	855	855	100	100	100	359	1	359	1			FOR	MAL2_Piece#18	0.0	PFB0490c	Hit	MAL2	1326	100	441972	1	REV	hypothetical protein	1e-73	Plasmodium_vivax_SaI-1|ctg_6663|Pv003995|Pv	52	101	Saccharomyces cerevisiae mitochondrion, complete genome	1E-007
su-gi-contig_431	Contig-431	Contig431	30	28	2	1067	.	74.5		N	431	068_PfLab1-S-P4b.ab1		DNA helicase, putative	0.0	PFB0730w	1032	5994	100	17	17	36	4872	36	1			FOR	MAL2_Piece#27	0.0	PFB0730w	Hit	MAL2	1032	100	663507	36	FOR	helicase, putative	2e-24	Plasmodium_vivax_SaI-1|ctg_6654|Pv002740|Pv	40	10
su-gi-contig_23	Contig-23	Contig23	30	19	11	1106	.	70.2		N	23	gi|27156044|gb|CA854700.1|CA854700		sexual stage-specific protein precursor	0.0	PFD0310w	474	474	100	100	100	158	1	158	1			FOR	MAL4_Piece#14	0.0	PFD0310w	Hit	MAL4	654	99	335536	1	FOR	hypothetical protein	9e-15	Plasmodium_berghei|PB_PH3962|PB404290.00.0|Pb	37	74	Schizaphis graminum mitochondrion, complete genome	6E-009
su-gi-contig_423	Contig-423	Contig423	30	30	0	1155	.	79.5		N	423	gi|17966763|gb|BM273468.1|BM273468		histone h2a	0.0	PFF0860c	399	399	100	100	100	236	1	236	1			FOR	MAL6_Piece#30	0.0	PFF0860c	Hit	MAL6	739	100	748288	39	REV	histone h2a	3e-67	Plasmodium_yoelii_yoelii_str._17XNL|MALPY01592|PY05076|Py	97	100	Geothelphusa dehaani mitochondrion, complete genome	2E-015	PFARGA1 P.falciparum 5S rRNA gene, clone N2	3E-010
su-gi-contig_430	Contig-430	Contig430	30	16	14	2035	.	75.2		N	430	E12_PfLab1-L-Plate18b.ab1		hypothetical protein	0.0	PF08_0081	1694	1734	99	98	98	154	37	154	1			FOR	MAL8_Piece#27	0.0	PF08_0081	Hit	MAL8	1695	99	661293	16	REV	hypothetical protein	0	Plasmodium_vivax_SaI-1|ctg_7202|Pv123105|Pv	66	99	Adoxophyes honmai mitochondrion, complete genome	4E-008
su-gi-contig_435	Contig-435	Contig435	30	0	30	1092	.	64.4		Y	435	B11_PfBamHI-M-T7-Plate28a.ab1		hypothetical protein	0.0	PFI0250c	1092	6339	100	17	17	1	478	1	1			FOR	MAL9_Piece#10	0.0	PFI0250c	Hit	MAL9	1092	100	241399	1	FOR	hypothetical protein, conserved	1e-79	Plasmodium_vivax_SaI-1|ctg_7052|Pv098700|Pv	48	18
su-gi-contig_236	Contig-236	Contig236	29	2	27	2622	.	77		Y	236	019_PfLab1-S-Plate5b.ab1		hypothetical protein	0.0	PF14_0636	2236	2709	99	83	83	1	474	1	1			FOR	MAL14_Piece#110	0.0	PF14_0636	Hit	MAL14	2619	99	2731409	1	FOR	hypothetical protein	1e-116	Plasmodium_vivax_SaI-1|ctg_7179|Pv117125|Pv	33	77
su-gi-contig_436	Contig-436	Contig436	29	16	13	1716	0.2	82.5	282	N	436	gi|21480440|gb|BQ577123.1|BQ577123	253	hypothetical protein	0.0	PFB0921c	543	543	100	100	100	1095	1	1095	1			FOR	MAL2_Piece#33	0.0	PFB0921c	5p-348	MAL2	867	99	810254	1	REV	hypothetical protein	0.0001	Plasmodium_yoelii_yoelii_str._17XNL|MALPY00382|PY01439|Py	23	6	Saccharomyces cerevisiae mitochondrion, complete genome	6E-007
su-gi-contig_401	Contig-401	Contig401	29	8	21	2316	.	72.5		N	401	B02_PfLab1-L-Plate3b.ab1		karyopherin beta	0.0	PFE1195w	2301	3372	99	68	68	1	1072	1	1			FOR	MAL5_Piece#40	0.0	PFE1195w	Hit	MAL5	2313	99	999819	1	FOR	karyopherin beta, putative	0	Plasmodium_vivax_SaI-1|ctg_6840|Pv080050|Pv	91	68
su-gi-contig_448	Contig-448	Contig448	28	0	28	793	.	70		N	448	C12_PfBamHI-L-T7-Plate7a.ab1		hypothetical protein, conserved	0.0	MAL13P1.308	793	7818	100	10	10	1	3898	1	1			FOR	MAL13_Piece#99	0.0	MAL13P1.308	Hit	MAL13	793	100	2474039	1	FOR	hypothetical protein	1e-105	Plasmodium_vivax_SaI-1|ctg_7169|Pv115050|Pv	68	10
su-gi-contig_447	Contig-447	Contig447	28	0	28	767	.	71.7		N	447	C09_PfBamHI-Medium-T7-Plate1a.ab1		DNA topoisomerase II, putative	0.0	PF14_0316	767	4419	100	17	17	1	1024	1	1			FOR	MAL14_Piece#54	0.0	PF14_0316	Hit	MAL14	767	100	1334511	1	FOR	DNA topoisomerase II, putative	1e-141	Plasmodium_vivax_SaI-1|ctg_6877|Pv084855|Pv	97	17
su-gi-contig_438	Contig-438	Contig438	28	28	0	1044	1	73.4		N	438	gi|21254340|gb|BQ451228.1|BQ451228		2-Cys peroxiredoxin	0.0	PF14_0368	577	588	100	98	98	40	12	40	1			FOR	MAL14_Piece#63	0.0	PF14_0368	Hit	MAL14	998	100	1574950	40	FOR	2-Cys peroxiredoxin, putative	1e-94	Plasmodium_vivax_SaI-1|ctg_7179|Pv118545|Pv	85	98	Trachyrincus murrayi mitochondrion, complete genome	9E-011
su-gi-contig_419	Contig-419	Contig419	28	26	2	768	.	77.5		N	419	H06_PfBamHI-M-T3-Plate31a.ab1		integral membrane protein, conserved in P. falciparum	0.0	PFD1120c	411	411	100	100	100	119	1	119	1			FOR	MAL4_Piece#44	0.0	PFD1120c	Hit	MAL4	553	100	1075841	21	REV	early transcribed membrane protein, putative	4e-13	Plasmodium_vivax_SaI-1|ctg_6950|Pv090230|Pv	48	67	Bombyx mori strain Xiafang mitochondrion, complete genome	3E-007
su-gi-contig_440	Contig-440	Contig440	28	6	22	996	.	77.2		N	440	A05_PfLab1-M-Plate6b.ab1		early transcribed membrane protein	0.0	PFE1590w	530	546	100	97	97	467	1	467	1			FOR	MAL5_Piece#53	0.0	PFE1590w	Hit	MAL5	767	100	1300982	1	FOR	hypothetical protein	3e-18	Plasmodium_vivax_SaI-1|ctg_7023|Pv096070|Pv	34	80	Caenorhabditis elegans mitochondrion, complete genome	2E-011	PFARGA1 P.falciparum 5S rRNA gene, clone N2	4E-009
su-gi-contig_443	Contig-443	Contig443	28	28	0	640	.	74.7		N	443	gi|15908828|gb|BI815475.1|BI815475	342	histone h2b, putative	0.0	PF07_0054	372	372	100	100	100	70	1	70	1			FOR	MAL7_Piece#28	0.0	PF07_0054	Hit	MAL7	582	100	698359	22	REV	histone H2B variant 1	3e-63	Plasmodium_yoelii_yoelii_str._17XNL|MALPY00722|PY02616|Py	99	100	Haliotis rubra mitochondrion, complete genome	2E-016	PFARGA1 P.falciparum 5S rRNA gene, clone N2	1E-008
su-gi-contig_115	Contig-115	Contig115	28	3	25	3566	.	76		N	115	E01_774_302.ab1		ubiquitin-protein ligase 1, putative	0.0	MAL8P1.23	2512	25776	99	10	10	1	3754	1	1			FOR	MAL8_Piece#46	0.0	MAL8P1.23	Hit	MAL8	2512	99	1134003	1	FOR	hypothetical protein	0	Plasmodium_vivax_SaI-1|ctg_6950|Pv089055|Pv	55	10
su-gi-contig_110	Contig-110	Contig110	28	23	5	2077	.	75.5		N	110	075_PfLab1-M-P23b.ab1		acid phosphatase, putative	0.0	PFI0880c	1191	1191	99	100	100	160	1	160	1			FOR	MAL9_Piece#30	0.0	PFI0880c	Hit	MAL9	1425	99	742453	1	FOR	acid phosphatase, putative	0	Plasmodium_vivax_SaI-1|ctg_7052|Pv099320|Pv	80	100	Candida glabrata mitochondrion, complete genome	7E-007
su-gi-contig_439	Contig-439	Contig439	28	26	2	1483	.	64.7		N	439	gi|21255233|gb|BQ452121.1|BQ452121		s-adenosylmethionine synthetase, putative	0.0	PFI1090w	1209	1209	99	100	100	18	1	18	1			FOR	MAL9_Piece#37	0.0	PFI1090w	Hit	MAL9	1213	99	903350	16	FOR	S-adenosylmethionine synthetase, putative	0	Plasmodium_vivax_SaI-1|ctg_7052|Pv099525|Pv	90	100
su-gi-contig_450	Contig-450	Contig450	27	26	1	1630	.	81.8		N	450	gi|27158718|gb|CA856308.1|CA856308		hypothetical protein	0.0	PF11_0540	1624	5493	100	30	30	7	3721	7	1			FOR	MAL11_Piece#16	0.0	PF11_0540	Hit	MAL11	1624	100	380336	7	FOR	hypothetical protein	2e-62	Plasmodium_yoelii_yoelii_str._17XNL|MALPY02308|PY06690|Py	33	55	Adoxophyes honmai mitochondrion, complete genome	4E-017
su-gi-contig_108	Contig-108	Contig108	27	16	11	2702	0.2	78.1		N	108	F08_435_302.ab1	353	hypothetical protein	0.0	PF11_0375	1680	2661	99	63	63	53	822	53	1			FOR	MAL11_Piece#57	0.0	PF11_0375	Hit	MAL11	1680	99	1424141	53	REV	endoplasmic reticulum oxidoreductin, putative	1e-146	Plasmodium_vivax_SaI-1|ctg_6977|Pv091815|Pv	78	67	Adoxophyes honmai mitochondrion, complete genome	9E-038
su-gi-contig_451	Contig-451	Contig451	27	12	15	1262	0.2	73.6		N	451	G05_PfBamHI-M-T3-Plate30a.ab1		DNA-binding chaperone, putative	0.0	PFL0815w	1262	2820	99	45	45	1	1366	1	1			FOR	MAL12_Piece#27	0.0	PFL0815w	Hit	MAL12	1262	99	671805	1	FOR	zuotin related factor-1	9e-75	Plasmodium_yoelii_yoelii_str._17XNL|MALPY00416|PY01558|Py	41	49
su-gi-contig_332	Contig-332	Contig332	27	21	6	2000	0.1	73.2		N	332	gi|27157468|gb|CA855538.1|CA855538		endoplasmin homolog precursor, putative	0.0	PFL1070c	1897	2466	99	77	77	104	555	104	1			FOR	MAL12_Piece#36	0.0	PFL1070c	Hit	MAL12	1897	99	883609	104	FOR	endoplasmin precursor, putative	0	Plasmodium_vivax_SaI-1|ctg_7202|Pv123745|Pv	87	77	Plasmodium falciparum mitochondrion, complete genome	7E-050
su-gi-contig_246	Contig-246	Contig246	27	6	21	1898	.	77.3		N	246	H12_PfBamHI-M-T3-Plate1a.ab1	284	hypothetical protein	0.0	PFL2015w	1866	2031	99	92	92	33	166	33	1			FOR	MAL12_Piece#72	0.0	PFL2015w	Hit	MAL12	1883	99	1784554	16	FOR	TPR Domain containing protein	8e-94	Plasmodium_vivax_SaI-1|ctg_7061|Pv100995|Pv	54	59
su-gi-contig_449	Contig-449	Contig449	27	21	6	1338	.	70.3		N	449	033_PfLab1-M-P24b.ab1		adenosylhomocysteinase(S-adenosyl-L-homocystein e hydrolase)	0.0	PFE1050w	1316	1440	100	91	91	1	125	1	1			FOR	MAL5_Piece#35	0.0	PFE1050w	Hit	MAL5	1338	100	857159	1	FOR	adenosylhomocysteinase(S-adenosyl-L-homocystein e hydrolase), putative	0	Plasmodium_vivax_SaI-1|ctg_6840|Pv080200|Pv	89	92
su-gi-contig_452	Contig-452	Contig452	27	3	24	2637	.	69.7		N	452	F01_333_1205.ab1		cell division cycle protein 48 homologue, putative	0.0	PFF0940c	2487	2487	99	100	100	102	1	102	1			FOR	MAL6_Piece#33	0.0	PFF0940c	Hit	MAL6	2237	99	815586	1	REV	cell division cycle protein 48 homolog	0	Plasmodium_yoelii_yoelii_str._17XNL|MALPY01071|PY03639|Py	93	102	Dermatobia hominis mitochondrion, complete genome	6E-011
su-gi-contig_444	Contig-444	Contig444	26	8	18	2173	.	79.1		N	444	D12_1240_302.ab1		hypothetical protein, conserved in P. falciparum	0.0	PFL2550w	1347	1425	100	95	95	578	79	578	1			FOR	MAL12_Piece#87	0.0	PFL2550w	Hit	MAL12	1596	100	2168397	1	FOR	conserved hypothetical protein	1e-41	Plasmodium_berghei|PB_RP0881|PB001129.00.0|Pb	27	80
su-gi-contig_465	Contig-465	Contig465	26	18	8	1373	.	78.4		N	465	gi|22794345|gb|BU498151.1|BU498151		hypothetical protein	0.0	PF14_0090	1149	1149	100	100	100	77	1	77	1			FOR	MAL14_Piece#15	0.0	PF14_0090	Hit	MAL14	1359	99	363030	16	FOR	conserved hypothetical protein	1e-156	Plasmodium_berghei|PB_RP0721|PB000850.00.0|Pb	70	100	Ascaris suum mitochondrion, complete genome	1E-007
su-gi-contig_466	Contig-466	Contig466	26	20	6	1006	.	77.8		N	466	gi|21687568|gb|BQ633415.1|BQ633415	384	calmodulin	0.0	PF14_0323	450	450	100	100	100	172	1	172	1			FOR	MAL14_Piece#55	0.0	PF14_0323	3p-20	MAL14	756	100	1367420	1	REV	calmodulin, putative	2e-80	Plasmodium_vivax_SaI-1|ctg_6877|Pv084825|Pv	99	100	Tetrahymena paravorax strain RP mitochondrion, complete genome	9E-008	PFARGA1 P.falciparum 5S rRNA gene, clone N2	6E-008
su-gi-contig_464	Contig-464	Contig464	26	26	0	1246	.	81.8		N	464	gi|27157315|gb|CA855448.1|CA855448		hypothetical protein, conserved	0.0	PFF1010c	918	1089	100	84	84	329	1	329	1			FOR	MAL6_Piece#35	0.0	PFF1010c	Hit	MAL6	1244	100	859237	3	REV	conserved hypothetical protein	1e-117	Plasmodium_berghei|PB_RP3955|PB001087.03.0|Pb	67	85	Monosiga brevicollis mitochondrion, complete genome	7E-012
su-gi-contig_422	Contig-422	Contig422	25	5	20	1697	.	78.1	1676	N	422	070_PfLab1-M-P25b.ab1	321	hypothetical protein	0.0	PFA0160c	1306	1305	99	100	100	217	1	217	1			FOR	MAL1_Piece#6	0.0	PFA0160c	Hit	MAL1	1097	99	141590	1	REV	hypothetical protein	1e-160	Plasmodium_vivax_SaI-1|ctg_6843|Pv081595|Pv	63	98	Apteryx haastii mitochondrion, complete genome	2E-016	MYCRGD1 M.hyopneumoniae 16S rRNA, 5' end	4E-007
su-gi-contig_472	Contig-472	Contig472	25	16	9	1294	.	69.9	1274	N	472	C03_469_302.ab1	296	26S proteasome regulatory subunit 4, putative	0.0	PF10_0081	1273	1368	100	93	93	1	94	1	1			FOR	MAL10_Piece#14	0.0	PF10_0081	Hit	MAL10	1273	100	347219	1	FOR	26S proteasome regulatory subunit 4, putative	0	Plasmodium_vivax_SaI-1|ctg_7022|Pv094615|Pv	95	95
su-gi-contig_475	Contig-475	Contig475	25	10	15	1614	.	79	1592	N	475	C01_PfLab1-Large-Plate11b.ab1	365	DNA repair protein RAD23, putative	0.0	PF10_0114	1170	1170	100	100	100	406	1	406	1			FOR	MAL10_Piece#18	0.0	PF10_0114	Hit	MAL10	1591	99	448748	1	FOR	putative DNA repair protein RAD23	1e-118	Plasmodium_yoelii_yoelii_str._17XNL|MALPY00403|PY01513|Py	58	109	Squalogadus modificatus mitochondrion, complete genome	6E-010
su-gi-contig_473	Contig-473	Contig473	25	12	13	930	.	81.3		N	473	070_PfLab1-M-P19b.ab1		hypothetical protein	0.0	PF11_0448	918	2571	100	36	36	13	1	13	1			FOR	MAL11_Piece#70	0.0	PF11_0448	Hit	MAL11	930	100	1736051	1	FOR	CCAAT-box DNA binding protein subunit B	3e-34	Plasmodium_yoelii_yoelii_str._17XNL|MALPY00542|PY01974|Py	34	39
su-gi-contig_474	Contig-474	Contig474	25	20	5	1159	0.1	72.9		N	474	gi|22794083|gb|BU497889.1|BU497889		hypothetical protein	0.0	PFD0240c	1134	1137	99	100	100	1	4	1	1			FOR	MAL4_Piece#11	0.0	PFD0240c	Hit	MAL4	1143	99	273702	1	FOR	transmission-blocking target antigen Pfs230, putative	3e-84	Plasmodium_vivax_SaI-1|ctg_6569|Pv000995|Pv	42	100
su-gi-contig_471	Contig-471	Contig471	25	24	1	1987	.	73.5		N	471	A10_PfBamHI-M-T3-Plate16a.ab1		Pfs77 protein	0.0	PFF1035w	1053	1995	99	53	90	175	1	175	2			FOR	MAL6_Piece#36	0.0	PFF1035w	Hit	MAL6	1226	99	878615	2	FOR	Pfs77, putative	0	Plasmodium_vivax_SaI-1|ctg_7169|Pv114190|Pv	61	92	Haliotis rubra mitochondrion, complete genome	1E-014
su-gi-contig_467	Contig-467	Contig467	25	10	15	1094	0.3	81.1		N	467	gi|15909151|gb|BI815660.1|BI815660		hypothetical protein	0.0	MAL7P1.208	374	2358	98	16	16	721	48	721	1			FOR	MAL7_Piece#16	0.0	MAL7P1.208	5p-478	MAL7	393	100	393748	124	FOR	hypothetical protein	2e-16	Plasmodium_vivax_SaI-1|ctg_6871|Pv082635|Pv	83	5	Paracoccidioides brasiliensis strain Pb18 mitochondrion, complete genome	1E-010
su-gi-contig_51	Contig-51	Contig51	25	2	23	1124	.	72.7		N	51	gi|21254090|gb|BQ450978.1|BQ450978		40S ribosomal protein S5, putative	0.0	PF07_0088	536	588	100	91	91	516	53	516	1			FOR	MAL7_Piece#40	0.0	PF07_0088	Hit	MAL7	581	100	986807	516	REV	40S ribosomal protein S5, putative	2e-95	Plasmodium_vivax_SaI-1|ctg_7023|Pv096265|Pv	98	91	Campodea lubbocki mitochondrion, complete genome	1E-007	PFARGA1 P.falciparum 5S rRNA gene, clone N2	7E-008
su-gi-contig_469	Contig-469	Contig469	25	25	0	885	.	80.3		N	469	gi|27158661|gb|CA856274.1|CA856274		hypothetical protein	0.0	MAL8P1.121	771	786	100	98	98	28	12	28	1			FOR	MAL8_Piece#17	0.0	MAL8P1.121	Hit	MAL8	795	100	424860	4	FOR	hypothetical protein	6e-96	Plasmodium_yoelii_yoelii_str._17XNL|MALPY00519|PY01892|Py	64	90
su-gi-contig_241	Contig-241	Contig241	25	13	12	2237	0.3	67.1		N	241	055_PfLab1-M-P24b.ab1		heat shock 70 kDa protein	0.0	PF08_0054	2034	2034	100	100	100	48	1	48	1			FOR	MAL8_Piece#35	0.0	PF08_0054	Hit	MAL8	2123	99	861471	38	FOR	heat shock 70 kDa protein, putative	0	Plasmodium_vivax_SaI-1|ctg_6950|Pv089425|Pv	96	100	Guillardia theta complete plastid genome	5E-011
su-gi-contig_96	Contig-96	Contig96	25	21	4	1038	.	72.4	881	N	96	gi|22792988|gb|BU496794.1|BU496794	457	merozoite surface protein 1, precursor	0.0	PFI1475w	693	5163	100	13	13	1	4471	1	1			FOR	MAL9_Piece#49	0.0	PFI1475w	Hit	MAL9	724	100	1206272	1	FOR	major blood-stage surface antigen Pv200	2e-47	Plasmodium_vivax_SaI-1|ctg_7052|Pv099980|Pv	42	13	Geothelphusa dehaani mitochondrion, complete genome	4E-013	PFARGA1 P.falciparum 5S rRNA gene, clone N2	1E-009
su-gi-contig_491	Contig-491	Contig491	24	19	5	1022	.	77.7	1002	N	491	H10_3427_5.ab1	215	hypothetical protein	0.0	PFL1825w	633	633	100	100	100	233	1	233	1			FOR	MAL12_Piece#63	0.0	PFL1825w	Hit	MAL12	727	100	1572955	2	FOR	hypothetical protein	8e-92	Plasmodium_vivax_SaI-1|ctg_7061|Pv100835|Pv	74	100	Bombyx mandarina mitochondrion, complete genome	3E-007
su-gi-contig_485	Contig-485	Contig485	24	5	19	2758	.	73.9		N	485	046_PfLab1-M-P24b.ab1		hypothetical protein	0.0	PFL2335w	2745	5970	99	46	46	1	3226	1	1			FOR	MAL12_Piece#80	0.0	PFL2335w	Hit	MAL12	2758	99	1997986	1	FOR	conserved hypothetical protein	1e-118	Plasmodium_berghei|PB_RP0427|PB000499.00.0|Pb	43	60	Adoxophyes honmai mitochondrion, complete genome	4E-018
su-gi-contig_369	Contig-369	Contig369	24	22	2	1661	.	80.3		Y	369	gi|27158983|gb|CA856453.1|CA856453		hypothetical protein	0.0	PFL2420w	1558	1971	99	79	79	1	1	1	1			FOR	MAL12_Piece#83	0.0	PFL2420w	Hit	MAL12	1661	99	2067321	1	FOR	conserved hypothetical protein	6e-96	Plasmodium_chabaudi|PC_RP2673|PC001038.02.0|Pc	42	102
su-gi-contig_486	Contig-486	Contig486	24	14	10	1148	0.2	77		N	486	gi|21254222|gb|BQ451110.1|BQ451110	403	thioredoxin-related protein, putative	0.0	PF13_0272	627	627	99	100	100	290	1	290	1			FOR	MAL13_Piece#84	0.0	PF13_0272	Hit	MAL13	563	100	2089647	21	REV	transmembrane protein 17	9e-85	Plasmodium_yoelii_yoelii_str._17XNL|MALPY02092|PY06242|Py	71	101
su-gi-contig_239	Contig-239	Contig239	24	0	24	751	.	71.6		N	239	G11_PfBamHI-S-T3-Plate12a.ab1		hypothetical protein	0.0	PFB0540w	751	5535	100	14	14	1	2924	1	1			REV	MAL2_Piece#20	0.0	PFB0540w	Hit	MAL2	751	100	486389	1	FOR	hypothetical protein, conserved	1e-28	Plasmodium_vivax_SaI-1|ctg_6977|Pv092425|Pv	37	30
su-gi-contig_487	Contig-487	Contig487	24	19	5	1321	.	76.9	1301	N	487	A04_676_1.ab1	396	rhoptry-associated protein 2, RAP2	0.0	PFE0080c	1092	1197	99	91	91	1	106	1	1			FOR	MAL5_Piece#4	0.0	PFE0080c	Hit	MAL5	1232	99	83932	1	REV	rhoptry-associated protein 2, putative	1e-94	Plasmodium_vivax_SaI-1|ctg_7027|Pv097590|Pv	46	90
su-gi-contig_344	Contig-344	Contig344	24	23	1	1443	0.3	73.8		N	344	038_PfLab1-S-Plate12b.ab1		hypothetical protein	0.0	MAL7P1.208	1363	2358	99	58	58	46	888	46	1			FOR	MAL7_Piece#16	0.0	MAL7P1.208	Hit	MAL7	1363	99	395309	46	FOR	rhoptry associated membrane antigen, putative	7e-37	Plasmodium_vivax_SaI-1|ctg_6899|Pv087885|Pv	26	75
su-gi-contig_272	Contig-272	Contig272	24	5	19	1822	.	73.7		N	272	E08_1455_1.ab1		hypothetical protein	0.0	PFI1445w	1302	4095	100	32	32	479	1	479	1			FOR	MAL9_Piece#48	0.0	PFI1445w	Hit	MAL9	1213	100	1175181	479	REV	high molecular weight rhoptry protein 2, putative	2e-65	Plasmodium_vivax_SaI-1|ctg_7052|Pv099925|Pv	30	56
su-gi-contig_498	Contig-498	Contig498	23	2	21	904	.	74.9		N	498	084_PfLab1-S-P3b.ab1		ribosomal protein S8e, putative	0.0	PF14_0083	630	657	100	96	96	274	1	274	1			FOR	MAL14_Piece#13	0.0	PF14_0083	Hit	MAL14	340	100	323314	4	FOR	40S ribosomal protein S8e, putative	1e-105	Plasmodium_vivax_SaI-1|ctg_6877|Pv086020|Pv	88	96	Paracoccidioides brasiliensis strain Pb18 mitochondrion, complete genome	8E-011
su-gi-contig_116	Contig-116	Contig116	23	9	14	2170	.	75.9		N	116	G01_PfBamHI-Medium-T7-Plate2a.ab1		putative phosphatidylinositol 4-kinase, frameshifted	0.0	PFD0965W	776	15105	100	5	5	1394	6400	1394	1			FOR	MAL4_Piece#36	0.0	PFD0965W	Hit	MAL4	776	100	891710	188	FOR	hypothetical protein, conserved	2e-56	Plasmodium_vivax_SaI-1|ctg_6950|Pv090085|Pv	47	5	Anisakis simplex mitochondrion, complete genome	8E-010	PFARGA1 P.falciparum 5S rRNA gene, clone N2	5E-007
su-gi-contig_476	Contig-476	Contig476	23	3	20	1416	.	74.2		N	476	B11_PfLab1-M-Plate1b.ab1		skeleton binding protein	0.0	PFE0065w	723	1014	99	71	71	507	1	507	1			FOR	MAL5_Piece#3	0.0	PFE0065w	Hit	MAL5	997	99	68843	6	FOR	hypothetical protein	8e-11	Plasmodium_yoelii_yoelii_str._17XNL|MALPY00912|PY03192|Py	35	95	Anisakis simplex mitochondrion, complete genome	5E-010	PFARGA1 P.falciparum 5S rRNA gene, clone N2	2E-008
su-gi-contig_329	Contig-329	Contig329	23	6	17	996	0.1	74		N	329	G05_PfBamHI-M-T3-Plate21a.ab1	305	hypothetical protein	0.0	MAL7P1.19	996	11850	99	8	8	1	9517	1	1			FOR	MAL7_Piece#11	0.0	MAL7P1.19	Hit	MAL7	996	99	273794	1	FOR	hypothetical protein, conserved	3e-18	Plasmodium_vivax_SaI-1|ctg_6899|Pv087770|Pv	25	12
su-gi-contig_504	Contig-504	Contig504	22	22	0	859	.	74.2	835	N	504	gi|27157757|gb|CA855713.1|CA855713	261	hypothetical protein	0.0	MAL13P1.312	804	804	100	100	100	25	1	25	1			FOR	MAL13_Piece#101	0.0	MAL13P1.312	Hit	MAL13	457	100	2502457	1	FOR	hypothetical protein	1e-83	Plasmodium_vivax_SaI-1|ctg_7169|Pv115085|Pv	56	100
su-gi-contig_503	Contig-503	Contig503	22	17	5	1052	.	74.3		N	503	gi|21884568|gb|BQ739555.1|BQ739555		hypothetical protein	0.0	PFE1490c	855	855	100	100	100	172	1	172	1			FOR	MAL5_Piece#49	0.0	PFE1490c	Hit	MAL5	492	99	1220755	16	REV	conserved hypothetical protein	1e-150	Plasmodium_chabaudi|PC_RP1328|PC000284.01.0|Pc	87	99
su-gi-contig_352	Contig-352	Contig352	22	19	3	2019	.	76.4		N	352	G12_1477_302.ab1		hypothetical protein	0.0	PF07_0061	1088	6621	100	16	16	932	5491	932	1			FOR	MAL7_Piece#30	0.0	PF07_0061	Hit	MAL7	1088	100	731489	932	FOR	hypothetical protein	6e-95	Plasmodium_vivax_SaI-1|ctg_7179|Pv117640|Pv	55	13
su-gi-contig_351	Contig-351	Contig351	22	20	2	1809	0.2	75.4		N	351	gi|27158897|gb|CA856410.1|CA856410		hypothetical protein	0.0	PF07_0061	1809	6621	99	27	27	1	4105	1	1			FOR	MAL7_Piece#30	0.0	PF07_0061	Hit	MAL7	1809	99	732161	1	FOR	hypothetical protein	4e-28	Plasmodium_berghei|PB_RP1140|PB102533.00.0|Pb	24	87
su-gi-contig_511	Contig-511	Contig511	22	22	0	1067	.	74.3		N	511	gi|21687346|gb|BQ633193.1|BQ633193		14-3-3 protein homologue, putative	0.0	MAL8P1.69	561	771	100	73	73	1	200	1	1			FOR	MAL8_Piece#34	0.0	MAL8P1.69	Hit	MAL8	561	100	831775	1	FOR	14-3-3 protein	1e-108	Plasmodium_yoelii_yoelii_str._17XNL|MALPY00501|PY01841|Py	98	74	Haliotis rubra mitochondrion, complete genome	3E-017	PFARGA1 P.falciparum 5S rRNA gene, clone N2	2E-008
su-gi-contig_525	Contig-525	Contig525	21	21	0	517	.	78.9		N	525	gi|21544020|gb|BQ597294.1|BQ597294	353	merozoite capping protein 1	0.0	PF10_0268	374	1182	100	32	32	4	807	4	1			FOR	MAL10_Piece#46	0.0	PF10_0268	Hit	MAL10	374	100	1141846	4	REV	merozoite capping protein 1, putative	1e-16	Plasmodium_vivax_SaI-1|ctg_7164|Pv111355|Pv	39	35	Aspergillus tubingensis strain 0932 mitochondrion, complete genome	3E-009	PFARGA1 P.falciparum 5S rRNA gene, clone N2	5E-010
su-gi-contig_222	Contig-222	Contig222	21	21	0	599	1.5	73.1		N	222	gi|12390563|gb|AU088422.1|AU088422		histone H4, putative	1E-175	PF11_0061	312	312	99	100	100	251	1	251	1			FOR	MAL11_Piece#9	0.0	PF11_0061	Hit	MAL11	550	99	219407	50	FOR	histone H4, putative	1e-52	Plasmodium_vivax_SaI-1|ctg_6977|Pv090930|Pv	99	100
su-gi-contig_522	Contig-522	Contig522	21	14	7	1533	.	75.2		N	522	F07_PfLab1-L-Plate17b.ab1		26S proteasome regulatory complex subunit, putative	0.0	PF11_0303	1129	1143	100	99	99	78	1	78	1			FOR	MAL11_Piece#46	0.0	PF11_0303	Hit	MAL11	436	100	1125615	6	FOR	26S proteasome regulatory complex subunit, putative	0	Plasmodium_vivax_SaI-1|ctg_6977|Pv092075|Pv	83	100
su-gi-contig_514	Contig-514	Contig514	21	7	14	2706	.	74.4		N	514	B12_1182_1.ab1		heat shock protein hsp70 homologue	0.0	PF11_0351	1992	1992	100	100	100	516	1	516	1			FOR	MAL11_Piece#53	0.0	PF11_0351	Hit	MAL11	2211	100	1317005	3	FOR	heat shock protein hsp70 homologue, putative	0	Plasmodium_vivax_SaI-1|ctg_6977|Pv092310|Pv	94	100	Guillardia theta complete plastid genome	1E-015	PFARGA1 P.falciparum 5S rRNA gene, clone N2	3E-009
su-gi-contig_203	Contig-203	Contig203	21	9	12	816	.	74.8	795	N	203	034_PfLab1-M-P4b.ab1	443	hypothetical protein, conserved	0.0	PFL1685w	456	456	100	100	100	246	1	246	1			FOR	MAL12_Piece#59	0.0	PFL1685w	Hit	MAL12	341	100	1458557	1	FOR	CHCH domain containing protein	1e-54	Plasmodium_vivax_SaI-1|ctg_7061|Pv100695|Pv	72	103	Squalogadus modificatus mitochondrion, complete genome	3E-010
su-gi-contig_529	Contig-529	Contig529	21	2	19	747	.	84.1		N	529	gi|17967246|gb|BM273945.1|BM273945		hypothetical protein	1E-112	PF13_0165	204	1791	100	11	11	544	1	544	1			FOR	MAL13_Piece#52	0.0	PF13_0165	5p-309	MAL13	476	100	1294267	1	FOR	hypothetical protein, conserved	3e-11	Plasmodium_vivax_SaI-1|ctg_6871|Pv082480|Pv	54	10
su-gi-contig_523	Contig-523	Contig523	21	12	9	878	.	77.4		N	523	D04_PfLab1-M-Plate20br.ab1		hypothetical protein	0.0	MAL13P1.219	823	825	100	100	100	56	1	56	1			FOR	MAL13_Piece#72	0.0	MAL13P1.219	Hit	MAL13	460	100	1784199	2	REV	conserved hypothetical protein	2e-63	Plasmodium_berghei|PB_RP0040|PB000044.00.0|Pb	46	101
su-gi-contig_519	Contig-519	Contig519	21	21	0	1539	.	71.7	1521	Y	519	gi|27157406|gb|CA855502.1|CA855502		glycerol kinase, putative	0.0	PF13_0269	1444	1506	100	96	96	22	1	22	1			FOR	MAL13_Piece#83	0.0	PF13_0269	Hit	MAL13	1499	100	2051550	22	FOR	glycerol kinase, putative	0	Plasmodium_vivax_SaI-1|ctg_6871|Pv083470|Pv	80	96
su-gi-contig_113	Contig-113	Contig113	21	5	16	1602	.	76.8		N	113	B04_PfLab1-Large-Plate13b.ab1		membrane associated histidine-rich protein, MAHRP-1	0.0	MAL13P1.413	751	750	99	100	100	731	1	731	1			FOR	MAL13_Piece#112	0.0	MAL13P1.413	5p-171	MAL13	1124	99	2783575	2	FOR	Pc-fam-3 protein putative	3e-09	Plasmodium_chabaudi|PC_PH1555|PC401699.00.0|Pc	30	59
su-gi-contig_526	Contig-526	Contig526	21	15	6	1083	0.3	70.9		N	526	G03_188_1.ab1		Ribosomal protein family L5, putative	0.0	PF14_0230	885	885	99	100	100	93	1	93	1			FOR	MAL14_Piece#39	0.0	PF14_0230	Hit	MAL14	784	100	974436	1	REV	60S ribosomal protein family L5, putative	1e-148	Plasmodium_vivax_SaI-1|ctg_6877|Pv085275|Pv	88	100
su-gi-contig_517	Contig-517	Contig517	21	21	0	785	.	71.2		N	517	gi|27158694|gb|CA856293.1|CA856293		aspartyl protease, putative	0.0	PFC0495w	768	1299	98	59	59	18	9	18	1			FOR	MAL3_Piece#20	0.0	PFC0495w	Hit	MAL3	391	100	499381	18	FOR	aspartyl protease, putative	3e-83	Plasmodium_berghei|PB_RP3747|PB000864.03.0|Pb	58	60
su-gi-contig_524	Contig-524	Contig524	21	21	0	824	.	80.3		N	524	gi|22792297|gb|BU496103.1|BU496103		hypothetical protein	0.0	PFD0955w	792	978	100	81	81	1	187	1	1			FOR	MAL4_Piece#36	0.0	PFD0955w	Hit	MAL4	824	100	880304	1	FOR	hypothetical protein	2e-43	Plasmodium_vivax_SaI-1|ctg_6950|Pv090075|Pv	43	95
su-gi-contig_531	Contig-531	Contig531	21	0	21	452	.	88.3		N	531	H10_PfBamHI-M-T3-Plate31a.ab1		hypothetical protein	2E-008	PF08_0017	45	3015	91	1	1	234	2313	234	1			FOR	MAL9_Piece#8	0.0	PFI0190w	5p-308	MAL9	435	100	185294	18	FOR	Patatin, putative	2e-05	Plasmodium_yoelii_yoelii_str._17XNL|MALPY01463|PY04747|Py	32	6
su-gi-contig_527	Contig-527	Contig527	21	18	3	1475	.	78		N	527	gi|21687362|gb|BQ633209.1|BQ633209		hypothetical protein	0.0	PFI0465c	846	1815	100	47	47	630	964	630	1			FOR	MAL9_Piece#18	0.0	PFI0465c	Hit	MAL9	846	100	433241	630	FOR	hypothetical protein	1e-98	Plasmodium_vivax_SaI-1|ctg_7052|Pv098920|Pv	68	46
su-gi-contig_518	Contig-518	Contig518	21	21	0	1285	.	77.9		N	518	gi|27157350|gb|CA855469.1|CA855469		hypothetical protein	0.0	PFI1210w	1285	6249	100	21	21	1	4722	1	1			FOR	MAL9_Piece#41	0.0	PFI1210w	Hit	MAL9	1285	100	1004308	1	FOR	hypothetical protein	2e-21	Plasmodium_yoelii_yoelii_str._17XNL|MALPY00815|PY02896|Py	26	29	Paracoccidioides brasiliensis strain Pb18 mitochondrion, complete genome	3E-011
su-gi-contig_548	Contig-548	Contig548	20	19	1	655	.	83.2	610	N	548	A02_PfLab1-Large-Plate10b.ab1	400	acyl CoA binding protein, putative	1E-154	PF10_0016	273	273	100	100	100	241	1	241	1			FOR	MAL10_Piece#3	0.0	PF10_0016	Hit	MAL10	609	100	70460	1	REV	Acyl CoA binding protein, putative	9e-29	Plasmodium_yoelii_yoelii_str._17XNL|MALPY00448|PY01656|Py	43	93	Prototheca wickerhamii mitochondrion, complete genome	6E-008	PFARGA1 P.falciparum 5S rRNA gene, clone N2	1E-008
su-gi-contig_268	Contig-268	Contig268	20	5	15	2559	.	72.4	2541	N	268	G07_246_302.ab1		hypothetical protein	0.0	PFL1750c	2522	4317	99	58	58	19	692	19	1			FOR	MAL12_Piece#61	0.0	PFL1750c	Hit	MAL12	2522	99	1513293	19	REV	ERYTHROCYTE MEMBRANE PROTEIN PFEMP3	3e-20	Plasmodium_yoelii_yoelii_str._17XNL|MALPY02045|PY06125|Py	20	32	Paracoccidioides brasiliensis strain Pb18 mitochondrion, complete genome	2E-010
su-gi-contig_499	Contig-499	Contig499	20	20	0	862	.	75.9	840	N	499	gi|15910472|gb|BI816361.1|BI816361	299	L-lactate dehydrogenase	0.0	PF13_0141	475	951	100	50	50	1	477	1	1			FOR	MAL13_Piece#42	0.0	PF13_0141	Hit	MAL13	839	100	1041834	1	FOR	l-lactate dehydrogenase	2e-76	Plasmodium_yoelii_yoelii_str._17XNL|MALPY01158|PY03885|Py	89	49	Haliotis rubra mitochondrion, complete genome	2E-017	PFARGA1 P.falciparum 5S rRNA gene, clone N2	8E-007
su-gi-contig_112	Contig-112	Contig112	20	8	12	2175	.	77	2156	N	112	D02_PfBamHI-M-T3-Plate26a.ab1	459	proteasome regulatory component, putative	0.0	MAL13P1.190	1512	1512	100	100	100	275	1	275	1			FOR	MAL13_Piece#62	0.0	MAL13P1.190	Hit	MAL13	1423	99	1542020	16	FOR	26S proteasome non-ATPase regulatory subunit 3, putative	0	Plasmodium_vivax_SaI-1|ctg_6871|Pv082835|Pv	76	100	Dermatobia hominis mitochondrion, complete genome	3E-009
su-gi-contig_547	Contig-547	Contig547	20	16	4	1234	0.1	71	21	N	547	A02_PfLab1-M-Plate5b.ab1	328	hypothetical protein	0.0	MAL13P1.237	1119	1119	100	100	100	80	1	80	1			FOR	MAL13_Piece#76	0.0	MAL13P1.237	Hit	MAL13	594	100	1894355	36	REV	hypothetical protein	0	Plasmodium_vivax_SaI-1|ctg_6871|Pv083270|Pv	90	100
su-gi-contig_551	Contig-551	Contig551	20	19	1	1222	.	76.8		N	551	gi|21687468|gb|BQ633315.1|BQ633315		proliferating cell nuclear antigen	0.0	PF13_0328	825	825	100	100	100	157	1	157	1			FOR	MAL13_Piece#100	0.0	PF13_0328	Hit	MAL13	1222	100	2478585	1	FOR	proliferating cell nuclear antigen	1e-147	Plasmodium_yoelii_yoelii_str._17XNL|MALPY00474|PY01758|Py	94	100	Bombyx mandarina mitochondrion, complete genome	1E-007	PFARGA1 P.falciparum 5S rRNA gene, clone N2	1E-009
su-gi-contig_520	Contig-520	Contig520	20	20	0	681	.	72	663	N	520	gi|21480186|gb|BQ576869.1|BQ576869		small GTP-binding protein sar1	0.0	PFD0810w	579	579	100	100	100	16	1	16	1			FOR	MAL4_Piece#30	0.0	PFD0810w	Hit	MAL4	570	100	737704	1	FOR	small GTP-binding protein sar1, putative	1e-103	Plasmodium_vivax_SaI-1|ctg_6950|Pv089930|Pv	95	101	Haematopus ater mitochondrion, complete genome	2E-007
su-gi-contig_533	Contig-533	Contig533	20	3	17	1554	0.2	71.2		Y	533	E09_727_1.ab1		Mature parasite-infected erythrocyte surface antigen (MESA) or PfEMP2	0.0	PFE0040c	1263	4305	100	29	29	274	1	274	1			FOR	MAL5_Piece#2	0.0	PFE0040c	Hit	MAL5	1124	99	46412	39	REV	hypothetical protein, conserved	1e-28	Plasmodium_vivax_SaI-1|ctg_7179|Pv118360|Pv	32	11	Saccharomyces cerevisiae mitochondrion, complete genome	3E-008
su-gi-contig_550	Contig-550	Contig550	20	14	6	881	.	77		N	550	gi|22793125|gb|BU496931.1|BU496931		60S ribosomal protein L11a, putative	0.0	PF07_0079	522	522	100	100	100	222	1	222	1			FOR	MAL7_Piece#37	0.0	PF07_0079	Hit	MAL7	576	98	914026	19	REV	ribosomal protein L11-like	1e-92	Plasmodium_yoelii_yoelii_str._17XNL|MALPY00676|PY02461|Py	95	100	Dermatobia hominis mitochondrion, complete genome	5E-012	PFARGA1 P.falciparum 5S rRNA gene, clone N2	8E-007
su-gi-contig_539	Contig-539	Contig539	20	19	1	1078	.	78.3		N	539	F02_PfLab1-M-Plate6b.ab1		glycolipid transfer protein, putative	0.0	PFI0775w	652	654	100	100	100	394	1	394	1			FOR	MAL9_Piece#27	0.0	PFI0775w	Hit	MAL9	990	100	663571	56	FOR	glycolipid transfer protein, putative	2e-78	Plasmodium_chabaudi|PC_RP2069|PC000093.02.0|Pc	64	100	Chrysemys picta mitochondrion, complete genome	2E-008
su-gi-contig_532	Contig-532	Contig532	20	20	0	758	1.6	83	600	N	532	gi|12390325|gb|AU088184.1|AU088184	169	s-adenosylmethionine synthetase, putative	6E-056	PFI1090w	142	1209	93	12	12	618	13	618	1			FOR	MAL9_Piece#37	0.0	PFI1090w	5p-299	MAL9	559	99	902774	41	FOR	S-adenosylmethionine synthetase, putative	2e-09	Plasmodium_vivax_SaI-1|ctg_7052|Pv099525|Pv	76	9	Dermatobia hominis mitochondrion, complete genome	2E-017	PFARGA1 P.falciparum 5S rRNA gene, clone N2	2E-007
su-gi-contig_563	Contig-563	Contig563	19	3	16	2102	.	75.2		N	563	059_PfLab1-S-Plate6b.ab1		patched family protein, putative	0.0	PFA0375c	2085	4413	99	47	47	9	2329	9	1			FOR	MAL1_Piece#13	0.0	PFA0375c	Hit	MAL1	1810	99	306283	9	REV	patched family protein, putative	0	Plasmodium_vivax_SaI-1|ctg_6843|Pv081400|Pv	58	47
su-gi-contig_564	Contig-564	Contig564	19	19	0	935	.	70.5		N	564	gi|27159554|gb|CA856782.1|CA856782		hypothetical protein	0.0	PF10_0061	895	1281	100	70	70	19	321	19	1			FOR	MAL10_Piece#11	0.0	PF10_0061	Hit	MAL10	808	100	256598	19	REV	KED	5e-98	Plasmodium_yoelii_yoelii_str._17XNL|MALPY02261|PY06600|Py	59	66
su-gi-contig_537	Contig-537	Contig537	19	0	19	2146	.	77.2		N	537	F06_1337_302.ab1		asparagine-rich antigen	0.0	PF11_0111	2094	4452	99	47	49	56	1	56	1			FOR	MAL11_Piece#17	0.0	PF11_0111	Hit	MAL11	1671	99	413143	18	FOR	asparagine-rich antigen, putative	0	Plasmodium_vivax_SaI-1|ctg_6977|Pv091170|Pv	53	33	Adoxophyes honmai mitochondrion, complete genome	2E-016
su-gi-contig_573	Contig-573	Contig573	19	0	19	834	.	76.4		N	573	E09_PfBamHI-M-T3-Plate19a.ab1		asparagine/aspartate rich protein, putative	0.0	PFL1620w	834	16320	100	5	5	1	283	1	1			FOR	MAL12_Piece#56	0.0	PFL1620w	Hit	MAL12	834	100	1385976	1	FOR	hypothetical protein	1e-131	Plasmodium_chabaudi|PC_RP5260|PC000227.05.0|Pc	74	52
su-gi-contig_562	Contig-562	Contig562	19	2	17	1043	.	76.7		N	562	C01_PfBamHI-S-T7-Plate1a.ab1		hypothetical protein	0.0	PF14_0649	1043	7677	99	14	20	1	1647	1	1			FOR	MAL14_Piece#112	0.0	PF14_0649	Hit	MAL14	1043	99	2790267	1	REV	ERYTHROCYTE MEMBRANE PROTEIN PFEMP3	1e-121	Plasmodium_yoelii_yoelii_str._17XNL|MALPY00373|PY01412|Py	63	14	Adoxophyes honmai mitochondrion, complete genome	2E-033
su-gi-contig_75	Contig-75	Contig75	19	9	10	1469	.	77.3		N	75	E03_PfBamHI-Medium-T7-Plate1a.ab1		hypothetical protein	0.0	PF14_0504	702	3615	100	19	19	45	2914	45	1			FOR	MAL14_Piece#87	0.0	PF14_0504	Hit	MAL14	744	100	2170805	39	REV	conserved hypothetical protein	2e-92	Plasmodium_berghei|PB_RP2883|PB001426.02.0|Pb	66	38
su-gi-contig_510	Contig-510	Contig510	19	14	5	792	.	84.8		N	510	072_PfLab1-S-Plate6b.ab1		40S ribosomal protein S30, putative	2E-096	PFB0885w	177	177	100	100	100	274	1	274	1			FOR	MAL2_Piece#31	0.0	PFB0885w	3p-85	MAL2	517	99	772515	1	FOR	40S ribosomal protein S30, putative	9e-24	Plasmodium_vivax_SaI-1|ctg_6654|Pv002590|Pv	89	98	Sepia officinalis mitochondrion, complete genome	5E-012	PFARGA1 P.falciparum 5S rRNA gene, clone N2	8E-007
su-gi-contig_572	Contig-572	Contig572	19	1	18	1682	.	73.1		N	572	C12_PfBamHI-M-T3-Plate5a.ab1		EH (Eps15 homology) protein	0.0	PFC0190c	1601	1602	100	100	100	9	1	9	1			FOR	MAL3_Piece#9	0.0	PFC0190c	Hit	MAL3	1609	100	204067	1	FOR	EH (for Eps15 Homology) domain containing protein	0	Plasmodium_vivax_SaI-1|ctg_7187|Pv119335|Pv	90	100
su-gi-contig_574	Contig-574	Contig574	19	0	19	598	.	76.3		Y	574	F10_Pf-Sau3A-T3-M-P24_d.ab1		hypothetical protein	0.0	MAL7P1.171	599	6333	99	9	9	1	761	1	1			FOR	MAL7_Piece#56	0.0	MAL7P1.171	Hit	MAL7	599	99	1381619	1	FOR	conserved hypothetical protein	4e-13	Plasmodium_berghei|PB_RP2501|PB000546.02.0|Pb	27	29
su-gi-contig_542	Contig-542	Contig542	19	15	4	2026	.	77.6	2007	N	542	F10_PfLab1-L-Plate4b.ab1	124	hypothetical protein	0.0	PFI0970c	1967	3237	100	61	61	1	1271	1	1			FOR	MAL9_Piece#33	0.0	PFI0970c	Hit	MAL9	2006	100	804393	1	REV	hypothetical protein	1e-135	Plasmodium_yoelii_yoelii_str._17XNL|MALPY01705|PY05378|Py	44	61	Ajellomyces capsulatus NAm1 scaffold_277 mitochondrial scaffold, whole genome shotgun sequence	3E-015
su-gi-contig_606	Contig-606	Contig606	18	0	18	825	.	79.3		N	606	E10_PfBamHI-M-T3-Plate26a.ab1		hypothetical protein, conserved	0.0	PFL0295c	825	3249	100	25	25	1	77	1	1			FOR	MAL12_Piece#11	0.0	PFL0295c	Hit	MAL12	825	100	267004	1	FOR	hypothetical protein, conserved	6e-73	Plasmodium_vivax_SaI-1|ctg_6877|Pv084330|Pv	48	29
su-gi-contig_565	Contig-565	Contig565	18	15	3	1646	.	80		N	565	gi|27158986|gb|CA856454.1|CA856454		hypothetical protein	0.0	PFL1560c	1041	1107	99	94	94	3	1	3	1			FOR	MAL12_Piece#54	0.0	PFL1560c	Hit	MAL12	1042	99	1337787	2	REV	hypothetical protein, conserved	2e-74	Plasmodium_vivax_SaI-1|ctg_7061|Pv100565|Pv	46	84	Apteryx haastii mitochondrion, complete genome	4E-008
su-gi-contig_595	Contig-595	Contig595	18	4	14	1755	.	79.4		N	595	A09_PfBamHI-S-T3-Plate6a.ab1		hypothetical protein	0.0	PFL2160c	1371	1371	100	100	100	312	1	312	1			FOR	MAL12_Piece#76	0.0	PFL2160c	Hit	MAL12	1479	100	1879963	1	FOR	hypothetical protein, conserved	8e-54	Plasmodium_vivax_SaI-1|ctg_7061|Pv101145|Pv	32	96
su-gi-contig_593	Contig-593	Contig593	18	15	3	840	.	84		N	593	gi|21254549|gb|BQ451437.1|BQ451437		hypothetical protein	1E-017	PFL1045w	49	3063	97	2	2	651	2855	651	1			FOR	MAL13_Piece#5	0.0	PF13_0011	5p-876	MAL13	748	100	120590	47	FOR	hypothetical protein	4e-08	Plasmodium_chabaudi|PC_PH1401|PC401526.00.0|Pc	31	50	Haliotis rubra mitochondrion, complete genome	3E-016	TRBS3RRBN Trypanosoma cruzi 5.8S ribosomal RNA, internal transcribed spacers 1-7 (ITS1-ITS7), and 28S ribosomal RNA	5E-008
su-gi-contig_502	Contig-502	Contig502	18	7	11	2058	.	70.4		N	502	B02_1204_1.ab1		splicing factor, putative	0.0	MAL13P1.120	1753	2595	100	68	68	1	843	1	1			FOR	MAL13_Piece#37	0.0	MAL13P1.120	Hit	MAL13	1366	100	903426	1	FOR	putative splicing factor	0	Plasmodium_yoelii_yoelii_str._17XNL|MALPY01729|PY05435|Py	66	85	Sepioteuthis lessoniana mitochondrion, complete genome	5E-011	PFARGA1 P.falciparum 5S rRNA gene, clone N2	1E-010
su-gi-contig_602	Contig-602	Contig602	18	6	12	727	.	71.4		N	602	E11_1354_302.ab1	332	elongation factor 1-gamma, putative	0.0	PF13_0214	626	1305	100	48	48	1	680	1	1			FOR	MAL13_Piece#62	0.0	PF13_0214	Hit	MAL13	693	100	1549966	1	FOR	elongation factor 1-gamma, putative	3e-94	Plasmodium_vivax_SaI-1|ctg_6871|Pv082845|Pv	79	49
su-gi-contig_599	Contig-599	Contig599	18	18	0	1028	.	77.6		N	599	gi|21543070|gb|BQ596344.1|BQ596344	198	hypothetical protein	0.0	MAL13P1.215	948	948	100	100	100	32	1	32	1			FOR	MAL13_Piece#68	0.0	MAL13P1.215	Hit	MAL13	995	100	1699717	16	FOR	hypothetical protein	1e-113	Plasmodium_vivax_SaI-1|ctg_6871|Pv083050|Pv	65	100
su-gi-contig_584	Contig-584	Contig584	18	5	13	1810	.	72.4		N	584	B02_2996-1.ab1		actin II	0.0	PF14_0124	1131	1131	100	100	100	503	1	503	1			FOR	MAL14_Piece#21	0.0	PF14_0124	Hit	MAL14	835	100	508183	9	FOR	actin II	0	Plasmodium_vivax_SaI-1|ctg_6877|Pv085830|Pv	97	100	Chrysemys picta mitochondrion, complete genome	2E-007
su-gi-contig_588	Contig-588	Contig588	18	15	3	658	.	74.8		N	588	039_PfLab1-M-P24b.ab1		phosphotyrosyl phosphatase activator, putative	0.0	PF14_0280	365	960	100	38	38	1	596	1	1			FOR	MAL14_Piece#48	0.0	PF14_0280	3p-95	MAL14	397	100	1185892	1	FOR	protein phosphatase 2A, regulatory subunit B', putative	5e-63	Plasmodium_vivax_SaI-1|ctg_6877|Pv085035|Pv	95	34
su-gi-contig_589	Contig-589	Contig589	18	18	0	715	.	82.4		N	589	gi|17966968|gb|BM273660.1|BM273660		hypothetical protein	6E-025	PF14_0333	57	1080	100	5	5	659	1	659	1			FOR	MAL14_Piece#57	0.0	PF14_0333	5p-300	MAL14	714	100	1417681	2	FOR	hypothetical protein	3e-07	Plasmodium_berghei|PB_PH0108|PB400116.00.0|Pb	45	73	Katharina tunicata mitochondrion, complete genome	7E-014	PFARGA1 P.falciparum 5S rRNA gene, clone N2	7E-007
su-gi-contig_22	Contig-22	Contig22	18	18	0	1005	.	78.5		N	22	gi|27157496|gb|CA855559.1|CA855559		hypothetical protein	0.0	PF14_0447	590	1152	100	51	51	416	1	416	1			FOR	MAL14_Piece#77	0.0	PF14_0447	Hit	MAL14	515	100	1924129	1	REV	hypothetical protein, conserved	1e-51	Plasmodium_vivax_SaI-1|ctg_7179|Pv118150|Pv	54	48	Tetrahymena paravorax strain RP mitochondrion, complete genome	9E-008
su-gi-contig_591	Contig-591	Contig591	18	9	9	1613	0.1	77.1		N	591	G03_327_302.ab1		hypothetical protein, conserved	0.0	PF14_0546	1561	1920	99	81	81	18	362	18	1			FOR	MAL14_Piece#94	0.0	PF14_0546	Hit	MAL14	1596	99	2345126	18	FOR	hypothetical protein, conserved	0	Plasmodium_vivax_SaI-1|ctg_7179|Pv117600|Pv	69	75
su-gi-contig_580	Contig-580	Contig580	18	14	4	762	0.9	82.5	741	N	580	gi|22792354|gb|BU496160.1|BU496160	217	ribosomal protein S28e, putative	1E-112	PF14_0585	204	204	100	100	100	432	1	432	1			FOR	MAL14_Piece#100	0.0	PF14_0585	Hit	MAL14	505	100	2490918	52	FOR	Ribosomal protein S28e	4e-30	Plasmodium_yoelii_yoelii_str._17XNL|MALPY01241|PY04142|Py	98	100
su-gi-contig_594	Contig-594	Contig594	18	5	13	1539	.	78.8		N	594	029_PfLab1-M-P23b.ab1		hypothetical protein	0.0	PF14_0619	1131	1131	100	100	100	170	1	170	1			FOR	MAL14_Piece#106	0.0	PF14_0619	Hit	MAL14	1502	100	2639602	20	REV	hypothetical protein	1e-106	Plasmodium_yoelii_yoelii_str._17XNL|MALPY00362|PY01371|Py	52	99
su-gi-contig_592	Contig-592	Contig592	18	1	17	724	.	83.6		N	592	034_PfLab1-M-P21b.ab1		hypothetical protein	0.0	PFD0320c	688	10077	99	7	7	1	6317	1	1			FOR	MAL4_Piece#14	0.0	PFD0320c	Hit	MAL4	688	99	343996	1	FOR	hypothetical protein	1e-17	Plasmodium_berghei|PB_RP1522|PB000653.01.0|Pb	34	62
su-gi-contig_590	Contig-590	Contig590	18	11	7	987	0.4	77.1		N	590	B04_395_1.ab1		proteasome subunit alpha type 2, putative	0.0	PFF0420c	608	708	100	86	86	1	101	1	1			FOR	MAL6_Piece#15	0.0	PFF0420c	Hit	MAL6	957	100	351477	7	FOR	20S proteasome subunit alpha type 2, putative	1e-104	Plasmodium_vivax_SaI-1|ctg_7169|Pv113585|Pv	92	86
su-gi-contig_575	Contig-575	Contig575	18	7	11	1982	.	74.6		N	575	B12_PfBamHI-M-T3-Plate20a.ab1		hypothetical protein	0.0	PF07_0126	1960	3996	99	49	49	23	2004	23	1			FOR	MAL7_Piece#55	0.0	PF07_0126	Hit	MAL7	1960	99	1354840	23	FOR	hypothetical protein, conserved	0	Plasmodium_vivax_SaI-1|ctg_6843|Pv081810|Pv	62	51	Adoxophyes honmai mitochondrion, complete genome	1E-014
su-gi-contig_601	Contig-601	Contig601	18	15	3	685	.	73.3		N	601	gi|21254291|gb|BQ451179.1|BQ451179		60S ribosomal protein L13, putative	0.0	PF08_0075	581	648	100	90	90	1	68	1	1			FOR	MAL8_Piece#28	0.0	PF08_0075	Hit	MAL8	514	100	682521	1	FOR	60S ribosomal protein L13, putative	3e-83	Plasmodium_vivax_SaI-1|ctg_7202|Pv123070|Pv	78	89
su-gi-contig_600	Contig-600	Contig600	18	4	14	1375	.	71.6		N	600	gi|22791512|gb|BU495318.1|BU495318		hypothetical protein	0.0	PFI0250c	1375	6339	100	22	22	1	1774	1	1			FOR	MAL9_Piece#10	0.0	PFI0250c	Hit	MAL9	1375	100	239820	1	FOR	hypothetical protein, conserved	1e-111	Plasmodium_vivax_SaI-1|ctg_7052|Pv098700|Pv	47	23
su-gi-contig_279	Contig-279	Contig279	17	4	13	924	.	68.9		N	279	F09_Pf-Sau3A-T3-M-P28_d.ab1		ring-infected erythrocyte surface antigen precursor	0.0	PFA0110w	924	3258	99	28	28	1	1144	1	1			FOR	MAL1_Piece#5	0.0	PFA0110w	Hit	MAL1	924	99	100424	1	FOR	DnaJ domain containing protein	5e-20	Plasmodium_vivax_SaI-1|ctg_6899|Pv088225|Pv	33	19
su-gi-contig_609	Contig-609	Contig609	17	10	7	2670	.	76.8		N	609	053_PfLab1-S-Plate15b.ab1		long-chain-fatty-acid--CoA ligase, putative	0.0	PFL1880w	2311	2379	99	97	97	1	72	1	1			FOR	MAL12_Piece#65	0.0	PFL1880w	Hit	MAL12	2671	99	1610422	1	FOR	long-chain-fatty-acid--CoA ligase, putative	0	Plasmodium_vivax_SaI-1|ctg_7061|Pv100890|Pv	70	102	Adoxophyes honmai mitochondrion, complete genome	8E-035
su-gi-contig_613	Contig-613	Contig613	17	16	1	1206	.	78.3		N	613	gi|21543376|gb|BQ596650.1|BQ596650		hypothetical protein	0.0	PF13_0032	961	1437	100	67	67	1	477	1	1			FOR	MAL13_Piece#12	0.0	PF13_0032	Hit	MAL13	1206	100	289526	1	FOR	hypothetical protein	1e-140	Plasmodium_vivax_SaI-1|ctg_7202|Pv122145|Pv	73	67
su-gi-contig_578	Contig-578	Contig578	17	14	3	1011	.	77.5	992	N	578	gi|22794013|gb|BU497819.1|BU497819	352	hypothetical protein	0.0	PF13_0098	731	891	100	82	82	261	1	261	1			FOR	MAL13_Piece#30	0.0	PF13_0098	Hit	MAL13	527	100	731266	18	REV	hypothetical protein	2e-84	Plasmodium_vivax_SaI-1|ctg_7202|Pv122685|Pv	60	85
su-gi-contig_111	Contig-111	Contig111	17	12	5	1491	.	70.6		Y	111	086_PfLab1-M-P7b.ab1		hypothetical protein	0.0	PF13_0147	1465	1584	99	92	92	27	124	27	1			FOR	MAL13_Piece#44	0.0	PF13_0147	Hit	MAL13	1491	99	1092569	1	FOR	19096-22891	1e-162	Plasmodium_yoelii_yoelii_str._17XNL|MALPY00469|PY01733|Py	64	81	Adoxophyes honmai mitochondrion, complete genome	2E-021
su-gi-contig_86	Contig-86	Contig86	17	13	4	725	.	88.7	640	N	86	gi|15909435|gb|BI815808.1|BI815808		phosphoethanolamine N-methyltransferase, putative	8E-015	MAL13P1.214	40	801	100	5	5	686	1	686	1			FOR	MAL13_Piece#68	0.0	MAL13P1.214	5p-367	MAL13	626	100	1696245	14	FOR	hypothetical protein	1e-07	Plasmodium_berghei|PB_PH2471|PB402672.00.0|Pb	29	56	Schizosaccharomyces japonicus mitochondrion, complete genome	1E-009
su-gi-contig_607	Contig-607	Contig607	17	14	3	1574	0.3	76.8		N	607	gi|22792294|gb|BU496100.1|BU496100		NADH-cytochrome b5 reductase, putative	0.0	PF13_0353	1089	1089	100	100	100	453	1	453	1			FOR	MAL13_Piece#108	0.0	PF13_0353	Hit	MAL13	820	100	2688407	7	FOR	FAD/NAD-binding Cytochrome reductase, putative	1e-132	Plasmodium_yoelii_yoelii_str._17XNL|MALPY00874|PY03083|Py	65	97	Bombyx mandarina mitochondrion, complete genome	9E-012	PFARGA1 P.falciparum 5S rRNA gene, clone N2	2E-008
su-gi-contig_619	Contig-619	Contig619	17	0	17	1764	.	75.9		N	619	080_PfLab1-S-Plate12b.ab1		histidine -- tRNA ligase, putative	0.0	PF14_0428	1764	3399	99	52	52	1	1384	1	1			FOR	MAL14_Piece#75	0.0	PF14_0428	Hit	MAL14	1764	99	1850863	1	FOR	histidyl-tRNA synthetase, putative	1e-112	Plasmodium_yoelii_yoelii_str._17XNL|MALPY01091|PY03706|Py	64	30
su-gi-contig_608	Contig-608	Contig608	17	10	7	957	.	79	934	N	608	gi|17967830|gb|BM274521.1|BM274521	372	hypothetical protein	0.0	PF14_0450	541	1590	100	34	34	393	1	393	1			FOR	MAL14_Piece#78	0.0	PF14_0450	Hit	MAL14	373	100	1933309	1	FOR	hypothetical protein	7e-64	Plasmodium_vivax_SaI-1|ctg_7179|Pv118135|Pv	63	35	Monosiga brevicollis mitochondrion, complete genome	5E-012
su-gi-contig_610	Contig-610	Contig610	17	12	5	2060	.	77.5		N	610	A05_PfLab1-L-Plate4b.ab1		hypothetical protein	0.0	PF14_0544	2027	2244	100	90	90	1	218	1	1			FOR	MAL14_Piece#94	0.0	PF14_0544	Hit	MAL14	2044	100	2339949	1	FOR	hypothetical protein	3e-56	Plasmodium_yoelii_yoelii_str._17XNL|MALPY01252|PY04184|Py	28	113
su-gi-contig_616	Contig-616	Contig616	17	12	5	524	.	71		N	616	gi|15910100|gb|BI816166.1|BI816166		60S Acidic ribosomal protein P2	0.0	PFC0400w	339	339	100	100	100	109	1	109	1			FOR	MAL3_Piece#17	0.0	PFC0400w	Hit	MAL3	389	100	404638	1	FOR	60S Acidic ribosomal protein P2, putative	5e-44	Plasmodium_berghei|PB_RP1417|PB000523.01.0|Pb	77	101
su-gi-contig_614	Contig-614	Contig614	17	12	5	935	.	70.2	912	N	614	E05_PfLab1-L-Plate16b.ab1	473	60S ribosomal subunit protein L4/L1, putative	0.0	PFE0350c	911	1236	100	74	74	1	324	1	1			FOR	MAL5_Piece#12	0.0	PFE0350c	Hit	MAL5	911	100	294680	1	FOR	60S ribosomal subunit protein L4/L1, putative	1e-141	Plasmodium_vivax_SaI-1|ctg_7027|Pv097915|Pv	80	74
su-gi-contig_82	Contig-82	Contig82	17	17	0	699	.	71.4		N	82	gi|22791813|gb|BU495619.1|BU495619		uridine phosphorylase, putative	0.0	PFE0660c	569	738	100	77	77	1	170	1	1			FOR	MAL5_Piece#23	0.0	PFE0660c	Hit	MAL5	699	100	569088	1	REV	uridine phosphorylase, putative	3e-89	Plasmodium_vivax_SaI-1|ctg_6840|Pv080575|Pv	82	76	Haliotis rubra mitochondrion, complete genome	4E-015
su-gi-contig_107	Contig-107	Contig107	17	2	15	2192	.	79.1		N	107	B03_PfLab1-Large-Plate13b.ab1		ubiquitin-protein ligase 1, putative	0.0	MAL8P1.23	2192	25776	99	9	9	1	21822	1	1			FOR	MAL8_Piece#45	0.0	MAL8P1.23	Hit	MAL8	2192	99	1116236	1	FOR	hypothetical protein	1e-177	Plasmodium_berghei|PB_RP2898|PB001508.02.0|Pb	50	54	Adoxophyes honmai mitochondrion, complete genome	2E-010
su-gi-contig_615	Contig-615	Contig615	17	10	7	1558	.	78.6		N	615	A03_PfLab1-L-Plate17b.ab1	568	prolyl-t-RNA synthase, putative	0.0	PFI1240c	1460	1740	100	84	84	99	1	99	1			FOR	MAL9_Piece#41	0.0	PFI1240c	Hit	MAL9	1558	100	1019491	1	FOR	prolyl-t-RNA synthase, putative	1e-160	Plasmodium_berghei|PB_RP2687|PB000905.02.0|Pb	58	96
su-gi-contig_634	Contig-634	Contig634	16	13	3	1916	.	80.3		N	634	081_PfLab1-S-Plate5b.ab1		hypothetical protein	0.0	PF11_0214	1858	3759	100	49	49	7	1902	7	1			FOR	MAL11_Piece#32	0.0	PF11_0214	Hit	MAL11	1910	100	782203	7	FOR	conserved hypothetical protein	2e-19	Plasmodium_berghei|PB_RP0132|PB000157.00.0|Pb	22	102
su-gi-contig_644	Contig-644	Contig644	16	7	9	1888	.	71		N	644	gi|27157506|gb|CA855565.1|CA855565		translation elongation factor EF-1, subunit alpha, putative	0.0	PF11_0245	1657	1668	99	99	99	1	12	1	1			FOR	MAL11_Piece#37	0.0	PF11_0245	Hit	MAL11	1134	100	923536	1	FOR	translation elongation factor EF-1, subunit alpha, putative	0	Plasmodium_vivax_SaI-1|ctg_6977|Pv091785|Pv	78	106
su-gi-contig_661	Contig-661	Contig661	16	7	9	1584	.	79.2		N	661	067_PfLab1-M-P27b.ab1		hypothetical protein	0.0	PF11_0292	747	747	100	100	100	598	1	598	1			FOR	MAL11_Piece#44	0.0	PF11_0292	5p-238	MAL11	715	100	1092781	1	REV	prefoldin subunit 5, putative	5e-87	Plasmodium_vivax_SaI-1|ctg_6977|Pv092025|Pv	69	95	Geothelphusa dehaani mitochondrion, complete genome	1E-007
su-gi-contig_620	Contig-620	Contig620	16	10	6	2397	.	79.6		N	620	G01_PfLab1-Large-Plate15b.ab1		seryl-tRNA synthetase, putative	0.0	PFL0770w	1857	1857	99	100	100	307	1	307	1			FOR	MAL12_Piece#26	0.0	PFL0770w	Hit	MAL12	2397	99	644227	2	FOR	seryl-tRNA synthetase, putative	1e-166	Plasmodium_vivax_SaI-1|ctg_7202|Pv123480|Pv	57	100
su-gi-contig_665	Contig-665	Contig665	16	4	12	2148	.	73.6		N	665	E03_PfLab1-L-Plate3b.ab1		hypothetical protein, conserved	0.0	PFL1345c	2148	3279	100	66	66	1	854	1	1			FOR	MAL12_Piece#46	0.0	PFL1345c	Hit	MAL12	2148	100	1134685	1	FOR	conserved hypothetical protein	0	Plasmodium_berghei|PB_RP3241|PB000295.03.0|Pb	75	73
su-gi-contig_460	Contig-460	Contig460	16	16	0	756	.	75.5		N	460	gi|17969543|gb|BM276191.1|BM276191		hypothetical protein	0.0	PFL1675c	534	3771	100	14	14	223	1	223	1			FOR	MAL12_Piece#59	0.0	PFL1675c	Hit	MAL12	448	100	1450118	7	REV	conserved hypothetical protein	8e-45	Plasmodium_chabaudi|PC_RP4319|PC000267.04.0|Pc	48	32	Bombyx mandarina mitochondrion, complete genome	2E-014
su-gi-contig_643	Contig-643	Contig643	16	15	1	1402	.	76.7		N	643	gi|21254562|gb|BQ451450.1|BQ451450		hypothetical protein	0.0	MAL13P1.87	854	873	100	98	98	1	20	1	1			FOR	MAL13_Piece#28	0.0	PF13_0093	5p-27	MAL13	702	100	697913	1	REV	hypothetical protein	1e-85	Plasmodium_yoelii_yoelii_str._17XNL|MALPY00981|PY03407|Py	56	98	Paracoccidioides brasiliensis strain Pb18 mitochondrion, complete genome	8E-009
su-gi-contig_664	Contig-664	Contig664	16	5	11	759	.	74.6		N	664	045_PfLab1-M-P27b.ab1		40S ribosomal protein S15, putative	0.0	MAL13P1.92	435	444	100	98	98	169	10	169	1			FOR	MAL13_Piece#30	0.0	MAL13P1.92	Hit	MAL13	591	99	741220	13	FOR	40S ribosomal protein S15, putative	2e-73	Plasmodium_vivax_SaI-1|ctg_7202|Pv122710|Pv	90	100
su-gi-contig_623	Contig-623	Contig623	16	10	6	2174	0.2	74.5		N	623	gi|27157281|gb|CA855424.1|CA855424		hypothetical protein	0.0	PF13_0161	2079	5388	100	39	39	38	3310	38	1			FOR	MAL13_Piece#46	0.0	PF13_0161	Hit	MAL13	2122	99	1149229	38	FOR	hypothetical protein	4e-75	Plasmodium_yoelii_yoelii_str._17XNL|MALPY00074|PY00261|Py	30	48
su-gi-contig_631	Contig-631	Contig631	16	12	4	1076	.	78.2		N	631	gi|22792198|gb|BU496004.1|BU496004		hypothetical protein	0.0	MAL13P1.202	1074	5811	100	18	18	3	1239	3	1			FOR	MAL13_Piece#64	0.0	MAL13P1.202	Hit	MAL13	1074	100	1594257	3	FOR	hypothetical protein	3e-43	Plasmodium_berghei|PB_RP3831|PB000956.03.0|Pb	37	79
su-gi-contig_478	Contig-478	Contig478	16	4	12	2350	.	74.8		N	478	A12_570_302.ab1	300	hypothetical protein	0.0	PF14_0201	2351	2910	99	81	81	1	335	1	1			FOR	MAL14_Piece#35	0.0	PF14_0201	Hit	MAL14	2351	99	860650	1	FOR	hypothetical protein, conserved	1e-86	Plasmodium_vivax_SaI-1|ctg_6877|Pv085445|Pv	31	60
su-gi-contig_660	Contig-660	Contig660	16	13	3	1526	.	77.8		N	660	F03_1087_302.ab1		hypothetical protein	0.0	PF14_0380	1526	3045	99	50	50	3	1487	3	1			FOR	MAL14_Piece#66	0.0	PF14_0380	Hit	MAL14	1526	99	1632225	3	FOR	hypothetical protein	1e-119	Plasmodium_yoelii_yoelii_str._17XNL|MALPY01300|PY04303|Py	50	49	Adoxophyes honmai mitochondrion, complete genome	5E-007
su-gi-contig_633	Contig-633	Contig633	16	5	11	1200	.	77.2		N	633	036_PfLab1-M-P23b.ab1		hypothetical protein	0.0	PFB0230c	987	2478	100	40	40	213	394	213	1			FOR	MAL2_Piece#9	0.0	PFB0230c	Hit	MAL2	612	100	216186	1	REV	mature parasite-infected erythrocyte surface antigen	1e-14	Plasmodium_yoelii_yoelii_str._17XNL|MALPY00241|PY00902|Py	34	34
su-gi-contig_625	Contig-625	Contig625	16	5	11	2816	.	76.8		Y	625	F04_2365_302.ab1	318	peptidase, putative	0.0	PFC0950c	2817	3225	99	87	87	1	146	1	1			FOR	MAL3_Piece#36	0.0	PFC0950c	Hit	MAL3	2817	99	893534	1	FOR	peptidase, putative	1e-123	Plasmodium_berghei|PB_RP3049|PB000059.03.0|Pb	50	60
su-gi-contig_645	Contig-645	Contig645	16	2	14	2000	.	74.1		N	645	gi|27156498|gb|CA854970.1|CA854970		pre-mRNA splicing factor, putative	0.0	PFD0265w	1619	9411	100	17	17	382	1	382	1			FOR	MAL4_Piece#12	0.0	PFD0265w	Hit	MAL4	1570	100	298085	1	FOR	hypothetical protein	1e-125	Plasmodium_yoelii_yoelii_str._17XNL|MALPY00450|PY01669|Py	48	19
su-gi-contig_624	Contig-624	Contig624	16	16	0	1119	.	74.1		N	624	gi|21542762|gb|BQ596036.1|BQ596036	391	hypothetical protein	0.0	PFD0295c	1083	2196	100	49	49	1	6	1	1			FOR	MAL4_Piece#13	0.0	PFD0295c	Hit	MAL4	429	100	324128	1	REV	Sushi domain, putative	7e-66	Plasmodium_yoelii_yoelii_str._17XNL|MALPY02638|PY07283|Py	37	52
su-gi-contig_630	Contig-630	Contig630	16	12	4	2253	.	75.4		N	630	F08_1645-42.ab1		ubiquitin carboxyl-terminal hydrolase a, putative	0.0	PFD0655c	2188	2562	99	85	85	54	1	54	1			FOR	MAL4_Piece#26	0.0	PFD0655c	Hit	MAL4	2090	99	630906	18	REV	ubiquitin carboxyl-terminal hydrolase a, putative	0	Plasmodium_vivax_SaI-1|ctg_6950|Pv089655|Pv	64	76
su-gi-contig_663	Contig-663	Contig663	16	1	15	580	.	73.4		Y	663	gi|22791690|gb|BU495496.1|BU495496		ribosomal protein S19s, putative	0.0	PFD1055w	473	513	100	92	92	108	1	108	1			FOR	MAL4_Piece#42	0.0	PFD1055w	Hit	MAL4	471	100	1031329	1	FOR	40S ribosomal protein S19s, putative	2e-80	Plasmodium_vivax_SaI-1|ctg_6950|Pv090160|Pv	89	91
su-gi-contig_632	Contig-632	Contig632	16	16	0	1443	.	80.6		N	632	gi|21255558|gb|BQ452446.1|BQ452446		hypothetical protein	0.0	PFF0570c	996	1953	100	51	51	448	1	448	1			FOR	MAL6_Piece#20	0.0	PFF0570c	Hit	MAL6	1428	99	486113	16	REV	hypothetical protein	3e-39	Plasmodium_vivax_SaI-1|ctg_7169|Pv113725|Pv	34	47	Ascaris suum mitochondrion, complete genome	1E-013
su-gi-contig_622	Contig-622	Contig622	16	1	15	2814	.	79.6		N	622	F01_PfBamHI-M-T3-Plate31a.ab1		hypothetical protein	0.0	MAL7P1.19	2814	11850	99	24	24	1	5809	1	1			FOR	MAL7_Piece#12	0.0	MAL7P1.19	Hit	MAL7	2814	99	275702	1	REV	hypothetical protein, conserved	1e-104	Plasmodium_vivax_SaI-1|ctg_6899|Pv087770|Pv	31	29	Adoxophyes honmai mitochondrion, complete genome	3E-022
su-gi-contig_662	Contig-662	Contig662	16	10	6	1284	.	74.7		N	662	080_PfLab1-M-P23b.ab1		hypothetical protein	0.0	PFI0580c	1212	1242	100	98	98	1	31	1	1			FOR	MAL9_Piece#22	0.0	PFI0580c	Hit	MAL9	1249	100	538188	1	REV	hypothetical protein	2e-62	Plasmodium_vivax_SaI-1|ctg_7052|Pv099035|Pv	35	111	Anisakis simplex mitochondrion, complete genome	4E-007
su-gi-contig_621	Contig-621	Contig621	16	4	12	1754	.	75.3		N	621	G11_1533_1.ab1		Phosphoglycerate kinase	0.0	PFI1105w	1251	1251	100	100	100	356	1	356	1			FOR	MAL9_Piece#37	0.0	PFI1105w	Hit	MAL9	1412	99	913208	19	FOR	phosphoglycerate kinase, putative	0	Plasmodium_vivax_SaI-1|ctg_7052|Pv099535|Pv	88	100	Phytophthora infestans haplotype IIa mitochondrion, complete genome	1E-008
su-gi-contig_670	Contig-670	Contig670	15	1	14	1596	.	73.8		N	670	G02_PfLab1-Large-Plate11b.ab1		patched family protein, putative	0.0	PFA0375c	1596	4413	99	36	36	1	620	1	1			FOR	MAL1_Piece#13	0.0	PFA0375c	Hit	MAL1	1596	99	308233	1	FOR	patched family protein, putative	1e-175	Plasmodium_vivax_SaI-1|ctg_6843|Pv081400|Pv	63	34
su-gi-contig_685	Contig-685	Contig685	15	12	3	1521	.	74.6		N	685	E10_1458_1.ab1		hypothetical protein	0.0	PF10_0212	1293	13302	99	10	10	1	4724	1	1			FOR	MAL10_Piece#36	0.0	PF10_0212	Hit	MAL10	1199	99	897692	1	REV	conserved hypothetical protein	2e-21	Plasmodium_berghei|PB_RP0912|PB001209.00.0|Pb	27	21
su-gi-contig_688	Contig-688	Contig688	15	1	14	1057	.	71.6		N	688	B02_PfBamHI-L-T7-Plate1a.ab1		S-adenosylmethionine decarboxylase-ornithine decarboxylase	0.0	PF10_0322	1010	4305	100	23	23	9	1	9	1			FOR	MAL10_Piece#54	0.0	PF10_0322	Hit	MAL10	1049	100	1328669	9	FOR	S-adenosylmethionine decarboxylase-ornithine decarboxylase-related	9e-83	Plasmodium_yoelii_yoelii_str._17XNL|MALPY01465|PY04754|Py	49	24
su-gi-contig_672	Contig-672	Contig672	15	2	13	1995	.	78.1		N	672	A09_PfBamHI-L-T3-Plate1a.ab1		phenylalanine -- tRNA ligase, putative	0.0	PF11_0051	1636	1872	99	87	87	360	1	360	1			FOR	MAL11_Piece#7	0.0	PF11_0051	Hit	MAL11	1991	99	173770	5	FOR	phenylalanyl-tRNA synthetase beta chain, putative	0	Plasmodium_vivax_SaI-1|ctg_6977|Pv090880|Pv	69	88
su-gi-contig_696	Contig-696	Contig696	15	15	0	695	.	78.8		N	696	gi|22794076|gb|BU497882.1|BU497882	344	60S Ribosomal protein L36, putative	0.0	PF11_0106	339	339	100	100	100	71	1	71	1			FOR	MAL11_Piece#16	0.0	PF11_0106	Hit	MAL11	506	100	395093	33	FOR	60S ribosomal protein L36, putative	1e-50	Plasmodium_vivax_SaI-1|ctg_6977|Pv091145|Pv	90	100
su-gi-contig_710	Contig-710	Contig710	15	0	15	492	.	87		N	710	PfLab1-L-P7a_B05_03.ab1		hypothetical protein	8E-008	PF11_0079	44	4434	93	1	1	59	606	59	1			FOR	MAL11_Piece#31	0.0	PF11_0208	5p-211	MAL11	474	99	758862	19	FOR	hypothetical protein	6e-06	Plasmodium_berghei|PB_RP1822|PB103919.00.0|Pb	32	75	Paracoccidioides brasiliensis strain Pb18 mitochondrion, complete genome	4E-011
su-gi-contig_380	Contig-380	Contig380	15	15	0	1769	0.1	80.2		N	380	gi|22794496|gb|BU498302.1|BU498302		hypothetical protein, conserved	0.0	PF11_0443	761	966	100	79	79	1	206	1	1			FOR	MAL11_Piece#70	0.0	PF11_0443	Hit	MAL11	952	99	1727049	1	FOR	hypothetical protein, conserved	1e-91	Plasmodium_vivax_SaI-1|ctg_6977|Pv092765|Pv	61	79	Haliotis rubra mitochondrion, complete genome	7E-050	PFARGA1 P.falciparum 5S rRNA gene, clone N2	4E-007
su-gi-contig_690	Contig-690	Contig690	15	14	1	1201	0.1	78.1		N	690	gi|15585993|gb|BI670609.1|BI670609	325	Rab2 GTPase, putative	0.0	PFL1500w	621	642	100	97	97	1	22	1	1			FOR	MAL12_Piece#52	0.0	PFL1500w	3p-150	MAL12	399	100	1277674	1	FOR	putative Rab2 GTPase	1e-113	Plasmodium_yoelii_yoelii_str._17XNL|MALPY01663|PY05254|Py	97	97
su-gi-contig_689	Contig-689	Contig689	15	15	0	1543	.	75.7		N	689	gi|27156288|gb|CA854843.1|CA854843		chromosome segregation protein, putative	0.0	MAL13P1.96	1359	3657	99	37	37	5	2300	5	1			FOR	MAL13_Piece#31	0.0	MAL13P1.96	Hit	MAL13	963	99	761082	5	REV	structural maintenance of chromosome 2, putative	1e-157	Plasmodium_vivax_SaI-1|ctg_7202|Pv122740|Pv	71	34
su-gi-contig_441	Contig-441	Contig441	15	13	2	1652	.	72.9		N	441	gi|21255314|gb|BQ452202.1|BQ452202		hypothetical protein	0.0	PF13_0165	1577	1791	100	88	88	3	215	3	1			FOR	MAL13_Piece#52	0.0	PF13_0165	Hit	MAL13	1649	100	1295588	3	FOR	hypothetical protein, conserved	9e-78	Plasmodium_vivax_SaI-1|ctg_6871|Pv082480|Pv	31	98	Adoxophyes honmai mitochondrion, complete genome	4E-017
su-gi-contig_684	Contig-684	Contig684	15	13	2	1142	.	75.7		N	684	gi|17968857|gb|BM275525.1|BM275525		hypothetical protein	0.0	PF13_0168	904	1446	100	63	63	1	543	1	1			FOR	MAL13_Piece#53	0.0	PF13_0168	Hit	MAL13	1142	99	1311511	1	FOR	Pb-fam-5 protein	2e-86	Plasmodium_berghei|PB_RP0941|PB001243.00.0|Pb	46	63	Caelorinchus kishinouyei mitochondrion, complete genome	2E-046
su-gi-contig_712	Contig-712	Contig712	15	0	15	1164	.	75.2		Y	712	D03_PfBamHI-Small-T3-Plate8a.ab1		hypothetical protein	0.0	MAL13P1.193	1164	2859	100	41	41	1	958	1	1			FOR	MAL13_Piece#63	0.0	MAL13P1.193	Hit	MAL13	1164	100	1557615	1	FOR	hypothetical protein	9e-95	Plasmodium_yoelii_yoelii_str._17XNL|MALPY02546|PY07117|Py	46	48
su-gi-contig_680	Contig-680	Contig680	15	14	1	1543	.	76.9		N	680	gi|22794124|gb|BU497930.1|BU497930		signal recognition particle receptor alpha subunit, putative	0.0	PF13_0350	1160	1731	100	67	67	1	572	1	1			FOR	MAL13_Piece#107	0.0	PF13_0350	Hit	MAL13	1196	100	2659776	1	REV	signal recognition particle receptor, putative	1e-167	Plasmodium_vivax_SaI-1|ctg_7169|Pv115290|Pv	78	64	Tripsacum dactyloides cultivar Pete mitochondrion, complete genome	3E-033
su-gi-contig_678	Contig-678	Contig678	15	6	9	1508	0.1	72.1		N	678	H02_426_1.ab1		HAP protein	0.0	PF14_0078	1356	1356	100	100	100	81	1	81	1			FOR	MAL14_Piece#12	0.0	PF14_0078	Hit	MAL14	1457	99	297433	47	FOR	aspartic protease PM4, putative	1e-151	Plasmodium_vivax_SaI-1|ctg_6877|Pv086040|Pv	52	100
su-gi-contig_693	Contig-693	Contig693	15	12	3	884	.	78.7		N	693	gi|21543904|gb|BQ597178.1|BQ597178		hypothetical protein	0.0	PF14_0211	476	483	100	99	99	1	8	1	1			FOR	MAL14_Piece#36	0.0	PF14_0211	Hit	MAL14	877	100	890919	1	FOR	Ctr copper transporter domain containing protein	1e-36	Plasmodium_vivax_SaI-1|ctg_6877|Pv085385|Pv	52	84
su-gi-contig_673	Contig-673	Contig673	15	12	3	1426	.	77.7	1408	N	673	gi|22792326|gb|BU496132.1|BU496132		proliferation-associated protein 2g4, putative	0.0	PF14_0261	1079	1134	100	95	95	329	1	329	1			FOR	MAL14_Piece#45	0.0	PF14_0261	Hit	MAL14	968	100	1104216	19	REV	proliferation-associated protein 2g4, putative	1e-172	Plasmodium_vivax_SaI-1|ctg_6877|Pv085125|Pv	81	95	Pelomedusa subrufa mitochondrion, complete genome	8E-009
su-gi-contig_683	Contig-683	Contig683	15	7	8	2666	.	71.1		N	683	G01_606_603.ab1		sortilin, putative	0.0	PF14_0493	2483	2688	100	92	92	1	206	1	1			FOR	MAL14_Piece#85	0.0	PF14_0493	Hit	MAL14	2100	100	2122615	1	FOR	sortilin, putative	0	Plasmodium_vivax_SaI-1|ctg_7179|Pv117890|Pv	89	92
su-gi-contig_658	Contig-658	Contig658	15	15	0	1445	.	78.7		N	658	gi|21543421|gb|BQ596695.1|BQ596695		hypothetical protein	0.0	PF14_0569	1227	2406	100	51	51	1	1109	1	1			FOR	MAL14_Piece#98	0.0	PF14_0569	Hit	MAL14	650	100	2442124	1	FOR	CCAAT-box DNA binding protein subunit B	4e-63	Plasmodium_yoelii_yoelii_str._17XNL|MALPY01767|PY05521|Py	35	59
su-gi-contig_34	Contig-34	Contig34	15	0	15	2108	.	78.4		N	34	004_PfLab1-M-P26b.ab1		hypothetical protein, conserved	0.0	PFB0090c	1155	1206	100	96	96	589	52	589	1			FOR	MAL2_Piece#4	0.0	PFB0090c	Hit	MAL2	934	100	86500	2	REV	heat shock protein, putative	2e-97	Plasmodium_vivax_SaI-1|ctg_6654|Pv002875|Pv	52	102	Paracoccidioides brasiliensis strain Pb18 mitochondrion, complete genome	1E-008
su-gi-contig_106	Contig-106	Contig106	15	7	8	1545	.	73.7		N	106	038_PfLab1-M-P20b.ab1		hypothetical protein	0.0	PFD0440w	863	2082	100	41	41	137	1	137	1			FOR	MAL4_Piece#18	0.0	PFD0440w	Hit	MAL4	587	100	431061	1	FOR	hypothetical protein, conserved	2e-96	Plasmodium_vivax_SaI-1|ctg_6569|Pv000800|Pv	56	41
su-gi-contig_671	Contig-671	Contig671	15	1	14	841	.	79.2		N	671	G01_PfBamHI-M-T3-Plate29a.ab1		hypothetical protein	0.0	PFE1120w	841	28026	100	3	3	1	1036	1	1			FOR	MAL5_Piece#37	0.0	PFE1120w	Hit	MAL5	841	100	909171	1	FOR	chloroquine resistance marker protein	6e-63	Plasmodium_yoelii_yoelii_str._17XNL|MALPY02186|PY06434|Py	45	8
su-gi-contig_679	Contig-679	Contig679	15	13	2	1144	0.1	75.7		N	679	091_PfLab1-S-Plate14b.ab1		hypothetical protein	1E-178	PFF0580w	337	531	98	63	63	808	199	808	1			FOR	MAL6_Piece#21	0.0	PFF0585c	3p-223	MAL6	626	100	507179	1	REV	hypothetical protein	1e-30	Plasmodium_vivax_SaI-1|ctg_7169|Pv113740|Pv	64	52	Dermatobia hominis mitochondrion, complete genome	3E-008
su-gi-contig_675	Contig-675	Contig675	15	1	14	1392	0.1	80.3	1370	N	675	A04_714_1.ab1	383	hypothetical protein	0.0	PFF1100c	975	6084	100	16	16	395	622	395	1			FOR	MAL6_Piece#38	0.0	PFF1100c	Hit	MAL6	975	100	929605	395	FOR	DNA-directed RNA polymerase II largest subunit, putative	5e-58	Plasmodium_vivax_SaI-1|ctg_7022|Pv095320|Pv	78	6
su-gi-contig_669	Contig-669	Contig669	15	11	4	1589	0.1	76.1		N	669	C02_2740_302.ab1		hypothetical protein, conserved	0.0	PFF1295w	914	1119	99	82	82	20	207	20	1			FOR	MAL6_Piece#44	0.0	PFF1295w	Hit	MAL6	1542	99	1075225	20	FOR	hypothetical protein, conserved	1e-66	Plasmodium_vivax_SaI-1|ctg_7169|Pv114440|Pv	67	45	Monosiga brevicollis mitochondrion, complete genome	4E-008
su-gi-contig_83	Contig-83	Contig83	15	6	9	1837	.	79.5		N	83	E09_PfBamHI-M-T3-Plate35a.ab1		hypothetical protein, conserved	0.0	MAL7P1.202	1837	3690	100	50	50	1	796	1	1			FOR	MAL7_Piece#14	0.0	MAL7P1.202	Hit	MAL7	1837	100	349578	1	FOR	hypothetical protein	0	Plasmodium_vivax_SaI-1|ctg_6899|Pv087840|Pv	75	49
su-gi-contig_682	Contig-682	Contig682	15	15	0	618	.	71.4		N	682	gi|27157691|gb|CA855678.1|CA855678		cell division cycle ATPase, putative	0.0	PF07_0047	618	3690	100	17	17	1	1474	1	1			FOR	MAL7_Piece#22	0.0	PF07_0047	Hit	MAL7	618	100	544277	1	FOR	cell division cycle ATPase, putative	1e-105	Plasmodium_chabaudi|PC_RP0048|PC000038.00.0|Pc	91	33
su-gi-contig_226	Contig-226	Contig226	15	12	3	1008	.	69.3	918	N	226	gi|27159302|gb|CA856626.1|CA856626	243	hypothetical protein, conserved	0.0	PF08_0074	747	747	100	100	100	58	1	58	1			FOR	MAL8_Piece#28	0.0	PF08_0074	Hit	MAL8	882	100	688439	36	FOR	hypothetical protein, conserved	1e-126	Plasmodium_vivax_SaI-1|ctg_7202|Pv123060|Pv	88	103
su-gi-contig_686	Contig-686	Contig686	15	15	0	756	.	78.3		N	686	gi|27157900|gb|CA855793.1|CA855793		hypothetical protein	0.0	PF08_0024	648	918	100	71	71	65	1	65	1			FOR	MAL8_Piece#45	0.0	PF08_0024	Hit	MAL8	649	100	1103277	16	REV	hypothetical protein	2e-54	Plasmodium_yoelii_yoelii_str._17XNL|MALPY00516|PY01887|Py	50	74
su-gi-contig_687	Contig-687	Contig687	15	7	8	2406	.	77.3		N	687	D04_2567_302.ab1		hypothetical protein	0.0	PF10_0078	1390	7140	99	19	33	1	2626	1	2			FOR	MAL10_Piece#13	0.0	PF10_0078	Hit	MAL10	1390	99	323635	1	FOR	Histone deacetylase family, putative	1e-156	Plasmodium_yoelii_yoelii_str._17XNL|MALPY02579|PY07179|Py	44	36
su-gi-contig_747	Contig-747	Contig747	14	14	0	978	.	79.4		N	747	gi|21542863|gb|BQ596137.1|BQ596137	293	hypothetical protein	0.0	PF10_0119	706	804	100	88	88	4	99	4	1			FOR	MAL10_Piece#19	0.0	PF10_0119	3p-18	MAL10	504	100	471698	4	FOR	hypothetical protein	1e-70	Plasmodium_yoelii_yoelii_str._17XNL|MALPY01005|PY03476|Py	55	90	Bombyx mandarina mitochondrion, complete genome	6E-012	PFARGA1 P.falciparum 5S rRNA gene, clone N2	2E-007
su-gi-contig_735	Contig-735	Contig735	14	14	0	725	.	81.1		N	735	gi|17967064|gb|BM273765.1|BM273765		hypothetical protein	1E-144	PF10_0178	257	480	100	54	54	469	27	469	1			FOR	MAL10_Piece#30	0.0	PF10_0178	5p-640	MAL10	322	100	734457	3	FOR	hypothetical protein	0.0002	Plasmodium_yoelii_yoelii_str._17XNL|MALPY01131|PY03817|Py	26	9	Dermatobia hominis mitochondrion, complete genome	1E-012	PFARGA1 P.falciparum 5S rRNA gene, clone N2	2E-007
su-gi-contig_749	Contig-749	Contig749	14	3	11	1248	.	78.6		N	749	005_PfLab1-M-P9b.ab1		orotidine-monophosphate-decarboxylase, putative	0.0	PF10_0225	972	972	100	100	100	249	1	249	1			FOR	MAL10_Piece#40	0.0	PF10_0225	Hit	MAL10	1241	99	983233	8	FOR	putative orotidine-monophosphate-decarboxylase	1e-131	Plasmodium_yoelii_yoelii_str._17XNL|MALPY00404|PY01515|Py	66	99	Saccharomyces cerevisiae mitochondrion, complete genome	1E-010
su-gi-contig_743	Contig-743	Contig743	14	14	0	738	.	77.4	715	N	743	gi|16250496|gb|BI936024.1|BI936024	313	adenosine deaminase, putative	1E-175	PF10_0289	309	1104	100	28	28	3	796	3	1			FOR	MAL10_Piece#49	0.0	PF10_0289	3p-47	MAL10	712	100	1208339	3	FOR	adenosine deaminase, putative	5e-44	Plasmodium_vivax_SaI-1|ctg_7164|Pv111245|Pv	82	28	Bombyx mandarina from China mitochondrial DNA, complete genome	2E-011	TRBS3RRBN Trypanosoma cruzi 5.8S ribosomal RNA, internal transcribed spacers 1-7 (ITS1-ITS7), and 28S ribosomal RNA	2E-010
su-gi-contig_719	Contig-719	Contig719	14	6	8	2358	.	81.2		N	719	A10_568_1.ab1		hypothetical protein, conserved	0.0	PF11_0036	1983	1983	100	100	100	122	1	122	1			FOR	MAL11_Piece#5	0.0	PF11_0036	Hit	MAL11	2319	99	112016	16	REV	hypothetical protein	5e-75	Plasmodium_yoelii_yoelii_str._17XNL|MALPY01685|PY05326|Py	34	107	Adoxophyes honmai mitochondrion, complete genome	2E-013
su-gi-contig_733	Contig-733	Contig733	14	12	2	1782	.	78.2		N	733	F09_735_302.ab1		hypothetical protein, conserved	0.0	PF11_0049	1753	10116	100	17	17	6	3287	6	1			FOR	MAL11_Piece#7	0.0	PF11_0049	Hit	MAL11	1753	100	164888	6	FOR	hypothetical protein	1e-157	Plasmodium_vivax_SaI-1|ctg_6977|Pv090875|Pv	50	17
su-gi-contig_42	Contig-42	Contig42	14	6	8	1380	.	73.7	710	N	42	F12_1177_1.ab1		hypothetical protein	0.0	PF11_0305	633	1905	100	33	33	748	943	748	1			FOR	MAL11_Piece#46	0.0	PF11_0305	Hit	MAL11	633	100	1135350	748	FOR	hypothetical protein	1e-96	Plasmodium_yoelii_yoelii_str._17XNL|MALPY01832|PY05667|Py	75	36	Kluyveromyces lactis mitochondrion, complete genome	1E-007
su-gi-contig_742	Contig-742	Contig742	14	14	0	764	0.1	82.1		N	742	gi|15908724|gb|BI815419.1|BI815419		Aquaglyceroporin	9E-055	PF11_0338	107	777	100	14	14	1	671	1	1			FOR	MAL11_Piece#51	0.0	PF11_0338	3p-389	MAL11	538	99	1269014	1	FOR	hypothetical protein	4e-09	Plasmodium_berghei|PB_PH0108|PB400116.00.0|Pb	60	47	Haliotis rubra mitochondrion, complete genome	5E-018	PFARGA1 P.falciparum 5S rRNA gene, clone N2	2E-007
su-gi-contig_722	Contig-722	Contig722	14	2	12	2426	.	77.4		N	722	H08_695_603.ab1		malaria antigen	0.0	PF11_0404	2426	7962	99	30	30	1	3278	1	1			FOR	MAL11_Piece#63	0.0	PF11_0404	Hit	MAL11	2426	99	1556131	1	FOR	malaria antigen, putative	1e-105	Plasmodium_berghei|PB_RP2024|PB000027.02.0|Pb	47	34	Dictyostelium discoideum mitochondrion, complete genome	2E-007
su-gi-contig_697	Contig-697	Contig697	14	9	5	1362	.	75.6		N	697	A08_PfLab1-L-Plate5b.ab1		hypothetical protein	0.0	PF13_0048	1355	3522	100	38	39	1	2168	1	1			FOR	MAL13_Piece#17	0.0	PF13_0048	Hit	MAL13	1362	100	408817	1	REV	NUDIX domain, putative	2e-21	Plasmodium_yoelii_yoelii_str._17XNL|MALPY02663|PY07320|Py	24	38	Adoxophyes honmai mitochondrion, complete genome	1E-007
su-gi-contig_744	Contig-744	Contig744	14	6	8	1185	.	70.5		N	744	G02_PfLab1-M-Plate20br.ab1		Pfsec61	0.0	MAL13P1.231	1158	1383	100	84	84	1	226	1	1			FOR	MAL13_Piece#74	0.0	MAL13P1.231	Hit	MAL13	1167	100	1840075	1	FOR	protein transport protein Sec61 alpha subunit (Pfsec61), putative	0	Plasmodium_vivax_SaI-1|ctg_6871|Pv083205|Pv	98	84
su-gi-contig_639	Contig-639	Contig639	14	13	1	1316	.	76.8		N	639	gi|27158097|gb|CA855919.1|CA855919		hypothetical protein	0.0	PF13_0314	958	3018	100	32	32	359	1	359	1			FOR	MAL13_Piece#93	0.0	PF13_0314	Hit	MAL13	1288	100	2318063	29	FOR	ERYTHROCYTE MEMBRANE PROTEIN PFEMP3	2e-93	Plasmodium_yoelii_yoelii_str._17XNL|MALPY00312|PY01183|Py	53	38	Paracoccidioides brasiliensis strain Pb18 mitochondrion, complete genome	7E-009
su-gi-contig_726	Contig-726	Contig726	14	1	13	399	1	84.2		N	726	gi|12388733|gb|AU086592.1|AU086592		hypothetical protein	7E-008	PF11_0279	32	2745	96	1	1	334	431	334	1			FOR	MAL13_Piece#113	0.0			MAL13	341	100	2820261	25	FOR	hypothetical protein	5e-05	Plasmodium_yoelii_yoelii_str._17XNL|MALPY00863|PY03033|Py	28	10
su-gi-contig_729	Contig-729	Contig729	14	6	8	1517	.	76.1		N	729	F11_3441_20.ab1		hypothetical protein	4E-012	PFB0725c	44	327	95	13	13	164	9	161	1			FOR	MAL14_Piece#130	0.0			MAL14	983	100	3248157	36	FOR	hypothetical protein	0.004	Plasmodium_yoelii_yoelii_str._17XNL|MALPY02245|PY06572|Py	24	55	Bombyx mori strain Xiafang mitochondrion, complete genome	3E-011	PFARGA1 P.falciparum 5S rRNA gene, clone N2	4E-007
su-gi-contig_739	Contig-739	Contig739	14	11	3	1277	.	74.2	1256	N	739	F05_907_1.ab1	401	ribonucleotide reductase small subunit	0.0	PF14_0053	1050	1050	98	100	100	11	1	11	1			FOR	MAL14_Piece#8	0.0	PF14_0053	Hit	MAL14	1252	98	193071	4	FOR	ribonucleoside-diphosphate reductase small chain, putative	0	Plasmodium_vivax_SaI-1|ctg_6877|Pv086155|Pv	90	100
su-gi-contig_717	Contig-717	Contig717	14	13	1	1602	0.6	71		N	717	gi|27155407|gb|CA854329.1|CA854329		DNA replication licensing factor MCM2	0.0	PF14_0177	1598	2916	99	55	55	1	276	1	1			FOR	MAL14_Piece#31	0.0	PF14_0177	Hit	MAL14	1598	99	753798	1	FOR	DNA replication licensing factor MCM2, putative	0	Plasmodium_vivax_SaI-1|ctg_6877|Pv085565|Pv	94	52
su-gi-contig_612	Contig-612	Contig612	14	7	7	1146	.	78.9	1126	N	612	065_PfLab1-M-P26b.ab1		hypothetical protein	0.0	PF14_0237	993	1080	100	92	92	133	1	133	1			FOR	MAL14_Piece#41	0.0	PF14_0237	Hit	MAL14	727	100	1006652	1	FOR	conserved hypothetical protein	7e-92	Plasmodium_chabaudi|PC_RP2030|PC000043.02.0|Pc	59	93
su-gi-contig_370	Contig-370	Contig370	14	14	0	1015	.	80.5		N	370	gi|17969018|gb|BM275681.1|BM275681		hypothetical protein	0.0	PF14_0337	1015	5367	100	19	19	1	3146	1	1			FOR	MAL14_Piece#58	0.0	PF14_0337	Hit	MAL14	1015	100	1437727	1	FOR	hypothetical protein	1e-104	Plasmodium_vivax_SaI-1|ctg_6877|Pv084755|Pv	60	18	Adoxophyes honmai mitochondrion, complete genome	4E-016
su-gi-contig_754	Contig-754	Contig754	14	1	13	1669	.	72.1		N	754	025_PfLab1-S-Plate9b.ab1		hypothetical protein	0.0	PF14_0344	1669	2982	100	56	56	1	34	1	1			FOR	MAL14_Piece#60	0.0	PF14_0344	Hit	MAL14	1669	100	1478765	1	FOR	hypothetical protein	1e-37	Plasmodium_vivax_SaI-1|ctg_6877|Pv084720|Pv	27	50	Saccharomyces cerevisiae mitochondrion, complete genome	4E-008
su-gi-contig_274	Contig-274	Contig274	14	5	9	1176	.	72.9	1157	N	274	081_PfLab1-M-P25b.ab1	207	hypothetical protein	0.0	PF14_0367	1063	2103	99	51	51	19	1041	19	1			FOR	MAL14_Piece#63	0.0	PF14_0367	Hit	MAL14	675	100	1572520	19	FOR	conserved hypothetical protein	1e-142	Plasmodium_berghei|PB_RP1032|PB000038.01.0|Pb	73	94
su-gi-contig_727	Contig-727	Contig727	14	7	7	1032	.	69		N	727	C01_PfBamHI-M-T3-Plate21a.ab1	431	ribosomal protein S2, putative	0.0	PF14_0448	819	819	100	100	100	95	1	95	1			FOR	MAL14_Piece#78	0.0	PF14_0448	Hit	MAL14	589	100	1929460	3	FOR	ribosomal protein S2, putative	1e-149	Plasmodium_berghei|PB_RP2862|PB001359.02.0|Pb	95	99	Saccharomyces cerevisiae mitochondrion, complete genome	9E-008
su-gi-contig_694	Contig-694	Contig694	14	13	1	1036	.	73.3	1014	N	694	F07_2873_1.ab1	544	replication factor C, subunit 2	0.0	PFB0840w	993	993	100	100	100	20	1	20	1			FOR	MAL2_Piece#30	0.0	PFB0840w	Hit	MAL2	1013	100	738840	1	FOR	replication factor C subunit 2, putative	1e-166	Plasmodium_vivax_SaI-1|ctg_6654|Pv002640|Pv	87	100
su-gi-contig_730	Contig-730	Contig730	14	14	0	968	.	82.3		N	730	gi|15909840|gb|BI816019.1|BI816019		hypothetical protein	1E-112	PFB0888w	204	204	100	100	100	414	1	414	1			FOR	MAL2_Piece#32	0.0	PFB0888w	3p-148	MAL2	392	100	775986	226	FOR	ribosome associated membrane protein RAMP4, putative	6e-38	Plasmodium_vivax_SaI-1|ctg_6654|Pv002585|Pv	71	99	Geothelphusa dehaani mitochondrion, complete genome	9E-014	TRBS3RRBN Trypanosoma cruzi 5.8S ribosomal RNA, internal transcribed spacers 1-7 (ITS1-ITS7), and 28S ribosomal RNA	2E-007
su-gi-contig_732	Contig-732	Contig732	14	14	0	1400	0.1	79.4		N	732	gi|22794029|gb|BU497835.1|BU497835		hypothetical protein, expressed	0.0	PFF0220w	1167	8625	100	14	15	1	7316	1	2			FOR	MAL6_Piece#8	0.0	PFF0220w	Hit	MAL6	916	100	196467	1	FOR	GYF domain, putative	3e-73	Plasmodium_yoelii_yoelii_str._17XNL|MALPY01494|PY04822|Py	39	23
su-gi-contig_718	Contig-718	Contig718	14	14	0	1081	0.1	79.3	1061	N	718	gi|21543189|gb|BQ596463.1|BQ596463	553	anaphase-promoting complex subunit, putative	1E-152	PFF1180w	270	270	100	100	100	302	1	302	1			FOR	MAL6_Piece#40	0.0	PFF1180w	3p-64	MAL6	852	99	994193	1	FOR	anaphase-promoting complex subunit, putative	4e-46	Plasmodium_chabaudi|PC_RP0761|PC000654.00.0|Pc	84	100	Dermatobia hominis mitochondrion, complete genome	3E-014	PFARGA1 P.falciparum 5S rRNA gene, clone N2	7E-008
su-gi-contig_728	Contig-728	Contig728	14	8	6	1121	.	78.5	1102	Y	728	gi|27159283|gb|CA856616.1|CA856616	280	cg1 protein	0.0	PF07_0035	811	3747	100	22	27	1	2710	1	2			FOR	MAL7_Piece#19	0.0	PF07_0035	Hit	MAL7	811	100	466304	1	FOR	Plasmodium falciparum CG1 protein-related	3e-72	Plasmodium_yoelii_yoelii_str._17XNL|MALPY01588|PY05060|Py	43	35
su-gi-contig_326	Contig-326	Contig326	14	2	12	668	.	77.8		Y	326	H11_1578_1.ab1		hypothetical protein	0.0	PF07_0066	539	3378	100	16	16	130	233	130	1			FOR	MAL7_Piece#31	0.0	PF07_0066	Hit	MAL7	539	100	758817	130	FOR	knob-associated His-rich protein, putative	5e-18	Plasmodium_vivax_SaI-1|ctg_6843|Pv081835|Pv	26	25
su-gi-contig_260	Contig-260	Contig260	14	4	10	955	.	80.4		N	260	H11_PfLab1-L-Plate2b.ab1		proteasome beta-subunit	0.0	MAL8P1.142	465	798	100	58	58	491	1	491	1			FOR	MAL8_Piece#10	0.0	MAL8P1.142	5p-190	MAL8	574	100	235495	2	REV	proteasome beta-subunit type 4, putative	2e-60	Plasmodium_vivax_SaI-1|ctg_6991|Pv093555|Pv	71	59
su-gi-contig_748	Contig-748	Contig748	14	4	10	1269	.	70.8		N	748	075_PfLab1-S-P1b.ab1		importin alpha, putative	0.0	PF08_0087	1228	1638	100	75	75	1	411	1	1			FOR	MAL8_Piece#25	0.0	PF08_0087	Hit	MAL8	1269	100	622892	1	FOR	karyopherin alpha, putative	0	Plasmodium_vivax_SaI-1|ctg_7202|Pv123150|Pv	96	75
su-gi-contig_731	Contig-731	Contig731	14	14	0	1057	.	76.5		N	731	gi|27157493|gb|CA855557.1|CA855557		hypothetical protein	0.0	PFI1210w	1016	6249	100	16	16	42	1	42	1			FOR	MAL9_Piece#40	0.0	PFI1210w	Hit	MAL9	1057	100	999412	1	FOR	hypothetical protein	9e-14	Plasmodium_yoelii_yoelii_str._17XNL|MALPY00503|PY01846|Py	22	44
su-gi-contig_738	Contig-738	Contig738	14	14	0	993	0.1	79.1		N	738	gi|22794978|gb|BU498784.1|BU498784		hypothetical protein	0.0	PFI1270w	654	654	100	100	100	171	1	171	1			FOR	MAL9_Piece#42	0.0	PFI1270w	Hit	MAL9	730	100	1040946	1	FOR	hypothetical protein	2e-99	Plasmodium_vivax_SaI-1|ctg_7052|Pv099710|Pv	78	100	Apis mellifera ligustica mitochondrion, complete genome	4E-013	PFARGA1 P.falciparum 5S rRNA gene, clone N2	9E-007
su-gi-contig_734	Contig-734	Contig734	14	12	2	1213	.	75.4		N	734	gi|21542740|gb|BQ596014.1|BQ596014		hypothetical protein	0.0	PFI1680w	1213	1596	99	76	76	1	131	1	1			FOR	MAL9_Piece#55	0.0	PFI1680w	Hit	MAL9	1196	99	1357803	18	FOR	UBX domain, putative	9e-67	Plasmodium_yoelii_yoelii_str._17XNL|MALPY01654|PY05236|Py	38	82	Aleurochiton aceris mitochondrion, complete genome	4E-007
su-gi-contig_740	Contig-740	Contig740	13	12	1	594	.	81.1		N	740	gi|21884619|gb|BQ739606.1|BQ739606		hypothetical protein	0.0	PFA0115w	354	354	100	100	100	153	1	153	1			FOR	MAL1_Piece#5	0.0	PFA0115w	Hit	MAL1	371	100	105159	2	FOR	hypothetical protein	6e-05	Plasmodium_yoelii_yoelii_str._17XNL|MALPY02538|PY07098|Py	27	16	Loligo bleekeri mitochondrion, complete genome	8E-010	PFARGA1 P.falciparum 5S rRNA gene, clone N2	6E-007
su-gi-contig_776	Contig-776	Contig776	13	9	4	945	.	75.2		N	776	C11_PfLab1-Large-Plate6b.ab1		hypothetical protein	0.0	PFA0490w	705	705	100	100	100	189	1	189	1			FOR	MAL1_Piece#16	0.0	PFA0490w	Hit	MAL1	931	99	389353	16	FOR	hypothetical protein	1e-44	Plasmodium_yoelii_yoelii_str._17XNL|MALPY00118|PY00419|Py	37	51	Saccharomyces cerevisiae mitochondrion, complete genome	8E-008
su-gi-contig_805	Contig-805	Contig805	13	0	13	1424	.	72.7		N	805	B06_2679_1.ab1		glutamic acid-rich protein (garp)	0.0	PFA0620c	1084	2022	99	54	54	1	939	1	1			FOR	MAL1_Piece#20	0.0	PFA0620c	Hit	MAL1	1407	99	488744	1	FOR	hypothetical protein	2e-39	Toxoplasma_gondii_ME49-B7|XI|583.m05765|Tg	29	43	Monosiga brevicollis mitochondrion, complete genome	1E-007
su-gi-contig_783	Contig-783	Contig783	13	13	0	1554	.	77.4		N	783	gi|27155448|gb|CA854352.1|CA854352		hypothetical protein	0.0	PF10_0168	1431	1752	100	82	82	3	322	3	1			FOR	MAL10_Piece#28	0.0	PF10_0168	Hit	MAL10	1552	99	694769	3	REV	conserved hypothetical protein	2e-32	Plasmodium_berghei|PB_RP0915|PB001215.00.0|Pb	29	89	Dermatobia hominis mitochondrion, complete genome	3E-008
su-gi-contig_803	Contig-803	Contig803	13	0	13	786	.	75.2		N	803	E07_PfBamHI-M-T3-Plate26a.ab1		hypothetical protein	0.0	PF10_0212	786	13302	100	6	6	1	571	1	1			FOR	MAL10_Piece#37	0.0	PF10_0212	Hit	MAL10	786	100	902255	1	FOR	conserved hypothetical protein	6e-14	Plasmodium_chabaudi|PC_RP2002|PC000000.02.0|Pc	30	18
su-gi-contig_781	Contig-781	Contig781	13	13	0	1671	.	80		N	781	gi|27157764|gb|CA855717.1|CA855717		hypothetical protein, conserved	0.0	PF10_0341	1068	2982	100	36	55	1	247	1	2			FOR	MAL10_Piece#56	0.0	PF10_0341	Hit	MAL10	1068	100	1389605	1	REV	conserved hypothetical protein	1e-106	Plasmodium_berghei|PB_RP2608|PB000706.02.0|Pb	41	56
su-gi-contig_626	Contig-626	Contig626	13	9	4	1346	.	75.7	887	N	626	gi|22793063|gb|BU496869.1|BU496869	267	Merozoite Surface protein 6, MSP6	0.0	PF10_0346	865	1116	99	78	99	22	1	22	2			FOR	MAL10_Piece#57	0.0	PF10_0346	Hit	MAL10	886	99	1408496	1	FOR	hypothetical protein	3e-19	Plasmodium_yoelii_yoelii_str._17XNL|MALPY02179|PY06422|Py	22	15	Tribolium castaneum mitochondrion, complete genome	1E-007
su-gi-contig_789	Contig-789	Contig789	13	12	1	1096	.	72.3		N	789	gi|22792763|gb|BU496569.1|BU496569		replication factor C subunit 5, putative	0.0	PF11_0117	1046	1050	99	100	100	1	5	1	1			FOR	MAL11_Piece#18	0.0	PF11_0117	Hit	MAL11	1051	99	434811	1	FOR	replication factor C subunit 5, putative	1e-176	Plasmodium_vivax_SaI-1|ctg_6977|Pv091205|Pv	86	99
su-gi-contig_759	Contig-759	Contig759	13	8	5	1382	1	78.4		N	759	H05_PfBamHI-M-T3-Plate35a.ab1		hypothetical protein	0.0	PFL1395c	956	9630	100	10	14	3	5203	3	2			FOR	MAL12_Piece#47	0.0	PFL1395c	Hit	MAL12	956	100	1173074	3	REV	hypothetical protein	2e-29	Plasmodium_yoelii_yoelii_str._17XNL|MALPY00545|PY01983|Py	25	20	Monosiga brevicollis mitochondrion, complete genome	8E-015
su-gi-contig_778	Contig-778	Contig778	13	13	0	783	.	78	761	Y	778	gi|17968089|gb|BM274776.1|BM274776		hypothetical protein	0.0	PFL0700w	532	606	99	88	88	170	1	170	1			FOR	MAL12_Piece#25	0.0	PFL0700w	Hit	MAL12	377	100	611731	16	FOR	hypothetical protein	1e-42	Plasmodium_vivax_SaI-1|ctg_7202|Pv123410|Pv	48	101	Dermatobia hominis mitochondrion, complete genome	1E-009
su-gi-contig_797	Contig-797	Contig797	13	2	11	937	.	80.9		N	797	C04_PfBamHI-M-T3-Plate9a.ab1		40S ribosomal protein S17, putative	0.0	PFL2055w	414	414	100	100	100	266	1	266	1			FOR	MAL12_Piece#73	0.0	PFL2055w	Hit	MAL12	656	99	1804059	1	FOR	40S ribosomal protein S17, putative	5e-69	Plasmodium_vivax_SaI-1|ctg_7061|Pv101035|Pv	94	100	Haliotis rubra mitochondrion, complete genome	1E-018	TRBS3RRBN Trypanosoma cruzi 5.8S ribosomal RNA, internal transcribed spacers 1-7 (ITS1-ITS7), and 28S ribosomal RNA	9E-007
su-gi-contig_545	Contig-545	Contig545	13	13	0	936	.	70.6		N	545	gi|21884742|gb|BQ739729.1|BQ739729		P. falciparum homologue of Drosophila nmda1 protein, putative	0.0	PFL2325c	870	870	100	100	100	31	1	31	1			FOR	MAL12_Piece#80	0.0	PFL2325c	Hit	MAL12	902	100	1983465	1	FOR	hypothetical protein, conserved	1e-127	Plasmodium_vivax_SaI-1|ctg_7061|Pv101315|Pv	80	99
su-gi-contig_771	Contig-771	Contig771	13	10	3	1316	.	70.4		N	771	H08_1663_1.ab1		tat-binding protein homolog	0.0	PFL2345c	1234	1308	99	94	94	1	75	1	1			FOR	MAL12_Piece#81	0.0	PFL2345c	Hit	MAL12	1316	99	2002682	1	FOR	26S protease regulatory subunit 8, putative	0	Plasmodium_vivax_SaI-1|ctg_7061|Pv101335|Pv	95	94
su-gi-contig_708	Contig-708	Contig708	13	1	12	2309	.	75.5		N	708	H02_2697_302.ab1		m1-family aminopeptidase	0.0	MAL13P1.56	2114	3258	99	65	65	1	1145	1	1			FOR	MAL13_Piece#21	0.0	MAL13P1.56	Hit	MAL13	2285	99	503136	1	FOR	M1-family aminopeptidase, putative	0	Plasmodium_vivax_SaI-1|ctg_7202|Pv122425|Pv	82	32
su-gi-contig_787	Contig-787	Contig787	13	12	1	1748	.	79.1		N	787	gi|22792599|gb|BU496405.1|BU496405	464	proteasome subunit beta type 7 precursor, putative	0.0	PF13_0156	813	813	100	100	100	50	1	50	1			FOR	MAL13_Piece#48	0.0	PF13_0156	3p-20	MAL13	1733	99	1184375	16	FOR	proteasome subunit beta type 7 precursor, putative	1e-146	Plasmodium_berghei|PB_RP2894|PB001452.02.0|Pb	91	100	Bombyx mori mitochondrion, complete genome	2E-009
su-gi-contig_784	Contig-784	Contig784	13	8	5	1336	.	74.5		N	784	A10_PfBamHI-M-T3-Plate17a.ab1		P. falciparum myosin	0.0	MAL13P1.148	1336	6483	99	21	21	1	827	1	1			FOR	MAL13_Piece#50	0.0	MAL13P1.148	Hit	MAL13	1336	99	1232102	1	FOR	myosin PfM-C-related	1e-176	Plasmodium_yoelii_yoelii_str._17XNL|MALPY00276|PY01039|Py	69	22
su-gi-contig_804	Contig-804	Contig804	13	0	13	821	.	75.4		N	804	014_PfLab1-S-Plate6b.ab1		60S ribosomal subunit protein L18, putative	0.0	PF13_0224	555	555	100	100	100	183	1	183	1			FOR	MAL13_Piece#66	0.0	PF13_0224	Hit	MAL13	603	100	1633809	2	REV	60S ribosomal protein L18a, putative	1e-96	Plasmodium_vivax_SaI-1|ctg_6871|Pv082965|Pv	91	100	Loligo bleekeri mitochondrion, complete genome	3E-007
su-gi-contig_772	Contig-772	Contig772	13	11	2	639	.	72.5		N	772	gi|27159256|gb|CA856603.1|CA856603		glutamate--tRNA ligase, putative	0.0	MAL13P1.281	637	1725	99	37	37	3	72	3	1			FOR	MAL13_Piece#91	0.0	MAL13P1.281	Hit	MAL13	348	100	2267941	3	FOR	glutamyl-tRNA synthetase	1e-66	Plasmodium_yoelii_yoelii_str._17XNL|MALPY00104|PY00363|Py	61	37
su-gi-contig_790	Contig-790	Contig790	13	13	0	986	.	76.9	966	N	790	gi|21254220|gb|BQ451108.1|BQ451108	369	hypothetical protein	0.0	PF13_0338	911	2391	100	38	38	1	1481	1	1			FOR	MAL13_Piece#103	0.0	PF13_0338	Hit	MAL13	965	100	2566371	1	FOR	hypothetical protein	5e-49	Plasmodium_vivax_SaI-1|ctg_7169|Pv115165|Pv	44	30
su-gi-contig_793	Contig-793	Contig793	13	2	11	1134	.	79.5		N	793	H11_PfBamHI-M-T3-Plate27a.ab1		hypothetical protein	0.0	PF14_0108	1134	5856	100	19	19	1	652	1	1			FOR	MAL14_Piece#18	0.0	PF14_0108	Hit	MAL14	1134	100	441191	1	FOR	conserved hypothetical protein	3e-39	Plasmodium_berghei|PB_RP2750|PB001072.02.0|Pb	31	45
su-gi-contig_792	Contig-792	Contig792	13	8	5	1324	.	80.2		N	792	H09_PfLab1-Large-Plate15b.ab1		hypothetical protein	0.0	PF14_0253	1110	1140	99	97	97	1	31	1	1			FOR	MAL14_Piece#44	0.0	PF14_0253	Hit	MAL14	936	99	1076592	1	REV	hypothetical protein	0	Plasmodium_vivax_SaI-1|ctg_6877|Pv085165|Pv	92	70
su-gi-contig_774	Contig-774	Contig774	13	13	0	840	.	73.2		N	774	gi|27155730|gb|CA854510.1|CA854510		ribosomal protein L15, putative	0.0	PF14_0276	781	1101	100	71	74	6	21	6	2			FOR	MAL14_Piece#47	0.0	PF14_0276	Hit	MAL14	781	100	1167435	6	REV	hypothetical protein	1e-122	Plasmodium_yoelii_yoelii_str._17XNL|MALPY00332|PY01273|Py	77	81
su-gi-contig_780	Contig-780	Contig780	13	6	7	929	.	74.5		N	780	B07_3213-24.ab1		protein-L-isoaspartate O-methyltransferase beta-aspartate methyltransferase, putative	0.0	PF14_0309	723	723	100	100	100	122	1	122	1			FOR	MAL14_Piece#52	0.0	PF14_0309	Hit	MAL14	489	100	1289363	1	REV	protein-L-isoaspartate O-methyltransferase beta-aspartate methyltransferase, putative	1e-111	Plasmodium_berghei|PB_RP3381|PB000463.03.0|Pb	82	100
su-gi-contig_795	Contig-795	Contig795	13	7	6	1408	.	78.6	1387	N	795	gi|21543716|gb|BQ596990.1|BQ596990	401	RNA helicase, putative	0.0	PF14_0429	1386	2391	100	58	58	1	1005	1	1			FOR	MAL14_Piece#75	0.0	PF14_0429	Hit	MAL14	996	100	1856796	1	FOR	ATP-dependent RNA helicase	1e-149	Plasmodium_yoelii_yoelii_str._17XNL|MALPY02695|PY07373|Py	55	75
su-gi-contig_806	Contig-806	Contig806	13	0	13	507	.	86.2		N	806	F11_PfBamHI-M-T3-Plate10a.ab1		hypothetical protein	2E-008	PF14_0680	57	1821	89	3	3	29	1393	29	1			FOR	MAL14_Piece#99	0.0	PF14_0576	5p-290	MAL14	497	99	2459732	12	FOR	hypothetical protein	0.005	Plasmodium_yoelii_yoelii_str._17XNL|MALPY00476|PY01761|Py	31	10
su-gi-contig_758	Contig-758	Contig758	13	9	4	2257	.	76.7		N	758	gi|27157226|gb|CA855394.1|CA855394		hypothetical protein	0.0	PF14_0647	2067	4971	99	42	42	191	1	191	1			FOR	MAL14_Piece#111	0.0	PF14_0647	Hit	MAL14	1821	99	2770533	6	FOR	TBC domain, putative	0	Plasmodium_yoelii_yoelii_str._17XNL|MALPY01082|PY03684|Py	51	46
su-gi-contig_765	Contig-765	Contig765	13	13	0	1853	.	74.7		N	765	gi|27157201|gb|CA855382.1|CA855382		peptide chain release factor subunit 1, putative	0.0	PFB0550w	1284	1284	100	100	100	245	1	245	1			FOR	MAL2_Piece#20	0.0	PFB0550w	Hit	MAL2	1381	99	493252	48	FOR	eukaryotic peptide chain release factor subunit 1, putative	0	Plasmodium_vivax_SaI-1|ctg_6654|Pv002915|Pv	95	100	Squalogadus modificatus mitochondrion, complete genome	2E-010	PFARGA1 P.falciparum 5S rRNA gene, clone N2	1E-007
su-gi-contig_770	Contig-770	Contig770	13	3	10	1091	.	79.8		N	770	G10_PfBamHI-M-T3-Plate28a.ab1		hypothetical protein, conserved	0.0	PFC0235w	1075	3420	99	31	31	1	373	1	1			FOR	MAL3_Piece#10	0.0	PFC0235w	Hit	MAL3	1075	99	248289	1	FOR	hypothetical protein	3e-22	Plasmodium_berghei|PB_PH2471|PB402672.00.0|Pb	34	86
su-gi-contig_794	Contig-794	Contig794	13	4	9	1357	.	77.5		N	794	026_PfLab1-M-P9b.ab1		serine/threonine protein kinase, putative	0.0	PFC0385c	1357	4953	99	27	27	1	203	1	1			FOR	MAL3_Piece#16	0.0	PFC0385c	Hit	MAL3	1357	99	389757	1	FOR	hypothetical protein, conserved	6e-37	Plasmodium_vivax_SaI-1|ctg_6977|Pv092425|Pv	52	17
su-gi-contig_577	Contig-577	Contig577	13	13	0	1430	.	73.9		N	577	gi|27159501|gb|CA856752.1|CA856752		ag-1 blood stage membrane protein homologue	0.0	PFD0255w	1428	1740	99	82	82	3	261	3	1			FOR	MAL4_Piece#12	0.0	PFD0255w	Hit	MAL4	536	100	287865	13	FOR	Plasmodium yoelii blood stage membrane protein ag-1, putative	1e-151	Plasmodium_vivax_SaI-1|ctg_6569|Pv000980|Pv	73	67
su-gi-contig_773	Contig-773	Contig773	13	13	0	600	.	72.8		N	773	gi|27157192|gb|CA855378.1|CA855378		hypothetical protein	0.0	PFD0705c	456	708	100	64	64	145	1	145	1			FOR	MAL4_Piece#27	0.0	PFD0705c	Hit	MAL4	370	100	665864	1	REV	conserved hypothetical protein	2e-55	Plasmodium_berghei|PB_RP2722|PB000982.02.0|Pb	67	66	Kluyveromyces thermotolerans mitochondrion, complete genome	3E-009	TRBS3RRBN Trypanosoma cruzi 5.8S ribosomal RNA, internal transcribed spacers 1-7 (ITS1-ITS7), and 28S ribosomal RNA	4E-008
su-gi-contig_720	Contig-720	Contig720	13	1	12	2177	.	81.3		N	720	H11_PfLab1-L-Plate14b.ab1		hypothetical protein	0.0	PFE0570w	2177	30186	99	7	10	1	12220	1	1			FOR	MAL5_Piece#20	0.0	PFE0570w	Hit	MAL5	2177	99	498819	1	FOR	ERYTHROCYTE MEMBRANE PROTEIN PFEMP3	1e-131	Plasmodium_yoelii_yoelii_str._17XNL|MALPY00944|PY03309|Py	39	48	Adoxophyes honmai mitochondrion, complete genome	8E-013
su-gi-contig_798	Contig-798	Contig798	13	4	9	869	.	73.6		N	798	E01_PfLab1-M-Plate6b.ab1		hypothetical protein	0.0	PFE0050w	783	783	99	100	100	54	1	54	1			FOR	MAL5_Piece#3	0.0	PFE0050w	Hit	MAL5	618	99	56288	1	FOR	hypothetical protein	0.0001	Plasmodium_yoelii_yoelii_str._17XNL|MALPY00663|PY02411|Py	25	20
su-gi-contig_442	Contig-442	Contig442	13	13	0	1003	.	74.8		N	442	gi|27158369|gb|CA856081.1|CA856081		hypothetical protein	0.0	PFE0115c	475	864	99	55	55	435	390	435	1			FOR	MAL5_Piece#5	0.0	PFE0115c	Hit	MAL5	569	99	107009	435	REV	hypothetical protein	5e-32	Plasmodium_yoelii_yoelii_str._17XNL|MALPY00525|PY01919|Py	30	61	Paracoccidioides brasiliensis strain Pb18 mitochondrion, complete genome	6E-009
su-gi-contig_788	Contig-788	Contig788	13	10	3	1428	.	74.6		N	788	030_PfLab1-M-P25b.ab1		ubiquitin carboxyl-terminal hydrolase, putative	0.0	PFE1355c	1428	1818	99	79	79	1	10	1	1			FOR	MAL5_Piece#46	0.0	PFE1355c	Hit	MAL5	1337	99	1133330	1	REV	ubiquitin carboxyl-terminal hydrolase, putative	1e-141	Plasmodium_vivax_SaI-1|ctg_6840|Pv079880|Pv	60	72	Adoxophyes honmai mitochondrion, complete genome	5E-007
su-gi-contig_764	Contig-764	Contig764	13	5	8	900	0.1	76.7		N	764	gi|55828515|gb|AU087513.2|AU087513		histone H3, putative	0.0	PFF0510w	411	411	100	100	100	206	1	206	1			FOR	MAL6_Piece#18	0.0	PFF0510w	Hit	MAL6	743	100	444689	10	FOR	histone 3	2e-70	Plasmodium_yoelii_yoelii_str._17XNL|MALPY00138|PY00496|Py	100	100
su-gi-contig_799	Contig-799	Contig799	13	10	3	1084	.	75.7		N	799	gi|21255307|gb|BQ452195.1|BQ452195		hypothetical protein, conserved	0.0	MAL7P1.202	1067	3690	99	29	29	18	2605	18	1			FOR	MAL7_Piece#15	0.0	MAL7P1.202	Hit	MAL7	1067	99	351387	18	FOR	hypothetical protein	1e-140	Plasmodium_vivax_SaI-1|ctg_6899|Pv087840|Pv	62	33
su-gi-contig_796	Contig-796	Contig796	13	3	10	896	.	83.3	870	N	796	gi|22790902|gb|BU494718.1|BU494718		Ribosomal protein, L37e, putative	1E-155	MAL7P1.320	279	279	99	100	100	500	1	500	1			FOR	MAL7_Piece#15	0.0	MAL7P1.320	Hit	MAL7	617	99	362163	40	REV	60S ribosomal protein L37, putative	3e-49	Plasmodium_vivax_SaI-1|ctg_6899|Pv087860|Pv	95	100
su-gi-contig_16	Contig-16	Contig16	13	0	13	1283	.	67.9		N	16	E10_Pf-Sau3A-T3-S-P30.ab1		hypothetical protein	0.0	MAL7P1.171	593	6333	100	9	9	691	182	691	1			FOR	MAL7_Piece#56	0.0	MAL7P1.171	Hit	MAL7	582	100	1381051	702	FOR	enolase, putative	2e-35	Plasmodium_vivax_SaI-1|ctg_7022|Pv095015|Pv	93	17
su-gi-contig_4	Contig-4	Contig4	13	5	8	2332	.	71.4		N	4	D02_495_302.ab1		hypothetical protein	0.0	MAL7P1.172	2256	2673	99	84	84	1	418	1	1			FOR	MAL7_Piece#56	0.0	MAL7P1.172	Hit	MAL7	2331	99	1394913	1	FOR	hypothetical protein	2e-20	Plasmodium_yoelii_yoelii_str._17XNL|MALPY01535|PY04926|Py	22	37
su-gi-contig_767	Contig-767	Contig767	13	2	11	823	.	82.7		N	767	F12_PfBamHI-M-T3-Plate17a.ab1		hypothetical protein	5E-007	PF10_0172	27	1320	100	2	2	124	862	124	1			FOR	MAL8_Piece#24	0.0	MAL8P1.103	5p-444	MAL8	804	100	576573	2	FOR	hypothetical protein, conserved	3e-26	Plasmodium_vivax_SaI-1|ctg_7202|Pv123200|Pv	65	14
su-gi-contig_791	Contig-791	Contig791	13	7	6	1669	.	80.5		N	791	C10_325_302.ab1		hypothetical protein	0.0	PF08_0089	1291	7956	100	16	16	18	6666	18	1			FOR	MAL8_Piece#25	0.0	PF08_0089	Hit	MAL8	1440	100	612708	18	FOR	hypothetical protein	1e-157	Plasmodium_vivax_SaI-1|ctg_7202|Pv123165|Pv	61	18	Monosiga brevicollis mitochondrion, complete genome	1E-007	PFARGA1 P.falciparum 5S rRNA gene, clone N2	4E-007
su-gi-contig_775	Contig-775	Contig775	13	9	4	1359	.	79.9	378	N	775	023_PfLab1-M-P25b.ab1	378	hypothetical protein	0.0	PFI0970c	967	3237	100	30	35	206	1	206	2			FOR	MAL9_Piece#33	0.0	PFI0970c	Hit	MAL9	967	100	806496	16	REV	hypothetical protein	1e-103	Plasmodium_yoelii_yoelii_str._17XNL|MALPY01705|PY05378|Py	53	39	Paracoccidioides brasiliensis strain Pb18 mitochondrion, complete genome	3E-008	MYCRGD1 M.hyopneumoniae 16S rRNA, 5' end	3E-007
su-gi-contig_786	Contig-786	Contig786	13	12	1	955	.	79.9		N	786	F01_PfLab1-M-Plate2b.ab1		hypothetical protein	0.0	PFI0575c	831	831	100	100	100	88	1	88	1			FOR	MAL9_Piece#22	0.0	PFI0575c	Hit	MAL9	955	100	535859	1	FOR	conserved hypothetical protein	2e-57	Plasmodium_berghei|PB_RP2463|PB000503.02.0|Pb	42	109
su-gi-contig_802	Contig-802	Contig802	13	3	10	1091	.	77.7		N	802	059_PfLab1-S-Plate12b.ab1		hypothetical protein	0.0	PFI0940c	753	753	100	100	100	309	1	309	1			FOR	MAL9_Piece#32	0.0	PFI0940c	Hit	MAL9	718	100	789531	7	REV	hypothetical protein, conserved	3e-83	Plasmodium_vivax_SaI-1|ctg_7052|Pv099375|Pv	52	100
su-gi-contig_39	Contig-39	Contig39	13	1	12	1036	0.4	69.2		N	39	D02_PfLab1-L-Plate3b.ab1		hypothetical protein	0.0	PFI1755c	944	981	99	96	96	9	38	9	1			FOR	MAL9_Piece#58	0.0	PFI1755c	Hit	MAL9	989	99	1436620	9	REV	hypothetical protein	5e-25	Plasmodium_vivax_SaI-1|ctg_6991|Pv093695|Pv	41	35
su-gi-contig_278	Contig-278	Contig278	12	1	11	928	.	70.4		Y	278	F12_PfBamHI-M-T3-Plate32a.ab1		ring-infected erythrocyte surface antigen precursor	0.0	PFA0110w	695	3258	97	21	21	121	40	121	1			FOR	MAL1_Piece#4	0.0	PFA0110w	Hit	MAL1	539	98	99453	277	FOR	NSFL1 cofactor p47, putative	1e-08	Plasmodium_vivax_SaI-1|ctg_6899|Pv088120|Pv	71	16
su-gi-contig_814	Contig-814	Contig814	12	2	10	946	.	72.2		N	814	C01_PfLab1-Large-Plate9b.ab1		ring-infected erythrocyte surface antigen precursor	0.0	PFA0110w	946	3258	100	29	29	1	2073	1	1			FOR	MAL1_Piece#5	0.0	PFA0110w	Hit	MAL1	946	100	101330	1	FOR	conserved hypothetical protein	6e-24	Plasmodium_chabaudi|PC_PH4194|PC404714.00.0|Pc	33	61
su-gi-contig_838	Contig-838	Contig838	12	12	0	1378	.	75.2		N	838	gi|22793841|gb|BU497647.1|BU497647		hypothetical protein	0.0	PFA0285c	1378	2499	100	55	55	1	1106	1	1			FOR	MAL1_Piece#10	0.0	PFA0285c	Hit	MAL1	1122	100	249527	1	REV	hypothetical protein, conserved	1e-152	Plasmodium_vivax_SaI-1|ctg_6843|Pv081480|Pv	57	58
su-gi-contig_830	Contig-830	Contig830	12	12	0	1281	.	78.7		N	830	gi|22792287|gb|BU496093.1|BU496093	369	hypothetical protein	0.0	PFA0295c	1263	2904	100	43	43	1	1517	1	1			FOR	MAL1_Piece#11	0.0	PFA0295c	Hit	MAL1	1263	100	256141	1	FOR	conserved hypothetical protein	1e-155	Plasmodium_berghei|PB_RP0350|PB000408.00.0|Pb	63	64
su-gi-contig_89	Contig-89	Contig89	12	12	0	774	.	77.3		N	89	gi|22794111|gb|BU497917.1|BU497917		hypothetical protein	0.0	PF10_0256	774	2274	100	34	34	1	684	1	1			FOR	MAL10_Piece#44	0.0	PF10_0256	Hit	MAL10	774	100	1097116	1	FOR	ERYTHROCYTE MEMBRANE PROTEIN PFEMP3	2e-13	Plasmodium_yoelii_yoelii_str._17XNL|MALPY01125|PY03803|Py	24	13	Candida glabrata mitochondrion, complete genome	3E-007
su-gi-contig_839	Contig-839	Contig839	12	8	4	1316	.	78.3		N	839	A08_PfLab1-L-Plate17b.ab1		hypothetical protein, conserved	0.0	PF10_0325	837	867	100	97	97	1	31	1	1			FOR	MAL10_Piece#54	0.0	PF10_0325	Hit	MAL10	1316	99	1341034	1	FOR	haloacid dehalogenase, putative	5e-98	Plasmodium_vivax_SaI-1|ctg_7164|Pv111055|Pv	58	95	Monosiga brevicollis mitochondrion, complete genome	5E-007
su-gi-contig_823	Contig-823	Contig823	12	12	0	934	.	71.8		N	823	gi|27158634|gb|CA856256.1|CA856256		hypothetical protein	0.0	PF11_0045	621	621	100	100	100	157	1	157	1			FOR	MAL11_Piece#6	0.0	PF11_0045	Hit	MAL11	693	100	148663	7	FOR	hypothetical protein, conserved	9e-98	Plasmodium_vivax_SaI-1|ctg_6977|Pv090855|Pv	73	97
su-gi-contig_824	Contig-824	Contig824	12	10	2	603	.	70.5		N	824	gi|16250583|gb|BI936111.1|BI936111		phosphoglycerate mutase, putative	0.0	PF11_0208	513	753	100	68	68	1	241	1	1			FOR	MAL11_Piece#31	0.0	PF11_0208	Hit	MAL11	603	99	759920	1	FOR	2,3-bisphosphoglycerate-dependent phosphoglycerate mutase, putative	1e-95	Plasmodium_vivax_SaI-1|ctg_6977|Pv091640|Pv	95	68
su-gi-contig_493	Contig-493	Contig493	12	4	8	1542	0.1	81.1		N	493	B02_Pf-Sau3A-T3-L-P2.ab1		hypothetical protein	0.0	PF11_0302	773	1359	100	57	57	770	1	770	1			FOR	MAL11_Piece#45	0.0	PF11_0302	Hit	MAL11	885	100	1122753	1	FOR	hypothetical protein	7e-29	Plasmodium_vivax_SaI-1|ctg_6977|Pv092070|Pv	30	52	Monosiga brevicollis mitochondrion, complete genome	9E-012	PFARGA1 P.falciparum 5S rRNA gene, clone N2	9E-008
su-gi-contig_269	Contig-269	Contig269	12	9	3	1000	.	70.1		N	269	gi|27157184|gb|CA855372.1|CA855372		t-complex protein 1, alpha subunit, putative	0.0	PF11_0331	983	1635	100	60	60	18	653	18	1			FOR	MAL11_Piece#50	0.0	PF11_0331	Hit	MAL11	985	100	1245221	16	FOR	T-complex protein 1, alpha subunit, putative	1e-172	Plasmodium_vivax_SaI-1|ctg_6977|Pv092215|Pv	93	60
su-gi-contig_815	Contig-815	Contig815	12	11	1	1121	0.7	80.3	182	N	815	gi|27158378|gb|CA856087.1|CA856087		hypothetical protein	0.0	PF11_0333	915	4512	98	20	20	207	1306	207	1			FOR	MAL11_Piece#51	0.0	PF11_0333	Hit	MAL11	915	98	1254506	137	REV	hypothetical protein	2e-40	Plasmodium_chabaudi|PC_RP2698|PC001067.02.0|Pc	46	98	Geothelphusa dehaani mitochondrion, complete genome	2E-009
su-gi-contig_811	Contig-811	Contig811	12	3	9	2240	.	74		N	811	E08_PfBamHI-Medium-T7-Plate1a.ab1		eukaryotic translation initiation factor 3 subunit 10, putative	0.0	PFL0625c	2214	4134	99	54	54	27	1	27	1			FOR	MAL12_Piece#23	0.0	PFL0625c	Hit	MAL12	2240	99	559979	1	FOR	eukaryotic translation initiation factor 3 subunit 10, putative	0	Plasmodium_vivax_SaI-1|ctg_7202|Pv123340|Pv	72	58	Adoxophyes honmai mitochondrion, complete genome	1E-017
su-gi-contig_826	Contig-826	Contig826	12	1	11	621	.	77.1		N	826	F05_PfBamHI-M-T3-Plate2a.ab1		DNA GyrAse a-subunit, putative	0.0	PFL1120c	604	3669	100	16	16	18	1	18	1			FOR	MAL12_Piece#38	0.0	PFL1120c	Hit	MAL12	621	100	938047	1	FOR	DNA GyrAse a-subunit, putative	1e-29	Plasmodium_berghei|PB_RP2607|PB000704.02.0|Pb	39	31
su-gi-contig_813	Contig-813	Contig813	12	5	7	2078	0.2	74.2		N	813	E02_1233_1.ab1		hypothetical protein	0.0	PFL2335w	1956	5970	100	33	33	123	212	123	1			FOR	MAL12_Piece#80	0.0	PFL2335w	Hit	MAL12	1956	100	1994972	123	FOR	hypothetical protein	1e-105	Plasmodium_yoelii_yoelii_str._17XNL|MALPY00815|PY02896|Py	37	43	Adoxophyes honmai mitochondrion, complete genome	1E-048
su-gi-contig_821	Contig-821	Contig821	12	12	0	1130	.	76.5		Y	821	gi|27159214|gb|CA856579.1|CA856579		hypothetical protein	0.0	MAL13P1.233	636	636	100	100	100	488	1	488	1			FOR	MAL13_Piece#74	0.0	MAL13P1.233	5p-150	MAL13	550	100	1846757	39	REV	conserved hypothetical protein	6e-94	Plasmodium_chabaudi|PC_RP4867|PC000719.04.0|Pc	79	100	Abronia graminea mitochondrion, complete genome	4E-007
su-gi-contig_845	Contig-845	Contig845	12	0	12	761	.	73.5		N	845	D12_PfBamHI-L-T3-Plate9a.ab1		hypothetical protein, conserved	0.0	MAL13P1.308	761	7818	100	10	10	1	1220	1	1			FOR	MAL13_Piece#99	0.0	MAL13P1.308	Hit	MAL13	761	100	2471401	1	FOR	hypothetical protein	1e-114	Plasmodium_vivax_SaI-1|ctg_7169|Pv115050|Pv	81	10
su-gi-contig_84	Contig-84	Contig84	12	5	7	910	.	74		N	84	B01_PfBamHI-M-T3-Plate21a.ab1		choline kinase, putative	0.0	PF14_0020	801	1323	100	61	61	1	523	1	1			FOR	MAL14_Piece#3	0.0	PF14_0020	Hit	MAL14	910	100	71890	1	FOR	choline kinase, putative	1e-120	Plasmodium_vivax_SaI-1|ctg_6877|Pv086340|Pv	73	60
su-gi-contig_843	Contig-843	Contig843	12	8	4	1890	.	72.1		N	843	G12_PfBamHI-M-T3-Plate10a.ab1		glutathione reductase	0.0	PF14_0192	1506	1503	99	100	100	145	1	145	1			FOR	MAL14_Piece#33	0.0	PF14_0192	Hit	MAL14	1599	99	822417	31	REV	glutathione reductase	0	Plasmodium_yoelii_yoelii_str._17XNL|MALPY00317|PY01204|Py	76	100
su-gi-contig_47	Contig-47	Contig47	12	4	8	1000	.	76.5		N	47	E10_387_1.ab1		merozoite surface protein 5	0.0	PFB0305c	819	819	100	100	100	103	1	103	1			FOR	MAL2_Piece#12	0.0	PFB0305c	Hit	MAL2	616	100	275996	1	REV	merozoite surface protein 5	4e-38	Plasmodium_vivax_SaI-1|ctg_6663|Pv003770|Pv	38	64	Monosiga brevicollis mitochondrion, complete genome	6E-012
su-gi-contig_345	Contig-345	Contig345	12	8	4	1237	.	73.5		N	345	070_PfLab1-S-P4b.ab1	311	merozoite surface protein 4	0.0	PFB0310c	817	819	98	100	100	421	1	421	1			FOR	MAL2_Piece#12	0.0	PFB0310c	Hit	MAL2	509	99	277999	50	REV	merozoite surface protein 4, putative	5e-20	Plasmodium_vivax_SaI-1|ctg_6663|Pv003775|Pv	46	42	Part of the mitochondrial genome of yeast (S. Cerevisiae)	1E-007
su-gi-contig_837	Contig-837	Contig837	12	12	0	788	.	75.3		N	837	gi|15907740|gb|BI814911.1|BI814911		T-complex protein 1 epsilon subunit, putative	0.0	PFC0900w	607	1608	100	38	38	1	1002	1	1			FOR	MAL3_Piece#34	0.0	PFC0900w	Hit	MAL3	788	100	843384	1	FOR	T-complex protein 1, epsilon subunit, putative	1e-105	Plasmodium_vivax_SaI-1|ctg_7022|Pv095220|Pv	94	38	Dermatobia hominis mitochondrion, complete genome	5E-015	PFARGA1 P.falciparum 5S rRNA gene, clone N2	2E-007
su-gi-contig_829	Contig-829	Contig829	12	8	4	1099	.	77.1		N	829	016_PfLab1-M-P16b.ab1		rhoptry-associated protein 3, RAP3	0.0	PFE0075c	834	1203	100	69	69	1	370	1	1			FOR	MAL5_Piece#4	0.0	PFE0075c	Hit	MAL5	1068	100	80947	1	FOR	rhoptry-associated protein 2, putative	6e-61	Plasmodium_vivax_SaI-1|ctg_7027|Pv097590|Pv	43	68
su-gi-contig_844	Contig-844	Contig844	12	1	11	1921	.	75		N	844	016_PfLab1-M-P13b.ab1		hypothetical protein	0.0	PFE0385w	1921	4584	100	42	42	1	2482	1	1			FOR	MAL5_Piece#13	0.0	PFE0385w	Hit	MAL5	1921	100	324720	1	FOR	hypothetical protein	1e-141	Plasmodium_yoelii_yoelii_str._17XNL|MALPY00761|PY02736|Py	47	58
su-gi-contig_819	Contig-819	Contig819	12	9	3	1236	.	74.4		N	819	gi|27157430|gb|CA855514.1|CA855514		hypothetical protein	0.0	PFE1285w	903	903	100	100	100	141	1	141	1			FOR	MAL5_Piece#43	0.0	PFE1285w	Hit	MAL5	1112	100	1071227	7	FOR	hypothetical protein, conserved	1e-134	Plasmodium_vivax_SaI-1|ctg_6840|Pv079955|Pv	76	100	Saccharomyces cerevisiae mitochondrion, complete genome	1E-010
su-gi-contig_817	Contig-817	Contig817	12	4	8	2703	.	77		N	817	078_PfLab1-M-P19b.ab1		P. falciparum PK4 protein kinase	0.0	PFF1370w	2703	9219	99	29	30	1	4393	1	1			FOR	MAL6_Piece#47	0.0	PFF1370w	Hit	MAL6	2703	99	1164255	1	FOR	Protein kinase domain, putative	1e-172	Plasmodium_yoelii_yoelii_str._17XNL|MALPY01779|PY05545|Py	42	36	Adoxophyes honmai mitochondrion, complete genome	3E-013
su-gi-contig_706	Contig-706	Contig706	12	1	11	968	.	81.7		N	706	D09_PfLab1-Large-Plate12b.ab1	364	hypothetical protein	0.0	PFF0165c	403	3312	100	12	12	566	1	566	1			FOR	MAL6_Piece#6	0.0	PFF0165c	5p-56	MAL6	968	100	136063	1	REV	hypothetical protein	7e-24	Plasmodium_yoelii_yoelii_str._17XNL|MALPY00711|PY02581|Py	47	13
su-gi-contig_841	Contig-841	Contig841	12	8	4	1296	0.1	71.5		N	841	gi|22791979|gb|BU495785.1|BU495785		erythrocyte membrane-associated antigen	0.0	MAL7P1.12	1280	6852	100	19	19	1	5572	1	1			FOR	MAL7_Piece#8	0.0	MAL7P1.12	Hit	MAL7	1293	99	196604	1	FOR	erythrocyte membrane-associated antigen, putative	0	Plasmodium_berghei|PB_RP3695|PB000800.03.0|Pb	90	29
su-gi-contig_535	Contig-535	Contig535	12	1	11	501	2	84		N	535	gi|12390445|gb|AU088304.1|AU088304		ring stage expressed protein	1E-019	MAL7P1.170	69	882	92	8	8	434	14	434	1			FOR	MAL7_Piece#56	0.0	MAL7P1.170	5p-222	MAL7	364	98	1376281	20	FOR	hypothetical protein	0.025	Plasmodium_berghei|PB_PH2471|PB402672.00.0|Pb	34	33
su-gi-contig_825	Contig-825	Contig825	12	9	3	978	.	73.4		Y	825	gi|21255501|gb|BQ452389.1|BQ452389		vacuolar proton-translocating ATPase subunit A, putative	0.0	PF08_0113	724	3162	100	23	30	6	1927	6	2			REV	MAL8_Piece#15	0.0	PF08_0113	Hit	MAL8	724	100	364893	6	FOR	vacuolar proton translocating ATPase subunit A, putative	4e-71	Plasmodium_vivax_SaI-1|ctg_6899|Pv088205|Pv	48	34	Adoxophyes honmai mitochondrion, complete genome	3E-010
su-gi-contig_816	Contig-816	Contig816	12	2	10	1169	.	75.1		N	816	D12_PfBamHI-L-T3-Plate15a.ab1		vacuolar proton-translocating ATPase subunit A, putative	0.0	PF08_0113	1162	3162	100	37	37	8	605	8	1			FOR	MAL8_Piece#15	0.0	PF08_0113	Hit	MAL8	1162	100	365798	8	FOR	vacuolar proton-translocating ATPase subunit A, putative	1e-173	Plasmodium_berghei|PB_RP0672|PB000782.00.0|Pb	74	42
su-gi-contig_340	Contig-340	Contig340	12	6	6	930	.	64.8	911	N	340	029_PfLab1-M-P17b.ab1	269	RNA-binding protein, putative	0.0	MAL8P1.40	802	861	100	93	93	18	60	18	1			FOR	MAL8_Piece#41	0.0	MAL8P1.40	Hit	MAL8	448	100	1023637	18	REV	RNA-binding protein, putative	1e-142	Plasmodium_berghei|PB_RP0010|PB000007.00.0|Pb	86	93
su-gi-contig_810	Contig-810	Contig810	12	12	0	1703	.	79.3		N	810	gi|21254975|gb|BQ451863.1|BQ451863		hypothetical protein	0.0	PFI0975c	1112	10146	100	11	17	1	5572	1	2			FOR	MAL9_Piece#33	0.0	PFI0975c	Hit	MAL9	1112	100	813143	1	REV	hypothetical protein	2e-46	Plasmodium_yoelii_yoelii_str._17XNL|MALPY01705|PY05377|Py	29	25	Schizosaccharomyces japonicus mitochondrion, complete genome	6E-007
su-gi-contig_724	Contig-724	Contig724	12	3	9	1175	.	81		Y	724	gi|17966906|gb|BM273609.1|BM273609		ubiquitin-like protein, putative	0.0	PFI1085w	752	4629	99	16	16	424	1824	424	1			FOR	MAL9_Piece#36	0.0	PFI1085w	Hit	MAL9	752	99	897228	424	FOR	ubiquitin-like protein, putative	8e-51	Plasmodium_vivax_SaI-1|ctg_7052|Pv099520|Pv	48	16
su-gi-contig_822	Contig-822	Contig822	12	12	0	1603	.	77.3		Y	822	gi|27158859|gb|CA856387.1|CA856387		hypothetical protein	0.0	PFI1455c	819	819	100	100	100	121	1	121	1			FOR	MAL9_Piece#48	0.0	PFI1455c	3p-185	MAL9	798	99	1183471	16	FOR	hypothetical protein, conserved	1e-123	Plasmodium_vivax_SaI-1|ctg_7052|Pv099940|Pv	76	100	Sepioteuthis lessoniana mitochondrion, complete genome	2E-016	PFARGA1 P.falciparum 5S rRNA gene, clone N2	2E-008
su-gi-contig_909	Contig-909	Contig909	11	7	4	2217	.	79.2		N	909	A12_Pf-Sau3A-T3-M-P39_d.ab1		hypothetical protein	0.0	PF10_0034	916	3912	99	23	53	272	1	272	3			FOR	MAL10_Piece#6	0.0	PF10_0034	Hit	MAL10	1007	100	142149	1	FOR	hypothetical protein	1e-101	Plasmodium_vivax_SaI-1|ctg_7022|Pv094350|Pv	55	29	Adoxophyes honmai mitochondrion, complete genome	6E-023
su-gi-contig_277	Contig-277	Contig277	11	7	4	1363	0.7	67.6		N	277	gi|46502796|gb|AJ555586.1|AJ555586		ring-infected erythrocyte surface antigen precursor	0.0	PFA0110w	793	3258	99	24	24	3	634	3	1			FOR	MAL1_Piece#4	0.0	PFA0110w	Hit	MAL1	793	99	99891	3	FOR	mature-parasite-infected erythrocyte surface antigen	1e-15	Plasmodium_yoelii_yoelii_str._17XNL|MALPY01248|PY04167|Py	30	15
su-gi-contig_910	Contig-910	Contig910	11	6	5	1489	.	77.2		N	910	B09_2813_1.ab1		hypothetical protein	0.0	PFA0255c	1475	1707	100	86	86	1	233	1	1			FOR	MAL1_Piece#9	0.0	PFA0255c	Hit	MAL1	1489	100	222526	1	FOR	Pb-reticulocyte binding protein	0	Plasmodium_berghei|PB_RP1871|PB001037.01.0|Pb	84	94
su-gi-contig_887	Contig-887	Contig887	11	11	0	1015	.	76		N	887	gi|27156878|gb|CA855197.1|CA855197		adenylate kinase, putative	0.0	PF10_0086	729	729	100	100	100	63	1	63	1			FOR	MAL10_Piece#15	0.0	PF10_0086	Hit	MAL10	820	100	369024	3	REV	adenylate kinase 2, putative	1e-126	Plasmodium_vivax_SaI-1|ctg_7022|Pv094660|Pv	88	100	Melipona bicolor mitochondrion, complete genome	2E-008
su-gi-contig_854	Contig-854	Contig854	11	11	0	796	0.5	77.4		N	854	gi|21254648|gb|BQ451536.1|BQ451536		hypothetical protein	1E-167	PF10_0164	295	393	100	75	75	462	1	462	1			FOR	MAL10_Piece#28	0.0	PF10_0164	5p-43	MAL10	797	99	682189	1	REV	hypothetical protein	2e-05	Plasmodium_berghei|PB_PH0108|PB400116.00.0|Pb	38	86	Squalogadus modificatus mitochondrion, complete genome	2E-011	PFARGA1 P.falciparum 5S rRNA gene, clone N2	5E-008
su-gi-contig_870	Contig-870	Contig870	11	11	0	877	.	80.5		N	870	gi|27159217|gb|CA856581.1|CA856581		calmodulin, putative	0.0	PF10_0301	639	639	100	100	100	5	1	5	1			FOR	MAL10_Piece#51	0.0	PF10_0301	Hit	MAL10	877	100	1251283	1	FOR	calmodulin	3e-49	Plasmodium_yoelii_yoelii_str._17XNL|MALPY00147|PY00524|Py	44	100	Ascaris suum mitochondrion, complete genome	3E-010	TRBS3RRBN Trypanosoma cruzi 5.8S ribosomal RNA, internal transcribed spacers 1-7 (ITS1-ITS7), and 28S ribosomal RNA	8E-007
su-gi-contig_865	Contig-865	Contig865	11	4	7	1730	.	76.7		N	865	E02_PfLab1-L-Plate4b.ab1		asparagine-rich antigen	0.0	PF10_0314	1730	3573	99	48	48	1	895	1	1			FOR	MAL10_Piece#52	0.0	PF10_0314	Hit	MAL10	1730	99	1295635	1	FOR	asparagine-rich antigen, putative	1e-74	Plasmodium_chabaudi|PC_RP0180|PC000153.00.0|Pc	34	84
su-gi-contig_878	Contig-878	Contig878	11	9	2	1053	.	70.1		N	878	gi|27158891|gb|CA856407.1|CA856407		hypothetical protein	0.0	PF10_0328	997	1467	99	68	68	57	1	57	1			FOR	MAL10_Piece#54	0.0	PF10_0328	Hit	MAL10	714	99	1349668	50	FOR	hypothetical protein,conserved	1e-136	Plasmodium_vivax_SaI-1|ctg_7164|Pv111040|Pv	71	72
su-gi-contig_902	Contig-902	Contig902	11	11	0	867	.	79.5		N	902	gi|22792888|gb|BU496694.1|BU496694		hypothetical protein	0.0	PF10_0336	867	933	100	93	93	1	28	1	1			FOR	MAL10_Piece#56	0.0	PF10_0336	Hit	MAL10	867	100	1378133	1	FOR	conserved hypothetical protein	2e-26	Plasmodium_berghei|PB_RP2778|PB001154.02.0|Pb	44	80
su-gi-contig_898	Contig-898	Contig898	11	11	0	1226	.	81.2		N	898	gi|22794357|gb|BU498163.1|BU498163		hypothetical protein	0.0	PF10_0348	566	2094	100	27	27	1	1529	1	1			FOR	MAL10_Piece#57	0.0	PF10_0348	3p-38	MAL10	1208	100	1415969	1	FOR	conserved hypothetical protein	4e-15	Plasmodium_chabaudi|PC_RP4969|PC000794.04.0|Pc	34	38	Monosiga brevicollis mitochondrion, complete genome	3E-011
su-gi-contig_871	Contig-871	Contig871	11	11	0	795	.	77.5		N	871	gi|27155662|gb|CA854469.1|CA854469		ATP-dependent phosphofructokinase, putative	0.0	PF11_0294	795	4713	100	17	17	1	2256	1	1			FOR	MAL11_Piece#44	0.0	PF11_0294	Hit	MAL11	795	100	1097230	1	FOR	ATP-dependent phosphofructokinase, putative	3e-26	Plasmodium_berghei|PB_RP3074|PB000087.03.0|Pb	39	21
su-gi-contig_885	Contig-885	Contig885	11	8	3	1370	.	81		N	885	011_PfLab1-M-P17b.ab1		hypothetical protein	0.0	PF11_0333	1370	4512	100	30	30	1	2815	1	1			FOR	MAL11_Piece#51	0.0	PF11_0333	Hit	MAL11	1370	100	1252576	1	FOR	hypothetical protein	2e-28	Plasmodium_vivax_SaI-1|ctg_6977|Pv092225|Pv	38	16
su-gi-contig_860	Contig-860	Contig860	11	7	4	1944	.	75.9		N	860	A08_917_1.ab1		hypothetical protein	0.0	PFL1395c	1777	9630	99	18	18	168	7850	168	1			FOR	MAL12_Piece#47	0.0	PFL1395c	Hit	MAL12	1777	99	1169587	168	FOR	hypothetical protein	2e-45	Plasmodium_yoelii_yoelii_str._17XNL|MALPY00545|PY01983|Py	28	26
su-gi-contig_862	Contig-862	Contig862	11	10	1	1395	.	71.6		N	862	gi|21480450|gb|BQ577133.1|BQ577133		26S proteasome regulatory subunit, putative	0.0	PF13_0033	1182	1182	100	100	100	174	1	174	1			FOR	MAL13_Piece#12	0.0	PF13_0033	Hit	MAL13	1232	99	297373	74	REV	26s protease regulatory subunit s10b (p44) (conserved atpase domain protein 44).	0	Plasmodium_yoelii_yoelii_str._17XNL|MALPY00713|PY02590|Py	96	100
su-gi-contig_899	Contig-899	Contig899	11	11	0	967	.	75.5		N	899	gi|22794244|gb|BU498050.1|BU498050	395	DNA replication licensing factor mcm4-related	0.0	PF13_0095	745	3018	100	25	25	7	2274	7	1			FOR	MAL13_Piece#29	0.0	PF13_0095	Hit	MAL13	961	100	714419	7	FOR	DNA replication licensing factor mcm4, putative	1e-96	Plasmodium_berghei|PB_RP0899|PB001176.00.0|Pb	77	24	Geothelphusa dehaani mitochondrion, complete genome	3E-007
su-gi-contig_864	Contig-864	Contig864	11	11	0	1236	0.2	78.7		N	864	gi|27156700|gb|CA855095.1|CA855095		hypothetical protein	0.0	PF13_0299	744	2895	99	26	42	6	818	6	2			FOR	MAL13_Piece#89	0.0	PF13_0299	Hit	MAL13	744	99	2221349	6	REV	hypothetical protein	1e-139	Plasmodium_vivax_SaI-1|ctg_7169|Pv114785|Pv	60	42	Schizosaccharomyces japonicus mitochondrion, complete genome	3E-014
su-gi-contig_46	Contig-46	Contig46	11	1	10	1563	.	71.1		N	46	A11_171_603.ab1		TCP-1/cpn60 chaperonin family, putative	0.0	MAL13P1.283	1467	1587	100	92	92	2	121	2	1			FOR	MAL13_Piece#92	0.0	MAL13P1.283	Hit	MAL13	1538	100	2289024	25	FOR	T-complex protein 1, delta subunit, putative	0	Plasmodium_vivax_SaI-1|ctg_7169|Pv114865|Pv	95	92
su-gi-contig_752	Contig-752	Contig752	11	0	11	626	.	79.1		N	752	A05_PfBamHI-Medium-T7-Plate2a.ab1		pyrroline carboxylate reductase	1E-169	MAL13P1.284	303	789	99	38	38	324	1	324	1			FOR	MAL13_Piece#92	0.0	MAL13P1.284	5p-152	MAL13	344	100	2291647	1	FOR	hypothetical protein	1e-33	Plasmodium_chabaudi|PC_RP2766|PC001153.02.0|Pc	65	100
su-gi-contig_855	Contig-855	Contig855	11	7	4	1805	.	71.8		N	855	E02_PfLab1-Large-Plate10b.ab1		RNA binding protein, putative	0.0	PF13_0315	1531	1530	99	100	100	124	1	124	1			FOR	MAL13_Piece#95	0.0	PF13_0315	Hit	MAL13	1218	99	2356455	1	REV	RNA-binding protein, putative	0	Plasmodium_vivax_SaI-1|ctg_7169|Pv114940|Pv	79	63
su-gi-contig_879	Contig-879	Contig879	11	11	0	514	.	88.9		N	879	gi|17968429|gb|BM275108.1|BM275108		hypothetical protein conserved in P. falciparum	2E-014	MAL13P1.475	43	1953	97	2	2	340	120	339	1			FOR	MAL14_Piece#116	0.0	PF14_0671	5p-579	MAL14	513	99	2880330	3	REV	hypothetical protein	6e-09	Plasmodium_chabaudi|PC_PH1401|PC401526.00.0|Pc	28	75	Trachyrincus murrayi mitochondrion, complete genome	5E-011	TRBS3RRBN Trypanosoma cruzi 5.8S ribosomal RNA, internal transcribed spacers 1-7 (ITS1-ITS7), and 28S ribosomal RNA	3E-008
su-gi-contig_558	Contig-558	Contig558	11	4	7	1083	.	75		N	558	080_PfLab1-M-P16b.ab1		hypothetical protein, conserved	0.0	PF14_0324	1036	1695	99	61	61	1	661	1	1			FOR	MAL14_Piece#55	0.0	PF14_0324	Hit	MAL14	1083	99	1372518	1	FOR	hypothetical protein, conserved	0	Plasmodium_vivax_SaI-1|ctg_6877|Pv084820|Pv	90	62	Saccharomyces cerevisiae mitochondrion, complete genome	9E-008
su-gi-contig_900	Contig-900	Contig900	11	6	5	1109	.	76.3	1089	N	900	E04_1453_1.ab1		hypothetical protein	0.0	PF14_0360	1082	1986	100	54	54	1	905	1	1			FOR	MAL14_Piece#62	0.0	PF14_0360	Hit	MAL14	1088	100	1535440	1	FOR	unknown protein	1e-159	Plasmodium_yoelii_yoelii_str._17XNL|MALPY00682|PY02477|Py	73	57
su-gi-contig_886	Contig-886	Contig886	11	11	0	892	.	77.6		N	886	gi|27156926|gb|CA855225.1|CA855225		hypothetical protein	0.0	PF14_0375	543	543	100	100	100	175	1	175	1			FOR	MAL14_Piece#65	0.0	PF14_0375	Hit	MAL14	828	99	1611351	1	REV	conserved hypothetical protein	4e-91	Plasmodium_chabaudi|PC_RP2686|PC001052.02.0|Pc	82	98	Geothelphusa dehaani mitochondrion, complete genome	1E-009	PFARGA1 P.falciparum 5S rRNA gene, clone N2	2E-007
su-gi-contig_866	Contig-866	Contig866	11	3	8	1510	.	76.4		N	866	C06_288_302.ab1		hypothetical protein	0.0	PF14_0588	1508	8262	99	18	18	3	1429	3	1			FOR	MAL14_Piece#101	0.0	PF14_0588	Hit	MAL14	1508	99	2504525	3	FOR	CCAAT-box DNA binding protein subunit B, putative	3e-19	Plasmodium_yoelii_yoelii_str._17XNL|MALPY00100|PY00348|Py	25	38
su-gi-contig_237	Contig-237	Contig237	11	0	11	718	.	74.1		N	237	D07_pf-Sau3A-T3-L-P1.ab1		hypothetical protein	0.0	PF14_0636	523	2709	100	19	19	94	49	94	1			FOR	MAL14_Piece#110	0.0	PF14_0636	Hit	MAL14	523	100	2731026	94	FOR	hypothetical protein	3e-19	Plasmodium_vivax_SaI-1|ctg_7179|Pv117125|Pv	32	16
su-gi-contig_859	Contig-859	Contig859	11	9	2	1225	.	81		N	859	gi|21543972|gb|BQ597246.1|BQ597246		reticulocyte binding protein 2 homolog B, putative	0.0	PF14_0675	1225	3288	99	37	37	1	767	1	1			FOR	MAL14_Piece#116	0.0	PF14_0675	Hit	MAL14	1225	99	2892986	1	FOR	reticulocyte binding protein 2 homolog B, putative	3e-65	Plasmodium_chabaudi|PC_RP4107|PC000085.04.0|Pc	52	46
su-gi-contig_888	Contig-888	Contig888	11	6	5	1461	.	79.4		N	888	H04_PfLab1-L-Plate14b.ab1		hypothetical protein	0.0	PF14_0745	714	714	99	100	100	441	1	441	1			FOR	MAL14_Piece#128	0.0	PF14_0745	Hit	MAL14	1018	99	3182696	10	FOR	hypothetical protein	6e-06	Plasmodium_berghei|PB_PH0108|PB400116.00.0|Pb	46	64	Ascaris suum mitochondrion, complete genome	8E-009	PFARGA1 P.falciparum 5S rRNA gene, clone N2	4E-007
su-gi-contig_857	Contig-857	Contig857	11	2	9	1632	0.1	79		N	857	C11_PfLab1-Large-Plate15b.ab1		hypothetical protein, conserved	0.0	PFB0240w	1374	1374	100	100	100	218	1	218	1			FOR	MAL2_Piece#9	0.0	PFB0240w	Hit	MAL2	1441	100	223452	1	FOR	conserved hypothetical protein	0	Plasmodium_berghei|PB_RP3843|PB000967.03.0|Pb	77	101
su-gi-contig_905	Contig-905	Contig905	11	3	8	1582	.	81.1		N	905	G06_PfLab1-Large-Plate10b.ab1		hypothetical protein	0.0	PFD0840w	1582	20310	100	8	10	1	17101	1	1			FOR	MAL4_Piece#32	0.0	PFD0840w	Hit	MAL4	1582	100	780375	1	FOR	conserved hypothetical protein	5e-58	Plasmodium_berghei|PB_RP3738|PB000858.03.0|Pb	49	27	Paracoccidioides brasiliensis strain Pb18 mitochondrion, complete genome	6E-010
su-gi-contig_201	Contig-201	Contig201	11	4	7	1571	0.2	79.2		N	201	F01_2370_302.ab1		hypothetical protein	0.0	PFD1015w	887	1158	99	77	82	361	272	335	1			FOR	MAL4_Piece#41	0.0	PFD1015w	Hit	MAL4	1211	99	1006324	347	FOR	hypothetical protein	1e-111	Plasmodium_vivax_SaI-1|ctg_6950|Pv090145|Pv	72	72	Adoxophyes honmai mitochondrion, complete genome	5E-038
su-gi-contig_515	Contig-515	Contig515	11	1	10	1502	.	63.1		N	515	F04_PfLab1-Large-Plate13b.ab1		erythrocyte membrane protein 1 (PfEMP1)	0.0	PFD0625c	1343	6834	99	20	20	160	4317	160	1			FOR	MAL4_Piece#23	0.0	PFD0625c	Hit	MAL4	1183	99	570783	160	REV	40S ribosomal protein S23, putative	2e-25	Plasmodium_vivax_SaI-1|ctg_7187|Pv119470|Pv	98	38
su-gi-contig_892	Contig-892	Contig892	11	11	0	1293	.	79.7		N	892	gi|21543133|gb|BQ596407.1|BQ596407	517	hypothetical protein	0.0	PFD0800c	1152	1170	100	98	98	24	19	24	1			FOR	MAL4_Piece#30	0.0	PFD0800c	Hit	MAL4	1270	100	729947	24	FOR	hypothetical protein, conserved	8e-82	Plasmodium_vivax_SaI-1|ctg_6950|Pv089915|Pv	82	60
su-gi-contig_893	Contig-893	Contig893	11	11	0	709	0.3	73.6	688	N	893	gi|22794119|gb|BU497925.1|BU497925	368	GTPase, putative	0.0	PFE0625w	422	603	99	70	70	96	182	96	1			FOR	MAL5_Piece#22	0.0	PFE0625w	Hit	MAL5	450	100	545712	158	FOR	GTPase, putative	4e-67	Plasmodium_berghei|PB_RP1136|PB000167.01.0|Pb	81	103	Saccharomyces cerevisiae mitochondrion, complete genome	1E-009	TRBS3RRBN Trypanosoma cruzi 5.8S ribosomal RNA, internal transcribed spacers 1-7 (ITS1-ITS7), and 28S ribosomal RNA	4E-008
su-gi-contig_891	Contig-891	Contig891	11	8	3	1250	.	81.5	1230	N	891	B07_2713_1.ab1		hypothetical protein	0.0	PFE0640w	798	798	100	100	100	57	1	57	1			FOR	MAL5_Piece#23	0.0	PFE0640w	Hit	MAL5	1229	100	553932	1	FOR	A-kinase anchoring protein 18 gamma	6e-71	Plasmodium_yoelii_yoelii_str._17XNL|MALPY01425|PY04627|Py	50	101	Paracoccidioides brasiliensis strain Pb18 mitochondrion, complete genome	3E-008
su-gi-contig_901	Contig-901	Contig901	11	5	6	965	.	67	944	N	901	gi|17969228|gb|BM275884.1|BM275884	336	60S ribosomal subunit protein L8, putative	0.0	PFE0845c	783	783	100	100	100	125	1	125	1			FOR	MAL5_Piece#29	0.0	PFE0845c	Hit	MAL5	802	100	712745	1	REV	60S ribosomal protein L8, putative	1e-147	Plasmodium_vivax_SaI-1|ctg_6840|Pv080405|Pv	95	100
su-gi-contig_25	Contig-25	Contig25	11	11	0	1191	.	78.3		N	25	gi|27157357|gb|CA855473.1|CA855473		hypothetical protein	0.0	MAL7P1.102	1191	5196	100	23	27	1	2420	1	1			FOR	MAL7_Piece#37	0.0	MAL7P1.102	Hit	MAL7	1191	100	905412	1	REV	hypothetical protein	1e-43	Plasmodium_yoelii_yoelii_str._17XNL|MALPY00676|PY02458|Py	36	23	Tripsacum dactyloides cultivar Pete mitochondrion, complete genome	2E-021
su-gi-contig_863	Contig-863	Contig863	11	10	1	976	.	76.2		N	863	gi|27159138|gb|CA856535.1|CA856535		lysophospholipase-like protein, putative	0.0	PF07_0040	740	1107	100	67	67	6	368	6	1			FOR	MAL7_Piece#20	0.0	PF07_0040	Hit	MAL7	953	100	490308	6	FOR	lysophospholipase, putative	2e-80	Plasmodium_vivax_SaI-1|ctg_6899|Pv088015|Pv	57	66
su-gi-contig_856	Contig-856	Contig856	11	5	6	1286	.	81.1		N	856	059_PfLab1-S-Plate10b.ab1		hypothetical protein	0.0	PF07_0042	1006	8733	100	12	12	281	1	281	1			FOR	MAL7_Piece#21	0.0	PF07_0042	Hit	MAL7	1286	100	518205	1	FOR	R27-2 protein	4e-23	Plasmodium_yoelii_yoelii_str._17XNL|MALPY01442|PY04691|Py	28	16	Paracoccidioides brasiliensis strain Pb18 mitochondrion, complete genome	2E-009
su-gi-contig_861	Contig-861	Contig861	11	11	0	1443	.	75.5		N	861	gi|21480183|gb|BQ576866.1|BQ576866		hypothetical protein	0.0	MAL8P1.65	1362	3708	99	37	37	82	1	82	1			FOR	MAL8_Piece#35	0.0	MAL8P1.65	Hit	MAL8	1434	99	852736	10	REV	SNF2 family N-terminal domain, putative	1e-151	Plasmodium_yoelii_yoelii_str._17XNL|MALPY01141|PY03840|Py	60	46	Paracoccidioides brasiliensis strain Pb18 mitochondrion, complete genome	5E-007
su-gi-contig_897	Contig-897	Contig897	11	11	0	902	.	77.9		N	897	gi|21543720|gb|BQ596994.1|BQ596994		hypothetical protein	0.0	MAL8P1.106	902	1038	100	87	87	1	89	1	1			FOR	MAL8_Piece#23	0.0	MAL8P1.106	Hit	MAL8	657	100	552424	1	REV	hypothetical protein	1e-116	Plasmodium_vivax_SaI-1|ctg_7202|Pv123225|Pv	68	81
su-gi-contig_850	Contig-850	Contig850	11	8	3	1058	0.9	88.8		N	850	D11_PfBamHI-S-T7-Plate12a.ab1		heat shock 70 kDa protein	8E-016	PF08_0054	42	2034	100	2	2	1017	2	1017	1			FOR	MAL8_Piece#35	0.0	PF08_0054	5p-463	MAL8	1011	99	860514	48	FOR	hypothetical protein	1e-08	Plasmodium_berghei|PB_RP1822|PB103919.00.0|Pb	36	68	Saccharomyces cerevisiae mitochondrion, complete genome	2E-012
su-gi-contig_908	Contig-908	Contig908	11	6	5	1519	.	75.3		N	908	D04_484_1.ab1		transport protein	0.0	PF08_0036	971	2280	99	43	43	20	1310	20	1			FOR	MAL8_Piece#40	0.0	PF08_0036	Hit	MAL8	1235	99	999631	20	FOR	protein transport protein Sec23A, putative	0	Plasmodium_vivax_SaI-1|ctg_6950|Pv089235|Pv	95	43
su-gi-contig_884	Contig-884	Contig884	11	1	10	1207	.	73.7		Y	884	gi|27157246|gb|CA855404.1|CA855404		hypothetical protein	0.0	PF08_0012	1207	7200	100	17	17	1	940	1	1			REV	MAL8_Piece#49	0.0	PF08_0012	Hit	MAL8	1207	100	1200875	1	FOR	hypothetical protein	5e-19	Plasmodium_yoelii_yoelii_str._17XNL|MALPY01741|PY05457|Py	25	31
su-gi-contig_890	Contig-890	Contig890	11	11	0	803	.	77.1		N	890	gi|22791188|gb|BU494994.1|BU494994	310	hypothetical protein	0.0	PFI0270w	720	720	100	100	100	34	1	34	1			FOR	MAL9_Piece#12	0.0	PFI0270w	Hit	MAL9	758	100	278333	1	FOR	hypothetical protein	1e-118	Plasmodium_vivax_SaI-1|ctg_7052|Pv098715|Pv	80	100
su-gi-contig_889	Contig-889	Contig889	11	11	0	1145	.	78.3		N	889	gi|22794023|gb|BU497829.1|BU497829		proteasome precursor, putative	0.0	PFI1545c	849	849	100	100	100	56	1	56	1			FOR	MAL9_Piece#51	0.0	PFI1545c	Hit	MAL9	1139	100	1272895	1	REV	proteasome precursor, putative	1e-124	Plasmodium_berghei|PB_RP0287|PB000332.00.0|Pb	78	100	Chelonia mydas mitochondrion, complete genome	1E-007
su-gi-contig_933	Contig-933	Contig933	10	2	8	833	.	84.2		N	933	008_PfLab1-M-P16b.ab1		hypothetical protein	4E-017	MAL8P1.102	140	1764	82	8	8	231	1226	183	1			FOR	MAL1_Piece#5	0.0	PFA0125c	5p-589	MAL1	597	98	116382	39	REV	hypothetical protein	6e-29	Plasmodium_chabaudi|PC_PH1401|PC401526.00.0|Pc	44	82
su-gi-contig_1009	Contig-1009	Contig1009	10	0	10	829	.	79.4		N	1009	B01_PfBamHI-M-T3-Plate5a.ab1		hypothetical protein	0.0	PF10_0045	829	9042	100	9	9	1	1468	1	1			FOR	MAL10_Piece#8	0.0	PF10_0045	Hit	MAL10	829	100	194659	1	FOR	homeobox-containing protein	3e-79	Plasmodium_yoelii_yoelii_str._17XNL|MALPY01640|PY05189|Py	55	43	Adoxophyes honmai mitochondrion, complete genome	5E-015
su-gi-contig_953	Contig-953	Contig953	10	8	2	1357	.	74.5		N	953	gi|27155457|gb|CA854356.1|CA854356		hypothetical protein	0.0	PF10_0094	1065	1662	99	64	64	293	1	293	1			FOR	MAL10_Piece#16	0.0	PF10_0094	Hit	MAL10	1357	99	390137	1	FOR	hypothetical protein, conserved	1e-109	Plasmodium_vivax_SaI-1|ctg_7022|Pv094700|Pv	85	41
su-gi-contig_994	Contig-994	Contig994	10	10	0	595	.	85.7	576	N	994	gi|17968349|gb|BM275029.1|BM275029	64	hypothetical protein	2E-049	PF10_0164	98	393	100	25	25	238	296	238	1			FOR	MAL10_Piece#28	0.0	PF10_0164	Hit	MAL10	548	99	681422	28	REV	hypothetical protein	2e-09	Plasmodium_chabaudi|PC_PH1401|PC401526.00.0|Pc	30	69	Bombyx mori mitochondrial DNA, complete genome, strain C-108	1E-014	PFARGA1 P.falciparum 5S rRNA gene, clone N2	1E-007
su-gi-contig_930	Contig-930	Contig930	10	3	7	885	1.5	78.6		N	930	gi|12389653|gb|AU087512.1|AU087512		hypothetical protein	5E-069	PF10_0258	162	591	95	27	27	724	1	724	1			FOR	MAL10_Piece#45	0.0	PF10_0258	5p-260	MAL10	843	97	1102381	43	FOR	hypothetical protein	2e-06	Plasmodium_berghei|PB_PH0108|PB400116.00.0|Pb	30	88	Paracoccidioides brasiliensis strain Pb18 mitochondrion, complete genome	3E-010
su-gi-contig_955	Contig-955	Contig955	10	7	3	1649	.	73.5		N	955	D04_1223_603.ab1		methionine -- tRNA ligase, putative	0.0	PF10_0340	1616	2670	100	61	61	1	1055	1	1			FOR	MAL10_Piece#56	0.0	PF10_0340	Hit	MAL10	1629	100	1385745	1	FOR	methionine- tRNA ligase, putative	0	Plasmodium_vivax_SaI-1|ctg_7164|Pv110980|Pv	75	61
su-gi-contig_923	Contig-923	Contig923	10	2	8	1827	.	76.2		N	923	011_PfLab1-S-Plate8b.ab1		hypothetical protein	0.0	PF10_0348	1225	2094	99	59	59	581	1	581	1			FOR	MAL10_Piece#57	0.0	PF10_0348	Hit	MAL10	1805	99	1413861	1	FOR	Duffy receptor precursor	5e-17	Plasmodium_vivax_SaI-1|ctg_7164|Pv110810|Pv	26	24	Tripsacum dactyloides cultivar Pete mitochondrion, complete genome	2E-016
su-gi-contig_895	Contig-895	Contig895	10	10	0	692	.	80.8		N	895	gi|21884696|gb|BQ739683.1|BQ739683		hypothetical protein	2E-015	PF11_0451	53	1518	96	3	3	388	655	385	1			REV	MAL11_Piece#9	0.0			MAL11	677	100	218069	16	REV	hypothetical protein	9e-05	Plasmodium_yoelii_yoelii_str._17XNL|MALPY01276|PY04239|Py	32	9	Geothelphusa dehaani mitochondrion, complete genome	1E-012	PFARGA1 P.falciparum 5S rRNA gene, clone N2	1E-008
su-gi-contig_927	Contig-927	Contig927	10	4	6	904	0.9	76.2		N	927	gi|15907423|gb|BI814748.1|BI814748		early transcribed membrane protein 11.2	1E-161	PF11_0040	285	285	100	100	100	537	1	537	1			FOR	MAL11_Piece#6	0.0	PF11_0040	5p-69	MAL11	819	99	129314	47	REV	early transcribed membrane protein 11.2, putative	8e-21	Plasmodium_vivax_SaI-1|ctg_6663|Pv003565|Pv	55	84	Pelomedusa subrufa mitochondrion, complete genome	8E-011
su-gi-contig_1004	Contig-1004	Contig1004	10	1	9	798	.	75.8		N	1004	E02_PfBamHI-S-T3-Plate7a.ab1		hypothetical protein	0.0	PF11_0074	798	2232	99	36	36	1	712	1	1			FOR	MAL11_Piece#11	0.0	PF11_0074	Hit	MAL11	798	99	262568	1	FOR	conserved hypothetical protein	5e-42	Plasmodium_chabaudi|PC_RP1416|PC000370.01.0|Pc	57	56
su-gi-contig_66	Contig-66	Contig66	10	6	4	887	.	70.2		N	66	G07_PfLab1-L-Plate2b.ab1		falcipain-3	0.0	PF11_0162	619	1479	100	42	42	129	861	129	1			FOR	MAL11_Piece#24	0.0	PF11_0162	Hit	MAL11	756	99	581840	129	REV	vivapain-2	3e-83	Plasmodium_vivax_SaI-1|ctg_6977|Pv091415|Pv	64	43	Trachyrincus murrayi mitochondrion, complete genome	2E-023
su-gi-contig_1013	Contig-1013	Contig1013	10	0	10	866	.	73.7		Y	1013	B11_Pf-Sau3A-T3-M-P33_d.ab1		hypothetical protein	0.0	PF11_0171	866	1458	100	59	59	1	57	1	1			FOR	MAL11_Piece#25	0.0	PF11_0171	Hit	MAL11	866	100	618043	1	FOR	conserved hypothetical protein	2e-90	Plasmodium_chabaudi|PC_PH2211|PC301162.00.0|Pc	58	68
su-gi-contig_951	Contig-951	Contig951	10	10	0	600	.	76.2		N	951	gi|27158970|gb|CA856448.1|CA856448		hypothetical protein	0.0	PF11_0307	598	4017	100	15	15	3	3181	3	1			FOR	MAL11_Piece#46	0.0	PF11_0307	Hit	MAL11	598	100	1144847	3	FOR	hypothetical protein	2e-08	Plasmodium_yoelii_yoelii_str._17XNL|MALPY01741|PY05457|Py	26	16
su-gi-contig_949	Contig-949	Contig949	10	10	0	733	.	77.8		N	949	gi|27157913|gb|CA855802.1|CA855802		hypothetical protein	0.0	PF11_0327	727	4731	100	15	15	7	10	7	1			FOR	MAL11_Piece#50	0.0	PF11_0327	Hit	MAL11	727	100	1228134	7	FOR	conserved hypothetical protein	4e-63	Plasmodium_berghei|PB_RP3891|PB001012.03.0|Pb	54	19
su-gi-contig_968	Contig-968	Contig968	10	7	3	905	.	75.6		N	968	072_PfLab1-M-P14b.ab1		hypothetical protein	7E-090	PF11_0355	166	330	100	50	50	413	82	413	1			FOR	MAL11_Piece#54	0.0	PF11_0355	3p-223	MAL11	330	100	1337236	6	REV	conserved hypothetical protein	2e-81	Plasmodium_chabaudi|PC_RP1960|PC103214.00.0|Pc	78	102
su-gi-contig_880	Contig-880	Contig880	10	10	0	1369	.	84.4		N	880	gi|27156254|gb|CA854820.1|CA854820		hypothetical protein	0.0	PF11_0417	1364	5475	100	25	25	6	2126	6	1			FOR	MAL11_Piece#65	0.0	PF11_0417	Hit	MAL11	1364	100	1615355	6	FOR	hypothetical protein	2e-31	Plasmodium_vivax_SaI-1|ctg_6977|Pv092625|Pv	28	19
su-gi-contig_916	Contig-916	Contig916	10	10	0	1101	0.2	89.6	1078	N	916	gi|12388463|gb|AU086322.1|AU086322	391	hypothetical protein conserved in P. falciparum	8E-019	MAL13P1.475	47	1953	100	2	2	732	113	459	1			FOR	MAL12_Piece#7	0.0	PFL0145c	5p-345	MAL12	800	99	162704	1	REV	hypothetical protein	9e-12	Plasmodium_chabaudi|PC_PH1401|PC401526.00.0|Pc	30	76	Katharina tunicata mitochondrion, complete genome	4E-016	TRBS3RRBN Trypanosoma cruzi 5.8S ribosomal RNA, internal transcribed spacers 1-7 (ITS1-ITS7), and 28S ribosomal RNA	7E-008
su-gi-contig_975	Contig-975	Contig975	10	6	4	1043	.	77.3		N	975	C10_499_1.ab1		hypothetical protein	0.0	PFL0290w	949	6855	100	14	14	1	5907	1	1			FOR	MAL12_Piece#11	0.0	PFL0290w	Hit	MAL12	791	100	262622	1	FOR	conserved hypothetical protein	1e-75	Plasmodium_berghei|PB_RP2913|PB001549.02.0|Pb	50	24
su-gi-contig_915	Contig-915	Contig915	10	4	6	2242	.	75.2		N	915	E10_2368_302.ab1		hypothetical protein	0.0	PFL0675c	2240	3282	100	68	68	1	1006	1	1			FOR	MAL12_Piece#24	0.0	PFL0675c	Hit	MAL12	2194	100	595472	1	REV	hypothetical protein	0	Plasmodium_vivax_SaI-1|ctg_7202|Pv123385|Pv	45	76
su-gi-contig_1014	Contig-1014	Contig1014	10	0	10	852	.	80.3		N	1014	E04_PfLab1-M-Plate6b.ab1		10 kd chaperonin, putative	1E-155	PFL0740c	276	276	100	100	100	357	1	357	1			FOR	MAL12_Piece#26	0.0	PFL0740c	3p-32	MAL12	370	100	628820	12	REV	10 kDa chaperonin, putative	1e-49	Plasmodium_vivax_SaI-1|ctg_7202|Pv123450|Pv	90	100
su-gi-contig_971	Contig-971	Contig971	10	4	6	1069	.	79.8		N	971	G01_PfBamHI-L-T3-Plate2a.ab1		phospholipid-transporting ATPase, putative	0.0	PFL1125w	901	4857	100	19	19	169	1	169	1			FOR	MAL12_Piece#38	0.0	PFL1125w	Hit	MAL12	1069	100	940948	1	FOR	phospholipid-transporting ATPase, putative	1e-138	Plasmodium_vivax_SaI-1|ctg_7202|Pv123800|Pv	83	17
su-gi-contig_991	Contig-991	Contig991	10	10	0	1270	.	82.4		N	991	gi|22791195|gb|BU495001.1|BU495001		hypothetical protein	0.0	PFL1670c	1223	3393	99	36	36	1	2006	1	1			FOR	MAL12_Piece#58	0.0	PFL1670c	Hit	MAL12	1223	99	1441910	1	FOR	hypothetical protein	6e-44	Plasmodium_chabaudi|PC_RP1413|PC000365.01.0|Pc	35	106
su-gi-contig_906	Contig-906	Contig906	10	2	8	838	.	75.4		Y	906	H09_2675_1.ab1		hypothetical protein, conserved	0.0	MAL13P1.36	717	738	100	97	97	1	1	1	1			FOR	MAL13_Piece#14	0.0	MAL13P1.36	Hit	MAL13	725	99	325973	1	FOR	exosomal 3'-5' exoribonuclease complex subunit, putative	1e-115	Plasmodium_vivax_SaI-1|ctg_7202|Pv122185|Pv	79	97
su-gi-contig_1008	Contig-1008	Contig1008	10	0	10	1056	.	78.2		N	1008	G02_PfBamHI-L-T3-Plate1a.ab1		hypothetical protein	0.0	MAL13P1.39	1056	18267	100	6	6	1	1348	1	1			FOR	MAL13_Piece#16	0.0	MAL13P1.39	Hit	MAL13	1056	100	389873	1	FOR	hypothetical protein	3e-18	Plasmodium_yoelii_yoelii_str._17XNL|MALPY01438|PY04679|Py	28	63
su-gi-contig_1005	Contig-1005	Contig1005	10	1	9	1630	.	74.3		N	1005	H09_293_1.ab1		ribose-phosphate pyrophosphokinase, putative	0.0	PF13_0157	1248	1683	99	74	74	18	436	18	1			FOR	MAL13_Piece#47	0.0	PF13_0157	Hit	MAL13	1255	99	1163256	18	FOR	ribose-phosphate pyrophosphokinase, putative	1e-96	Plasmodium_vivax_SaI-1|ctg_7179|Pv116490|Pv	81	40
su-gi-contig_980	Contig-980	Contig980	10	3	7	1075	.	69.9	1057	N	980	E08_725_302.ab1		elongation factor tu, putative	0.0	MAL13P1.164	1016	1518	99	67	67	18	503	18	1			FOR	MAL13_Piece#52	0.0	MAL13P1.164	Hit	MAL13	1039	99	1288084	18	FOR	translation elongation factor Tu	1e-180	Plasmodium_yoelii_yoelii_str._17XNL|MALPY02052|PY06134|Py	91	71	Euglena longa plastid, complete genome	1E-016
su-gi-contig_941	Contig-941	Contig941	10	5	5	901	.	81		N	941	G08_PfBamHI-M-T3-Plate3a.ab1		hypothetical protein	0.0	PF13_0209	899	1755	99	51	51	3	1	3	1			FOR	MAL13_Piece#61	0.0	PF13_0209	Hit	MAL13	900	99	1507160	2	FOR	hypothetical protein, conserved	1e-28	Plasmodium_vivax_SaI-1|ctg_6871|Pv082800|Pv	68	14
su-gi-contig_965	Contig-965	Contig965	10	8	2	1074	0.2	80.8		N	965	gi|27157180|gb|CA855370.1|CA855370		60S ribosomal subunit protein L6e, putative	0.0	PF13_0213	666	666	99	100	100	362	1	362	1			FOR	MAL13_Piece#62	0.0	PF13_0213	Hit	MAL13	981	99	1545241	1	REV	60S ribosomal protein L6, putative	3e-91	Plasmodium_vivax_SaI-1|ctg_6871|Pv082840|Pv	75	93	Saccharomyces cerevisiae mitochondrion, complete genome	1E-010
su-gi-contig_939	Contig-939	Contig939	10	1	9	1494	.	74.7		Y	939	H10_1315_1.ab1		methyltransferase, putative	0.0	PF13_0286	1477	3060	99	48	48	19	1407	19	1			FOR	MAL13_Piece#87	0.0	PF13_0286	Hit	MAL13	1443	99	2160903	19	REV	FtsJ-like methyltransferase, putative	1e-128	Plasmodium_vivax_SaI-1|ctg_7169|Pv114700|Pv	51	47
su-gi-contig_924	Contig-924	Contig924	10	8	2	1436	.	74.8		N	924	gi|21542976|gb|BQ596250.1|BQ596250		hypothetical protein	0.0	MAL13P1.295	1345	6075	99	22	22	16	4732	16	1			FOR	MAL13_Piece#95	0.0	MAL13P1.295	Hit	MAL13	1401	99	2372946	16	FOR	hypothetical protein	1e-157	Plasmodium_vivax_SaI-1|ctg_7169|Pv114950|Pv	66	23
su-gi-contig_922	Contig-922	Contig922	10	10	0	500	1.8	82.8	413	N	922	gi|12390277|gb|AU088136.1|AU088136	233	hypothetical protein	4E-013	PFD0720w	49	1035	93	5	5	61	200	61	1			FOR	MAL14_Piece#106	0.0	PF14_0617	5p-239	MAL14	412	100	2634346	1	FOR	hypothetical protein	0.0003	Plasmodium_berghei|PB_PH0108|PB400116.00.0|Pb	61	29	Bombyx mandarina mitochondrion, complete genome	7E-010	PFARGA1 P.falciparum 5S rRNA gene, clone N2	5E-007
su-gi-contig_1003	Contig-1003	Contig1003	10	3	7	1774	.	76.5		N	1003	H05_1303_1.ab1		exopolyphosphatase, putative	0.0	PF14_0022	1203	1203	100	100	100	279	1	279	1			FOR	MAL14_Piece#4	0.0	PF14_0022	5p-49	MAL14	386	100	80322	20	REV	exopolyphosphatase, putative	1e-170	Plasmodium_vivax_SaI-1|ctg_6877|Pv086330|Pv	58	100	Monosiga brevicollis mitochondrion, complete genome	6E-007
su-gi-contig_967	Contig-967	Contig967	10	10	0	1461	.	79.3		N	967	gi|27156762|gb|CA855126.1|CA855126	108	hypothetical protein	0.0	PF14_0024	567	567	100	100	100	563	1	563	1			FOR	MAL14_Piece#4	0.0	PF14_0024	Hit	MAL14	1324	99	84173	1	FOR	hypothetical protein	9e-82	Plasmodium_yoelii_yoelii_str._17XNL|MALPY00036|PY00118|Py	74	102	Sepia officinalis mitochondrion, complete genome	1E-016	TRBS3RRBN Trypanosoma cruzi 5.8S ribosomal RNA, internal transcribed spacers 1-7 (ITS1-ITS7), and 28S ribosomal RNA	9E-008
su-gi-contig_942	Contig-942	Contig942	10	9	1	967	.	73.5	949	N	942	gi|22793331|gb|BU497137.1|BU497137		hypothetical protein	0.0	PF14_0091	399	399	100	100	100	418	1	418	1			FOR	MAL14_Piece#15	0.0	PF14_0091	Hit	MAL14	549	99	365384	33	REV	hypothetical protein	1e-114	Plasmodium_vivax_SaI-1|ctg_6877|Pv085980|Pv	96	92
su-gi-contig_872	Contig-872	Contig872	10	10	0	673	.	76.1		N	872	gi|17968631|gb|BM275305.1|BM275305		hypothetical protein	0.0	PF14_0131	373	1257	100	30	30	283	837	283	1			FOR	MAL14_Piece#22	0.0	PF14_0131	Hit	MAL14	373	100	530194	283	FOR	Sperm-specific protein Don juan, putative	4e-32	Plasmodium_vivax_SaI-1|ctg_6877|Pv085790|Pv	53	37
su-gi-contig_961	Contig-961	Contig961	10	5	5	1343	.	74.2		N	961	gi|27155546|gb|CA854404.1|CA854404		ABC transporter, putative	0.0	PF14_0244	1277	1983	99	64	64	67	1	67	1			FOR	MAL14_Piece#42	0.0	PF14_0244	Hit	MAL14	1338	99	1028827	6	FOR	ABC transporter, putative	0	Plasmodium_vivax_SaI-1|ctg_6877|Pv085205|Pv	74	63
su-gi-contig_970	Contig-970	Contig970	10	9	1	864	.	75.8		N	970	gi|21884514|gb|BQ739501.1|BQ739501		hypothetical protein	0.0	PF14_0310	817	2202	100	37	37	48	1	48	1			FOR	MAL14_Piece#52	0.0	PF14_0310	Hit	MAL14	864	100	1293246	1	FOR	hypothetical protein	2e-29	Plasmodium_vivax_SaI-1|ctg_6877|Pv084905|Pv	35	34	Paracoccidioides brasiliensis strain Pb18 mitochondrion, complete genome	5E-009
su-gi-contig_946	Contig-946	Contig946	10	8	2	904	.	76.7		N	946	gi|27156486|gb|CA854964.1|CA854964		hypothetical protein, conserved	0.0	PF14_0482	453	1863	99	24	40	1	1103	1	2			FOR	MAL14_Piece#84	0.0	PF14_0482	Hit	MAL14	595	99	2078848	1	FOR	hypothetical protein	1e-10	Toxoplasma_gondii_ME49-B7|XI|583.m05536|Tg	32	10
su-gi-contig_925	Contig-925	Contig925	10	1	9	823	.	68.3		N	925	B01_PfBamHI-M-T3-Plate15a.ab1		V-type H(+)-translocating pyrophosphatase, putative	0.0	PF14_0541	823	2154	100	38	38	1	820	1	1			FOR	MAL14_Piece#94	0.0	PF14_0541	Hit	MAL14	823	100	2329435	1	FOR	V-type H(+)-translocating pyrophosphatase, putative	1e-132	Plasmodium_vivax_SaI-1|ctg_7179|Pv117625|Pv	86	38
su-gi-contig_974	Contig-974	Contig974	10	10	0	972	.	82.3		N	974	gi|22791759|gb|BU495565.1|BU495565		translation initiation factor EF-1, putative	0.0	PF14_0658	549	549	100	100	100	7	1	7	1			FOR	MAL14_Piece#114	0.0	PF14_0658	Hit	MAL14	955	100	2834206	1	REV	translation initiation factor EF-1, putative	4e-39	Plasmodium_chabaudi|PC_RP4025|PC000020.04.0|Pc	52	105	Dermatobia hominis mitochondrion, complete genome	3E-007
su-gi-contig_940	Contig-940	Contig940	10	10	0	750	.	75.1		N	940	gi|27157456|gb|CA855530.1|CA855530		hypothetical protein	0.0	PF14_0683	744	3540	100	21	21	7	1554	7	1			FOR	MAL14_Piece#118	0.0	PF14_0683	Hit	MAL14	744	100	2926634	7	FOR	conserved hypothetical protein	8e-05	Plasmodium_berghei|PB_RP2913|PB001549.02.0|Pb	24	15
su-gi-contig_343	Contig-343	Contig343	10	10	0	867	0.1	77		N	343	gi|12388295|gb|AU086154.1|AU086154		hypothetical protein	0.0	MAL7P1.208	339	2358	99	14	14	1	532	1	1			FOR	MAL2_Piece#12	0.0	PFB0310c	Hit	MAL2	530	100	277291	338	REV	merozoite surface protein 4, putative	9e-20	Plasmodium_vivax_SaI-1|ctg_6663|Pv003775|Pv	51	37	Trachyrincus murrayi mitochondrion, complete genome	5E-015	PFARGA1 P.falciparum 5S rRNA gene, clone N2	9E-010
su-gi-contig_852	Contig-852	Contig852	10	5	5	1472	.	76.7		N	852	025_PfLab1-S-Plate6b.ab1		41 kDa antigen	0.0	PFB0315w	1472	5139	100	29	29	1	1757	1	1			FOR	MAL2_Piece#12	0.0	PFB0315w	Hit	MAL2	1472	100	283663	1	FOR	asparagine-rich protein-related	1e-62	Plasmodium_yoelii_yoelii_str._17XNL|MALPY01320|PY04357|Py	33	55
su-gi-contig_973	Contig-973	Contig973	10	10	0	935	.	80.2	909	N	973	gi|22793103|gb|BU496909.1|BU496909	376	rab5 protein, putative	0.0	PFB0500c	708	708	100	100	100	174	1	174	1			FOR	MAL2_Piece#19	0.0	PFB0500c	Hit	MAL2	908	100	455559	1	FOR	Ras family	1e-101	Plasmodium_yoelii_yoelii_str._17XNL|MALPY01301|PY04308|Py	78	103
su-gi-contig_1015	Contig-1015	Contig1015	10	0	10	1546	.	74.1		N	1015	037_PfLab1-M-P27b.ab1		hypothetical protein	0.0	PFC0080c	1534	2328	99	66	66	1	795	1	1			FOR	MAL3_Piece#4	0.0	PFC0080c	Hit	MAL3	1545	99	87826	1	FOR	Plasmodium falciparum CDPK2 protein-related	6e-12	Plasmodium_yoelii_yoelii_str._17XNL|MALPY01286|PY04265|Py	19	36
su-gi-contig_988	Contig-988	Contig988	10	1	9	2806	.	75.6		N	988	A01_PfBamHI-M-T3-Plate23a.ab1		serine/threonine protein kinase, putative	0.0	PFC0105w	2497	4017	99	62	62	1	1521	1	1			FOR	MAL3_Piece#5	0.0	PFC0105w	Hit	MAL3	2806	99	112270	1	FOR	Protein kinase domain, putative	0	Plasmodium_yoelii_yoelii_str._17XNL|MALPY02246|PY06573|Py	43	66	Monosiga brevicollis mitochondrion, complete genome	1E-009
su-gi-contig_956	Contig-956	Contig956	10	10	0	1035	.	76.9		N	956	gi|27156981|gb|CA855251.1|CA855251		hypothetical protein	0.0	PFC0270w	1018	1050	99	97	97	1	33	1	1			FOR	MAL3_Piece#12	0.0	PFC0270w	Hit	MAL3	610	100	290631	6	FOR	conserved hypothetical protein	1e-122	Plasmodium_berghei|PB_RP2622|PB000749.02.0|Pb	61	97
su-gi-contig_1007	Contig-1007	Contig1007	10	1	9	841	.	73.4		N	1007	H06_PfBamHI-M-T3-Plate32a.ab1		T-complex protein eta subunit, putative	0.0	PFC0350c	833	1620	100	51	51	1	400	1	1			FOR	MAL3_Piece#15	0.0	PFC0350c	Hit	MAL3	833	100	359405	1	FOR	chaperonin, 60 kDa	1e-143	Plasmodium_yoelii_yoelii_str._17XNL|MALPY00529|PY01933|Py	90	51
su-gi-contig_987	Contig-987	Contig987	10	8	2	1278	.	77.1		N	987	gi|17969489|gb|BM276139.1|BM276139		hypothetical protein	0.0	PFC0925w	1277	1479	100	86	86	2	51	2	1			FOR	MAL3_Piece#35	0.0	PFC0925w	Hit	MAL3	1216	100	874455	2	FOR	hypothetical protein	4e-95	Plasmodium_yoelii_yoelii_str._17XNL|MALPY00121|PY00434|Py	46	93	Ajellomyces capsulatus NAm1 scaffold_277 mitochondrial scaffold, whole genome shotgun sequence	3E-008
su-gi-contig_995	Contig-995	Contig995	10	3	7	911	.	73.7		N	995	D08_PfLab1-M-Plate5b.ab1	274	hypothetical protein	0.0	PFD0090c	912	1287	99	71	71	1	20	1	1			FOR	MAL4_Piece#5	0.0	PFD0090c	Hit	MAL4	782	99	121409	1	REV	conserved hypothetical protein	2e-08	Plasmodium_chabaudi|PC_RP4995|PC000824.04.0|Pc	27	9
su-gi-contig_1011	Contig-1011	Contig1011	10	0	10	1062	.	74.3		N	1011	092_PfLab1-S-Plate15b.ab1		Plasmodium falciparum trophozoite antigen r45-like protein	0.0	PFD1175w	981	3669	100	27	27	1	2689	1	1			FOR	MAL4_Piece#45	0.0	PFD1175w	Hit	MAL4	900	100	1124912	1	FOR	serine/threonine protein kinase, putative	2e-72	Plasmodium_vivax_SaI-1|ctg_6899|Pv088265|Pv	47	42
su-gi-contig_998	Contig-998	Contig998	10	6	4	1567	.	77.1		N	998	B12_876_1.ab1		4-diphosphocytidyl-2c-methyl-D-erythritol kinase (CMK), putative	0.0	PFE0150c	1546	1614	99	96	96	1	70	1	1			FOR	MAL5_Piece#6	0.0	PFE0150c	Hit	MAL5	1567	99	127049	1	FOR	4-diphosphocytidyl-2-c-methyl-d-erythritol kinase (ec 2.7.1.148) (cmk) (4-(cytidine-5'-diphospho)-2-c-methyl-d-erythritol kinase)	1e-122	Plasmodium_yoelii_yoelii_str._17XNL|MALPY01432|PY04665|Py	53	81
su-gi-contig_977	Contig-977	Contig977	10	10	0	1020	.	76.3		N	977	gi|22793434|gb|BU497240.1|BU497240		hypothetical protein	0.0	PFE0395c	838	1050	99	80	80	1	214	1	1			FOR	MAL5_Piece#14	0.0	PFE0395c	Hit	MAL5	1020	99	328543	1	REV	Pfs38, putative	5e-56	Plasmodium_vivax_SaI-1|ctg_7027|Pv097960|Pv	49	60	Haliotis rubra mitochondrion, complete genome	6E-015	PFARGA1 P.falciparum 5S rRNA gene, clone N2	1E-006
su-gi-contig_983	Contig-983	Contig983	10	10	0	729	0.1	79.1	710	N	983	gi|21543554|gb|BQ596828.1|BQ596828	380	40S ribosomal subunit protein S24, putative	0.0	PFE0975c	402	402	100	100	100	17	1	17	1			FOR	MAL5_Piece#32	0.0	PFE0975c	Hit	MAL5	372	100	798429	1	REV	40S ribosomal protein S24, putative	3e-63	Plasmodium_vivax_SaI-1|ctg_6840|Pv080275|Pv	89	100	Aspasma minima mitochondrion, complete genome	7E-014	PFARGA1 P.falciparum 5S rRNA gene, clone N2	3E-009
su-gi-contig_104	Contig-104	Contig104	10	2	8	1628	.	73.9		Y	104	A01_1400_302.ab1		nucleolar GTP-binding protein 1, putative	0.0	PFF0625w	1018	2061	99	49	78	1	283	1	2			REV	MAL6_Piece#22	0.0	PFF0625w	Hit	MAL6	1018	99	531460	1	REV	Unknown-related	0	Plasmodium_yoelii_yoelii_str._17XNL|MALPY00880|PY03098|Py	67	76
su-gi-contig_993	Contig-993	Contig993	10	10	0	1169	.	74.9		N	993	gi|22792538|gb|BU496344.1|BU496344	400	hypothetical protein	0.0	PFF0835w	1169	1341	100	87	87	1	162	1	1			FOR	MAL6_Piece#29	0.0	PFF0835w	Hit	MAL6	756	100	717940	1	FOR	hypothetical protein	1e-172	Plasmodium_vivax_SaI-1|ctg_7169|Pv114000|Pv	76	88
su-gi-contig_1006	Contig-1006	Contig1006	10	1	9	1262	.	76.1		N	1006	G10_PfLab1-Large-Plate15b.ab1		ATP-dependent DEAD box helicase, putative	0.0	PFF1140c	1262	3414	99	37	37	1	645	1	1			FOR	MAL6_Piece#39	0.0	PFF1140c	Hit	MAL6	1262	99	960645	1	FOR	ATP-dependent DEAD box helicase, putative	1e-59	Plasmodium_berghei|PB_RP0641|PB000739.00.0|Pb	64	19
su-gi-contig_957	Contig-957	Contig957	10	10	0	668	.	72.8		N	957	gi|27157591|gb|CA855614.1|CA855614		hypothetical protein	0.0	MAL7P1.29	669	6933	99	10	10	1	5740	1	1			FOR	MAL7_Piece#20	0.0	MAL7P1.29	Hit	MAL7	549	99	494462	1	FOR	conserved hypothetical protein	3e-83	Plasmodium_berghei|PB_RP3608|PB000723.03.0|Pb	77	12
su-gi-contig_914	Contig-914	Contig914	10	10	0	405	.	87.7	381	N	914	gi|21884635|gb|BQ739622.1|BQ739622	383	hypothetical protein, conserved	2E-008	PF11_0058	41	702	92	6	6	87	46	87	1			FOR	MAL7_Piece#31	0.0	MAL7P1.77	5p-333	MAL7	352	100	772151	29	FOR	hypothetical protein	0.003	Plasmodium_yoelii_yoelii_str._17XNL|MALPY02497|PY07026|Py	33	88	Chrysemys picta mitochondrion, complete genome	1E-007
su-gi-contig_736	Contig-736	Contig736	10	10	0	861	.	75.4		N	736	gi|27156534|gb|CA854991.1|CA854991		hypothetical protein, expressed	0.0	MAL7P1.84	861	1317	100	65	65	1	62	1	1			FOR	MAL7_Piece#33	0.0	MAL7P1.84	Hit	MAL7	861	100	801140	1	FOR	hypothetical protein	8e-31	Plasmodium_yoelii_yoelii_str._17XNL|MALPY01315|PY04342|Py	47	46
su-gi-contig_938	Contig-938	Contig938	10	10	0	1356	.	78.3		N	938	gi|27157291|gb|CA855430.1|CA855430		hypothetical protein	0.0	MAL7P1.87	1273	3111	99	41	41	6	1364	6	1			FOR	MAL7_Piece#33	0.0	MAL7P1.87	Hit	MAL7	1089	100	815812	6	REV	conserved hypothetical protein	1e-114	Plasmodium_berghei|PB_RP0586|PB000671.00.0|Pb	50	59	Eriocheir japonica sinensis mitochondrion, complete genome	3E-011
su-gi-contig_934	Contig-934	Contig934	10	10	0	677	.	81.4		N	934	gi|22793622|gb|BU497428.1|BU497428		hypothetical protein	0.0	MAL7P1.119	677	2250	100	30	30	1	417	1	1			FOR	MAL7_Piece#41	0.0	MAL7P1.119	Hit	MAL7	677	100	1002157	1	FOR	hypothetical protein	5e-22	Plasmodium_yoelii_yoelii_str._17XNL|MALPY02699|PY07382|Py	33	45	Saccharomyces cerevisiae mitochondrion, complete genome	1E-008
su-gi-contig_948	Contig-948	Contig948	10	9	1	975	.	78.9		N	948	gi|17967212|gb|BM273911.1|BM273911		hypothetical protein, conserved	0.0	PF08_0064	630	630	100	100	100	57	1	57	1			FOR	MAL8_Piece#31	0.0	PF08_0064	Hit	MAL8	975	99	750930	1	FOR	conserved hypothetical protein	4e-87	Plasmodium_chabaudi|PC_RP3035|PC000029.03.0|Pc	76	100
su-gi-contig_964	Contig-964	Contig964	10	3	7	1096	.	69.9		N	964	gi|27157265|gb|CA855415.1|CA855415		hypothetical protein	8E-010	PFB0225c	117	1527	83	8	8	981	1110	981	1			FOR	MAL8_Piece#52	0.0			MAL8	718	99	1277091	1	FOR	hypothetical protein	2e-08	Toxoplasma_gondii_ME49-B7|VI|49.m07192|Tg	65	17
su-gi-contig_981	Contig-981	Contig981	10	7	3	740	.	78.9		N	981	gi|15586079|gb|BI670695.1|BI670695		hypothetical protein	0.0	PF08_0004	414	414	100	100	100	118	1	118	1			FOR	MAL8_Piece#52	0.0	PF08_0004	Hit	MAL8	353	100	1295550	1	FOR	hypothetical protein	2e-20	Plasmodium_vivax_SaI-1|ctg_6950|Pv088855|Pv	38	83
su-gi-contig_954	Contig-954	Contig954	10	10	0	900	.	62.1		N	954	gi|27158878|gb|CA856400.1|CA856400		hypothetical protein	0.0	PFI0460w	861	1470	99	59	59	26	610	1	1			FOR	MAL9_Piece#18	0.0	PFI0460w	Hit	MAL9	875	99	431179	26	FOR	hypothetical protein	1e-150	Plasmodium_vivax_SaI-1|ctg_7052|Pv098915|Pv	80	56
su-gi-contig_986	Contig-986	Contig986	10	10	0	520	.	74.2	502	N	986	gi|22792336|gb|BU496142.1|BU496142		EF-1B	0.0	PFI0645w	436	831	100	52	52	66	1	66	1			FOR	MAL9_Piece#24	0.0	PFI0645w	Hit	MAL9	466	100	575640	36	FOR	elongation factor 1B, putative	1e-37	Plasmodium_vivax_SaI-1|ctg_7052|Pv099095|Pv	52	52
su-gi-contig_992	Contig-992	Contig992	10	6	4	995	.	81.8	973	N	992	B01_PfBamHI-S-T3-Plate7a.ab1		protease, putative	0.0	PFI0660c	652	1299	100	50	50	60	648	60	1			FOR	MAL9_Piece#24	0.0	PFI0660c	Hit	MAL9	826	99	582115	1	REV	protease, putative	3e-95	Plasmodium_chabaudi|PC_RP4614|PC000507.04.0|Pc	73	51
su-gi-contig_1001	Contig-1001	Contig1001	10	3	7	1372	.	77.5		N	1001	D01_PfLab1-M-Plate8b.ab1		NADH dehydrogenase, putative	0.0	PFI0735c	1204	1602	99	75	75	169	1	169	1			FOR	MAL9_Piece#26	0.0	PFI0735c	Hit	MAL9	1372	99	640099	1	FOR	NADH dehydrogenase, putative	1e-106	Plasmodium_vivax_SaI-1|ctg_7052|Pv099180|Pv	67	51
su-gi-contig_1012	Contig-1012	Contig1012	10	1	9	1486	0.6	70.7		N	1012	G02_PfLab1-L-Plate17b.ab1		6-phosphofructokinase, putative	0.0	PFI0755c	1485	4257	99	35	35	1	2095	1	1			FOR	MAL9_Piece#27	0.0	PFI0755c	Hit	MAL9	1485	99	651298	1	FOR	6-phosphofructokinase, putative	0	Plasmodium_vivax_SaI-1|ctg_7052|Pv099200|Pv	87	32
su-gi-contig_960	Contig-960	Contig960	10	3	7	1508	.	75.1		N	960	B01_PfLab1-Large-Plate13b.ab1		hypothetical protein	0.0	PFI0975c	1508	10146	99	15	15	1	2349	1	1			FOR	MAL9_Piece#33	0.0	PFI0975c	Hit	MAL9	1508	99	815946	1	FOR	hypothetical protein	1e-24	Plasmodium_yoelii_yoelii_str._17XNL|MALPY02179|PY06422|Py	25	20
su-gi-contig_321	Contig-321	Contig321	10	9	1	659	.	77.5		N	321	gi|15909332|gb|BI815755.1|BI815755	378	hypothetical protein	1E-177	PFI1375w	312	312	100	100	100	63	1	63	1			FOR	MAL9_Piece#46	0.0	PFI1375w	3p-111	MAL9	338	100	1136324	1	FOR	conserved hypothetical protein	1e-50	Plasmodium_berghei|PB_RP2928|PB001582.02.0|Pb	81	100	Apteryx haastii mitochondrion, complete genome	1E-008
su-gi-contig_982	Contig-982	Contig982	10	6	4	837	.	76.8		N	982	012_PfLab1-M-P4b.ab1		large cyclophilin-like protein	0.0	PFI1490c	538	1830	100	29	33	191	1	191	2			FOR	MAL9_Piece#49	0.0	PFI1490c	Hit	MAL9	414	100	1220228	8	REV	cyclophilin, putative	4e-78	Plasmodium_vivax_SaI-1|ctg_7052|Pv099995|Pv	70	34
su-gi-contig_1094	Contig-1094	Contig1094	9	1	8	1502	.	80.2		N	1094	D06_PfLab1-L-Plate14b.ab1		hypothetical protein	0.0	PF10_0030	1387	1662	99	83	83	116	1	116	1			FOR	MAL10_Piece#6	0.0	PF10_0030	Hit	MAL10	1502	99	125825	1	FOR	conserved hypothetical protein	2e-95	Plasmodium_berghei|PB_RP3284|PB000350.03.0|Pb	45	111	Adoxophyes honmai mitochondrion, complete genome	8E-009
su-gi-contig_31	Contig-31	Contig31	9	1	8	1459	.	70.7		N	31	C10_PfBamHI-M-T7-Plate16a.ab1		hypothetical protein	0.0	PF10_0047	792	2643	99	30	30	1	732	1	1			FOR	MAL10_Piece#9	0.0	PF10_0047	Hit	MAL10	792	99	208131	1	FOR	conserved hypothetical protein	8e-65	Plasmodium_chabaudi|PC_RP4092|PC000074.04.0|Pc	51	47
su-gi-contig_1024	Contig-1024	Contig1024	9	8	1	1325	0.5	78.6		N	1024	E09_PfLab1-M-Plate20br.ab1		hypothetical protein	0.0	PF10_0192	1318	2598	99	51	51	1	118	1	1			FOR	MAL10_Piece#33	0.0	PF10_0192	Hit	MAL10	1318	99	806204	1	REV	probable tRNA-methyltransferase	8e-48	Plasmodium_yoelii_yoelii_str._17XNL|MALPY00164|PY00607|Py	31	58	Ajellomyces capsulatus NAm1 scaffold_277 mitochondrial scaffold, whole genome shotgun sequence	2E-012
su-gi-contig_1081	Contig-1081	Contig1081	9	9	0	1232	.	79.4		N	1081	gi|22791410|gb|BU495216.1|BU495216		hypothetical protein	0.0	PF10_0220	659	828	100	80	80	1	170	1	1			FOR	MAL10_Piece#39	0.0	PF10_0220	Hit	MAL10	1214	99	952452	1	REV	phospholipid scramblase 1, putative	1e-107	Plasmodium_vivax_SaI-1|ctg_7164|Pv111580|Pv	78	63	Loligo bleekeri mitochondrion, complete genome	2E-012	PFARGA1 P.falciparum 5S rRNA gene, clone N2	8E-011
su-gi-contig_1078	Contig-1078	Contig1078	9	2	7	612	.	69.8		N	1078	016_PfLab1-M-P24b.ab1		hypothetical protein	0.0	PF10_0232	595	9987	99	6	6	1	8321	1	1			FOR	MAL10_Piece#40	0.0	PF10_0232	Hit	MAL10	595	99	999843	1	FOR	hypothetical protein, conserved	2e-18	Plasmodium_vivax_SaI-1|ctg_6877|Pv085890|Pv	34	16
su-gi-contig_1018	Contig-1018	Contig1018	9	3	6	1278	.	75.4		N	1018	001_PfLab1-M-P28b.ab1		hypothetical protein	0.0	PF10_0281	1129	1497	99	75	75	150	1	150	1			FOR	MAL10_Piece#48	0.0	PF10_0281	Hit	MAL10	1278	99	1182098	1	FOR	hypothetical protein	7e-27	Plasmodium_vivax_SaI-1|ctg_7164|Pv111290|Pv	52	25
su-gi-contig_1060	Contig-1060	Contig1060	9	9	0	654	.	71.9	632	N	1060	gi|15907161|gb|BI814550.1|BI814550	149	hypothetical protein	0.0	PF10_0323	393	1068	100	37	37	1	676	1	1			FOR	MAL10_Piece#54	0.0	PF10_0323	Hit	MAL10	631	100	1337139	1	FOR	hypothetical protein	3e-08	Plasmodium_berghei|PB_PH0108|PB400116.00.0|Pb	54	55	Sepia officinalis mitochondrion, complete genome	9E-013	TRBS3RRBN Trypanosoma cruzi 5.8S ribosomal RNA, internal transcribed spacers 1-7 (ITS1-ITS7), and 28S ribosomal RNA	4E-008
su-gi-contig_1075	Contig-1075	Contig1075	9	8	1	750	.	71.1	730	N	1075	gi|22792339|gb|BU496145.1|BU496145	357	ADP/ATP transporter on adenylate translocase	0.0	PF10_0366	716	906	100	79	79	1	191	1	1			FOR	MAL10_Piece#60	0.0	PF10_0366	Hit	MAL10	729	100	1480512	1	FOR	ADP/ATP transporter on adenylate translocase, putative	1e-129	Plasmodium_vivax_SaI-1|ctg_7164|Pv110895|Pv	94	79
su-gi-contig_1089	Contig-1089	Contig1089	9	2	7	2182	.	79.3		N	1089	F07_2323_603.ab1		hypothetical protein	0.0	PF11_0275	2114	4107	99	51	52	1	1994	1	1			FOR	MAL11_Piece#42	0.0	PF11_0275	Hit	MAL11	2182	99	1031968	1	FOR	hypothetical protein	1e-149	Plasmodium_yoelii_yoelii_str._17XNL|MALPY01946|PY05911|Py	39	61	Paracoccidioides brasiliensis strain Pb18 mitochondrion, complete genome	2E-007
su-gi-contig_692	Contig-692	Contig692	9	7	2	1170	.	77	978	N	692	gi|22793802|gb|BU497608.1|BU497608	470	protein tyrosine phosphatase, putative	0.0	PF11_0139	609	657	100	93	98	369	1	369	2			FOR	MAL11_Piece#21	0.0	PF11_0139	Hit	MAL11	977	99	508783	1	REV	protein tyrosine phosphatase, putative	5e-94	Plasmodium_vivax_SaI-1|ctg_6977|Pv091305|Pv	86	79
su-gi-contig_1095	Contig-1095	Contig1095	9	1	8	1382	.	73.6		N	1095	C08_PfBamHI-S-T3-Plate10a.ab1		hypothetical protein	0.0	PF11_0191	1304	1785	99	73	73	79	1	79	1			FOR	MAL11_Piece#29	0.0	PF11_0191	Hit	MAL11	1356	99	700737	27	FOR	conserved hypothetical protein	0	Plasmodium_berghei|PB_RP3411|PB000513.03.0|Pb	87	87
su-gi-contig_1034	Contig-1034	Contig1034	9	9	0	943	.	77.4		N	1034	gi|21544052|gb|BQ597326.1|BQ597326	190	hypothetical protein	0.0	PF11_0322	811	1146	100	71	80	1	20	1	2			FOR	MAL11_Piece#48	0.0	PF11_0322	Hit	MAL11	333	100	1197467	1	FOR	hypothetical protein	1e-113	Plasmodium_vivax_SaI-1|ctg_6977|Pv092165|Pv	62	79
su-gi-contig_9	Contig-9	Contig9	9	5	4	1239	.	76.3		N	9	gi|21543190|gb|BQ596464.1|BQ596464		hypothetical protein	0.0	PF11_0342	650	6219	100	10	10	282	1	282	1			FOR	MAL11_Piece#52	0.0	PF11_0342	Hit	MAL11	931	100	1283927	1	FOR	hypothetical protein	1e-16	Plasmodium_berghei|PB_RP1522|PB000653.01.0|Pb	30	48	Adoxophyes honmai mitochondrion, complete genome	1E-010
su-gi-contig_1090	Contig-1090	Contig1090	9	1	8	1569	.	76.3		N	1090	D12_PfLab1-Large-Plate13b.ab1		hypothetical protein	0.0	PF11_0347	1569	2994	100	52	52	1	89	1	1			FOR	MAL11_Piece#53	0.0	PF11_0347	Hit	MAL11	1227	100	1300335	343	FOR	conserved hypothetical protein	1e-169	Plasmodium_chabaudi|PC_RP0557|PC000485.00.0|Pc	53	96
su-gi-contig_1072	Contig-1072	Contig1072	9	9	0	712	.	78.2		N	1072	gi|15585913|gb|BI670529.1|BI670529		protein disulfide isomerase related protein	0.0	PF11_0352	430	1272	100	34	34	1	843	1	1			FOR	MAL11_Piece#53	0.0	PF11_0352	Hit	MAL11	712	99	1319725	1	REV	protein disulfide isomerase, putative	1e-65	Plasmodium_vivax_SaI-1|ctg_6977|Pv092315|Pv	85	33	Trachyrincus murrayi mitochondrion, complete genome	2E-017	TRBS3RRBN Trypanosoma cruzi 5.8S ribosomal RNA, internal transcribed spacers 1-7 (ITS1-ITS7), and 28S ribosomal RNA	4E-008
su-gi-contig_1076	Contig-1076	Contig1076	9	9	0	935	.	76.1		N	1076	gi|22792787|gb|BU496593.1|BU496593		hypothetical protein	0.0	PF11_0373	779	2040	100	38	38	1	1262	1	1			FOR	MAL11_Piece#57	0.0	PF11_0373	Hit	MAL11	557	100	1414248	1	REV	hypothetical protein, conserved	2e-63	Plasmodium_vivax_SaI-1|ctg_6977|Pv092425|Pv	47	31
su-gi-contig_1088	Contig-1088	Contig1088	9	2	7	479	.	86.8		N	1088	gi|22791371|gb|BU495186.1|BU495186		DNA-dependent RNA polymerase	3E-007	PF11_0264	31	4596	96	1	1	150	1398	150	1			FOR	MAL11_Piece#71	0.0			MAL11	437	100	1756794	1	REV	hypothetical protein, conserved	1e-08	Plasmodium_vivax_SaI-1|ctg_6977|Pv092820|Pv	96	69	Chrysemys picta mitochondrion, complete genome	1E-011
su-gi-contig_1027	Contig-1027	Contig1027	9	3	6	1359	.	76.7		N	1027	F02_636_1.ab1		clathrin heavy chain, putative	0.0	PFL0930w	1340	5994	99	22	22	20	3220	20	1			FOR	MAL12_Piece#31	0.0	PFL0930w	Hit	MAL12	1340	99	760861	20	FOR	clathrin heavy chain, putative	0	Plasmodium_vivax_SaI-1|ctg_7202|Pv123620|Pv	75	23
su-gi-contig_224	Contig-224	Contig224	9	7	2	596	0.2	77.7		N	224	gi|12388300|gb|AU086159.1|AU086159		Merozoite Surface Protein 9, MSP-9	0.0	PFL1385c	345	2232	98	15	15	252	1	252	1			FOR	MAL12_Piece#47	0.0	PFL1385c	Hit	MAL12	490	99	1162617	1	REV	merozoite surface protein-9 precursor	9e-13	Plasmodium_vivax_SaI-1|ctg_7202|Pv124060|Pv	33	11	Squalogadus modificatus mitochondrion, complete genome	8E-010
su-gi-contig_1049	Contig-1049	Contig1049	9	7	2	980	.	72.3		N	1049	gi|27158485|gb|CA856155.1|CA856155		hypothetical protein	0.0	PFL1480w	692	2469	100	28	28	4	1778	4	1			FOR	MAL12_Piece#51	0.0	PFL1480w	Hit	MAL12	818	100	1261386	4	FOR	hypothetical protein	3e-11	Plasmodium_yoelii_yoelii_str._17XNL|MALPY00420|PY01574|Py	31	38	Adoxophyes honmai mitochondrion, complete genome	4E-016
su-gi-contig_1092	Contig-1092	Contig1092	9	1	8	1211	.	79.8		N	1092	A03_486_302.ab1		hypothetical protein	0.0	PF13_0335	1141	2718	99	42	47	1	699	1	1			FOR	MAL13_Piece#102	0.0	PF13_0335	Hit	MAL13	1141	99	2540857	1	REV	conserved hypothetical protein	1e-141	Plasmodium_chabaudi|PC_RP4332|PC000278.04.0|Pc	59	53	Ajellomyces capsulatus NAm1 scaffold_277 mitochondrial scaffold, whole genome shotgun sequence	3E-011
su-gi-contig_760	Contig-760	Contig760	9	3	6	885	.	83.8		N	760	022_PfLab1-S-Plate5b.ab1		hypothetical protein	1E-094	MAL13P1.80	174	174	100	100	100	415	1	415	1			FOR	MAL13_Piece#27	0.0	MAL13P1.80	3p-90	MAL13	417	100	650181	1	REV	hypothetical protein	2e-20	Plasmodium_vivax_SaI-1|ctg_7202|Pv122595|Pv	75	87	Paracoccidioides brasiliensis strain Pb18 mitochondrion, complete genome	3E-007
su-gi-contig_1040	Contig-1040	Contig1040	9	6	3	1274	.	79.2		N	1040	G07_PfLab1-Large-Plate6b.ab1		hypothetical protein	0.0	MAL13P1.114	619	10359	99	6	6	1	9741	1	1			FOR	MAL13_Piece#35	0.0	PF13_0123	Hit	MAL13	724	100	860994	1	REV	hypothetical protein	3e-36	Plasmodium_vivax_SaI-1|ctg_7202|Pv122865|Pv	39	8	Squalogadus modificatus mitochondrion, complete genome	7E-009
su-gi-contig_1061	Contig-1061	Contig1061	9	8	1	544	.	70.6	525	N	1061	gi|17967998|gb|BM274687.1|BM274687	391	ribosomal protein L6 homologue, putative	0.0	PF13_0129	508	573	100	89	89	6	66	6	1			FOR	MAL13_Piece#39	0.0	PF13_0129	Hit	MAL13	519	100	965714	6	FOR	60S ribosomal protein L9, putative	2e-89	Plasmodium_vivax_SaI-1|ctg_7179|Pv116715|Pv	95	88
su-gi-contig_1062	Contig-1062	Contig1062	9	9	0	1550	.	80.8	1531	N	1062	gi|17968919|gb|BM275584.1|BM275584	272	hypothetical protein	0.0	PF13_0154	733	999	99	73	73	1	267	1	1			FOR	MAL13_Piece#48	0.0	PF13_0154	3p-196	MAL13	1232	100	1195664	1	REV	hypothetical protein	1e-88	Plasmodium_yoelii_yoelii_str._17XNL|MALPY02644|PY07292|Py	64	75	Physcomitrella patens mitochondrion, complete genome	6E-010	PFARGA1 P.falciparum 5S rRNA gene, clone N2	2E-008
su-gi-contig_1052	Contig-1052	Contig1052	9	9	0	1210	.	77.4	1188	N	1052	gi|27158304|gb|CA856042.1|CA856042	285	hypothetical protein	0.0	PF13_0237	1061	2949	100	36	36	1	1889	1	1			FOR	MAL13_Piece#69	0.0	PF13_0237	Hit	MAL13	1187	100	1707682	1	FOR	hypothetical protein	1e-142	Plasmodium_vivax_SaI-1|ctg_6871|Pv083060|Pv	69	39
su-gi-contig_1025	Contig-1025	Contig1025	9	9	0	1192	0.6	75.3		N	1025	gi|27155978|gb|CA854654.1|CA854654		hypothetical protein	0.0	PF13_0314	1154	3018	99	38	38	6	1129	6	1			FOR	MAL13_Piece#93	0.0	PF13_0314	Hit	MAL13	1154	99	2319521	6	FOR	Pfemp3-like protein, putative	2e-40	Plasmodium_berghei|PB_RP2829|PB001257.02.0|Pb	32	45
su-gi-contig_1057	Contig-1057	Contig1057	9	2	7	1104	.	76.5		N	1057	D10_PfLab1-M-Plate11b.ab1		hypothetical protein	0.0	PF14_0143	1091	8313	99	13	13	1	5970	1	1			FOR	MAL14_Piece#24	0.0	PF14_0143	Hit	MAL14	1091	99	579770	1	FOR	hypothetical protein, conserved	7e-42	Plasmodium_vivax_SaI-1|ctg_6877|Pv085725|Pv	31	15
su-gi-contig_1097	Contig-1097	Contig1097	9	0	9	627	.	81.7		N	1097	E05_PfBamHI-S-T3-Plate10a.ab1		hypothetical protein	0.0	PF14_0145	525	4155	98	13	13	110	449	110	1			FOR	MAL14_Piece#24	0.0	PF14_0145	Hit	MAL14	525	98	596216	110	FOR	hypothetical protein	3e-07	Plasmodium_berghei|PB_PH2471|PB402672.00.0|Pb	26	67
su-gi-contig_1099	Contig-1099	Contig1099	9	0	9	1061	.	76.3		Y	1099	D08_PfBamHI-S-T3-Plate3a.ab1		actin, putative	0.0	PF14_0218	1061	1569	100	68	68	1	405	1	1			FOR	MAL14_Piece#37	0.0	PF14_0218	Hit	MAL14	1061	100	918717	1	FOR	Actin	1e-111	Plasmodium_yoelii_yoelii_str._17XNL|MALPY00005|PY00021|Py	60	75
su-gi-contig_1026	Contig-1026	Contig1026	9	3	6	927	1.1	75.5		N	1026	062_PfLab1-S-Plate10b.ab1		ribosomal protein L14, putative	0.0	PF14_0296	498	498	100	100	100	321	1	321	1			FOR	MAL14_Piece#50	0.0	PF14_0296	Hit	MAL14	420	100	1246593	50	FOR	60S ribosomal protein L14, putative	5e-69	Plasmodium_vivax_SaI-1|ctg_6877|Pv084955|Pv	78	98
su-gi-contig_1064	Contig-1064	Contig1064	9	9	0	787	.	76.9		N	1064	gi|21543718|gb|BQ596992.1|BQ596992		hypothetical protein	0.0	PF14_0336	765	765	100	100	100	13	1	13	1			FOR	MAL14_Piece#58	0.0	PF14_0336	Hit	MAL14	783	100	1435227	5	FOR	hypothetical protein, conserved	8e-67	Plasmodium_vivax_SaI-1|ctg_6877|Pv084760|Pv	53	105
su-gi-contig_928	Contig-928	Contig928	9	5	4	1907	0.1	70.5		N	928	H03_1479_302.ab1		ribonucleoside-diphosphate reductase, large subunit	0.0	PF14_0352	1894	2544	99	74	74	14	1	14	1			FOR	MAL14_Piece#61	0.0	PF14_0352	Hit	MAL14	1907	99	1507199	1	FOR	ribonucleoside-diphosphate reductase large chain	0	Plasmodium_yoelii_yoelii_str._17XNL|MALPY01004|PY03473|Py	92	60
su-gi-contig_1016	Contig-1016	Contig1016	9	3	6	583	1.4	86.3		N	1016	gi|12390367|gb|AU088226.1|AU088226		hypothetical protein	3E-011	PFL1485w	46	1854	93	2	2	229	147	229	1			REV	MAL14_Piece#74	0.0	PF14_0425	5p-523	MAL14	550	98	1844854	35	REV	hypothetical protein, conserved	9e-05	Plasmodium_vivax_SaI-1|ctg_7202|Pv122230|Pv	33	17	Euglena longa plastid, complete genome	3E-009
su-gi-contig_60	Contig-60	Contig60	9	0	9	674	.	79.1		Y	60	E10_Pf-Sau3A-T3-S-P16.ab1		histidine -- tRNA ligase, putative	0.0	PF14_0428	360	3399	100	11	11	81	249	81	1			FOR	MAL14_Piece#75	0.0	PF14_0428	Hit	MAL14	360	100	1853401	81	FOR	histidyl-tRNA synthetase, putative	4e-20	Plasmodium_yoelii_yoelii_str._17XNL|MALPY01091|PY03706|Py	46	10
su-gi-contig_1046	Contig-1046	Contig1046	9	9	0	792	.	74.2	772	N	1046	gi|21543131|gb|BQ596405.1|BQ596405	332	centrin, putative	0.0	PF14_0443	507	507	100	100	100	121	1	121	1			FOR	MAL14_Piece#77	0.0	PF14_0443	Hit	MAL14	373	100	1916055	1	REV	caltractin	2e-90	Plasmodium_yoelii_yoelii_str._17XNL|MALPY02497|PY07025|Py	97	100	Adoxophyes honmai mitochondrion, complete genome	7E-011	TRBS3RRBN Trypanosoma cruzi 5.8S ribosomal RNA, internal transcribed spacers 1-7 (ITS1-ITS7), and 28S ribosomal RNA	5E-008
su-gi-contig_1047	Contig-1047	Contig1047	9	2	7	616	.	78.6		Y	1047	gi|27158514|gb|CA856175.1|CA856175		hypothetical protein	0.0	PF14_0479	525	5535	100	9	9	1	3638	1	1			FOR	MAL14_Piece#83	0.0	PF14_0479	Hit	MAL14	525	100	2060302	1	FOR	hypothetical protein	2e-39	Plasmodium_vivax_SaI-1|ctg_7179|Pv117965|Pv	52	9
su-gi-contig_869	Contig-869	Contig869	9	8	1	1836	.	82.1		N	869	033_PfLab1-M-P15b.ab1		hypothetical protein	0.0	PF14_0547	1034	9057	99	11	11	1	6349	1	1			FOR	MAL14_Piece#95	0.0	PF14_0547	Hit	MAL14	1034	99	2356392	1	FOR	hypothetical protein	9e-88	Plasmodium_yoelii_yoelii_str._17XNL|MALPY00185|PY00671|Py	34	59
su-gi-contig_1103	Contig-1103	Contig1103	9	0	9	1239	.	75.2		N	1103	G07_2513_302.ab1		hypothetical protein	0.0	PF14_0746	992	1461	99	68	68	1	470	1	1			FOR	MAL14_Piece#128	0.0	PF14_0746	Hit	MAL14	1238	99	3188627	1	FOR	Ran-binding protein	8e-09	Plasmodium_yoelii_yoelii_str._17XNL|MALPY02634|PY07276|Py	23	74
su-gi-contig_98	Contig-98	Contig98	9	5	4	1597	.	75.7		N	98	B12_PfLab1-L-Plate3b.ab1		acyl-CoA synthetase, PfACS9	0.0	PFB0685c	1573	2658	99	59	59	1	1086	1	1			FOR	MAL2_Piece#25	0.0	PFB0685c	Hit	MAL2	1597	99	616784	1	FOR	ATP-dependent acyl-CoA synthetase, putative	1e-161	Plasmodium_vivax_SaI-1|ctg_6654|Pv002785|Pv	55	67
su-gi-contig_1080	Contig-1080	Contig1080	9	9	0	770	.	71.3	751	N	1080	gi|22793104|gb|BU496910.1|BU496910	354	protein kinase, putative	0.0	PFB0815w	750	1575	100	48	48	1	824	1	1			FOR	MAL2_Piece#29	0.0	PFB0815w	Hit	MAL2	395	100	721259	1	FOR	protein kinase, putative	1e-134	Plasmodium_chabaudi|PC_RP3192|PC000163.03.0|Pc	94	47
su-gi-contig_1071	Contig-1071	Contig1071	9	7	2	506	.	79.4		N	1071	gi|22791430|gb|BU495236.1|BU495236		ATP-dependent CLP protease, putative	0.0	PFC0310c	473	1113	100	42	42	34	1	34	1			FOR	MAL3_Piece#13	0.0	PFC0310c	Hit	MAL3	506	100	318390	1	FOR	ATP-dependent CLP protease, putative	1e-08	Plasmodium_berghei|PB_RP3985|PB001115.03.0|Pb	31	38
su-gi-contig_1082	Contig-1082	Contig1082	9	9	0	928	.	75.4		N	1082	gi|21543403|gb|BQ596677.1|BQ596677		hypothetical protein	0.0	PFC0435w	889	3885	100	23	23	1	2577	1	1			FOR	MAL3_Piece#18	0.0	PFC0435w	Hit	MAL3	889	100	446750	1	FOR	conserved hypothetical protein	1e-26	Plasmodium_chabaudi|PC_RP2944|PC001354.02.0|Pc	55	11
su-gi-contig_646	Contig-646	Contig646	9	9	0	1344	.	77.8	196	N	646	gi|17968738|gb|BM275410.1|BM275410		hypothetical protein	0.0	PFC0895w	1134	1737	100	65	65	211	76	211	1			FOR	MAL3_Piece#34	0.0	PFC0895w	Hit	MAL3	1134	100	839299	1	FOR	Plasmodium falciparum CPW-WPC domain, putative	1e-100	Plasmodium_yoelii_yoelii_str._17XNL|MALPY00163|PY00599|Py	48	71
su-gi-contig_1051	Contig-1051	Contig1051	9	2	7	761	.	82.5		N	1051	B02_PfLab1-L-Plate2b.ab1		steroid dehydrogenase kik-i, putative	1E-179	PFD1035w	316	987	100	32	43	345	1	345	2			FOR	MAL4_Piece#41	0.0	PFD1035w	5p-119	MAL4	450	99	1002743	1	FOR	short chain dehydrogenase, putative	2e-46	Plasmodium_yoelii_yoelii_str._17XNL|MALPY01788|PY05567|Py	65	40
su-gi-contig_1017	Contig-1017	Contig1017	9	2	7	1131	.	77.8		Y	1017	gi|27157188|gb|CA855375.1|CA855375		CGI-201 protein, short form	0.0	PFD0180c	1041	2343	99	44	44	91	1	91	1			FOR	MAL4_Piece#9	0.0	PFD0180c	Hit	MAL4	1016	99	214714	2	REV	splicing factor, putative	1e-172	Plasmodium_vivax_SaI-1|ctg_6569|Pv001060|Pv	81	48
su-gi-contig_1077	Contig-1077	Contig1077	9	5	4	868	.	70.6		N	1077	gi|21254714|gb|BQ451602.1|BQ451602		vacuolar ATP synthase subunit b	0.0	PFD0305c	812	1485	100	55	55	1	674	1	1			FOR	MAL4_Piece#14	0.0	PFD0305c	Hit	MAL4	853	99	329710	1	FOR	vacuolar ATP synthase subunit b, putative	1e-153	Plasmodium_vivax_SaI-1|ctg_6569|Pv000935|Pv	98	54
su-gi-contig_1048	Contig-1048	Contig1048	9	4	5	984	.	71.7		N	1048	gi|27156906|gb|CA855214.1|CA855214		vacuolar ATP synthase subunit b	0.0	PFD0305c	634	1485	98	43	43	337	1	337	1			FOR	MAL4_Piece#14	0.0	PFD0305c	Hit	MAL4	527	97	330636	19	REV	V-type ATPase, B subunit	1e-110	Plasmodium_yoelii_yoelii_str._17XNL|MALPY01604|PY05102|Py	92	44	Eriocheir japonica sinensis mitochondrion, complete genome	3E-007
su-gi-contig_1044	Contig-1044	Contig1044	9	9	0	781	.	75.2		N	1044	gi|27158814|gb|CA856362.1|CA856362		ribosomal processing protein, putative	0.0	PFD0455w	690	1449	99	48	48	92	1	92	1			FOR	MAL4_Piece#18	0.0	PFD0455w	Hit	MAL4	744	99	445730	38	FOR	ribosomal processing protein, putative	3e-93	Plasmodium_chabaudi|PC_PH4731|PC302297.00.0|Pc	70	60
su-gi-contig_1041	Contig-1041	Contig1041	9	9	0	714	.	73.5		N	1041	gi|27159158|gb|CA856544.1|CA856544		erythrocyte membrane protein 1 (PfEMP1)	0.0	PFD0615c	455	6630	100	7	7	260	5291	260	1			FOR	MAL4_Piece#23	0.0	PFD0615c	Hit	MAL4	538	100	553826	1	REV	ABC transporter, putative	0.004	Plasmodium_vivax_SaI-1|ctg_7022|Pv095250|Pv	31	3
su-gi-contig_1043	Contig-1043	Contig1043	9	9	0	602	.	82.2		N	1043	gi|17968283|gb|BM274965.1|BM274965		hypothetical protein	2E-058	PFE0115c	113	864	100	13	13	490	1	490	1			FOR	MAL5_Piece#5	0.0	PFE0115c	5p-102	MAL5	454	100	107859	3	REV	hypothetical protein	6e-10	Plasmodium_berghei|PB_PH0108|PB400116.00.0|Pb	54	63	Dermatobia hominis mitochondrion, complete genome	2E-020	PFARGA1 P.falciparum 5S rRNA gene, clone N2	9E-009
su-gi-contig_1085	Contig-1085	Contig1085	9	3	6	1331	.	77.4		N	1085	D01_PfLab1-L-Plate3b.ab1		hypothetical protein	0.0	PFE0310c	1225	1224	99	100	100	69	1	69	1			FOR	MAL5_Piece#11	0.0	PFE0310c	Hit	MAL5	1310	99	260993	1	FOR	hypothetical protein	6e-92	Plasmodium_yoelii_yoelii_str._17XNL|MALPY00194|PY00713|Py	43	78
su-gi-contig_1096	Contig-1096	Contig1096	9	2	7	754	.	74.9		N	1096	073_PfLab1-M-P23b.ab1		60S ribosomal protein L12, putative	0.0	PFE0850c	498	498	100	100	100	176	1	176	1			FOR	MAL5_Piece#29	0.0	PFE0850c	Hit	MAL5	543	100	715684	15	REV	probable 60s ribosomal protein l12	1e-84	Plasmodium_yoelii_yoelii_str._17XNL|MALPY01316|PY04344|Py	91	99	Dermatobia hominis mitochondrion, complete genome	1E-015	PFARGA1 P.falciparum 5S rRNA gene, clone N2	2E-007
su-gi-contig_1042	Contig-1042	Contig1042	9	6	3	2263	.	76.8		N	1042	A05_PfLab1-Large-Plate11b.ab1		hypothetical protein	0.0	PFE0905w	2082	4140	100	50	54	1	771	1	2			FOR	MAL5_Piece#31	0.0	PFE0905w	Hit	MAL5	2082	100	754247	1	FOR	hypothetical protein	1e-122	Plasmodium_yoelii_yoelii_str._17XNL|MALPY00437|PY01616|Py	38	63	Adoxophyes honmai mitochondrion, complete genome	2E-010
su-gi-contig_655	Contig-655	Contig655	9	7	2	1245	.	78.4		N	655	gi|21544058|gb|BQ597332.1|BQ597332		coatomer alpha subunit, putative	0.0	PFF0330w	1129	4614	100	24	24	112	1982	112	1			FOR	MAL6_Piece#12	0.0	PFF0330w	Hit	MAL6	1129	100	284026	112	FOR	coatomer alpha subunit, putative	1e-152	Plasmodium_chabaudi|PC_RP2028|PC000041.02.0|Pc	70	30	Ajellomyces capsulatus NAm1 scaffold_277 mitochondrial scaffold, whole genome shotgun sequence	4E-010
su-gi-contig_1083	Contig-1083	Contig1083	9	2	7	1461	.	77.2		N	1083	E04_1074_302.ab1		protein kinase, putative	0.0	PFF1145c	1099	7215	99	15	15	18	6117	18	1			FOR	MAL6_Piece#39	0.0	PFF1145c	Hit	MAL6	1445	99	963400	18	REV	protein kinase, putative	1e-130	Plasmodium_berghei|PB_RP0641|PB000740.00.0|Pb	69	84	Paracoccidioides brasiliensis strain Pb18 mitochondrion, complete genome	2E-009
su-gi-contig_1070	Contig-1070	Contig1070	9	9	0	766	.	78.3		N	1070	gi|21884789|gb|BQ739776.1|BQ739776		pyruvate kinase, putative	1E-159	PFF1300w	282	1536	100	18	18	1	1255	1	1			FOR	MAL6_Piece#44	0.0	PFF1300w	3p-101	MAL6	766	100	1081040	1	FOR	pyruvate kinase, putative	9e-42	Plasmodium_vivax_SaI-1|ctg_7169|Pv114445|Pv	87	18	Dermatobia hominis mitochondrion, complete genome	7E-014	TRBS3RRBN Trypanosoma cruzi 5.8S ribosomal RNA, internal transcribed spacers 1-7 (ITS1-ITS7), and 28S ribosomal RNA	7E-007
su-gi-contig_1079	Contig-1079	Contig1079	9	5	4	1039	.	72.7		N	1079	049_PfLab1-S-P1b.ab1		c3h4-type ring finger protein, putative	0.0	PFF1325c	923	1350	100	68	68	1	428	1	1			FOR	MAL6_Piece#44	0.0	PFF1325c	Hit	MAL6	1004	100	1097263	1	REV	hypothetical protein, conserved	3e-90	Plasmodium_vivax_SaI-1|ctg_7169|Pv114470|Pv	58	57	Paracoccidioides brasiliensis strain Pb18 mitochondrion, complete genome	6E-009
su-gi-contig_1086	Contig-1086	Contig1086	9	4	5	1335	.	76.8		N	1086	F01_529_1.ab1		hypothetical protein	0.0	PF07_0016	1319	5580	100	24	24	1	3438	1	1			FOR	MAL7_Piece#11	0.0	PF07_0016	Hit	MAL7	1319	100	256487	1	FOR	hypothetical protein	3e-30	Plasmodium_berghei|PB_RP0311|PB000371.00.0|Pb	37	47	Ajellomyces capsulatus NAm1 scaffold_277 mitochondrial scaffold, whole genome shotgun sequence	2E-009
su-gi-contig_962	Contig-962	Contig962	9	4	5	1033	.	77.7		N	962	027_PfLab1-M-P21b.ab1		hypothetical protein	0.0	MAL7P1.19	1030	11850	100	9	9	4	621	4	1			FOR	MAL7_Piece#12	0.0	MAL7P1.19	Hit	MAL7	1030	100	282630	4	FOR	hypothetical protein	1e-104	Plasmodium_yoelii_yoelii_str._17XNL|MALPY02039|PY06114|Py	57	43
su-gi-contig_1065	Contig-1065	Contig1065	9	6	3	1209	.	75.8		N	1065	gi|22794733|gb|BU498539.1|BU498539		hypothetical protein	0.0	MAL7P1.209	1178	1989	99	59	59	1	813	1	1			FOR	MAL7_Piece#17	0.0	MAL7P1.209	Hit	MAL7	1209	99	400105	1	FOR	putative 26S proteosome regulatory subunit	1e-139	Plasmodium_yoelii_yoelii_str._17XNL|MALPY00037|PY00142|Py	67	57
su-gi-contig_1038	Contig-1038	Contig1038	9	9	0	1515	.	79.7		N	1038	gi|27157317|gb|CA855449.1|CA855449	344	heat shock protein 86 family protein	0.0	PF07_0031	759	759	99	100	100	402	1	402	1			FOR	MAL7_Piece#18	0.0	PF07_0031	Hit	MAL7	1078	99	444561	1	REV	cloroquine resistance associated protein O2, putative	2e-76	Plasmodium_vivax_SaI-1|ctg_6899|Pv087960|Pv	56	96	Dirofilaria immitis mitochondrion, complete genome	1E-007
su-gi-contig_1055	Contig-1055	Contig1055	9	9	0	668	.	75.6		N	1055	gi|21687605|gb|BQ633452.1|BQ633452		hypothetical protein, conserved	0.0	MAL7P1.74	610	621	99	98	98	1	12	1	1			FOR	MAL7_Piece#30	0.0	MAL7P1.74	Hit	MAL7	545	100	743675	1	REV	hypothetical protein	7e-60	Plasmodium_yoelii_yoelii_str._17XNL|MALPY00810|PY02878|Py	53	101
su-gi-contig_1087	Contig-1087	Contig1087	9	9	0	673	.	77.4	654	N	1087	gi|22791753|gb|BU495559.1|BU495559	251	hypothetical protein	0.0	PF07_0064	653	1305	100	50	50	1	652	1	1			FOR	MAL7_Piece#31	0.0	PF07_0064	Hit	MAL7	653	100	751031	1	FOR	transporter, putative	1e-101	Plasmodium_vivax_SaI-1|ctg_7202|Pv122995|Pv	81	50
su-gi-contig_1056	Contig-1056	Contig1056	9	8	1	862	.	73.9		N	1056	gi|27157209|gb|CA855385.1|CA855385		hypothetical protein	0.0	MAL7P1.125	563	2643	100	21	21	7	2081	7	1			FOR	MAL7_Piece#42	0.0	MAL7P1.125	Hit	MAL7	852	100	1033224	7	FOR	conserved hypothetical protein	7e-62	Plasmodium_berghei|PB_RP1674|PB000811.01.0|Pb	65	40
su-gi-contig_1030	Contig-1030	Contig1030	9	1	8	1538	.	70.5		N	1030	D12_PfLab1-L-Plate17b.ab1		glutamate dehydrogenase, putative	0.0	PF08_0132	1538	4194	99	37	37	1	2019	1	1			FOR	MAL8_Piece#6	0.0	PF08_0132	Hit	MAL8	1538	99	149228	1	FOR	glutamate dehydrogenase, putative	1e-145	Plasmodium_chabaudi|PC_RP3015|PC000014.03.0|Pc	63	40
su-gi-contig_1066	Contig-1066	Contig1066	9	6	3	1948	.	77.2		N	1066	D11_856_302.ab1		hypothetical protein	0.0	PF08_0082	1801	1989	100	91	91	4	189	4	1			FOR	MAL8_Piece#26	0.0	PF08_0082	Hit	MAL8	1928	100	648317	4	REV	hypothetical protein	3e-71	Plasmodium_yoelii_yoelii_str._17XNL|MALPY01985|PY05997|Py	33	99	Dermatobia hominis mitochondrion, complete genome	7E-007
su-gi-contig_1019	Contig-1019	Contig1019	9	8	1	1213	.	79.3		N	1019	gi|22793326|gb|BU497132.1|BU497132		hypothetical protein	0.0	PFI1615w	1180	3408	100	35	36	1	886	1	2			FOR	MAL9_Piece#53	0.0	PFI1615w	Hit	MAL9	1180	100	1321330	1	FOR	conserved hypothetical protein	5e-32	Plasmodium_berghei|PB_RP3914|PB001036.03.0|Pb	28	49
su-gi-contig_931	Contig-931	Contig931	9	1	8	2110	.	74.9		N	931	075_PfLab1-S-Plate12b.ab1		exoribonuclease, putative	0.0	PFI0455w	2113	3936	99	54	54	1	1174	1	1			FOR	MAL9_Piece#18	0.0	PFI0455w	Hit	MAL9	2113	99	425336	1	FOR	Drosophila melanogaster CG10354 gene product-related	0	Plasmodium_yoelii_yoelii_str._17XNL|MALPY00886|PY03131|Py	57	38	Adoxophyes honmai mitochondrion, complete genome	8E-013
su-gi-contig_1091	Contig-1091	Contig1091	9	1	8	1117	.	72.3		N	1091	056_PfLab1-M-P23b.ab1		hypothetical protein	0.0	PFI0720w	1093	1551	100	70	70	22	459	22	1			FOR	MAL9_Piece#26	0.0	PFI0720w	Hit	MAL9	1094	100	631106	22	FOR	transporter, putative	1e-133	Plasmodium_vivax_SaI-1|ctg_7052|Pv099160|Pv	66	74	Ajellomyces capsulatus NAm1 scaffold_277 mitochondrial scaffold, whole genome shotgun sequence	1E-010
su-gi-contig_1045	Contig-1045	Contig1045	9	8	1	835	0.4	79.6		N	1045	gi|27158626|gb|CA856251.1|CA856251		hypothetical protein	0.0	PFI0995w	564	564	100	100	100	167	1	167	1			FOR	MAL9_Piece#34	0.0	PFI0995w	Hit	MAL9	464	100	831514	22	FOR	conserved hypothetical protein	6e-34	Plasmodium_berghei|PB_RP0714|PB000836.00.0|Pb	44	97
su-gi-contig_1020	Contig-1020	Contig1020	9	8	1	1387	.	79.2		N	1020	036_PfLab1-M-P21b.ab1		hypothetical protein	0.0	PFI1210w	1377	6249	100	22	22	6	1197	6	1			FOR	MAL9_Piece#41	0.0	PFI1210w	Hit	MAL9	820	100	1000649	6	FOR	conserved hypothetical protein	5e-55	Plasmodium_berghei|PB_RP0266|PB000297.00.0|Pb	31	31
su-gi-contig_1021	Contig-1021	Contig1021	9	9	0	857	0.4	74		N	1021	gi|17966731|gb|BM273436.1|BM273436		membrane transporter, putative	0.0	PFI1295c	830	1353	99	61	61	1	47	1	1			FOR	MAL9_Piece#43	0.0	PFI1295c	Hit	MAL9	804	99	1071692	27	FOR	transporter, putative	5e-92	Plasmodium_vivax_SaI-1|ctg_7052|Pv099745|Pv	59	53
su-gi-contig_505	Contig-505	Contig505	8	8	0	799	.	74.3		N	505	gi|21255375|gb|BQ452263.1|BQ452263		erythrocyte membrane protein 1 (PfEMP1)	0.0	PFA0005w	671	6492	97	10	10	1	5823	1	1			FOR	MAL1_Piece#2	0.0	PFA0005w	Hit	MAL1	674	97	36680	1	FOR	conserved hypothetical protein	0.0002	Plasmodium_chabaudi|PC_RP1711|PC000617.01.0|Pc	24	19	Geothelphusa dehaani mitochondrion, complete genome	2E-008	PFARGA1 P.falciparum 5S rRNA gene, clone N2	2E-007
su-gi-contig_1193	Contig-1193	Contig1193	8	8	0	1714	.	80.7		N	1193	gi|21884471|gb|BQ739458.1|BQ739458		hypothetical protein	0.0	PFA0340w	1696	2205	99	77	77	1	251	1	1			FOR	MAL1_Piece#12	0.0	PFA0340w	Hit	MAL1	1696	99	290852	1	FOR	centrin-related	4e-98	Plasmodium_yoelii_yoelii_str._17XNL|MALPY02524|PY07071|Py	39	86
su-gi-contig_1114	Contig-1114	Contig1114	8	1	7	1444	.	69.5		Y	1114	B05_2388_302.ab1		hypothetical protein	0.0	PF10_0232	1433	9987	100	14	16	1	6360	1	1			FOR	MAL10_Piece#41	0.0	PF10_0232	Hit	MAL10	1433	100	1000964	1	REV	conserved hypothetical protein	5e-80	Plasmodium_berghei|PB_RP0835|PB001011.00.0|Pb	42	25	Adoxophyes honmai mitochondrion, complete genome	6E-016
su-gi-contig_1131	Contig-1131	Contig1131	8	8	0	944	.	74.2		N	1131	gi|27159589|gb|CA856802.1|CA856802		hypothetical protein	0.0	PF10_0039	742	846	100	88	88	203	1	203	1			FOR	MAL10_Piece#7	0.0	PF10_0039	Hit	MAL10	914	100	164773	31	FOR	hypothetical protein	1e-110	Plasmodium_vivax_SaI-1|ctg_7022|Pv094380|Pv	76	88
su-gi-contig_1164	Contig-1164	Contig1164	8	2	6	1755	.	76.4		N	1164	D06_612_1.ab1		nucleolar protein NOP5, putative	0.0	PF10_0085	1369	1410	99	97	97	1	42	1	1			FOR	MAL10_Piece#15	0.0	PF10_0085	Hit	MAL10	1755	99	365365	1	FOR	nucleolar protein NOP5, putative	0	Plasmodium_vivax_SaI-1|ctg_7022|Pv094640|Pv	87	97	Trachyrincus murrayi mitochondrion, complete genome	6E-010
su-gi-contig_1230	Contig-1230	Contig1230	8	1	7	2060	.	70.1		N	1230	F08_2445_302.ab1		hypothetical protein	0.0	PF10_0232	2060	9987	100	21	21	1	3818	1	1			FOR	MAL10_Piece#41	0.0	PF10_0232	Hit	MAL10	2060	100	1002846	1	FOR	hypothetical protein	0	Plasmodium_vivax_SaI-1|ctg_7164|Pv111520|Pv	92	21
su-gi-contig_1146	Contig-1146	Contig1146	8	7	1	636	.	74.4		N	1146	gi|27158567|gb|CA856210.1|CA856210		hypothetical protein	0.0	PF10_0256	453	2274	100	20	27	1	1580	1	2			FOR	MAL10_Piece#44	0.0	PF10_0256	Hit	MAL10	453	100	1096337	1	REV	hypothetical protein	4e-15	Plasmodium_yoelii_yoelii_str._17XNL|MALPY01132|PY03820|Py	31	18	Kluyveromyces lactis mitochondrion, complete genome	5E-008
su-gi-contig_1157	Contig-1157	Contig1157	8	8	0	1014	.	75.4		N	1157	gi|27156983|gb|CA855252.1|CA855252		hypothetical protein	0.0	PF10_0276	825	825	100	100	100	50	1	50	1			FOR	MAL10_Piece#47	0.0	PF10_0276	Hit	MAL10	1014	99	1167239	1	FOR	hypothetical protein, conserved	1e-137	Plasmodium_vivax_SaI-1|ctg_7164|Pv111310|Pv	78	100	Drosophila melanogaster mitochondrion, complete genome	6E-009	PFARGA1 P.falciparum 5S rRNA gene, clone N2	1E-006
su-gi-contig_1231	Contig-1231	Contig1231	8	1	7	855	.	73.3		N	1231	A02_PfBamHI-M-T3-Plate2a.ab1		S-adenosylmethionine decarboxylase-ornithine decarboxylase	0.0	PF10_0322	855	4305	100	20	20	1	1034	1	1			FOR	MAL10_Piece#54	0.0	PF10_0322	Hit	MAL10	855	100	1327805	1	FOR	S-adenosylmethionine decarboxylase-ornithine decarboxylase-related	8e-53	Plasmodium_yoelii_yoelii_str._17XNL|MALPY01465|PY04754|Py	40	20
su-gi-contig_1158	Contig-1158	Contig1158	8	8	0	490	.	81.2		N	1158	gi|17967336|gb|BM274033.1|BM274033		rhoGAP protein	1E-009	PF10_0071	31	1962	100	2	2	248	432	247	1			REV	MAL10_Piece#54	0.0	PF10_0322	5p-730	MAL10	332	100	1330288	1	REV	hypothetical protein	1e-06	Plasmodium_yoelii_yoelii_str._17XNL|MALPY01428|PY04633|Py	34	23
su-gi-contig_1202	Contig-1202	Contig1202	8	2	6	1480	.	75.8		N	1202	gi|21884466|gb|BQ739453.1|BQ739453		hypothetical protein	0.0	PF10_0352	1218	1218	100	100	100	24	1	24	1			FOR	MAL10_Piece#58	0.0	PF10_0352	Hit	MAL10	1479	100	1428346	2	FOR	hypothetical protein	3e-14	Plasmodium_chabaudi|PC_RP0831|PC101322.00.0|Pc	22	102
su-gi-contig_1197	Contig-1197	Contig1197	8	5	3	1203	.	80.2		N	1197	008_PfLab1-S-P4b.ab1		hypothetical protein	0.0	PF11_0052	898	1011	99	89	89	303	63	303	1			FOR	MAL11_Piece#8	0.0	PF11_0052	Hit	MAL11	762	100	177130	1	REV	hypothetical protein	1e-126	Plasmodium_vivax_SaI-1|ctg_6977|Pv090885|Pv	64	101	Saccharomyces cerevisiae mitochondrion, complete genome	1E-007
su-gi-contig_1152	Contig-1152	Contig1152	8	6	2	717	.	80.3		N	1152	gi|22793282|gb|BU497088.1|BU497088		vacuolar sorting protein 35, putative	0.0	PF11_0112	330	3153	99	10	10	1	2824	1	1			FOR	MAL11_Piece#17	0.0	PF11_0112	Hit	MAL11	499	99	422704	1	FOR	vacuolar sorting protein 35, putative	2e-35	Plasmodium_vivax_SaI-1|ctg_6977|Pv091175|Pv	57	10	Trachyrincus murrayi mitochondrion, complete genome	6E-008
su-gi-contig_1252	Contig-1252	Contig1252	8	0	8	1805	.	80.8		N	1252	G10_1199_904.ab1		hypothetical protein	0.0	PF11_0116	1627	1740	99	94	94	1	115	1	1			FOR	MAL11_Piece#18	0.0	PF11_0116	Hit	MAL11	1803	99	432531	1	FOR	conserved hypothetical protein	1e-83	Plasmodium_chabaudi|PC_RP2964|PC001395.02.0|Pc	42	86
su-gi-contig_1173	Contig-1173	Contig1173	8	8	0	1131	.	76.1		N	1173	gi|22794655|gb|BU498461.1|BU498461		peptidyl-prolyl cis-trans isomerase	0.0	PF11_0164	588	588	100	100	100	89	1	89	1			FOR	MAL11_Piece#24	0.0	PF11_0164	Hit	MAL11	612	100	587218	1	REV	peptidyl-prolyl cis-trans isomerase 11, putative	2e-88	Plasmodium_vivax_SaI-1|ctg_6977|Pv091425|Pv	79	100	Dermatobia hominis mitochondrion, complete genome	1E-016
su-gi-contig_1120	Contig-1120	Contig1120	8	3	5	1325	0.1	79.7		N	1120	F07_PfLab1-Large-Plate10b.ab1		hypothetical protein	0.0	PF11_0241	1325	7404	99	18	18	1	1410	1	1			FOR	MAL11_Piece#36	0.0	PF11_0241	Hit	MAL11	1325	99	897555	1	REV	conserved hypothetical protein	9e-46	Plasmodium_berghei|PB_RP2701|PB000932.02.0|Pb	31	26	Adoxophyes honmai mitochondrion, complete genome	3E-020
su-gi-contig_70	Contig-70	Contig70	8	8	0	1175	0.3	76.1		N	70	gi|22791101|gb|BU494907.1|BU494907		hypothetical protein	0.0	PF11_0315	960	2958	99	32	32	174	1370	174	1			FOR	MAL11_Piece#47	0.0	PF11_0315	Hit	MAL11	960	99	1170281	174	FOR	conserved hypothetical protein	2e-50	Plasmodium_berghei|PB_RP0872|PB001113.00.0|Pb	49	17
su-gi-contig_1163	Contig-1163	Contig1163	8	8	0	730	.	84		N	1163	gi|15906224|gb|BI813972.1|BI813972		hypothetical protein	4E-066	PF11_0340	126	126	100	100	100	114	1	114	1			FOR	MAL11_Piece#51	0.0	PF11_0340	3p-52	MAL11	402	100	1272477	36	FOR	hypothetical protein	1e-07	Plasmodium_berghei|PB_PH0108|PB400116.00.0|Pb	39	81	Sepioteuthis lessoniana mitochondrion, complete genome	7E-017	PFARGA1 P.falciparum 5S rRNA gene, clone N2	2E-007
su-gi-contig_1125	Contig-1125	Contig1125	8	5	3	1121	0.4	79.5		N	1125	F07_2243_36.ab1		hypothetical protein, conserved	0.0	PF11_0343	506	1101	100	46	46	616	1	616	1			FOR	MAL11_Piece#52	0.0	PF11_0343	5p-54	MAL11	1122	98	1286799	1	FOR	hypothetical protein	1e-58	Plasmodium_vivax_SaI-1|ctg_6977|Pv092270|Pv	58	45
su-gi-contig_1187	Contig-1187	Contig1187	8	8	0	543	.	84.5		N	1187	gi|22791068|gb|BU494874.1|BU494874	406	hypothetical protein	1E-009	PFC0335c	47	11175	91			248	6617	248	1			FOR	MAL11_Piece#58	0.0			MAL11	457	100	1428147	1	REV	hypothetical protein	1e-05	Plasmodium_yoelii_yoelii_str._17XNL|MALPY01963|PY05954|Py	31	24	Dogania subplana mitochondrion, complete genome	2E-007
su-gi-contig_1207	Contig-1207	Contig1207	8	6	2	1054	.	77.6	1033	N	1207	A05_PfLab1-L-Plate19b.ab1		hypothetical protein	0.0	PF11_0458	954	954	100	100	100	11	1	11	1			FOR	MAL11_Piece#71	0.0	PF11_0458	Hit	MAL11	1032	100	1767849	1	FOR	hypothetical protein	1e-104	Plasmodium_vivax_SaI-1|ctg_6977|Pv092835|Pv	54	101
su-gi-contig_1227	Contig-1227	Contig1227	8	3	5	1528	.	80.7		N	1227	C02_PfLab1-Large-Plate7b.ab1		hypothetical protein	0.0	PF11_0468	1155	1155	100	100	100	262	1	262	1			FOR	MAL11_Piece#73	0.0	PF11_0468	Hit	MAL11	1308	100	1810288	2	FOR	hypothetical protein	2e-83	Plasmodium_yoelii_yoelii_str._17XNL|MALPY00714|PY02594|Py	43	100	Adoxophyes honmai mitochondrion, complete genome	7E-034
su-gi-contig_1150	Contig-1150	Contig1150	8	3	5	1374	.	76.7		N	1150	C01_PfLab1-Large-Plate15b.ab1		hypothetical protein	0.0	PFL0275w	1374	5358	99	26	28	1	3359	1	1			FOR	MAL12_Piece#10	0.0	PFL0275w	Hit	MAL12	1374	99	246166	1	FOR	ERYTHROCYTE MEMBRANE PROTEIN PFEMP3	3e-41	Plasmodium_yoelii_yoelii_str._17XNL|MALPY02045|PY06125|Py	29	25	Adoxophyes honmai mitochondrion, complete genome	1E-016
su-gi-contig_1129	Contig-1129	Contig1129	8	3	5	1730	.	75.9		N	1129	A07_2860_302.ab1		origin recognition complex 1 protein	0.0	PFL0150w	1731	3570	99	48	48	1	832	1	1			FOR	MAL12_Piece#7	0.0	PFL0150w	Hit	MAL12	1731	99	168534	1	FOR	origin recognition complex 1 protein, putative	1e-80	Plasmodium_vivax_SaI-1|ctg_6877|Pv084195|Pv	60	22	Paracoccidioides brasiliensis strain Pb18 mitochondrion, complete genome	2E-009
su-gi-contig_1216	Contig-1216	Contig1216	8	4	4	786	.	73.2	767	N	1216	D06_2081_1.ab1	284	hypothetical protein, conserved	0.0	PFL0295c	749	3249	100	23	23	1	2501	1	1			FOR	MAL12_Piece#11	0.0	PFL0295c	Hit	MAL12	766	100	264640	1	FOR	hypothetical protein, conserved	1e-135	Plasmodium_vivax_SaI-1|ctg_6877|Pv084330|Pv	93	21
su-gi-contig_1188	Contig-1188	Contig1188	8	8	0	601	.	78.9		N	1188	gi|15907120|gb|BI814522.1|BI814522		hypothetical protein	0.0	PFL0845w	590	645	100	91	91	12	1	12	1			FOR	MAL12_Piece#28	0.0	PFL0845w	Hit	MAL12	601	100	693049	1	FOR	hypothetical protein	2e-76	Plasmodium_vivax_SaI-1|ctg_7202|Pv123550|Pv	63	91
su-gi-contig_1167	Contig-1167	Contig1167	8	8	0	706	.	84.4	325	N	1167	gi|15909671|gb|BI815930.1|BI815930		hypothetical protein	7E-009	MAL8P1.38	34	1773	97	2	2	576	4	576	1			FOR	MAL12_Piece#28	0.0	PFL0845w	3p-630	MAL12	349	100	694160	1	FOR	hypothetical protein	3e-05	Plasmodium_berghei|PB_RP3541|PB107984.00.0|Pb	38	53	Bombyx mori strain Xiafang mitochondrion, complete genome	4E-009	PFARGA1 P.falciparum 5S rRNA gene, clone N2	7E-007
su-gi-contig_1254	Contig-1254	Contig1254	8	0	8	463	.	75.4		N	1254	F12_Pf-Sau3A-T3-M-P36_d.ab1		p-type Atpase2	0.0	PFL0950c	463	4668	100	10	10	1	1722	1	1			FOR	MAL12_Piece#32	0.0	PFL0950c	Hit	MAL12	463	100	788332	1	FOR	P-type ATPase2, putative	2e-49	Plasmodium_vivax_SaI-1|ctg_7202|Pv123625|Pv	68	9
su-gi-contig_1214	Contig-1214	Contig1214	8	3	5	800	.	78.5		N	1214	gi|17969271|gb|BM275926.1|BM275926		hypothetical protein, conserved	0.0	PFL1200c	320	321	100	100	100	481	1	481	1			FOR	MAL12_Piece#41	0.0	PFL1200c	5p-177	MAL12	503	98	1011300	38	REV	conserved hypothetical protein	4e-54	Plasmodium_chabaudi|PC_RP3122|PC000109.03.0|Pc	95	97
su-gi-contig_1174	Contig-1174	Contig1174	8	2	6	1121	.	84		N	1174	C03_848_1.ab1		hypothetical protein	0.0	PFL1230w	743	1332	100	56	56	379	1	379	1			FOR	MAL12_Piece#42	0.0	PFL1230w	Hit	MAL12	1121	100	1033164	1	FOR	conserved hypothetical protein	2e-23	Plasmodium_chabaudi|PC_PH2050|PC301062.00.0|Pc	33	56	Saccharomyces cerevisiae mitochondrion, complete genome	4E-016
su-gi-contig_1135	Contig-1135	Contig1135	8	8	0	1212	.	74		N	1135	gi|21255255|gb|BQ452143.1|BQ452143		hypothetical protein	0.0	PFL1295w	1146	1146	99	100	100	11	1	11	1			FOR	MAL12_Piece#44	0.0	PFL1295w	Hit	MAL12	726	99	1085848	1	FOR	hypothetical protein, conserved	1e-147	Plasmodium_vivax_SaI-1|ctg_7202|Pv123970|Pv	64	100
su-gi-contig_1140	Contig-1140	Contig1140	8	8	0	628	.	71.3		N	1140	gi|27159037|gb|CA856482.1|CA856482		hypothetical protein	0.0	PFL1395c	628	9630	99	7	7	1	3955	1	1			FOR	MAL12_Piece#47	0.0	PFL1395c	Hit	MAL12	628	99	1174622	1	FOR	conserved hypothetical protein	3e-24	Plasmodium_chabaudi|PC_RP0167|PC100265.00.0|Pc	30	28
su-gi-contig_1218	Contig-1218	Contig1218	8	5	3	620	.	72.6		N	1218	gi|21254812|gb|BQ451700.1|BQ451700	438	rabGDI protein	0.0	PFL2060c	585	1380	100	42	42	1	796	1	1			FOR	MAL12_Piece#73	0.0	PFL2060c	Hit	MAL12	588	100	1805411	1	FOR	rab GDP dissociation inhibitor beta, putative	4e-95	Plasmodium_vivax_SaI-1|ctg_7061|Pv101040|Pv	88	42
su-gi-contig_1143	Contig-1143	Contig1143	8	8	0	1222	.	77.7		N	1143	gi|27158683|gb|CA856287.1|CA856287		myosin A tail domain interacting protein MTIP, putative	0.0	PFL2225w	615	615	100	100	100	168	1	168	1			FOR	MAL12_Piece#78	0.0	PFL2225w	Hit	MAL12	1079	99	1931916	16	FOR	myosin A tail domain interacting protein MTIP, putative	3e-90	Plasmodium_vivax_SaI-1|ctg_7061|Pv101215|Pv	72	99	Bombyx mandarina mitochondrion, complete genome	5E-013	TRBS3RRBN Trypanosoma cruzi 5.8S ribosomal RNA, internal transcribed spacers 1-7 (ITS1-ITS7), and 28S ribosomal RNA	3E-007
su-gi-contig_1108	Contig-1108	Contig1108	8	2	6	1004	0.4	75.6		N	1108	F04_PfLab1-Large-Plate7b.ab1		hypothetical protein	0.0	PFL2355w	649	1179	99	55	55	356	1	356	1			FOR	MAL12_Piece#81	0.0	PFL2355w	Hit	MAL12	585	99	2008466	26	FOR	hypothetical protein, conserved	8e-76	Plasmodium_vivax_SaI-1|ctg_7061|Pv101345|Pv	58	60
su-gi-contig_1196	Contig-1196	Contig1196	8	8	0	827	.	83.4	804	N	1196	gi|21884598|gb|BQ739585.1|BQ739585	542	hypothetical protein	4E-011	PFI1095w	34	939	100	4	4	317	796	144	1			REV	MAL13_Piece#69	0.0	MAL13P1.215	5p-437	MAL13	781	99	1700737	24	REV	hypothetical protein	7e-05	Plasmodium_berghei|PB_RP3853|PB108610.00.0|Pb	28	73	Dermatobia hominis mitochondrion, complete genome	7E-008	PFARGA1 P.falciparum 5S rRNA gene, clone N2	2E-007
su-gi-contig_1215	Contig-1215	Contig1215	8	2	6	608	.	84	589	N	1215	gi|22790957|gb|BU494763.1|BU494763	517	hypothetical protein	1E-141	PF13_0017	252	963	100	26	26	337	1	337	1			FOR	MAL13_Piece#7	0.0	PF13_0017	5p-43	MAL13	588	99	162783	1	FOR	hypothetical protein	3e-10	Plasmodium_vivax_SaI-1|ctg_7202|Pv122005|Pv	44	24
su-gi-contig_1106	Contig-1106	Contig1106	8	6	2	1246	.	79.1		N	1106	057_PfLab1-M-P28b.ab1		hypothetical protein	0.0	PF13_0072	1244	7086	100	18	18	3	773	3	1			FOR	MAL13_Piece#22	0.0	PF13_0072	Hit	MAL13	1244	100	542017	3	FOR	hypothetical protein	1e-106	Plasmodium_vivax_SaI-1|ctg_7202|Pv122465|Pv	51	18
su-gi-contig_1179	Contig-1179	Contig1179	8	8	0	941	0.1	79		N	1179	gi|15910085|gb|BI816157.1|BI816157		cop-coated vesicle membrane protein p24 precursor, putative	0.0	PF13_0082	622	621	99	100	100	194	1	194	1			FOR	MAL13_Piece#25	0.0	PF13_0082	5p-14	MAL13	342	99	623811	1	REV	Cop-coated vesicle membrane protein p24 precursor, putative	7e-67	Plasmodium_vivax_SaI-1|ctg_7202|Pv122545|Pv	64	85	Trachyrincus murrayi mitochondrion, complete genome	1E-012	TRBS3RRBN Trypanosoma cruzi 5.8S ribosomal RNA, internal transcribed spacers 1-7 (ITS1-ITS7), and 28S ribosomal RNA	2E-007
su-gi-contig_1155	Contig-1155	Contig1155	8	8	0	695	.	78.6		N	1155	gi|27156446|gb|CA854943.1|CA854943		hypothetical protein	0.0	PF13_0093	484	1872	100	26	26	212	1	212	1			FOR	MAL13_Piece#28	0.0	PF13_0093	Hit	MAL13	319	100	696367	1	FOR	conserved hypothetical protein	2e-41	Plasmodium_chabaudi|PC_RP0829|PC000722.00.0|Pc	52	25
su-gi-contig_1178	Contig-1178	Contig1178	8	6	2	665	.	75.9		N	1178	gi|22794527|gb|BU498333.1|BU498333		ferredoxin	0.0	MAL13P1.95	585	585	100	100	100	59	1	59	1			FOR	MAL13_Piece#30	0.0	MAL13P1.95	Hit	MAL13	664	100	748569	2	FOR	ferredoxin	3e-67	Plasmodium_yoelii_yoelii_str._17XNL|MALPY01124|PY03801|Py	62	102
su-gi-contig_1105	Contig-1105	Contig1105	8	5	3	1031	.	79		N	1105	019_PfLab1-S-Plate14b.ab1		chromosome segregation protein, putative	0.0	MAL13P1.96	1030	3657	100	28	28	1	1149	1	1			FOR	MAL13_Piece#31	0.0	MAL13P1.96	Hit	MAL13	1030	100	762172	1	FOR	structural maintenance of chromosome 2, putative	1e-147	Plasmodium_vivax_SaI-1|ctg_7202|Pv122740|Pv	72	28
su-gi-contig_1212	Contig-1212	Contig1212	8	6	2	1170	0.3	76.9		N	1212	017_PfLab1-M-P19b.ab1		hypothetical protein	0.0	PF13_0116	1170	3777	99	31	31	1	2493	1	1			FOR	MAL13_Piece#34	0.0	PF13_0116	Hit	MAL13	1170	99	832227	1	FOR	hypothetical protein	1e-165	Plasmodium_vivax_SaI-1|ctg_7202|Pv122810|Pv	76	26
su-gi-contig_1156	Contig-1156	Contig1156	8	8	0	694	.	77.2		N	1156	gi|15908199|gb|BI815150.1|BI815150		hypothetical protein	0.0	PF13_0134	460	1257	100	37	37	1	798	1	1			FOR	MAL13_Piece#40	0.0	PF13_0134	Hit	MAL13	696	99	979963	1	FOR	conserved hypothetical protein	1e-69	Plasmodium_berghei|PB_RP2888|PB001440.02.0|Pb	87	37	Trachyrincus murrayi mitochondrion, complete genome	6E-014	PFARGA1 P.falciparum 5S rRNA gene, clone N2	1E-008
su-gi-contig_1176	Contig-1176	Contig1176	8	7	1	931	.	78.7		N	1176	H10_PfBamHI-L-T3-Plate11a.ab1	386	hypothetical protein	0.0	MAL13P1.141	431	492	100	88	88	165	62	165	1			FOR	MAL13_Piece#44	0.0	MAL13P1.141	Hit	MAL13	480	100	1086375	16	REV	hypothetical protein	9e-50	Plasmodium_vivax_SaI-1|ctg_7179|Pv116580|Pv	63	86	Trachyrincus murrayi mitochondrion, complete genome	3E-013	PFARGA1 P.falciparum 5S rRNA gene, clone N2	1E-008
su-gi-contig_1226	Contig-1226	Contig1226	8	2	6	992	.	80.8		N	1226	A09_PfLab1-M-Plate3b.ab1		hypothetical protein	0.0	PF13_0160	900	909	99	99	99	1	12	1	1			FOR	MAL13_Piece#47	0.0	PF13_0160	Hit	MAL13	992	99	1152743	1	FOR	conserved hypothetical protein	3e-62	Plasmodium_berghei|PB_RP3451|PB000554.03.0|Pb	48	89
su-gi-contig_1148	Contig-1148	Contig1148	8	8	0	777	.	79.4		N	1148	gi|21254889|gb|BQ451777.1|BQ451777		hypothetical protein	0.0	PF13_0208	772	2712	100	28	28	6	1874	6	1			FOR	MAL13_Piece#61	0.0	PF13_0208	Hit	MAL13	772	100	1505380	6	FOR	exonuclease, putative	2e-90	Plasmodium_vivax_SaI-1|ctg_6871|Pv082795|Pv	56	29
su-gi-contig_1190	Contig-1190	Contig1190	8	8	0	885	.	78.3		N	1190	gi|21543291|gb|BQ596565.1|BQ596565		hypothetical protein	0.0	MAL13P1.194	519	1869	100	28	28	328	1	328	1			FOR	MAL13_Piece#63	0.0	MAL13P1.194	Hit	MAL13	846	100	1562805	1	REV	hypothetical protein	5e-15	Plasmodium_vivax_SaI-1|ctg_6871|Pv082865|Pv	35	22	Adoxophyes honmai mitochondrion, complete genome	5E-009
su-gi-contig_1109	Contig-1109	Contig1109	8	6	2	1138	.	82.5		N	1109	gi|27155590|gb|CA854428.1|CA854428		isocitrate dehydrogenase (NADP), mitochondrial precursor	9E-062	PF13_0242	183	1407	93	13	13	947	1	947	1			FOR	MAL13_Piece#74	0.0	PF13_0242	5p-231	MAL13	833	98	1825899	1	REV	isocitrate dehydrogenase, NADP-dependent, putative	1e-08	Plasmodium_yoelii_yoelii_str._17XNL|MALPY00689|PY02505|Py	37	31	Bombyx mandarina from China mitochondrial DNA, complete genome	1E-007	PFARGA1 P.falciparum 5S rRNA gene, clone N2	7E-008
su-gi-contig_1209	Contig-1209	Contig1209	8	8	0	786	.	75.7	767	N	1209	gi|21254242|gb|BQ451130.1|BQ451130	230	nucleoside transporter 1	0.0	PF13_0252	596	1269	99	47	47	18	675	18	1			FOR	MAL13_Piece#76	0.0	PF13_0252	Hit	MAL13	749	99	1886059	18	REV	nucleoside transporter 1, putative	2e-83	Plasmodium_vivax_SaI-1|ctg_6871|Pv083260|Pv	80	35	Ascaris suum mitochondrion, complete genome	4E-012
su-gi-contig_1117	Contig-1117	Contig1117	8	3	5	1745	0.1	81.5		N	1117	A05_PfLab1-M-Plate8b.ab1		hypothetical protein	0.0	PF13_0290	1016	1914	99	53	53	730	1	730	1			FOR	MAL13_Piece#88	0.0	PF13_0290	Hit	MAL13	1745	99	2179642	1	FOR	CCAAT-box DNA binding protein subunit B	9e-34	Plasmodium_yoelii_yoelii_str._17XNL|MALPY01518|PY04889|Py	29	62	Pelomedusa subrufa mitochondrion, complete genome	4E-008	PFARGA1 P.falciparum 5S rRNA gene, clone N2	4E-007
su-gi-contig_1201	Contig-1201	Contig1201	8	8	0	670	.	79.1	645	N	1201	gi|21543614|gb|BQ596888.1|BQ596888	296	hypothetical protein, conserved	0.0	MAL13P1.288	462	462	100	100	100	2	1	2	1			FOR	MAL13_Piece#93	0.0	MAL13P1.288	Hit	MAL13	644	100	2322589	1	REV	hypothetical protein, conserved	7e-69	Plasmodium_vivax_SaI-1|ctg_7169|Pv114905|Pv	70	100	Platynereis dumerilii mitochondrion, complete genome	4E-012	PFARGA1 P.falciparum 5S rRNA gene, clone N2	2E-007
su-gi-contig_1177	Contig-1177	Contig1177	8	8	0	1306	.	78.9		N	1177	gi|21480494|gb|BQ577177.1|BQ577177		hypothetical protein	0.0	MAL13P1.321	1306	2484	100	53	53	1	27	1	1			FOR	MAL13_Piece#103	0.0	MAL13P1.321	Hit	MAL13	1306	100	2560986	1	FOR	conserved hypothetical protein	0	Plasmodium_chabaudi|PC_RP4638|PC000527.04.0|Pc	71	55	Paracoccidioides brasiliensis strain Pb18 mitochondrion, complete genome	8E-012
su-gi-contig_1236	Contig-1236	Contig1236	8	0	8	613	.	89.1		N	1236	B01_PfBamHI-M-T3-Plate7a.ab1		hypothetical protein	3E-008	PF08_0017	33	3015	96	1	1	69	2259	69	1			FOR	MAL13_Piece#112	0.0	MAL13P1.413	5p-976	MAL13	609	99	2783026	2	FOR	guanylyl cyclase, putative	2e-05	Plasmodium_berghei|PB_PH2709|PB300849.00.0|Pb	27	14
su-gi-contig_1240	Contig-1240	Contig1240	8	0	8	824	.	78.2		N	1240	F02_PfBamHI-M-T3-Plate5a.ab1		hypothetical protein	0.0	PF14_0649	824	7677	100	11	13	1	817	1	1			REV	MAL14_Piece#112	0.0	PF14_0649	Hit	MAL14	824	100	2791294	1	FOR	hypothetical protein	9e-59	Plasmodium_vivax_SaI-1|ctg_7179|Pv117060|Pv	42	11	Kluyveromyces lactis mitochondrion, complete genome	7E-008
su-gi-contig_1119	Contig-1119	Contig1119	8	2	6	1654	.	74.1		N	1119	F12_2420_1.ab1		plasmepsin 1 precursor	0.0	PF14_0076	1359	1359	100	100	100	173	1	173	1			FOR	MAL14_Piece#12	0.0	PF14_0076	Hit	MAL14	1654	100	288124	1	FOR	aspartic protease PM4, putative	1e-175	Plasmodium_vivax_SaI-1|ctg_6877|Pv086040|Pv	61	100	Squalogadus modificatus mitochondrion, complete genome	4E-014	PFARGA1 P.falciparum 5S rRNA gene, clone N2	7E-009
su-gi-contig_1149	Contig-1149	Contig1149	8	7	1	627	.	83.1		N	1149	gi|17968324|gb|BM275005.1|BM275005		hypothetical protein	0.0	PF14_0213	369	1977	100	19	19	259	1041	259	1			FOR	MAL14_Piece#36	0.0	PF14_0213	Hit	MAL14	501	100	896736	1	REV	Pb-reticulocyte binding protein	2e-38	Plasmodium_berghei|PB_RP2719|PB000976.02.0|Pb	57	39	Chrysemys picta mitochondrion, complete genome	8E-007
su-gi-contig_1225	Contig-1225	Contig1225	8	3	5	1254	0.5	74.2	1215	N	1225	079_PfLab1-M-P20b.ab1		arginine n-methyltransferase, putative	0.0	PF14_0242	1103	1206	99	91	91	1	104	1	1			FOR	MAL14_Piece#41	0.0	PF14_0242	Hit	MAL14	1214	98	1021698	1	FOR	Probable protein arginine N-methyltransferase, putative	0	Plasmodium_vivax_SaI-1|ctg_6877|Pv085215|Pv	80	92	Monosiga brevicollis mitochondrion, complete genome	1E-007
su-gi-contig_1223	Contig-1223	Contig1223	8	2	6	1738	.	77.2		N	1223	E03_2231_480.ab1		DNA mismatch repair protein Msh2p, putative	0.0	PF14_0254	1403	2436	99	58	58	336	1034	336	1			FOR	MAL14_Piece#44	0.0	PF14_0254	Hit	MAL14	1738	99	1081817	1	FOR	DNA mismatch repair enzyme, putative	0	Plasmodium_vivax_SaI-1|ctg_6877|Pv085160|Pv	85	58	Monosiga brevicollis mitochondrion, complete genome	1E-017
su-gi-contig_1194	Contig-1194	Contig1194	8	3	5	1254	.	75.4		N	1194	028_PfLab1-M-P17b.ab1		hypothetical protein	0.0	PF14_0407	1024	10155	100	10	10	1	9132	1	1			FOR	MAL14_Piece#71	0.0	PF14_0407	Hit	MAL14	1254	100	1761596	1	FOR	hypothetical protein, conserved	6e-63	Plasmodium_vivax_SaI-1|ctg_7179|Pv118345|Pv	53	8	Dermatobia hominis mitochondrion, complete genome	4E-007
su-gi-contig_1224	Contig-1224	Contig1224	8	4	4	1102	.	80.2		N	1224	B10_425_1.ab1		hypothetical protein	0.0	PF14_0442	1094	9006	100	12	12	1	7913	1	1			FOR	MAL14_Piece#77	0.0	PF14_0442	Hit	MAL14	1102	100	1914064	1	FOR	conserved hypothetical protein	1e-128	Plasmodium_berghei|PB_RP2324|PB000337.02.0|Pb	60	39
su-gi-contig_1073	Contig-1073	Contig1073	8	3	5	776	.	81.2		N	1073	A03_356_1.ab1		tRNA intron endonuclease, putative	1E-166	PF14_0514	294	294	100	100	100	137	1	137	1			FOR	MAL14_Piece#89	0.0	PF14_0514	3p-137	MAL14	420	100	2220760	1	FOR	tRNA intron endonuclease, putative	3e-27	Plasmodium_vivax_SaI-1|ctg_7179|Pv117775|Pv	61	87
su-gi-contig_1124	Contig-1124	Contig1124	8	2	6	1185	.	77.9		N	1124	C12_PfLab1-L-Plate4b.ab1		peptidase, putative	0.0	PF14_0517	1185	2295	100	52	52	1	364	1	1			FOR	MAL14_Piece#90	0.0	PF14_0517	Hit	MAL14	1185	100	2233494	1	FOR	peptidase, putative	1e-146	Plasmodium_vivax_SaI-1|ctg_7179|Pv117760|Pv	62	51
su-gi-contig_1238	Contig-1238	Contig1238	8	1	7	806	.	69.7		N	1238	B05_PfBamHI-S-T3-Plate12a.ab1		V-type H(+)-translocating pyrophosphatase, putative	0.0	PF14_0541	806	2154	100	37	37	1	8	1	1			FOR	MAL14_Piece#94	0.0	PF14_0541	Hit	MAL14	806	100	2330222	1	FOR	V-type H(+)-translocating pyrophosphatase, putative	1e-129	Plasmodium_vivax_SaI-1|ctg_7179|Pv117625|Pv	85	37
su-gi-contig_1204	Contig-1204	Contig1204	8	8	0	991	.	82		N	1204	gi|22792012|gb|BU495818.1|BU495818	305	hypothetical protein	0.0	PF14_0566	571	570	99	100	100	52	1	52	1			FOR	MAL14_Piece#98	0.0	PF14_0566	Hit	MAL14	625	99	2431074	1	FOR	hypothetical protein, conserved	8e-75	Plasmodium_vivax_SaI-1|ctg_7179|Pv117495|Pv	74	65	Schizosaccharomyces japonicus mitochondrion, complete genome	9E-008
su-gi-contig_1244	Contig-1244	Contig1244	8	0	8	394	.	90.6		N	1244	030_PfLab1-M-P21b.ab1		rhoGAP protein	2E-011	PF10_0071	50	1962	92	3	3	258	439	258	1			FOR	MAL14_Piece#100	0.0	PF14_0579	3p-270	MAL14	394	100	2475542	1	FOR	conserved hypothetical protein	9e-05	Plasmodium_chabaudi|PC_RP4010|PC000007.04.0|Pc	28	6	Necator americanus mitochondrion, complete genome	5E-007
su-gi-contig_1132	Contig-1132	Contig1132	8	1	7	1225	.	69.6		N	1132	F02_PfBamHI-S-T3-Plate5a.ab1		protein serine/threonine phosphatase	0.0	PF14_0630	1225	2670	99	46	46	1	428	1	1			FOR	MAL14_Piece#108	0.0	PF14_0630	Hit	MAL14	1225	99	2689881	1	FOR	protein serine/threonine phosphatase alpha	0	Plasmodium_yoelii_yoelii_str._17XNL|MALPY02263|PY06605|Py	74	47
su-gi-contig_1169	Contig-1169	Contig1169	8	8	0	1145	.	78.8		N	1169	gi|22791911|gb|BU495717.1|BU495717		hypothetical protein	0.0	PF14_0732	1145	1719	100	67	67	1	103	1	1			FOR	MAL14_Piece#126	0.0	PF14_0732	Hit	MAL14	1145	100	3138436	1	FOR	hypothetical protein	6e-11	Plasmodium_yoelii_yoelii_str._17XNL|MALPY00952|PY03327|Py	23	58
su-gi-contig_1249	Contig-1249	Contig1249	8	0	8	746	.	71.8		N	1249	089_PfLab1-M-P15b.ab1		liver stage antigen 3	0.0	PFB0915w	744	4677	99	16	16	1	161	1	1			FOR	MAL2_Piece#32	0.0	PFB0915w	Hit	MAL2	706	99	797106	1	FOR	conserved hypothetical protein	5e-17	Plasmodium_chabaudi|PC_PH4194|PC404714.00.0|Pc	29	56
su-gi-contig_1181	Contig-1181	Contig1181	8	4	4	1384	.	73.2		N	1181	C05_PfLab1-Large-Plate10b.ab1		hypothetical protein	0.0	PFB0190c	1383	6888	99	20	20	1	3668	1	1			FOR	MAL2_Piece#8	0.0	PFB0190c	Hit	MAL2	1383	99	184069	1	FOR	hypothetical protein, conserved	1e-102	Plasmodium_vivax_SaI-1|ctg_6663|Pv003635|Pv	71	10
su-gi-contig_1210	Contig-1210	Contig1210	8	7	1	1013	.	73.5		N	1210	gi|22792232|gb|BU496038.1|BU496038		adenylosuccinate lyase, putative	0.0	PFB0295w	961	1416	100	68	68	46	455	46	1			FOR	MAL2_Piece#11	0.0	PFB0295w	Hit	MAL2	961	100	272048	46	FOR	adenylosuccinate lyase	1e-129	Plasmodium_yoelii_yoelii_str._17XNL|MALPY01971|PY05969|Py	67	65
su-gi-contig_1222	Contig-1222	Contig1222	8	8	0	974	2.1	77.2		N	1222	gi|15586080|gb|BI670696.1|BI670696	378	Sec61-gamma subunit of protein translocation complex, putative	1E-135	PFB0450w	242	246	100	98	98	1	5	1	1			FOR	MAL2_Piece#17	0.0	PFB0450w	3p-226	MAL2	934	100	409987	1	FOR	transport protein SEC61 gamma subunit, putative	7e-37	Plasmodium_vivax_SaI-1|ctg_6663|Pv003950|Pv	88	96	Geothelphusa dehaani mitochondrion, complete genome	2E-014	PFARGA1 P.falciparum 5S rRNA gene, clone N2	2E-008
su-gi-contig_1166	Contig-1166	Contig1166	8	4	4	1058	.	74.1	1039	N	1166	H07_1650_1.ab1	83	asparagine -- tRNA ligase, putative	0.0	PFB0525w	998	1833	100	54	54	1	836	1	1			FOR	MAL2_Piece#20	0.0	PFB0525w	Hit	MAL2	1038	100	476077	1	FOR	asparagine -- tRNA ligase, putative	1e-148	Plasmodium_berghei|PB_RP3480|PB000584.03.0|Pb	84	52
su-gi-contig_943	Contig-943	Contig943	8	7	1	942	.	70.8		N	943	gi|27157176|gb|CA855368.1|CA855368		heat shock 40 kDa protein, putative	0.0	PFB0595w	823	987	100	83	83	120	1	120	1			FOR	MAL2_Piece#22	0.0	PFB0595w	Hit	MAL2	408	100	538284	16	FOR	heat shock protein, putative	1e-147	Plasmodium_vivax_SaI-1|ctg_6654|Pv002875|Pv	90	84
su-gi-contig_1253	Contig-1253	Contig1253	8	0	8	1138	.	69.8		N	1253	F10_1221_1.ab1		DNA-directed RNA polymerase II second largest subunit, putative	0.0	PFB0715w	1095	4095	100	27	27	1	2923	1	1			FOR	MAL2_Piece#26	0.0	PFB0715w	Hit	MAL2	1137	100	648985	1	FOR	DNA-directed RNA polymerase II 135 kDa polypeptide, putative	0	Plasmodium_vivax_SaI-1|ctg_6654|Pv002755|Pv	91	26
su-gi-contig_1213	Contig-1213	Contig1213	8	5	3	956	.	79.9		N	1213	gi|21255447|gb|BQ452335.1|BQ452335		hypothetical protein	0.0	PFB0770c	956	3123	100	31	31	1	2129	1	1			FOR	MAL2_Piece#28	0.0	PFB0770c	Hit	MAL2	956	100	696286	1	REV	conserved hypothetical protein	1e-109	Plasmodium_berghei|PB_RP0217|PB000253.00.0|Pb	61	40	Adoxophyes honmai mitochondrion, complete genome	2E-017
su-gi-contig_1251	Contig-1251	Contig1251	8	0	8	974	.	69		N	1251	C04_PfLab1-M-Plate2b.ab1		ATP synthase F1, alpha subunit, putative	0.0	PFB0795w	963	1656	100	58	58	12	1	12	1			FOR	MAL2_Piece#29	0.0	PFB0795w	Hit	MAL2	970	100	707730	5	FOR	ATP synthase F1, alpha subunit	1e-151	Plasmodium_yoelii_yoelii_str._17XNL|MALPY01972|PY05971|Py	86	58	Saprolegnia ferax mitochondrion, complete genome	9E-014
su-gi-contig_1154	Contig-1154	Contig1154	8	8	0	885	.	80.1		N	1154	gi|21254831|gb|BQ451719.1|BQ451719		hypothetical protein	0.0	PFB0845w	787	1068	100	74	74	1	282	1	1			FOR	MAL2_Piece#30	0.0	PFB0845w	Hit	MAL2	537	100	741294	1	FOR	conserved hypothetical protein	4e-73	Plasmodium_berghei|PB_RP1842|PB001006.01.0|Pb	48	84
su-gi-contig_1141	Contig-1141	Contig1141	8	8	0	690	.	75.7		N	1141	gi|27157550|gb|CA855588.1|CA855588		hypothetical protein, conserved	0.0	PFC0185w	616	1578	99	39	39	76	1	76	1			FOR	MAL3_Piece#9	0.0	PFC0185w	Hit	MAL3	691	99	201143	1	FOR	hypothetical protein	6e-62	Plasmodium_yoelii_yoelii_str._17XNL|MALPY01025|PY03527|Py	79	29	Geothelphusa dehaani mitochondrion, complete genome	4E-009	TRBS3RRBN Trypanosoma cruzi 5.8S ribosomal RNA, internal transcribed spacers 1-7 (ITS1-ITS7), and 28S ribosomal RNA	7E-007
su-gi-contig_1192	Contig-1192	Contig1192	8	8	0	1592	.	78.5	1270	N	1192	gi|22792914|gb|BU496720.1|BU496720		binding protein, putative	0.0	PFC0740c	1269	1803	100	70	86	1	246	1	2			FOR	MAL3_Piece#28	0.0	PFC0740c	Hit	MAL3	1269	100	676204	1	REV	binding protein, putative	1e-125	Plasmodium_chabaudi|PC_RP2305|PC000473.02.0|Pc	48	114	Adoxophyes honmai mitochondrion, complete genome	2E-022
su-gi-contig_1203	Contig-1203	Contig1203	8	6	2	1419	.	72.6	1398	N	1203	030_PfLab1-S-Plate10b.ab1	497	protein kinase, putative	0.0	PFC0755c	1221	4662	99	26	26	1	3445	1	1			FOR	MAL3_Piece#28	0.0	PFC0755c	Hit	MAL3	1397	99	686667	1	REV	protein kinase domain containing protein	0	Plasmodium_vivax_SaI-1|ctg_7022|Pv095370|Pv	85	25	Callinectes sapidus mitochondrion, complete genome	5E-007
su-gi-contig_1217	Contig-1217	Contig1217	8	5	3	803	.	77.6		N	1217	F03_PfLab1-M-Plate10b.ab1	248	elongation factor 1 (EF-1), putative	0.0	PFC0870w	471	471	100	100	100	270	1	270	1			FOR	MAL3_Piece#33	0.0	PFC0870w	5p-71	MAL3	400	99	814313	1	FOR	elongation factor 1, putative	7e-61	Plasmodium_vivax_SaI-1|ctg_7022|Pv095255|Pv	73	100	Ascaris suum mitochondrion, complete genome	7E-014	PFARGA1 P.falciparum 5S rRNA gene, clone N2	1E-008
su-gi-contig_1206	Contig-1206	Contig1206	8	4	4	854	.	71.3		N	1206	F09_Pf-Sau3A-T3-L-P2.ab1		ATP-dependent RNA helicase, putative	0.0	PFC0915w	757	1302	100	58	58	1	546	1	1			FOR	MAL3_Piece#35	0.0	PFC0915w	Hit	MAL3	853	100	868256	1	FOR	ATP-dependent RNA helicase, putative	1e-142	Plasmodium_vivax_SaI-1|ctg_7022|Pv095195|Pv	98	58
su-gi-contig_507	Contig-507	Contig507	8	4	4	1274	.	76.9	1251	N	507	G03_PfLab1-L-Plate3b.ab1	350	var (3D7-varT3-2)	0.0	PFC1120c	869	6510	99	13	13	10	5642	10	1			FOR	MAL3_Piece#42	0.0	PFC1120c	Hit	MAL3	1069	99	1027340	10	REV	Drosophila melanogaster CG15040 gene product	2e-06	Plasmodium_yoelii_yoelii_str._17XNL|MALPY00715|PY02600|Py	23	57	Eriocheir japonica sinensis mitochondrion, complete genome	4E-007
su-gi-contig_1134	Contig-1134	Contig1134	8	5	3	723	.	69.6		N	1134	D11_1311_1.ab1		hypothetical protein	0.0	PFD0150w	706	1683	99	42	42	18	427	18	1			FOR	MAL4_Piece#8	0.0	PFD0150w	Hit	MAL4	706	99	185403	18	FOR	Protein kinase domain containing protein	2e-30	Plasmodium_vivax_SaI-1|ctg_6950|Pv089720|Pv	37	13
su-gi-contig_1118	Contig-1118	Contig1118	8	4	4	1472	0.3	76.2		N	1118	D12_PfLab1-Large-Plate12b.ab1		ATP-dependant RNA helicae-like protein, putative	0.0	PFD0245c	1441	1704	99	85	85	32	197	32	1			FOR	MAL4_Piece#12	0.0	PFD0245c	Hit	MAL4	946	99	276504	32	REV	ATP-dependant RNA helicase protein, putative	1e-172	Plasmodium_vivax_SaI-1|ctg_6569|Pv000990|Pv	61	50
su-gi-contig_1126	Contig-1126	Contig1126	8	3	5	539	.	78.5		Y	1126	gi|12388506|gb|AU086365.1|AU086365		hypothetical protein	0.0	PFD0300w	491	1527	100	32	32	49	1	49	1			FOR	MAL4_Piece#14	0.0	PFD0300w	Hit	MAL4	539	100	327443	1	FOR	conserved hypothetical protein	3e-44	Plasmodium_berghei|PB_RP2789|PB001178.02.0|Pb	55	34
su-gi-contig_1133	Contig-1133	Contig1133	8	8	0	1062	.	75.3		N	1133	gi|27158237|gb|CA856006.1|CA856006		ribosomal processing protein, putative	0.0	PFD0455w	838	1449	100	58	58	6	612	6	1			FOR	MAL4_Piece#18	0.0	PFD0455w	Hit	MAL4	934	100	446395	6	FOR	putative ribosomal processing protein	1e-144	Plasmodium_yoelii_yoelii_str._17XNL|MALPY01231|PY04096|Py	85	59	Candida glabrata mitochondrion, complete genome	2E-008
su-gi-contig_1185	Contig-1185	Contig1185	8	4	4	1186	.	78.3		N	1185	H11_Pf-Sau3A-T3-M-P25_d.ab1		hypothetical protein	0.0	PFE0655w	1184	8292	99	14	16	4	881	4	1			FOR	MAL5_Piece#23	0.0	PFE0655w	Hit	MAL5	892	99	560971	4	FOR	conserved hypothetical protein	4e-88	Plasmodium_chabaudi|PC_RP2508|PC000766.02.0|Pc	41	56
su-gi-contig_1123	Contig-1123	Contig1123	8	2	6	933	1	77.9		N	1123	C01_PfBamHI-S-T3-Plate9a.ab1		hypothetical protein	0.0	PFE1465w	918	4896	99	19	23	1	584	1	1			REV	MAL5_Piece#48	0.0	PFE1465w	Hit	MAL5	918	99	1199758	1	REV	hypothetical protein	2e-22	Plasmodium_vivax_SaI-1|ctg_6840|Pv079785|Pv	27	20	Paracoccidioides brasiliensis strain Pb18 mitochondrion, complete genome	8E-011
su-gi-contig_935	Contig-935	Contig935	8	5	3	1167	.	73.8	831	N	935	gi|22793547|gb|BU497353.1|BU497353	71	deoxyribodipyrimidine photolyase (photoreactivating enzyme, DNA photolyase), putative	0.0	PFE0675c	830	3342	100	25	26	1	743	1	1			FOR	MAL5_Piece#24	0.0	PFE0675c	Hit	MAL5	830	100	576981	1	REV	hypothetical protein, conserved	7e-40	Plasmodium_vivax_SaI-1|ctg_6569|Pv001095|Pv	79	16
su-gi-contig_1186	Contig-1186	Contig1186	8	8	0	817	.	77.4		N	1186	gi|15908286|gb|BI815195.1|BI815195		hypothetical protein	0.0	PFE0060w	489	1227	100	40	40	1	739	1	1			FOR	MAL5_Piece#3	0.0	PFE0060w	Hit	MAL5	817	99	65001	1	FOR	hypothetical protein	5e-06	Plasmodium_chabaudi|PC_PH4625|PC405185.00.0|Pc	27	81	Anisakis simplex mitochondrion, complete genome	3E-010
su-gi-contig_1228	Contig-1228	Contig1228	8	6	2	1137	.	77		N	1228	gi|21254699|gb|BQ451587.1|BQ451587		hypothetical protein	0.0	PFE0400w	1137	5025	100	23	23	1	2134	1	1			FOR	MAL5_Piece#14	0.0	PFE0400w	Hit	MAL5	1137	100	333813	1	FOR	hypothetical protein	1e-115	Plasmodium_yoelii_yoelii_str._17XNL|MALPY00761|PY02739|Py	55	23
su-gi-contig_1235	Contig-1235	Contig1235	8	0	8	1404	.	79.6		N	1235	C02_PfLab1-L-Plate4b.ab1		hypothetical protein	0.0	PFE0570w	1402	30186	99	5	5	1	10658	1	1			FOR	MAL5_Piece#20	0.0	PFE0570w	Hit	MAL5	1402	99	497257	1	FOR	hypothetical protein	4e-77	Plasmodium_vivax_SaI-1|ctg_6840|Pv080660|Pv	38	4	Adoxophyes honmai mitochondrion, complete genome	5E-010
su-gi-contig_1239	Contig-1239	Contig1239	8	0	8	679	.	81		N	1239	H03_PfBamHI-M-T3-Plate28a.ab1		hypothetical protein	0.0	PFE1120w	679	28026	99	2	2	1	3118	1	1			FOR	MAL5_Piece#37	0.0	PFE1120w	Hit	MAL5	679	99	911271	1	FOR	hypothetical protein	2e-54	Plasmodium_vivax_SaI-1|ctg_6840|Pv080130|Pv	46	3
su-gi-contig_1208	Contig-1208	Contig1208	8	2	6	835	.	73.4		N	1208	gi|22791633|gb|BU495439.1|BU495439	211	hypothetical protein	0.0	PFE1600w	835	1530	100	55	55	1	21	1	1			FOR	MAL5_Piece#53	0.0	PFE1600w	Hit	MAL5	655	100	1308660	1	REV	hypothetical protein, conserved	4e-07	Plasmodium_vivax_SaI-1|ctg_6871|Pv083570|Pv	21	84
su-gi-contig_1242	Contig-1242	Contig1242	8	0	8	1089	.	74.4		N	1242	D02_PfLab1-L-Plate18b.ab1		iswi protein homologue	0.0	PFF1185w	1090	8160	99	13	14	1	1215	1	1			FOR	MAL6_Piece#41	0.0	PFF1185w	Hit	MAL6	1090	99	1000739	1	FOR	SNF2 family N-terminal domain containing protein	1e-179	Plasmodium_vivax_SaI-1|ctg_7169|Pv114340|Pv	87	7
su-gi-contig_48	Contig-48	Contig48	8	0	8	802	.	77.4		Y	48	G07_2547_1.ab1		coatomer alpha subunit, putative	0.0	PFF0330w	802	4614	100	17	17	1	1202	1	1			FOR	MAL6_Piece#12	0.0	PFF0330w	Hit	MAL6	802	100	283246	1	FOR	coatomer alpha subunit, putative	3e-42	Plasmodium_berghei|PB_RP3859|PB000975.03.0|Pb	37	41	Adoxophyes honmai mitochondrion, complete genome	2E-008
su-gi-contig_1180	Contig-1180	Contig1180	8	8	0	1192	.	80.9	1173	N	1180	gi|22793005|gb|BU496811.1|BU496811	492	hypothetical protein	0.0	PFF0380w	1062	8259	100	13	13	1	7198	1	1			FOR	MAL6_Piece#14	0.0	PFF0380w	Hit	MAL6	1172	100	327933	1	FOR	hypothetical protein	8e-22	Plasmodium_berghei|PB_RP1522|PB000653.01.0|Pb	28	95
su-gi-contig_714	Contig-714	Contig714	8	0	8	884	.	78.8		N	714	H02_PfBamHI-M-T3-Plate8a.ab1		homologue of human HSPC025	0.0	PFF0590c	886	1971	99	45	45	1	332	1	1			FOR	MAL6_Piece#21	0.0	PFF0590c	Hit	MAL6	886	99	509909	1	FOR	homologue of human HSPC025, putative	1e-134	Plasmodium_chabaudi|PC_RP3973|PC000855.03.0|Pc	79	52
su-gi-contig_1139	Contig-1139	Contig1139	8	4	4	723	.	79.8	702	N	1139	gi|27159117|gb|CA856525.1|CA856525		ribonuclease, putative	0.0	PFF0745c	694	8244	100	8	8	8	3799	8	1			FOR	MAL6_Piece#26	0.0	PFF0745c	Hit	MAL6	694	100	635510	8	FOR	ribonuclease, putative	1e-92	Plasmodium_berghei|PB_RP3223|PB000278.03.0|Pb	68	24
su-gi-contig_1130	Contig-1130	Contig1130	8	2	6	1201	.	75.4		N	1130	G03_Pf-Sau3A-T3-S-P31.ab1		hypothetical protein	0.0	PFF0920c	1201	5610	99	21	21	1	2205	1	1			FOR	MAL6_Piece#32	0.0	PFF0920c	Hit	MAL6	1201	99	791777	1	FOR	hypothetical protein	2e-75	Plasmodium_vivax_SaI-1|ctg_7169|Pv114075|Pv	59	15
su-gi-contig_1246	Contig-1246	Contig1246	8	0	8	1045	.	80		N	1246	C06_PfLab1-L-Plate16b.ab1		bi-functional enzyme: long-chain fatty- acid Co-A ligase and oxalyl Co-A decarboxylase, putative	0.0	PFF0945c	925	4179	100	22	22	121	1	121	1			FOR	MAL6_Piece#33	0.0	PFF0945c	Hit	MAL6	1045	100	823344	1	FOR	peroxisomal-coenzyme a synthetase	1e-134	Plasmodium_yoelii_yoelii_str._17XNL|MALPY01847|PY05696|Py	73	22
su-gi-contig_1234	Contig-1234	Contig1234	8	1	7	1256	0.2	72.7	1236	N	1234	B08_700_1.ab1		chorismate synthase	0.0	PFF1105c	1159	1584	99	73	73	1	1	1	1			FOR	MAL6_Piece#38	0.0	PFF1105c	Hit	MAL6	1235	99	937492	1	FOR	chorismate synthase, putative	1e-139	Plasmodium_chabaudi|PC_RP3091|PC000086.03.0|Pc	64	59
[truncated: 9,990 more rows]
